# Supplementary material for: Analysis of cause-effect inference by comparing regression errors
Source: PeerJ Comput Sci. 2019 Jan 21;5:e169. doi: 10.7717/peerj-cs.169 (PMC7924496; doi:10.7717/peerj-cs.169)
Supplement: Supplemental Information 2 — Contains artificial and real-world data sets. [file peerj-cs-05-169-s002.zip]

Archive with 623 entries (619 files):
- CEP data/pair0001.txt
- CEP data/pair0001_des.txt
- CEP data/pair0002.txt
- CEP data/pair0002_des.txt
- CEP data/pair0003.txt
- CEP data/pair0003_des.txt
- CEP data/pair0004.txt
- CEP data/pair0004_des.txt
- CEP data/pair0005.txt
- CEP data/pair0005_des.txt
- CEP data/pair0006.txt
- CEP data/pair0006_des.txt
- CEP data/pair0007.txt
- CEP data/pair0007_des.txt
- CEP data/pair0008.txt
- CEP data/pair0008_des.txt
- CEP data/pair0009.txt
- CEP data/pair0009_des.txt
- CEP data/pair0010.txt
- CEP data/pair0010_des.txt
- CEP data/pair0011.txt
- CEP data/pair0011_des.txt
- CEP data/pair0012.txt
- CEP data/pair0012_des.txt
- CEP data/pair0013.txt
- CEP data/pair0013_des.txt
- CEP data/pair0014.txt
- CEP data/pair0014_des.txt
- CEP data/pair0015.txt
- CEP data/pair0015_des.txt
- CEP data/pair0016.txt
- CEP data/pair0016_des.txt
- CEP data/pair0017.txt
- CEP data/pair0017_des.txt
- CEP data/pair0018.txt
- CEP data/pair0018_des.txt
- CEP data/pair0019.txt
- CEP data/pair0019_des.txt
- CEP data/pair0020.txt
- CEP data/pair0020_des.txt
- CEP data/pair0021.txt
- CEP data/pair0021_des.txt
- CEP data/pair0022.txt
- CEP data/pair0022_des.txt
- CEP data/pair0023.txt
- CEP data/pair0023_des.txt
- CEP data/pair0024.txt
- CEP data/pair0024_des.txt
- CEP data/pair0025.txt
- CEP data/pair0025_des.txt
- CEP data/pair0026.txt
- CEP data/pair0026_des.txt
- CEP data/pair0027.txt
- CEP data/pair0027_des.txt
- CEP data/pair0028.txt
- CEP data/pair0028_des.txt
- CEP data/pair0029.txt
- CEP data/pair0029_des.txt
- CEP data/pair0030.txt
- CEP data/pair0030_des.txt
- CEP data/pair0031.txt
- CEP data/pair0031_des.txt
- CEP data/pair0032.txt
- CEP data/pair0032_des.txt
- CEP data/pair0033.txt
- CEP data/pair0033_des.txt
- CEP data/pair0034.txt
- CEP data/pair0034_des.txt
- CEP data/pair0035.txt
- CEP data/pair0035_des.txt
- CEP data/pair0036.txt
- CEP data/pair0036_des.txt
- CEP data/pair0037.txt
- CEP data/pair0037_des.txt
- CEP data/pair0038.txt
- CEP data/pair0038_des.txt
- CEP data/pair0039.txt
- CEP data/pair0039_des.txt
- CEP data/pair0040.txt
- CEP data/pair0040_des.txt
- CEP data/pair0041.txt
- CEP data/pair0041_des.txt
- CEP data/pair0042.txt
- CEP data/pair0042_des.txt
- CEP data/pair0043.txt
- CEP data/pair0043_des.txt
- CEP data/pair0044.txt
- CEP data/pair0044_des.txt
- CEP data/pair0045.txt
- CEP data/pair0045_des.txt
- CEP data/pair0046.txt
- CEP data/pair0046_des.txt
- CEP data/pair0047.txt
- CEP data/pair0047_des.txt
- CEP data/pair0048.txt
- CEP data/pair0048_des.txt
- CEP data/pair0049.txt
- CEP data/pair0049_des.txt
- CEP data/pair0050.txt
- CEP data/pair0050_des.txt
- CEP data/pair0051.txt
- CEP data/pair0051_des.txt
- CEP data/pair0052.txt
- CEP data/pair0052_des.txt
- CEP data/pair0053.txt
- CEP data/pair0053_des.txt
- CEP data/pair0054.txt
- CEP data/pair0054_des.txt
- CEP data/pair0055.txt
- CEP data/pair0055_des.txt
- CEP data/pair0056.txt
- CEP data/pair0056_des.txt
- CEP data/pair0057.txt
- CEP data/pair0057_des.txt
- CEP data/pair0058.txt
- CEP data/pair0058_des.txt
- CEP data/pair0059.txt
- CEP data/pair0059_des.txt
- CEP data/pair0060.txt
- CEP data/pair0060_des.txt
- CEP data/pair0061.txt
- CEP data/pair0061_des.txt
- CEP data/pair0062.txt
- CEP data/pair0062_des.txt
- CEP data/pair0063.txt
- CEP data/pair0063_des.txt
- CEP data/pair0064.txt
- CEP data/pair0064_des.txt
- CEP data/pair0065.txt
- CEP data/pair0065_des.txt
- CEP data/pair0066.txt
- CEP data/pair0066_des.txt
- CEP data/pair0067.txt
- CEP data/pair0067_des.txt
- CEP data/pair0068.txt
- CEP data/pair0068_des.txt
- CEP data/pair0069.txt
- CEP data/pair0069_des.txt
- CEP data/pair0070.txt
- CEP data/pair0070_des.txt
- CEP data/pair0071.txt
- CEP data/pair0071_des.txt
- CEP data/pair0072.txt
- CEP data/pair0072_des.txt
- CEP data/pair0073.txt
- CEP data/pair0073_des.txt
- CEP data/pair0074.txt
- CEP data/pair0074_des.txt
- CEP data/pair0075.txt
- CEP data/pair0075_des.txt
- CEP data/pair0076.txt
- CEP data/pair0076_des.txt
- CEP data/pair0077.txt
- CEP data/pair0077_des.txt
- CEP data/pair0078.txt
- CEP data/pair0078_des.txt
- CEP data/pair0079.txt
- CEP data/pair0079_des.txt
- CEP data/pair0080.txt
- CEP data/pair0080_des.txt
- CEP data/pair0081.txt
- CEP data/pair0081_des.txt
- CEP data/pair0082.txt
- CEP data/pair0082_des.txt
- CEP data/pair0083.txt
- CEP data/pair0083_des.txt
- CEP data/pair0084.txt
- CEP data/pair0084_des.txt
- CEP data/pair0085.txt
- CEP data/pair0085_des.txt
- CEP data/pair0086.txt
- CEP data/pair0086_des.txt
- CEP data/pair0087.txt
- CEP data/pair0087_des.txt
- CEP data/pair0088.txt
- CEP data/pair0088_des.txt
- CEP data/pair0089.txt
- CEP data/pair0089_des.txt
- CEP data/pair0090.txt
- CEP data/pair0090_des.txt
- CEP data/pair0091.txt
- CEP data/pair0091_des.txt
- CEP data/pair0092.txt
- CEP data/pair0092_des.txt
- CEP data/pair0093.txt
- CEP data/pair0093_des.txt
- CEP data/pair0094.txt
- CEP data/pair0094_des.txt
- CEP data/pair0095.txt
- CEP data/pair0095_des.txt
- CEP data/pair0096.txt
- CEP data/pair0096_des.txt
- CEP data/pair0097.txt
- CEP data/pair0097_des.txt
- CEP data/pair0098.txt
- CEP data/pair0098_des.txt
- CEP data/pair0099.txt
- CEP data/pair0099_des.txt
- CEP data/pair0100.txt
- CEP data/pair0100_des.txt
- CEP data/pair0101.txt
- CEP data/pair0101_des.txt
- CEP data/pair0102.txt
- CEP data/pair0102_des.txt
- CEP data/pair0103.txt
- CEP data/pair0103_des.txt
- CEP data/pair0104.txt
- CEP data/pair0104_des.txt
- CEP data/pair0105.txt
- CEP data/pair0105_des.txt
- CEP data/pair0106.txt
- CEP data/pair0106_des.txt
- CEP data/pairmeta.txt
- SIM data/README
- SIM data/SIM/
- SIM data/SIM/pair0001.txt
- SIM data/SIM/pair0002.txt
- SIM data/SIM/pair0003.txt
- SIM data/SIM/pair0004.txt
- SIM data/SIM/pair0005.txt
- SIM data/SIM/pair0006.txt
- SIM data/SIM/pair0007.txt
- SIM data/SIM/pair0008.txt
- SIM data/SIM/pair0009.txt
- SIM data/SIM/pair0010.txt
- SIM data/SIM/pair0011.txt
- SIM data/SIM/pair0012.txt
- SIM data/SIM/pair0013.txt
- SIM data/SIM/pair0014.txt
- SIM data/SIM/pair0015.txt
- SIM data/SIM/pair0016.txt
- SIM data/SIM/pair0017.txt
- SIM data/SIM/pair0018.txt
- SIM data/SIM/pair0019.txt
- SIM data/SIM/pair0020.txt
- SIM data/SIM/pair0021.txt
- SIM data/SIM/pair0022.txt
- SIM data/SIM/pair0023.txt
- SIM data/SIM/pair0024.txt
- SIM data/SIM/pair0025.txt
- SIM data/SIM/pair0026.txt
- SIM data/SIM/pair0027.txt
- SIM data/SIM/pair0028.txt
- SIM data/SIM/pair0029.txt
- SIM data/SIM/pair0030.txt
- SIM data/SIM/pair0031.txt
- SIM data/SIM/pair0032.txt
- SIM data/SIM/pair0033.txt
- SIM data/SIM/pair0034.txt
- SIM data/SIM/pair0035.txt
- SIM data/SIM/pair0036.txt
- SIM data/SIM/pair0037.txt
- SIM data/SIM/pair0038.txt
- SIM data/SIM/pair0039.txt
- SIM data/SIM/pair0040.txt
- SIM data/SIM/pair0041.txt
- SIM data/SIM/pair0042.txt
- SIM data/SIM/pair0043.txt
- SIM data/SIM/pair0044.txt
- SIM data/SIM/pair0045.txt
- SIM data/SIM/pair0046.txt
- SIM data/SIM/pair0047.txt
- SIM data/SIM/pair0048.txt
- SIM data/SIM/pair0049.txt
- SIM data/SIM/pair0050.txt
- SIM data/SIM/pair0051.txt
- SIM data/SIM/pair0052.txt
- SIM data/SIM/pair0053.txt
- SIM data/SIM/pair0054.txt
- SIM data/SIM/pair0055.txt
- SIM data/SIM/pair0056.txt
- SIM data/SIM/pair0057.txt
- SIM data/SIM/pair0058.txt
- SIM data/SIM/pair0059.txt
- SIM data/SIM/pair0060.txt
- SIM data/SIM/pair0061.txt
- SIM data/SIM/pair0062.txt
- SIM data/SIM/pair0063.txt
- SIM data/SIM/pair0064.txt
- SIM data/SIM/pair0065.txt
- SIM data/SIM/pair0066.txt
- SIM data/SIM/pair0067.txt
- SIM data/SIM/pair0068.txt
- SIM data/SIM/pair0069.txt
- SIM data/SIM/pair0070.txt
- SIM data/SIM/pair0071.txt
- SIM data/SIM/pair0072.txt
- SIM data/SIM/pair0073.txt
- SIM data/SIM/pair0074.txt
- SIM data/SIM/pair0075.txt
- SIM data/SIM/pair0076.txt
- SIM data/SIM/pair0077.txt
- SIM data/SIM/pair0078.txt
- SIM data/SIM/pair0079.txt
- SIM data/SIM/pair0080.txt
- SIM data/SIM/pair0081.txt
- SIM data/SIM/pair0082.txt
- SIM data/SIM/pair0083.txt
- SIM data/SIM/pair0084.txt
- SIM data/SIM/pair0085.txt
[truncated: 323 more entries]
