# Supplementary material for: Analysis of cause-effect inference by comparing regression errors
Source: PeerJ Comput Sci. 2019 Jan 21;5:e169. doi: 10.7717/peerj-cs.169 (PMC7924496; doi:10.7717/peerj-cs.169)
Supplement: Supplemental Information 2 — Contains artificial and real-world data sets. [file peerj-cs-05-169-s002.zip › CEP data/pair0001.txt]

205 9.7
46 8.2
794 6.4
325 8.1
500 6.2
215 9.4
383 7.8
54 8.3
630 6.6
413 8.3
481 7.5
42 7.9
242 8.4
164 8.5
462 8.0
560 7.6
4 8.4
622 7.2
239 8.5
40 8.6
330 7.7
789 6.6
450 8.0
40 8.8
252 9.8
445 7.0
60 8.8
58 8.9
36 9.3
49 9.4
84 9.2
120 10.1
363 8.8
290 7.7
412 7.5
80 10.0
21 9.4
45 8.3
15 8.4
62 10.2
875 6.8
5 9.1
373 8.3
1 8.8
9 8.1
607 5.9
88 8.8
5 8.8
7 9.0
1142 2.9
549 7.8
310 7.8
340 8.1
77 7.8
68 9.2
39 8.9
396 7.9
418 7.9
566 6.2
69 8.9
5 8.9
133 10.0
480 7.9
696 7.4
97 8.5
677 7.0
227 8.9
192 8.3
692 6.9
37 10.3
37 10.3
123 8.8
146 8.5
460 7.7
85 9.8
12 9.1
0 8.8
144 8.6
705 6.8
600 6.8
443.6 7.8
18 8.3
316 7.9
408 8.8
270 8.6
234 10.1
150 9.6
1486 3.3
1213 2.9
45 8.2
112 9.7
125 9.7
48 8.7
481 9.1
2 8.4
797 6.6
928 5.9
523 6.7
394 9.1
8 8.7
255 8.0
47 8.5
719 6.5
118 9.9
35 8.6
311 7.8
90 10.0
186 9.1
2 8.5
238 8.2
173 8.7
58 8.1
27 8.3
6 8.1
40 7.8
42 8.7
1436 2.7
55 7.9
300 7.4
567 6.1
93 9.1
11 8.6
22 9.4
18 9.0
59 8.9
269 8.5
404 6.8
111 10.6
500 6.8
496 7.7
4 9.1
140 8.9
2 8.2
77 9.3
350 8.5
530 6.9
272 8.7
1053 5.9
883 5.6
1008 6.1
567 6.4
242 7.7
977 6.5
17 8.0
128 8.9
440 6.9
1125 4.8
438 7.6
3 8.2
37 7.8
712 6.8
155 9.3
7 8.6
91 9.6
75 8.7
839 4.9
270 9.4
505 7.3
487 6.7
374 7.8
112 10.3
231 8.5
585 7.4
705 6.9
27 8.5
4 8.3
282 8.6
805 5.6
46 9.6
973 6.2
92 9.6
754 6.6
417 7.8
850 6.9
443 9.2
776 6.5
102 9.5
520 7.7
436 8.1
747 6.7
5 8.7
119 8.9
300 7.5
344.5 8.1
7 7.9
9 8.2
365 7.8
356 7.5
138 9.1
141 8.8
758 7.2
818 6.1
44 10.8
284 8.9
185 9.3
98 8.6
341 9.4
22 9.4
157 8.9
92 9.3
26 8.4
22 9.0
161 8.6
5 8.1
17 8.6
444 7.9
58 9.4
11 8.9
76 8.7
419 7.8
96 10.2
186 8.9
547 6.8
450 6.9
77 8.0
313 7.7
621 7.5
42 8.4
405 8.0
273 9.7
63 8.3
515 8.1
528 7.8
515 9.1
62 9.2
81 7.9
111 9.8
500 7.2
26 8.4
38 8.5
125 10.1
64 8.0
26 9.0
425 8.0
11 9.0
627 6.7
314 8.8
280 8.8
490 7.7
806 6.1
276 9.1
110 10.3
150 8.6
95 9.1
409 8.0
435 7.6
246 9.1
386 7.5
24 8.4
81 8.7
40 7.9
123 8.8
1640 3.4
109 9.6
366 8.2
470 8.0
690 6.2
131 9.7
287 10.0
116 9.8
444 8.3
4 8.4
87 9.0
747 6.8
588 7.3
692 6.0
320 8.9
193 10.4
333 7.2
135 9.2
795 6.2
5 8.5
155 9.2
155 8.6
609 5.3
43 8.0
170 9.2
993 5.6
937 4.4
635 7.4
616 7.2
265 8.2
504 6.2
365 8.6
444 7.7
792 6.8
59 8.4
21 8.5
186 8.5
611 6.2
360 8.0
77 8.4
365 7.4
147 8.8
87 8.9
734 6.8
350 8.3
286 10.1
311 9.5
401 8.7
837 7.4
46 8.1
61 8.8
396 8.4
870 5.7
846 5.6
781 6.2
640 7.2
80 8.7
9 8.6
700 7.1
144 9.9
265 9.1
490 8.7
50 8.5
571 7.9
471 8.0
291 8.2
240 8.2
51 8.8
223 10.1
176 8.4
380 8.1
940 5.6
70 8.1
921 4.8
438 7.4
470 7.5
146 9.6
553 7.8
440 8.7
219 9.6
422 8.1
1832 2.1
140 9.1
3 8.3
142 9.8
740 7.2
580 6.4
681 5.9
105 8.7
133 8.7
464 7.5
291 9.4
1 8.4
268 9.1
877 4.3
2960 -4.8
615 6.2
