# Supplementary material for: Analysis of cause-effect inference by comparing regression errors
Source: PeerJ Comput Sci. 2019 Jan 21;5:e169. doi: 10.7717/peerj-cs.169 (PMC7924496; doi:10.7717/peerj-cs.169)
Supplement: Supplemental Information 2 — Contains artificial and real-world data sets. [file peerj-cs-05-169-s002.zip › CEP data/pair0001_des.txt]

Information for pairs0001:

DWD data (Deutscher Wetterdienst)

data was taken at 349 stations

taken from
http://www.dwd.de/bvbw/appmanager/bvbw/dwdwwwDesktop/?_nfpb=true&_pageLabel=_dwdwww_klima_umwelt_klimadaten_deutschland&T82002gsbDocumentPath=Navigation%2FOeffentlichkeit%2FKlima__Umwelt%2FKlimadaten%2Fkldaten__kostenfrei%2Fausgabe__mittelwerte__node.html__nnn%3Dtrue

more recent  link (Jan 2010):
http://www.dwd.de/bvbw/appmanager/bvbw/dwdwwwDesktop/?_nfpb=true&_pageLabel=_dwdwww_klima_umwelt_klimadaten_deutschland&T82002gsbDocumentPath=Navigation%2FOeffentlichkeit%2FKlima__Umwelt%2FKlimadaten%2Fkldaten__kostenfrei%2Fausgabe__mittelwerte__node.html__nnn%3Dtrue


x: altitude

y: temperature (average over 1961-1990)

ground truth:
x --> y
