# Supplementary material for: Analysis of cause-effect inference by comparing regression errors
Source: PeerJ Comput Sci. 2019 Jan 21;5:e169. doi: 10.7717/peerj-cs.169 (PMC7924496; doi:10.7717/peerj-cs.169)
Supplement: Supplemental Information 2 — Contains artificial and real-world data sets. [file peerj-cs-05-169-s002.zip › CEP data/pair0002.txt]

205 828.3
46 791.5
794 1057.8
325 803.0
500 1252.2
215 585.6
383 701.0
54 532.1
630 834.2
413 721.9
481 735.7
42 520.8
242 1028.4
164 417.1
462 749.7
560 902.0
4 823.6
622 1523.7
239 634.0
40 685.8
330 709.7
789 1402.6
450 1101.6
40 502.8
252 803.8
445 1004.4
60 564.3
58 589.2
36 555.8
49 583.8
84 469.2
120 706.0
363 876.0
290 901.7
412 965.2
80 515.9
21 752.5
45 662.7
15 535.8
62 680.6
875 888.9
5 784.4
373 625.5
1 709.7
9 856.5
607 1263.8
88 618.4
5 693.8
7 741.4
1142 1814.1
549 1258.3
310 908.8
340 804.1
77 850.0
68 644.8
39 656.2
396 752.4
418 700.7
566 1326.0
69 563.0
5 818.5
133 673.5
480 814.0
696 1503.5
97 559.8
677 819.4
227 666.7
192 1097.9
692 756.7
37 772.9
37 756.8
123 644.2
146 507.5
460 835.8
85 723.3
12 767.8
0 805.1
144 1200.2
705 942.3
600 1403.5
443.6 803.7
18 819.9
316 500.4
408 1096.7
270 701.4
234 680.6
150 931.4
1486 1909.2
1213 1117.7
45 918.9
112 657.8
125 648.6
48 527.4
481 962.6
2 809.2
797 1680.7
928 1190.4
523 701.1
394 1009.6
8 756.3
255 664.7
47 562.8
719 1363.5
118 548.1
35 523.4
311 591.5
90 666.6
186 652.6
2 791.0
238 656.7
173 644.9
58 566.3
27 703.0
6 565.0
40 603.0
42 713.9
1436 1443.6
55 482.7
300 1052.5
567 1280.7
93 450.8
11 770.3
22 783.6
18 790.4
59 655.6
269 811.1
404 552.6
111 726.7
500 879.3
496 860.9
4 718.6
140 608.0
2 836.6
77 817.6
350 1422.0
530 983.2
272 718.1
1053 1730.9
883 1405.8
1008 1434.0
567 742.0
242 756.0
977 1209.8
17 815.7
128 795.1
440 1028.1
1125 1930.8
438 872.0
3 864.0
37 809.9
712 1599.8
155 584.7
7 791.5
91 675.7
75 534.8
839 1475.9
270 655.6
505 860.1
487 807.9
374 715.1
112 770.3
231 698.4
585 971.9
705 1273.4
27 754.2
4 776.9
282 729.0
805 1005.1
46 754.1
973 899.4
92 803.0
754 1040.2
417 684.6
850 1401.2
443 849.0
776 1887.7
102 517.2
520 950.2
436 844.7
747 961.5
5 736.6
119 470.4
300 915.5
344.5 745.9
7 834.6
9 741.0
365 692.5
356 662.6
138 584.6
141 512.0
758 1024.3
818 1306.4
44 774.4
284 843.3
185 682.1
98 563.0
341 1090.0
22 798.9
157 913.6
92 796.4
26 745.3
22 815.0
161 795.9
5 685.5
17 545.2
444 1213.5
58 808.4
11 611.8
76 494.0
419 907.9
96 667.6
186 755.9
547 1168.7
450 660.9
77 594.8
313 972.8
621 1101.4
42 701.1
405 897.2
273 1006.1
63 531.0
515 958.9
528 966.9
515 974.4
62 756.8
81 536.1
111 661.6
500 803.8
26 874.5
38 510.9
125 554.2
64 584.2
26 703.6
425 648.3
11 769.3
627 871.6
314 644.2
280 809.3
490 1298.6
806 1831.3
276 841.3
110 677.1
150 570.4
95 856.0
409 936.6
435 682.7
246 780.4
386 581.1
24 654.3
81 589.8
40 607.8
123 437.8
1640 1971.6
109 874.2
366 641.8
470 1665.5
690 1715.4
131 921.1
287 1005.2
116 883.3
444 1091.2
4 589.0
87 839.6
747 1635.4
588 865.6
692 1837.3
320 862.9
193 820.7
333 944.6
135 798.3
795 1702.1
5 810.3
155 661.1
155 867.6
609 1275.3
43 925.7
170 565.5
993 1503.2
937 1288.3
635 1088.4
616 1463.2
265 954.0
504 1189.9
365 860.7
444 908.9
792 1364.5
59 620.3
21 541.0
186 858.7
611 831.3
360 944.2
77 811.2
365 742.7
147 687.9
87 471.3
734 1068.5
350 783.5
286 691.0
311 663.6
401 679.0
837 1570.4
46 544.0
61 539.7
396 1001.4
870 1246.5
846 1328.7
781 1936.4
640 1468.5
80 541.6
9 639.4
700 1557.1
144 754.1
265 784.3
490 904.9
50 622.4
571 748.3
471 938.8
291 766.1
240 509.7
51 803.5
223 686.6
176 823.9
380 784.8
940 1308.6
70 574.4
921 1083.8
438 684.5
470 787.7
146 623.6
553 585.4
440 981.5
219 757.7
422 665.0
1832 1713.8
140 713.3
3 571.2
142 636.3
740 1385.3
580 1225.7
681 1360.2
105 563.4
133 713.4
464 800.5
291 1286.9
1 792.8
268 602.2
877 976.7
2960 2003.1
615 1026.6
