# Supplementary material for: Analysis of cause-effect inference by comparing regression errors
Source: PeerJ Comput Sci. 2019 Jan 21;5:e169. doi: 10.7717/peerj-cs.169 (PMC7924496; doi:10.7717/peerj-cs.169)
Supplement: Supplemental Information 2 — Contains artificial and real-world data sets. [file peerj-cs-05-169-s002.zip › CEP data/pair0003.txt]

6.08 9.7
10.2 8.2
9 6.4
13.08 8.1
10.43 6.2
8.12 9.4
11.85 7.8
13.98 8.3
13 6.6
10.57 8.3
10.58 7.5
13.43 7.9
8.07 8.4
11.28 8.5
10.93 8.0
9.67 7.6
7.47 8.4
8.27 7.2
10.9 8.5
8.68 8.6
11.55 7.7
12 6.6
8.97 8.0
12.78 8.8
7.98 9.8
8.38 7.0
13.5 8.8
13.3 8.9
13.3 9.3
13.4 9.4
11.7 9.2
7.07 10.1
6.68 8.8
8.52 7.7
9.48 7.5
12.32 10.0
6.53 9.4
10.68 8.3
11.18 8.4
7.13 10.2
8.33 6.8
6.73 9.1
9.63 8.3
8.47 8.8
9.7 8.1
10.6 5.9
10.43 8.8
8.78 8.8
8.57 9.0
10.62 2.9
11.93 7.8
9.78 7.8
9.32 8.1
9.93 7.8
9.08 9.2
10.02 8.9
12.67 7.9
12.87 7.9
10.33 6.2
14.32 8.9
8.7 8.9
8.58 10.0
7.05 7.9
8.48 7.4
13.57 8.5
8.5 7.0
13.75 8.9
9.03 8.3
8.53 6.9
6.77 10.3
6.75 10.3
9.88 8.8
11.57 8.5
10.12 7.7
6.55 9.8
7.18 9.1
7.22 8.8
7.42 8.6
9.3 6.8
8.47 6.8
11.8 7.8
9.32 8.3
10.95 7.9
9.53 8.8
11 8.6
7.65 10.1
6.97 9.6
8 3.3
12.95 2.9
9.42 8.2
8.58 9.7
8.67 9.7
14.53 8.7
7.93 9.1
9.23 8.4
8.4 6.6
8.25 5.9
11.03 6.7
9.48 9.1
7.93 8.7
9.67 8.0
11.38 8.5
11.05 6.5
7.95 9.9
12.15 8.6
12.12 7.8
8.52 10.0
8.68 9.1
9.42 8.5
14.95 8.2
9.95 8.7
12.1 8.1
10.67 8.3
13.4 8.1
12.33 7.8
8.22 8.7
13.13 2.7
13.93 7.9
10.23 7.4
10.33 6.1
11.95 9.1
9.98 8.6
9.97 9.4
10.12 9.0
9.67 8.9
10.53 8.5
11.13 6.8
8.65 10.6
10.12 6.8
7.98 7.7
7.88 9.1
11.02 8.9
9 8.2
8.68 9.3
8.43 8.5
6.55 6.9
9.73 8.7
10.43 5.9
8.1 5.6
8.15 6.1
11.87 6.4
9.47 7.7
11 6.5
9.53 8.0
9.45 8.9
9.53 6.9
8.2 4.8
11.67 7.6
9.05 8.2
9.13 7.8
10.03 6.8
11.58 9.3
7.9 8.6
6.4 9.6
13.1 8.7
8.48 4.9
7.73 9.4
6.52 7.3
10.13 6.7
11.28 7.8
8.35 10.3
9.43 8.5
10.85 7.4
10.33 6.9
10.13 8.5
10.08 8.3
10.07 8.6
8.43 5.6
6.08 9.6
8.75 6.2
7.15 9.6
8.42 6.6
11.48 7.8
11.03 6.9
9.18 9.2
11.73 6.5
7.87 9.5
10.42 7.7
12.15 8.1
9.7 6.7
7.47 8.7
11.87 8.9
10.47 7.5
10.97 8.1
8.93 7.9
9.87 8.2
12.5 7.8
10.3 7.5
12.43 9.1
12.23 8.8
9.52 7.2
8.2 6.1
6.97 10.8
7.67 8.9
8.05 9.3
14.12 8.6
8.78 9.4
7.3 9.4
8.83 8.9
8.38 9.3
8.4 8.4
7.75 9.0
9.6 8.6
10.7 8.1
11.13 8.6
7.63 7.9
7.4 9.4
10.42 8.9
11.58 8.7
6.8 7.8
8.55 10.2
8.75 8.9
7.95 6.8
10.37 6.9
13.03 8.0
12.92 7.7
12.02 7.5
10.68 8.4
12.5 8.0
7.63 9.7
14.12 8.3
11.5 8.1
11.7 7.8
11.53 9.1
7.58 9.2
13.18 7.9
7.08 9.8
9.4 7.2
9.97 8.4
12.8 8.5
8.17 10.1
13.08 8.0
9.2 9.0
10.5 8.0
7.15 9.0
6.95 6.7
11.05 8.8
9.32 8.8
12.17 7.7
10.27 6.1
9.52 9.1
8.75 10.3
13.08 8.6
8.05 9.1
13.47 8.0
10.85 7.6
8.73 9.1
12.12 7.5
10.4 8.4
13.05 8.7
13.47 7.9
11.13 8.8
12.68 3.4
7.17 9.6
12.1 8.2
12.87 8.0
12.45 6.2
7.98 9.7
7.78 10.0
8.33 9.8
12.12 8.3
12.07 8.4
8.15 9.0
11.77 6.8
8.63 7.3
12.65 6.0
7.1 8.9
7.02 10.4
10.53 7.2
8.75 9.2
8.12 6.2
8.6 8.5
8.97 9.2
9.15 8.6
10.63 5.3
9.53 8.0
7.75 9.2
8.18 5.6
10.77 4.4
8.63 7.4
12.98 7.2
9.12 8.2
10.42 6.2
9.7 8.6
11.8 7.7
10.72 6.8
11.38 8.4
11.72 8.5
10.18 8.5
12.17 6.2
13.02 8.0
9.83 8.4
9.92 7.4
9.95 8.8
12.1 8.9
9.87 6.8
12.55 8.3
9.17 10.1
9.2 9.5
9.2 8.7
11.75 7.4
12.62 8.1
12.05 8.8
7.03 8.4
8.18 5.7
8.13 5.6
8 6.2
11.53 7.2
13 8.7
10.87 8.6
8.23 7.1
6.63 9.9
6.65 9.1
9.18 8.7
10.52 8.5
9.95 7.9
9.4 8.0
11.07 8.2
11.4 8.2
8.3 8.8
7.63 10.1
9.57 8.4
8.35 8.1
13.45 5.6
12.67 8.1
9.93 4.8
12.18 7.4
11.68 7.5
6.78 9.6
8.12 7.8
9.62 8.7
9.28 9.6
10.95 8.1
12 2.1
9.53 9.1
11.05 8.3
8.25 9.8
8.53 7.2
8.6 6.4
8.52 5.9
12.63 8.7
9.83 8.7
10.22 7.5
8.23 9.4
8.57 8.4
9.95 9.1
13.75 4.3
10.98 -4.8
13.2 6.2
