# Supplementary material for: Analysis of cause-effect inference by comparing regression errors
Source: PeerJ Comput Sci. 2019 Jan 21;5:e169. doi: 10.7717/peerj-cs.169 (PMC7924496; doi:10.7717/peerj-cs.169)
Supplement: Supplemental Information 2 — Contains artificial and real-world data sets. [file peerj-cs-05-169-s002.zip › CEP data/pair0004.txt]

205 1552.0
46 1443.3
794 1096.5
325 1571.7
500 1368.0
215 1594.0
383 1590.5
54 1702.3
630 1432.6
413 1627.0
481 1642.1
42 1805.3
242 1432.1
164 1459.1
462 1691.8
560 1651.2
4 1455.5
622 1304.9
239 1563.3
40 1326.0
330 1491.6
789 1390.7
450 1527.8
40 1479.0
252 1668.4
445 1277.2
60 1594.8
58 1624.9
36 1623.2
49 1673.5
84 1498.6
120 1358.5
363 1688.9
290 1412.9
412 1518.8
80 1483.6
21 1514.6
45 1615.3
15 1693.5
62 1461.3
875 1503.5
5 1661.5
373 1639.5
1 1426.5
9 1472.3
607 1474.2
88 1514.3
5 1482.9
7 1480.2
1142 1353.1
549 1633.3
310 1492.1
340 1596.3
77 1420.6
68 1391.5
39 1470.6
396 1660.4
418 1532.6
566 1337.9
69 1679.0
5 1635.8
133 1685.8
480 1633.6
696 1540.9
97 1626.0
677 1697.0
227 1581.4
192 1358.8
692 1641.9
37 1504.1
37 1473.4
123 1317.5
146 1504.0
460 1393.4
85 1495.7
12 1547.4
0 1512.0
144 1367.1
705 1671.8
600 1410.4
443.6 1659.9
18 1585.4
316 1588.3
408 1554.8
270 1548.5
234 1668.2
150 1453.7
1486 1641.2
1213 1515.6
45 1482.9
112 1586.1
125 1515.3
48 1689.1
481 1731.1
2 1241.5
797 1721.4
928 1615.4
523 1521.5
394 1691.0
8 1247.5
255 1368.0
47 1517.1
719 1668.2
118 1587.0
35 1618.7
311 1601.9
90 1534.1
186 1504.2
2 1564.3
238 1649.1
173 1421.8
58 1610.7
27 1595.8
6 1739.0
40 1606.6
42 1435.4
1436 1676.8
55 1704.0
300 1291.4
567 1328.9
93 1403.7
11 1557.0
22 1486.8
18 1454.0
59 1501.4
269 1358.8
404 1510.3
111 1550.9
500 1355.6
496 1394.7
4 1682.8
140 1372.6
2 1540.0
77 1471.1
350 1313.3
530 1428.9
272 1385.4
1053 1603.7
883 1601.7
1008 1765.3
567 1541.8
242 1254.0
977 1820.3
17 1573.8
128 1273.2
440 1335.1
1125 1583.8
438 1734.6
3 1499.0
37 1505.1
712 1667.4
155 1427.2
7 1506.3
91 1464.7
75 1672.8
839 1353.5
270 1403.2
505 1527.8
487 1520.4
374 1505.8
112 1691.4
231 1448.3
585 1583.3
705 1755.0
27 1626.5
4 1635.0
282 1452.0
805 1461.3
46 1445.0
973 1857.5
92 1504.2
754 1628.6
417 1620.0
850 1683.9
443 1640.2
776 1362.8
102 1512.3
520 1562.0
436 1703.5
747 1627.6
5 1543.0
119 1346.3
300 1337.4
344.5 1574.8
7 1549.9
9 1625.4
365 1659.9
356 1528.9
138 1465.8
141 1502.4
758 1700.4
818 1612.7
44 1426.8
284 1375.8
185 1428.1
98 1664.8
341 1590.9
22 1460.2
157 1445.8
92 1446.3
26 1714.0
22 1355.7
161 1448.2
5 1619.2
17 1610.6
444 1497.1
58 1426.4
11 1495.6
76 1608.5
419 1473.0
96 1673.2
186 1422.6
547 1466.3
450 1487.7
77 1529.4
313 1555.2
621 1530.7
42 1482.9
405 1639.7
273 1563.9
63 1636.7
515 1707.1
528 1709.1
515 1681.2
62 1528.2
81 1647.9
111 1370.0
500 1323.0
26 1492.1
38 1583.3
125 1639.2
64 1669.6
26 1384.0
425 1336.4
11 1628.0
627 1540.9
314 1697.8
280 1459.9
490 1493.8
806 1596.2
276 1701.6
110 1634.0
150 1612.4
95 1433.4
409 1682.5
435 1365.3
246 1689.4
386 1424.4
24 1571.1
81 1692.2
40 1715.3
123 1432.3
1640 1673.0
109 1459.4
366 1646.0
470 1489.5
690 1720.9
131 1536.2
287 1716.0
116 1568.7
444 1588.8
4 1686.5
87 1462.1
747 1549.5
588 1682.0
692 1158.7
320 1660.8
193 1393.8
333 1449.0
135 1450.9
795 1524.0
5 1485.6
155 1592.3
155 1323.7
609 1377.2
43 1598.3
170 1493.3
993 1724.8
937 1351.5
635 1492.4
616 1375.0
265 1313.4
504 1485.4
365 1645.6
444 1432.8
792 1600.9
59 1595.6
21 1529.6
186 1312.0
611 1354.0
360 1575.0
77 1524.6
365 1382.3
147 1306.0
87 1578.9
734 1765.6
350 1621.2
286 1691.7
311 1692.2
401 1684.7
837 1493.6
46 1607.2
61 1515.0
396 1626.6
870 1656.6
846 1435.2
781 1420.0
640 1693.3
80 1639.4
9 1619.7
700 1303.0
144 1264.5
265 1572.6
490 1697.1
50 1486.6
571 1698.9
471 1611.5
291 1561.2
240 1600.8
51 1373.0
223 1739.3
176 1262.0
380 1512.6
940 1508.9
70 1607.9
921 1552.2
438 1574.4
470 1679.5
146 1379.0
553 1602.8
440 1666.0
219 1638.7
422 1679.5
1832 1675.6
140 1463.1
3 1740.7
142 1485.5
740 1701.8
580 1365.8
681 1341.3
105 1630.3
133 1422.1
464 1611.5
291 1422.0
1 1596.2
268 1565.4
877 1411.4
2960 1846.3
615 1623.4
