# Supplementary material for: Analysis of cause-effect inference by comparing regression errors
Source: PeerJ Comput Sci. 2019 Jan 21;5:e169. doi: 10.7717/peerj-cs.169 (PMC7924496; doi:10.7717/peerj-cs.169)
Supplement: Supplemental Information 2 — Contains artificial and real-world data sets. [file peerj-cs-05-169-s002.zip › CEP data/pair0005.txt]

15 0.455
7 0.35
9 0.53
10 0.44
7 0.33
8 0.425
20 0.53
16 0.545
9 0.475
19 0.55
14 0.525
10 0.43
11 0.49
10 0.535
10 0.47
12 0.5
7 0.355
10 0.44
7 0.365
9 0.45
11 0.355
10 0.38
12 0.565
9 0.55
10 0.615
11 0.56
11 0.58
12 0.59
15 0.605
11 0.575
10 0.58
15 0.68
18 0.665
19 0.68
13 0.705
8 0.465
16 0.54
8 0.45
11 0.575
9 0.355
9 0.45
14 0.55
5 0.24
5 0.205
4 0.21
7 0.39
9 0.47
7 0.46
6 0.325
9 0.525
8 0.52
7 0.4
10 0.485
10 0.47
7 0.405
8 0.5
8 0.445
8 0.47
4 0.245
7 0.505
7 0.45
9 0.505
10 0.53
7 0.425
8 0.52
8 0.475
12 0.565
13 0.595
10 0.475
6 0.31
13 0.555
8 0.4
20 0.595
11 0.57
13 0.605
15 0.6
9 0.595
10 0.6
11 0.555
14 0.615
9 0.575
12 0.62
16 0.52
21 0.595
14 0.58
12 0.57
13 0.625
10 0.56
9 0.46
12 0.575
15 0.565
12 0.555
13 0.595
10 0.625
15 0.695
14 0.665
9 0.535
8 0.47
7 0.47
10 0.475
7 0.36
15 0.55
15 0.53
10 0.53
12 0.605
12 0.52
11 0.545
10 0.5
9 0.51
9 0.435
9 0.495
9 0.465
9 0.435
9 0.425
11 0.545
11 0.53
11 0.49
10 0.44
9 0.56
8 0.405
9 0.47
7 0.385
14 0.515
6 0.37
6 0.36
5 0.27
6 0.375
8 0.385
19 0.7
18 0.71
17 0.595
9 0.44
7 0.325
7 0.35
7 0.265
8 0.425
7 0.305
9 0.345
9 0.405
9 0.375
10 0.565
10 0.55
16 0.65
11 0.56
10 0.475
10 0.49
10 0.46
9 0.28
5 0.175
4 0.17
15 0.59
9 0.605
10 0.635
10 0.605
12 0.565
10 0.515
13 0.575
16 0.645
13 0.58
13 0.575
13 0.605
13 0.605
12 0.61
18 0.725
16 0.65
14 0.725
20 0.725
20 0.68
14 0.705
12 0.68
14 0.695
7 0.53
8 0.525
8 0.52
5 0.235
7 0.36
5 0.315
8 0.315
4 0.225
11 0.58
14 0.57
21 0.64
10 0.56
10 0.62
12 0.645
13 0.62
12 0.63
10 0.63
11 0.63
9 0.585
13 0.615
12 0.61
14 0.58
8 0.355
10 0.51
12 0.5
11 0.505
16 0.64
15 0.56
10 0.585
9 0.45
13 0.5
12 0.5
13 0.53
8 0.42
9 0.44
9 0.4
8 0.435
13 0.525
7 0.37
10 0.49
7 0.335
12 0.415
9 0.5
14 0.485
10 0.55
8 0.45
7 0.405
10 0.47
8 0.415
9 0.445
11 0.47
9 0.49
11 0.445
10 0.425
9 0.5
7 0.39
7 0.365
11 0.58
15 0.53
13 0.555
14 0.565
22 0.625
7 0.275
12 0.44
9 0.295
1 0.075
3 0.13
3 0.11
5 0.16
17 0.565
5 0.27
5 0.23
8 0.3
8 0.33
10 0.35
13 0.32
9 0.36
7 0.305
7 0.345
7 0.33
13 0.59
12 0.595
15 0.575
15 0.6
15 0.56
19 0.56
10 0.545
15 0.635
13 0.59
11 0.54
12 0.57
11 0.53
4 0.245
6 0.27
11 0.46
14 0.52
8 0.35
9 0.47
13 0.45
22 0.64
16 0.59
14 0.62
15 0.63
13 0.63
22 0.655
12 0.66
18 0.61
20 0.635
11 0.515
15 0.535
7 0.36
9 0.455
14 0.485
14 0.515
10 0.535
10 0.53
17 0.495
9 0.44
10 0.535
17 0.54
12 0.565
15 0.61
19 0.565
26 0.6
6 0.295
6 0.275
4 0.28
11 0.49
9 0.37
9 0.405
13 0.54
8 0.37
6 0.36
10 0.47
4 0.2
3 0.165
13 0.645
14 0.55
10 0.57
21 0.63
14 0.56
19 0.595
23 0.62
23 0.63
8 0.45
14 0.635
10 0.45
18 0.58
6 0.33
5 0.265
4 0.19
11 0.385
5 0.265
7 0.335
7 0.355
7 0.32
12 0.51
8 0.36
8 0.36
12 0.5
8 0.4
5 0.3
5 0.235
16 0.74
11 0.62
14 0.6
16 0.59
13 0.62
15 0.565
14 0.575
14 0.62
12 0.62
12 0.505
8 0.46
13 0.49
9 0.525
6 0.34
8 0.375
14 0.61
8 0.61
22 0.585
12 0.57
9 0.58
16 0.635
20 0.7
13 0.675
18 0.645
17 0.745
16 0.685
18 0.605
12 0.59
20 0.65
16 0.6
12 0.62
19 0.63
11 0.58
10 0.58
12 0.63
17 0.69
16 0.65
16 0.66
19 0.68
14 0.7
13 0.685
20 0.675
11 0.63
10 0.585
15 0.565
12 0.61
15 0.605
10 0.535
10 0.485
12 0.47
10 0.545
9 0.455
12 0.54
10 0.46
14 0.49
9 0.465
10 0.415
10 0.475
10 0.47
9 0.365
6 0.345
11 0.39
10 0.5
8 0.47
12 0.535
11 0.585
9 0.485
9 0.515
7 0.435
10 0.515
7 0.44
12 0.525
8 0.45
16 0.59
11 0.555
8 0.57
15 0.59
14 0.585
11 0.58
12 0.545
14 0.605
15 0.62
20 0.63
20 0.63
16 0.63
13 0.545
14 0.67
11 0.49
13 0.49
8 0.29
6 0.26
13 0.58
18 0.61
19 0.6
21 0.56
18 0.575
18 0.57
20 0.6
18 0.565
22 0.545
13 0.44
11 0.5
7 0.36
14 0.385
9 0.39
13 0.5
10 0.36
8 0.335
19 0.505
10 0.395
10 0.41
9 0.56
13 0.565
16 0.565
12 0.605
18 0.565
16 0.725
16 0.675
17 0.665
11 0.565
14 0.645
11 0.575
15 0.64
9 0.36
10 0.415
11 0.525
11 0.38
12 0.585
6 0.24
5 0.22
6 0.255
5 0.175
12 0.67
13 0.655
17 0.68
21 0.675
9 0.53
10 0.515
9 0.43
11 0.52
10 0.545
17 0.53
9 0.465
17 0.665
21 0.735
16 0.66
29 0.7
17 0.575
15 0.57
19 0.58
12 0.63
13 0.585
11 0.55
15 0.625
11 0.54
14 0.57
14 0.59
13 0.58
11 0.655
15 0.655
17 0.625
15 0.625
12 0.64
19 0.605
11 0.615
10 0.555
12 0.58
23 0.62
15 0.62
13 0.6
17 0.625
15 0.6
12 0.56
15 0.585
11 0.56
16 0.56
10 0.68
10 0.455
10 0.49
6 0.31
5 0.275
6 0.27
9 0.4
5 0.28
4 0.325
6 0.345
3 0.21
5 0.36
9 0.365
5 0.2
4 0.235
4 0.175
3 0.155
14 0.57
12 0.57
9 0.385
20 0.53
13 0.46
12 0.47
9 0.435
10 0.47
11 0.465
11 0.52
7 0.29
5 0.275
10 0.375
15 0.5
11 0.44
15 0.42
8 0.445
10 0.38
11 0.32
8 0.255
7 0.205
12 0.565
11 0.555
17 0.65
13 0.615
12 0.56
13 0.48
9 0.485
10 0.5
14 0.525
12 0.66
13 0.66
13 0.52
8 0.44
13 0.515
11 0.475
11 0.545
14 0.47
10 0.35
12 0.485
12 0.435
7 0.28
11 0.41
16 0.45
14 0.45
20 0.59
17 0.57
10 0.61
11 0.61
10 0.56
10 0.585
11 0.58
17 0.63
11 0.625
14 0.55
19 0.645
13 0.46
11 0.41
11 0.495
10 0.52
13 0.55
14 0.45
13 0.405
13 0.51
9 0.37
18 0.525
19 0.66
12 0.535
13 0.575
9 0.55
13 0.605
12 0.605
16 0.56
17 0.535
10 0.385
13 0.39
11 0.47
12 0.515
13 0.425
9 0.345
10 0.485
10 0.37
12 0.35
12 0.44
4 0.195
9 0.325
18 0.495
15 0.45
13 0.415
12 0.47
7 0.32
9 0.31
7 0.235
10 0.345
18 0.485
12 0.5
17 0.5
15 0.465
12 0.525
10 0.425
8 0.38
21 0.53
10 0.34
9 0.475
7 0.43
10 0.46
9 0.47
9 0.36
8 0.355
7 0.38
6 0.355
14 0.44
13 0.51
7 0.325
13 0.62
19 0.59
7 0.33
9 0.45
11 0.445
6 0.33
9 0.48
11 0.46
9 0.475
5 0.255
6 0.335
11 0.47
7 0.31
10 0.37
7 0.295
17 0.555
16 0.615
18 0.58
11 0.585
18 0.65
11 0.535
10 0.415
12 0.38
19 0.45
10 0.395
11 0.455
15 0.485
13 0.55
13 0.45
14 0.475
17 0.5
19 0.53
21 0.49
23 0.49
22 0.52
12 0.54
11 0.5
23 0.45
8 0.37
7 0.37
10 0.485
7 0.435
16 0.535
10 0.51
15 0.565
13 0.535
16 0.535
11 0.525
11 0.59
10 0.5
5 0.255
11 0.43
9 0.38
4 0.165
7 0.315
4 0.155
5 0.28
13 0.43
16 0.395
12 0.385
14 0.48
9 0.445
12 0.395
9 0.4
10 0.415
11 0.315
10 0.345
10 0.36
7 0.295
7 0.325
11 0.375
7 0.28
8 0.355
9 0.35
7 0.275
8 0.29
6 0.25
4 0.18
2 0.15
3 0.16
13 0.555
15 0.555
15 0.525
11 0.465
17 0.49
10 0.4
12 0.48
13 0.505
15 0.52
11 0.525
13 0.545
15 0.52
13 0.505
18 0.525
10 0.51
12 0.52
12 0.52
14 0.535
10 0.445
14 0.53
8 0.36
14 0.535
17 0.52
20 0.53
17 0.53
17 0.66
9 0.52
14 0.535
15 0.695
13 0.51
10 0.485
13 0.605
13 0.58
20 0.65
13 0.62
20 0.615
15 0.605
13 0.57
15 0.57
15 0.585
16 0.55
17 0.54
14 0.64
14 0.61
11 0.545
13 0.59
9 0.345
11 0.55
17 0.53
11 0.53
8 0.485
8 0.385
9 0.455
10 0.49
11 0.53
15 0.505
13 0.49
15 0.465
15 0.47
13 0.56
12 0.505
10 0.515
6 0.385
5 0.215
15 0.55
9 0.515
12 0.495
9 0.505
12 0.6
10 0.57
10 0.485
9 0.47
12 0.575
12 0.58
15 0.515
11 0.53
9 0.44
11 0.52
11 0.425
10 0.46
10 0.45
9 0.425
7 0.37
10 0.515
7 0.405
6 0.28
15 0.48
10 0.44
12 0.52
12 0.505
21 0.49
6 0.235
5 0.255
7 0.315
7 0.325
6 0.335
6 0.35
6 0.35
7 0.36
7 0.365
6 0.37
7 0.38
6 0.385
7 0.385
7 0.395
6 0.395
6 0.4
6 0.41
7 0.415
6 0.415
6 0.425
9 0.44
7 0.445
7 0.445
8 0.45
8 0.47
9 0.475
8 0.48
9 0.485
8 0.49
9 0.495
9 0.5
8 0.505
8 0.525
9 0.54
11 0.54
10 0.545
8 0.55
10 0.55
10 0.55
9 0.555
10 0.565
9 0.57
10 0.57
9 0.575
9 0.59
12 0.59
10 0.595
8 0.595
6 0.595
12 0.595
11 0.6
10 0.6
11 0.6
10 0.605
9 0.605
12 0.615
10 0.615
9 0.615
12 0.615
11 0.62
9 0.62
11 0.625
11 0.625
14 0.63
9 0.635
10 0.635
9 0.635
8 0.64
11 0.65
9 0.655
17 0.655
15 0.66
10 0.66
10 0.67
12 0.675
9 0.675
11 0.68
11 0.685
11 0.695
17 0.73
6 0.205
5 0.24
3 0.24
6 0.255
4 0.255
6 0.265
4 0.28
5 0.295
4 0.3
6 0.3
5 0.305
6 0.315
8 0.315
5 0.32
6 0.325
6 0.33
7 0.335
7 0.335
5 0.34
7 0.34
7 0.345
6 0.37
7 0.37
6 0.375
6 0.385
7 0.41
7 0.41
6 0.41
6 0.415
5 0.42
6 0.42
6 0.425
6 0.425
7 0.43
7 0.43
8 0.435
6 0.435
6 0.44
7 0.44
6 0.445
7 0.445
7 0.45
8 0.45
7 0.45
7 0.45
7 0.455
6 0.455
7 0.46
7 0.46
7 0.465
7 0.465
7 0.465
6 0.465
8 0.47
8 0.47
9 0.475
6 0.475
6 0.48
6 0.48
8 0.48
7 0.48
7 0.485
8 0.49
8 0.495
7 0.495
6 0.5
8 0.5
7 0.5
7 0.5
9 0.505
8 0.505
9 0.505
8 0.505
8 0.51
7 0.51
7 0.51
8 0.51
8 0.51
8 0.515
7 0.515
8 0.525
11 0.525
8 0.53
8 0.53
7 0.53
8 0.535
8 0.535
8 0.535
9 0.55
9 0.55
9 0.56
8 0.565
10 0.57
10 0.57
8 0.57
8 0.57
7 0.57
9 0.575
9 0.575
7 0.58
8 0.58
10 0.58
8 0.58
9 0.58
11 0.59
8 0.59
8 0.59
11 0.595
11 0.595
9 0.595
9 0.595
9 0.595
9 0.605
9 0.605
11 0.605
11 0.61
10 0.61
8 0.615
11 0.62
10 0.625
10 0.625
10 0.625
9 0.625
9 0.625
8 0.63
11 0.63
8 0.63
11 0.635
10 0.635
10 0.64
11 0.64
10 0.64
10 0.645
11 0.645
8 0.645
8 0.645
11 0.645
10 0.645
10 0.645
9 0.65
11 0.65
10 0.65
9 0.655
10 0.655
11 0.66
9 0.66
10 0.66
6 0.66
11 0.67
10 0.675
12 0.675
12 0.68
8 0.69
10 0.69
10 0.695
12 0.705
11 0.71
10 0.715
11 0.715
11 0.735
12 0.765
4 0.185
3 0.195
4 0.195
4 0.2
4 0.225
4 0.245
5 0.25
7 0.265
6 0.275
5 0.28
5 0.285
6 0.3
6 0.315
6 0.32
5 0.34
6 0.37
6 0.375
6 0.375
7 0.385
6 0.4
7 0.405
7 0.41
6 0.41
7 0.42
7 0.42
6 0.42
7 0.425
7 0.43
6 0.435
7 0.435
7 0.44
7 0.445
7 0.445
8 0.445
8 0.45
6 0.45
7 0.45
6 0.45
6 0.45
7 0.46
7 0.47
6 0.47
6 0.475
7 0.475
8 0.48
7 0.49
7 0.5
9 0.5
8 0.5
6 0.5
7 0.505
8 0.51
6 0.51
9 0.51
8 0.51
8 0.515
9 0.52
8 0.52
8 0.52
7 0.52
8 0.525
9 0.525
9 0.525
8 0.525
8 0.53
9 0.535
10 0.54
7 0.545
9 0.545
9 0.545
8 0.55
8 0.55
10 0.55
9 0.56
8 0.56
8 0.56
8 0.56
9 0.565
8 0.565
9 0.565
9 0.57
8 0.57
8 0.57
7 0.575
10 0.575
9 0.575
9 0.575
9 0.575
10 0.575
9 0.575
9 0.575
8 0.58
9 0.58
9 0.58
9 0.58
8 0.58
9 0.58
9 0.585
7 0.585
8 0.59
9 0.6
8 0.6
8 0.6
10 0.6
9 0.605
9 0.605
10 0.605
9 0.605
8 0.61
9 0.61
9 0.61
10 0.615
9 0.615
9 0.615
8 0.62
8 0.62
8 0.62
9 0.625
8 0.625
8 0.63
10 0.63
9 0.635
10 0.64
10 0.645
10 0.645
9 0.65
11 0.65
11 0.655
10 0.655
11 0.66
8 0.665
9 0.665
9 0.67
14 0.685
10 0.685
9 0.69
12 0.69
9 0.69
10 0.695
9 0.7
12 0.7
9 0.7
9 0.705
11 0.71
12 0.715
10 0.715
10 0.72
10 0.72
8 0.72
12 0.725
12 0.73
11 0.735
11 0.745
11 0.75
11 0.755
10 0.755
11 0.78
6 0.185
4 0.245
5 0.25
5 0.25
6 0.275
5 0.305
5 0.31
5 0.315
5 0.315
6 0.325
7 0.33
5 0.33
7 0.335
6 0.34
6 0.345
5 0.345
6 0.35
8 0.35
4 0.36
6 0.365
7 0.365
7 0.365
7 0.37
6 0.37
5 0.375
7 0.375
6 0.375
6 0.375
8 0.375
7 0.375
6 0.38
8 0.38
9 0.385
8 0.385
7 0.385
5 0.385
7 0.39
8 0.395
8 0.395
5 0.395
5 0.4
6 0.405
7 0.41
6 0.42
7 0.425
7 0.425
7 0.425
8 0.43
8 0.43
7 0.435
9 0.44
9 0.45
8 0.455
8 0.455
8 0.455
7 0.46
9 0.46
8 0.46
11 0.465
8 0.47
8 0.47
8 0.47
8 0.475
8 0.475
8 0.475
9 0.48
8 0.48
8 0.48
8 0.495
7 0.495
8 0.495
9 0.5
9 0.5
9 0.5
9 0.5
7 0.5
9 0.5
8 0.505
7 0.505
8 0.505
7 0.515
13 0.515
9 0.515
10 0.52
9 0.52
9 0.525
9 0.525
9 0.53
10 0.53
9 0.53
9 0.53
9 0.535
8 0.535
9 0.535
9 0.535
10 0.54
9 0.54
8 0.545
9 0.545
10 0.545
8 0.545
11 0.55
9 0.55
9 0.55
10 0.55
9 0.55
9 0.555
10 0.555
9 0.555
9 0.555
9 0.56
9 0.56
10 0.56
9 0.56
11 0.565
8 0.565
8 0.565
11 0.565
10 0.57
8 0.57
9 0.57
10 0.57
10 0.57
9 0.57
10 0.575
9 0.575
10 0.575
10 0.58
10 0.58
8 0.58
9 0.585
10 0.585
10 0.585
10 0.585
10 0.585
10 0.585
8 0.585
9 0.59
9 0.59
10 0.59
10 0.595
12 0.595
10 0.6
11 0.6
10 0.6
11 0.6
10 0.6
11 0.6
11 0.605
10 0.605
11 0.605
9 0.605
12 0.605
10 0.61
12 0.61
10 0.61
9 0.61
10 0.61
10 0.61
10 0.615
10 0.615
10 0.615
12 0.615
10 0.615
9 0.615
10 0.615
10 0.62
12 0.62
10 0.62
10 0.62
9 0.625
11 0.625
9 0.625
12 0.625
9 0.63
11 0.63
12 0.63
10 0.63
12 0.63
10 0.635
9 0.635
9 0.635
10 0.635
10 0.635
15 0.64
10 0.64
11 0.645
10 0.645
11 0.645
11 0.65
11 0.65
11 0.65
9 0.65
10 0.65
10 0.655
13 0.655
10 0.655
10 0.655
10 0.66
10 0.66
10 0.665
11 0.67
10 0.67
13 0.675
9 0.685
11 0.695
12 0.7
10 0.705
11 0.705
12 0.705
11 0.71
13 0.72
12 0.72
11 0.725
11 0.73
12 0.735
9 0.745
14 0.75
14 0.815
3 0.14
4 0.23
7 0.365
5 0.365
6 0.37
7 0.375
5 0.385
5 0.395
6 0.4
7 0.4
8 0.405
7 0.405
6 0.405
5 0.41
9 0.415
6 0.425
6 0.43
5 0.44
8 0.44
9 0.44
6 0.45
7 0.455
8 0.46
9 0.47
6 0.47
6 0.47
8 0.475
7 0.475
7 0.475
7 0.48
6 0.485
8 0.485
6 0.485
7 0.495
9 0.505
9 0.505
8 0.515
8 0.515
7 0.515
8 0.52
8 0.525
9 0.53
8 0.53
9 0.545
8 0.55
9 0.55
8 0.56
9 0.56
8 0.57
9 0.575
8 0.575
9 0.58
9 0.58
8 0.585
8 0.59
9 0.59
8 0.59
9 0.595
8 0.6
9 0.6
11 0.605
9 0.605
9 0.605
11 0.61
8 0.615
10 0.62
8 0.62
9 0.62
10 0.625
11 0.625
9 0.63
10 0.63
9 0.63
11 0.63
10 0.63
10 0.635
8 0.635
9 0.64
10 0.645
11 0.645
11 0.645
10 0.65
10 0.65
9 0.65
8 0.65
11 0.655
11 0.655
10 0.66
10 0.665
11 0.67
10 0.67
10 0.67
12 0.68
11 0.68
12 0.69
11 0.7
11 0.7
10 0.705
12 0.72
13 0.725
10 0.74
11 0.75
5 0.21
5 0.285
6 0.295
6 0.3
6 0.305
5 0.335
5 0.35
6 0.355
7 0.355
8 0.36
7 0.36
7 0.36
7 0.365
6 0.37
7 0.375
7 0.38
6 0.38
8 0.385
7 0.385
8 0.385
7 0.39
7 0.39
7 0.39
8 0.41
8 0.41
7 0.415
8 0.425
7 0.425
7 0.435
6 0.435
8 0.45
7 0.45
10 0.455
7 0.46
7 0.46
9 0.465
8 0.465
8 0.47
8 0.475
7 0.475
8 0.475
9 0.48
8 0.48
8 0.48
7 0.485
8 0.49
8 0.49
8 0.495
8 0.495
8 0.5
8 0.5
9 0.5
7 0.51
6 0.515
9 0.515
10 0.515
8 0.515
8 0.515
9 0.52
7 0.52
8 0.525
9 0.525
8 0.525
7 0.525
9 0.525
7 0.53
10 0.53
9 0.53
11 0.53
7 0.535
9 0.54
9 0.54
9 0.54
10 0.54
9 0.54
10 0.54
8 0.54
9 0.545
8 0.545
8 0.545
10 0.55
9 0.55
12 0.55
8 0.55
8 0.55
9 0.555
8 0.555
11 0.555
10 0.56
8 0.56
10 0.56
9 0.565
9 0.565
9 0.565
10 0.565
8 0.57
9 0.57
9 0.57
10 0.57
9 0.57
12 0.57
8 0.575
10 0.575
10 0.575
9 0.575
10 0.575
8 0.575
9 0.575
10 0.575
8 0.575
9 0.575
13 0.575
8 0.58
10 0.58
10 0.58
9 0.58
10 0.585
10 0.59
10 0.59
11 0.59
8 0.595
10 0.595
10 0.595
8 0.595
8 0.6
9 0.6
9 0.6
8 0.6
10 0.6
9 0.6
10 0.6
9 0.605
8 0.605
9 0.605
8 0.605
9 0.605
11 0.605
10 0.61
10 0.61
12 0.61
9 0.61
10 0.61
9 0.61
9 0.61
7 0.61
10 0.615
9 0.615
12 0.62
12 0.62
13 0.62
11 0.62
11 0.62
12 0.62
9 0.62
10 0.62
12 0.62
9 0.62
11 0.625
10 0.625
9 0.625
12 0.625
10 0.625
9 0.625
9 0.63
8 0.63
11 0.63
10 0.63
11 0.63
13 0.635
12 0.635
10 0.635
9 0.635
10 0.64
10 0.64
11 0.64
10 0.645
12 0.645
14 0.645
9 0.645
10 0.645
9 0.645
9 0.645
10 0.645
10 0.645
9 0.645
12 0.645
9 0.65
11 0.65
11 0.65
9 0.65
10 0.655
9 0.655
12 0.655
11 0.655
9 0.66
12 0.66
10 0.66
14 0.66
11 0.665
11 0.665
11 0.665
12 0.665
9 0.665
12 0.67
11 0.67
13 0.67
10 0.67
11 0.67
13 0.675
10 0.675
10 0.68
11 0.68
11 0.685
11 0.685
12 0.69
10 0.7
15 0.7
11 0.705
11 0.71
12 0.71
10 0.71
11 0.71
10 0.72
13 0.72
7 0.72
14 0.725
11 0.73
11 0.735
12 0.74
11 0.75
12 0.75
12 0.77
12 0.775
5 0.275
6 0.375
7 0.375
7 0.39
8 0.435
7 0.445
6 0.455
8 0.455
8 0.455
10 0.465
7 0.465
8 0.485
9 0.485
9 0.485
8 0.49
9 0.5
9 0.515
8 0.515
10 0.525
7 0.525
8 0.53
8 0.535
8 0.535
8 0.545
10 0.545
9 0.545
10 0.55
10 0.55
9 0.57
10 0.575
10 0.575
10 0.58
10 0.585
8 0.585
11 0.6
9 0.6
9 0.605
10 0.605
11 0.61
10 0.615
10 0.62
9 0.625
11 0.625
11 0.635
10 0.635
8 0.64
9 0.645
11 0.65
10 0.65
9 0.655
10 0.655
11 0.665
10 0.675
9 0.685
10 0.695
11 0.695
13 0.705
9 0.72
11 0.72
11 0.73
5 0.185
4 0.24
7 0.31
6 0.34
7 0.35
6 0.365
7 0.365
6 0.365
8 0.39
6 0.405
7 0.41
7 0.41
6 0.415
6 0.415
8 0.415
11 0.42
8 0.43
7 0.435
7 0.435
8 0.435
7 0.435
8 0.445
7 0.465
8 0.47
9 0.475
7 0.485
8 0.485
9 0.485
8 0.495
8 0.495
8 0.495
9 0.5
11 0.505
8 0.505
10 0.51
10 0.515
10 0.515
8 0.515
8 0.52
9 0.52
9 0.52
7 0.52
10 0.52
9 0.525
8 0.525
9 0.525
8 0.53
9 0.53
9 0.53
9 0.53
9 0.535
9 0.54
9 0.54
8 0.54
10 0.545
9 0.545
10 0.55
6 0.55
8 0.555
8 0.555
7 0.555
9 0.555
9 0.555
9 0.56
11 0.565
7 0.565
11 0.565
9 0.565
9 0.565
10 0.565
11 0.57
11 0.57
9 0.57
13 0.57
9 0.57
9 0.575
9 0.575
10 0.575
11 0.575
10 0.575
9 0.575
10 0.575
11 0.575
9 0.575
9 0.575
9 0.58
10 0.58
10 0.58
10 0.58
9 0.58
10 0.595
11 0.6
11 0.6
10 0.6
11 0.6
10 0.605
9 0.605
10 0.605
8 0.61
10 0.61
8 0.61
11 0.61
11 0.615
9 0.615
12 0.615
10 0.615
11 0.62
9 0.62
11 0.62
15 0.62
9 0.62
12 0.62
11 0.625
9 0.625
10 0.625
11 0.625
11 0.625
11 0.625
9 0.63
11 0.635
11 0.635
11 0.635
12 0.635
12 0.635
10 0.635
11 0.64
10 0.64
10 0.64
10 0.64
9 0.64
11 0.64
12 0.645
11 0.645
16 0.645
10 0.65
13 0.65
10 0.65
11 0.655
10 0.655
9 0.655
10 0.66
11 0.66
10 0.665
12 0.665
12 0.665
12 0.67
11 0.675
11 0.675
12 0.68
10 0.68
10 0.685
11 0.69
13 0.695
13 0.7
12 0.7
13 0.7
10 0.705
12 0.72
11 0.72
11 0.725
11 0.75
13 0.76
4 0.135
4 0.16
5 0.21
6 0.28
7 0.28
6 0.285
5 0.29
6 0.29
6 0.29
6 0.32
7 0.325
6 0.335
7 0.35
6 0.35
9 0.355
6 0.36
7 0.36
6 0.375
7 0.375
7 0.395
7 0.405
8 0.415
7 0.425
8 0.43
7 0.435
8 0.45
7 0.46
10 0.47
10 0.47
8 0.475
9 0.505
12 0.505
10 0.505
9 0.51
9 0.515
9 0.525
9 0.53
9 0.53
11 0.545
10 0.55
9 0.56
9 0.565
10 0.57
9 0.58
10 0.59
10 0.6
12 0.605
10 0.61
14 0.625
9 0.66
5 0.255
5 0.27
5 0.28
6 0.285
8 0.32
8 0.325
8 0.385
7 0.395
7 0.4
8 0.405
7 0.415
6 0.42
9 0.44
8 0.445
8 0.45
8 0.455
8 0.46
7 0.46
7 0.465
9 0.465
7 0.475
8 0.48
8 0.485
8 0.49
9 0.5
8 0.5
7 0.505
8 0.525
8 0.535
8 0.535
10 0.54
9 0.54
9 0.545
9 0.55
11 0.55
9 0.565
8 0.58
7 0.58
11 0.585
9 0.595
10 0.6
8 0.61
8 0.61
9 0.62
9 0.645
8 0.65
10 0.665
11 0.685
12 0.69
10 0.705
10 0.71
11 0.72
12 0.72
10 0.73
17 0.775
8 0.505
10 0.53
11 0.505
7 0.405
7 0.415
11 0.5
7 0.425
8 0.47
10 0.4
10 0.37
19 0.5
9 0.41
9 0.375
11 0.49
10 0.585
14 0.595
15 0.675
27 0.665
13 0.62
5 0.325
9 0.455
8 0.525
7 0.385
4 0.13
3 0.18
6 0.31
7 0.375
8 0.48
9 0.455
7 0.425
9 0.475
11 0.435
6 0.29
7 0.385
8 0.47
10 0.5
7 0.4
12 0.62
12 0.595
9 0.585
6 0.32
10 0.52
9 0.44
8 0.44
12 0.565
9 0.56
10 0.59
16 0.57
14 0.68
10 0.45
7 0.32
9 0.46
10 0.47
9 0.455
9 0.415
11 0.465
12 0.46
8 0.415
7 0.27
10 0.445
18 0.745
8 0.4
5 0.28
10 0.55
16 0.58
12 0.61
17 0.62
14 0.56
12 0.64
19 0.69
17 0.715
11 0.71
9 0.55
5 0.375
9 0.61
6 0.38
5 0.37
6 0.335
4 0.165
7 0.285
6 0.19
5 0.215
10 0.595
13 0.645
12 0.575
20 0.57
14 0.58
15 0.595
14 0.595
21 0.625
16 0.535
13 0.55
6 0.495
6 0.32
9 0.445
9 0.52
14 0.495
12 0.47
10 0.49
11 0.58
15 0.645
14 0.575
6 0.215
13 0.43
5 0.26
11 0.37
10 0.405
6 0.27
21 0.68
13 0.65
25 0.645
19 0.57
18 0.615
7 0.42
6 0.275
5 0.29
8 0.42
16 0.625
27 0.55
18 0.66
17 0.565
13 0.595
17 0.63
8 0.43
10 0.455
7 0.33
13 0.515
14 0.495
13 0.485
8 0.535
17 0.58
13 0.625
14 0.555
9 0.55
13 0.59
7 0.355
7 0.275
12 0.505
7 0.37
13 0.555
9 0.505
9 0.56
17 0.595
14 0.57
13 0.6
15 0.56
17 0.585
8 0.46
8 0.46
12 0.415
11 0.435
7 0.475
10 0.465
11 0.355
9 0.46
10 0.38
9 0.47
6 0.36
12 0.585
11 0.655
13 0.6
14 0.57
11 0.645
14 0.65
12 0.51
8 0.52
13 0.495
8 0.43
13 0.59
10 0.55
11 0.585
17 0.58
13 0.62
14 0.59
13 0.72
14 0.635
15 0.61
13 0.545
12 0.57
18 0.6
14 0.52
15 0.635
13 0.67
15 0.695
20 0.655
14 0.62
19 0.6
9 0.51
10 0.525
9 0.44
8 0.485
10 0.495
7 0.435
9 0.405
9 0.42
9 0.5
7 0.385
6 0.33
10 0.58
6 0.325
10 0.475
9 0.38
6 0.34
12 0.525
10 0.52
13 0.535
8 0.475
7 0.415
8 0.495
10 0.48
10 0.52
9 0.46
11 0.58
11 0.59
23 0.55
12 0.65
16 0.465
11 0.455
13 0.47
13 0.435
7 0.35
8 0.315
16 0.595
14 0.58
17 0.575
13 0.535
13 0.515
12 0.505
15 0.505
10 0.4
14 0.49
12 0.53
8 0.395
17 0.665
10 0.415
11 0.43
13 0.475
15 0.525
15 0.48
9 0.42
15 0.59
9 0.515
13 0.695
23 0.8
23 0.61
18 0.565
11 0.56
17 0.655
17 0.64
11 0.59
7 0.31
6 0.255
6 0.17
21 0.67
17 0.71
13 0.56
11 0.505
16 0.525
9 0.45
12 0.515
19 0.59
18 0.7
17 0.72
11 0.635
13 0.555
13 0.575
17 0.585
20 0.61
13 0.645
11 0.545
12 0.55
18 0.66
18 0.57
15 0.6
12 0.63
19 0.695
15 0.65
16 0.72
12 0.56
8 0.42
3 0.18
12 0.405
12 0.5
12 0.435
10 0.34
8 0.43
12 0.535
12 0.415
10 0.36
5 0.175
5 0.155
11 0.525
16 0.525
11 0.44
12 0.45
14 0.485
11 0.47
10 0.515
11 0.42
16 0.455
10 0.37
10 0.33
7 0.3
14 0.625
14 0.61
14 0.625
17 0.635
14 0.5
17 0.53
13 0.445
12 0.585
16 0.44
10 0.29
15 0.555
15 0.655
10 0.58
12 0.625
15 0.62
8 0.64
10 0.505
9 0.5
7 0.31
12 0.505
9 0.42
10 0.4
18 0.425
11 0.31
18 0.465
10 0.465
13 0.35
15 0.52
12 0.475
10 0.41
6 0.26
13 0.575
14 0.565
6 0.26
10 0.53
9 0.34
11 0.52
18 0.635
11 0.61
16 0.66
16 0.635
14 0.465
23 0.515
9 0.335
16 0.515
9 0.345
13 0.465
10 0.54
9 0.475
11 0.445
9 0.5
12 0.5
14 0.55
6 0.275
7 0.35
9 0.37
10 0.42
10 0.35
9 0.395
8 0.325
5 0.275
6 0.235
5 0.25
5 0.25
4 0.2
20 0.585
14 0.445
13 0.5
8 0.44
17 0.515
11 0.52
11 0.5
9 0.425
16 0.51
8 0.37
13 0.54
11 0.615
20 0.565
14 0.645
14 0.615
14 0.605
12 0.59
18 0.645
13 0.57
8 0.47
14 0.5
13 0.52
8 0.39
12 0.52
14 0.54
14 0.46
8 0.355
13 0.49
11 0.63
14 0.5
15 0.49
7 0.44
10 0.515
11 0.475
8 0.42
9 0.4
12 0.45
15 0.52
12 0.505
15 0.495
19 0.54
12 0.48
9 0.33
5 0.285
6 0.3
6 0.31
6 0.34
7 0.375
7 0.415
6 0.415
6 0.415
8 0.42
6 0.425
8 0.465
8 0.465
8 0.47
8 0.47
10 0.475
7 0.48
8 0.5
7 0.505
9 0.525
9 0.54
11 0.545
9 0.565
11 0.58
9 0.59
9 0.59
10 0.595
9 0.6
8 0.6
9 0.6
10 0.605
10 0.625
10 0.63
12 0.64
11 0.64
12 0.655
11 0.66
15 0.66
13 0.675
13 0.675
9 0.69
14 0.695
10 0.7
10 0.73
4 0.205
4 0.225
5 0.23
4 0.275
5 0.28
5 0.28
6 0.295
6 0.31
7 0.315
7 0.34
6 0.37
6 0.38
7 0.39
6 0.405
7 0.415
7 0.44
6 0.44
6 0.44
7 0.44
6 0.45
8 0.45
7 0.455
6 0.46
7 0.46
6 0.46
7 0.465
9 0.465
7 0.475
8 0.475
8 0.48
7 0.5
7 0.5
7 0.505
9 0.515
7 0.525
8 0.525
6 0.53
6 0.53
8 0.53
9 0.54
8 0.55
7 0.555
9 0.57
8 0.57
7 0.575
8 0.58
8 0.585
7 0.59
9 0.595
9 0.595
11 0.595
8 0.6
8 0.6
9 0.6
8 0.61
10 0.615
10 0.615
8 0.615
9 0.62
10 0.62
9 0.62
10 0.625
9 0.625
8 0.625
11 0.63
9 0.63
8 0.63
11 0.635
11 0.635
9 0.645
12 0.645
9 0.65
9 0.67
13 0.69
8 0.69
10 0.695
12 0.695
13 0.7
10 0.705
12 0.765
10 0.77
4 0.22
5 0.275
5 0.29
6 0.33
6 0.355
6 0.375
8 0.415
6 0.425
7 0.425
7 0.43
7 0.44
7 0.44
7 0.46
6 0.46
7 0.465
7 0.475
7 0.475
8 0.485
8 0.49
8 0.49
7 0.495
8 0.5
9 0.5
7 0.505
8 0.51
8 0.51
9 0.515
9 0.52
9 0.545
7 0.545
7 0.545
9 0.545
8 0.55
8 0.55
8 0.555
9 0.565
9 0.57
9 0.57
9 0.57
8 0.575
8 0.58
7 0.585
8 0.585
8 0.59
9 0.59
8 0.59
8 0.595
9 0.595
9 0.595
10 0.6
10 0.605
9 0.615
7 0.615
9 0.615
10 0.615
9 0.62
10 0.62
11 0.625
9 0.625
10 0.625
11 0.63
10 0.63
8 0.63
9 0.645
9 0.645
9 0.645
9 0.65
9 0.65
10 0.65
9 0.65
9 0.65
10 0.66
9 0.665
11 0.67
13 0.67
13 0.675
11 0.68
11 0.68
10 0.7
13 0.7
11 0.725
9 0.725
11 0.735
12 0.74
11 0.75
3 0.19
4 0.21
4 0.25
5 0.29
6 0.335
6 0.34
6 0.345
7 0.355
5 0.36
7 0.37
8 0.375
7 0.375
7 0.385
8 0.385
8 0.395
7 0.4
7 0.405
8 0.405
7 0.405
6 0.405
8 0.41
8 0.41
7 0.415
8 0.42
8 0.42
7 0.43
9 0.445
8 0.45
7 0.45
8 0.455
8 0.46
8 0.46
7 0.475
11 0.48
8 0.485
8 0.485
10 0.49
9 0.505
9 0.505
8 0.51
9 0.515
7 0.515
8 0.515
8 0.525
10 0.525
8 0.525
9 0.525
10 0.535
8 0.545
10 0.55
10 0.55
9 0.55
10 0.55
9 0.55
11 0.555
8 0.555
10 0.56
11 0.56
11 0.565
10 0.57
9 0.575
10 0.58
11 0.58
9 0.58
10 0.585
10 0.585
9 0.585
8 0.585
9 0.59
10 0.59
10 0.595
8 0.6
11 0.6
9 0.6
9 0.6
10 0.61
11 0.61
10 0.615
9 0.62
10 0.62
10 0.625
10 0.625
12 0.63
10 0.63
12 0.63
10 0.63
11 0.64
10 0.64
10 0.64
11 0.64
10 0.64
9 0.65
12 0.65
9 0.66
11 0.66
9 0.675
13 0.7
9 0.705
11 0.71
10 0.72
9 0.725
5 0.24
4 0.255
4 0.275
7 0.32
6 0.325
7 0.33
8 0.36
5 0.375
6 0.375
7 0.39
7 0.45
7 0.455
7 0.46
8 0.495
9 0.5
8 0.5
9 0.52
7 0.52
9 0.525
7 0.535
9 0.54
9 0.54
8 0.57
8 0.57
9 0.58
8 0.58
9 0.59
10 0.59
9 0.59
9 0.595
9 0.6
10 0.6
10 0.605
10 0.62
10 0.625
8 0.625
9 0.625
10 0.63
10 0.63
12 0.635
9 0.645
8 0.645
11 0.65
11 0.655
11 0.655
11 0.665
11 0.695
11 0.72
10 0.72
12 0.72
10 0.735
11 0.74
6 0.31
4 0.315
5 0.32
6 0.325
7 0.335
5 0.37
7 0.37
7 0.375
8 0.4
6 0.41
8 0.425
7 0.435
7 0.445
9 0.46
8 0.465
8 0.47
8 0.475
8 0.495
9 0.5
8 0.5
9 0.505
8 0.505
8 0.505
9 0.51
8 0.51
8 0.52
8 0.52
8 0.53
10 0.53
8 0.535
11 0.54
10 0.54
8 0.545
10 0.545
8 0.55
8 0.55
9 0.55
8 0.56
9 0.56
8 0.575
9 0.575
8 0.575
8 0.58
10 0.58
9 0.58
9 0.58
11 0.58
11 0.58
9 0.585
9 0.59
9 0.59
10 0.59
10 0.595
10 0.595
9 0.6
10 0.6
10 0.6
9 0.6
11 0.6
13 0.605
9 0.605
10 0.605
11 0.61
12 0.61
11 0.61
11 0.61
11 0.615
9 0.615
10 0.615
10 0.615
9 0.62
10 0.62
11 0.625
10 0.625
11 0.625
10 0.625
10 0.625
10 0.63
9 0.63
10 0.63
7 0.63
11 0.635
11 0.635
10 0.635
8 0.635
11 0.635
11 0.64
11 0.64
12 0.645
11 0.645
12 0.645
15 0.65
12 0.65
11 0.655
12 0.655
13 0.66
10 0.66
10 0.665
9 0.67
12 0.67
9 0.67
9 0.67
10 0.67
11 0.68
12 0.68
10 0.685
13 0.69
11 0.715
13 0.72
12 0.735
12 0.745
6 0.32
8 0.43
6 0.43
8 0.485
8 0.49
7 0.5
8 0.505
9 0.51
8 0.525
10 0.535
8 0.535
13 0.535
10 0.555
9 0.555
9 0.56
9 0.59
8 0.595
8 0.595
11 0.595
9 0.61
9 0.61
10 0.62
9 0.625
9 0.635
11 0.635
9 0.64
11 0.64
10 0.645
10 0.655
11 0.67
13 0.68
11 0.7
14 0.73
12 0.75
4 0.255
6 0.375
8 0.375
7 0.39
8 0.39
6 0.395
6 0.42
7 0.435
8 0.435
9 0.44
8 0.45
8 0.45
9 0.455
8 0.46
8 0.47
9 0.475
7 0.495
8 0.495
8 0.5
7 0.515
11 0.52
11 0.52
8 0.525
9 0.535
8 0.535
10 0.54
10 0.55
11 0.55
9 0.56
9 0.565
10 0.57
10 0.57
9 0.575
8 0.575
10 0.575
9 0.575
10 0.58
11 0.585
9 0.59
8 0.59
9 0.59
12 0.595
9 0.595
9 0.595
11 0.6
12 0.6
11 0.61
11 0.615
13 0.615
11 0.62
11 0.625
11 0.63
10 0.63
11 0.635
9 0.635
9 0.635
11 0.64
9 0.64
11 0.65
12 0.65
11 0.655
9 0.655
11 0.655
10 0.66
10 0.665
11 0.675
11 0.68
11 0.68
10 0.685
11 0.695
11 0.7
13 0.71
14 0.73
11 0.755
4 0.225
5 0.23
6 0.255
7 0.355
7 0.425
8 0.425
8 0.455
10 0.46
10 0.495
11 0.51
11 0.52
9 0.525
9 0.53
9 0.53
11 0.545
8 0.55
9 0.575
10 0.58
11 0.595
8 0.6
11 0.645
10 0.66
5 0.29
5 0.3
5 0.37
7 0.375
7 0.38
8 0.395
8 0.41
7 0.415
7 0.425
7 0.44
6 0.44
10 0.465
8 0.47
8 0.51
10 0.525
9 0.525
7 0.55
8 0.56
9 0.575
10 0.575
10 0.585
11 0.615
9 0.62
10 0.63
10 0.63
11 0.67
11 0.675
10 0.685
9 0.485
8 0.46
9 0.46
11 0.535
10 0.465
10 0.51
11 0.335
20 0.55
5 0.18
5 0.215
4 0.2
9 0.625
13 0.55
14 0.585
13 0.645
12 0.71
24 0.7
10 0.655
21 0.665
11 0.47
9 0.425
7 0.54
9 0.505
10 0.535
9 0.43
9 0.55
6 0.34
7 0.275
6 0.335
15 0.64
9 0.55
13 0.64
9 0.545
18 0.64
15 0.605
15 0.605
10 0.56
14 0.57
13 0.525
11 0.505
6 0.35
9 0.45
11 0.51
12 0.49
15 0.505
8 0.38
8 0.27
7 0.37
11 0.5
10 0.645
11 0.565
13 0.67
11 0.59
6 0.47
8 0.51
16 0.72
7 0.55
5 0.2
13 0.65
14 0.525
20 0.565
12 0.61
18 0.545
5 0.325
7 0.31
11 0.45
9 0.49
10 0.505
6 0.385
17 0.62
17 0.635
15 0.665
9 0.335
8 0.295
15 0.48
9 0.32
14 0.43
12 0.565
10 0.6
14 0.585
13 0.555
14 0.57
11 0.62
16 0.63
10 0.425
14 0.64
16 0.675
11 0.5
9 0.385
18 0.52
8 0.52
16 0.64
9 0.44
10 0.42
13 0.45
9 0.42
12 0.64
11 0.57
12 0.41
13 0.485
12 0.61
13 0.59
14 0.665
8 0.345
18 0.635
14 0.695
15 0.69
15 0.555
14 0.65
15 0.635
14 0.655
19 0.69
13 0.695
13 0.55
15 0.61
11 0.595
6 0.3
9 0.435
8 0.455
12 0.48
6 0.43
7 0.435
5 0.3
12 0.575
9 0.505
7 0.455
18 0.64
13 0.56
12 0.645
14 0.595
17 0.565
12 0.655
14 0.48
11 0.495
10 0.4
11 0.41
12 0.595
13 0.625
17 0.52
11 0.465
13 0.475
18 0.5
12 0.46
12 0.485
15 0.465
12 0.525
18 0.655
24 0.69
11 0.55
13 0.58
11 0.59
11 0.565
13 0.665
14 0.62
12 0.55
15 0.605
15 0.535
12 0.51
9 0.53
11 0.495
13 0.575
14 0.63
14 0.59
14 0.605
17 0.645
13 0.62
16 0.605
16 0.615
11 0.66
15 0.71
12 0.565
16 0.57
16 0.6
10 0.41
9 0.45
5 0.275
9 0.485
13 0.62
12 0.48
17 0.505
11 0.4
11 0.45
9 0.35
16 0.44
7 0.265
4 0.165
19 0.705
16 0.535
11 0.49
15 0.48
12 0.395
12 0.375
10 0.345
12 0.55
16 0.635
13 0.575
10 0.545
10 0.385
11 0.51
13 0.44
12 0.45
8 0.39
12 0.425
11 0.45
15 0.66
16 0.685
12 0.585
17 0.54
12 0.49
14 0.43
13 0.455
13 0.495
12 0.48
14 0.47
11 0.415
13 0.49
10 0.47
11 0.445
13 0.51
15 0.52
8 0.475
10 0.455
10 0.435
6 0.39
8 0.375
5 0.285
20 0.58
19 0.58
9 0.41
9 0.41
10 0.54
11 0.33
11 0.44
5 0.28
17 0.59
13 0.61
17 0.61
12 0.455
10 0.33
16 0.44
19 0.54
10 0.475
10 0.46
6 0.31
5 0.255
8 0.335
8 0.295
5 0.19
19 0.545
15 0.495
14 0.5
7 0.305
13 0.475
13 0.515
18 0.545
13 0.74
16 0.565
10 0.56
13 0.545
19 0.645
10 0.575
13 0.62
13 0.605
18 0.605
12 0.475
9 0.365
8 0.46
10 0.53
18 0.48
13 0.455
9 0.35
8 0.37
7 0.34
8 0.35
6 0.35
7 0.39
7 0.395
6 0.415
7 0.43
8 0.48
9 0.49
7 0.49
9 0.56
7 0.56
9 0.58
8 0.58
8 0.59
10 0.595
11 0.6
9 0.61
11 0.63
10 0.64
10 0.65
13 0.71
13 0.74
4 0.25
6 0.28
6 0.325
5 0.35
6 0.36
6 0.365
6 0.37
7 0.375
6 0.38
8 0.395
6 0.43
8 0.44
7 0.465
7 0.465
8 0.48
7 0.485
9 0.49
8 0.495
8 0.5
8 0.505
7 0.52
7 0.52
7 0.525
8 0.55
8 0.555
8 0.555
8 0.575
9 0.6
12 0.61
10 0.61
8 0.61
8 0.615
9 0.62
11 0.625
10 0.625
11 0.625
10 0.635
9 0.64
9 0.64
10 0.66
11 0.665
10 0.715
11 0.72
9 0.725
3 0.165
4 0.21
6 0.355
6 0.4
7 0.4
6 0.4
7 0.435
7 0.44
8 0.45
6 0.465
7 0.47
7 0.47
8 0.475
7 0.485
8 0.505
8 0.51
8 0.52
8 0.53
10 0.535
8 0.55
8 0.555
8 0.555
9 0.555
8 0.56
8 0.575
9 0.585
10 0.59
9 0.595
8 0.6
12 0.6
10 0.61
11 0.615
10 0.62
10 0.625
9 0.625
11 0.64
9 0.64
10 0.645
9 0.65
11 0.655
11 0.655
9 0.66
10 0.67
12 0.69
11 0.7
11 0.7
11 0.71
10 0.715
11 0.72
3 0.215
4 0.24
4 0.26
6 0.32
6 0.33
6 0.335
7 0.35
6 0.35
6 0.36
7 0.36
7 0.365
7 0.38
6 0.4
6 0.4
9 0.4
8 0.425
6 0.43
7 0.435
8 0.435
8 0.445
8 0.45
8 0.455
8 0.46
9 0.475
8 0.475
7 0.475
9 0.48
7 0.495
9 0.5
8 0.505
9 0.515
8 0.525
9 0.53
8 0.53
8 0.535
9 0.535
8 0.54
10 0.55
10 0.565
10 0.57
9 0.57
8 0.57
8 0.575
9 0.575
9 0.575
9 0.575
10 0.58
10 0.58
11 0.58
9 0.58
9 0.585
9 0.585
10 0.595
9 0.6
8 0.6
11 0.6
11 0.6
10 0.6
9 0.6
10 0.62
9 0.625
10 0.625
9 0.625
11 0.625
9 0.625
11 0.63
10 0.635
12 0.65
11 0.65
11 0.65
9 0.65
11 0.655
8 0.655
12 0.66
11 0.66
10 0.675
11 0.685
12 0.715
12 0.735
4 0.175
8 0.37
5 0.395
7 0.42
8 0.455
8 0.495
7 0.51
8 0.515
7 0.545
9 0.555
9 0.58
10 0.59
10 0.6
11 0.61
11 0.615
9 0.615
14 0.615
9 0.62
11 0.63
12 0.64
9 0.64
8 0.655
10 0.655
10 0.66
9 0.665
10 0.67
10 0.69
10 0.715
13 0.735
6 0.27
7 0.285
5 0.295
5 0.3
5 0.3
6 0.36
6 0.37
8 0.39
6 0.435
8 0.44
8 0.44
7 0.445
9 0.465
8 0.465
8 0.47
7 0.475
9 0.475
9 0.475
8 0.485
9 0.49
9 0.515
8 0.52
10 0.525
10 0.525
9 0.53
9 0.53
9 0.53
11 0.53
7 0.535
10 0.535
9 0.545
10 0.545
10 0.55
8 0.55
9 0.55
9 0.555
9 0.575
8 0.575
11 0.585
10 0.585
9 0.585
8 0.59
10 0.595
10 0.595
10 0.595
12 0.595
10 0.6
10 0.6
11 0.605
10 0.605
10 0.61
9 0.61
11 0.615
11 0.62
10 0.62
11 0.62
10 0.62
14 0.625
11 0.625
11 0.63
9 0.63
13 0.64
12 0.645
11 0.65
11 0.65
10 0.65
10 0.65
13 0.65
12 0.65
10 0.65
11 0.65
10 0.66
10 0.66
11 0.665
11 0.67
11 0.67
9 0.67
11 0.675
11 0.675
9 0.675
10 0.685
11 0.685
11 0.705
10 0.705
11 0.71
11 0.725
11 0.78
5 0.235
7 0.35
7 0.36
7 0.38
7 0.38
9 0.43
9 0.465
9 0.47
7 0.485
9 0.495
8 0.5
7 0.505
10 0.51
9 0.51
9 0.515
9 0.55
10 0.575
10 0.605
10 0.615
9 0.615
10 0.625
9 0.625
9 0.635
9 0.65
11 0.65
12 0.67
13 0.695
12 0.705
5 0.275
5 0.285
7 0.36
6 0.385
6 0.4
7 0.43
8 0.435
7 0.45
8 0.475
8 0.475
8 0.485
8 0.51
9 0.515
10 0.52
9 0.525
9 0.53
9 0.53
10 0.53
8 0.53
11 0.53
10 0.535
9 0.535
10 0.555
10 0.555
9 0.56
9 0.56
9 0.565
10 0.575
9 0.575
9 0.575
9 0.58
8 0.58
13 0.585
9 0.585
9 0.59
10 0.595
10 0.615
10 0.615
11 0.62
12 0.62
11 0.62
9 0.625
10 0.625
12 0.63
8 0.63
10 0.645
10 0.65
11 0.65
13 0.655
14 0.665
10 0.67
12 0.675
11 0.675
13 0.695
10 0.695
11 0.705
12 0.74
3 0.205
6 0.305
7 0.32
7 0.355
9 0.425
8 0.425
8 0.45
10 0.515
8 0.52
8 0.525
9 0.555
12 0.61
8 0.35
6 0.38
8 0.46
8 0.465
8 0.475
9 0.565
8 0.57
10 0.57
10 0.595
9 0.605
9 0.615
7 0.62
11 0.625
10 0.68
11 0.68
11 0.68
12 0.71
14 0.5
10 0.545
14 0.46
11 0.535
6 0.335
7 0.425
9 0.41
4 0.17
8 0.335
8 0.52
9 0.53
11 0.5
9 0.615
16 0.575
14 0.57
11 0.455
6 0.37
9 0.445
14 0.675
6 0.385
7 0.375
10 0.56
12 0.55
9 0.57
11 0.485
8 0.41
9 0.335
16 0.655
12 0.565
9 0.57
14 0.55
14 0.63
10 0.475
18 0.655
5 0.32
19 0.525
10 0.525
15 0.5
8 0.44
9 0.49
15 0.545
12 0.45
9 0.515
5 0.33
12 0.525
9 0.295
16 0.545
15 0.645
10 0.45
15 0.61
7 0.38
10 0.565
15 0.67
10 0.54
9 0.29
7 0.41
7 0.46
9 0.56
12 0.575
12 0.62
16 0.515
12 0.56
13 0.5
9 0.435
12 0.495
13 0.595
14 0.76
17 0.615
10 0.565
4 0.14
15 0.445
12 0.525
4 0.16
16 0.635
16 0.575
6 0.38
4 0.245
13 0.48
9 0.455
10 0.455
13 0.455
10 0.355
15 0.52
11 0.54
19 0.52
11 0.56
10 0.52
13 0.615
18 0.645
11 0.565
8 0.295
10 0.375
10 0.525
12 0.395
20 0.5
8 0.47
14 0.58
12 0.5
10 0.725
16 0.65
21 0.67
17 0.55
11 0.49
6 0.235
5 0.235
11 0.52
13 0.475
13 0.53
10 0.35
14 0.555
11 0.505
15 0.54
11 0.525
14 0.55
20 0.55
6 0.235
13 0.525
16 0.475
12 0.53
13 0.525
13 0.53
13 0.465
5 0.315
8 0.465
7 0.485
9 0.49
12 0.515
10 0.555
9 0.61
11 0.68
11 0.69
10 0.695
10 0.72
4 0.27
5 0.27
6 0.295
6 0.295
6 0.315
6 0.375
6 0.38
6 0.385
6 0.4
8 0.415
7 0.415
8 0.42
6 0.44
7 0.45
7 0.475
8 0.485
6 0.495
7 0.525
8 0.565
6 0.58
6 0.585
10 0.6
11 0.63
10 0.645
11 0.655
8 0.665
11 0.67
10 0.67
9 0.685
10 0.7
12 0.72
4 0.185
5 0.245
6 0.315
6 0.36
6 0.375
6 0.415
7 0.455
6 0.48
8 0.485
8 0.51
10 0.52
9 0.555
9 0.585
11 0.585
12 0.585
8 0.61
9 0.61
9 0.615
8 0.62
8 0.625
10 0.625
10 0.635
9 0.64
11 0.66
8 0.66
10 0.66
11 0.68
10 0.69
11 0.72
6 0.275
6 0.33
7 0.33
7 0.365
6 0.365
8 0.42
7 0.435
7 0.435
8 0.44
8 0.485
10 0.495
7 0.51
11 0.52
8 0.54
10 0.54
11 0.55
11 0.56
12 0.575
10 0.575
10 0.575
8 0.58
10 0.58
9 0.59
11 0.6
11 0.62
13 0.625
9 0.625
9 0.625
10 0.625
13 0.625
10 0.625
10 0.635
9 0.645
11 0.645
11 0.69
10 0.695
8 0.515
8 0.545
10 0.62
9 0.63
11 0.63
9 0.64
6 0.37
7 0.395
6 0.4
7 0.41
8 0.455
7 0.48
8 0.485
8 0.5
9 0.515
8 0.52
8 0.545
8 0.545
9 0.55
10 0.55
8 0.55
8 0.555
11 0.56
9 0.565
10 0.57
10 0.575
11 0.585
8 0.59
10 0.595
9 0.6
9 0.61
11 0.615
12 0.625
11 0.625
11 0.63
13 0.63
11 0.635
12 0.635
9 0.635
9 0.65
9 0.67
9 0.675
11 0.675
11 0.68
10 0.7
11 0.71
9 0.715
11 0.72
7 0.42
7 0.48
8 0.48
9 0.51
8 0.515
9 0.56
8 0.56
9 0.57
10 0.605
9 0.625
9 0.64
9 0.65
4 0.3
7 0.35
9 0.455
8 0.46
8 0.49
8 0.5
9 0.54
11 0.55
10 0.55
8 0.555
10 0.57
10 0.58
11 0.58
10 0.585
11 0.585
9 0.595
11 0.6
9 0.615
11 0.63
11 0.63
10 0.635
10 0.645
11 0.65
13 0.655
13 0.655
11 0.67
11 0.67
10 0.695
11 0.695
11 0.77
6 0.28
7 0.33
6 0.35
7 0.37
8 0.43
6 0.435
6 0.44
8 0.475
8 0.475
8 0.48
9 0.56
11 0.585
11 0.585
8 0.385
7 0.39
7 0.39
7 0.405
10 0.475
9 0.5
8 0.515
10 0.52
10 0.55
8 0.56
11 0.565
10 0.59
9 0.6
10 0.625
12 0.71
