# Supplementary material for: Analysis of cause-effect inference by comparing regression errors
Source: PeerJ Comput Sci. 2019 Jan 21;5:e169. doi: 10.7717/peerj-cs.169 (PMC7924496; doi:10.7717/peerj-cs.169)
Supplement: Supplemental Information 2 — Contains artificial and real-world data sets. [file peerj-cs-05-169-s002.zip › CEP data/pair0006.txt]

15 0.15
7 0.07
9 0.21
10 0.155
7 0.055
8 0.12
20 0.33
16 0.26
9 0.165
19 0.32
14 0.21
10 0.135
11 0.19
10 0.205
10 0.185
12 0.24
7 0.115
10 0.13
7 0.1
9 0.115
11 0.075
10 0.085
12 0.27
9 0.2
10 0.305
11 0.3
11 0.285
12 0.28
15 0.295
11 0.2
10 0.33
15 0.46
18 0.35
19 0.455
13 0.49
8 0.125
16 0.34
8 0.145
11 0.26
9 0.09
9 0.115
14 0.27
5 0.02
5 0.012
4 0.015
7 0.075
9 0.14
7 0.15
6 0.045
9 0.245
8 0.19
7 0.1
10 0.16
10 0.15
7 0.11
8 0.22
8 0.135
8 0.17
4 0.025
7 0.175
7 0.135
9 0.175
10 0.2
7 0.1
8 0.185
8 0.135
12 0.32
13 0.485
10 0.17
6 0.045
13 0.275
8 0.1
20 0.425
11 0.38
13 0.315
15 0.28
9 0.315
10 0.305
11 0.285
14 0.345
9 0.285
12 0.675
16 0.32
21 0.58
14 0.36
12 0.44
13 0.4
10 0.26
9 0.165
12 0.33
15 0.255
12 0.26
13 0.39
10 0.39
15 0.485
14 0.48
9 0.25
8 0.145
7 0.165
10 0.155
7 0.075
15 0.255
15 0.335
10 0.205
12 0.345
12 0.235
11 0.28
10 0.22
9 0.2
9 0.13
9 0.155
9 0.175
9 0.105
9 0.165
11 0.21
11 0.18
11 0.22
10 0.165
9 0.31
8 0.085
9 0.14
7 0.085
14 0.255
6 0.07
6 0.07
5 0.03
6 0.07
8 0.08
19 0.54
18 0.78
17 0.41
9 0.129
7 0.062
7 0.068
7 0.028
8 0.1355
7 0.048
9 0.063
9 0.117
9 0.0925
10 0.2475
10 0.2665
16 0.4465
11 0.2425
10 0.17
10 0.174
10 0.1565
9 0.042
5 0.0125
4 0.01
15 0.325
9 0.335
10 0.45
10 0.355
12 0.31
10 0.21
13 0.34
16 0.635
13 0.285
13 0.44
13 0.34
13 0.28
12 0.345
18 1.005
16 0.815
14 0.725
20 0.85
20 0.65
14 0.76
12 0.62
14 0.59
7 0.255
8 0.285
8 0.22
5 0.015
7 0.075
5 0.035
8 0.05
4 0.015
11 0.35
14 0.295
21 0.57
10 0.3
10 0.325
12 0.46
13 0.355
12 0.285
10 0.38
11 0.315
9 0.29
13 0.325
12 0.36
14 0.36
8 0.15
10 0.195
12 0.245
11 0.21
16 0.465
15 0.26
10 0.285
9 0.135
13 0.285
12 0.23
13 0.275
8 0.12
9 0.16
9 0.12
8 0.12
13 0.31
7 0.08
10 0.22
7 0.06
12 0.12
9 0.205
14 0.235
10 0.255
8 0.135
7 0.11
10 0.165
8 0.105
9 0.14
11 0.18
9 0.19
11 0.155
10 0.1
9 0.155
7 0.09
7 0.07
11 0.35
15 0.245
13 0.275
14 0.325
22 0.435
7 0.035
12 0.125
9 0.04
1 0.0015
3 0.004
3 0.003
5 0.005
17 0.275
5 0.035
5 0.02
8 0.04
8 0.06
10 0.06
13 0.05
9 0.07
7 0.045
7 0.07
7 0.06
13 0.36
12 0.3
15 0.345
15 0.34
15 0.37
19 0.41
10 0.345
15 0.365
13 0.295
11 0.26
12 0.27
11 0.245
4 0.026
6 0.04
11 0.16
14 0.235
8 0.0905
9 0.255
13 0.17
22 0.55
16 0.37
14 0.385
15 0.45
13 0.41
22 0.585
12 0.49
18 0.69
20 0.43
11 0.25
15 0.3
7 0.075
9 0.15
14 0.225
14 0.31
10 0.285
10 0.205
17 0.205
9 0.19
10 0.24
17 0.325
12 0.355
15 0.315
19 0.35
26 0.375
6 0.04
6 0.035
4 0.03
11 0.15
9 0.075
9 0.1
13 0.335
8 0.074
6 0.0715
10 0.15
4 0.011
3 0.005
13 0.535
14 0.195
10 0.275
21 0.39
14 0.265
19 0.345
23 0.435
23 0.46
8 0.14
14 0.39
10 0.12
18 0.32
6 0.06
5 0.03
4 0.015
11 0.1
5 0.035
7 0.075
7 0.08
7 0.065
12 0.205
8 0.095
8 0.09
12 0.2
8 0.095
5 0.035
5 0.02
16 0.71
11 0.355
14 0.325
16 0.425
13 0.33
15 0.285
14 0.3
14 0.48
12 0.32
12 0.17
8 0.24
13 0.18
9 0.275
6 0.055
8 0.09
14 0.28
8 0.245
22 0.27
12 0.245
9 0.22
16 0.34
20 0.58
13 0.395
18 0.395
17 0.7
16 0.485
18 0.35
12 0.34
20 0.445
16 0.295
12 0.35
19 0.355
11 0.265
10 0.265
12 0.315
17 0.47
16 0.415
16 0.5
19 0.6
14 0.42
13 0.4
20 0.605
11 0.285
10 0.25
15 0.37
12 0.33
15 0.385
10 0.25
10 0.2
12 0.195
10 0.235
9 0.135
12 0.215
10 0.145
14 0.22
9 0.14
10 0.105
10 0.18
10 0.18
9 0.08
6 0.07
11 0.115
10 0.24
8 0.185
12 0.26
11 0.31
9 0.175
9 0.235
7 0.155
10 0.2
7 0.11
12 0.24
8 0.15
16 0.29
11 0.285
8 0.235
15 0.34
14 0.28
11 0.28
12 0.24
14 0.39
15 0.36
20 0.4
20 0.45
16 0.36
13 0.235
14 0.505
11 0.155
13 0.2
8 0.035
6 0.03
13 0.32
18 0.33
19 0.33
21 0.375
18 0.385
18 0.295
20 0.325
18 0.32
22 0.255
13 0.12
11 0.22
7 0.09
14 0.09
9 0.085
13 0.25
10 0.085
8 0.07
19 0.285
10 0.085
10 0.12
9 0.275
13 0.39
16 0.375
12 0.375
18 0.26
16 0.58
16 0.42
17 0.36
11 0.255
14 0.33
11 0.24
15 0.39
9 0.08
10 0.0995
11 0.235
11 0.075
12 0.265
6 0.025
5 0.02
6 0.025
5 0.008
12 0.4
13 0.41
17 0.625
21 0.465
9 0.2185
10 0.177
9 0.1045
11 0.181
10 0.2765
17 0.2645
9 0.1345
17 0.415
21 0.58
16 0.455
29 0.475
17 0.3
15 0.24
19 0.26
12 0.305
13 0.315
11 0.29
15 0.36
11 0.235
14 0.285
14 0.285
13 0.29
11 0.41
15 0.415
17 0.37
15 0.305
12 0.48
19 0.3
11 0.345
10 0.305
12 0.245
23 0.395
15 0.36
13 0.36
17 0.42
15 0.315
12 0.305
15 0.365
11 0.25
16 0.275
10 0.34
10 0.135
10 0.21
6 0.045
5 0.025
6 0.03
9 0.075
5 0.03
4 0.045
6 0.055
3 0.01
5 0.055
9 0.07
5 0.01
4 0.015
4 0.005
3 0.005
14 0.235
12 0.26
9 0.085
20 0.205
13 0.13
12 0.155
9 0.11
10 0.145
11 0.155
11 0.179
7 0.04
5 0.0325
10 0.0885
15 0.179
11 0.131
15 0.1135
8 0.117
10 0.085
11 0.049
8 0.027
7 0.0155
12 0.23
11 0.255
17 0.33
13 0.345
12 0.25
13 0.155
9 0.12
10 0.16
14 0.255
12 0.37
13 0.44
13 0.22
8 0.1175
13 0.17
11 0.155
11 0.2185
14 0.185
10 0.06
12 0.168
12 0.096
7 0.0345
11 0.0985
16 0.1275
14 0.1175
20 0.415
17 0.305
10 0.345
11 0.35
10 0.26
10 0.27
11 0.255
17 0.515
11 0.365
14 0.245
19 0.435
13 0.115
11 0.11
11 0.2
10 0.195
13 0.25
14 0.15
13 0.095
13 0.235
9 0.075
18 0.205
19 0.42
12 0.24
13 0.3
9 0.225
13 0.32
12 0.36
16 0.335
17 0.25
10 0.0835
13 0.0865
11 0.166
12 0.2235
13 0.154
9 0.059
10 0.136
10 0.081
12 0.068
12 0.1515
4 0.012
9 0.06
18 0.169
15 0.1655
13 0.148
12 0.152
7 0.049
9 0.044
7 0.0195
10 0.054
18 0.195
12 0.195
17 0.17
15 0.14
12 0.225
10 0.125
8 0.09
21 0.265
10 0.065
9 0.1335
7 0.1405
10 0.158
9 0.165
9 0.075
8 0.063
7 0.08
6 0.055
14 0.16
13 0.195
7 0.05
13 0.39
19 0.315
7 0.06
9 0.105
11 0.105
6 0.035
9 0.17
11 0.155
9 0.14
5 0.025
6 0.06
11 0.145
7 0.05
10 0.075
7 0.04
17 0.295
16 0.42
18 0.41
11 0.33
18 0.53
11 0.295
10 0.12
12 0.09
19 0.16
10 0.08
11 0.16
15 0.18
13 0.335
13 0.175
14 0.215
17 0.205
19 0.24
21 0.17
23 0.24
22 0.245
12 0.245
11 0.19
23 0.265
8 0.08
7 0.07
10 0.175
7 0.12
16 0.29
10 0.185
15 0.255
13 0.21
16 0.345
11 0.195
11 0.295
10 0.19
5 0.025
11 0.11
9 0.085
4 0.005
7 0.04
4 0.005
5 0.03
13 0.14
16 0.1195
12 0.0875
14 0.173
9 0.123
12 0.1105
9 0.1175
10 0.144
11 0.0795
10 0.0765
10 0.1005
7 0.032
7 0.063
11 0.083
7 0.0335
8 0.0695
9 0.063
7 0.03
8 0.035
6 0.0245
4 0.0085
2 0.005
3 0.005
13 0.293
15 0.4405
15 0.295
11 0.155
17 0.195
10 0.1
12 0.155
13 0.255
15 0.165
11 0.275
13 0.23
15 0.265
13 0.22
18 0.29
10 0.175
12 0.205
12 0.21
14 0.32
10 0.125
14 0.245
8 0.06
14 0.215
17 0.26
20 0.265
17 0.265
17 0.45
9 0.16
14 0.28
15 0.39
13 0.195
10 0.14
13 0.315
13 0.275
20 0.525
13 0.35
20 0.37
15 0.41
13 0.27
15 0.31
15 0.325
16 0.335
17 0.3
14 0.47
14 0.32
11 0.3
13 0.32
9 0.07
11 0.233
17 0.278
11 0.2965
8 0.17
8 0.085
9 0.12
10 0.185
11 0.31
15 0.2
13 0.195
15 0.19
15 0.195
13 0.3
12 0.215
10 0.255
6 0.085
5 0.015
15 0.2905
9 0.1845
12 0.262
9 0.1635
12 0.262
10 0.263
10 0.1685
9 0.1625
12 0.256
12 0.3635
15 0.234
11 0.214
9 0.122
11 0.2885
11 0.117
10 0.185
10 0.115
9 0.155
7 0.065
10 0.155
7 0.095
6 0.03
15 0.24
10 0.13
12 0.235
12 0.285
21 0.205
6 0.018
5 0.023
7 0.0535
7 0.049
6 0.0575
6 0.062
6 0.054
7 0.0745
7 0.0735
6 0.0615
7 0.0605
6 0.086
7 0.09
7 0.082
6 0.077
6 0.094
6 0.106
7 0.109
6 0.091
6 0.0945
9 0.1465
7 0.1105
7 0.089
8 0.1405
8 0.169
9 0.172
8 0.175
9 0.1525
8 0.1775
9 0.214
9 0.166
8 0.239
8 0.225
9 0.202
11 0.21
10 0.2375
8 0.283
10 0.2875
10 0.2765
9 0.2385
10 0.265
9 0.2745
10 0.194
9 0.2705
9 0.3095
12 0.33
10 0.33
8 0.32
6 0.271
12 0.305
11 0.36
10 0.3205
11 0.3445
10 0.3985
9 0.325
12 0.292
10 0.345
9 0.32
12 0.41
11 0.3685
9 0.315
11 0.411
11 0.381
14 0.406
9 0.39
10 0.31
9 0.2715
8 0.321
11 0.399
9 0.405
17 0.601
15 0.453
10 0.4
10 0.413
12 0.455
9 0.42
11 0.415
11 0.475
11 0.455
17 0.897
6 0.0135
5 0.021
3 0.017
6 0.027
4 0.02
6 0.0245
4 0.0345
5 0.0385
4 0.043
6 0.037
5 0.037
6 0.0425
8 0.04
5 0.0425
6 0.05
6 0.0445
7 0.055
7 0.0445
5 0.045
7 0.055
7 0.065
6 0.067
7 0.0795
6 0.055
6 0.07
7 0.09
7 0.1
6 0.091
6 0.09
5 0.1
6 0.09
6 0.1
6 0.105
7 0.105
7 0.095
8 0.1125
6 0.1145
6 0.134
7 0.105
6 0.1195
7 0.1195
7 0.137
8 0.1335
7 0.1135
7 0.119
7 0.1465
6 0.1295
7 0.115
7 0.1265
7 0.113
7 0.143
7 0.12
6 0.1095
8 0.14
8 0.146
9 0.15
6 0.127
6 0.17
6 0.1575
8 0.115
7 0.14
7 0.129
8 0.1695
8 0.1495
7 0.144
6 0.1565
8 0.135
7 0.1535
7 0.1825
9 0.1785
8 0.156
9 0.155
8 0.185
8 0.19
7 0.175
7 0.18
8 0.1885
8 0.1955
8 0.23
7 0.155
8 0.175
11 0.17
8 0.205
8 0.202
7 0.186
8 0.205
8 0.2155
8 0.2195
9 0.218
9 0.275
9 0.274
8 0.18
10 0.295
10 0.343
8 0.27
8 0.24
7 0.214
9 0.29
9 0.249
7 0.29
8 0.276
10 0.2835
8 0.29
9 0.237
11 0.275
8 0.309
8 0.25
11 0.155
11 0.25
9 0.274
9 0.2515
9 0.27
9 0.295
9 0.275
11 0.2925
11 0.3085
10 0.3295
8 0.33
11 0.388
10 0.365
10 0.405
10 0.349
9 0.315
9 0.401
8 0.31
11 0.315
8 0.3235
11 0.395
10 0.3745
10 0.335
11 0.409
10 0.4
10 0.3185
11 0.432
8 0.4
8 0.336
11 0.349
10 0.3
10 0.385
9 0.3725
11 0.46
10 0.477
9 0.1825
10 0.403
11 0.441
9 0.5175
10 0.485
6 0.335
11 0.4005
10 0.435
12 0.553
12 0.498
8 0.405
10 0.48
10 0.503
12 0.4045
11 0.5475
10 0.4135
11 0.405
11 0.6
12 0.6205
4 0.0095
3 0.011
4 0.0095
4 0.007
4 0.015
4 0.0215
5 0.0225
7 0.025
6 0.028
5 0.034
5 0.03
6 0.039
6 0.039
6 0.0405
5 0.055
6 0.0635
6 0.067
6 0.065
7 0.065
6 0.087
7 0.093
7 0.0875
6 0.106
7 0.1035
7 0.105
6 0.088
7 0.1045
7 0.1035
6 0.096
7 0.106
7 0.12
7 0.117
7 0.13
8 0.109
8 0.1315
6 0.12
7 0.0975
6 0.098
6 0.102
7 0.1175
7 0.129
6 0.142
6 0.13
7 0.115
8 0.1665
7 0.141
7 0.1585
9 0.17
8 0.134
6 0.131
7 0.1405
8 0.182
6 0.1385
9 0.1525
8 0.166
8 0.15
9 0.185
8 0.157
8 0.167
7 0.254
8 0.17
9 0.1835
9 0.201
8 0.1405
8 0.19
9 0.169
10 0.1895
7 0.156
9 0.19
9 0.218
8 0.175
8 0.223
10 0.2165
9 0.234
8 0.2215
8 0.245
8 0.205
9 0.23
8 0.206
9 0.2645
9 0.25
8 0.22
8 0.224
7 0.265
10 0.2575
9 0.222
9 0.238
9 0.26
10 0.245
9 0.228
9 0.22
8 0.265
9 0.441
9 0.22
9 0.253
8 0.2295
9 0.265
9 0.235
7 0.265
8 0.24
9 0.2565
8 0.24
8 0.25
10 0.225
9 0.292
9 0.274
10 0.317
9 0.357
8 0.2415
9 0.2865
9 0.267
10 0.27
9 0.2415
9 0.285
8 0.2475
8 0.2405
8 0.281
9 0.332
8 0.286
8 0.287
10 0.3425
9 0.2885
10 0.358
10 0.3735
10 0.305
9 0.4245
11 0.294
11 0.345
10 0.364
11 0.476
8 0.34
9 0.3595
9 0.353
14 0.4735
10 0.4
9 0.39
12 0.3865
9 0.3695
10 0.4375
9 0.446
12 0.638
9 0.3995
9 0.301
11 0.4525
12 0.5075
10 0.42
10 0.5375
10 0.5215
8 0.2685
12 0.4505
12 0.4825
11 0.5
11 0.5
11 0.545
11 0.6785
10 0.595
11 0.586
6 0.15
4 0.0215
5 0.0225
5 0.025
6 0.0355
5 0.038
5 0.04
5 0.0445
5 0.0385
6 0.09
7 0.052
5 0.0435
7 0.048
6 0.055
6 0.055
5 0.05
6 0.065
8 0.0525
4 0.064
6 0.058
7 0.06
7 0.06
7 0.075
6 0.062
5 0.061
7 0.0695
6 0.0755
6 0.0775
8 0.065
7 0.07
6 0.0755
8 0.07
9 0.0745
8 0.067
7 0.0735
5 0.0655
7 0.089
8 0.0945
8 0.085
5 0.082
5 0.0765
6 0.075
7 0.17
6 0.082
7 0.1
7 0.106
7 0.08
8 0.115
8 0.1045
7 0.12
9 0.12
9 0.12
8 0.126
8 0.1245
8 0.11
7 0.11
9 0.114
8 0.141
11 0.113
8 0.135
8 0.1505
8 0.115
8 0.14
8 0.1505
8 0.15
9 0.165
8 0.132
8 0.135
8 0.1495
7 0.16
8 0.167
9 0.1565
9 0.2065
9 0.185
9 0.196
7 0.157
9 0.195
8 0.18
7 0.18
8 0.171
7 0.16
13 0.205
9 0.175
10 0.18
9 0.1905
9 0.164
9 0.2045
9 0.167
10 0.192
9 0.189
9 0.21
9 0.154
8 0.225
9 0.2075
9 0.194
10 0.2175
9 0.229
8 0.227
9 0.207
10 0.2545
8 0.185
11 0.223
9 0.2
9 0.248
10 0.2325
9 0.215
9 0.255
10 0.28
9 0.23
9 0.225
9 0.236
9 0.2165
10 0.2695
9 0.235
11 0.21
8 0.225
8 0.219
11 0.1685
10 0.2215
8 0.245
9 0.2655
10 0.2705
10 0.202
9 0.275
10 0.2125
9 0.306
10 0.22
10 0.2955
10 0.204
8 0.253
9 0.235
10 0.335
10 0.285
10 0.274
10 0.295
10 0.2885
8 0.237
9 0.23
9 0.31
10 0.275
10 0.2255
12 0.305
10 0.309
11 0.325
10 0.27
11 0.28
10 0.269
11 0.295
11 0.33
10 0.315
11 0.26
9 0.335
12 0.275
10 0.25
12 0.305
10 0.3035
9 0.286
10 0.347
10 0.275
10 0.2895
10 0.34
10 0.295
12 0.3035
10 0.3
9 0.3
10 0.355
10 0.39
12 0.355
10 0.354
10 0.33
9 0.315
11 0.3045
9 0.321
12 0.3185
9 0.345
11 0.315
12 0.3365
10 0.28
12 0.315
10 0.3455
9 0.39
9 0.323
10 0.3665
10 0.31
15 0.406
10 0.4075
11 0.345
10 0.3725
11 0.4325
11 0.349
11 0.435
11 0.405
9 0.375
10 0.391
10 0.3985
13 0.46
10 0.383
10 0.365
10 0.3925
10 0.3575
10 0.435
11 0.3725
10 0.3745
13 0.469
9 0.461
11 0.4975
12 0.195
10 0.512
11 0.528
12 0.43
11 0.45
13 0.51
12 0.5365
11 0.595
11 0.52
12 0.565
9 0.558
14 0.612
14 0.7975
3 0.004
4 0.036
7 0.0605
5 0.053
6 0.0615
7 0.067
5 0.0675
5 0.0765
6 0.0825
7 0.08
8 0.0855
7 0.0815
6 0.0805
5 0.073
9 0.103
6 0.088
6 0.1075
5 0.1015
8 0.1025
9 0.1135
6 0.11
7 0.1065
8 0.125
9 0.116
6 0.1175
6 0.1365
8 0.142
7 0.1165
7 0.1335
7 0.147
6 0.147
8 0.198
6 0.1555
7 0.144
9 0.1555
9 0.161
8 0.17
8 0.2185
7 0.17
8 0.149
8 0.1735
9 0.189
8 0.175
9 0.203
8 0.1945
9 0.215
8 0.22
9 0.1835
8 0.249
9 0.238
8 0.2385
9 0.3055
9 0.2095
8 0.2335
8 0.245
9 0.2515
8 0.275
9 0.288
8 0.25
9 0.357
11 0.2765
9 0.38
9 0.3315
11 0.305
8 0.251
10 0.25
8 0.275
9 0.312
10 0.3465
11 0.305
9 0.276
10 0.329
9 0.305
11 0.31
10 0.3245
10 0.315
8 0.377
9 0.4025
10 0.415
11 0.43
11 0.335
10 0.495
10 0.4
9 0.3195
8 0.215
11 0.444
11 0.4195
10 0.345
10 0.395
11 0.41
10 0.345
10 0.415
12 0.4685
11 0.395
12 0.461
11 0.32
11 0.595
10 0.388
12 0.494
13 0.5015
10 0.446
11 0.445
5 0.013
5 0.0335
6 0.0405
6 0.0415
6 0.0415
5 0.05
5 0.055
6 0.054
7 0.058
8 0.061
7 0.066
7 0.055
7 0.066
6 0.065
7 0.07
7 0.075
6 0.082
8 0.076
7 0.07
8 0.0835
7 0.08
7 0.077
7 0.073
8 0.0955
8 0.075
7 0.0965
8 0.09
7 0.095
7 0.11
6 0.105
8 0.105
7 0.1345
10 0.147
7 0.1205
7 0.13
9 0.147
8 0.12
8 0.155
8 0.19
7 0.112
8 0.125
9 0.175
8 0.15
8 0.239
7 0.16
8 0.143
8 0.169
8 0.15
8 0.19
8 0.1935
8 0.173
9 0.169
7 0.162
6 0.15
9 0.138
10 0.1275
8 0.17
8 0.185
9 0.165
7 0.1895
8 0.2875
9 0.178
8 0.175
7 0.169
9 0.225
7 0.177
10 0.2135
9 0.195
11 0.249
7 0.175
9 0.24
9 0.25
9 0.2295
10 0.269
9 0.235
10 0.225
8 0.213
9 0.18
8 0.1725
8 0.22
10 0.259
9 0.217
12 0.23
8 0.2215
8 0.21
9 0.17
8 0.206
11 0.2765
10 0.236
8 0.2
10 0.2645
9 0.231
9 0.27
9 0.215
10 0.219
8 0.21
9 0.245
9 0.25
10 0.2815
9 0.28
12 0.1825
8 0.268
10 0.239
10 0.34
9 0.235
10 0.355
8 0.47
9 0.25
10 0.254
8 0.36
9 0.239
13 0.275
8 0.23
10 0.295
10 0.2285
9 0.235
10 0.253
10 0.309
10 0.265
11 0.26
8 0.265
10 0.217
10 0.2535
8 0.235
8 0.3
9 0.305
9 0.2725
8 0.29
10 0.325
9 0.275
10 0.2635
9 0.275
8 0.27
9 0.22
8 0.24
9 0.3345
11 0.431
10 0.266
10 0.28
12 0.3085
9 0.2945
10 0.379
9 0.26
9 0.31
7 0.355
10 0.28
9 0.311
12 0.315
12 0.335
13 0.395
11 0.357
11 0.305
12 0.313
9 0.295
10 0.2965
12 0.309
9 0.3
11 0.3325
10 0.3105
9 0.354
12 0.3145
10 0.3705
9 0.278
9 0.3
8 0.3995
11 0.339
10 0.3035
11 0.328
13 0.3615
12 0.418
10 0.305
9 0.38
10 0.36
10 0.3685
11 0.4435
10 0.335
12 0.386
14 0.3845
9 0.48
10 0.3745
9 0.317
9 0.315
10 0.415
10 0.36
9 0.33
12 0.35
9 0.335
11 0.391
11 0.378
9 0.3665
10 0.365
9 0.305
12 0.425
11 0.363
9 0.341
12 0.415
10 0.495
14 0.3925
11 0.353
11 0.3665
11 0.32
12 0.395
9 0.315
12 0.308
11 0.3
13 0.4275
10 0.354
11 0.465
13 0.3545
10 0.3965
10 0.4125
11 0.4705
11 0.32
11 0.438
12 0.46
10 0.54
15 0.512
11 0.265
11 0.502
12 0.48
10 0.435
11 0.566
10 0.485
13 0.511
7 0.435
14 0.503
11 0.5655
11 0.557
12 0.482
11 0.575
12 0.63
12 0.642
12 0.578
5 0.0705
6 0.1125
7 0.1675
7 0.143
8 0.1645
7 0.117
6 0.1
8 0.211
8 0.1215
10 0.209
7 0.12
8 0.182
9 0.2365
9 0.319
8 0.2825
9 0.296
9 0.273
8 0.252
10 0.276
7 0.159
8 0.2105
8 0.1795
8 0.304
8 0.228
10 0.403
9 0.2845
10 0.3345
10 0.344
9 0.29
10 0.2485
10 0.213
10 0.4155
10 0.258
8 0.253
11 0.3285
9 0.251
9 0.343
10 0.297
11 0.3005
10 0.315
10 0.2565
9 0.3185
11 0.344
11 0.3475
10 0.291
8 0.31
9 0.315
11 0.3965
10 0.3075
9 0.466
10 0.378
11 0.4375
10 0.389
9 0.4215
10 0.3965
11 0.455
13 0.4645
9 0.5015
11 0.4425
11 0.643
5 0.009
4 0.018
7 0.036
6 0.06
7 0.06
6 0.065
7 0.075
6 0.07
8 0.081
6 0.11
7 0.11
7 0.105
6 0.085
6 0.0975
8 0.115
11 0.1135
8 0.12
7 0.098
7 0.11
8 0.105
7 0.1185
8 0.1185
7 0.166
8 0.135
9 0.1465
7 0.154
8 0.147
9 0.15
8 0.165
8 0.1505
8 0.191
9 0.15
11 0.225
8 0.207
10 0.195
10 0.245
10 0.235
8 0.14
8 0.184
9 0.168
9 0.165
7 0.1425
10 0.143
9 0.1695
8 0.21
9 0.175
8 0.23
9 0.24
9 0.183
9 0.1875
9 0.244
9 0.295
9 0.192
8 0.19
10 0.244
9 0.25
10 0.238
6 0.23
8 0.214
8 0.194
7 0.18
9 0.22
9 0.235
9 0.279
11 0.23
7 0.185
11 0.26
9 0.255
9 0.246
10 0.25
11 0.265
11 0.277
9 0.283
13 0.238
9 0.234
9 0.2265
9 0.235
10 0.239
11 0.295
10 0.27
9 0.35
10 0.225
11 0.239
9 0.22
9 0.269
9 0.225
10 0.3005
10 0.2795
10 0.242
9 0.2485
10 0.223
11 0.264
11 0.329
10 0.3105
11 0.298
10 0.352
9 0.3
10 0.321
8 0.27
10 0.2985
8 0.265
11 0.294
11 0.285
9 0.2685
12 0.3225
10 0.3885
11 0.285
9 0.355
11 0.34
15 0.5195
9 0.325
12 0.335
11 0.3215
9 0.361
10 0.3535
11 0.304
11 0.375
11 0.265
9 0.289
11 0.3395
11 0.412
11 0.345
12 0.335
12 0.365
10 0.3535
11 0.35
10 0.34
10 0.41
10 0.2925
9 0.34
11 0.3255
12 0.4675
11 0.3385
16 0.474
10 0.3305
13 0.3645
10 0.3985
11 0.497
10 0.394
9 0.348
10 0.49
11 0.37
10 0.3595
12 0.436
12 0.4
12 0.416
11 0.4115
11 0.4245
12 0.4715
10 0.384
10 0.4075
11 0.5
13 0.4505
13 0.538
12 0.375
13 0.535
10 0.4395
12 0.501
11 0.503
11 0.488
11 0.44
13 0.646
4 0.008
4 0.006
5 0.015
6 0.03
7 0.03
6 0.03
5 0.03
6 0.03
6 0.03
6 0.041
7 0.04
6 0.0495
7 0.0495
6 0.046
9 0.0735
6 0.062
7 0.053
6 0.065
7 0.0605
7 0.078
7 0.0805
8 0.0925
7 0.0985
8 0.105
7 0.095
8 0.129
7 0.1375
10 0.145
10 0.145
8 0.1365
9 0.167
12 0.185
10 0.1535
9 0.2035
9 0.168
9 0.1765
9 0.196
9 0.185
11 0.2385
10 0.2675
9 0.253
9 0.2475
10 0.245
9 0.2625
10 0.275
10 0.2425
12 0.295
10 0.341
14 0.3925
9 0.386
5 0.025
5 0.0285
5 0.033
6 0.027
8 0.057
8 0.054
8 0.0725
7 0.082
7 0.105
8 0.087
7 0.0805
6 0.087
9 0.11
8 0.12
8 0.135
8 0.1335
8 0.132
7 0.116
7 0.121
9 0.1275
7 0.1955
8 0.158
8 0.1635
8 0.139
9 0.2385
8 0.1785
7 0.1515
8 0.1455
8 0.1795
8 0.2035
10 0.2365
9 0.1845
9 0.231
9 0.213
11 0.209
9 0.238
8 0.2605
7 0.192
11 0.356
9 0.262
10 0.3375
8 0.22
8 0.372
9 0.2725
9 0.339
8 0.32
10 0.4275
11 0.49
12 0.462
10 0.488
10 0.28
11 0.479
12 0.602
10 0.4935
17 0.6585
8 0.175
10 0.245
11 0.21
7 0.095
7 0.095
11 0.22
7 0.125
8 0.175
10 0.115
10 0.085
19 0.215
9 0.095
9 0.085
11 0.165
10 0.285
14 0.365
15 0.6
27 0.885
13 0.335
5 0.045
9 0.125
8 0.175
7 0.08
4 0.0035
3 0.009
6 0.045
7 0.08
8 0.185
9 0.145
7 0.11
9 0.145
11 0.13
6 0.035
7 0.09
8 0.15
10 0.185
7 0.085
12 0.4
12 0.245
9 0.295
6 0.055
10 0.215
9 0.13
8 0.12
12 0.18
9 0.335
10 0.31
16 0.295
14 0.465
10 0.16
7 0.05
9 0.125
10 0.155
9 0.135
9 0.11
11 0.185
12 0.17
8 0.115
7 0.036
10 0.1505
18 0.5855
8 0.0935
5 0.035
10 0.265
16 0.435
12 0.49
17 0.725
14 0.285
12 0.41
19 0.57
17 0.885
11 0.49
9 0.29
5 0.095
9 0.3
6 0.085
5 0.07
6 0.045
4 0.005
7 0.04
6 0.01
5 0.01
10 0.23
13 0.355
12 0.35
20 0.405
14 0.395
15 0.34
14 0.445
21 0.445
16 0.26
13 0.355
6 0.35
6 0.045
9 0.13
9 0.185
14 0.26
12 0.17
10 0.195
11 0.315
15 0.455
14 0.3
6 0.02
13 0.12
5 0.045
11 0.07
10 0.125
6 0.03
21 0.585
13 0.44
25 0.51
19 0.295
18 0.47
7 0.13
6 0.042
5 0.04
8 0.135
16 0.665
27 0.525
18 0.61
17 0.35
13 0.52
17 0.57
8 0.155
10 0.175
7 0.065
13 0.25
14 0.27
13 0.19
8 0.2
17 0.385
13 0.53
14 0.39
9 0.265
13 0.28
7 0.08
7 0.03
12 0.215
7 0.075
13 0.275
9 0.25
9 0.295
17 0.35
14 0.295
13 0.415
15 0.33
17 0.4
8 0.11
8 0.16
12 0.125
11 0.125
7 0.185
10 0.165
11 0.085
9 0.205
10 0.105
9 0.15
6 0.075
12 0.315
11 0.415
13 0.38
14 0.38
11 0.36
14 0.53
12 0.24
8 0.175
13 0.285
8 0.135
13 0.295
10 0.32
11 0.27
17 0.3
13 0.32
14 0.345
13 0.62
14 0.36
15 0.42
13 0.295
12 0.255
18 0.32
14 0.25
15 0.58
13 0.37
15 0.685
20 0.445
14 0.355
19 0.425
9 0.17
10 0.195
9 0.155
8 0.185
10 0.175
7 0.125
9 0.1
9 0.1
9 0.195
7 0.1
6 0.06
10 0.285
6 0.065
10 0.185
9 0.095
6 0.055
12 0.22
10 0.285
13 0.25
8 0.17
7 0.125
8 0.165
10 0.21
10 0.23
9 0.195
11 0.265
11 0.285
23 0.26
12 0.365
16 0.23
11 0.175
13 0.195
13 0.125
7 0.085
8 0.04
16 0.34
14 0.275
17 0.27
13 0.25
13 0.29
12 0.2
15 0.205
10 0.095
14 0.215
12 0.22
8 0.095
17 0.475
10 0.1
11 0.12
13 0.2
15 0.24
15 0.255
9 0.115
15 0.335
9 0.215
13 0.445
23 0.62
23 0.36
18 0.275
11 0.245
17 0.485
17 0.455
11 0.25
7 0.045
6 0.025
6 0.008
21 0.4
17 0.565
13 0.263
11 0.2175
16 0.2515
9 0.149
12 0.216
19 0.27
18 0.42
17 0.525
11 0.31
13 0.28
13 0.4
17 0.25
20 0.515
13 0.505
11 0.265
12 0.25
18 0.41
18 0.305
15 0.29
12 0.315
19 0.5
15 0.48
16 0.66
12 0.3
8 0.105
3 0.01
12 0.11
12 0.185
12 0.135
10 0.07
8 0.109
12 0.1815
12 0.106
10 0.0735
5 0.01
5 0.0075
11 0.215
16 0.21
11 0.132
12 0.14
14 0.177
11 0.1525
10 0.2215
11 0.144
16 0.1335
10 0.069
10 0.0605
7 0.043
14 0.38
14 0.32
14 0.35
17 0.435
14 0.19
17 0.235
13 0.17
12 0.195
16 0.14
10 0.045
15 0.3
15 0.315
10 0.32
12 0.395
15 0.33
8 0.36
10 0.167
9 0.1785
7 0.048
12 0.17
9 0.0955
10 0.113
18 0.13
11 0.04
18 0.155
10 0.16
13 0.06
15 0.26
12 0.1475
10 0.095
6 0.03
13 0.26
14 0.285
6 0.03
10 0.18
9 0.07
11 0.185
18 0.485
11 0.38
16 0.555
16 0.49
14 0.22
23 0.3
9 0.055
16 0.28
9 0.06
13 0.145
10 0.255
9 0.145
11 0.14
9 0.14
12 0.18
14 0.28
6 0.03
7 0.06
9 0.0835
10 0.145
10 0.06
9 0.096
8 0.032
5 0.027
6 0.022
5 0.0225
5 0.0225
4 0.011
20 0.358
14 0.19
13 0.27
8 0.13
17 0.315
11 0.215
11 0.18
9 0.105
16 0.235
8 0.07
13 0.24
11 0.24
20 0.375
14 0.385
14 0.32
14 0.31
12 0.28
18 0.38
13 0.34
8 0.135
14 0.2115
13 0.24
8 0.08
12 0.21
14 0.275
14 0.235
8 0.065
13 0.2515
11 0.3065
14 0.204
15 0.1835
7 0.113
10 0.3205
11 0.187
8 0.085
9 0.105
12 0.225
15 0.17
12 0.285
15 0.25
19 0.355
12 0.2
9 0.07
5 0.033
6 0.0345
6 0.083
6 0.0525
7 0.044
7 0.114
6 0.095
6 0.093
8 0.0945
6 0.105
8 0.1505
8 0.175
8 0.163
8 0.135
10 0.1625
7 0.161
8 0.211
7 0.172
9 0.199
9 0.2235
11 0.2625
9 0.2485
11 0.325
9 0.292
9 0.335
10 0.361
9 0.3175
8 0.35
9 0.288
10 0.309
10 0.33
10 0.384
12 0.471
11 0.431
12 0.513
11 0.4065
15 0.54
13 0.4535
13 0.474
9 0.4395
14 0.6095
10 0.43
10 0.435
4 0.013
4 0.016
5 0.02
4 0.0255
5 0.031
5 0.03
6 0.035
6 0.0365
7 0.047
7 0.07
6 0.07
6 0.07
7 0.08
6 0.088
7 0.095
7 0.111
6 0.1305
6 0.11
7 0.125
6 0.118
8 0.1325
7 0.1375
6 0.1165
7 0.107
6 0.111
7 0.12
9 0.1225
7 0.136
8 0.12
8 0.135
7 0.1485
7 0.1325
7 0.185
9 0.172
7 0.202
8 0.195
6 0.1505
6 0.1835
8 0.215
9 0.213
8 0.215
7 0.24
9 0.2505
8 0.2295
7 0.259
8 0.2425
8 0.2335
7 0.263
9 0.31
9 0.287
11 0.289
8 0.248
8 0.29
9 0.29
8 0.264
10 0.315
10 0.355
8 0.292
9 0.3225
10 0.345
9 0.3275
10 0.3385
9 0.3185
8 0.3595
11 0.38
9 0.2885
8 0.35
11 0.37
11 0.37
9 0.3165
12 0.3775
9 0.341
9 0.391
13 0.498
8 0.4325
10 0.4175
12 0.505
13 0.5165
10 0.624
12 0.5335
10 0.584
4 0.015
5 0.0315
5 0.035
6 0.048
6 0.0715
6 0.075
8 0.095
6 0.103
7 0.094
7 0.09
7 0.103
7 0.113
7 0.125
6 0.1345
7 0.1185
7 0.123
7 0.1455
8 0.157
8 0.13
8 0.15
7 0.136
8 0.1605
9 0.145
7 0.178
8 0.167
8 0.1725
9 0.168
9 0.175
9 0.201
7 0.205
7 0.17
9 0.18
8 0.1755
8 0.185
8 0.2105
9 0.213
9 0.255
9 0.25
9 0.2285
8 0.248
8 0.225
7 0.225
8 0.2245
8 0.249
9 0.26
8 0.2565
8 0.265
9 0.3345
9 0.227
10 0.491
10 0.293
9 0.2345
7 0.2505
9 0.246
10 0.2725
9 0.31
10 0.305
11 0.345
9 0.3095
10 0.327
11 0.37
10 0.375
8 0.176
9 0.335
9 0.285
9 0.317
9 0.3275
9 0.336
10 0.344
9 0.335
9 0.3055
10 0.3755
9 0.36
11 0.351
13 0.3935
13 0.412
11 0.406
11 0.4025
10 0.47
13 0.4405
11 0.405
9 0.5085
11 0.488
12 0.471
11 0.5285
3 0.0105
4 0.0105
4 0.02
5 0.031
6 0.0575
6 0.053
6 0.06
7 0.058
5 0.06
7 0.058
8 0.0825
7 0.066
7 0.081
8 0.068
8 0.09
7 0.0865
7 0.091
8 0.0995
7 0.085
6 0.0765
8 0.1
8 0.101
7 0.105
8 0.1
8 0.1015
7 0.105
9 0.14
8 0.1155
7 0.1185
8 0.1315
8 0.123
8 0.11
7 0.1325
11 0.172
8 0.16
8 0.2305
10 0.1615
9 0.21
9 0.165
8 0.1805
9 0.162
7 0.2
8 0.1615
8 0.195
10 0.199
8 0.2
9 0.19
10 0.245
8 0.275
10 0.225
10 0.236
9 0.205
10 0.203
9 0.2435
11 0.24
8 0.2785
10 0.245
11 0.251
11 0.29
10 0.265
9 0.23
10 0.3265
11 0.25
9 0.2705
10 0.295
10 0.274
9 0.22
8 0.225
9 0.254
10 0.275
10 0.278
8 0.28
11 0.367
9 0.24
9 0.315
10 0.29
11 0.272
10 0.2745
9 0.307
10 0.324
10 0.295
10 0.3465
12 0.34
10 0.265
12 0.3115
10 0.465
11 0.346
10 0.3175
10 0.285
11 0.2875
10 0.175
9 0.365
12 0.45
9 0.3745
11 0.422
9 0.475
13 0.4865
9 0.461
11 0.45
10 0.404
9 0.52
5 0.0155
4 0.021
4 0.026
7 0.042
6 0.043
7 0.0425
8 0.056
5 0.0585
6 0.0675
7 0.077
7 0.1095
7 0.1115
7 0.123
8 0.1405
9 0.1535
8 0.16
9 0.1985
7 0.1895
9 0.1815
7 0.189
9 0.21
9 0.2035
8 0.1965
8 0.25
9 0.27
8 0.2325
9 0.2595
10 0.2765
9 0.31
9 0.31
9 0.285
10 0.307
10 0.26
10 0.287
10 0.337
8 0.25
9 0.3485
10 0.294
10 0.3
12 0.4105
9 0.299
8 0.319
11 0.405
11 0.385
11 0.331
11 0.371
11 0.4755
11 0.3875
10 0.435
12 0.4945
10 0.5315
11 0.505
6 0.038
4 0.0405
5 0.0495
6 0.0455
7 0.056
5 0.058
7 0.065
7 0.072
8 0.088
6 0.09
8 0.115
7 0.115
7 0.0855
9 0.16
8 0.131
8 0.174
8 0.1545
8 0.161
9 0.1755
8 0.152
9 0.2
8 0.17
8 0.15
9 0.177
8 0.204
8 0.16
8 0.255
8 0.185
10 0.2525
8 0.24
11 0.246
10 0.1765
8 0.2055
10 0.208
8 0.244
8 0.21
9 0.2265
8 0.2175
9 0.222
8 0.228
9 0.246
8 0.23
8 0.29
10 0.305
9 0.248
9 0.2895
11 0.287
11 0.195
9 0.26
9 0.345
9 0.238
10 0.259
10 0.265
10 0.265
9 0.253
10 0.3135
10 0.3605
9 0.2775
11 0.315
13 0.335
9 0.3745
10 0.3
11 0.274
12 0.398
11 0.2915
11 0.2915
11 0.3165
9 0.29
10 0.2615
10 0.3185
9 0.277
10 0.3745
11 0.3525
10 0.3115
11 0.355
10 0.28
10 0.233
10 0.3885
9 0.315
10 0.34
7 0.348
11 0.406
11 0.367
10 0.355
8 0.352
11 0.345
11 0.363
11 0.4395
12 0.293
11 0.317
12 0.445
15 0.47
12 0.43
11 0.4535
12 0.405
13 0.394
10 0.3605
10 0.325
9 0.386
12 0.44
9 0.387
9 0.425
10 0.365
11 0.325
12 0.355
10 0.41
13 0.341
11 0.44
13 0.5305
12 0.625
12 0.495
6 0.0885
8 0.109
6 0.097
8 0.313
8 0.2505
7 0.141
8 0.1515
9 0.343
8 0.177
10 0.2875
8 0.2055
13 0.337
10 0.389
9 0.1965
9 0.1975
9 0.2925
8 0.276
8 0.2725
11 0.41
9 0.322
9 0.33
10 0.3315
9 0.2925
9 0.354
11 0.363
9 0.2835
11 0.266
10 0.416
10 0.326
11 0.37
13 0.437
11 0.3685
14 0.563
12 0.726
4 0.02
6 0.07
8 0.08
7 0.084
8 0.079
6 0.075
6 0.0945
7 0.1135
8 0.115
9 0.12
8 0.1245
8 0.1345
9 0.135
8 0.1455
8 0.162
9 0.16
7 0.15
8 0.15
8 0.209
7 0.165
11 0.196
11 0.186
8 0.18
9 0.237
8 0.159
10 0.38
10 0.21
11 0.265
9 0.264
9 0.2475
10 0.2845
10 0.2315
9 0.276
8 0.22
10 0.237
9 0.24
10 0.2425
11 0.335
9 0.235
8 0.289
9 0.245
12 0.5
9 0.289
9 0.2875
11 0.291
12 0.255
11 0.384
11 0.29
13 0.343
11 0.3075
11 0.355
11 0.37
10 0.4695
11 0.3825
9 0.3155
9 0.387
11 0.3015
9 0.3355
11 0.395
12 0.364
11 0.42
9 0.3225
11 0.3415
10 0.401
10 0.4485
11 0.385
11 0.406
11 0.545
10 0.4055
11 0.471
11 0.455
13 0.4625
14 0.5965
11 0.48
4 0.017
5 0.016
6 0.025
7 0.0595
7 0.093
8 0.0725
8 0.1305
10 0.174
10 0.1545
11 0.188
11 0.235
9 0.184
9 0.1345
9 0.161
11 0.345
8 0.221
9 0.2505
10 0.121
11 0.277
8 0.3055
11 0.439
10 0.421
5 0.032
5 0.0315
5 0.068
7 0.0725
7 0.075
8 0.0895
8 0.103
7 0.094
7 0.1175
7 0.101
6 0.1185
10 0.1455
8 0.1385
8 0.203
10 0.208
9 0.223
7 0.2185
8 0.2315
9 0.2365
10 0.236
10 0.323
11 0.3245
9 0.352
10 0.1625
10 0.3105
11 0.316
11 0.3815
10 0.3725
9 0.185
8 0.19
9 0.185
11 0.265
10 0.19
10 0.23
11 0.065
20 0.48
5 0.01
5 0.0185
4 0.0065
9 0.355
13 0.245
14 0.315
13 0.345
12 0.6855
24 0.71
10 0.396
21 0.725
11 0.13
9 0.135
7 0.175
9 0.175
10 0.3
9 0.12
9 0.215
6 0.05
7 0.035
6 0.05
15 0.375
9 0.245
13 0.3805
9 0.22
18 0.475
15 0.295
15 0.31
10 0.35
14 0.285
13 0.28
11 0.18
6 0.065
9 0.145
11 0.235
12 0.165
15 0.195
8 0.0775
8 0.034
7 0.0835
11 0.206
10 0.52
11 0.29
13 0.575
11 0.235
6 0.13
8 0.17
16 0.665
7 0.24
5 0.01
13 0.405
14 0.2
20 0.31
12 0.32
18 0.38
5 0.045
7 0.05
11 0.16
9 0.18
10 0.215
6 0.08
17 0.51
17 0.41
15 0.49
9 0.07
8 0.04
15 0.175
9 0.06
14 0.146
12 0.265
10 0.335
14 0.325
13 0.21
14 0.315
11 0.37
16 0.545
10 0.125
14 0.365
16 0.465
11 0.21
9 0.1
18 0.355
8 0.255
16 0.47
9 0.115
10 0.119
13 0.145
9 0.115
12 0.4
11 0.275
12 0.125
13 0.265
12 0.365
13 0.42
14 0.485
8 0.075
18 0.315
14 0.43
15 0.47
15 0.29
14 0.395
15 0.42
14 0.37
19 0.515
13 0.44
13 0.295
15 0.365
11 0.275
6 0.05
9 0.145
8 0.185
12 0.175
6 0.11
7 0.13
5 0.045
12 0.29
9 0.185
7 0.165
18 0.39
13 0.29
12 0.37
14 0.33
17 0.29
12 0.285
14 0.16
11 0.185
10 0.12
11 0.115
12 0.31
13 0.24
17 0.255
11 0.145
13 0.175
18 0.25
12 0.13
12 0.17
15 0.215
12 0.22
18 0.565
24 0.555
11 0.22
13 0.305
11 0.28
11 0.26
13 0.405
14 0.315
12 0.205
15 0.27
15 0.225
12 0.193
9 0.193
11 0.178
13 0.295
14 0.345
14 0.22
14 0.33
17 0.395
13 0.39
16 0.405
16 0.39
11 0.49
15 0.52
12 0.265
16 0.22
16 0.355
10 0.08
9 0.11
5 0.03
9 0.135
13 0.355
12 0.155
17 0.215
11 0.1
11 0.1125
9 0.0655
16 0.184
7 0.03
4 0.008
19 0.52
16 0.25
11 0.175
15 0.1595
12 0.098
12 0.0725
10 0.0485
12 0.28
16 0.425
13 0.275
10 0.225
10 0.08
11 0.2
13 0.2
12 0.145
8 0.085
12 0.14
11 0.145
15 0.42
16 0.58
12 0.275
17 0.264
12 0.1845
14 0.112
13 0.1345
13 0.212
12 0.23
14 0.198
11 0.104
13 0.165
10 0.17
11 0.18
13 0.185
15 0.205
8 0.158
10 0.125
10 0.13
6 0.085
8 0.07
5 0.035
20 0.315
19 0.335
9 0.09
9 0.09
10 0.19
11 0.055
11 0.12
5 0.03
17 0.375
13 0.335
17 0.37
12 0.135
10 0.055
16 0.195
19 0.29
10 0.155
10 0.125
6 0.04
5 0.031
8 0.057
8 0.031
5 0.009
19 0.325
15 0.19
14 0.22
7 0.045
13 0.125
13 0.26
18 0.31
13 0.335
16 0.33
10 0.26
13 0.305
19 0.41
10 0.32
13 0.3
13 0.385
18 0.34
12 0.1945
9 0.07
8 0.13
10 0.25
18 0.2495
13 0.215
9 0.075
8 0.075
7 0.05
8 0.064
6 0.053
7 0.09
7 0.093
6 0.0915
7 0.1
8 0.184
9 0.185
7 0.148
9 0.337
7 0.218
9 0.265
8 0.371
8 0.28
10 0.37
11 0.292
9 0.2785
11 0.316
10 0.409
10 0.43
13 0.5
13 0.5235
4 0.0215
6 0.03
6 0.045
5 0.06
6 0.065
6 0.063
6 0.0645
7 0.075
6 0.075
8 0.075
6 0.09
8 0.131
7 0.14
7 0.126
8 0.135
7 0.13
9 0.145
8 0.1645
8 0.151
8 0.146
7 0.161
7 0.2
7 0.1915
8 0.25
8 0.2155
8 0.225
8 0.2815
9 0.31
12 0.315
10 0.3455
8 0.29
8 0.365
9 0.2825
11 0.345
10 0.405
11 0.475
10 0.295
9 0.353
9 0.354
10 0.372
11 0.4265
10 0.565
11 0.529
9 0.4375
3 0.014
4 0.013
6 0.06
6 0.0765
7 0.0815
6 0.075
7 0.1
7 0.09
8 0.12
6 0.109
7 0.123
7 0.139
8 0.1845
7 0.128
8 0.3065
8 0.1485
8 0.1535
8 0.183
10 0.2185
8 0.27
8 0.23
8 0.23
9 0.2215
8 0.1955
8 0.225
9 0.22
10 0.255
9 0.289
8 0.268
12 0.335
10 0.325
11 0.348
10 0.322
10 0.3135
9 0.271
11 0.32
9 0.288
10 0.355
9 0.38
11 0.355
11 0.385
9 0.4085
10 0.43
12 0.42
11 0.461
11 0.398
11 0.4535
10 0.449
11 0.468
3 0.0125
4 0.02
4 0.0305
6 0.038
6 0.0505
6 0.054
7 0.0575
6 0.056
6 0.054
7 0.0585
7 0.0625
7 0.0775
6 0.087
6 0.08
9 0.08
8 0.1065
6 0.098
7 0.1315
8 0.125
8 0.12
8 0.14
8 0.1205
8 0.11
9 0.142
8 0.125
7 0.14
9 0.15
7 0.1375
9 0.1645
8 0.1535
9 0.1855
8 0.16
9 0.19
8 0.198
8 0.2365
9 0.1975
8 0.2
10 0.2425
10 0.308
10 0.277
9 0.2365
8 0.223
8 0.285
9 0.1965
9 0.271
9 0.2575
10 0.27
10 0.238
11 0.2445
9 0.279
9 0.259
9 0.294
10 0.2425
9 0.3205
8 0.275
11 0.39
11 0.36
10 0.31
9 0.239
10 0.31
9 0.29
10 0.319
9 0.374
11 0.39
9 0.302
11 0.325
10 0.365
12 0.369
11 0.4115
11 0.432
9 0.3095
11 0.405
8 0.4
12 0.335
11 0.401
10 0.325
11 0.465
12 0.445
12 0.6195
4 0.009
8 0.0675
5 0.077
7 0.1025
8 0.126
8 0.1395
7 0.148
8 0.119
7 0.228
9 0.2065
9 0.215
10 0.27
10 0.365
11 0.3045
11 0.31
9 0.3285
14 0.371
9 0.228
11 0.38
12 0.32
9 0.315
8 0.333
10 0.335
10 0.405
9 0.37
10 0.3905
10 0.48
10 0.4305
13 0.5675
6 0.029
7 0.035
5 0.0365
5 0.044
5 0.035
6 0.055
6 0.0825
8 0.078
6 0.105
8 0.125
8 0.1
7 0.13
9 0.1455
8 0.14
8 0.125
7 0.127
9 0.135
9 0.1355
8 0.151
9 0.1745
9 0.195
8 0.171
10 0.168
10 0.2225
9 0.215
9 0.208
9 0.215
11 0.195
7 0.19
10 0.2595
9 0.212
10 0.205
10 0.236
8 0.24
9 0.221
9 0.247
9 0.217
8 0.239
11 0.32
10 0.2845
9 0.265
8 0.28
10 0.287
10 0.2575
10 0.3085
12 0.279
10 0.305
10 0.309
11 0.3555
10 0.35
10 0.2935
9 0.317
11 0.317
11 0.332
10 0.35
11 0.284
10 0.305
14 0.3605
11 0.3315
11 0.31
9 0.375
13 0.405
12 0.425
11 0.36
11 0.399
10 0.32
10 0.3825
13 0.4355
12 0.385
10 0.3885
11 0.4
10 0.398
10 0.339
11 0.47
11 0.358
11 0.3315
9 0.4165
11 0.4
11 0.341
9 0.425
10 0.4895
11 0.46
11 0.462
10 0.44
11 0.434
11 0.435
11 0.6745
5 0.0465
7 0.1255
7 0.128
7 0.067
7 0.164
9 0.184
9 0.1035
9 0.1325
7 0.273
9 0.2475
8 0.2455
7 0.185
10 0.255
9 0.17
9 0.146
9 0.311
10 0.4095
10 0.271
10 0.345
9 0.283
10 0.3375
9 0.287
9 0.355
9 0.3005
11 0.3235
12 0.407
13 0.4525
12 0.516
5 0.034
5 0.034
7 0.0615
6 0.086
6 0.091
7 0.123
8 0.145
7 0.11
8 0.1435
8 0.13
8 0.1465
8 0.165
9 0.179
10 0.1945
9 0.21
9 0.2595
9 0.22
10 0.1825
8 0.148
11 0.1895
10 0.22
9 0.265
10 0.2735
10 0.275
9 0.2695
9 0.245
9 0.21
10 0.26
9 0.235
9 0.2985
9 0.2255
8 0.2445
13 0.2875
9 0.265
9 0.245
10 0.314
10 0.33
10 0.2655
11 0.343
12 0.306
11 0.3175
9 0.345
10 0.335
12 0.354
8 0.315
10 0.342
10 0.39
11 0.37
13 0.45
14 0.456
10 0.374
12 0.512
11 0.45
13 0.5295
10 0.465
11 0.44
12 0.488
3 0.014
6 0.05
7 0.0355
7 0.064
9 0.0975
8 0.1
8 0.1325
10 0.175
8 0.17
8 0.175
9 0.24
12 0.344
8 0.07
6 0.21
8 0.0965
8 0.1395
8 0.153
9 0.2245
8 0.2515
10 0.2735
10 0.3305
9 0.356
9 0.274
7 0.296
11 0.3945
10 0.4575
11 0.4285
11 0.374
12 0.431
14 0.235
10 0.275
14 0.17
11 0.24
6 0.085
7 0.175
9 0.105
4 0.005
8 0.055
8 0.19
9 0.245
11 0.205
9 0.32
16 0.27
14 0.355
11 0.145
6 0.08
9 0.159
14 0.453
6 0.1025
7 0.1035
10 0.285
12 0.275
9 0.255
11 0.255
8 0.135
9 0.055
16 0.49
12 0.37
9 0.265
14 0.19
14 0.49
10 0.185
18 0.445
5 0.05
19 0.285
10 0.195
15 0.195
8 0.135
9 0.205
15 0.25
12 0.13
9 0.17
5 0.05
12 0.25
9 0.05
16 0.365
15 0.41
10 0.155
15 0.295
7 0.09
10 0.3
15 0.495
10 0.195
9 0.045
7 0.11
7 0.17
9 0.255
12 0.235
12 0.43
16 0.185
12 0.355
13 0.295
9 0.165
12 0.215
13 0.39
14 0.56
17 0.345
10 0.275
4 0.005
15 0.1085
12 0.1775
4 0.005
16 0.36
16 0.35
6 0.07
4 0.02
13 0.185
9 0.145
10 0.12
13 0.168
10 0.075
15 0.205
11 0.215
19 0.26
11 0.275
10 0.225
13 0.33
18 0.345
11 0.275
8 0.043
10 0.08
10 0.253
12 0.09
20 0.225
8 0.155
14 0.19
12 0.18
10 0.655
16 0.425
21 0.47
17 0.3
11 0.185
6 0.018
5 0.0215
11 0.26
13 0.21
13 0.295
10 0.07
14 0.25
11 0.19
15 0.355
11 0.18
14 0.4
20 0.375
6 0.019
13 0.25
16 0.19
12 0.23
13 0.27
13 0.255
13 0.225
5 0.047
8 0.184
7 0.133
9 0.1775
12 0.22
10 0.263
9 0.3345
11 0.515
11 0.4305
10 0.496
10 0.585
4 0.0305
5 0.03
6 0.035
6 0.035
6 0.045
6 0.08
6 0.082
6 0.07
6 0.066
8 0.097
7 0.1025
8 0.105
6 0.119
7 0.1405
7 0.135
8 0.169
6 0.155
7 0.18
8 0.275
6 0.2515
6 0.225
10 0.33
11 0.322
10 0.34
11 0.547
8 0.3445
11 0.5055
10 0.4505
9 0.3725
10 0.5755
12 0.621
4 0.01
5 0.02
6 0.3505
6 0.062
6 0.055
6 0.083
7 0.1325
6 0.135
8 0.1525
8 0.1555
10 0.17
9 0.2015
9 0.247
11 0.2515
12 0.305
8 0.265
9 0.245
9 0.286
8 0.255
8 0.323
10 0.285
10 0.225
9 0.37
11 0.178
8 0.3
10 0.335
11 0.4295
10 0.4715
11 0.4705
6 0.03
6 0.0505
7 0.055
7 0.0605
6 0.0655
8 0.0925
7 0.0965
7 0.109
8 0.1075
8 0.18
10 0.172
7 0.1805
11 0.182
8 0.1985
10 0.19
11 0.21
11 0.235
12 0.275
10 0.215
10 0.236
8 0.275
10 0.239
9 0.301
11 0.269
11 0.28
13 0.35
9 0.34
9 0.355
10 0.305
13 0.3245
10 0.36
10 0.35
9 0.31
11 0.4545
11 0.499
10 0.437
8 0.1415
8 0.174
10 0.278
9 0.3
11 0.35
9 0.305
6 0.072
7 0.0935
6 0.0935
7 0.085
8 0.1185
7 0.145
8 0.149
8 0.1305
9 0.19
8 0.169
8 0.216
8 0.2615
9 0.206
10 0.225
8 0.19
8 0.2095
11 0.2725
9 0.3095
10 0.3
10 0.31
11 0.3
8 0.24
10 0.2755
9 0.298
9 0.27
11 0.37
12 0.3705
11 0.3855
11 0.37
13 0.3555
11 0.35
12 0.39
9 0.37
9 0.355
9 0.381
9 0.37
11 0.386
11 0.48
10 0.506
11 0.475
9 0.5385
11 0.48
7 0.086
7 0.126
8 0.139
9 0.3795
8 0.1785
9 0.4525
8 0.2
9 0.209
10 0.2585
9 0.2785
9 0.3315
9 0.3865
4 0.042
7 0.077
9 0.15
8 0.15
8 0.1765
8 0.165
9 0.185
11 0.252
10 0.26
8 0.255
10 0.24
10 0.263
11 0.2575
10 0.315
11 0.251
9 0.271
11 0.335
9 0.32
11 0.325
11 0.335
10 0.347
10 0.424
11 0.43
13 0.365
13 0.405
11 0.508
11 0.657
10 0.385
11 0.445
11 0.355
6 0.03
7 0.046
6 0.041
7 0.0615
8 0.11
6 0.0885
6 0.115
8 0.146
8 0.155
8 0.14
9 0.259
11 0.3
11 0.2845
8 0.092
7 0.079
7 0.081
7 0.088
10 0.156
9 0.1535
8 0.1765
10 0.1815
10 0.2405
8 0.229
11 0.249
10 0.2605
9 0.308
10 0.296
12 0.495
