# Supplementary material for: Analysis of cause-effect inference by comparing regression errors
Source: PeerJ Comput Sci. 2019 Jan 21;5:e169. doi: 10.7717/peerj-cs.169 (PMC7924496; doi:10.7717/peerj-cs.169)
Supplement: Supplemental Information 2 — Contains artificial and real-world data sets. [file peerj-cs-05-169-s002.zip › CEP data/pair0007.txt]

15 0.365
7 0.265
9 0.42
10 0.365
7 0.255
8 0.3
20 0.415
16 0.425
9 0.37
19 0.44
14 0.38
10 0.35
11 0.38
10 0.405
10 0.355
12 0.4
7 0.28
10 0.34
7 0.295
9 0.32
11 0.28
10 0.275
12 0.44
9 0.415
10 0.48
11 0.44
11 0.45
12 0.445
15 0.475
11 0.425
10 0.47
15 0.56
18 0.525
19 0.55
13 0.55
8 0.355
16 0.475
8 0.355
11 0.445
9 0.29
9 0.335
14 0.425
5 0.175
5 0.15
4 0.15
7 0.295
9 0.37
7 0.375
6 0.245
9 0.425
8 0.41
7 0.32
10 0.36
10 0.36
7 0.31
8 0.4
8 0.35
8 0.385
4 0.19
7 0.4
7 0.345
9 0.405
10 0.41
7 0.325
8 0.4
8 0.355
12 0.44
13 0.495
10 0.39
6 0.235
13 0.425
8 0.32
20 0.475
11 0.48
13 0.45
15 0.475
9 0.475
10 0.47
11 0.425
14 0.475
9 0.445
12 0.51
16 0.425
21 0.475
14 0.45
12 0.465
13 0.465
10 0.44
9 0.355
12 0.45
15 0.425
12 0.44
13 0.465
10 0.495
15 0.56
14 0.535
9 0.435
8 0.375
7 0.37
10 0.375
7 0.265
15 0.435
15 0.435
10 0.415
12 0.47
12 0.41
11 0.43
10 0.4
9 0.39
9 0.395
9 0.395
9 0.36
9 0.32
9 0.35
11 0.41
11 0.415
11 0.375
10 0.34
9 0.43
8 0.305
9 0.365
7 0.295
14 0.425
6 0.265
6 0.28
5 0.195
6 0.275
8 0.29
19 0.535
18 0.54
17 0.48
9 0.35
7 0.26
7 0.26
7 0.2
8 0.33
7 0.23
9 0.255
9 0.325
9 0.285
10 0.445
10 0.45
16 0.52
11 0.455
10 0.375
10 0.38
10 0.35
9 0.205
5 0.13
4 0.13
15 0.475
9 0.5
10 0.515
10 0.485
12 0.45
10 0.405
13 0.46
16 0.485
13 0.455
13 0.46
13 0.465
13 0.485
12 0.485
18 0.56
16 0.545
14 0.57
20 0.575
20 0.57
14 0.56
12 0.515
14 0.55
7 0.395
8 0.435
8 0.405
5 0.16
7 0.26
5 0.21
8 0.245
4 0.16
11 0.475
14 0.48
21 0.51
10 0.45
10 0.475
12 0.51
13 0.49
12 0.48
10 0.5
11 0.48
9 0.46
13 0.48
12 0.485
14 0.45
8 0.275
10 0.4
12 0.405
11 0.41
16 0.5
15 0.45
10 0.46
9 0.345
13 0.4
12 0.4
13 0.435
8 0.335
9 0.34
9 0.3
8 0.34
13 0.415
7 0.28
10 0.365
7 0.25
12 0.325
9 0.405
14 0.395
10 0.405
8 0.35
7 0.3
10 0.36
8 0.305
9 0.325
11 0.35
9 0.375
11 0.355
10 0.38
9 0.37
7 0.29
7 0.27
11 0.465
15 0.415
13 0.445
14 0.44
22 0.505
7 0.215
12 0.35
9 0.225
1 0.055
3 0.1
3 0.09
5 0.12
17 0.425
5 0.2
5 0.175
8 0.23
8 0.255
10 0.26
13 0.245
9 0.275
7 0.245
7 0.27
7 0.25
13 0.47
12 0.455
15 0.46
15 0.495
15 0.45
19 0.45
10 0.46
15 0.505
13 0.475
11 0.475
12 0.44
11 0.42
4 0.195
6 0.2
11 0.38
14 0.45
8 0.275
9 0.39
13 0.36
22 0.525
16 0.5
14 0.485
15 0.505
13 0.515
22 0.54
12 0.53
18 0.5
20 0.525
11 0.425
15 0.415
7 0.285
9 0.355
14 0.395
14 0.38
10 0.415
10 0.435
17 0.4
9 0.355
10 0.435
17 0.435
12 0.505
15 0.475
19 0.455
26 0.495
6 0.215
6 0.205
4 0.21
11 0.395
9 0.28
9 0.305
13 0.435
8 0.28
6 0.27
10 0.36
4 0.145
3 0.12
13 0.515
14 0.41
10 0.435
21 0.485
14 0.44
19 0.455
23 0.47
23 0.485
8 0.355
14 0.535
10 0.35
18 0.455
6 0.255
5 0.21
4 0.145
11 0.31
5 0.205
7 0.265
7 0.275
7 0.255
12 0.4
8 0.295
8 0.28
12 0.38
8 0.325
5 0.22
5 0.175
16 0.6
11 0.465
14 0.475
16 0.45
13 0.475
15 0.45
14 0.455
14 0.51
12 0.465
12 0.375
8 0.425
13 0.39
9 0.42
6 0.26
8 0.305
14 0.48
8 0.495
22 0.45
12 0.46
9 0.455
16 0.515
20 0.58
13 0.525
18 0.525
17 0.585
16 0.545
18 0.49
12 0.465
20 0.525
16 0.48
12 0.5
19 0.515
11 0.465
10 0.455
12 0.49
17 0.56
16 0.545
16 0.565
19 0.58
14 0.575
13 0.52
20 0.545
11 0.49
10 0.45
15 0.465
12 0.495
15 0.47
10 0.42
10 0.4
12 0.375
10 0.425
9 0.37
12 0.42
10 0.38
14 0.42
9 0.375
10 0.325
10 0.375
10 0.375
9 0.295
6 0.275
11 0.31
10 0.395
8 0.38
12 0.44
11 0.455
9 0.365
9 0.455
7 0.325
10 0.415
7 0.345
12 0.44
8 0.355
16 0.485
11 0.45
8 0.44
15 0.5
14 0.475
11 0.46
12 0.44
14 0.495
15 0.47
20 0.5
20 0.515
16 0.5
13 0.41
14 0.54
11 0.38
13 0.39
8 0.225
6 0.2
13 0.45
18 0.485
19 0.5
21 0.455
18 0.45
18 0.45
20 0.47
18 0.455
22 0.42
13 0.345
11 0.41
7 0.275
14 0.305
9 0.3
13 0.415
10 0.275
8 0.26
19 0.425
10 0.295
10 0.325
9 0.455
13 0.435
16 0.455
12 0.5
18 0.455
16 0.565
16 0.535
17 0.555
11 0.49
14 0.55
11 0.47
15 0.54
9 0.28
10 0.31
11 0.41
11 0.285
12 0.465
6 0.185
5 0.165
6 0.195
5 0.125
12 0.55
13 0.53
17 0.55
21 0.555
9 0.44
10 0.405
9 0.34
11 0.405
10 0.415
17 0.415
9 0.35
17 0.54
21 0.59
16 0.545
29 0.585
17 0.4
15 0.465
19 0.46
12 0.48
13 0.465
11 0.45
15 0.515
11 0.42
14 0.455
14 0.455
13 0.46
11 0.51
15 0.53
17 0.5
15 0.5
12 0.52
19 0.485
11 0.525
10 0.45
12 0.44
23 0.52
15 0.47
13 0.505
17 0.485
15 0.47
12 0.46
15 0.455
11 0.435
16 0.445
10 0.53
10 0.35
10 0.38
6 0.22
5 0.195
6 0.195
9 0.29
5 0.2
4 0.23
6 0.25
3 0.15
5 0.27
9 0.26
5 0.14
4 0.16
4 0.125
3 0.11
14 0.445
12 0.45
9 0.3
20 0.42
13 0.355
12 0.37
9 0.335
10 0.37
11 0.38
11 0.405
7 0.23
5 0.205
10 0.29
15 0.375
11 0.355
15 0.325
8 0.35
10 0.29
11 0.245
8 0.195
7 0.155
12 0.45
11 0.425
17 0.515
13 0.49
12 0.44
13 0.37
9 0.39
10 0.385
14 0.405
12 0.5
13 0.53
13 0.4
8 0.34
13 0.4
11 0.35
11 0.415
14 0.355
10 0.255
12 0.355
12 0.33
7 0.21
11 0.32
16 0.35
14 0.345
20 0.455
17 0.44
10 0.475
11 0.475
10 0.425
10 0.435
11 0.445
17 0.48
11 0.49
14 0.425
19 0.525
13 0.355
11 0.305
11 0.39
10 0.425
13 0.41
14 0.335
13 0.31
13 0.4
9 0.29
18 0.41
19 0.52
12 0.42
13 0.455
9 0.43
13 0.47
12 0.495
16 0.445
17 0.42
10 0.315
13 0.3
11 0.345
12 0.39
13 0.345
9 0.27
10 0.37
10 0.285
12 0.265
12 0.345
4 0.145
9 0.24
18 0.37
15 0.35
13 0.345
12 0.355
7 0.24
9 0.225
7 0.17
10 0.255
18 0.38
12 0.385
17 0.385
15 0.36
12 0.405
10 0.335
8 0.305
21 0.415
10 0.265
9 0.365
7 0.34
10 0.365
9 0.36
9 0.295
8 0.265
7 0.235
6 0.26
14 0.345
13 0.4
7 0.24
13 0.485
19 0.45
7 0.255
9 0.34
11 0.33
6 0.215
9 0.375
11 0.35
9 0.36
5 0.18
6 0.245
11 0.35
7 0.225
10 0.28
7 0.215
17 0.435
16 0.515
18 0.49
11 0.475
18 0.525
11 0.45
10 0.34
12 0.305
19 0.355
10 0.295
11 0.35
15 0.38
13 0.425
13 0.35
14 0.385
17 0.38
19 0.41
21 0.39
23 0.385
22 0.395
12 0.415
11 0.375
23 0.38
8 0.275
7 0.275
10 0.37
7 0.325
16 0.405
10 0.4
15 0.44
13 0.4
16 0.405
11 0.4
11 0.44
10 0.375
5 0.19
11 0.325
9 0.29
4 0.11
7 0.23
4 0.105
5 0.205
13 0.335
16 0.315
12 0.285
14 0.385
9 0.33
12 0.295
9 0.3
10 0.325
11 0.25
10 0.26
10 0.295
7 0.225
7 0.25
11 0.3
7 0.205
8 0.265
9 0.255
7 0.2
8 0.205
6 0.19
4 0.125
2 0.1
3 0.11
13 0.455
15 0.44
15 0.41
11 0.36
17 0.36
10 0.305
12 0.375
13 0.4
15 0.4
11 0.4
13 0.42
15 0.4
13 0.38
18 0.425
10 0.39
12 0.385
12 0.405
14 0.41
10 0.345
14 0.44
8 0.265
14 0.42
17 0.405
20 0.415
17 0.42
17 0.52
9 0.385
14 0.42
15 0.515
13 0.39
10 0.355
13 0.46
13 0.455
20 0.515
13 0.505
20 0.525
15 0.495
13 0.44
15 0.43
15 0.405
16 0.44
17 0.44
14 0.51
14 0.47
11 0.45
13 0.445
9 0.27
11 0.43
17 0.425
11 0.455
8 0.375
8 0.275
9 0.34
10 0.38
11 0.41
15 0.385
13 0.38
15 0.35
15 0.36
13 0.41
12 0.385
10 0.435
6 0.28
5 0.155
15 0.415
9 0.39
12 0.385
9 0.39
12 0.465
10 0.465
10 0.375
9 0.37
12 0.45
12 0.465
15 0.405
11 0.41
9 0.335
11 0.42
11 0.345
10 0.34
10 0.335
9 0.33
7 0.275
10 0.38
7 0.305
6 0.205
15 0.4
10 0.34
12 0.41
12 0.405
21 0.365
6 0.175
5 0.185
7 0.24
7 0.25
6 0.25
6 0.27
6 0.25
7 0.3
7 0.275
6 0.275
7 0.275
6 0.29
7 0.3
7 0.29
6 0.29
6 0.31
6 0.325
7 0.32
6 0.305
6 0.325
9 0.365
7 0.335
7 0.325
8 0.35
8 0.375
9 0.365
8 0.365
9 0.355
8 0.385
9 0.41
9 0.4
8 0.44
8 0.395
9 0.405
11 0.42
10 0.44
8 0.43
10 0.45
10 0.45
9 0.435
10 0.45
9 0.455
10 0.435
9 0.465
9 0.475
12 0.46
10 0.48
8 0.48
6 0.475
12 0.465
11 0.475
10 0.475
11 0.495
10 0.475
9 0.455
12 0.5
10 0.52
9 0.51
12 0.505
11 0.505
9 0.5
11 0.49
11 0.49
14 0.505
9 0.51
10 0.5
9 0.485
8 0.51
11 0.525
9 0.52
17 0.58
15 0.53
10 0.52
10 0.585
12 0.525
9 0.525
11 0.56
11 0.54
11 0.56
17 0.595
6 0.14
5 0.175
3 0.175
6 0.19
4 0.18
6 0.195
4 0.12
5 0.23
4 0.235
6 0.23
5 0.22
6 0.235
8 0.23
5 0.24
6 0.24
6 0.265
7 0.25
7 0.25
5 0.25
7 0.25
7 0.265
6 0.29
7 0.28
6 0.28
6 0.265
7 0.31
7 0.305
6 0.31
6 0.33
5 0.32
6 0.315
6 0.34
6 0.315
7 0.325
7 0.325
8 0.325
6 0.34
6 0.345
7 0.325
6 0.335
7 0.35
7 0.36
8 0.355
7 0.345
7 0.335
7 0.355
6 0.375
7 0.36
7 0.345
7 0.365
7 0.37
7 0.345
6 0.35
8 0.365
8 0.365
9 0.37
6 0.36
6 0.375
6 0.385
8 0.36
7 0.365
7 0.37
8 0.385
8 0.395
7 0.4
6 0.39
8 0.385
7 0.385
7 0.4
9 0.39
8 0.39
9 0.41
8 0.355
8 0.39
7 0.375
7 0.405
8 0.405
8 0.41
8 0.43
7 0.39
8 0.415
11 0.4
8 0.425
8 0.425
7 0.405
8 0.4
8 0.43
8 0.435
9 0.445
9 0.43
9 0.455
8 0.4
10 0.45
10 0.45
8 0.455
8 0.445
7 0.46
9 0.475
9 0.46
7 0.46
8 0.46
10 0.455
8 0.45
9 0.49
11 0.465
8 0.47
8 0.455
11 0.47
11 0.45
9 0.475
9 0.46
9 0.455
9 0.49
9 0.475
11 0.47
11 0.47
10 0.475
8 0.48
11 0.51
10 0.48
10 0.49
10 0.475
9 0.5
9 0.485
8 0.485
11 0.495
8 0.48
11 0.49
10 0.525
10 0.505
11 0.5
10 0.5
10 0.5
11 0.52
8 0.52
8 0.505
11 0.5
10 0.5
10 0.515
9 0.495
11 0.52
10 0.525
9 0.46
10 0.51
11 0.505
9 0.535
10 0.495
6 0.475
11 0.525
10 0.57
12 0.565
12 0.535
8 0.525
10 0.505
10 0.535
12 0.535
11 0.565
10 0.565
11 0.525
11 0.6
12 0.6
4 0.13
3 0.15
4 0.135
4 0.155
4 0.165
4 0.18
5 0.18
7 0.195
6 0.195
5 0.21
5 0.22
6 0.22
6 0.235
6 0.225
5 0.265
6 0.28
6 0.28
6 0.275
7 0.29
6 0.32
7 0.3
7 0.3
6 0.325
7 0.3
7 0.32
6 0.31
7 0.325
7 0.335
6 0.33
7 0.345
7 0.33
7 0.345
7 0.34
8 0.335
8 0.365
6 0.34
7 0.33
6 0.33
6 0.33
7 0.35
7 0.36
6 0.38
6 0.35
7 0.35
8 0.38
7 0.465
7 0.375
9 0.375
8 0.38
6 0.39
7 0.39
8 0.405
6 0.4
9 0.4
8 0.38
8 0.385
9 0.4
8 0.38
8 0.38
7 0.46
8 0.4
9 0.4
9 0.405
8 0.395
8 0.4
9 0.39
10 0.42
7 0.39
9 0.41
9 0.415
8 0.415
8 0.43
10 0.425
9 0.43
8 0.445
8 0.44
8 0.415
9 0.455
8 0.435
9 0.45
9 0.46
8 0.445
8 0.44
7 0.46
10 0.45
9 0.435
9 0.47
9 0.455
10 0.435
9 0.445
9 0.445
8 0.455
9 0.455
9 0.445
9 0.45
8 0.45
9 0.45
9 0.46
7 0.465
8 0.47
9 0.475
8 0.455
8 0.465
10 0.465
9 0.47
9 0.475
10 0.48
9 0.475
8 0.485
9 0.485
9 0.47
10 0.46
9 0.465
9 0.475
8 0.47
8 0.45
8 0.48
9 0.485
8 0.48
8 0.47
10 0.5
9 0.495
10 0.515
10 0.53
10 0.48
9 0.5
11 0.5
11 0.515
10 0.51
11 0.53
8 0.525
9 0.5
9 0.505
14 0.54
10 0.52
9 0.54
12 0.53
9 0.53
10 0.56
9 0.565
12 0.575
9 0.525
9 0.55
11 0.56
12 0.55
10 0.535
10 0.58
10 0.55
8 0.565
12 0.505
12 0.575
11 0.585
11 0.565
11 0.57
11 0.625
10 0.58
11 0.63
6 0.375
4 0.205
5 0.185
5 0.19
6 0.195
5 0.215
5 0.225
5 0.23
5 0.23
6 0.225
7 0.25
5 0.205
7 0.245
6 0.25
6 0.255
5 0.255
6 0.27
8 0.255
4 0.27
6 0.27
7 0.27
7 0.265
7 0.29
6 0.28
5 0.29
7 0.29
6 0.275
6 0.275
8 0.28
7 0.27
6 0.275
8 0.27
9 0.29
8 0.28
7 0.3
5 0.28
7 0.3
8 0.305
8 0.295
5 0.27
5 0.29
6 0.285
7 0.335
6 0.305
7 0.325
7 0.32
7 0.31
8 0.34
8 0.315
7 0.315
9 0.34
9 0.33
8 0.345
8 0.365
8 0.33
7 0.36
9 0.35
8 0.365
11 0.34
8 0.365
8 0.355
8 0.355
8 0.355
8 0.38
8 0.36
9 0.37
8 0.355
8 0.365
8 0.355
7 0.38
8 0.395
9 0.38
9 0.42
9 0.375
9 0.41
7 0.375
9 0.395
8 0.405
7 0.38
8 0.395
7 0.38
13 0.42
9 0.4
10 0.4
9 0.395
9 0.4
9 0.42
9 0.415
10 0.42
9 0.415
9 0.425
9 0.4
8 0.415
9 0.41
9 0.435
10 0.42
9 0.42
8 0.435
9 0.445
10 0.43
8 0.405
11 0.43
9 0.405
9 0.43
10 0.435
9 0.425
9 0.44
10 0.43
9 0.43
9 0.425
9 0.425
9 0.425
10 0.445
9 0.455
11 0.44
8 0.45
8 0.445
11 0.39
10 0.45
8 0.45
9 0.46
10 0.435
10 0.44
9 0.435
10 0.42
9 0.48
10 0.46
10 0.46
10 0.455
8 0.445
9 0.465
10 0.49
10 0.475
10 0.46
10 0.47
10 0.475
8 0.45
9 0.445
9 0.47
10 0.455
10 0.465
12 0.465
10 0.475
11 0.48
10 0.475
11 0.465
10 0.455
11 0.46
11 0.485
10 0.49
11 0.435
9 0.475
12 0.47
10 0.45
12 0.48
10 0.475
9 0.465
10 0.48
10 0.46
10 0.475
10 0.47
10 0.5
12 0.475
10 0.475
9 0.48
10 0.475
10 0.51
12 0.495
10 0.5
10 0.475
9 0.455
11 0.505
9 0.515
12 0.48
9 0.485
11 0.505
12 0.485
10 0.475
12 0.495
10 0.49
9 0.5
9 0.495
10 0.475
10 0.51
15 0.565
10 0.525
11 0.51
10 0.5
11 0.525
11 0.505
11 0.59
11 0.525
9 0.51
10 0.51
10 0.525
13 0.535
10 0.52
10 0.49
10 0.495
10 0.515
10 0.53
11 0.53
10 0.505
13 0.545
9 0.545
11 0.565
12 0.545
10 0.565
11 0.555
12 0.57
11 0.55
13 0.575
12 0.575
11 0.6
11 0.58
12 0.565
9 0.57
14 0.61
14 0.65
3 0.105
4 0.165
7 0.265
5 0.255
6 0.27
7 0.28
5 0.3
5 0.295
6 0.29
7 0.3
8 0.31
7 0.29
6 0.3
5 0.32
9 0.315
6 0.34
6 0.34
5 0.34
8 0.32
9 0.365
6 0.335
7 0.335
8 0.355
9 0.345
6 0.35
6 0.355
8 0.37
7 0.365
7 0.365
7 0.36
6 0.38
8 0.39
6 0.37
7 0.38
9 0.385
9 0.38
8 0.395
8 0.425
7 0.4
8 0.4
8 0.4
9 0.43
8 0.4
9 0.41
8 0.43
9 0.425
8 0.43
9 0.435
8 0.445
9 0.465
8 0.46
9 0.46
9 0.435
8 0.455
8 0.44
9 0.465
8 0.46
9 0.455
8 0.455
9 0.465
11 0.485
9 0.485
9 0.515
11 0.485
8 0.475
10 0.485
8 0.435
9 0.48
10 0.52
11 0.47
9 0.47
10 0.5
9 0.455
11 0.48
10 0.49
10 0.505
8 0.51
9 0.515
10 0.515
11 0.51
11 0.505
10 0.545
10 0.515
9 0.5
8 0.485
11 0.54
11 0.51
10 0.505
10 0.515
11 0.545
10 0.51
10 0.5
12 0.5
11 0.515
12 0.525
11 0.55
11 0.555
10 0.56
12 0.565
13 0.575
10 0.57
11 0.55
5 0.17
5 0.21
6 0.215
6 0.23
6 0.225
5 0.255
5 0.26
6 0.27
7 0.26
8 0.27
7 0.275
7 0.265
7 0.27
6 0.27
7 0.28
7 0.285
6 0.29
8 0.29
7 0.28
8 0.3
7 0.3
7 0.285
7 0.29
8 0.3
8 0.3
7 0.325
8 0.325
7 0.315
7 0.335
6 0.325
8 0.34
7 0.335
10 0.36
7 0.35
7 0.355
9 0.37
8 0.345
8 0.355
8 0.36
7 0.36
8 0.36
9 0.37
8 0.37
8 0.355
7 0.375
8 0.375
8 0.4
8 0.37
8 0.4
8 0.4
8 0.39
9 0.375
7 0.395
6 0.375
9 0.36
10 0.35
8 0.395
8 0.39
9 0.41
7 0.39
8 0.415
9 0.39
8 0.38
7 0.4
9 0.4
7 0.42
10 0.43
9 0.4
11 0.42
7 0.4
9 0.43
9 0.425
9 0.43
10 0.455
9 0.42
10 0.425
8 0.425
9 0.4
8 0.375
8 0.42
10 0.435
9 0.425
12 0.42
8 0.415
8 0.425
9 0.395
8 0.435
11 0.46
10 0.445
8 0.44
10 0.425
9 0.42
9 0.44
9 0.44
10 0.43
8 0.45
9 0.45
9 0.435
10 0.43
9 0.445
12 0.445
8 0.455
10 0.425
10 0.47
9 0.45
10 0.47
8 0.465
9 0.445
10 0.45
8 0.435
9 0.445
13 0.44
8 0.435
10 0.46
10 0.43
9 0.445
10 0.445
10 0.49
10 0.45
11 0.46
8 0.435
10 0.45
10 0.45
8 0.46
8 0.46
9 0.475
9 0.48
8 0.48
10 0.48
9 0.47
10 0.47
9 0.455
8 0.475
9 0.47
8 0.48
9 0.47
11 0.505
10 0.475
10 0.465
12 0.485
9 0.47
10 0.475
9 0.465
9 0.47
7 0.485
10 0.47
9 0.475
12 0.485
12 0.515
13 0.515
11 0.54
11 0.49
12 0.48
9 0.47
10 0.45
12 0.48
9 0.48
11 0.49
10 0.475
9 0.5
12 0.47
10 0.485
9 0.485
9 0.505
8 0.5
11 0.49
10 0.485
11 0.495
13 0.5
12 0.5
10 0.49
9 0.49
10 0.505
10 0.515
11 0.525
10 0.505
12 0.5
14 0.5
9 0.51
10 0.51
9 0.51
9 0.51
10 0.5
10 0.51
9 0.485
12 0.48
9 0.495
11 0.505
11 0.525
9 0.51
10 0.55
9 0.51
12 0.505
11 0.505
9 0.5
12 0.535
10 0.53
14 0.51
11 0.525
11 0.505
11 0.505
12 0.52
9 0.5
12 0.505
11 0.52
13 0.52
10 0.55
11 0.54
13 0.525
10 0.51
10 0.52
11 0.51
11 0.52
11 0.565
12 0.55
10 0.565
15 0.535
11 0.545
11 0.575
12 0.57
10 0.54
11 0.56
10 0.57
13 0.55
7 0.525
14 0.565
11 0.56
11 0.59
12 0.565
11 0.565
12 0.595
12 0.62
12 0.63
5 0.175
6 0.245
7 0.27
7 0.28
8 0.3
7 0.32
6 0.335
8 0.325
8 0.345
10 0.325
7 0.36
8 0.365
9 0.37
9 0.345
8 0.355
9 0.37
9 0.35
8 0.395
10 0.365
7 0.38
8 0.41
8 0.425
8 0.385
8 0.42
10 0.415
9 0.385
10 0.38
10 0.42
9 0.455
10 0.44
10 0.45
10 0.43
10 0.455
8 0.45
11 0.495
9 0.465
9 0.475
10 0.475
11 0.475
10 0.455
10 0.47
9 0.495
11 0.49
11 0.495
10 0.475
8 0.475
9 0.5
11 0.525
10 0.485
9 0.52
10 0.545
11 0.515
10 0.53
9 0.535
10 0.55
11 0.53
13 0.545
9 0.55
11 0.56
11 0.575
5 0.135
4 0.18
7 0.215
6 0.26
7 0.265
6 0.27
7 0.275
6 0.27
8 0.31
6 0.3
7 0.315
7 0.335
6 0.31
6 0.31
8 0.31
11 0.325
8 0.34
7 0.335
7 0.33
8 0.33
7 0.345
8 0.33
7 0.37
8 0.375
9 0.34
7 0.385
8 0.36
9 0.37
8 0.38
8 0.38
8 0.375
9 0.38
11 0.405
8 0.4
10 0.4
10 0.415
10 0.42
8 0.385
8 0.41
9 0.415
9 0.395
7 0.38
10 0.385
9 0.415
8 0.405
9 0.4
8 0.43
9 0.43
9 0.395
9 0.405
9 0.455
9 0.425
9 0.395
8 0.39
10 0.425
9 0.43
10 0.435
6 0.45
8 0.435
8 0.41
7 0.4
9 0.45
9 0.455
9 0.445
11 0.445
7 0.415
11 0.455
9 0.435
9 0.45
10 0.46
11 0.46
11 0.455
9 0.44
13 0.415
9 0.44
9 0.45
9 0.45
10 0.435
11 0.455
10 0.445
9 0.465
10 0.45
11 0.45
9 0.43
9 0.475
9 0.45
10 0.5
10 0.44
10 0.44
9 0.44
10 0.455
11 0.47
11 0.46
10 0.475
11 0.465
10 0.49
9 0.455
10 0.47
8 0.48
10 0.46
8 0.46
11 0.47
11 0.47
9 0.47
12 0.495
10 0.495
11 0.49
9 0.49
11 0.495
15 0.495
9 0.47
12 0.485
11 0.495
9 0.515
10 0.505
11 0.445
11 0.52
11 0.47
9 0.49
11 0.485
11 0.52
11 0.505
12 0.525
12 0.5
10 0.515
11 0.53
10 0.48
10 0.515
10 0.49
9 0.49
11 0.485
12 0.51
11 0.49
16 0.52
10 0.52
13 0.51
10 0.51
11 0.515
10 0.525
9 0.52
10 0.535
11 0.51
10 0.5
12 0.515
12 0.525
12 0.53
11 0.515
11 0.51
12 0.54
10 0.54
10 0.535
11 0.55
13 0.545
13 0.575
12 0.55
13 0.55
10 0.535
12 0.575
11 0.565
11 0.57
11 0.55
13 0.605
4 0.13
4 0.11
5 0.15
6 0.21
7 0.2
6 0.215
5 0.21
6 0.21
6 0.21
6 0.24
7 0.25
6 0.25
7 0.235
6 0.25
9 0.27
6 0.27
7 0.27
6 0.28
7 0.275
7 0.29
7 0.25
8 0.325
7 0.315
8 0.32
7 0.325
8 0.33
7 0.35
10 0.365
10 0.375
8 0.365
9 0.39
12 0.395
10 0.385
9 0.455
9 0.4
9 0.41
9 0.43
9 0.405
11 0.44
10 0.47
9 0.41
9 0.445
10 0.435
9 0.46
10 0.465
10 0.45
12 0.445
10 0.49
14 0.515
9 0.515
5 0.19
5 0.195
5 0.215
6 0.215
8 0.255
8 0.24
8 0.28
7 0.295
7 0.305
8 0.31
7 0.305
6 0.315
9 0.305
8 0.32
8 0.35
8 0.355
8 0.345
7 0.345
7 0.36
9 0.355
7 0.38
8 0.35
8 0.39
8 0.37
9 0.39
8 0.38
7 0.385
8 0.385
8 0.42
8 0.42
10 0.385
9 0.42
9 0.43
9 0.41
11 0.42
9 0.44
8 0.45
7 0.435
11 0.485
9 0.465
10 0.47
8 0.43
8 0.48
9 0.49
9 0.495
8 0.5
10 0.525
11 0.55
12 0.54
10 0.57
10 0.5
11 0.585
12 0.575
10 0.555
17 0.57
8 0.39
10 0.425
11 0.385
7 0.305
7 0.3
11 0.39
7 0.33
8 0.35
10 0.31
10 0.29
19 0.38
9 0.31
9 0.29
11 0.385
10 0.48
14 0.455
15 0.55
27 0.535
13 0.49
5 0.25
9 0.355
8 0.405
7 0.29
4 0.095
3 0.13
6 0.225
7 0.29
8 0.38
9 0.37
7 0.325
9 0.36
11 0.35
6 0.21
7 0.295
8 0.375
10 0.4
7 0.31
12 0.51
12 0.47
9 0.455
6 0.24
10 0.41
9 0.35
8 0.33
12 0.425
9 0.425
10 0.455
16 0.465
14 0.53
10 0.36
7 0.24
9 0.35
10 0.37
9 0.35
9 0.325
11 0.35
12 0.375
8 0.31
7 0.195
10 0.355
18 0.585
8 0.3
5 0.2
10 0.44
16 0.46
12 0.5
17 0.495
14 0.42
12 0.51
19 0.55
17 0.565
11 0.565
9 0.47
5 0.305
9 0.45
6 0.28
5 0.275
6 0.235
4 0.115
7 0.21
6 0.13
5 0.15
10 0.465
13 0.5
12 0.45
20 0.45
14 0.45
15 0.48
14 0.47
21 0.42
16 0.42
13 0.43
6 0.4
6 0.235
9 0.34
9 0.4
14 0.385
12 0.37
10 0.37
11 0.47
15 0.495
14 0.485
6 0.17
13 0.325
5 0.215
11 0.28
10 0.305
6 0.19
21 0.55
13 0.515
25 0.49
19 0.405
18 0.48
7 0.345
6 0.22
5 0.225
8 0.34
16 0.525
27 0.465
18 0.505
17 0.47
13 0.495
17 0.51
8 0.325
10 0.35
7 0.26
13 0.415
14 0.39
13 0.375
8 0.46
17 0.465
13 0.525
14 0.455
9 0.425
13 0.475
7 0.28
7 0.2
12 0.39
7 0.28
13 0.43
9 0.4
9 0.445
17 0.475
14 0.45
13 0.48
15 0.435
17 0.465
8 0.335
8 0.36
12 0.315
11 0.32
7 0.38
10 0.36
11 0.28
9 0.375
10 0.325
9 0.365
6 0.27
12 0.455
11 0.59
13 0.485
14 0.46
11 0.5
14 0.495
12 0.395
8 0.38
13 0.415
8 0.335
13 0.465
10 0.46
11 0.43
17 0.455
13 0.51
14 0.45
13 0.575
14 0.51
15 0.48
13 0.445
12 0.45
18 0.475
14 0.41
15 0.51
13 0.52
15 0.57
20 0.525
14 0.48
19 0.475
9 0.405
10 0.405
9 0.375
8 0.415
10 0.385
7 0.345
9 0.315
9 0.33
9 0.395
7 0.305
6 0.265
10 0.475
6 0.27
10 0.375
9 0.3
6 0.26
12 0.425
10 0.415
13 0.45
8 0.36
7 0.325
8 0.385
10 0.405
10 0.425
9 0.375
11 0.455
11 0.49
23 0.415
12 0.5
16 0.375
11 0.355
13 0.375
13 0.35
7 0.265
8 0.24
16 0.47
14 0.475
17 0.435
13 0.435
13 0.42
12 0.385
15 0.395
10 0.31
14 0.395
12 0.435
8 0.325
17 0.535
10 0.305
11 0.345
13 0.395
15 0.425
15 0.39
9 0.345
15 0.46
9 0.42
13 0.55
23 0.63
23 0.49
18 0.48
11 0.455
17 0.485
17 0.52
11 0.47
7 0.24
6 0.185
6 0.125
21 0.55
17 0.565
13 0.43
11 0.4
16 0.43
9 0.36
12 0.435
19 0.475
18 0.53
17 0.56
11 0.495
13 0.44
13 0.47
17 0.455
20 0.485
13 0.525
11 0.44
12 0.45
18 0.525
18 0.475
15 0.47
12 0.505
19 0.57
15 0.545
16 0.595
12 0.44
8 0.325
3 0.125
12 0.325
12 0.405
12 0.335
10 0.275
8 0.34
12 0.41
12 0.325
10 0.265
5 0.135
5 0.115
11 0.43
16 0.39
11 0.345
12 0.345
14 0.365
11 0.35
10 0.375
11 0.34
16 0.35
10 0.29
10 0.25
7 0.22
14 0.46
14 0.475
14 0.465
17 0.505
14 0.385
17 0.43
13 0.33
12 0.415
16 0.355
10 0.225
15 0.455
15 0.515
10 0.46
12 0.43
15 0.485
8 0.5
10 0.375
9 0.395
7 0.245
12 0.38
9 0.305
10 0.315
18 0.315
11 0.235
18 0.35
10 0.36
13 0.255
15 0.415
12 0.365
10 0.315
6 0.2
13 0.45
14 0.435
6 0.19
10 0.385
9 0.255
11 0.38
18 0.5
11 0.485
16 0.515
16 0.5
14 0.38
23 0.4
9 0.24
16 0.4
9 0.255
13 0.355
10 0.415
9 0.355
11 0.335
9 0.355
12 0.38
14 0.435
6 0.205
7 0.265
9 0.285
10 0.33
10 0.26
9 0.305
8 0.2
5 0.2
6 0.17
5 0.18
5 0.185
4 0.145
20 0.47
14 0.35
13 0.385
8 0.325
17 0.405
11 0.405
11 0.39
9 0.325
16 0.415
8 0.275
13 0.415
11 0.475
20 0.44
14 0.515
14 0.47
14 0.49
12 0.455
18 0.485
13 0.42
8 0.355
14 0.44
13 0.425
8 0.285
12 0.4
14 0.415
14 0.36
8 0.26
13 0.4
11 0.51
14 0.385
15 0.39
7 0.325
10 0.395
11 0.38
8 0.31
9 0.305
12 0.36
15 0.4
12 0.4
15 0.4
19 0.41
12 0.39
9 0.26
5 0.21
6 0.23
6 0.24
6 0.255
7 0.3
7 0.325
6 0.315
6 0.315
8 0.32
6 0.31
8 0.375
8 0.35
8 0.37
8 0.375
10 0.365
7 0.37
8 0.4
7 0.39
9 0.425
9 0.42
11 0.45
9 0.44
11 0.46
9 0.455
9 0.48
10 0.49
9 0.475
8 0.5
9 0.485
10 0.475
10 0.49
10 0.5
12 0.585
11 0.5
12 0.545
11 0.525
15 0.535
13 0.555
13 0.55
9 0.55
14 0.53
10 0.525
10 0.57
4 0.15
4 0.17
5 0.18
4 0.195
5 0.21
5 0.22
6 0.22
6 0.225
7 0.235
7 0.265
6 0.29
6 0.285
7 0.295
6 0.31
7 0.325
7 0.335
6 0.345
6 0.325
7 0.355
6 0.35
8 0.35
7 0.35
6 0.35
7 0.345
6 0.345
7 0.355
9 0.34
7 0.385
8 0.355
8 0.37
7 0.375
7 0.38
7 0.385
9 0.395
7 0.415
8 0.425
6 0.42
6 0.41
8 0.405
9 0.435
8 0.425
7 0.425
9 0.445
8 0.435
7 0.45
8 0.445
8 0.45
7 0.465
9 0.47
9 0.465
11 0.465
8 0.46
8 0.46
9 0.46
8 0.48
10 0.485
10 0.5
8 0.47
9 0.51
10 0.485
9 0.475
10 0.48
9 0.49
8 0.49
11 0.495
9 0.495
8 0.48
11 0.495
11 0.495
9 0.49
12 0.5
9 0.5
9 0.52
13 0.545
8 0.54
10 0.55
12 0.525
13 0.575
10 0.56
12 0.585
10 0.6
4 0.16
5 0.205
5 0.21
6 0.24
6 0.285
6 0.29
8 0.315
6 0.33
7 0.34
7 0.32
7 0.34
7 0.335
7 0.345
6 0.37
7 0.355
7 0.365
7 0.375
8 0.375
8 0.375
8 0.38
7 0.38
8 0.39
9 0.38
7 0.4
8 0.395
8 0.385
9 0.4
9 0.395
9 0.43
7 0.42
7 0.42
9 0.4
8 0.42
8 0.44
8 0.425
9 0.43
9 0.45
9 0.45
9 0.43
8 0.48
8 0.455
7 0.45
8 0.435
8 0.47
9 0.46
8 0.46
8 0.465
9 0.47
9 0.46
10 0.49
10 0.48
9 0.475
7 0.45
9 0.47
10 0.475
9 0.49
10 0.48
11 0.495
9 0.49
10 0.48
11 0.505
10 0.51
8 0.465
9 0.515
9 0.48
9 0.52
9 0.515
9 0.52
10 0.535
9 0.51
9 0.49
10 0.515
9 0.505
11 0.5
13 0.51
13 0.55
11 0.52
11 0.53
10 0.525
13 0.55
11 0.53
9 0.55
11 0.57
12 0.575
11 0.555
3 0.14
4 0.15
4 0.175
5 0.215
6 0.25
6 0.245
6 0.255
7 0.255
5 0.26
7 0.275
8 0.29
7 0.275
7 0.3
8 0.285
8 0.32
7 0.305
7 0.305
8 0.31
7 0.305
6 0.3
8 0.315
8 0.325
7 0.335
8 0.325
8 0.315
7 0.34
9 0.36
8 0.325
7 0.335
8 0.34
8 0.35
8 0.345
7 0.355
11 0.375
8 0.38
8 0.365
10 0.365
9 0.385
9 0.38
8 0.385
9 0.395
7 0.41
8 0.39
8 0.385
10 0.415
8 0.4
9 0.375
10 0.43
8 0.44
10 0.43
10 0.425
9 0.42
10 0.425
9 0.465
11 0.435
8 0.445
10 0.44
11 0.435
11 0.43
10 0.445
9 0.435
10 0.44
11 0.465
9 0.425
10 0.46
10 0.465
9 0.42
8 0.455
9 0.47
10 0.475
10 0.475
8 0.48
11 0.495
9 0.45
9 0.51
10 0.48
11 0.45
10 0.46
9 0.465
10 0.48
10 0.5
10 0.49
12 0.505
10 0.475
12 0.47
10 0.525
11 0.505
10 0.485
10 0.495
11 0.495
10 0.515
9 0.52
12 0.51
9 0.505
11 0.525
9 0.525
13 0.54
9 0.54
11 0.565
10 0.55
9 0.57
5 0.17
4 0.195
4 0.2
7 0.235
6 0.24
7 0.225
8 0.27
5 0.265
6 0.285
7 0.29
7 0.335
7 0.35
7 0.365
8 0.375
9 0.365
8 0.375
9 0.4
7 0.395
9 0.43
7 0.405
9 0.42
9 0.415
8 0.425
8 0.42
9 0.445
8 0.445
9 0.47
10 0.455
9 0.485
9 0.435
9 0.475
10 0.45
10 0.475
10 0.48
10 0.475
8 0.5
9 0.485
10 0.49
10 0.485
12 0.51
9 0.49
8 0.49
11 0.525
11 0.515
11 0.515
11 0.515
11 0.54
11 0.565
10 0.55
12 0.565
10 0.57
11 0.595
6 0.23
4 0.235
5 0.205
6 0.25
7 0.26
5 0.28
7 0.27
7 0.28
8 0.315
6 0.305
8 0.34
7 0.335
7 0.31
9 0.36
8 0.35
8 0.385
8 0.375
8 0.375
9 0.39
8 0.37
9 0.425
8 0.4
8 0.365
9 0.4
8 0.4
8 0.4
8 0.465
8 0.38
10 0.405
8 0.445
11 0.425
10 0.415
8 0.43
10 0.43
8 0.435
8 0.425
9 0.435
8 0.43
9 0.435
8 0.425
9 0.455
8 0.45
8 0.465
10 0.46
9 0.45
9 0.45
11 0.445
11 0.44
9 0.45
9 0.5
9 0.46
10 0.475
10 0.47
10 0.46
9 0.445
10 0.48
10 0.45
9 0.45
11 0.465
13 0.495
9 0.49
10 0.48
11 0.425
12 0.47
11 0.48
11 0.49
11 0.475
9 0.515
10 0.455
10 0.495
9 0.475
10 0.475
11 0.495
10 0.515
11 0.5
10 0.49
10 0.49
10 0.48
9 0.53
10 0.485
7 0.51
11 0.485
11 0.52
10 0.485
8 0.5
11 0.515
11 0.505
11 0.575
12 0.485
11 0.52
12 0.495
15 0.52
12 0.565
11 0.5
12 0.515
13 0.525
10 0.525
10 0.51
9 0.485
12 0.525
9 0.525
9 0.525
10 0.54
11 0.515
12 0.505
10 0.505
13 0.515
11 0.55
13 0.58
12 0.59
12 0.575
6 0.215
8 0.345
6 0.33
8 0.365
8 0.355
7 0.37
8 0.38
9 0.37
8 0.41
10 0.4
8 0.4
13 0.405
10 0.405
9 0.425
9 0.425
9 0.44
8 0.485
8 0.43
11 0.43
9 0.475
9 0.485
10 0.5
9 0.49
9 0.51
11 0.525
9 0.485
11 0.495
10 0.505
10 0.505
11 0.515
13 0.54
11 0.545
14 0.585
12 0.615
4 0.185
6 0.26
8 0.285
7 0.3
8 0.28
6 0.3
6 0.32
7 0.335
8 0.325
9 0.32
8 0.33
8 0.34
9 0.355
8 0.37
8 0.375
9 0.375
7 0.33
8 0.375
8 0.38
7 0.385
11 0.41
11 0.395
8 0.4
9 0.42
8 0.41
10 0.42
10 0.405
11 0.445
9 0.45
9 0.44
10 0.45
10 0.47
9 0.47
8 0.43
10 0.445
9 0.445
10 0.435
11 0.45
9 0.435
8 0.47
9 0.405
12 0.47
9 0.48
9 0.46
11 0.45
12 0.45
11 0.495
11 0.485
13 0.49
11 0.475
11 0.515
11 0.515
10 0.495
11 0.505
9 0.49
9 0.5
11 0.485
9 0.5
11 0.505
12 0.51
11 0.54
9 0.49
11 0.455
10 0.53
10 0.525
11 0.52
11 0.52
11 0.56
10 0.51
11 0.535
11 0.555
13 0.56
14 0.55
11 0.575
4 0.17
5 0.17
6 0.185
7 0.27
7 0.31
8 0.32
8 0.35
10 0.355
10 0.38
11 0.395
11 0.43
9 0.4
9 0.415
9 0.395
11 0.435
8 0.43
9 0.48
10 0.43
11 0.455
8 0.465
11 0.5
10 0.525
5 0.215
5 0.22
5 0.275
7 0.285
7 0.29
8 0.3
8 0.325
7 0.32
7 0.325
7 0.34
6 0.34
10 0.405
8 0.36
8 0.415
10 0.4
9 0.4
7 0.425
8 0.42
9 0.45
10 0.45
10 0.46
11 0.495
9 0.485
10 0.495
10 0.49
11 0.515
11 0.505
10 0.53
9 0.39
8 0.36
9 0.35
11 0.42
10 0.36
10 0.4
11 0.26
20 0.425
5 0.135
5 0.165
4 0.15
9 0.48
13 0.42
14 0.45
13 0.5
12 0.53
24 0.54
10 0.505
21 0.5
11 0.375
9 0.335
7 0.41
9 0.395
10 0.44
9 0.35
9 0.435
6 0.255
7 0.2
6 0.22
15 0.49
9 0.44
13 0.475
9 0.41
18 0.54
15 0.49
15 0.47
10 0.45
14 0.465
13 0.405
11 0.405
6 0.265
9 0.355
11 0.405
12 0.38
15 0.41
8 0.3
8 0.195
7 0.295
11 0.385
10 0.505
11 0.44
13 0.545
11 0.415
6 0.36
8 0.385
16 0.575
7 0.405
5 0.145
13 0.515
14 0.405
20 0.435
12 0.47
18 0.405
5 0.245
7 0.235
11 0.335
9 0.38
10 0.405
6 0.3
17 0.485
17 0.505
15 0.53
9 0.265
8 0.215
15 0.38
9 0.25
14 0.34
12 0.45
10 0.48
14 0.46
13 0.42
14 0.495
11 0.485
16 0.51
10 0.34
14 0.505
16 0.525
11 0.4
9 0.305
18 0.435
8 0.415
16 0.525
9 0.35
10 0.32
13 0.35
9 0.325
12 0.505
11 0.455
12 0.325
13 0.41
12 0.48
13 0.485
14 0.535
8 0.285
18 0.51
14 0.53
15 0.54
15 0.435
14 0.525
15 0.48
14 0.51
19 0.555
13 0.55
13 0.435
15 0.495
11 0.5
6 0.24
9 0.35
8 0.375
12 0.38
6 0.35
7 0.35
5 0.23
12 0.48
9 0.385
7 0.375
18 0.505
13 0.435
12 0.52
14 0.485
17 0.45
12 0.5
14 0.38
11 0.385
10 0.335
11 0.31
12 0.465
13 0.475
17 0.425
11 0.36
13 0.375
18 0.405
12 0.355
12 0.385
15 0.39
12 0.415
18 0.53
24 0.54
11 0.45
13 0.475
11 0.475
11 0.44
13 0.57
14 0.51
12 0.46
15 0.475
15 0.42
12 0.395
9 0.405
11 0.375
13 0.455
14 0.5
14 0.45
14 0.485
17 0.5
13 0.5
16 0.485
16 0.5
11 0.525
15 0.575
12 0.45
16 0.435
16 0.445
10 0.3
9 0.325
5 0.2
9 0.355
13 0.485
12 0.38
17 0.41
11 0.31
11 0.355
9 0.26
16 0.35
7 0.2
4 0.125
19 0.555
16 0.425
11 0.385
15 0.37
12 0.3
12 0.28
10 0.265
12 0.415
16 0.48
13 0.475
10 0.435
10 0.305
11 0.34
13 0.34
12 0.36
8 0.3
12 0.325
11 0.35
15 0.525
16 0.525
12 0.475
17 0.435
12 0.39
14 0.33
13 0.365
13 0.38
12 0.38
14 0.4
11 0.32
13 0.385
10 0.375
11 0.345
13 0.38
15 0.405
8 0.365
10 0.36
10 0.34
6 0.3
8 0.285
5 0.215
20 0.445
19 0.44
9 0.315
9 0.3
10 0.405
11 0.245
11 0.31
5 0.21
17 0.465
13 0.48
17 0.46
12 0.345
10 0.235
16 0.33
19 0.405
10 0.375
10 0.33
6 0.235
5 0.19
8 0.255
8 0.21
5 0.13
19 0.435
15 0.4
14 0.375
7 0.225
13 0.35
13 0.4
18 0.41
13 0.535
16 0.465
10 0.44
13 0.42
19 0.515
10 0.435
13 0.48
13 0.45
18 0.475
12 0.375
9 0.285
8 0.35
10 0.43
18 0.395
13 0.345
9 0.265
8 0.28
7 0.25
8 0.28
6 0.265
7 0.315
7 0.31
6 0.31
7 0.32
8 0.355
9 0.395
7 0.37
9 0.465
7 0.45
9 0.46
8 0.48
8 0.47
10 0.475
11 0.475
9 0.47
11 0.475
10 0.51
10 0.545
13 0.55
13 0.605
4 0.18
6 0.21
6 0.24
5 0.265
6 0.27
6 0.27
6 0.28
7 0.285
6 0.275
8 0.3
6 0.335
8 0.35
7 0.37
7 0.355
8 0.37
7 0.37
9 0.4
8 0.4
8 0.385
8 0.39
7 0.39
7 0.395
7 0.44
8 0.44
8 0.44
8 0.42
8 0.46
9 0.475
12 0.48
10 0.495
8 0.47
8 0.505
9 0.485
11 0.495
10 0.47
11 0.485
10 0.495
9 0.48
9 0.5
10 0.525
11 0.52
10 0.585
11 0.565
9 0.58
3 0.12
4 0.15
6 0.265
6 0.315
7 0.29
6 0.3
7 0.335
7 0.33
8 0.34
6 0.345
7 0.355
7 0.355
8 0.42
7 0.37
8 0.475
8 0.405
8 0.38
8 0.42
10 0.42
8 0.44
8 0.44
8 0.44
9 0.43
8 0.415
8 0.44
9 0.45
10 0.46
9 0.47
8 0.41
12 0.475
10 0.47
11 0.49
10 0.51
10 0.495
9 0.47
11 0.5
9 0.475
10 0.52
9 0.505
11 0.52
11 0.54
9 0.5
10 0.525
12 0.525
11 0.575
11 0.56
11 0.57
10 0.545
11 0.545
3 0.15
4 0.185
4 0.205
6 0.24
6 0.23
6 0.26
7 0.26
6 0.265
6 0.265
7 0.265
7 0.275
7 0.285
6 0.31
6 0.315
9 0.265
8 0.325
6 0.325
7 0.335
8 0.34
8 0.355
8 0.35
8 0.435
8 0.34
9 0.355
8 0.36
7 0.35
9 0.355
7 0.37
9 0.365
8 0.39
9 0.4
8 0.39
9 0.405
8 0.42
8 0.415
9 0.41
8 0.41
10 0.425
10 0.45
10 0.47
9 0.42
8 0.42
8 0.455
9 0.44
9 0.475
9 0.45
10 0.46
10 0.46
11 0.47
9 0.47
9 0.465
9 0.46
10 0.465
9 0.47
8 0.47
11 0.475
11 0.475
10 0.475
9 0.485
10 0.48
9 0.48
10 0.475
9 0.5
11 0.49
9 0.485
11 0.465
10 0.495
12 0.515
11 0.515
11 0.52
9 0.475
11 0.525
8 0.53
12 0.5
11 0.515
10 0.515
11 0.53
12 0.52
12 0.555
4 0.125
8 0.285
5 0.3
7 0.325
8 0.37
8 0.375
7 0.375
8 0.39
7 0.43
9 0.405
9 0.45
10 0.465
10 0.46
11 0.49
11 0.475
9 0.475
14 0.495
9 0.46
11 0.515
12 0.5
9 0.5
8 0.455
10 0.505
10 0.53
9 0.5
10 0.525
10 0.53
10 0.525
13 0.565
6 0.205
7 0.225
5 0.22
5 0.225
5 0.22
6 0.265
6 0.275
8 0.29
6 0.325
8 0.34
8 0.32
7 0.345
9 0.37
8 0.355
8 0.345
7 0.365
9 0.335
9 0.35
8 0.365
9 0.39
9 0.405
8 0.415
10 0.405
10 0.425
9 0.425
9 0.42
9 0.41
11 0.395
7 0.405
10 0.45
9 0.41
10 0.41
10 0.415
8 0.45
9 0.4
9 0.43
9 0.45
8 0.44
11 0.42
10 0.465
9 0.46
8 0.465
10 0.47
10 0.44
10 0.46
12 0.45
10 0.47
10 0.5
11 0.49
10 0.49
10 0.45
9 0.495
11 0.47
11 0.5
10 0.525
11 0.47
10 0.48
14 0.485
11 0.485
11 0.49
9 0.505
13 0.5
12 0.51
11 0.52
11 0.495
10 0.495
10 0.52
13 0.525
12 0.51
10 0.51
11 0.525
10 0.53
10 0.51
11 0.54
11 0.51
11 0.54
9 0.54
11 0.535
11 0.51
9 0.53
10 0.55
11 0.535
11 0.55
10 0.53
11 0.555
11 0.56
11 0.6
5 0.13
7 0.25
7 0.25
7 0.28
7 0.32
9 0.31
9 0.36
9 0.355
7 0.365
9 0.375
8 0.395
7 0.4
10 0.375
9 0.38
9 0.37
9 0.415
10 0.42
10 0.455
10 0.505
9 0.475
10 0.48
9 0.47
9 0.505
9 0.525
11 0.5
12 0.525
13 0.525
12 0.555
5 0.205
5 0.205
7 0.265
6 0.29
6 0.315
7 0.33
8 0.375
7 0.335
8 0.355
8 0.36
8 0.37
8 0.395
9 0.39
10 0.41
9 0.4
9 0.425
9 0.425
10 0.42
8 0.395
11 0.41
10 0.4
9 0.45
10 0.44
10 0.46
9 0.465
9 0.43
9 0.43
10 0.45
9 0.465
9 0.46
9 0.42
8 0.45
13 0.42
9 0.47
9 0.45
10 0.48
10 0.48
10 0.455
11 0.5
12 0.48
11 0.48
9 0.495
10 0.5
12 0.49
8 0.475
10 0.51
10 0.505
11 0.495
13 0.52
14 0.525
10 0.52
12 0.54
11 0.54
13 0.58
10 0.535
11 0.56
12 0.58
3 0.155
6 0.23
7 0.23
7 0.27
9 0.305
8 0.31
8 0.365
10 0.385
8 0.375
8 0.4
9 0.445
12 0.49
8 0.26
6 0.275
8 0.34
8 0.355
8 0.385
9 0.445
8 0.45
10 0.44
10 0.46
9 0.48
9 0.455
7 0.46
11 0.47
10 0.52
11 0.54
11 0.52
12 0.555
14 0.385
10 0.42
14 0.365
11 0.41
6 0.26
7 0.35
9 0.325
4 0.105
8 0.25
8 0.425
9 0.41
11 0.42
9 0.475
16 0.45
14 0.45
11 0.35
6 0.275
9 0.37
14 0.535
6 0.3
7 0.295
10 0.44
12 0.41
9 0.465
11 0.4
8 0.335
9 0.255
16 0.515
12 0.45
9 0.44
14 0.465
14 0.475
10 0.37
18 0.5
5 0.235
19 0.395
10 0.43
15 0.39
8 0.34
9 0.385
15 0.44
12 0.36
9 0.4
5 0.25
12 0.41
9 0.225
16 0.45
15 0.5
10 0.355
15 0.49
7 0.3
10 0.455
15 0.545
10 0.425
9 0.225
7 0.33
7 0.375
9 0.44
12 0.45
12 0.5
16 0.4
12 0.46
13 0.4
9 0.355
12 0.38
13 0.5
14 0.575
17 0.5
10 0.46
4 0.105
15 0.345
12 0.43
4 0.12
16 0.48
16 0.47
6 0.27
4 0.18
13 0.39
9 0.365
10 0.375
13 0.355
10 0.27
15 0.405
11 0.4
19 0.39
11 0.445
10 0.41
13 0.46
18 0.49
11 0.43
8 0.23
10 0.28
10 0.4
12 0.28
20 0.4
8 0.35
14 0.42
12 0.38
10 0.55
16 0.515
21 0.535
17 0.44
11 0.37
6 0.18
5 0.175
11 0.41
13 0.4
13 0.425
10 0.275
14 0.42
11 0.39
15 0.44
11 0.4
14 0.45
20 0.44
6 0.175
13 0.41
16 0.365
12 0.4
13 0.415
13 0.425
13 0.39
5 0.235
8 0.355
7 0.385
9 0.385
12 0.395
10 0.44
9 0.5
11 0.55
11 0.55
10 0.55
10 0.575
4 0.205
5 0.19
6 0.22
6 0.22
6 0.23
6 0.29
6 0.3
6 0.285
6 0.295
8 0.315
7 0.33
8 0.32
6 0.33
7 0.35
7 0.35
8 0.39
6 0.375
7 0.41
8 0.455
6 0.435
6 0.45
10 0.465
11 0.48
10 0.525
11 0.545
8 0.515
11 0.52
10 0.51
9 0.51
10 0.6
12 0.6
4 0.135
5 0.175
6 0.23
6 0.27
6 0.28
6 0.31
7 0.35
6 0.35
8 0.375
8 0.39
10 0.395
9 0.43
9 0.465
11 0.46
12 0.455
8 0.49
9 0.475
9 0.53
8 0.465
8 0.505
10 0.48
10 0.48
9 0.525
11 0.505
8 0.485
10 0.515
11 0.55
10 0.58
11 0.545
6 0.2
6 0.245
7 0.26
7 0.28
6 0.27
8 0.31
7 0.335
7 0.325
8 0.325
8 0.365
10 0.385
7 0.405
11 0.41
8 0.42
10 0.415
11 0.445
11 0.44
12 0.45
10 0.45
10 0.46
8 0.46
10 0.425
9 0.45
11 0.46
11 0.485
13 0.495
9 0.495
9 0.495
10 0.5
13 0.47
10 0.485
10 0.5
9 0.5
11 0.51
11 0.535
10 0.56
8 0.39
8 0.405
10 0.465
9 0.49
11 0.515
9 0.49
6 0.275
7 0.31
6 0.3
7 0.305
8 0.335
7 0.335
8 0.375
8 0.36
9 0.395
8 0.4
8 0.45
8 0.43
9 0.435
10 0.43
8 0.385
8 0.43
11 0.45
9 0.465
10 0.445
10 0.48
11 0.51
8 0.45
10 0.475
9 0.47
9 0.365
11 0.475
12 0.5
11 0.49
11 0.485
13 0.53
11 0.485
12 0.5
9 0.5
9 0.495
9 0.525
9 0.52
11 0.51
11 0.545
10 0.545
11 0.545
9 0.565
11 0.59
7 0.305
7 0.35
8 0.365
9 0.41
8 0.4
9 0.42
8 0.42
9 0.45
10 0.465
9 0.48
9 0.505
9 0.525
4 0.215
7 0.265
9 0.35
8 0.365
8 0.375
8 0.385
9 0.415
11 0.42
10 0.445
8 0.435
10 0.425
10 0.45
11 0.425
10 0.47
11 0.45
9 0.455
11 0.5
9 0.495
11 0.505
11 0.49
10 0.495
10 0.535
11 0.505
13 0.525
13 0.5
11 0.535
11 0.525
10 0.53
11 0.55
11 0.605
6 0.215
7 0.23
6 0.25
7 0.28
8 0.315
6 0.33
6 0.35
8 0.37
8 0.36
8 0.355
9 0.44
11 0.475
11 0.455
8 0.255
7 0.31
7 0.29
7 0.3
10 0.365
9 0.38
8 0.4
10 0.385
10 0.43
8 0.43
11 0.45
10 0.44
9 0.475
10 0.485
12 0.555
