# Supplementary material for: Analysis of cause-effect inference by comparing regression errors
Source: PeerJ Comput Sci. 2019 Jan 21;5:e169. doi: 10.7717/peerj-cs.169 (PMC7924496; doi:10.7717/peerj-cs.169)
Supplement: Supplemental Information 2 — Contains artificial and real-world data sets. [file peerj-cs-05-169-s002.zip › CEP data/pair0008.txt]

15 0.095
7 0.09
9 0.135
10 0.125
7 0.08
8 0.095
20 0.15
16 0.125
9 0.125
19 0.15
14 0.14
10 0.11
11 0.135
10 0.145
10 0.1
12 0.13
7 0.085
10 0.1
7 0.08
9 0.1
11 0.095
10 0.1
12 0.155
9 0.135
10 0.165
11 0.14
11 0.185
12 0.14
15 0.18
11 0.14
10 0.165
15 0.165
18 0.165
19 0.175
13 0.2
8 0.105
16 0.155
8 0.105
11 0.135
9 0.09
9 0.105
14 0.135
5 0.045
5 0.055
4 0.05
7 0.095
9 0.12
7 0.12
6 0.07
9 0.16
8 0.12
7 0.095
10 0.13
10 0.12
7 0.1
8 0.14
8 0.12
8 0.135
4 0.06
7 0.125
7 0.105
9 0.11
10 0.13
7 0.095
8 0.12
8 0.12
12 0.16
13 0.185
10 0.12
6 0.07
13 0.13
8 0.11
20 0.17
11 0.175
13 0.195
15 0.15
9 0.14
10 0.15
11 0.14
14 0.17
9 0.14
12 0.175
16 0.165
21 0.16
14 0.14
12 0.18
13 0.14
10 0.16
9 0.13
12 0.16
15 0.135
12 0.15
13 0.175
10 0.165
15 0.19
14 0.195
9 0.15
8 0.13
7 0.13
10 0.125
7 0.095
15 0.145
15 0.16
10 0.14
12 0.16
12 0.155
11 0.165
10 0.125
9 0.135
9 0.105
9 0.125
9 0.105
9 0.08
9 0.105
11 0.125
11 0.115
11 0.135
10 0.105
9 0.15
8 0.085
9 0.105
7 0.085
14 0.14
6 0.075
6 0.08
5 0.06
6 0.09
8 0.085
19 0.16
18 0.165
17 0.165
9 0.125
7 0.09
7 0.095
7 0.065
8 0.115
7 0.08
9 0.09
9 0.11
9 0.095
10 0.155
10 0.145
16 0.19
11 0.155
10 0.13
10 0.125
10 0.12
9 0.08
5 0.055
4 0.095
15 0.145
9 0.185
10 0.19
10 0.16
12 0.135
10 0.13
13 0.19
16 0.215
13 0.17
13 0.165
13 0.165
13 0.16
12 0.175
18 0.21
16 0.23
14 0.19
20 0.175
20 0.205
14 0.22
12 0.175
14 0.215
7 0.145
8 0.155
8 0.115
5 0.04
7 0.09
5 0.06
8 0.085
4 0.045
11 0.15
14 0.18
21 0.175
10 0.16
10 0.175
12 0.2
13 0.19
12 0.15
10 0.185
11 0.16
9 0.17
13 0.18
12 0.17
14 0.15
8 0.085
10 0.14
12 0.155
11 0.15
16 0.185
15 0.16
10 0.185
9 0.12
13 0.165
12 0.145
13 0.17
8 0.115
9 0.14
9 0.11
8 0.11
13 0.17
7 0.095
10 0.145
7 0.09
12 0.105
9 0.14
14 0.16
10 0.14
8 0.13
7 0.12
10 0.135
8 0.13
9 0.125
11 0.145
9 0.15
11 0.15
10 0.105
9 0.135
7 0.125
7 0.085
11 0.165
15 0.16
13 0.135
14 0.175
22 0.215
7 0.075
12 0.135
9 0.08
1 0.01
3 0.03
3 0.03
5 0.035
17 0.16
5 0.07
5 0.065
8 0.08
8 0.085
10 0.085
13 0.08
9 0.085
7 0.075
7 0.11
7 0.105
13 0.18
12 0.155
15 0.185
15 0.165
15 0.175
19 0.185
10 0.16
15 0.17
13 0.16
11 0.155
12 0.125
11 0.165
4 0.06
6 0.08
11 0.13
14 0.15
8 0.11
9 0.15
13 0.125
22 0.215
16 0.2
14 0.205
15 0.225
13 0.155
22 0.215
12 0.185
18 0.24
20 0.205
11 0.135
15 0.185
7 0.105
9 0.12
14 0.14
14 0.175
10 0.17
10 0.155
17 0.155
9 0.125
10 0.16
17 0.18
12 0.21
15 0.165
19 0.175
26 0.195
6 0.085
6 0.075
4 0.085
11 0.14
9 0.105
9 0.095
13 0.175
8 0.1
6 0.1
10 0.13
4 0.06
3 0.03
13 0.24
14 0.125
10 0.145
21 0.19
14 0.14
19 0.195
23 0.2
23 0.175
8 0.11
14 0.19
10 0.1
18 0.155
6 0.095
5 0.06
4 0.04
11 0.1
5 0.07
7 0.105
7 0.09
7 0.1
12 0.13
8 0.105
8 0.09
12 0.155
8 0.12
5 0.08
5 0.04
16 0.195
11 0.19
14 0.19
16 0.185
13 0.185
15 0.195
14 0.145
14 0.205
12 0.185
12 0.18
8 0.155
13 0.14
9 0.16
6 0.08
8 0.115
14 0.15
8 0.185
22 0.17
12 0.14
9 0.17
16 0.17
20 0.205
13 0.185
18 0.19
17 0.215
16 0.18
18 0.18
12 0.15
20 0.175
16 0.15
12 0.175
19 0.16
11 0.145
10 0.12
12 0.18
17 0.215
16 0.165
16 0.195
19 0.2
14 0.17
13 0.15
20 0.195
11 0.19
10 0.16
15 0.175
12 0.185
15 0.18
10 0.145
10 0.135
12 0.12
10 0.135
9 0.105
12 0.155
10 0.135
14 0.125
9 0.12
10 0.1
10 0.125
10 0.125
9 0.095
6 0.095
11 0.1
10 0.14
8 0.145
12 0.15
11 0.15
9 0.12
9 0.135
7 0.11
10 0.14
7 0.12
12 0.15
8 0.115
16 0.12
11 0.145
8 0.095
15 0.165
14 0.12
11 0.12
12 0.12
14 0.17
15 0.14
20 0.17
20 0.165
16 0.155
13 0.14
14 0.165
11 0.12
13 0.135
8 0.07
6 0.07
13 0.175
18 0.165
19 0.16
21 0.125
18 0.17
18 0.175
20 0.155
18 0.17
22 0.14
13 0.1
11 0.15
7 0.095
14 0.095
9 0.09
13 0.165
10 0.11
8 0.1
19 0.14
10 0.1
10 0.105
9 0.19
13 0.185
16 0.185
12 0.175
18 0.15
16 0.215
16 0.16
17 0.195
11 0.155
14 0.175
11 0.14
15 0.175
9 0.105
10 0.11
11 0.135
11 0.1
12 0.17
6 0.07
5 0.055
6 0.07
5 0.05
12 0.19
13 0.195
17 0.21
21 0.2
9 0.135
10 0.12
9 0.12
11 0.12
10 0.16
17 0.175
9 0.115
17 0.175
21 0.225
16 0.185
29 0.185
17 0.155
15 0.125
19 0.15
12 0.145
13 0.14
11 0.13
15 0.15
11 0.135
14 0.165
14 0.145
13 0.13
11 0.155
15 0.175
17 0.195
15 0.15
12 0.175
19 0.165
11 0.155
10 0.175
12 0.18
23 0.225
15 0.225
13 0.19
17 0.19
15 0.175
12 0.235
15 0.225
11 0.18
16 0.155
10 0.185
10 0.14
10 0.145
6 0.085
5 0.07
6 0.08
9 0.115
5 0.08
4 0.09
6 0.09
3 0.05
5 0.09
9 0.115
5 0.055
4 0.06
4 0.04
3 0.04
14 0.155
12 0.16
9 0.095
20 0.185
13 0.13
12 0.12
9 0.11
10 0.14
11 0.13
11 0.14
7 0.075
5 0.07
10 0.115
15 0.14
11 0.115
15 0.115
8 0.115
10 0.105
11 0.075
8 0.065
7 0.045
12 0.16
11 0.18
17 0.16
13 0.155
12 0.165
13 0.12
9 0.125
10 0.15
14 0.15
12 0.165
13 0.17
13 0.145
8 0.105
13 0.12
11 0.115
11 0.15
14 0.13
10 0.065
12 0.13
12 0.125
7 0.08
11 0.115
16 0.14
14 0.135
20 0.155
17 0.14
10 0.15
11 0.14
10 0.14
10 0.175
11 0.15
17 0.175
11 0.175
14 0.15
19 0.19
13 0.14
11 0.1
11 0.125
10 0.17
13 0.145
14 0.14
13 0.12
13 0.15
9 0.115
18 0.175
19 0.18
12 0.15
13 0.18
9 0.14
13 0.14
12 0.145
16 0.195
17 0.145
10 0.11
13 0.1
11 0.115
12 0.14
13 0.125
9 0.09
10 0.13
10 0.1
12 0.09
12 0.17
4 0.05
9 0.075
18 0.125
15 0.145
13 0.135
12 0.14
7 0.085
9 0.075
7 0.055
10 0.08
18 0.14
12 0.115
17 0.105
15 0.105
12 0.16
10 0.095
8 0.095
21 0.145
10 0.085
9 0.115
7 0.12
10 0.125
9 0.13
9 0.1
8 0.09
7 0.1
6 0.085
14 0.12
13 0.13
7 0.085
13 0.18
19 0.16
7 0.095
9 0.13
11 0.12
6 0.075
9 0.145
11 0.12
9 0.125
5 0.065
6 0.09
11 0.13
7 0.08
10 0.11
7 0.075
17 0.165
16 0.17
18 0.195
11 0.185
18 0.18
11 0.17
10 0.13
12 0.105
19 0.12
10 0.095
11 0.12
15 0.15
13 0.155
13 0.145
14 0.145
17 0.155
19 0.165
21 0.15
23 0.15
22 0.18
12 0.145
11 0.115
23 0.165
8 0.1
7 0.1
10 0.14
7 0.115
16 0.185
10 0.14
15 0.185
13 0.15
16 0.125
11 0.17
11 0.15
10 0.15
5 0.075
11 0.115
9 0.12
4 0.02
7 0.09
4 0.05
5 0.1
13 0.12
16 0.105
12 0.105
14 0.135
9 0.105
12 0.115
9 0.125
10 0.14
11 0.09
10 0.09
10 0.13
7 0.09
7 0.08
11 0.1
7 0.055
8 0.085
9 0.08
7 0.065
8 0.07
6 0.06
4 0.035
2 0.025
3 0.025
13 0.16
15 0.15
15 0.13
11 0.08
17 0.11
10 0.085
12 0.105
13 0.125
15 0.12
11 0.13
13 0.13
15 0.12
13 0.13
18 0.12
10 0.125
12 0.115
12 0.125
14 0.135
10 0.09
14 0.205
8 0.09
14 0.15
17 0.14
20 0.13
17 0.13
17 0.2
9 0.14
14 0.13
15 0.175
13 0.105
10 0.12
13 0.17
13 0.165
20 0.175
13 0.185
20 0.155
15 0.19
13 0.155
15 0.12
15 0.15
16 0.155
17 0.135
14 0.19
14 0.145
11 0.15
13 0.13
9 0.095
11 0.155
17 0.17
11 0.165
8 0.14
8 0.115
9 0.135
10 0.14
11 0.165
15 0.145
13 0.14
15 0.14
15 0.145
13 0.165
12 0.15
10 0.145
6 0.125
5 0.06
15 0.175
9 0.13
12 0.135
9 0.16
12 0.165
10 0.16
10 0.135
9 0.18
12 0.165
12 0.16
15 0.145
11 0.155
9 0.11
11 0.16
11 0.11
10 0.135
10 0.125
9 0.13
7 0.1
10 0.135
7 0.12
6 0.07
15 0.125
10 0.13
12 0.115
12 0.14
21 0.13
6 0.055
5 0.06
7 0.085
7 0.08
6 0.08
6 0.09
6 0.07
7 0.085
7 0.135
6 0.14
7 0.095
6 0.095
7 0.1
7 0.095
6 0.095
6 0.1
6 0.1
7 0.11
6 0.1
6 0.1
9 0.115
7 0.1
7 0.1
8 0.13
8 0.12
9 0.125
8 0.135
9 0.105
8 0.125
9 0.125
9 0.125
8 0.14
8 0.13
9 0.125
11 0.14
10 0.135
8 0.125
10 0.15
10 0.15
9 0.145
10 0.155
9 0.15
10 0.13
9 0.14
9 0.165
12 0.13
10 0.15
8 0.16
6 0.16
12 0.14
11 0.175
10 0.155
11 0.175
10 0.175
9 0.16
12 0.175
10 0.15
9 0.15
12 0.165
11 0.16
9 0.165
11 0.155
11 0.2
14 0.165
9 0.17
10 0.15
9 0.165
8 0.165
11 0.175
9 0.165
17 0.205
15 0.17
10 0.19
10 0.16
12 0.17
9 0.155
11 0.195
11 0.16
11 0.22
17 0.23
6 0.05
5 0.055
3 0.065
6 0.05
4 0.055
6 0.06
4 0.075
5 0.08
4 0.08
6 0.095
5 0.07
6 0.075
8 0.07
5 0.09
6 0.075
6 0.085
7 0.075
7 0.075
5 0.075
7 0.07
7 0.1
6 0.095
7 0.095
6 0.09
6 0.08
7 0.09
7 0.09
6 0.09
6 0.09
5 0.115
6 0.1
6 0.1
6 0.1
7 0.1
7 0.09
8 0.12
6 0.115
6 0.13
7 0.09
6 0.11
7 0.13
7 0.13
8 0.105
7 0.11
7 0.105
7 0.125
6 0.12
7 0.1
7 0.105
7 0.115
7 0.115
7 0.11
6 0.125
8 0.12
8 0.12
9 0.125
6 0.12
6 0.115
6 0.145
8 0.1
7 0.12
7 0.115
8 0.125
8 0.135
7 0.135
6 0.135
8 0.12
7 0.135
7 0.125
9 0.13
8 0.15
9 0.125
8 0.125
8 0.135
7 0.1
7 0.135
8 0.15
8 0.145
8 0.14
7 0.155
8 0.14
11 0.14
8 0.13
8 0.15
7 0.125
8 0.135
8 0.14
8 0.14
9 0.155
9 0.14
9 0.16
8 0.13
10 0.155
10 0.155
8 0.15
8 0.14
7 0.17
9 0.16
9 0.16
7 0.15
8 0.18
10 0.15
8 0.145
9 0.13
11 0.155
8 0.16
8 0.145
11 0.155
11 0.15
9 0.165
9 0.14
9 0.15
9 0.15
9 0.155
11 0.165
11 0.15
10 0.155
8 0.16
11 0.18
10 0.17
10 0.175
10 0.175
9 0.165
9 0.2
8 0.155
11 0.165
8 0.15
11 0.175
10 0.185
10 0.155
11 0.17
10 0.175
10 0.155
11 0.175
8 0.175
8 0.165
11 0.175
10 0.16
10 0.15
9 0.16
11 0.21
10 0.185
9 0.16
10 0.175
11 0.185
9 0.19
10 0.195
6 0.18
11 0.165
10 0.225
12 0.195
12 0.185
8 0.175
10 0.2
10 0.175
12 0.18
11 0.205
10 0.175
11 0.185
11 0.22
12 0.22
4 0.045
3 0.045
4 0.04
4 0.04
4 0.055
4 0.065
5 0.065
7 0.055
6 0.065
5 0.085
5 0.065
6 0.08
6 0.055
6 0.085
5 0.08
6 0.1
6 0.08
6 0.1
7 0.08
6 0.095
7 0.11
7 0.1
6 0.1
7 0.105
7 0.11
6 0.095
7 0.115
7 0.12
6 0.11
7 0.115
7 0.11
7 0.105
7 0.145
8 0.11
8 0.125
6 0.12
7 0.105
6 0.1
6 0.11
7 0.115
7 0.105
6 0.125
6 0.11
7 0.1
8 0.125
7 0.125
7 0.14
9 0.12
8 0.125
6 0.125
7 0.125
8 0.125
6 0.125
9 0.125
8 0.115
8 0.125
9 0.145
8 0.135
8 0.125
7 0.15
8 0.13
9 0.14
9 0.12
8 0.12
8 0.125
9 0.125
10 0.14
7 0.135
9 0.12
9 0.14
8 0.135
8 0.15
10 0.15
9 0.145
8 0.16
8 0.155
8 0.145
9 0.15
8 0.15
9 0.175
9 0.15
8 0.145
8 0.15
7 0.145
10 0.16
9 0.14
9 0.165
9 0.135
10 0.13
9 0.17
9 0.145
8 0.15
9 0.195
9 0.135
9 0.14
8 0.145
9 0.155
9 0.145
7 0.16
8 0.15
9 0.16
8 0.17
8 0.15
10 0.155
9 0.165
9 0.14
10 0.17
9 0.165
8 0.16
9 0.145
9 0.165
10 0.17
9 0.15
9 0.155
8 0.135
8 0.2
8 0.16
9 0.175
8 0.185
8 0.155
10 0.175
9 0.015
10 0.165
10 0.195
10 0.17
9 0.19
11 0.155
11 0.16
10 0.175
11 0.185
8 0.16
9 0.17
9 0.205
14 0.215
10 0.165
9 0.155
12 0.21
9 0.17
10 0.185
9 0.18
12 0.19
9 0.19
9 0.17
11 0.18
12 0.19
10 0.19
10 0.195
10 0.2
8 0.145
12 0.185
12 0.185
11 0.185
11 0.215
11 0.21
11 0.21
10 0.205
11 0.215
6 0.12
4 0.06
5 0.065
5 0.065
6 0.09
5 0.065
5 0.07
5 0.08
5 0.07
6 0.075
7 0.095
5 0.095
7 0.09
6 0.09
6 0.095
5 0.085
6 0.075
8 0.09
4 0.085
6 0.085
7 0.085
7 0.085
7 0.09
6 0.085
5 0.095
7 0.085
6 0.09
6 0.095
8 0.08
7 0.085
6 0.11
8 0.08
9 0.09
8 0.085
7 0.095
5 0.09
7 0.095
8 0.105
8 0.095
5 0.1
5 0.1
6 0.09
7 0.11
6 0.09
7 0.11
7 0.1
7 0.09
8 0
8 0.095
7 0.11
9 0.12
9 0.105
8 0.105
8 0.115
8 0.1
7 0.105
9 0.105
8 0.125
11 0.11
8 0.1
8 0.18
8 0.12
8 0.1
8 0.12
8 0.11
9 0.125
8 0.115
8 0.1
8 0.12
7 0.13
8 0.12
9 0.135
9 0.135
9 0.145
9 0.14
7 0.125
9 0.14
8 0.13
7 0.12
8 0.105
7 0.12
13 0.135
9 0.135
10 0.13
9 0.125
9 0.125
9 0.155
9 0.13
10 0.155
9 0.11
9 0.13
9 0.135
8 0.15
9 0.13
9 0.15
10 0.145
9 0.14
8 0.135
9 0.15
10 0.15
8 0.135
11 0.145
9 0.125
9 0.15
10 0.14
9 0.135
9 0.14
10 0.155
9 0.14
9 0.145
9 0.135
9 0.145
10 0.155
9 0.145
11 0.175
8 0.145
8 0.15
11 0.125
10 0.145
8 0.135
9 0.135
10 0.17
10 0.13
9 0.125
10 0.135
9 0.165
10 0.155
10 0.155
10 0.135
8 0.15
9 0.155
10 0.185
10 0.16
10 0.165
10 0.165
10 0.15
8 0.18
9 0.135
9 0.18
10 0.155
10 0.15
12 0.155
10 0.17
11 0.155
10 0.15
11 0.155
10 0.145
11 0.155
11 0.15
10 0.14
11 0.13
9 0.175
12 0.16
10 0.15
12 0.165
10 0.17
9 0.15
10 0.17
10 0.16
10 0.155
10 0.165
10 0.17
12 0.165
10 0.17
9 0.175
10 0.155
10 0.175
12 0.18
10 0.15
10 0.16
9 0.17
11 0.175
9 0.16
12 0.155
9 0.17
11 0.18
12 0.145
10 0.145
12 0.16
10 0.16
9 0.165
9 0.175
10 0.17
10 0.155
15 0.23
10 0.18
11 0.16
10 0.195
11 0.16
11 0.165
11 0.22
11 0.175
9 0.19
10 0.17
10 0.19
13 0.205
10 0.19
10 0.175
10 0.21
10 0.17
10 0.18
11 0.225
10 0.175
13 0.185
9 0.205
11 0.19
12 0.13
10 0.515
11 0.215
12 0.18
11 0.17
13 0.17
12 0.215
11 0.2
11 0.19
12 0.205
9 0.215
14 0.235
14 0.25
3 0.035
4 0.06
7 0.135
5 0.08
6 0.095
7 0.085
5 0.09
5 0.09
6 0.11
7 0.09
8 0.095
7 0.09
6 0.105
5 0.095
9 0.115
6 0.105
6 0.105
5 0.105
8 0.12
9 0.11
6 0.125
7 0.135
8 0.11
9 0.14
6 0.125
6 0.12
8 0.125
7 0.115
7 0.115
7 0.125
6 0.12
8 0.085
6 0.13
7 0.12
9 0.105
9 0.135
8 0.125
8 0.145
7 0.125
8 0.125
8 0.14
9 0.13
8 0.125
9 0.14
8 0.14
9 0.16
8 0.15
9 0.15
8 0.15
9 0.15
8 0.165
9 0.175
9 0.14
8 0.15
8 0.15
9 0.15
8 0.145
9 0.16
8 0.155
9 0.2
11 0.165
9 0.16
9 0.17
11 0.17
8 0.13
10 0.155
8 0.155
9 0.165
10 0.175
11 0.18
9 0.145
10 0.175
9 0.15
11 0.15
10 0.225
10 0.145
8 0.185
9 0.205
10 0.175
11 0.155
11 0.165
10 0.175
10 0.175
9 0.16
8 0.14
11 0.215
11 0.215
10 0.165
10 0.18
11 0.2
10 0.175
10 0.19
12 0.185
11 0.17
12 0.2
11 0.17
11 0.2
10 0.165
12 0.2
13 0.24
10 0.18
11 0.18
5 0.045
5 0.055
6 0.07
6 0.085
6 0.09
5 0.08
5 0.075
6 0.075
7 0.09
8 0.095
7 0.075
7 0.075
7 0.085
6 0.095
7 0.08
7 0.095
6 0.1
8 0.09
7 0.095
8 0.09
7 0.09
7 0.1
7 0.1
8 0.09
8 0.09
7 0.1
8 0.11
7 0.08
7 0.1
6 0.11
8 0.095
7 0.11
10 0.115
7 0.11
7 0.11
9 0.12
8 0.11
8 0.125
8 0.145
7 0.1
8 0.125
9 0.125
8 0.12
8 0.16
7 0.13
8 0.115
8 0.135
8 0.125
8 0.105
8 0.12
8 0.12
9 0.14
7 0.13
6 0.11
9 0.125
10 0.105
8 0.125
8 0.125
9 0.145
7 0.13
8 0.145
9 0.12
8 0.135
7 0.14
9 0.155
7 0.12
10 0.135
9 0.145
11 0.13
7 0.13
9 0.17
9 0.14
9 0.14
10 0.14
9 0.14
10 0.13
8 0.135
9 0.13
8 0.12
8 0.125
10 0.14
9 0.15
12 0.135
8 0.145
8 0.15
9 0.13
8 0.14
11 0.145
10 0.15
8 0.13
10 0.135
9 0.155
9 0.15
9 0.125
10 0.15
8 0.135
9 0.14
9 0.17
10 0.145
9 0.155
12 0.145
8 0.165
10 0.135
10 0.155
9 0.125
10 0.185
8 0.195
9 0.17
10 0.135
8 0.15
9 0.16
13 0.16
8 0.15
10 0.155
10 0.13
9 0.125
10 0.14
10 0.165
10 0.145
11 0.145
8 0.15
10 0.14
10 0.145
8 0.15
8 0.155
9 0.15
9 0.165
8 0.17
10 0.18
9 0.165
10 0.16
9 0.145
8 0.145
9 0.145
8 0.14
9 0.155
11 0.18
10 0.155
10 0.16
12 0.15
9 0.16
10 0.16
9 0.125
9 0.17
7 0.18
10 0.16
9 0.175
12 0.18
12 0.155
13 0.175
11 0.165
11 0.16
12 0.18
9 0.14
10 0.135
12 0.15
9 0.175
11 0.165
10 0.16
9 0.17
12 0.155
10 0.175
9 0.15
9 0.17
8 0.18
11 0.17
10 0.165
11 0.175
13 0.165
12 0.17
10 0.175
9 0.17
10 0.165
10 0.18
11 0.185
10 0.15
12 0.175
14 0.19
9 0.19
10 0.195
9 0.16
9 0.16
10 0.175
10 0.19
9 0.15
12 0.19
9 0.155
11 0.19
11 0.185
9 0.16
10 0.18
9 0.15
12 0.19
11 0.195
9 0.165
12 0.175
10 0.195
14 0.165
11 0.175
11 0.16
11 0.16
12 0.175
9 0.175
12 0.16
11 0.165
13 0.19
10 0.155
11 0.195
13 0.16
10 0.195
10 0.195
11 0.2
11 0.15
11 0.175
12 0.2
10 0.175
15 0.175
11 0.17
11 0.215
12 0.195
10 0.205
11 0.22
10 0.2
13 0.205
7 0.18
14 0.21
11 0.19
11 0.215
12 0.205
11 0.215
12 0.205
12 0.195
12 0.25
5 0.09
6 0.1
7 0.135
7 0.125
8 0.12
7 0.12
6 0.105
8 0.135
8 0.11
10 0.14
7 0.115
8 0.105
9 0.155
9 0.16
8 0.16
9 0.15
9 0.155
8 0.135
10 0.17
7 0.125
8 0.14
8 0.135
8 0.18
8 0.165
10 0.2
9 0.15
10 0.165
10 0.16
9 0.175
10 0.185
10 0.13
10 0.17
10 0.145
8 0.15
11 0.175
9 0.165
9 0.175
10 0.15
11 0.15
10 0.145
10 0.145
9 0.175
11 0.185
11 0.195
10 0.15
8 0.14
9 0.16
11 0.19
10 0.16
9 0.2
10 0.19
11 0.185
10 0.175
9 0.175
10 0.185
11 0.19
13 0.18
9 0.195
11 0.18
11 0.21
5 0.04
4 0.055
7 0.075
6 0.085
7 0.08
6 0.085
7 0.085
6 0.075
8 0.105
6 0.09
7 0.095
7 0.105
6 0.09
6 0.1
8 0.095
11 0.1
8 0.1
7 0.1
7 0.11
8 0.105
7 0.12
8 0.11
7 0.11
8 0.12
9 0.105
7 0.13
8 0.12
9 0.115
8 0.135
8 0.145
8 0.14
9 0.11
11 0.13
8 0.145
10 0.12
10 0.135
10 0.15
8 0.11
8 0.11
9 0.14
9 0.125
7 0.115
10 0.115
9 0.12
8 0.145
9 0.145
8 0.14
9 0.16
9 0.13
9 0.12
9 0.14
9 0.16
9 0.135
8 0.125
10 0.14
9 0.14
10 0.14
6 0.13
8 0.14
8 0.125
7 0.13
9 0.175
9 0.135
9 0.165
11 0.125
7 0.125
11 0.155
9 0.145
9 0.16
10 0.155
11 0.155
11 0.155
9 0.175
13 0.13
9 0.12
9 0.13
9 0.155
10 0.135
11 0.155
10 0.145
9 0.175
10 0.135
11 0.135
9 0.155
9 0.145
9 0.195
10 0.165
10 0.15
10 0.145
9 0.16
10 0.15
11 0.135
11 0.17
10 0.15
11 0.16
10 0.165
9 0.145
10 0.18
8 0.14
10 0.145
8 0.155
11 0.165
11 0.145
9 0.15
12 0.16
10 0.2
11 0.16
9 0.15
11 0.17
15 0.195
9 0.15
12 0.155
11 0.155
9 0.17
10 0.185
11 0.16
11 0.18
11 0.145
9 0.155
11 0.165
11 0.165
11 0.155
12 0.16
12 0.165
10 0.165
11 0.165
10 0.145
10 0.165
10 0.135
9 0.155
11 0.185
12 0.18
11 0.175
16 0.21
10 0.15
13 0.155
10 0.185
11 0.18
10 0.175
9 0.17
10 0.205
11 0.175
10 0.15
12 0.2
12 0.18
12 0.205
11 0.15
11 0.185
12 0.19
10 0.155
10 0.155
11 0.18
13 0.185
13 0.205
12 0.175
13 0.195
10 0.22
12 0.18
11 0.19
11 0.205
11 0.195
13 0.215
4 0.04
4 0.025
5 0.055
6 0.075
7 0.065
6 0.06
5 0.07
6 0.06
6 0.065
6 0.07
7 0.07
6 0.08
7 0.08
6 0.07
9 0.105
6 0.085
7 0.085
6 0.08
7 0.085
7 0.095
7 0.09
8 0.11
7 0.095
8 0.11
7 0.12
8 0.105
7 0.11
10 0.135
10 0.105
8 0.12
9 0.12
12 0.135
10 0.115
9 0.135
9 0.14
9 0.13
9 0.15
9 0.13
11 0.14
10 0.15
9 0.16
9 0.145
10 0.15
9 0.16
10 0.165
10 0.14
12 0.14
10 0.16
14 0.18
9 0.195
5 0.06
5 0.065
5 0.08
6 0.07
8 0.085
8 0.07
8 0.1
7 0.1
7 0.16
8 0.09
7 0.12
6 0.115
9 0.115
8 0.12
8 0.13
8 1.13
8 0.12
7 0.11
7 0.11
9 0.09
7 0.14
8 0.135
8 0.135
8 0.11
9 0.135
8 0.14
7 0.13
8 0.1
8 0.125
8 0.13
10 0.14
9 0.13
9 0.16
9 0.13
11 0.115
9 0.135
8 0.12
7 0.15
11 0.15
9 0.15
10 0.19
8 0.14
8 0.165
9 0.16
9 0.15
8 0.14
10 0.21
11 0.2
12 0.195
10 0.185
10 0.15
11 0.22
12 0.215
10 0.18
17 0.22
8 0.115
10 0.13
11 0.115
7 0.09
7 0.1
11 0.145
7 0.08
8 0.1
10 0.115
10 0.1
19 0.155
9 0.11
9 0.1
11 0.125
10 0.185
14 0.155
15 0.18
27 0.225
13 0.17
5 0.055
9 0.08
8 0.13
7 0.09
4 0.035
3 0.045
6 0.05
7 0.08
8 0.12
9 0.125
7 0.1
9 0.11
11 0.12
6 0.075
7 0.095
8 0.115
10 0.125
7 0.1
12 0.175
12 0.15
9 0.14
6 0.08
10 0.125
9 0.11
8 0.115
12 0.1
9 0.125
10 0.175
16 0.18
14 0.205
10 0.125
7 0.075
9 0.11
10 0.105
9 0.105
9 0.115
11 0.12
12 0.135
8 0.09
7 0.07
10 0.11
18 0.19
8 0.115
5 0.075
10 0.135
16 0.165
12 0.165
17 0.175
14 0.195
12 0.2
19 0.2
17 0.24
11 0.195
9 0.15
5 0.09
9 0.16
6 0.085
5 0.085
6 0.085
4 0.015
7 0.075
6 0.03
5 0.03
10 0.125
13 0.17
12 0.185
20 0.17
14 0.235
15 0.2
14 0.25
21 0.165
16 0.165
13 0.16
6 0.155
6 0.08
9 0.12
9 0.125
14 0.135
12 0.135
10 0.14
11 0.165
15 0.185
14 0.165
6 0.055
13 0.11
5 0.08
11 0.09
10 0.105
6 0.08
21 0.2
13 0.195
25 0.215
19 0.16
18 0.19
7 0.105
6 0.08
5 0.075
8 0.115
16 0.215
27 0.18
18 0.2
17 0.195
13 0.235
17 0.23
8 0.12
10 0.14
7 0.08
13 0.13
14 0.15
13 0.145
8 0.145
17 0.175
13 0.195
14 0.18
9 0.145
13 0.155
7 0.11
7 0.075
12 0.175
7 0.095
13 0.165
9 0.165
9 0.18
17 0.17
14 0.165
13 0.175
15 0.185
17 0.19
8 0.11
8 0.115
12 0.125
11 0.12
7 0.135
10 0.13
11 0.1
9 0.14
10 0.11
9 0.12
6 0.09
12 0.165
11 0.2
13 0.175
14 0.17
11 0.2
14 0.18
12 0.145
8 0.135
13 0.165
8 0.115
13 0.16
10 0.175
11 0.16
17 0.16
13 0.15
14 0.16
13 0.215
14 0.175
15 0.175
13 0.175
12 0.16
18 0.18
14 0.17
15 0.21
13 0.15
15 0.2
20 0.185
14 0.23
19 0.18
9 0.13
10 0.135
9 0.13
8 0.14
10 0.13
7 0.12
9 0.105
9 0.1
9 0.15
7 0.105
6 0.09
10 0.155
6 0.1
10 0.12
9 0.09
6 0.09
12 0.12
10 0.145
13 0.135
8 0.12
7 0.1
8 0.125
10 0.13
10 0.15
9 0.13
11 0.12
11 0.135
23 0.135
12 0.165
16 0.135
11 0.13
13 0.13
13 0.11
7 0.11
8 0.07
16 0.145
14 0.135
17 0.15
13 0.155
13 0.14
12 0.135
15 0.145
10 0.1
14 0.135
12 0.135
8 0.105
17 0.19
10 0.105
11 0.115
13 0.135
15 0.145
15 0.145
9 0.115
15 0.155
9 0.135
13 0.22
23 0.195
23 0.15
18 0.175
11 0.165
17 0.195
17 0.2
11 0.17
7 0.09
6 0.07
6 0.055
21 0.17
17 0.195
13 0.125
11 0.13
16 0.165
9 0.105
12 0.17
19 0.16
18 0.19
17 0.175
11 0.15
13 0.135
13 0.15
17 0.125
20 0.21
13 0.2
11 0.175
12 0.155
18 0.205
18 0.195
15 0.2
12 0.165
19 0.23
15 0.16
16 0.225
12 0.17
8 0.115
3 0.05
12 0.11
12 0.15
12 0.11
10 0.09
8 0.11
12 0.155
12 0.115
10 0.09
5 0.04
5 0.025
11 0.15
16 0.135
11 0.105
12 0.115
14 0.14
11 0.135
10 0.14
11 0.125
16 0.125
10 0.09
10 0.09
7 0.09
14 0.16
14 0.17
14 0.155
17 0.19
14 0.155
17 0.17
13 0.1
12 0.155
16 0.165
10 0.08
15 0.17
15 0.145
10 0.185
12 0.175
15 0.17
8 0.15
10 0.115
9 0.12
7 0.095
12 0.145
9 0.11
10 0.105
18 0.125
11 0.06
18 0.13
10 0.12
13 0.085
15 0.16
12 0.13
10 0.11
6 0.065
13 0.17
14 0.155
6 0.075
10 0.125
9 0.095
11 0.14
18 0.18
11 0.165
16 0.18
16 0.18
14 0.135
23 0.16
9 0.095
16 0.17
9 0.1
13 0.125
10 0.17
9 0.125
11 0.14
9 0.14
12 0.135
14 0.17
6 0.08
7 0.09
9 0.105
10 0.125
10 0.09
9 0.105
8 0.08
5 0.065
6 0.065
5 0.06
5 0.065
4 0.05
20 0.17
14 0.14
13 0.13
8 0.08
17 0.14
11 0.14
11 0.13
9 0.12
16 0.14
8 0.08
13 0.13
11 0.17
20 0.175
14 0.175
14 0.175
14 0.145
12 0.165
18 0.155
13 0.155
8 0.18
14 0.155
13 0.145
8 0.095
12 0.165
14 0.175
14 0.135
8 0.09
13 0.145
11 0.185
14 0.145
15 0.135
7 0.115
10 0.165
11 0.145
8 0.1
9 0.13
12 0.16
15 0.13
12 0.155
15 0.14
19 0.145
12 0.125
9 0.08
5 0.07
6 0.075
6 0.105
6 0.075
7 0.075
7 0.1
6 0.105
6 0.09
8 0.1
6 0.105
8 0.11
8 0.135
8 0.11
8 0.12
10 0.12
7 0.135
8 0.13
7 0.185
9 0.19
9 0.12
11 0.15
9 0.15
11 0.18
9 0.16
9 0.16
10 0.185
9 0.135
8 0.155
9 0.165
10 0.175
10 0.155
10 0.185
12 0.195
11 0.18
12 0.165
11 0.215
15 0.2
13 0.205
13 0.175
9 0.18
14 0.2
10 0.19
10 0.165
4 0.065
4 0.07
5 0.05
4 0.07
5 0.055
5 0.08
6 0.07
6 0.075
7 0.07
7 0.07
6 0.08
6 0.085
7 0.1
6 0.065
7 0.1
7 0.11
6 0.115
6 0.1
7 0.12
6 0.125
8 0.12
7 0.12
6 0.115
7 0.12
6 0.115
7 0.11
9 0.105
7 0.11
8 0.105
8 0.1
7 0.145
7 0.11
7 0.12
9 0.12
7 0.135
8 0.125
6 0.17
6 0.14
8 0.15
9 0.14
8 0.125
7 0.14
9 0.15
8 0.14
7 0.155
8 0.145
8 0.16
7 0.14
9 0.155
9 0.15
11 0.15
8 0.145
8 0.15
9 0.15
8 0.15
10 0.16
10 0.165
8 0.155
9 0.175
10 0.175
9 0.16
10 0.17
9 0.165
8 0.175
11 0.2
9 0.145
8 0.165
11 0.18
11 0.195
9 0.16
12 0.175
9 0.185
9 0.19
13 0.205
8 0.185
10 0.155
12 0.175
13 0.205
10 0.205
12 0.18
10 0.215
4 0.05
5 0.07
5 0.06
6 0.075
6 0.095
6 0.1
8 0.1
6 0.115
7 0.1
7 0.1
7 0.1
7 0.115
7 0.11
6 0.12
7 0.105
7 0.1
7 0.115
8 0.13
8 0.125
8 0.11
7 0.12
8 0.125
9 0.12
7 0.135
8 0.155
8 0.15
9 0.125
9 0.135
9 0.14
7 0.145
7 0.12
9 0.14
8 0.13
8 0.135
8 0.13
9 0.13
9 0.18
9 0.135
9 0.16
8 0.15
8 0.13
7 0.15
8 0.14
8 0.15
9 0.14
8 0.16
8 0.15
9 0.165
9 0.14
10 0.21
10 0.15
9 0.17
7 0.15
9 0.155
10 0.175
9 0.155
10 0.15
11 0.185
9 0.155
10 0.145
11 0.15
10 0.175
8 0.15
9 0.16
9 0.15
9 0.18
9 0.125
9 0.175
10 0.175
9 0.155
9 0.155
10 0.165
9 0.165
11 0.2
13 0.18
13 0.19
11 0.165
11 0.18
10 0.175
13 0.2
11 0.19
9 0.2
11 0.175
12 0.22
11 0.215
3 0.03
4 0.045
4 0.06
5 0.065
6 0.08
6 0.085
6 0.095
7 0.08
5 0.08
7 0.09
8 0.14
7 0.095
7 0.125
8 0.085
8 0.1
7 0.1
7 0.1
8 0.11
7 0.1
6 0.09
8 0.1
8 0.11
7 0.1
8 0.115
8 0.11
7 0.11
9 0.11
8 0.115
7 0.095
8 0.115
8 0.1
8 0.105
7 0.115
11 0.12
8 0.125
8 0.14
10 0.125
9 0.125
9 0.135
8 0.145
9 0.135
7 0.14
8 0.11
8 0.13
10 0.15
8 0.13
9 0.12
10 0.155
8 0.15
10 0.145
10 0.145
9 0.155
10 0.135
9 0.15
11 0.145
8 0.175
10 0.14
11 0.135
11 0.15
10 0.155
9 0.155
10 0.175
11 0.145
9 0.15
10 0.145
10 0.165
9 0.145
8 0.13
9 0.145
10 0.14
10 0.14
8 0.09
11 0.185
9 0.145
9 0.185
10 0.185
11 0.13
10 0.15
9 0.14
10 0.165
10 0.14
10 0.165
12 0.175
10 0.155
12 0.15
10 0.195
11 0.155
10 0.15
10 0.17
11 0.17
10 0.08
9 0.155
12 0.175
9 0.19
11 0.2
9 0.17
13 0.205
9 0.205
11 0.2
10 0.205
9 0.19
5 0.05
4 0.055
4 0.055
7 0.09
6 0.075
7 0.075
8 0.09
5 0.095
6 0.09
7 0.09
7 0.105
7 0.105
7 0.115
8 0.12
9 0.13
8 0.12
9 0.105
7 0.145
9 0.135
7 0.14
9 0.14
9 0.15
8 0.13
8 0.14
9 0.16
8 0.135
9 0.155
10 0.15
9 0.155
9 0.16
9 0.175
10 0.16
10 0.19
10 0.17
10 0.175
8 0.13
9 0.16
10 0.165
10 0.16
12 0.185
9 0.16
8 0.16
11 0.19
11 0.155
11 0.17
11 0.19
11 0.195
11 0.18
10 0.18
12 0.17
10 0.21
11 0.19
6 0.07
4 0.075
5 0.08
6 0.075
7 0.09
5 0.085
7 0.09
7 0.085
8 0.09
6 0.095
8 0.1
7 0.095
7 0.09
9 0.14
8 0.11
8 0.13
8 0.11
8 0.12
9 0.13
8 0.12
9 0.125
8 0.125
8 0.115
9 0.145
8 0.125
8 0.11
8 0.15
8 0.125
10 0.15
8 0.125
11 0.13
10 0.11
8 0.13
10 0.15
8 0.165
8 0.13
9 0.14
8 0.13
9 0.13
8 0.15
9 0.16
8 0.165
8 0.15
10 0.15
9 0.17
9 0.15
11 0.15
11 0.125
9 0.135
9 0.15
9 0.125
10 0.145
10 0.155
10 0.17
9 0.135
10 0.17
10 0.195
9 0.15
11 0.165
13 0.17
9 0.18
10 0.155
11 0.155
12 0.195
11 0.14
11 0.16
11 0.175
9 0.135
10 0.15
10 0.165
9 0.15
10 0.195
11 0.175
10 0.165
11 0.16
10 0.145
10 0.12
10 0.165
9 0.18
10 0.185
7 0.17
11 0.19
11 0.175
10 0.18
8 0.19
11 0.16
11 0.18
11 0.175
12 0.15
11 0.17
12 0.19
15 0.195
12 0.2
11 0.205
12 0.2
13 0.16
10 0.18
10 0.175
9 0.175
12 0.19
9 0.17
9 0.195
10 0.175
11 0.16
12 0.17
10 0.19
13 0.18
11 0.175
13 0.19
12 0.205
12 0.2
6 0.095
8 0.115
6 0.1
8 0.155
8 0.155
7 0.115
8 0.13
9 0.21
8 0.135
10 0.15
8 0.135
13 0.175
10 0.19
9 0.15
9 0.135
9 0.14
8 0.15
8 0.165
11 0.21
9 0.175
9 0.17
10 0.17
9 0.11
9 0.17
11 0.18
9 0.16
11 0.165
10 0.185
10 0.175
11 0.17
13 0.21
11 0.185
14 0.225
12 0.205
4 0.065
6 0.08
8 0.09
7 0.1
8 0.09
6 0.09
6 0.11
7 0.105
8 0.105
9 0.105
8 0.115
8 0.125
9 0.105
8 0.11
8 0.125
9 0.11
7 0.1
8 0.115
8 0.135
7 0.125
11 0.14
11 0.115
8 0.11
9 0.145
8 0.12
10 0.19
10 0.15
11 0.145
9 0.145
9 0.135
10 0.145
10 0.14
9 0.15
8 0.13
10 0.14
9 0.16
10 0.155
11 0.175
9 0.165
8 0.145
9 0.15
12 0.175
9 0.14
9 0.16
11 0.14
12 0.15
11 0.16
11 0.215
13 0.17
11 0.16
11 0.155
11 0.175
10 0.18
11 0.165
9 0.155
9 0.18
11 0.145
9 0.15
11 0.17
12 0.175
11 0.165
9 0.16
11 0.17
10 0.18
10 0.155
11 0.145
11 0.185
11 0.195
10 0.165
11 0.2
11 0.22
13 0.175
14 0.205
11 0.2
4 0.05
5 0.05
6 0.06
7 0.075
7 0.095
8 0.085
8 0.11
10 0.14
10 0.12
11 0.125
11 0.15
9 0.13
9 0.12
9 0.115
11 0.145
8 0.15
9 0.15
10 0.125
11 0.145
8 0.18
11 0.18
10 0.2
5 0.06
5 0.065
5 0.1
7 0.08
7 0.085
8 0.12
8 0.105
7 0.115
7 0.105
7 0.1
6 0.12
10 0.135
8 0.1
8 0.145
10 0.135
9 0.13
7 0.14
8 0.15
9 0.135
10 0.135
10 0.15
11 0.155
9 0.155
10 0.19
10 0.17
11 0.165
11 0.16
10 0.17
9 0.1
8 0.125
9 0.125
11 0.125
10 0.105
10 0.14
11 0.09
20 0.16
5 0.08
5 0.055
4 0.04
9 0.2
13 0.17
14 0.15
13 0.18
12 0.195
24 0.215
10 0.165
21 0.175
11 0.105
9 0.1
7 0.13
9 0.125
10 0.165
9 0.09
9 0.11
6 0.085
7 0.065
6 0.07
15 0.14
9 0.125
13 0.19
9 0.115
18 0.175
15 0.155
15 0.115
10 0.155
14 0.155
13 0.16
11 0.18
6 0.09
9 0.12
11 0.12
12 0.13
15 0.135
8 0.1
8 0.07
7 0.1
11 0.135
10 0.165
11 0.115
13 0.175
11 0.15
6 0.11
8 0.135
16 0.23
7 0.15
5 0.025
13 0.18
14 0.115
20 0.185
12 0.16
18 0.175
5 0.075
7 0.075
11 0.14
9 0.155
10 0.16
6 0.1
17 0.22
17 0.185
15 0.185
9 0.095
8 0.075
15 0.125
9 0.08
14 0.125
12 0.14
10 0.165
14 0.17
13 0.14
14 0.16
11 0.175
16 0.19
10 0.12
14 0.19
16 0.175
11 0.145
9 0.09
18 0.195
8 0.175
16 0.2
9 0.12
10 0.13
13 0.135
9 0.125
12 0.19
11 0.15
12 0.12
13 0.15
12 0.19
13 0.205
14 0.155
8 0.1
18 0.155
14 0.15
15 0.185
15 0.135
14 0.19
15 0.19
14 0.16
19 0.205
13 0.16
13 0.16
15 0.19
11 0.165
6 0.09
9 0.125
8 0.125
12 0.13
6 0.105
7 0.105
5 0.075
12 0.15
9 0.11
7 0.125
18 0.165
13 0.125
12 0.19
14 0.145
17 0.115
12 0.14
14 0.135
11 0.135
10 0.115
11 0.125
12 0.145
13 0.13
17 0.155
11 0.125
13 0.14
18 0.14
12 0.11
12 0.125
15 0.14
12 0.16
18 0.19
24 0.185
11 0.17
13 0.165
11 0.155
11 0.155
13 0.185
14 0.175
12 0.13
15 0.145
15 0.16
12 0.12
9 0.13
11 0.15
13 0.185
14 0.16
14 0.12
14 0.165
17 0.19
13 0.175
16 0.175
16 0.205
11 0.19
15 0.175
12 0.185
16 0.14
16 0.175
10 0.115
9 0.135
5 0.08
9 0.12
13 0.165
12 0.135
17 0.15
11 0.11
11 0.115
9 0.09
16 0.14
7 0.065
4 0.04
19 0.2
16 0.155
11 0.14
15 0.13
12 0.105
12 0.1
10 0.09
12 0.135
16 0.2
13 0.17
10 0.15
10 0.125
11 0.18
13 0.125
12 0.125
8 0.105
12 0.135
11 0.125
15 0.18
16 0.175
12 0.185
17 0.145
12 0.135
14 0.095
13 0.11
13 0.145
12 0.145
14 0.16
11 0.1
13 0.115
10 0.105
11 0.13
13 0.13
15 0.145
8 0.14
10 0.11
10 0.11
6 0.1
8 0.1
5 0.075
20 0.17
19 0.175
9 0.095
9 0.1
10 0.15
11 0.085
11 0.115
5 0.065
17 0.195
13 0.165
17 0.17
12 0.125
10 0.09
16 0.135
19 0.155
10 0.125
10 0.15
6 0.09
5 0.07
8 0.075
8 0.08
5 0.045
19 0.165
15 0.12
14 0.13
7 0.07
13 0.115
13 0.125
18 0.145
13 0.185
16 0.15
10 0.16
13 0.125
19 0.185
10 0.13
13 0.16
13 0.165
18 0.16
12 0.15
9 0.085
8 0.115
10 0.135
18 0.15
13 0.15
9 0.11
8 0.105
7 0.075
8 0.075
6 0.08
7 0.09
7 0.095
6 0.105
7 0.1
8 0.115
9 0.12
7 0.105
9 0.16
7 0.14
9 0.15
8 0.18
8 0.135
10 0.165
11 0.15
9 0.155
11 0.15
10 0.17
10 0.185
13 0.2
13 0.2
4 0.065
6 0.065
6 0.075
5 0.095
6 0.09
6 0.105
6 0.09
7 0.09
6 0.095
8 0.09
6 0.105
8 0.125
7 0.1
7 0.115
8 0.13
7 0.1
9 0.115
8 0.145
8 0.11
8 0.12
7 0.12
7 0.125
7 0.125
8 0.155
8 0.145
8 0.11
8 0.165
9 0.155
12 0.16
10 0.175
8 0.16
8 0.19
9 0.165
11 0.16
10 0.17
11 0.17
10 0.155
9 0.195
9 0.17
10 0.18
11 0.165
10 0.23
11 0.2
9 0.185
3 0.05
4 0.055
6 0.085
6 0.085
7 0.1
6 0.11
7 0.11
7 0.11
8 0.105
6 0.105
7 0.145
7 0.115
8 0.16
7 0.115
8 0.16
8 0.13
8 0.13
8 0.14
10 0.16
8 0.16
8 0.145
8 0.15
9 0.135
8 0.13
8 0.145
9 0.145
10 0.145
9 0.165
8 0.145
12 0.16
10 0.175
11 0.19
10 0.18
10 0.18
9 0.175
11 0.165
9 0.175
10 0.175
9 0.18
11 0.18
11 0.175
9 0.175
10 0.18
12 0.19
11 0.2
11 0.175
11 0.195
10 0.18
11 0.185
3 0.055
4 0.06
4 0.07
6 0.085
6 0.085
6 0.085
7 0.09
6 0.085
6 0.075
7 0.09
7 0.09
7 0.09
6 0.115
6 0.09
9 0.1
8 0.11
6 0.105
7 0.11
8 0.12
8 0.095
8 0.11
8 0.11
8 0.09
9 0.125
8 0.135
7 0.115
9 0.125
7 0.12
9 0.125
8 0.115
9 0.135
8 0.105
9 0.13
8 0.13
8 0.135
9 0.13
8 0.135
10 0.155
10 0.175
10 0.155
9 0.13
8 0.16
8 0.155
9 0.125
9 0.16
9 0.155
10 0.14
10 0.14
11 0.15
9 0.165
9 0.165
9 0.165
10 0.145
9 0.17
8 0.15
11 0.155
11 0.23
10 0.17
9 0.145
10 0.165
9 0.16
10 0.16
9 0.175
11 0.165
9 0.16
11 0.15
10 0.17
12 0.185
11 0.18
11 0.195
9 0.165
11 0.16
8 0.165
12 0.155
11 0.2
10 0.145
11 0.17
12 0.18
12 0.22
4 0.04
8 0.095
5 0.09
7 0.11
8 0.11
8 0.115
7 0.11
8 0.14
7 0.155
9 0.12
9 0.16
10 0.17
10 0.18
11 0.17
11 0.155
9 0.19
14 0.2
9 0.16
11 0.17
12 0.17
9 0.17
8 0.17
10 0.165
10 0.175
9 0.175
10 0.195
10 0.19
10 0.2
13 0.225
6 0.05
7 0.07
5 0.085
5 0.075
5 0.065
6 0.085
6 0.095
8 0.09
6 0.1
8 0.105
8 0.095
7 0.12
9 0.115
8 0.12
8 0.12
7 0.105
9 0.1
9 0.125
8 0.125
9 0.12
9 0.13
8 0.14
10 0.125
10 0.14
9 0.13
9 0.14
9 0.125
11 0.125
7 0.14
10 0.155
9 0.14
10 0.125
10 0.15
8 0.14
9 0.135
9 0.15
9 0.145
8 0.15
11 0.155
10 0.145
9 0.14
8 0.135
10 0.135
10 0.135
10 0.155
12 0.165
10 0.16
10 0.16
11 0.165
10 0.15
10 0.19
9 0.165
11 0.175
11 0.18
10 0.155
11 0.155
10 0.165
14 0.135
11 0.16
11 0.17
9 0.195
13 0.175
12 0.19
11 0.17
11 0.17
10 0.16
10 0.195
13 0.205
12 0.175
10 0.175
11 0.19
10 0.17
10 0.18
11 0.195
11 0.155
11 0.195
9 0.2
11 0.185
11 0.17
9 0.195
10 0.19
11 0.175
11 0.21
10 0.17
11 0.175
11 0.185
11 0.21
5 0.075
7 0.1
7 0.115
7 0.095
7 0.115
9 0.13
9 0.105
9 0.12
7 0.15
9 0.155
8 0.145
7 0.15
10 0.15
9 0.135
9 0.115
9 0.18
10 0.19
10 0.16
10 0.165
9 0.15
10 0.18
9 0.15
9 0.17
9 0.165
11 0.17
12 0.195
13 0.205
12 0.195
5 0.065
5 0.07
7 0.085
6 0.1
6 0.1
7 0.095
8 0.11
7 0.115
8 0.135
8 0.11
8 0.14
8 0.105
9 0.12
10 0.14
9 0.14
9 0.155
9 0.13
10 0.135
8 0.115
11 0.15
10 0.145
9 0.135
10 0.14
10 0.16
9 0.145
9 0.145
9 0.125
10 0.145
9 0.12
9 0.15
9 0.14
8 0.155
13 0.155
9 0.145
9 0.125
10 0.185
10 0.185
10 0.13
11 0.175
12 0.18
11 0.155
9 0.155
10 0.185
12 0.16
8 0.15
10 0.155
10 0.175
11 0.175
13 0.175
14 0.18
10 0.175
12 0.175
11 0.21
13 0.2
10 0.175
11 0.17
12 0.205
3 0.045
6 0.075
7 0.06
7 0.1
9 0.11
8 0.095
8 0.115
10 0.13
8 0.135
8 0.125
9 0.13
12 0.17
8 0.095
6 0.095
8 0.1
8 0.12
8 0.12
9 0.14
8 0.14
10 0.145
10 0.155
9 0.175
9 0.135
7 0.17
11 0.17
10 0.185
11 0.195
11 0.175
12 0.17
14 0.12
10 0.175
14 0.115
11 0.15
6 0.075
7 0.1
9 0.1
4 0.035
8 0.095
8 0.125
9 0.145
11 0.125
9 0.145
16 0.16
14 0.155
11 0.105
6 0.085
9 0.125
14 0.22
6 0.115
7 0.11
10 0.13
12 0.15
9 0.155
11 0.155
8 0.115
9 0.085
16 0.2
12 0.165
9 0.19
14 0.15
14 0.175
10 0.125
18 0.18
5 0.065
19 0.165
10 0.165
15 0.13
8 0.135
9 0.16
15 0.165
12 0.11
9 0.115
5 0.075
12 0.15
9 0.09
16 0.16
15 0.225
10 0.115
15 0.17
7 0.1
10 0.13
15 0.16
10 0.12
9 0.075
7 0.105
7 0.12
9 0.155
12 0.1
12 0.2
16 0.14
12 0.18
13 0.15
9 0.125
12 0.135
13 0.18
14 0.19
17 0.165
10 0.15
4 0.035
15 0.14
12 0.125
4 0.02
16 0.235
16 0.165
6 0.095
4 0.065
13 0.15
9 0.135
10 0.125
13 0.135
10 0.1
15 0.14
11 0.145
19 0.14
11 0.165
10 0.16
13 0.19
18 0.19
11 0.135
8 0.085
10 0.095
10 0.14
12 0.08
20 0.165
8 0.115
14 0.16
12 0.155
10 0.22
16 0.215
21 0.185
17 0.165
11 0.115
6 0.06
5 0.08
11 0.115
13 0.115
13 0.11
10 0.065
14 0.145
11 0.105
15 0.16
11 0.115
14 0.175
20 0.16
6 0.065
13 0.165
16 0.14
12 0.165
13 0.15
13 0.13
13 0.11
5 0.08
8 0.12
7 0.105
9 0.12
12 0.14
10 0.155
9 0.18
11 0.19
11 0.195
10 0.205
10 0.195
4 0.075
5 0.06
6 0.07
6 0.065
6 0.07
6 0.095
6 0.09
6 0.09
6 0.095
8 0.12
7 0.1
8 0.115
6 0.135
7 0.135
7 0.12
8 0.12
6 0.115
7 0.115
8 0.15
6 0.15
6 0.125
10 0.155
11 0.185
10 0.17
11 0.185
8 0.165
11 0.195
10 0.2
9 0.18
10 0.23
12 0.235
4 0.045
5 0.055
6 0
6 0.09
6 0.08
6 0.095
7 0.135
6 0.105
8 0.125
8 0.125
10 0.125
9 0.14
9 0.15
11 0.15
12 0.155
8 0.16
9 0.15
9 0.17
8 0.14
8 0.175
10 0.175
10 0.145
9 0.175
11 0.19
8 0.155
10 0.155
11 0.175
10 0.195
11 0.195
6 0.07
6 0.065
7 0.085
7 0.09
6 0.09
8 0.1
7 0.11
7 0.1
8 0.11
8 0.09
10 0.125
7 0.125
11 0.14
8 0.14
10 0.155
11 0.125
11 0.155
12 0.12
10 0.15
10 0.165
8 0.135
10 0.155
9 0.16
11 0.155
11 0.145
13 0.16
9 0.155
9 0.175
10 0.175
13 0.145
10 0.165
10 0.18
9 0.15
11 0.165
11 0.185
10 0.185
8 0.12
8 0.13
10 0.145
9 0.15
11 0.16
9 0.18
6 0.08
7 0.085
6 0.115
7 0.1
8 0.105
7 0.125
8 0.11
8 0.12
9 0.125
8 0.14
8 0.15
8 0.14
9 0.125
10 0.18
8 0.13
8 0.125
11 0.145
9 0.15
10 0.16
10 0.17
11 0.16
8 0.155
10 0.155
9 0.13
9 0.155
11 0.205
12 0.18
11 0.19
11 0.18
13 0.175
11 0.155
12 0.175
9 0.18
9 0.16
9 0.18
9 0.175
11 0.15
11 0.185
10 0.215
11 0.175
9 0.18
11 0.205
7 0.1
7 0.1
8 0.13
9 0.155
8 0.14
9 0.18
8 0.14
9 0.15
10 0.155
9 0.16
9 0.175
9 0.185
4 0.05
7 0.09
9 0.13
8 0.11
8 0.115
8 0.12
9 0.135
11 0.145
10 0.11
8 0.145
10 0.14
10 0.14
11 0.145
10 0.17
11 0.15
9 0.14
11 0.17
9 0.155
11 0.155
11 0.155
10 0.175
10 0.19
11 0.165
13 0.18
13 0.22
11 0.19
11 0.2
10 0.21
11 0.195
11 0.175
6 0.07
7 0.08
6 0.075
7 0.09
8 0.115
6 0.095
6 0.11
8 0.11
8 0.14
8 0.11
9 0.135
11 0.165
11 0.17
8 0.1
7 0.085
7 0.1
7 0.085
10 0.115
9 0.125
8 0.125
10 0.165
10 0.13
8 0.155
11 0.165
10 0.135
9 0.205
10 0.15
12 0.195
