# Supplementary material for: Analysis of cause-effect inference by comparing regression errors
Source: PeerJ Comput Sci. 2019 Jan 21;5:e169. doi: 10.7717/peerj-cs.169 (PMC7924496; doi:10.7717/peerj-cs.169)
Supplement: Supplemental Information 2 — Contains artificial and real-world data sets. [file peerj-cs-05-169-s002.zip › CEP data/pair0009.txt]

15 0.514
7 0.2255
9 0.677
10 0.516
7 0.205
8 0.3515
20 0.7775
16 0.768
9 0.5095
19 0.8945
14 0.6065
10 0.406
11 0.5415
10 0.6845
10 0.4755
12 0.6645
7 0.2905
10 0.451
7 0.2555
9 0.381
11 0.2455
10 0.2255
12 0.9395
9 0.7635
10 1.1615
11 0.9285
11 0.9955
12 0.931
15 0.9365
11 0.8635
10 0.9975
15 1.639
18 1.338
19 1.798
13 1.7095
8 0.4795
16 1.217
8 0.5225
11 0.883
9 0.3275
9 0.425
14 0.8515
5 0.07
5 0.042
4 0.042
7 0.203
9 0.5795
7 0.4605
6 0.161
9 0.8355
8 0.595
7 0.303
10 0.5415
10 0.4775
7 0.385
8 0.6615
8 0.4425
8 0.5895
4 0.086
7 0.583
7 0.4115
9 0.625
10 0.6965
7 0.3785
8 0.58
8 0.48
12 0.915
13 1.285
10 0.5305
6 0.151
13 0.7665
8 0.353
20 1.247
11 1.185
13 1.098
15 1.0075
9 0.944
10 0.922
11 0.788
14 1.1025
9 0.941
12 1.615
16 0.9885
21 1.3175
14 1.013
12 1.295
13 1.195
10 0.8645
9 0.517
12 0.9775
15 0.8115
12 0.755
13 1.115
10 1.262
15 1.494
14 1.606
9 0.725
8 0.523
7 0.5225
10 0.5785
7 0.2315
15 0.843
15 0.883
10 0.724
12 1.1735
12 0.727
11 0.802
10 0.6675
9 0.6335
9 0.3635
9 0.5415
9 0.431
9 0.3325
9 0.393
11 0.6935
11 0.5915
11 0.6125
10 0.402
9 0.8825
8 0.2605
9 0.4205
7 0.2535
14 0.766
6 0.214
6 0.1755
5 0.073
6 0.238
8 0.2505
19 1.7255
18 1.959
17 1.262
9 0.4035
7 0.1915
7 0.211
7 0.0975
8 0.406
7 0.156
9 0.2005
9 0.3555
9 0.253
10 0.826
10 0.741
16 1.3445
11 0.797
10 0.5175
10 0.549
10 0.515
9 0.127
5 0.0315
4 0.03
15 1.053
9 1.1185
10 1.3715
10 1.0565
12 0.9885
10 0.722
13 0.994
16 1.514
13 0.9075
13 1.124
13 1.056
13 1.222
12 1.2445
18 2.141
16 1.752
14 2.55
20 2.124
20 1.842
14 1.981
12 1.6185
14 1.9565
7 0.775
8 1.065
8 0.776
5 0.048
7 0.1785
5 0.125
8 0.1435
4 0.0465
11 0.97
14 0.9395
21 1.368
10 1.0235
10 1.0165
12 1.5675
13 1.218
12 1.0525
10 1.383
11 1.199
9 0.9325
13 1.1595
12 1.0225
14 0.927
8 0.22
10 0.8145
12 0.772
11 0.644
16 1.3035
15 0.922
10 0.922
9 0.4165
13 0.825
12 0.63
13 0.8155
8 0.369
9 0.482
9 0.315
8 0.3795
13 0.8325
7 0.2655
10 0.6345
7 0.181
12 0.38
9 0.6155
14 0.66
10 0.8025
8 0.46
7 0.324
10 0.501
8 0.32
9 0.455
11 0.5175
9 0.5755
11 0.485
10 0.3265
9 0.45
7 0.3055
7 0.205
11 1.1015
15 0.783
13 0.836
14 0.9025
22 1.4455
7 0.1155
12 0.435
9 0.124
1 0.002
3 0.013
3 0.008
5 0.021
17 0.9425
5 0.1
5 0.0645
8 0.1275
8 0.1655
10 0.174
13 0.1585
9 0.1975
7 0.156
7 0.2135
7 0.1715
13 1.1235
12 1.0605
15 1.094
15 1.2415
15 1.011
19 1.07
10 0.8975
15 1.415
13 1.1015
11 0.928
12 0.865
11 0.8945
4 0.095
6 0.1205
11 0.639
14 0.895
8 0.2925
9 0.6355
13 0.4995
22 1.779
16 1.187
14 1.219
15 1.525
13 1.259
22 1.844
12 1.3485
18 1.642
20 1.484
11 0.712
15 0.8415
7 0.2415
9 0.4495
14 0.6295
14 0.9565
10 0.879
10 0.699
17 0.6445
9 0.4775
10 0.8105
17 0.996
12 1.2765
15 1.116
19 1.013
26 1.0575
6 0.128
6 0.1105
4 0.1065
11 0.549
9 0.234
9 0.3485
13 0.892
8 0.252
6 0.217
10 0.472
4 0.037
3 0.0215
13 1.5415
14 0.7605
10 0.9055
21 1.2435
14 0.971
19 1.3305
23 1.2255
23 1.3
8 0.4585
14 1.242
10 0.3675
18 0.8365
6 0.172
5 0.0965
4 0.038
11 0.2845
5 0.1055
7 0.222
7 0.251
7 0.1755
12 0.6435
8 0.241
8 0.2255
12 0.5955
8 0.3185
5 0.121
5 0.0705
16 1.974
11 1.3415
14 1.0875
16 1.283
13 1.325
15 1.0035
14 1.165
14 1.3475
12 1.274
12 0.568
8 0.746
13 0.707
9 0.756
6 0.2
8 0.2715
14 1.2
8 1.153
22 0.8685
12 0.9535
9 0.93
16 1.275
20 2.13
13 1.587
18 1.8085
17 2.499
16 1.768
18 1.227
12 0.997
20 1.4225
16 1.029
12 1.186
19 1.016
11 0.887
10 1.0735
12 1.13
17 1.719
16 1.566
16 1.7605
19 1.787
14 1.31
13 1.343
20 1.7345
11 1.1775
10 1.077
15 0.995
12 1.1085
15 1.1405
10 0.791
10 0.663
12 0.5565
10 0.8445
9 0.4925
12 0.7385
10 0.482
14 0.609
9 0.471
10 0.3215
10 0.593
10 0.5615
9 0.25
6 0.1995
11 0.302
10 0.7155
8 0.5865
12 0.6765
11 0.987
9 0.5885
9 0.7225
7 0.4335
10 0.6935
7 0.365
12 0.8425
8 0.479
16 0.911
11 0.915
8 0.827
15 1.1045
14 0.945
11 0.9935
12 0.8565
14 1.2385
15 1.0325
20 1.3135
20 1.352
16 1.005
13 0.625
14 1.5015
11 0.529
13 0.5785
8 0.101
6 0.092
13 1.068
18 1.0915
19 1.015
21 0.943
18 1.0475
18 0.9555
20 1.036
18 0.9065
22 0.7505
13 0.366
11 0.662
7 0.217
14 0.252
9 0.3055
13 0.6885
10 0.2335
8 0.192
19 0.85
10 0.2715
10 0.3635
9 0.714
13 0.9815
16 0.9265
12 1.098
18 0.8205
16 1.891
16 1.41
17 1.4385
11 0.9245
14 1.2915
11 0.8375
15 1.221
9 0.199
10 0.2965
11 0.7085
11 0.2665
12 0.9915
6 0.0715
5 0.0545
6 0.0735
5 0.0235
12 1.3905
13 1.388
17 1.7445
21 1.4385
9 0.7835
10 0.646
9 0.3575
11 0.627
10 0.7715
17 0.7395
9 0.421
17 1.347
21 1.756
16 1.32
29 1.8075
17 0.9325
15 0.849
19 0.9955
12 1.0115
13 0.908
11 0.92
15 1.2415
11 0.8075
14 1.0595
14 1.073
13 0.921
11 1.2895
15 1.2635
17 1.369
15 0.953
12 1.248
19 1.0105
11 1.0385
10 0.874
12 0.854
23 1.1835
15 1.115
13 1.129
17 1.1745
15 1.105
12 0.8395
15 1.055
11 0.889
16 0.8735
10 1.1095
10 0.5185
10 0.6725
6 0.146
5 0.08
6 0.1
9 0.2795
5 0.0915
4 0.147
6 0.203
3 0.0385
5 0.1885
9 0.218
5 0.035
4 0.0545
4 0.024
3 0.0155
14 0.733
12 0.9715
9 0.24
20 0.752
13 0.458
12 0.4705
9 0.38
10 0.4985
11 0.454
11 0.5775
7 0.1165
5 0.094
10 0.2705
15 0.604
11 0.415
15 0.2885
8 0.3615
10 0.257
11 0.1555
8 0.08
7 0.0425
12 0.795
11 0.875
17 1.1625
13 0.9885
12 0.8
13 0.514
9 0.591
10 0.6265
14 0.795
12 1.1905
13 1.326
13 0.66
8 0.364
13 0.659
11 0.452
11 0.7335
14 0.5465
10 0.179
12 0.581
12 0.406
7 0.1085
11 0.387
16 0.474
14 0.443
20 1.066
17 0.9535
10 0.9665
11 1.133
10 0.9175
10 0.982
11 0.8865
17 1.3675
11 1.233
14 0.806
19 1.4635
13 0.4935
11 0.363
11 0.6655
10 0.6805
13 0.8285
14 0.4625
13 0.3095
13 0.745
9 0.25
18 0.874
19 1.514
12 0.6995
13 0.8525
9 0.7135
13 0.939
12 1.054
16 0.981
17 0.926
10 0.286
13 0.265
11 0.4885
12 0.5555
13 0.425
9 0.195
10 0.458
10 0.228
12 0.1775
12 0.4085
4 0.032
9 0.155
18 0.4775
15 0.525
13 0.3865
12 0.433
7 0.17
9 0.1295
7 0.0515
10 0.169
18 0.673
12 0.6785
17 0.498
15 0.498
12 0.658
10 0.322
8 0.2815
21 0.944
10 0.1835
9 0.49
7 0.391
10 0.467
9 0.5225
9 0.2105
8 0.168
7 0.258
6 0.1905
14 0.487
13 0.5735
7 0.173
13 1.1785
19 0.9
7 0.1875
9 0.3715
11 0.347
6 0.1145
9 0.777
11 0.4885
9 0.447
5 0.079
6 0.1665
11 0.466
7 0.1345
10 0.2305
7 0.129
17 0.97
16 1.14
18 1.3165
11 0.9585
18 1.626
11 0.781
10 0.3675
12 0.281
19 0.412
10 0.2245
11 0.4835
15 0.605
13 0.9175
13 0.5425
14 0.6175
17 0.655
19 0.8115
21 0.573
23 0.7865
22 0.64
12 0.74
11 0.5945
23 0.8165
8 0.2225
7 0.2295
10 0.5725
7 0.3915
16 0.8345
10 0.6515
15 0.909
13 0.8045
16 0.927
11 0.7305
11 0.9555
10 0.636
5 0.0865
11 0.3865
9 0.283
4 0.019
7 0.1285
4 0.0175
5 0.1165
13 0.444
16 0.3515
12 0.2905
14 0.536
9 0.4525
12 0.316
9 0.417
10 0.417
11 0.203
10 0.207
10 0.2765
7 0.1105
7 0.176
11 0.2465
7 0.1135
8 0.201
9 0.1915
7 0.1035
8 0.0975
6 0.0765
4 0.0265
2 0.015
3 0.018
13 1.0575
15 1.092
15 0.99
11 0.488
17 0.5005
10 0.297
12 0.525
13 0.77
15 0.6515
11 0.8295
13 0.879
15 0.823
13 0.656
18 0.8665
10 0.6565
12 0.669
12 0.6435
14 0.862
10 0.3795
14 0.835
8 0.2065
14 0.7365
17 0.8175
20 0.8425
17 1.001
17 1.676
9 0.6595
14 0.8055
15 1.5165
13 0.612
10 0.547
13 1.122
13 1.1365
20 1.4805
13 1.5275
20 1.1375
15 1.437
13 1.116
15 1.0615
15 1.2565
16 0.946
17 0.959
14 1.613
14 1.153
11 0.978
13 1.1325
9 0.197
11 0.785
17 0.949
11 0.9805
8 0.521
8 0.2685
9 0.462
10 0.7605
11 0.732
15 0.6775
13 0.6385
15 0.5755
15 0.537
13 0.93
12 0.6415
10 0.8815
6 0.244
5 0.0525
15 1.042
9 0.5755
12 0.709
9 0.644
12 0.8875
10 0.8935
10 0.556
9 0.51
12 0.9215
12 1.0345
15 0.695
11 0.7155
9 0.394
11 0.745
11 0.3665
10 0.495
10 0.349
9 0.4405
7 0.22
10 0.6615
7 0.3185
6 0.1015
15 0.759
10 0.4195
12 0.807
12 0.875
21 0.6835
6 0.067
5 0.088
7 0.1715
7 0.1735
6 0.183
6 0.2055
6 0.18
7 0.27
7 0.24
6 0.2215
7 0.1375
6 0.312
7 0.2895
7 0.319
6 0.304
6 0.306
6 0.394
7 0.3735
6 0.325
6 0.398
9 0.501
7 0.4895
7 0.378
8 0.547
8 0.5805
9 0.5465
8 0.6395
9 0.498
8 0.609
9 0.7555
9 0.5975
8 0.8275
8 0.7635
9 0.891
11 0.805
10 0.9185
8 0.923
10 1.0145
10 0.875
9 0.9685
10 1.0595
9 0.952
10 0.7535
9 0.958
9 1.077
12 1.102
10 1.11
8 1.2095
6 1.1405
12 1.113
11 1.3445
10 1.21
11 1.29
10 1.382
9 1.1035
12 1.377
10 1.3435
9 1.296
12 1.34
11 1.3725
9 1.307
11 1.2085
11 1.3825
14 1.26
9 1.3555
10 1.376
9 1.2945
8 1.486
11 1.4715
9 1.4095
17 2.0805
15 1.3905
10 1.558
10 1.309
12 1.8095
9 1.4785
11 1.7775
11 1.6675
11 1.834
17 2.8255
6 0.046
5 0.0705
3 0.0665
6 0.083
4 0.083
6 0.092
4 0.117
5 0.1625
4 0.131
6 0.1385
5 0.141
6 0.1485
8 0.144
5 0.1575
6 0.187
6 0.196
7 0.1825
7 0.186
5 0.1785
7 0.2225
7 0.2455
6 0.249
7 0.2865
6 0.215
6 0.251
7 0.339
7 0.3535
6 0.3335
6 0.3595
5 0.376
6 0.3435
6 0.382
6 0.377
7 0.3645
7 0.425
8 0.3995
6 0.3925
6 0.4495
7 0.35
6 0.4355
7 0.4195
7 0.478
8 0.4445
7 0.47
7 0.447
7 0.5325
6 0.497
7 0.4635
7 0.449
7 0.467
7 0.534
7 0.4415
6 0.482
8 0.612
8 0.582
9 0.537
6 0.5915
6 0.6765
6 0.64
8 0.439
7 0.6015
7 0.4785
8 0.649
8 0.6335
7 0.61
6 0.6595
8 0.56
7 0.6425
7 0.6725
9 0.674
8 0.685
9 0.642
8 0.601
8 0.769
7 0.5785
7 0.769
8 0.7035
8 0.796
8 0.834
7 0.7125
8 0.724
11 0.7325
8 0.7585
8 0.8495
7 0.6515
8 0.8215
8 0.7165
8 0.874
9 0.9905
9 0.8105
9 0.967
8 0.6975
10 1.195
10 1.1935
8 1.107
8 1.0635
7 0.9035
9 1.114
9 1.103
7 1.1155
8 1.0515
10 1.012
8 1.137
9 1.1335
11 1.136
8 1.206
8 1.063
11 1.121
11 1.114
9 1.213
9 1.0045
9 1.044
9 1.1345
9 1.161
11 1.2315
11 1.1625
10 1.168
8 1.2525
11 1.3315
10 1.3525
10 1.3325
10 1.1435
9 1.288
9 1.38
8 1.278
11 1.3075
8 1.1785
11 1.375
10 1.4065
10 1.4025
11 1.5175
10 1.394
10 1.2205
11 1.636
8 1.561
8 1.4325
11 1.3385
10 1.2465
10 1.212
9 1.304
11 1.6785
10 1.622
9 1.494
10 1.6525
11 1.528
9 1.5905
10 1.6275
6 1.3695
11 1.6085
10 1.587
12 1.8375
12 1.607
8 1.7005
10 1.872
10 1.8385
12 1.685
11 2.198
10 1.9525
11 1.56
11 2.555
12 2.302
4 0.029
3 0.0375
4 0.0325
4 0.0435
4 0.059
4 0.071
5 0.0685
7 0.084
6 0.106
5 0.1075
5 0.096
6 0.1255
6 0.151
6 0.1415
5 0.2015
6 0.221
6 0.2345
6 0.2325
7 0.2485
6 0.348
7 0.32
7 0.282
6 0.3245
7 0.316
7 0.3625
6 0.279
7 0.3685
7 0.397
6 0.413
7 0.418
7 0.3705
7 0.409
7 0.434
8 0.411
8 0.462
6 0.4925
7 0.3715
6 0.411
6 0.3685
7 0.4155
7 0.544
6 0.4845
6 0.4565
7 0.4545
8 0.6245
7 0.5225
7 0.5495
9 0.542
8 0.519
6 0.5215
7 0.5445
8 0.6795
6 0.545
9 0.5575
8 0.5155
8 0.6115
9 0.7765
8 0.5395
8 0.5545
7 1.019
8 0.6455
9 0.601
9 0.7555
8 0.608
8 0.617
9 0.599
10 0.6665
7 0.7835
9 0.793
9 0.82
8 0.8145
8 0.84
10 0.8315
9 0.8995
8 0.8965
8 0.6405
8 0.852
9 0.9595
8 0.99
9 1.0095
9 1.0375
8 0.8775
8 0.755
7 0.9945
10 1.068
9 0.8455
9 0.869
9 0.907
10 0.805
9 1.0225
9 0.847
8 1.114
9 1.859
9 0.814
9 0.9615
8 1.0025
9 0.93
9 0.9335
7 0.9555
8 0.9955
9 1.0265
8 1.1915
8 1.1025
10 1.0165
9 1.1775
9 1.1175
10 1.1835
9 1.056
8 1.0145
9 1.3305
9 1.052
10 1.0565
9 0.923
9 1.027
8 1.0195
8 0.858
8 1.1125
9 1.3745
8 1.2065
8 1.1325
10 1.2645
9 1.1565
10 1.369
10 1.39
10 1.1345
9 1.464
11 1.202
11 1.31
10 1.415
11 1.346
8 1.363
9 1.2975
9 1.3645
14 1.7025
10 1.519
9 1.454
12 1.583
9 1.5535
10 1.74
9 1.751
12 2.273
9 1.6465
9 1.219
11 1.652
12 2.0045
10 1.6755
10 2.103
10 1.9965
8 1.187
12 1.978
12 1.8795
11 2.124
11 1.931
11 2.236
11 2.505
10 2.0065
11 2.657
6 0.4645
4 0.0765
5 0.0685
5 0.0835
6 0.1125
5 0.1075
5 0.1055
5 0.1375
5 0.1145
6 0.139
7 0.2085
5 0.1595
7 0.2015
6 0.179
6 0.1945
5 0.2005
6 0.215
8 0.1785
4 0.196
6 0.1875
7 0.196
7 0.213
7 0.2445
6 0.217
5 0.213
7 0.2385
6 0.218
6 0.2465
8 0.2025
7 0.218
6 0.256
8 0.2105
9 0.2615
8 0.2175
7 0.302
5 0.228
7 0.3265
8 0.284
8 0.2725
5 0.2985
5 0.2675
6 0.2645
7 0.33
6 0.328
7 0.3335
7 0.3055
7 0.301
8 0.428
8 0.378
7 0.3685
9 0.438
9 0.448
8 0.4005
8 0.4305
8 0.372
7 0.466
9 0.3705
8 0.4785
11 0.346
8 0.411
8 0.48
8 0.393
8 0.5035
8 0.441
8 0.492
9 0.5435
8 0.4725
8 0.461
8 0.4965
7 0.5125
8 0.553
9 0.594
9 0.6765
9 0.5795
9 0.6615
7 0.5695
9 0.6215
8 0.6015
7 0.594
8 0.551
7 0.625
13 0.711
9 0.6965
10 0.5825
9 0.663
9 0.6965
9 0.842
9 0.694
10 0.81
9 0.5745
9 0.7675
9 0.6025
8 0.5765
9 0.7145
9 0.717
10 0.8655
9 0.7265
8 0.7715
9 0.8
10 0.7285
8 0.5945
11 0.7895
9 0.651
9 0.8745
10 0.7535
9 0.7305
9 0.8705
10 0.7395
9 0.7665
9 0.7905
9 0.8205
9 0.688
10 1.224
9 0.974
11 0.8735
8 0.8495
8 0.796
11 0.744
10 0.751
8 0.794
9 0.9795
10 0.873
10 0.7665
9 0.8965
10 0.857
9 1.078
10 0.892
10 1.4395
10 0.7955
8 0.858
9 0.9145
10 1.171
10 1.0505
10 1.1135
10 1.409
10 1.065
8 0.7995
9 0.7715
9 1.187
10 0.8855
10 0.98
12 1.026
10 1.1315
11 1.014
10 1.12
11 1.04
10 0.8895
11 0.9595
11 1.238
10 0.9755
11 0.9025
9 1.076
12 1.0835
10 0.871
12 1.244
10 1.0265
9 0.9605
10 1.137
10 1
10 1.004
10 1.128
10 1.054
12 1.023
10 1.129
9 1.118
10 1.115
10 1.2815
12 1.2555
10 1.293
10 1.1295
9 1.082
11 1.15
9 1.264
12 1.2035
9 1.3205
11 1.272
12 1.062
10 1.0605
12 1.093
10 1.101
9 1.4595
9 1.211
10 1.1935
10 0.986
15 1.521
10 1.3135
11 1.1835
10 1.401
11 1.5075
11 1.16
11 1.662
11 1.5365
9 1.542
10 1.567
10 1.3595
13 1.6445
10 1.4545
10 1.3585
10 1.548
10 1.337
10 1.491
11 1.5615
10 1.0145
13 1.7375
9 1.7925
11 1.7635
12 1.556
10 2.21
11 2.141
12 1.5345
11 1.614
13 1.9335
12 2.173
11 1.737
11 1.7375
12 2.1275
9 2.25
14 2.5085
14 2.255
3 0.014
4 0.0515
7 0.2215
5 0.1985
6 0.232
7 0.3155
5 0.247
5 0.3025
6 0.329
7 0.2815
8 0.3425
7 0.2825
6 0.304
5 0.2905
9 0.3895
6 0.389
6 0.4405
5 0.369
8 0.4565
9 0.4465
6 0.4475
7 0.501
8 0.436
9 0.4615
6 0.4315
6 0.3685
8 0.649
7 0.459
7 0.566
7 0.542
6 0.4725
8 0.6435
6 0.526
7 0.573
9 0.5525
9 0.6855
8 0.556
8 0.9365
7 0.5625
8 0.559
8 0.7205
9 0.7045
8 0.7575
9 0.7405
8 0.84
9 0.793
8 0.8745
9 0.8715
8 0.9875
9 1.08
8 0.9155
9 1.165
9 0.953
8 0.906
8 0.8725
9 1.151
8 0.9905
9 1.04
8 0.945
9 1.259
11 0.9515
9 1.201
9 1.289
11 1.1005
8 0.8425
10 1.049
8 1.012
9 1.0725
10 1.4105
11 1.136
9 1.1005
10 1.1105
9 1.1315
11 1.271
10 1.336
10 1.1345
8 1.308
9 1.5335
10 1.546
11 1.539
11 1.318
10 1.5245
10 1.466
9 1.3825
8 1.175
11 1.5555
11 1.7835
10 1.374
10 1.389
11 1.7025
10 1.5265
10 1.519
12 1.741
11 1.6115
12 1.7825
11 1.684
11 1.858
10 1.675
12 2.1055
13 2.21
10 1.8725
11 1.893
5 0.0475
5 0.101
6 0.121
6 0.117
6 0.1465
5 0.168
5 0.18
6 0.1775
7 0.1985
8 0.2
7 0.2205
7 0.1845
7 0.2225
6 0.2175
7 0.2165
7 0.243
6 0.237
8 0.2365
7 0.257
8 0.308
7 0.252
7 0.281
7 0.2225
8 0.304
8 0.28
7 0.313
8 0.317
7 0.303
7 0.3295
6 0.367
8 0.3245
7 0.4195
10 0.457
7 0.4
7 0.4255
9 0.4365
8 0.393
8 0.499
8 0.6325
7 0.4285
8 0.4905
9 0.474
8 0.536
8 0.464
7 0.6025
8 0.4615
8 0.624
8 0.4715
8 0.602
8 0.616
8 0.5955
9 0.559
7 0.6025
6 0.6065
9 0.4725
10 0.4745
8 0.6635
8 0.5705
9 0.646
7 0.5545
8 0.845
9 0.664
8 0.615
7 0.654
9 0.707
7 0.5965
10 0.6255
9 0.555
11 0.8365
7 0.657
9 0.836
9 0.742
9 0.8195
10 0.972
9 0.6275
10 0.7205
8 0.686
9 0.686
8 0.543
8 0.717
10 0.7625
9 0.639
12 0.816
8 0.7815
8 0.7665
9 0.5585
8 0.765
11 0.9005
10 0.8225
8 0.7235
10 0.849
9 0.743
9 0.863
9 0.802
10 0.831
8 0.7805
9 0.795
9 0.848
10 0.833
9 0.867
12 0.7405
8 0.867
10 0.7965
10 1.116
9 0.78
10 0.985
8 0.9965
9 0.8015
10 0.807
8 1.0305
9 0.839
13 0.9615
8 0.834
10 1.0335
10 0.798
9 0.7095
10 0.913
10 1.207
10 1.022
11 0.9015
8 0.9
10 0.838
10 0.959
8 0.8335
8 0.9735
9 1.13
9 0.9165
8 0.9175
10 1.0645
9 1.059
10 1.194
9 0.9775
8 0.884
9 0.8025
8 0.991
9 0.974
11 1.434
10 0.983
10 1.0725
12 1.2405
9 1.022
10 1.1155
9 0.9225
9 1.1185
7 1.2795
10 1.0175
9 1.224
12 1.154
12 1.3255
13 1.221
11 1.139
11 1.066
12 1.2215
9 0.8565
10 0.924
12 1.266
9 1.0405
11 1.1165
10 1.0845
9 1.0985
12 1.1955
10 1.362
9 1.044
9 1.0915
8 1.1965
11 1.1745
10 1.233
11 1.2695
13 1.489
12 1.4345
10 1.2435
9 1.2615
10 1.2235
10 1.247
11 1.707
10 1.1605
12 1.286
14 1.5595
9 1.4745
10 1.226
9 1.33
9 1.2415
10 1.3375
10 1.363
9 1.2215
12 1.371
9 1.337
11 1.274
11 1.488
9 1.3835
10 1.274
9 1.043
12 1.3485
11 1.4405
9 1.3195
12 1.5175
10 1.5505
14 1.6375
11 1.443
11 1.289
11 1.2915
12 1.3725
9 1.2975
12 1.2585
11 1.39
13 1.32
10 1.566
11 1.619
13 1.2835
10 1.382
10 1.4535
11 1.6075
11 1.3735
11 1.638
12 1.569
10 1.8565
15 1.773
11 1.58
11 2.009
12 1.9805
10 1.5805
11 2.015
10 1.8275
13 2.125
7 1.445
14 2.1425
11 1.9425
11 1.747
12 2.119
11 1.938
12 2.2205
12 2.5155
12 2.7795
5 0.2315
6 0.394
7 0.597
7 0.564
8 0.5965
7 0.414
6 0.422
8 0.82
8 0.434
10 0.7615
7 0.5795
8 0.5205
9 0.968
9 0.869
8 0.8795
9 1.0615
9 0.9225
8 1.007
10 0.9605
7 0.65
8 0.7545
8 0.771
8 1.0835
8 0.8935
10 1.358
9 1.1185
10 1.205
10 1.3405
9 1.02
10 1.025
10 0.8145
10 1.48
10 0.953
8 0.8915
11 1.3005
9 1.038
9 1.2525
10 1.15
11 1.1135
10 1.1155
10 1.0865
9 1.254
11 1.169
11 1.172
10 1.1845
8 1.0725
9 1.3815
11 1.6125
10 1.7395
9 1.5475
10 1.4245
11 1.3405
10 1.4465
9 1.5845
10 1.679
11 1.726
13 1.5395
9 2.073
11 1.5865
11 2.069
5 0.027
4 0.0555
7 0.1275
6 0.1885
7 0.2
6 0.197
7 0.223
6 0.2215
8 0.2665
6 0.269
7 0.2805
7 0.3305
6 0.2815
6 0.2805
8 0.311
11 0.368
8 0.3405
7 0.3245
7 0.38
8 0.335
7 0.3215
8 0.358
7 0.445
8 0.487
9 0.4535
7 0.568
8 0.5155
9 0.457
8 0.5095
8 0.5
8 0.494
9 0.5605
11 0.599
8 0.7045
10 0.7005
10 0.7125
10 0.6725
8 0.5785
8 0.5185
9 0.6375
9 0.5805
7 0.6645
10 0.581
9 0.596
8 0.6965
9 0.6095
8 0.677
9 0.7245
9 0.575
9 0.632
9 1.0015
9 0.9455
9 0.6555
8 0.6255
10 0.8145
9 0.687
10 0.7995
6 0.804
8 0.7495
8 0.599
7 0.7075
9 0.738
9 0.837
9 0.832
11 0.8305
7 0.667
11 0.9355
9 0.8445
9 0.895
10 0.8715
11 1.0005
11 0.832
9 0.9415
13 0.88
9 0.803
9 0.785
9 0.9765
10 0.992
11 1.013
10 0.876
9 1.099
10 0.8715
11 0.8245
9 0.7955
9 0.857
9 0.8265
10 0.925
10 1.0465
10 0.7905
9 0.8295
10 0.886
11 0.97
11 1.1805
10 0.99
11 1.133
10 1.071
9 0.862
10 1.1155
8 1.031
10 1.1185
8 0.957
11 1.1785
11 1.0285
9 1.0875
12 1.255
10 1.219
11 1.035
9 1.195
11 1.062
15 1.5145
9 1.309
12 1.0295
11 1.0485
9 1.331
10 1.1565
11 1.09
11 1.354
11 0.984
9 1.2525
11 1.2695
11 1.3405
11 1.2895
12 1.195
12 1.273
10 1.229
11 1.1895
10 1.1145
10 1.3115
10 1.1
9 1.1285
11 1.4195
12 1.6195
11 1.32
16 1.5535
10 1.238
13 1.189
10 1.375
11 1.412
10 1.348
9 1.1445
10 1.4415
11 1.218
10 1.2475
12 1.2695
12 1.429
12 1.4015
11 1.312
11 1.473
12 1.623
10 1.534
10 1.3845
11 1.6915
13 1.5715
13 1.773
12 1.4405
13 1.6245
10 1.866
12 1.6705
11 2.081
11 1.6195
11 1.8325
13 2.173
4 0.029
4 0.0195
5 0.0465
6 0.1195
7 0.0895
6 0.0935
5 0.1115
6 0.1195
6 0.097
6 0.133
7 0.1745
6 0.1695
7 0.17
6 0.1605
9 0.271
6 0.2185
7 0.196
6 0.226
7 0.22
7 0.3
7 0.2875
8 0.316
7 0.3675
8 0.3675
7 0.346
8 0.4955
7 0.4675
10 0.522
10 0.441
8 0.5185
9 0.653
12 0.5915
10 0.4825
9 0.6855
9 0.6335
9 0.6875
9 0.741
9 0.6355
11 0.8395
10 0.9205
9 0.8215
9 0.9255
10 0.8295
9 1.063
10 1.115
10 0.837
12 0.982
10 1.112
14 1.3485
9 1.5655
5 0.086
5 0.1065
5 0.132
6 0.1075
8 0.1745
8 0.152
8 0.2755
7 0.293
7 0.368
8 0.312
7 0.336
6 0.355
9 0.379
8 0.378
8 0.4655
8 0.594
8 0.4935
7 0.4595
7 0.4955
9 0.4325
7 0.689
8 0.5465
8 0.617
8 0.538
9 0.7815
8 0.6355
7 0.6435
8 0.5115
8 0.738
8 0.699
10 0.7655
9 0.7505
9 0.844
9 0.8705
11 0.668
9 0.83
8 0.8685
7 0.839
11 1.079
9 0.919
10 1.1345
8 0.909
8 1.2435
9 1.056
9 1.2095
8 1.238
10 1.644
11 1.7725
12 1.2525
10 1.761
10 1.3165
11 1.914
12 2.1
10 1.6895
17 2.032
8 0.66
10 0.7455
11 0.616
7 0.2825
7 0.3355
11 0.651
7 0.361
8 0.4775
10 0.3465
10 0.25
19 0.66
9 0.315
9 0.276
11 0.5395
10 1.04
14 1.041
15 1.6885
27 2.1835
13 1.2105
5 0.166
9 0.452
8 0.7185
7 0.232
4 0.0105
3 0.0275
6 0.1445
7 0.282
8 0.608
9 0.433
7 0.3295
9 0.4555
11 0.4585
6 0.275
7 0.335
8 0.4265
10 0.5765
7 0.127
12 1.1505
12 0.8915
9 0.97
6 0.18
10 0.6985
9 0.4585
8 0.4005
12 0.7145
9 0.932
10 0.966
16 0.9995
14 1.496
10 0.5065
7 0.1735
9 0.3945
10 0.4665
9 0.401
9 0.3455
11 0.5205
12 0.4935
8 0.3245
7 0.106
10 0.4415
18 1.966
8 0.3025
5 0.1225
10 0.879
16 1.2275
12 1.2715
17 1.806
14 0.8085
12 1.3905
19 1.8465
17 2.1995
11 1.817
9 0.897
5 0.3245
9 1.136
6 0.2735
5 0.2405
6 0.1545
4 0.0145
7 0.1185
6 0.0295
5 0.0385
10 0.799
13 1.1845
12 0.925
20 1.098
14 1.071
15 0.975
14 1.283
21 1.0595
16 0.9195
13 0.9295
6 0.8085
6 0.1485
9 0.4475
9 0.6865
14 0.6335
12 0.547
10 0.585
11 0.927
15 1.4935
14 1.0405
6 0.0605
13 0.3675
5 0.099
11 0.233
10 0.3625
6 0.081
21 1.596
13 1.4005
25 1.406
19 0.9245
18 1.36
7 0.43
6 0.1365
5 0.14
8 0.4215
16 1.5765
27 1.2125
18 1.6305
17 1.142
13 1.366
17 1.539
8 0.445
10 0.5725
7 0.19
13 0.764
14 0.853
13 0.5885
8 0.7875
17 1.035
13 1.352
14 0.958
9 0.797
13 0.857
7 0.2235
7 0.086
12 0.692
7 0.2225
13 0.7575
9 0.729
9 0.903
17 1.0965
14 0.903
13 1.229
15 1.106
17 1.171
8 0.444
8 0.4755
12 0.388
11 0.3785
7 0.486
10 0.5265
11 0.2275
9 0.5105
10 0.3105
9 0.543
6 0.2225
12 0.998
11 1.5455
13 1.2675
14 1.1
11 1.4285
14 1.793
12 0.6185
8 0.5825
13 0.7485
8 0.406
13 1.1005
10 0.869
11 0.955
17 0.9215
13 1.456
14 0.893
13 2.226
14 1.2125
15 1.0675
13 0.8525
12 0.8615
18 1.162
14 0.8705
15 1.598
13 1.406
15 2.033
20 1.259
14 1.0935
19 1.1805
9 0.7175
10 0.7575
9 0.487
8 0.5705
10 0.6905
7 0.4475
9 0.347
9 0.352
9 0.7145
7 0.3315
6 0.18
10 0.974
6 0.185
10 0.563
9 0.3215
6 0.179
12 0.702
10 0.8045
13 0.8075
8 0.578
7 0.385
8 0.585
10 0.6375
10 0.813
9 0.5735
11 0.94
11 1.008
23 0.775
12 1.1445
16 0.6
11 0.515
13 0.5795
13 0.384
7 0.2965
8 0.137
16 0.991
14 0.925
17 0.805
13 0.8915
13 0.769
12 0.6185
15 0.6515
10 0.2875
14 0.5545
12 0.7365
8 0.306
17 1.496
10 0.3605
11 0.3045
13 0.592
15 0.7995
15 0.5825
9 0.3435
15 0.906
9 0.6295
13 1.5515
23 2.526
23 1.103
18 0.957
11 0.86
17 1.62
17 1.407
11 0.9
7 0.1455
6 0.075
6 0.0235
21 1.247
17 1.7265
13 0.8025
11 0.764
16 0.8645
9 0.4715
12 0.631
19 0.9455
18 1.3185
17 1.7265
11 1.081
13 0.9025
13 1.1415
17 1.027
20 1.3445
13 1.449
11 0.7745
12 0.7895
18 1.3665
18 1.0295
15 1.031
12 1.065
19 1.885
15 1.2425
16 1.969
12 0.9445
8 0.354
3 0.023
12 0.3575
12 0.5965
12 0.383
10 0.2065
8 0.382
12 0.6315
12 0.3285
10 0.2165
5 0.0305
5 0.024
11 0.7365
16 0.6005
11 0.4285
12 0.496
14 0.6195
11 0.567
10 0.6505
11 0.4495
16 0.4485
10 0.241
10 0.197
7 0.1425
14 1.2395
14 1.0385
14 0.972
17 1.3315
14 0.762
17 0.775
13 0.437
12 0.6985
16 0.435
10 0.1295
15 0.8435
15 1.25
10 1.017
12 1.411
15 1.208
8 1.0705
10 0.5895
9 0.537
7 0.15
12 0.651
9 0.28
10 0.287
18 0.3525
11 0.12
18 0.494
10 0.4765
13 0.2145
15 0.595
12 0.4805
10 0.321
6 0.096
13 0.9315
14 0.782
6 0.0945
10 0.6695
9 0.213
11 0.525
18 1.312
11 1.087
16 1.523
16 1.319
14 0.579
23 0.8175
9 0.17
16 0.796
9 0.197
13 0.5255
10 0.879
9 0.4625
11 0.4565
9 0.528
12 0.5835
14 0.884
6 0.096
7 0.1855
9 0.27
10 0.463
10 0.198
9 0.282
8 0.0995
5 0.092
6 0.0625
5 0.073
5 0.071
4 0.036
20 1.099
14 0.5905
13 0.768
8 0.413
17 0.8505
11 0.6915
11 0.709
9 0.3755
16 0.8185
8 0.227
13 0.8245
11 1.1825
20 1.122
14 1.6115
14 1.2985
14 1.3
12 1.161
18 1.489
13 1.008
8 0.441
14 0.742
13 0.7
8 0.271
12 0.8565
14 0.8975
14 0.6105
8 0.1925
13 0.6635
11 1.235
14 0.7615
15 0.592
7 0.39
10 0.7565
11 0.57
8 0.2865
9 0.2935
12 0.567
15 0.6245
12 0.8415
15 0.7775
19 0.989
12 0.6905
9 0.2
5 0.109
6 0.127
6 0.2885
6 0.18
7 0.144
7 0.4665
6 0.33
6 0.3625
8 0.34
6 0.365
8 0.5
8 0.6265
8 0.5555
8 0.6015
10 0.53
7 0.6315
8 0.7715
7 0.6125
9 0.872
9 0.8115
11 0.8795
9 0.983
11 1.145
9 1.09
9 1.262
10 1.185
9 1.4405
8 1.332
9 1.1405
10 1.201
10 1.33
10 1.362
12 1.647
11 1.4995
12 1.6225
11 1.786
15 1.791
13 1.925
13 1.689
9 1.659
14 2.0475
10 1.6015
10 2.0165
4 0.04
4 0.0565
5 0.064
4 0.0875
5 0.106
5 0.1315
6 0.126
6 0.155
7 0.149
7 0.185
6 0.2545
6 0.237
7 0.279
6 0.3205
7 0.3335
7 0.3885
6 0.545
6 0.4165
7 0.495
6 0.4775
8 0.468
7 0.4555
6 0.46
7 0.4155
6 0.4215
7 0.474
9 0.486
7 0.5735
8 0.468
8 0.5135
7 0.6215
7 0.494
7 0.6005
9 0.646
7 0.7945
8 0.812
6 0.828
6 0.681
8 0.889
9 0.7345
8 0.964
7 0.963
9 0.995
8 0.8585
7 0.948
8 0.888
8 0.9045
7 1.046
9 1.1775
9 1.0765
11 1.0255
8 0.9325
8 1.235
9 1.247
8 1.1495
10 1.1575
10 1.327
8 1.2
9 1.2705
10 1.2155
9 1.3245
10 1.3555
9 1.127
8 1.1075
11 1.4255
9 1.147
8 1.286
11 1.596
11 1.297
9 1.251
12 1.5105
9 1.4415
9 1.6385
13 1.933
8 1.71
10 1.8495
12 1.742
13 1.7975
10 2.381
12 2.398
10 2.1945
4 0.049
5 0.1055
5 0.1045
6 0.163
6 0.2275
6 0.219
8 0.3645
6 0.3265
7 0.3515
7 0.3465
7 0.407
7 0.4215
7 0.3755
6 0.5335
7 0.442
7 0.1315
7 0.5205
8 0.5535
8 0.5445
8 0.554
7 0.512
8 0.583
9 0.5765
7 0.723
8 0.5395
8 0.625
9 0.5925
9 0.633
9 0.832
7 0.778
7 0.7865
9 0.778
8 0.636
8 0.8435
8 0.648
9 0.784
9 0.908
9 1.02
9 0.811
8 0.897
8 0.852
7 0.938
8 0.6955
8 0.861
9 1.004
8 1.0115
8 1.1005
9 1.108
9 0.852
10 1.9875
10 1.079
9 1.055
7 1.198
9 1.084
10 1.103
9 1.1
10 1.1015
11 1.3835
9 1.115
10 1.085
11 1.3165
10 1.3415
8 1.027
9 1.1845
9 1.192
9 1.285
9 1.1805
9 1.2655
10 1.2895
9 1.407
9 1.122
10 1.4465
9 1.349
11 1.269
13 1.68
13 1.551
11 1.4775
11 1.529
10 1.7585
13 1.523
11 1.7315
9 1.51
11 1.88
12 2.012
11 2.201
3 0.0315
4 0.04
4 0.0635
5 0.0985
6 0.167
6 0.2015
6 0.183
7 0.187
5 0.1795
7 0.2065
8 0.3
7 0.2295
7 0.343
8 0.244
8 0.3075
7 0.3415
7 0.271
8 0.91
7 0.268
6 0.2885
8 0.3
8 0.326
7 0.358
8 0.314
8 0.4025
7 0.3645
9 0.4235
8 0.4305
7 0.3505
8 0.486
8 0.471
8 0.415
7 0.5195
11 0.5895
8 0.5215
8 0.4475
10 0.5585
9 0.596
9 0.5385
8 0.7665
9 0.516
7 0.7355
8 0.531
8 0.607
10 0.7055
8 0.6445
9 0.6315
10 0.7845
8 0.9475
10 0.712
10 0.89
9 0.912
10 0.656
9 0.936
11 0.6975
8 1.1465
10 0.825
11 0.72
11 0.8215
10 1.017
9 0.8975
10 1.2255
11 0.9865
9 0.844
10 0.8465
10 0.885
9 0.6735
8 0.8755
9 0.9235
10 0.977
10 1.0305
8 1.05
11 1.1145
9 0.877
9 1.285
10 1.3065
11 0.8725
10 1.0265
9 1.1605
10 1.0125
10 1.096
10 1.205
12 1.221
10 1.0005
12 1.1355
10 1.3135
11 1.1955
10 1.098
10 1.139
11 1.2265
10 1.042
9 1.368
12 1.446
9 1.4045
11 1.463
9 1.711
13 1.74
9 1.757
11 1.601
10 2.165
9 2.3305
5 0.0545
4 0.0725
4 0.0925
7 0.183
6 0.1525
7 0.187
8 0.232
5 0.196
6 0.2545
7 0.2625
7 0.362
7 0.4445
7 0.511
8 0.589
9 0.5945
8 0.529
9 0.872
7 0.77
9 0.8435
7 0.818
9 0.8035
9 0.8115
8 0.782
8 0.8745
9 0.984
8 0.95
9 1.1735
10 0.976
9 1.0785
9 1.057
9 1.11
10 1.142
10 1.1255
10 1.1045
10 1.3405
8 1.082
9 1.254
10 1.2005
10 1.243
12 1.286
9 1.1665
8 1.144
11 1.385
11 1.309
11 1.527
11 1.6385
11 1.691
11 1.719
10 1.52
12 1.613
10 2.2355
11 2.3235
6 0.1245
4 0.1285
5 0.181
6 0.1585
7 0.1965
5 0.198
7 0.1855
7 0.2145
8 0.3245
6 0.2625
8 0.371
7 0.298
7 0.336
9 0.447
8 0.4085
8 0.587
8 0.494
8 0.614
9 0.5075
8 0.5445
9 0.6115
8 0.5605
8 0.521
9 0.5775
8 0.5935
8 0.597
8 0.9505
8 0.616
10 0.8315
8 0.8725
11 0.8155
10 0.619
8 0.7595
10 0.742
8 0.804
8 0.664
9 0.745
8 0.728
9 0.777
8 0.8765
9 0.9895
8 0.9655
8 0.9065
10 1.049
9 0.9705
9 0.92
11 0.9525
11 0.7855
9 0.855
9 1.142
9 0.755
10 0.9745
10 1.2015
10 1.1295
9 0.9205
10 1.056
10 1.34
9 0.9625
11 1.0475
13 1.0915
9 1.167
10 0.9995
11 1.0485
12 1.2735
11 1.0625
11 1.1545
11 1.194
9 1.1215
10 0.9335
10 1.198
9 0.9545
10 1.3585
11 1.2075
10 1.217
11 1.217
10 0.92
10 0.8765
10 1.2615
9 1.2795
10 1.167
7 1.1885
11 1.3765
11 1.292
10 1.1795
8 1.29
11 1.2075
11 1.297
11 1.4585
12 1.151
11 1.197
12 1.539
15 1.676
12 1.6645
11 1.528
12 1.494
13 1.277
10 1.5965
10 1.3805
9 1.2565
12 1.527
9 1.4005
9 1.4405
10 1.482
11 1.2345
12 1.3435
10 1.533
13 1.8445
11 1.825
13 2.0885
12 2.087
12 1.884
6 0.305
8 0.4295
6 0.449
8 1.029
8 0.981
7 0.5745
8 0.693
9 1.183
8 0.7905
10 1.224
8 0.775
13 1.2705
10 1.406
9 0.873
9 0.9415
9 1.007
8 1.0835
8 0.9845
11 1.5245
9 1.024
9 1.281
10 1.148
9 1.136
9 1.2235
11 1.3695
9 1.006
11 1.307
10 1.463
10 1.2905
11 1.4265
13 1.7885
11 1.6135
14 2.2305
12 2.2635
4 0.074
6 0.2075
8 0.237
7 0.2665
8 0.215
6 0.253
6 0.309
7 0.3535
8 0.335
9 0.3875
8 0.365
8 0.4045
9 0.372
8 0.3965
8 0.5225
9 0.456
7 0.44
8 0.507
8 0.5285
7 0.572
11 0.6625
11 0.6445
8 0.6275
9 0.6885
8 0.6835
10 0.6855
10 0.6755
11 0.783
9 0.894
9 0.768
10 0.95
10 0.871
9 0.9785
8 0.7425
10 0.737
9 0.9175
10 0.8785
11 1.1275
9 0.9765
8 0.974
9 0.853
12 0.991
9 0.9125
9 0.921
11 0.869
12 0.8665
11 1.089
11 0.9615
13 1.145
11 0.907
11 1.1635
11 1.1955
10 1.31
11 1.251
9 1.145
9 1.154
11 1.1335
9 1.2015
11 1.5595
12 1.3165
11 1.403
9 1.204
11 1.2895
10 1.5175
10 1.3575
11 1.3645
11 1.494
11 1.664
10 1.545
11 1.5855
11 1.666
13 1.724
14 1.908
11 2.073
4 0.0515
5 0.057
6 0.0925
7 0.204
7 0.3075
8 0.262
8 0.458
10 0.491
10 0.474
11 0.5805
11 0.728
9 0.622
9 0.706
9 0.5685
11 0.9385
8 0.655
9 0.9465
10 0.9115
11 0.942
8 1.193
11 1.461
10 1.489
5 0.1115
5 0.1235
5 0.2815
7 0.226
7 0.2285
8 0.2995
8 0.361
7 0.3045
7 0.3975
7 0.379
6 0.4995
10 0.7775
8 0.4705
8 0.751
10 0.714
9 0.6995
7 0.952
8 0.8755
9 0.9215
10 0.8285
10 1.206
11 1.2865
9 1.1945
10 1.1655
10 1.2155
11 1.1735
11 1.532
10 1.5105
9 0.5565
8 0.547
9 0.5165
11 0.764
10 0.488
10 0.6905
11 0.1835
20 0.97
5 0.033
5 0.059
4 0.046
9 1.3235
13 0.8465
14 1.047
13 1.2785
12 1.8745
24 1.978
10 1.367
21 1.742
11 0.513
9 0.4085
7 0.56
9 0.635
10 0.875
9 0.397
9 0.806
6 0.204
7 0.1165
6 0.17
15 1.194
9 0.765
13 1.151
9 0.6765
18 1.571
15 1.153
15 1.114
10 0.9125
14 0.872
13 0.792
11 0.606
6 0.2265
9 0.3955
11 0.61
12 0.539
15 0.657
8 0.2505
8 0.102
7 0.2685
11 0.551
10 1.307
11 0.9185
13 1.707
11 0.8805
6 0.4965
8 0.632
16 2.2695
7 0.9235
5 0.0345
13 1.3315
14 0.72
20 1.032
12 1.017
18 0.98
5 0.1495
7 0.1515
11 0.478
9 0.578
10 0.6835
6 0.2725
17 1.511
17 1.3035
15 1.3955
9 0.1975
8 0.116
15 0.523
9 0.1565
14 0.384
12 1.0055
10 1.1345
14 1.0835
13 0.868
14 1.0915
11 1.271
16 1.4985
10 0.388
14 1.2355
16 1.402
11 0.6025
9 0.2775
18 0.973
8 0.753
16 1.3765
9 0.375
10 0.4135
13 0.56
9 0.3915
12 1.2765
11 0.96
12 0.3745
13 0.696
12 1.2955
13 1.2315
14 1.383
8 0.2225
18 1.156
14 1.477
15 1.5715
15 0.858
14 1.4995
15 1.467
14 1.092
19 1.8165
13 1.6365
13 0.906
15 1.213
11 1.06
6 0.161
9 0.459
8 0.533
12 0.6175
6 0.366
7 0.4195
5 0.15
12 0.8745
9 0.655
7 0.484
18 1.4435
13 0.8775
12 1.3105
14 1.2515
17 0.9085
12 1.1705
14 0.528
11 0.6625
10 0.4335
11 0.3595
12 1.107
13 0.8595
17 0.7735
11 0.4365
13 0.501
18 0.6735
12 0.415
12 0.4775
15 0.5555
12 0.6445
18 1.428
24 1.6195
11 0.81
13 1.0385
11 0.9715
11 0.868
13 1.522
14 1.1255
12 0.7085
15 1.0185
15 0.72
12 0.6175
9 0.738
11 0.597
13 1.156
14 1.22
14 0.7485
14 1.0735
17 1.229
13 1.146
16 1.145
16 1.1055
11 1.67
15 1.555
12 0.9285
16 0.8085
16 1.057
10 0.2595
9 0.438
5 0.099
9 0.5085
13 1.166
12 0.507
17 0.6345
11 0.314
11 0.4385
9 0.195
16 0.451
7 0.084
4 0.0245
19 1.4685
16 0.7765
11 0.5425
15 0.5885
12 0.3375
12 0.2565
10 0.163
12 0.8095
16 1.3655
13 0.967
10 0.6855
10 0.314
11 0.7005
13 0.4895
12 0.45
8 0.259
12 0.382
11 0.4435
15 1.6935
16 1.71
12 0.8575
17 0.97
12 0.59
14 0.34
13 0.385
13 0.515
12 0.59
14 0.51
11 0.3005
13 0.683
10 0.468
11 0.4075
13 0.584
15 0.829
8 0.4545
10 0.4385
10 0.407
6 0.3085
8 0.239
5 0.106
20 1.178
19 1.073
9 0.306
9 0.301
10 0.7585
11 0.171
11 0.3625
5 0.0905
17 1.0885
13 1.097
17 1.278
12 0.44
10 0.163
16 0.522
19 0.9715
10 0.588
10 0.5325
6 0.127
5 0.0815
8 0.1635
8 0.1
5 0.0265
19 0.9955
15 0.6605
14 0.721
7 0.1485
13 0.487
13 0.955
18 0.873
13 1.65
16 1.1285
10 1.1115
13 0.9745
19 1.4605
10 1.0105
13 1.0765
13 1.2225
18 1.616
12 0.559
9 0.2205
8 0.44
10 0.879
18 0.6815
13 0.5795
9 0.209
8 0.224
7 0.1765
8 0.196
6 0.192
7 0.3095
7 0.313
6 0.3595
7 0.3855
8 0.5785
9 0.674
7 0.5265
9 1.0315
7 0.9
9 1.0165
8 1.2495
8 1.1685
10 1.148
11 1.089
9 1.0325
11 1.172
10 1.3715
10 1.5055
13 1.9045
13 2.4925
4 0.0805
6 0.111
6 0.152
5 0.199
6 0.219
6 0.2155
6 0.2565
7 0.257
6 0.2505
8 0.279
6 0.378
8 0.456
7 0.5055
7 0.4705
8 0.643
7 0.513
9 0.569
8 0.578
8 0.596
8 0.5725
7 0.6435
7 0.8115
7 0.7115
8 0.9155
8 0.8815
8 0.931
8 1.065
9 1.1385
12 1.234
10 1.2635
8 1.0745
8 1.403
9 1.1325
11 1.1115
10 1.255
11 1.437
10 1.3635
9 1.1435
9 1.4545
10 1.478
11 1.6885
10 2.0725
11 1.787
9 1.523
3 0.021
4 0.0455
6 0.2435
6 0.2675
7 0.258
6 0.2985
7 0.411
7 0.38
8 0.4385
6 0.4015
7 0.4485
7 0.4155
8 0.7095
7 0.637
8 1.1155
8 0.599
8 0.5345
8 0.627
10 0.7465
8 0.985
8 0.85
8 0.838
9 0.812
8 0.7615
8 0.87
9 0.9835
10 0.929
9 1.0155
8 0.939
12 1.164
10 1.214
11 1.1345
10 1.233
10 1.0815
9 1.179
11 1.1635
9 1.1545
10 1.3345
9 1.469
11 1.492
11 1.5585
9 1.3275
10 1.6615
12 1.492
11 1.7365
11 1.6605
11 1.348
10 1.7405
11 1.7185
3 0.041
4 0.0655
4 0.097
6 0.131
6 0.1695
6 0.192
7 0.1765
6 0.1735
6 0.1785
7 0.2055
7 0.2345
7 0.2305
6 0.314
6 0.33
9 0.2775
8 0.405
6 0.309
7 0.4385
8 0.396
8 0.3615
8 0.514
8 0.4265
8 0.384
9 0.4865
8 0.4355
7 0.498
9 0.494
7 0.594
9 0.528
8 0.5585
9 0.636
8 0.567
9 0.6615
8 0.658
8 0.78
9 0.6075
8 0.7025
10 0.8725
10 1.2365
10 1.186
9 0.7745
8 0.8875
8 0.8725
9 0.8515
9 0.895
9 0.886
10 0.9265
10 0.8295
11 0.907
9 1.041
9 0.9355
9 1.058
10 0.7955
9 1.0805
8 0.928
11 1.059
11 1.157
10 1.088
9 0.776
10 1.043
9 1.1415
10 1.3335
9 1.273
11 1.1835
9 1.2135
11 1.0315
10 1.3695
12 1.3745
11 1.463
11 1.6275
9 1.3875
11 1.46
8 1.2835
12 1.3765
11 1.6465
10 1.265
11 1.56
12 1.6
12 2.333
4 0.028
8 0.226
5 0.2855
7 0.325
8 0.514
8 0.5755
7 0.5805
8 0.678
7 0.8035
9 0.913
9 0.8675
10 1.0425
10 1.14
11 1.3475
11 1.0735
9 1.4335
14 1.304
9 0.9505
11 1.385
12 1.12
9 1.2645
8 1.275
10 1.27
10 1.583
9 1.4355
10 1.42
10 1.5955
10 1.89
13 2.037
6 0.084
7 0.1005
5 0.1285
5 0.1345
5 0.1195
6 0.1895
6 0.257
8 0.2745
6 0.342
8 0.344
8 0.3275
7 0.4035
9 0.4075
8 0.4975
8 0.3685
7 0.4175
9 0.4425
9 0.4225
8 0.426
9 0.511
9 0.573
8 0.6385
10 0.657
10 0.8735
9 0.781
9 0.6765
9 0.769
11 0.6235
7 0.7315
10 0.8075
9 0.737
10 0.654
10 0.7915
8 0.753
9 0.717
9 0.783
9 0.872
8 0.983
11 1.034
10 0.9855
9 0.7635
8 0.9895
10 0.9365
10 0.964
10 1.0455
12 1.081
10 1.012
10 1.122
11 1.1245
10 1.1345
10 1.0805
9 1.0835
11 1.242
11 1.3915
10 1.085
11 0.966
10 1.0855
14 1.3025
11 1.15
11 1.217
9 1.306
13 1.273
12 1.4865
11 1.3655
11 1.276
10 1.2075
10 1.281
13 1.4275
12 1.155
10 1.35
11 1.3685
10 1.431
10 1.261
11 1.764
11 1.278
11 1.217
9 1.46
11 1.5575
11 1.527
9 1.4985
10 1.885
11 1.432
11 1.4385
10 1.564
11 2.14
11 1.792
11 2.548
5 0.1585
7 0.4015
7 0.465
7 0.2885
7 0.6475
9 0.6485
9 0.452
9 0.4915
7 0.9145
9 0.976
8 0.7865
7 0.775
10 0.8415
9 0.681
9 0.6145
9 1.1655
10 1.764
10 1.1215
10 1.167
9 1.0375
10 1.223
9 1.124
9 1.2635
9 1.238
11 1.4045
12 1.37
13 1.8185
12 1.7525
5 0.101
5 0.106
7 0.1865
6 0.2575
6 0.3225
7 0.32
8 0.4155
7 0.3935
8 0.4775
8 0.452
8 0.5065
8 0.5525
9 0.565
10 0.699
9 0.6055
9 0.7905
9 0.702
10 0.675
8 0.475
11 0.612
10 0.705
9 0.728
10 0.846
10 0.86
9 0.8875
9 0.898
9 0.6545
10 0.795
9 1.0535
9 0.927
9 0.701
8 0.8275
13 0.9845
9 0.9565
9 0.86
10 1.1785
10 1.2205
10 0.9685
11 1.107
12 1.1305
11 1.2555
9 1.177
10 1.2425
12 1.09
8 1.072
10 1.129
10 1.2075
11 1.227
13 1.472
14 1.5785
10 1.4755
12 1.5545
11 1.593
13 1.8995
10 1.361
11 1.4575
12 2.381
3 0.0495
6 0.1455
7 0.129
7 0.2255
9 0.359
8 0.3505
8 0.5885
10 0.623
8 0.5375
8 0.5655
9 0.8625
12 1.137
8 0.221
6 0.2425
8 0.386
8 0.5315
8 0.562
9 0.836
8 0.9275
10 0.8815
10 1.03
9 1.1685
9 1.059
7 1.127
11 1.1665
10 1.541
11 1.7825
11 1.543
12 1.47
14 0.6335
10 0.754
14 0.4485
11 0.8105
6 0.22
7 0.4425
9 0.3555
4 0.034
8 0.185
8 0.79
9 0.8255
11 0.62
9 0.9525
16 0.955
14 0.91
11 0.416
6 0.2045
9 0.515
14 1.604
6 0.3435
7 0.3005
10 0.8255
12 0.785
9 0.9685
11 0.731
8 0.4405
9 0.1785
16 1.373
12 0.9765
9 1.018
14 1.082
14 1.423
10 0.655
18 1.4155
5 0.1385
19 0.782
10 0.717
15 0.6355
8 0.3975
9 0.656
15 0.744
12 0.447
9 0.578
5 0.1405
12 0.708
9 0.1385
16 0.8615
15 1.626
10 0.478
15 1.1775
7 0.286
10 1.058
15 1.5415
10 0.817
9 0.152
7 0.335
7 0.4915
9 0.9705
12 0.9315
12 1.221
16 0.7365
12 0.97
13 0.8085
9 0.4075
12 0.6295
13 1.053
14 1.829
17 1.1765
10 0.8765
4 0.0145
15 0.476
12 0.813
4 0.018
16 1.064
16 0.853
6 0.219
4 0.0635
13 0.6275
9 0.441
10 0.458
13 0.4745
10 0.216
15 0.6765
11 0.757
19 0.7325
11 1.0285
10 0.712
13 1.066
18 1.3065
11 0.8545
8 0.125
10 0.2225
10 0.6955
12 0.266
20 0.7105
8 0.487
14 0.728
12 0.6675
10 2.0495
16 1.498
21 1.597
17 0.8605
11 0.541
6 0.058
5 0.0645
11 0.77
13 0.541
13 0.739
10 0.205
14 0.8695
11 0.6555
15 1.0905
11 0.6295
14 1.0985
20 0.991
6 0.0615
13 0.8005
16 0.6175
12 0.772
13 0.7155
13 0.717
13 0.6355
5 0.18
8 0.5805
7 0.556
9 0.591
12 0.686
10 1.016
9 1.438
11 1.807
11 1.777
10 2.173
10 2.1505
4 0.118
5 0.099
6 0.1365
6 0.1295
6 0.164
6 0.2875
6 0.277
6 0.248
6 0.252
8 0.4015
7 0.3905
8 0.409
6 0.4095
7 0.494
7 0.4905
8 0.599
6 0.6245
7 0.7745
8 0.9795
6 0.8915
6 0.874
10 1.262
11 1.21
10 1.37
11 1.759
8 1.3855
11 1.8065
10 1.5945
9 1.4545
10 2.003
12 2.2385
4 0.032
5 0.0785
6 0.134
6 0.2075
6 0.2235
6 0.34
7 0.5365
6 0.635
8 0.562
8 0.597
10 0.5815
9 0.7545
9 0.98
11 1.0035
12 1.133
8 1.146
9 1.142
9 1.12
8 1.011
8 1.131
10 1.065
10 1.181
9 1.382
11 1.4385
8 1.2275
10 1.4415
11 1.473
10 1.658
11 1.7475
6 0.096
6 0.1445
7 0.1965
7 0.196
6 0.2155
8 0.2805
7 0.334
7 0.366
8 0.4965
8 0.651
10 0.5125
7 0.6925
11 0.5995
8 0.74
10 0.702
11 0.672
11 0.811
12 0.9585
10 0.858
10 0.9575
8 0.926
10 0.873
9 0.998
11 0.6655
11 1.003
13 1.234
9 1.025
9 1.2935
10 1.0565
13 1.7855
10 1.2255
10 1.2565
9 1.159
11 1.403
11 1.826
10 1.7715
8 0.6125
8 0.658
10 0.911
9 1.1955
11 1.336
9 1.36
6 0.2325
7 0.317
6 0.318
7 0.2645
8 0.4055
7 0.524
8 0.464
8 0.439
9 0.5805
8 0.622
8 0.7805
8 0.772
9 0.741
10 0.8265
8 0.7275
8 0.7005
11 0.9355
9 1.1815
10 1.0145
10 1.1
11 1.218
8 0.874
10 0.984
9 1.0105
9 1.0765
11 1.337
12 1.3705
11 1.7015
11 1.2435
13 1.4135
11 1.073
12 1.477
9 1.2915
9 1.3105
9 1.4915
9 1.494
11 1.1965
11 1.672
10 1.9125
11 1.907
9 1.79
11 1.7495
7 0.3415
7 0.519
8 0.5305
9 1.2825
8 0.7165
9 1.6645
8 0.837
9 0.9645
10 1.1
9 1.2415
9 1.3185
9 1.3455
4 0.1185
7 0.197
9 0.4725
8 0.4495
8 0.557
8 0.516
9 0.709
11 0.7385
10 0.7935
8 0.9205
10 0.7655
10 0.824
11 0.83
10 0.985
11 0.997
9 0.914
11 1.13
9 1.0805
11 1.105
11 1.229
10 1.2355
10 1.2395
11 1.357
13 1.402
13 1.359
11 1.669
11 1.7405
10 1.51
11 1.6645
11 2.0505
6 0.124
7 0.14
6 0.1695
7 0.218
8 0.384
6 0.393
6 0.3805
8 0.4895
8 0.5135
8 0.4495
9 0.8025
11 1.053
11 0.9945
8 0.3175
7 0.344
7 0.2845
7 0.3035
10 0.499
9 0.577
8 0.615
10 0.791
10 0.8395
8 0.8675
11 0.887
10 0.966
9 1.176
10 1.0945
12 1.9485
