# Supplementary material for: Analysis of cause-effect inference by comparing regression errors
Source: PeerJ Comput Sci. 2019 Jan 21;5:e169. doi: 10.7717/peerj-cs.169 (PMC7924496; doi:10.7717/peerj-cs.169)
Supplement: Supplemental Information 2 — Contains artificial and real-world data sets. [file peerj-cs-05-169-s002.zip › CEP data/pair0009_des.txt]

Information for pairs0009:

https://archive.ics.uci.edu/ml/datasets/Abalone

1. Title of Database: Abalone data

2. Sources:

   (a) Original owners of database:
	Marine Resources Division
	Marine Research Laboratories - Taroona
	Department of Primary Industry and Fisheries, Tasmania
	GPO Box 619F, Hobart, Tasmania 7001, Australia
	(contact: Warwick Nash +61 02 277277, wnash@dpi.tas.gov.au)

   (b) Donor of database:
	Sam Waugh (Sam.Waugh@cs.utas.edu.au)
	Department of Computer Science, University of Tasmania
	GPO Box 252C, Hobart, Tasmania 7001, Australia

   (c) Date received: December 1995

3. Attribute information:

   Given is the attribute name, attribute type, the measurement unit and a
   brief description.  

	Name		Data Type	Meas.	Description
	----		---------	-----	-----------
x:	Rings		integer			+1.5 gives the age in years
y:	Whole weight	continuous	grams	whole abalone


Ground truth:
x --> y
