# Supplementary material for: Analysis of cause-effect inference by comparing regression errors
Source: PeerJ Comput Sci. 2019 Jan 21;5:e169. doi: 10.7717/peerj-cs.169 (PMC7924496; doi:10.7717/peerj-cs.169)
Supplement: Supplemental Information 2 — Contains artificial and real-world data sets. [file peerj-cs-05-169-s002.zip › CEP data/pair0010.txt]

15 0.2245
7 0.0995
9 0.2565
10 0.2155
7 0.0895
8 0.141
20 0.237
16 0.294
9 0.2165
19 0.3145
14 0.194
10 0.1675
11 0.2175
10 0.2725
10 0.1675
12 0.258
7 0.095
10 0.188
7 0.097
9 0.1705
11 0.0955
10 0.08
12 0.4275
9 0.318
10 0.513
11 0.3825
11 0.3945
12 0.356
15 0.394
11 0.393
10 0.3935
15 0.6055
18 0.5515
19 0.815
13 0.633
8 0.227
16 0.5305
8 0.237
11 0.381
9 0.134
9 0.1865
14 0.362
5 0.0315
5 0.0255
4 0.0175
7 0.0875
9 0.293
7 0.1775
6 0.0755
9 0.3545
8 0.2385
7 0.1335
10 0.2595
10 0.2105
7 0.173
8 0.2565
8 0.192
8 0.2765
4 0.042
7 0.246
7 0.18
9 0.305
10 0.302
7 0.1705
8 0.234
8 0.234
12 0.354
13 0.416
10 0.2135
6 0.063
13 0.264
8 0.1405
20 0.48
11 0.474
13 0.481
15 0.4425
9 0.3625
10 0.363
11 0.282
14 0.4695
9 0.3845
12 0.5105
16 0.396
21 0.408
14 0.38
12 0.339
13 0.4825
10 0.3305
9 0.2205
12 0.3135
15 0.341
12 0.307
13 0.4015
10 0.507
15 0.588
14 0.5755
9 0.269
8 0.214
7 0.201
10 0.2775
7 0.105
15 0.328
15 0.316
10 0.3105
12 0.4975
12 0.291
11 0.2935
10 0.261
9 0.231
9 0.136
9 0.2375
9 0.172
9 0.1485
9 0.13
11 0.2975
11 0.233
11 0.2555
10 0.1305
9 0.3465
8 0.1145
9 0.163
7 0.103
14 0.304
6 0.09
6 0.081
5 0.0285
6 0.1075
8 0.112
19 0.63
18 0.7665
17 0.4835
9 0.175
7 0.085
7 0.086
7 0.04
8 0.1635
7 0.0675
9 0.094
9 0.151
9 0.096
10 0.341
10 0.295
16 0.519
11 0.34
10 0.2075
10 0.245
10 0.224
9 0.052
5 0.0105
4 0.013
15 0.4415
9 0.469
10 0.5065
10 0.37
12 0.387
10 0.32
13 0.392
16 0.546
13 0.374
13 0.2985
13 0.4215
13 0.53
12 0.544
18 0.65
16 0.5605
14 1.0705
20 0.765
20 0.625
14 0.8175
12 0.5125
14 0.7125
7 0.308
8 0.486
8 0.32
5 0.0185
7 0.0645
5 0.06
8 0.053
4 0.025
11 0.385
14 0.399
21 0.515
10 0.429
10 0.4355
12 0.621
13 0.5455
12 0.392
10 0.54
11 0.5265
9 0.365
13 0.4845
12 0.419
14 0.276
8 0.092
10 0.459
12 0.346
11 0.285
16 0.4445
15 0.432
10 0.3635
9 0.1655
13 0.254
12 0.234
13 0.2985
8 0.171
9 0.186
9 0.109
8 0.1495
13 0.2755
7 0.122
10 0.1995
7 0.0755
12 0.1595
9 0.241
14 0.2475
10 0.244
8 0.174
7 0.1265
10 0.1665
8 0.1305
9 0.1785
11 0.187
9 0.22
11 0.181
10 0.1285
9 0.1715
7 0.121
7 0.078
11 0.404
15 0.2935
13 0.336
14 0.31
22 0.496
7 0.0485
12 0.1815
9 0.0485
1 0.001
3 0.0045
3 0.0025
5 0.0075
17 0.3495
5 0.034
5 0.026
8 0.0435
8 0.063
10 0.0705
13 0.0635
9 0.0745
7 0.0675
7 0.082
7 0.0655
13 0.4205
12 0.5135
15 0.4485
15 0.485
15 0.3835
19 0.3805
10 0.341
15 0.605
13 0.4775
11 0.394
12 0.3675
11 0.319
4 0.0445
6 0.0465
11 0.3
14 0.3615
8 0.1225
9 0.2185
13 0.2035
22 0.4535
16 0.412
14 0.3875
15 0.56
13 0.4105
22 0.7425
12 0.493
18 0.532
20 0.55
11 0.2665
15 0.314
7 0.0915
9 0.177
14 0.2285
14 0.325
10 0.295
10 0.288
17 0.242
9 0.132
10 0.3155
17 0.3835
12 0.501
15 0.428
19 0.342
26 0.384
6 0.049
6 0.045
4 0.039
11 0.2215
9 0.0905
9 0.1455
13 0.322
8 0.1065
6 0.0885
10 0.182
4 0.0125
3 0.007
13 0.471
14 0.2505
10 0.3925
21 0.4635
14 0.443
19 0.4595
23 0.381
23 0.4335
8 0.194
14 0.576
10 0.1465
18 0.315
6 0.066
5 0.0425
4 0.0165
11 0.1065
5 0.039
7 0.0935
7 0.097
7 0.073
12 0.27
8 0.0865
8 0.0885
12 0.2135
8 0.134
5 0.0475
5 0.0335
16 0.598
11 0.5705
14 0.403
16 0.473
13 0.6045
15 0.406
14 0.581
14 0.4775
12 0.579
12 0.2325
8 0.3005
13 0.2795
9 0.2745
6 0.08
8 0.092
14 0.56
8 0.536
22 0.3325
12 0.4465
9 0.408
16 0.509
20 0.7415
13 0.6935
18 0.7035
17 0.9265
16 0.7495
18 0.48
12 0.392
20 0.61
16 0.4085
12 0.4985
19 0.4215
11 0.4405
10 0.479
12 0.458
17 0.68
16 0.6645
16 0.692
19 0.585
14 0.5095
13 0.4635
20 0.6845
11 0.4935
10 0.4995
15 0.3895
12 0.3705
15 0.3755
10 0.33
10 0.313
12 0.226
10 0.373
9 0.216
12 0.3515
10 0.207
14 0.239
9 0.222
10 0.1535
10 0.277
10 0.252
9 0.1075
6 0.0755
11 0.116
10 0.3165
8 0.2385
12 0.256
11 0.4355
9 0.27
9 0.295
7 0.178
10 0.3115
7 0.1655
12 0.3685
8 0.2125
16 0.39
11 0.4
8 0.3395
15 0.4565
14 0.41
11 0.4625
12 0.3475
14 0.528
15 0.3605
20 0.5595
20 0.488
16 0.367
13 0.223
14 0.518
11 0.2165
13 0.2465
8 0.036
6 0.037
13 0.425
18 0.3935
19 0.3995
21 0.344
18 0.3775
18 0.38
20 0.4375
18 0.342
22 0.2475
13 0.122
11 0.2815
7 0.084
14 0.0915
9 0.143
13 0.249
10 0.095
8 0.0785
19 0.275
10 0.134
10 0.159
9 0.283
13 0.329
16 0.354
12 0.4765
18 0.365
16 0.6975
16 0.592
17 0.581
11 0.405
14 0.57
11 0.3485
15 0.51
9 0.0695
10 0.123
11 0.293
11 0.115
12 0.3865
6 0.026
5 0.0215
6 0.0255
5 0.008
12 0.5425
13 0.567
17 0.5975
21 0.545
9 0.313
10 0.2895
9 0.151
11 0.2645
10 0.272
17 0.261
9 0.1565
17 0.4955
21 0.637
16 0.5305
29 0.7055
17 0.3605
15 0.3785
19 0.429
12 0.4235
13 0.381
11 0.378
15 0.5235
11 0.3485
14 0.44
14 0.475
13 0.357
11 0.5345
15 0.486
17 0.5875
15 0.3445
12 0.4245
19 0.435
11 0.427
10 0.3275
12 0.3665
23 0.378
15 0.378
13 0.4385
17 0.4385
15 0.4865
12 0.3325
15 0.3815
11 0.36
16 0.3005
10 0.439
10 0.221
10 0.249
6 0.061
5 0.031
6 0.0385
9 0.1115
5 0.033
4 0.06
6 0.078
3 0.0155
5 0.0845
9 0.0935
5 0.0145
4 0.0265
4 0.0095
3 0.0065
14 0.282
12 0.3965
9 0.0885
20 0.299
13 0.192
12 0.1845
9 0.1695
10 0.2095
11 0.1895
11 0.2
7 0.043
5 0.0335
10 0.093
15 0.242
11 0.1585
15 0.1
8 0.1565
10 0.099
11 0.0585
8 0.0315
7 0.017
12 0.3605
11 0.3695
17 0.495
13 0.4145
12 0.335
13 0.2075
9 0.287
10 0.2605
14 0.3075
12 0.4585
13 0.519
13 0.267
8 0.148
13 0.2705
11 0.1715
11 0.2795
14 0.2005
10 0.0705
12 0.245
12 0.1685
7 0.041
11 0.165
16 0.21
14 0.1975
20 0.382
17 0.3785
10 0.4145
11 0.5275
10 0.4005
10 0.4055
11 0.383
17 0.5015
11 0.5565
14 0.376
19 0.6615
13 0.216
11 0.1735
11 0.284
10 0.28
13 0.3095
14 0.164
13 0.138
13 0.2865
9 0.111
18 0.3585
19 0.526
12 0.2575
13 0.3015
9 0.2565
13 0.3385
12 0.369
16 0.305
17 0.398
10 0.1225
13 0.1075
11 0.2005
12 0.2
13 0.16
9 0.078
10 0.181
10 0.0675
12 0.0575
12 0.15
4 0.01
9 0.0475
18 0.185
15 0.2085
13 0.128
12 0.1525
7 0.0655
9 0.0455
7 0.018
10 0.06
18 0.2175
12 0.2945
17 0.1795
15 0.214
12 0.2655
10 0.1205
8 0.1255
21 0.3845
10 0.077
9 0.223
7 0.1555
10 0.1895
9 0.198
9 0.066
8 0.05
7 0.1055
6 0.081
14 0.1965
13 0.219
7 0.0795
13 0.4675
19 0.358
7 0.0735
9 0.1605
11 0.12
6 0.045
9 0.216
11 0.193
9 0.1695
5 0.034
6 0.0595
11 0.1845
7 0.054
10 0.0945
7 0.05
17 0.336
16 0.4305
18 0.5305
11 0.4145
18 0.597
11 0.3055
10 0.146
12 0.1045
19 0.1145
10 0.078
11 0.1815
15 0.2155
13 0.2775
13 0.1765
14 0.235
17 0.2405
19 0.24
21 0.225
23 0.241
22 0.158
12 0.2635
11 0.185
23 0.25
8 0.093
7 0.0885
10 0.204
7 0.154
16 0.3175
10 0.2455
15 0.344
13 0.3345
16 0.26
11 0.279
11 0.366
10 0.2535
5 0.0345
11 0.1475
9 0.1175
4 0.0065
7 0.043
4 0.005
5 0.0545
13 0.155
16 0.1185
12 0.1215
14 0.1895
9 0.18
12 0.1205
9 0.191
10 0.1535
11 0.0615
10 0.0775
10 0.0895
7 0.0405
7 0.0595
11 0.104
7 0.045
8 0.069
9 0.08
7 0.0475
8 0.036
6 0.036
4 0.0095
2 0.0045
3 0.0065
13 0.3925
15 0.416
15 0.3865
11 0.191
17 0.161
10 0.108
12 0.2185
13 0.2735
15 0.261
11 0.2405
13 0.374
15 0.298
13 0.227
18 0.2825
10 0.262
12 0.2385
12 0.2415
14 0.2855
10 0.143
14 0.32
8 0.078
14 0.2785
17 0.2795
20 0.275
17 0.34
17 0.673
9 0.2485
14 0.301
15 0.578
13 0.187
10 0.215
13 0.347
13 0.369
20 0.5295
13 0.69
20 0.367
15 0.469
13 0.4775
15 0.348
15 0.435
16 0.313
17 0.2385
14 0.6215
14 0.403
11 0.3365
13 0.3825
9 0.0665
11 0.289
17 0.3485
11 0.3155
8 0.2
8 0.0975
9 0.1675
10 0.245
11 0.189
15 0.236
13 0.2305
15 0.2015
15 0.1725
13 0.3505
12 0.246
10 0.292
6 0.102
5 0.021
15 0.3295
9 0.1975
12 0.211
9 0.2475
12 0.309
10 0.3145
10 0.1925
9 0.1915
12 0.3275
12 0.315
15 0.215
11 0.2805
9 0.157
11 0.255
11 0.125
10 0.1655
10 0.119
9 0.152
7 0.094
10 0.2875
7 0.1235
6 0.041
15 0.2125
10 0.153
12 0.2855
12 0.2665
21 0.165
6 0.027
5 0.0365
7 0.071
7 0.0765
6 0.0735
6 0.075
6 0.0655
7 0.1185
7 0.108
6 0.097
7 0.086
6 0.143
7 0.1215
7 0.138
6 0.127
6 0.13
6 0.208
7 0.175
6 0.156
6 0.1185
9 0.2435
7 0.2745
7 0.1795
8 0.245
8 0.266
9 0.229
8 0.2945
9 0.2175
8 0.3065
9 0.3355
9 0.27
8 0.3415
8 0.3375
9 0.4815
11 0.369
10 0.429
8 0.4035
10 0.407
10 0.362
9 0.4985
10 0.4735
9 0.3895
10 0.349
9 0.442
9 0.4545
12 0.455
10 0.498
8 0.5225
6 0.547
12 0.5175
11 0.549
10 0.653
11 0.606
10 0.609
9 0.421
12 0.5585
10 0.629
9 0.545
12 0.5315
11 0.6285
9 0.6355
11 0.465
11 0.5895
14 0.4525
9 0.619
10 0.6495
9 0.668
8 0.7595
11 0.675
9 0.586
17 0.959
15 0.5905
10 0.755
10 0.5445
12 0.784
9 0.628
11 0.861
11 0.833
11 0.8455
17 1.1465
6 0.0165
5 0.025
3 0.031
6 0.0295
4 0.031
6 0.0345
4 0.0455
5 0.065
4 0.05
6 0.056
5 0.062
6 0.0585
8 0.053
5 0.07
6 0.0825
6 0.0775
7 0.0705
7 0.0945
5 0.0665
7 0.104
7 0.111
6 0.1045
7 0.1505
6 0.084
6 0.124
7 0.155
7 0.157
6 0.1635
6 0.17
5 0.169
6 0.157
6 0.164
6 0.1645
7 0.1575
7 0.217
8 0.1815
6 0.1825
6 0.209
7 0.148
6 0.2025
7 0.1695
7 0.191
8 0.197
7 0.2355
7 0.2335
7 0.225
6 0.2355
7 0.2325
7 0.196
7 0.2315
7 0.261
7 0.1755
6 0.23
8 0.327
8 0.29
9 0.222
6 0.3245
6 0.3205
6 0.2925
8 0.194
7 0.312
7 0.1995
8 0.32
8 0.3035
7 0.272
6 0.3145
8 0.2835
7 0.3195
7 0.336
9 0.3165
8 0.362
9 0.289
8 0.25
8 0.3935
7 0.238
7 0.3655
8 0.347
8 0.3865
8 0.367
7 0.3695
8 0.3475
11 0.334
8 0.325
8 0.328
7 0.2715
8 0.3935
8 0.2855
8 0.3735
9 0.544
9 0.368
9 0.4525
8 0.3075
10 0.5625
10 0.513
8 0.54
8 0.5265
7 0.4075
9 0.4955
9 0.538
7 0.5575
8 0.4095
10 0.4985
8 0.5585
9 0.586
11 0.5245
8 0.479
8 0.5155
11 0.4515
11 0.5865
9 0.621
9 0.4655
9 0.518
9 0.5265
9 0.572
11 0.6025
11 0.565
10 0.554
8 0.585
11 0.594
10 0.6235
10 0.5705
10 0.4755
9 0.573
9 0.5845
8 0.637
11 0.599
8 0.5185
11 0.623
10 0.684
10 0.705
11 0.693
10 0.4935
10 0.6145
11 0.779
8 0.709
8 0.684
11 0.633
10 0.5475
10 0.515
9 0.57
11 0.6665
10 0.6645
9 0.6895
10 0.8515
11 0.69
9 0.6425
10 0.594
6 0.641
11 0.682
10 0.739
12 0.7645
12 0.7245
8 0.8255
10 0.893
10 0.8035
12 0.693
11 1.012
10 0.7645
11 0.6655
11 1.1335
12 1.007
4 0.012
3 0.018
4 0.0135
4 0.0155
4 0.027
4 0.03
5 0.0245
7 0.0365
6 0.054
5 0.0415
5 0.0405
6 0.055
6 0.065
6 0.0675
5 0.09
6 0.1165
6 0.1125
6 0.1165
7 0.122
6 0.194
7 0.172
7 0.1255
6 0.132
7 0.1255
7 0.174
6 0.1255
7 0.162
7 0.1985
6 0.2055
7 0.222
7 0.1545
7 0.1675
7 0.1945
8 0.1985
8 0.2135
6 0.241
7 0.1865
6 0.1945
6 0.16
7 0.18
7 0.27
6 0.211
6 0.206
7 0.2165
8 0.3395
7 0.235
7 0.248
9 0.215
8 0.2485
6 0.2485
7 0.246
8 0.3465
6 0.261
9 0.2615
8 0.215
8 0.3175
9 0.3525
8 0.2295
8 0.288
7 0.523
8 0.325
9 0.2625
9 0.3755
8 0.297
8 0.279
9 0.2595
10 0.3125
7 0.4225
9 0.434
9 0.4615
8 0.427
8 0.395
10 0.411
9 0.464
8 0.42
8 0.336
8 0.43
9 0.4565
8 0.5795
9 0.447
9 0.5415
8 0.412
8 0.3425
7 0.466
10 0.556
9 0.401
9 0.435
9 0.4245
10 0.3155
9 0.549
9 0.415
8 0.4765
9 0.945
9 0.3775
9 0.486
8 0.547
9 0.385
9 0.478
7 0.4595
8 0.481
9 0.485
8 0.696
8 0.5455
10 0.512
9 0.611
9 0.555
10 0.582
9 0.433
8 0.5315
9 0.783
9 0.498
10 0.4815
9 0.4615
9 0.447
8 0.5315
8 0.4285
8 0.5635
9 0.7335
8 0.587
8 0.589
10 0.5635
9 0.5115
10 0.632
10 0.6465
10 0.528
9 0.6415
11 0.565
11 0.553
10 0.5885
11 0.546
8 0.629
9 0.6035
9 0.6075
14 0.664
10 0.699
9 0.624
12 0.7355
9 0.7945
10 0.885
9 0.895
12 1.095
9 0.8545
9 0.6395
11 0.735
12 1.0465
10 0.889
10 1.0265
10 0.9035
8 0.691
12 1.026
12 0.931
11 0.952
11 0.896
11 1.109
11 1.1965
10 0.8295
11 1.488
6 0.196
4 0.034
5 0.0295
5 0.039
6 0.0545
5 0.044
5 0.435
5 0.0545
5 0.046
6 0.0565
7 0.102
5 0.077
7 0.096
6 0.0775
6 0.0925
5 0.105
6 0.1
8 0.0855
4 0.0875
6 0.081
7 0.0825
7 0.0945
7 0.089
6 0.1095
5 0.096
7 0.118
6 0.093
6 0.11
8 0.0825
7 0.0945
6 0.11
8 0.0865
9 0.111
8 0.097
7 0.152
5 0.1025
7 0.1665
8 0.1135
8 0.115
5 0.1445
5 0.1205
6 0.1265
7 0.157
6 0.168
7 0.173
7 0.126
7 0.1385
8 0.2065
8 0.175
7 0.1615
9 0.2115
9 0.208
8 0.164
8 0.184
8 0.358
7 0.2225
9 0.1575
8 0.206
11 0.1425
8 0.175
8 0.2055
8 0.167
8 0.2535
8 0.1785
8 0.211
9 0.244
8 0.2065
8 0.2205
8 0.214
7 0.2185
8 0.224
9 0.2945
9 0.302
9 0.239
9 0.2585
7 0.259
9 0.2925
8 0.3015
7 0.2595
8 0.248
7 0.3265
13 0.337
9 0.32
10 0.233
9 0.3005
9 0.369
9 0.428
9 0.3905
10 0.4725
9 0.2525
9 0.419
9 0.2895
8 0.3595
9 0.335
9 0.3475
10 0.4315
9 0.3205
8 0.372
9 0.3535
10 0.302
8 0.27
11 0.3745
9 0.2965
9 0.413
10 0.3285
9 0.3325
9 0.407
10 0.3135
9 0.341
9 0.3485
9 0.3715
9 0.3095
10 0.5565
9 0.547
11 0.414
8 0.4215
8 0.3635
11 0.352
10 0.2825
8 0.3815
9 0.397
10 0.382
10 0.347
9 0.383
10 0.461
9 0.511
10 0.4415
10 0.6715
10 0.405
8 0.4
9 0.4555
10 0.522
10 0.48
10 0.5825
10 0.8
10 0.5315
8 0.336
9 0.328
9 0.5985
10 0.388
10 0.4115
12 0.4645
10 0.508
11 0.451
10 0.565
11 0.4755
10 0.419
11 0.4455
11 0.6315
10 0.419
11 0.432
9 0.463
12 0.5405
10 0.407
12 0.6345
10 0.435
9 0.4495
10 0.4565
10 0.494
10 0.4475
10 0.4465
10 0.4845
12 0.4905
10 0.4795
9 0.446
10 0.484
10 0.5715
12 0.5765
10 0.596
10 0.463
9 0.4955
11 0.5475
9 0.5715
12 0.5865
9 0.5945
11 0.6025
12 0.5065
10 0.5165
12 0.497
10 0.534
9 0.705
9 0.707
10 0.5205
10 0.405
15 0.644
10 0.4865
11 0.556
10 0.6165
11 0.7455
11 0.4785
11 0.77
11 0.6865
9 0.7155
10 0.7245
10 0.564
13 0.7305
10 0.6
10 0.6395
10 0.724
10 0.615
10 0.6345
11 0.63
10 0.4375
13 0.876
9 0.8145
11 0.7465
12 0.6725
10 1.1075
11 1.0465
12 0.96
11 0.743
13 0.913
12 0.9515
11 0.697
11 0.6785
12 0.949
9 1.1565
14 1.232
14 0.8905
3 0.0055
4 0.019
7 0.105
5 0.0785
6 0.1325
7 0.187
5 0.1225
5 0.143
6 0.188
7 0.1185
8 0.1785
7 0.112
6 0.1455
5 0.141
9 0.2015
6 0.2015
6 0.2385
5 0.164
8 0.2435
9 0.213
6 0.2165
7 0.274
8 0.1975
9 0.229
6 0.19
6 0.126
8 0.347
7 0.2175
7 0.281
7 0.2795
6 0.2075
8 0.2945
6 0.2485
7 0.2655
9 0.239
9 0.361
8 0.2695
8 0.497
7 0.25
8 0.254
8 0.3685
9 0.346
8 0.398
9 0.3565
8 0.375
9 0.343
8 0.453
9 0.4755
8 0.504
9 0.595
8 0.4005
9 0.65
9 0.475
8 0.4095
8 0.387
9 0.613
8 0.453
9 0.452
8 0.4365
9 0.6405
11 0.4535
9 0.417
9 0.6
11 0.5125
8 0.353
10 0.462
8 0.477
9 0.4815
10 0.691
11 0.451
9 0.52
10 0.467
9 0.481
11 0.6605
10 0.6805
10 0.505
8 0.544
9 0.6635
10 0.7035
11 0.6405
11 0.55
10 0.59
10 0.677
9 0.702
8 0.475
11 0.695
11 0.8885
10 0.589
10 0.5945
11 0.833
10 0.651
10 0.616
12 0.7665
11 0.8415
12 0.9165
11 0.7535
11 0.73
10 0.797
12 1.017
13 1.351
10 0.9115
11 0.942
5 0.019
5 0.0415
6 0.047
6 0.05
6 0.063
5 0.079
5 0.09
6 0.079
7 0.0715
8 0.073
7 0.0985
7 0.083
7 0.0935
6 0.097
7 0.0935
7 0.0895
6 0.108
8 0.1
7 0.119
8 0.1525
7 0.1065
7 0.1275
7 0.095
8 0.129
8 0.141
7 0.139
8 0.135
7 0.131
7 0.129
6 0.1595
8 0.1385
7 0.181
10 0.2085
7 0.176
7 0.2015
9 0.188
8 0.1825
8 0.21
8 0.2825
7 0.1965
8 0.205
9 0.179
8 0.251
8 0.221
7 0.2935
8 0.204
8 0.3035
8 0.2075
8 0.2505
8 0.261
8 0.2455
9 0.2375
7 0.281
6 0.3005
9 0.1815
10 0.213
8 0.32
8 0.238
9 0.2965
7 0.2355
8 0.3525
9 0.3115
8 0.261
7 0.305
9 0.282
7 0.2555
10 0.245
9 0.1935
11 0.3745
7 0.2835
9 0.3725
9 0.32
9 0.3935
10 0.419
9 0.2505
10 0.2955
8 0.3475
9 0.3285
8 0.2375
8 0.358
10 0.327
9 0.269
12 0.3995
8 0.373
8 0.339
9 0.222
8 0.3945
11 0.3845
10 0.3685
8 0.349
10 0.3265
9 0.31
9 0.435
9 0.3595
10 0.4245
8 0.3345
9 0.3385
9 0.4
10 0.354
9 0.3705
12 0.306
8 0.3765
10 0.364
10 0.509
9 0.3275
10 0.3745
8 0.417
9 0.3475
10 0.3615
8 0.4605
9 0.4005
13 0.483
8 0.428
10 0.469
10 0.365
9 0.303
10 0.4305
10 0.559
10 0.428
11 0.419
8 0.4175
10 0.3965
10 0.463
8 0.377
8 0.427
9 0.575
9 0.4135
8 0.38
10 0.4495
9 0.504
10 0.5625
9 0.468
8 0.3835
9 0.379
8 0.4735
9 0.393
11 0.7285
10 0.4565
10 0.4835
12 0.6025
9 0.449
10 0.3835
9 0.436
9 0.5225
7 0.5735
10 0.473
9 0.6035
12 0.4935
12 0.6685
13 0.535
11 0.4995
11 0.446
12 0.582
9 0.3595
10 0.358
12 0.6285
9 0.464
11 0.4895
10 0.5005
9 0.4645
12 0.643
10 0.6765
9 0.438
9 0.4615
8 0.514
11 0.5255
10 0.6565
11 0.605
13 0.715
12 0.611
10 0.5805
9 0.5385
10 0.5215
10 0.5475
11 0.763
10 0.519
12 0.5645
14 0.741
9 0.605
10 0.5885
9 0.6665
9 0.5815
10 0.554
10 0.573
9 0.5695
12 0.6925
9 0.615
11 0.59
11 0.665
9 0.6385
10 0.586
9 0.4795
12 0.5935
11 0.688
9 0.667
12 0.711
10 0.6505
14 0.7685
11 0.6635
11 0.6145
11 0.631
12 0.606
9 0.6075
12 0.6255
11 0.711
13 0.5235
10 0.858
11 0.74
13 0.572
10 0.6045
10 0.592
11 0.714
11 0.7185
11 0.7775
12 0.687
10 0.8445
15 0.6805
11 0.6435
11 0.9895
12 0.9925
10 0.802
11 0.9215
10 0.919
13 1.1455
7 0.631
14 1.03
11 0.799
11 0.7275
12 0.9655
11 0.7735
12 1.083
12 1.1155
12 1.3485
5 0.096
6 0.166
7 0.272
7 0.3035
8 0.259
7 0.199
6 0.229
8 0.4005
8 0.207
10 0.362
7 0.295
8 0.195
9 0.419
9 0.3085
8 0.3485
9 0.494
9 0.4185
8 0.472
10 0.438
7 0.303
8 0.3495
8 0.3765
8 0.4955
8 0.4235
10 0.567
9 0.5425
10 0.543
10 0.6325
9 0.4805
10 0.5075
10 0.403
10 0.6535
10 0.3945
8 0.3975
11 0.6195
9 0.4975
9 0.5575
10 0.575
11 0.5195
10 0.5045
10 0.511
9 0.5815
11 0.5275
11 0.445
10 0.533
8 0.4895
9 0.672
11 0.777
10 0.5715
9 0.713
10 0.6325
11 0.5595
10 0.6775
9 0.7175
10 0.805
11 0.7625
13 0.6075
9 1.0715
11 0.691
11 0.9285
5 0.0105
4 0.0235
7 0.0565
6 0.0815
7 0.09
6 0.0815
7 0.098
6 0.095
8 0.1185
6 0.103
7 0.114
7 0.1405
6 0.1245
6 0.114
8 0.1125
11 0.1675
8 0.1395
7 0.135
7 0.1515
8 0.156
7 0.13
8 0.1525
7 0.1635
8 0.196
9 0.203
7 0.2505
8 0.2465
9 0.1885
8 0.2065
8 0.205
8 0.181
9 0.28
11 0.2245
8 0.334
10 0.347
10 0.285
10 0.2555
8 0.253
8 0.2165
9 0.308
9 0.2445
7 0.3285
10 0.2555
9 0.2805
8 0.3045
9 0.248
8 0.298
9 0.321
9 0.247
9 0.2715
9 0.53
9 0.3675
9 0.2705
8 0.2525
10 0.305
9 0.2615
10 0.295
6 0.3375
8 0.341
8 0.2345
7 0.332
9 0.304
9 0.382
9 0.3455
11 0.3135
7 0.302
11 0.421
9 0.3975
9 0.415
10 0.3755
11 0.454
11 0.3585
9 0.3805
13 0.4275
9 0.382
9 0.318
9 0.495
10 0.432
11 0.4685
10 0.3795
9 0.4735
10 0.45
11 0.3375
9 0.3485
9 0.3665
9 0.4035
10 0.37
10 0.518
10 0.3525
9 0.3365
10 0.4315
11 0.4655
11 0.456
10 0.386
11 0.466
10 0.482
9 0.334
10 0.479
8 0.4375
10 0.478
8 0.4255
11 0.566
11 0.4435
9 0.4975
12 0.5815
10 0.564
11 0.44
9 0.4605
11 0.372
15 0.579
9 0.587
12 0.425
11 0.487
9 0.5725
10 0.52
11 0.46
11 0.4845
11 0.475
9 0.63
11 0.5635
11 0.5065
11 0.594
12 0.5435
12 0.6535
10 0.5055
11 0.4765
10 0.508
10 0.4945
10 0.488
9 0.477
11 0.6735
12 0.7815
11 0.6525
16 0.616
10 0.5495
13 0.483
10 0.531
11 0.6195
10 0.5855
9 0.53
10 0.5925
11 0.5055
10 0.4625
12 0.5115
12 0.6715
12 0.643
11 0.556
11 0.6295
12 0.7165
10 0.671
10 0.6615
11 0.6655
13 0.6645
13 0.605
12 0.6565
13 0.675
10 0.929
12 0.732
11 1.0815
11 0.744
11 0.83
13 0.801
4 0.0125
4 0.0075
5 0.017
6 0.053
7 0.036
6 0.031
5 0.048
6 0.056
6 0.0375
6 0.0585
7 0.0875
6 0.0695
7 0.0725
6 0.0715
9 0.1425
6 0.1065
7 0.0905
6 0.105
7 0.109
7 0.158
7 0.128
8 0.1385
7 0.1865
8 0.1675
7 0.159
8 0.2575
7 0.2125
10 0.2395
10 0.167
8 0.268
9 0.3315
12 0.288
10 0.21
9 0.2875
9 0.288
9 0.3435
9 0.325
9 0.2635
11 0.356
10 0.381
9 0.342
9 0.4345
10 0.3875
9 0.513
10 0.5165
10 0.37
12 0.4295
10 0.465
14 0.5255
9 0.7345
5 0.04
5 0.0475
5 0.072
6 0.051
8 0.072
8 0.0565
8 0.1305
7 0.14
7 0.173
8 0.138
7 0.165
6 0.1895
9 0.162
8 0.152
8 0.2075
8 0.332
8 0.2435
7 0.235
7 0.2665
9 0.2005
7 0.3165
8 0.2735
8 0.25
8 0.271
9 0.361
8 0.277
7 0.3135
8 0.246
8 0.355
8 0.3125
10 0.3265
9 0.368
9 0.3945
9 0.4455
11 0.2925
9 0.393
8 0.418
7 0.3485
11 0.4145
9 0.4335
10 0.492
8 0.438
8 0.5575
9 0.493
9 0.603
8 0.6165
10 0.818
11 0.813
12 0.73
10 0.747
10 0.6835
11 0.9155
12 0.8565
10 0.6555
17 0.735
8 0.3045
10 0.2995
11 0.243
7 0.114
7 0.1545
11 0.273
7 0.134
8 0.1885
10 0.1475
10 0.1025
19 0.2655
9 0.124
9 0.1175
11 0.2175
10 0.434
14 0.416
15 0.562
27 0.7535
13 0.5185
5 0.076
9 0.2165
8 0.3265
7 0.0855
4 0.005
3 0.0125
6 0.0675
7 0.1405
8 0.2705
9 0.201
7 0.1365
9 0.177
11 0.192
6 0.113
7 0.147
8 0.1685
10 0.2395
7 0.106
12 0.4375
12 0.359
9 0.462
6 0.08
10 0.2945
9 0.2
8 0.143
12 0.3055
9 0.361
10 0.391
16 0.405
14 0.5825
10 0.222
7 0.076
9 0.1685
10 0.2025
9 0.1575
9 0.1405
11 0.2015
12 0.186
8 0.1305
7 0.0465
10 0.1805
18 0.8435
8 0.1335
5 0.0545
10 0.368
16 0.473
12 0.4915
17 0.643
14 0.3025
12 0.61
19 0.732
17 0.7245
11 0.785
9 0.377
5 0.1395
9 0.414
6 0.115
5 0.104
6 0.066
4 0.0055
7 0.055
6 0.0155
5 0.0115
10 0.3245
13 0.4805
12 0.342
20 0.414
14 0.3
15 0.358
14 0.462
21 0.358
16 0.3355
13 0.317
6 0.2345
6 0.064
9 0.193
9 0.295
14 0.2
12 0.222
10 0.243
11 0.3215
15 0.5265
14 0.419
6 0.0205
13 0.1355
5 0.037
11 0.0905
10 0.1565
6 0.0265
21 0.525
13 0.5195
25 0.4265
19 0.3445
18 0.5305
7 0.175
6 0.0565
5 0.0515
8 0.175
16 0.5115
27 0.3245
18 0.4865
17 0.387
13 0.5065
17 0.5635
8 0.165
10 0.1965
7 0.0765
13 0.276
14 0.3285
13 0.2385
8 0.3395
17 0.401
13 0.4505
14 0.296
9 0.297
13 0.356
7 0.0815
7 0.0305
12 0.267
7 0.0805
13 0.2735
9 0.2675
9 0.3575
17 0.419
14 0.3305
13 0.4125
15 0.422
17 0.3905
8 0.225
8 0.2105
12 0.068
11 0.152
7 0.1735
10 0.2105
11 0.0935
9 0.192
10 0.12
9 0.2295
6 0.083
12 0.345
11 0.654
13 0.4995
14 0.4125
11 0.639
14 0.8005
12 0.216
8 0.2505
13 0.264
8 0.166
13 0.506
10 0.3155
11 0.3625
17 0.312
13 0.581
14 0.2745
13 0.8955
14 0.5735
15 0.391
13 0.3465
12 0.3725
18 0.511
14 0.3735
15 0.6535
13 0.519
15 0.751
20 0.487
14 0.403
19 0.4345
9 0.3725
10 0.3305
9 0.226
8 0.25
10 0.3125
7 0.221
9 0.1605
9 0.1635
9 0.3235
7 0.1365
6 0.068
10 0.4305
6 0.08
10 0.2525
9 0.1545
6 0.076
12 0.3335
10 0.3325
13 0.322
8 0.2825
7 0.167
8 0.2755
10 0.277
10 0.385
9 0.2505
11 0.399
11 0.422
23 0.302
12 0.485
16 0.2225
11 0.2
13 0.2145
13 0.143
7 0.1365
8 0.0545
16 0.4035
14 0.391
17 0.293
13 0.3415
13 0.2505
12 0.251
15 0.2695
10 0.1145
14 0.213
12 0.3275
8 0.111
17 0.5775
10 0.12
11 0.0925
13 0.2465
15 0.3345
15 0.2315
9 0.1515
15 0.327
9 0.2815
13 0.566
23 0.933
23 0.425
18 0.3885
11 0.4015
17 0.6275
17 0.566
11 0.355
7 0.0605
6 0.028
6 0.009
21 0.472
17 0.638
13 0.313
11 0.3035
16 0.376
9 0.2035
12 0.2765
19 0.3815
18 0.548
17 0.637
11 0.4825
13 0.3805
13 0.4515
17 0.391
20 0.535
13 0.601
11 0.2985
12 0.343
18 0.5005
18 0.4635
15 0.392
12 0.4595
19 0.8665
15 0.487
16 0.8045
12 0.3545
8 0.1625
3 0.0085
12 0.145
12 0.253
12 0.1555
10 0.0725
8 0.154
12 0.2745
12 0.1405
10 0.096
5 0.011
5 0.009
11 0.3225
16 0.2265
11 0.165
12 0.1905
14 0.2595
11 0.2315
10 0.2495
11 0.165
16 0.1585
10 0.11
10 0.085
7 0.057
14 0.55
14 0.4435
14 0.404
17 0.5805
14 0.3795
17 0.35
13 0.163
12 0.3
16 0.159
10 0.0535
15 0.309
15 0.5265
10 0.3515
12 0.572
15 0.4805
8 0.371
10 0.2635
9 0.2165
7 0.0525
12 0.2935
9 0.094
10 0.1135
18 0.1135
11 0.0415
18 0.1945
10 0.192
13 0.1
15 0.2105
12 0.1905
10 0.1255
6 0.044
13 0.358
14 0.2715
6 0.0445
10 0.289
9 0.081
11 0.1775
18 0.529
11 0.4255
16 0.54
16 0.5485
14 0.208
23 0.2515
9 0.062
16 0.258
9 0.071
13 0.2025
10 0.339
9 0.186
11 0.1785
9 0.2125
12 0.2295
14 0.2875
6 0.036
7 0.0745
9 0.1125
10 0.186
10 0.0725
9 0.0975
8 0.0395
5 0.0385
6 0.023
5 0.028
5 0.027
4 0.0125
20 0.3975
14 0.2025
13 0.2625
8 0.144
17 0.312
11 0.276
11 0.275
9 0.142
16 0.3025
8 0.093
13 0.272
11 0.474
20 0.393
14 0.6745
14 0.5135
14 0.517
12 0.38
18 0.5915
13 0.377
8 0.1525
14 0.2025
13 0.207
8 0.11
12 0.2745
14 0.275
14 0.1955
8 0.077
13 0.21
11 0.5115
14 0.246
15 0.242
7 0.163
10 0.1905
11 0.167
8 0.115
9 0.096
12 0.174
15 0.215
12 0.2715
15 0.2015
19 0.2815
12 0.219
9 0.0625
5 0.044
6 0.052
6 0.118
6 0.0745
7 0.059
7 0.2285
6 0.1405
6 0.175
8 0.1745
6 0.159
8 0.21
8 0.259
8 0.25
8 0.2765
10 0.2505
7 0.3445
8 0.37
7 0.267
9 0.4625
9 0.392
11 0.387
9 0.4475
11 0.48
9 0.5
9 0.5685
10 0.482
9 0.5885
8 0.6235
9 0.587
10 0.5395
10 0.6675
10 0.5785
12 0.7225
11 0.593
12 0.6555
11 0.6725
15 0.733
13 0.713
13 0.694
9 0.8715
14 0.75
10 0.707
10 1.0685
4 0.02
4 0.024
5 0.0215
4 0.0345
5 0.0415
5 0.066
6 0.0515
6 0.065
7 0.058
7 0.0625
6 0.108
6 0.115
7 0.1155
6 0.1575
7 0.1445
7 0.175
6 0.269
6 0.185
7 0.231
6 0.2235
8 0.2005
7 0.1945
6 0.2025
7 0.198
6 0.1895
7 0.23
9 0.231
7 0.311
8 0.201
8 0.243
7 0.274
7 0.218
7 0.239
9 0.285
7 0.394
8 0.4035
6 0.41
6 0.3095
8 0.4055
9 0.33
8 0.5475
7 0.44
9 0.504
8 0.3905
7 0.429
8 0.41
8 0.405
7 0.4695
9 0.542
9 0.491
11 0.412
8 0.3985
8 0.6025
9 0.5335
8 0.564
10 0.5005
10 0.6
8 0.5085
9 0.5415
10 0.545
9 0.6865
10 0.671
9 0.477
8 0.4485
11 0.659
9 0.5455
8 0.604
11 0.617
11 0.556
9 0.5355
12 0.6735
9 0.741
9 0.8115
13 0.7855
8 0.7725
10 0.767
12 0.696
13 0.7295
10 0.9915
12 1.128
10 1.0515
4 0.0215
5 0.495
5 0.0415
6 0.0745
6 0.0955
6 0.0925
8 0.1765
6 0.1315
7 0.1625
7 0.1635
7 0.209
7 0.173
7 0.1525
6 0.2645
7 0.2085
7 0.2025
7 0.233
8 0.266
8 0.279
8 0.2935
7 0.233
8 0.294
9 0.273
7 0.377
8 0.2465
8 0.3095
9 0.265
9 0.2985
9 0.4355
7 0.3745
7 0.403
9 0.368
8 0.294
8 0.434
8 0.2835
9 0.3495
9 0.4015
9 0.546
9 0.3875
8 0.4235
8 0.41
7 0.467
8 0.3085
8 0.413
9 0.496
8 0.445
8 0.5415
9 0.4915
9 0.4215
10 1.005
10 0.4505
9 0.543
7 0.707
9 0.5885
10 0.4635
9 0.505
10 0.4965
11 0.7105
9 0.484
10 0.4645
11 0.6325
10 0.6575
8 0.537
9 0.506
9 0.6055
9 0.5775
9 0.5235
9 0.615
10 0.6095
9 0.7215
9 0.545
10 0.694
9 0.5985
11 0.576
13 0.926
13 0.7105
11 0.724
11 0.7635
10 0.8745
13 0.693
11 0.83
9 0.8735
11 0.9095
12 0.8915
11 1.0615
3 0.0125
4 0.0135
4 0.0275
5 0.0425
6 0.0675
6 0.1005
6 0.075
7 0.078
5 0.074
7 0.096
8 0.14
7 0.095
7 0.1705
8 0.1215
8 0.149
7 0.176
7 0.0965
8 0.416
7 0.1145
6 0.138
8 0.124
8 0.1325
7 0.169
8 0.1295
8 0.1855
7 0.159
9 0.182
8 0.2235
7 0.1615
8 0.261
8 0.252
8 0.187
7 0.279
11 0.2535
8 0.2215
8 0.1895
10 0.252
9 0.245
9 0.2645
8 0.3985
9 0.2015
7 0.3065
8 0.2415
8 0.2355
10 0.329
8 0.345
9 0.3045
10 0.3285
8 0.366
10 0.3025
10 0.4325
9 0.495
10 0.257
9 0.481
11 0.262
8 0.551
10 0.402
11 0.329
11 0.332
10 0.5265
9 0.4115
10 0.5405
11 0.47
9 0.3645
10 0.339
10 0.4025
9 0.2895
8 0.411
9 0.4545
10 0.4625
10 0.4925
8 0.457
11 0.5055
9 0.4325
9 0.6095
10 0.6895
11 0.389
10 0.4935
9 0.6005
10 0.5325
10 0.5445
10 0.5175
12 0.555
10 0.452
12 0.539
10 0.4935
11 0.5565
10 0.5195
10 0.5395
11 0.49
10 0.515
9 0.6185
12 0.6485
9 0.6255
11 0.6525
9 0.8365
13 0.7885
9 0.8265
11 0.706
10 1.1055
9 1.253
5 0.0205
4 0.0285
4 0.038
7 0.098
6 0.072
7 0.0945
8 0.12
5 0.085
6 0.119
7 0.117
7 0.1575
7 0.213
7 0.2365
8 0.3075
9 0.309
8 0.2235
9 0.4515
7 0.424
9 0.4325
7 0.402
9 0.38
9 0.3875
8 0.3695
8 0.416
9 0.49
8 0.484
9 0.6245
10 0.465
9 0.4535
9 0.4255
9 0.5105
10 0.539
10 0.59
10 0.535
10 0.656
8 0.5785
9 0.591
10 0.575
10 0.623
12 0.526
9 0.4935
8 0.5015
11 0.8875
11 0.524
11 0.8485
11 0.831
11 0.768
11 0.8465
10 0.637
12 0.723
10 1.1705
11 1.1495
6 0.0505
4 0.051
5 0.088
6 0.075
7 0.0875
5 0.0805
7 0.07
7 0.0855
8 0.151
6 0.1
8 0.15
7 0.109
7 0.1555
9 0.161
8 0.165
8 0.264
8 0.211
8 0.2855
9 0.2115
8 0.249
9 0.245
8 0.2255
8 0.25
9 0.231
8 0.239
8 0.2935
8 0.456
8 0.292
10 0.352
8 0.417
11 0.3675
10 0.2755
8 0.358
10 0.3525
8 0.34
8 0.2695
9 0.347
8 0.3355
9 0.354
8 0.455
9 0.495
8 0.498
8 0.371
10 0.5205
9 0.4615
9 0.393
11 0.4315
11 0.363
9 0.3795
9 0.485
9 0.334
10 0.4675
10 0.492
10 0.57
9 0.445
10 0.4575
10 0.617
9 0.4375
11 0.465
13 0.4365
9 0.457
10 0.425
11 0.507
12 0.469
11 0.516
11 0.5865
11 0.559
9 0.545
10 0.382
10 0.5415
9 0.455
10 0.5935
11 0.531
10 0.667
11 0.5725
10 0.437
10 0.456
10 0.5505
9 0.618
10 0.548
7 0.4915
11 0.634
11 0.6
10 0.4785
8 0.593
11 0.5385
11 0.59
11 0.625
12 0.5935
11 0.526
12 0.6115
15 0.693
12 0.753
11 0.6215
12 0.7255
13 0.4975
10 0.7765
10 0.675
9 0.5355
12 0.5755
9 0.715
9 0.6595
10 0.739
11 0.618
12 0.657
10 0.667
13 0.9815
11 0.938
13 0.9955
12 0.909
12 0.954
6 0.14
8 0.212
6 0.254
8 0.4235
8 0.465
7 0.306
8 0.391
9 0.508
8 0.4065
10 0.618
8 0.368
13 0.548
10 0.6115
9 0.4625
9 0.509
9 0.4775
8 0.5305
8 0.4525
11 0.653
9 0.409
9 0.597
10 0.5475
9 0.5265
9 0.532
11 0.634
9 0.456
11 0.678
10 0.592
10 0.6205
11 0.6605
13 0.8345
11 0.75
14 1.2395
12 0.821
4 0.0305
6 0.09
8 0.106
7 0.1105
8 0.0845
6 0.1155
6 0.115
7 0.156
8 0.136
9 0.1755
8 0.14
8 0.171
9 0.138
8 0.1485
8 0.2265
9 0.182
7 0.177
8 0.241
8 0.226
7 0.237
11 0.2775
11 0.3155
8 0.3015
9 0.273
8 0.3125
10 0.293
10 0.3015
11 0.3045
9 0.3885
9 0.3305
10 0.4005
10 0.385
9 0.4505
8 0.2895
10 0.325
9 0.45
10 0.425
11 0.4925
9 0.4525
8 0.453
9 0.326
12 0.382
9 0.4095
9 0.4005
11 0.3425
12 0.3695
11 0.469
11 0.422
13 0.4915
11 0.371
11 0.4875
11 0.492
10 0.495
11 0.577
9 0.4775
9 0.4405
11 0.5525
9 0.559
11 0.695
12 0.6345
11 0.6955
9 0.5455
11 0.587
10 0.7765
10 0.5325
11 0.557
11 0.615
11 0.58
10 0.686
11 0.667
11 0.647
13 0.566
14 0.5415
11 1.0135
4 0.019
5 0.026
6 0.039
7 0.3045
7 0.139
8 0.1235
8 0.2
10 0.207
10 0.197
11 0.244
11 0.302
9 0.2655
9 0.3355
9 0.249
11 0.3685
8 0.2635
9 0.4355
10 0.446
11 0.43
8 0.5145
11 0.5985
10 0.6065
5 0.053
5 0.059
5 0.1505
7 0.0975
7 0.088
8 0.1265
8 0.1605
7 0.1215
7 0.1815
7 0.1725
6 0.2965
10 0.436
8 0.1635
8 0.3295
10 0.318
9 0.3115
7 0.4895
8 0.44
9 0.354
10 0.362
10 0.581
11 0.435
9 0.5105
10 0.536
10 0.4625
11 0.526
11 0.74
10 0.7385
9 0.2215
8 0.2165
9 0.1885
11 0.312
10 0.188
10 0.259
11 0.078
20 0.2885
5 0.0145
5 0.0265
4 0.021
9 0.6075
13 0.336
14 0.4315
13 0.5345
12 0.6755
24 0.6675
10 0.5835
21 0.595
11 0.232
9 0.1755
7 0.2375
9 0.29
10 0.279
9 0.1575
9 0.3415
6 0.097
7 0.0565
6 0.076
15 0.4445
9 0.33
13 0.4365
9 0.29
18 0.627
15 0.503
15 0.3925
10 0.3595
14 0.3245
13 0.316
11 0.239
6 0.0995
9 0.147
11 0.229
12 0.229
15 0.291
8 0.106
8 0.045
7 0.1165
11 0.2245
10 0.4335
11 0.404
13 0.6995
11 0.3645
6 0.237
8 0.282
16 0.8835
7 0.412
5 0.011
13 0.5665
14 0.3105
20 0.354
12 0.426
18 0.2585
5 0.0605
7 0.056
11 0.1865
9 0.2395
10 0.271
6 0.1115
17 0.5095
17 0.501
15 0.456
9 0.0795
8 0.037
15 0.2105
9 0.057
14 0.1375
12 0.3785
10 0.4535
14 0.3745
13 0.33
14 0.452
11 0.531
16 0.4125
10 0.149
14 0.4435
16 0.483
11 0.216
9 0.109
18 0.2985
8 0.258
16 0.44
9 0.1425
10 0.1645
13 0.231
9 0.1575
12 0.4835
11 0.387
12 0.158
13 0.2405
12 0.5215
13 0.4525
14 0.596
8 0.0865
18 0.428
14 0.6375
15 0.6935
15 0.377
14 0.6265
15 0.5825
14 0.396
19 0.7785
13 0.694
13 0.342
15 0.464
11 0.402
6 0.0725
9 0.197
8 0.233
12 0.3
6 0.1705
7 0.194
5 0.0605
12 0.375
9 0.3185
7 0.2155
18 0.6145
13 0.3345
12 0.58
14 0.5035
17 0.398
12 0.5405
14 0.2
11 0.3005
10 0.2105
11 0.1415
12 0.402
13 0.3195
17 0.297
11 0.169
13 0.192
18 0.265
12 0.215
12 0.2
15 0.213
12 0.26
18 0.493
24 0.533
11 0.317
13 0.414
11 0.371
11 0.348
13 0.6965
14 0.4985
12 0.305
15 0.4695
15 0.275
12 0.262
9 0.2845
11 0.2615
13 0.5525
14 0.4905
14 0.3345
14 0.437
17 0.524
13 0.477
16 0.4325
16 0.4445
11 0.6525
15 0.6465
12 0.302
16 0.3235
16 0.383
10 0.097
9 0.1805
5 0.037
9 0.21
13 0.483
12 0.1915
17 0.243
11 0.138
11 0.184
9 0.0745
16 0.171
7 0.034
4 0.0095
19 0.4715
16 0.302
11 0.198
15 0.2475
12 0.1435
12 0.1165
10 0.0615
12 0.2985
16 0.6255
13 0.3775
10 0.2905
10 0.146
11 0.312
13 0.1735
12 0.191
8 0.0955
12 0.1465
11 0.185
15 0.6025
16 0.5415
12 0.3465
17 0.4285
12 0.215
14 0.1315
13 0.166
13 0.175
12 0.232
14 0.1615
11 0.1215
13 0.3265
10 0.1665
11 0.1365
13 0.224
15 0.3535
8 0.171
10 0.206
10 0.1685
6 0.1385
8 0.105
5 0.0415
20 0.3935
19 0.4005
9 0.121
9 0.124
10 0.307
11 0.0655
11 0.134
5 0.035
17 0.3685
13 0.4215
17 0.41
12 0.169
10 0.0615
16 0.17
19 0.3225
10 0.237
10 0.2085
6 0.048
5 0.028
8 0.0615
8 0.038
5 0.009
19 0.3245
15 0.2605
14 0.3055
7 0.0585
13 0.194
13 0.341
18 0.3035
13 0.734
16 0.377
10 0.5035
13 0.353
19 0.5835
10 0.368
13 0.412
13 0.357
18 0.5495
12 0.1955
9 0.0855
8 0.19
10 0.28
18 0.2145
13 0.1685
9 0.066
8 0.0815
7 0.0785
8 0.082
6 0.081
7 0.147
7 0.131
6 0.167
7 0.192
8 0.25
9 0.3325
7 0.249
9 0.432
7 0.472
9 0.491
8 0.4945
8 0.539
10 0.444
11 0.5195
9 0.497
11 0.536
10 0.567
10 0.6565
13 0.882
13 1.1455
4 0.0345
6 0.0425
6 0.065
5 0.073
6 0.097
6 0.0915
6 0.1255
7 0.1045
6 0.0945
8 0.134
6 0.188
8 0.21
7 0.234
7 0.1955
8 0.349
7 0.219
9 0.256
8 0.2545
8 0.3015
8 0.2555
7 0.2885
7 0.4035
7 0.3205
8 0.3645
8 0.43
8 0.4445
8 0.4985
9 0.502
12 0.598
10 0.53
8 0.4925
8 0.6715
9 0.5235
11 0.4495
10 0.525
11 0.5855
10 0.583
9 0.4915
9 0.642
10 0.5815
11 0.7295
10 0.8655
11 0.718
9 0.8045
3 0.0075
4 0.02
6 0.122
6 0.116
7 0.104
6 0.1375
7 0.2025
7 0.197
8 0.21
6 0.242
7 0.156
7 0.167
8 0.35
7 0.38
8 0.509
8 0.3065
8 0.2375
8 0.2905
10 0.348
8 0.4645
8 0.4165
8 0.4155
9 0.4055
8 0.3695
8 0.3945
9 0.4845
10 0.38
9 0.491
8 0.4475
12 0.5045
10 0.5315
11 0.4695
10 0.592
10 0.4715
9 0.605
11 0.554
9 0.4865
10 0.667
9 0.7115
11 0.7185
11 0.7285
9 0.556
10 0.8005
12 0.6425
11 0.7755
11 0.8605
11 0.8985
10 0.871
11 0.7925
3 0.015
4 0.0295
4 0.0415
6 0.0615
6 0.079
6 0.097
7 0.072
6 0.0775
6 0.0785
7 0.096
7 0.108
7 0.1005
6 0.1545
6 0.151
9 0.1245
8 0.1695
6 0.119
7 0.2075
8 0.1775
8 0.1415
8 0.253
8 0.195
8 0.1795
9 0.2155
8 0.196
7 0.2375
9 0.2385
7 0.28
9 0.229
8 0.2575
9 0.3055
8 0.2875
9 0.2945
8 0.296
8 0.3165
9 0.268
8 0.31
10 0.412
10 0.5305
10 0.6355
9 0.3535
8 0.4315
8 0.349
9 0.4555
9 0.3605
9 0.3605
10 0.4135
10 0.3915
11 0.444
9 0.54
9 0.4035
9 0.486
10 0.3425
9 0.4995
8 0.4225
11 0.441
11 0.522
10 0.4905
9 0.3545
10 0.4835
9 0.5795
10 0.605
9 0.564
11 0.517
9 0.631
11 0.4265
10 0.657
12 0.75
11 0.658
11 0.689
9 0.58
11 0.686
8 0.583
12 0.6485
11 0.749
10 0.6025
11 0.647
12 0.708
12 1.2395
4 0.0095
8 0.1135
5 0.1385
7 0.1245
8 0.2385
8 0.31
7 0.2865
8 0.341
7 0.409
9 0.4585
9 0.3935
10 0.4635
10 0.423
11 0.7045
11 0.4375
9 0.7315
14 0.5795
9 0.4915
11 0.6355
12 0.4955
9 0.565
8 0.583
10 0.6035
10 0.7395
9 0.643
10 0.573
10 0.678
10 0.95
13 0.87
6 0.03
7 0.0425
5 0.0585
5 0.057
5 0.052
6 0.0725
6 0.1015
8 0.135
6 0.1335
8 0.123
8 0.1495
7 0.169
9 0.1515
8 0.2375
8 0.1525
7 0.1645
9 0.1895
9 0.1905
8 0.163
9 0.2205
9 0.213
8 0.2945
10 0.2985
10 0.4205
9 0.3905
9 0.256
9 0.346
11 0.2975
7 0.336
10 0.3655
9 0.349
10 0.2945
10 0.3535
8 0.3445
9 0.3315
9 0.345
9 0.4675
8 0.486
11 0.437
10 0.4325
9 0.326
8 0.4235
10 0.434
10 0.5005
10 0.4565
12 0.49
10 0.441
10 0.5095
11 0.492
10 0.4305
10 0.517
9 0.4525
11 0.5675
11 0.726
10 0.454
11 0.447
10 0.481
14 0.61
11 0.5255
11 0.5515
9 0.516
13 0.5065
12 0.6445
11 0.6155
11 0.6215
10 0.55
10 0.5985
13 0.69
12 0.4955
10 0.575
11 0.5975
10 0.622
10 0.5
11 0.8505
11 0.5605
11 0.532
9 0.6435
11 0.7035
11 0.809
9 0.62
10 0.89
11 0.637
11 0.655
10 0.612
11 1.2455
11 0.873
11 1.1945
5 0.0685
7 0.1725
7 0.21
7 0.165
7 0.323
9 0.2735
9 0.22
9 0.1765
7 0.4145
9 0.45
8 0.332
7 0.3445
10 0.3845
9 0.3435
9 0.3415
9 0.502
10 0.914
10 0.533
10 0.4895
9 0.476
10 0.565
9 0.556
9 0.512
9 0.647
11 0.694
12 0.6065
13 0.819
12 0.7105
5 0.041
5 0.039
7 0.0675
6 0.1
6 0.143
7 0.118
8 0.17
7 0.195
8 0.2145
8 0.191
8 0.2425
8 0.234
9 0.235
10 0.3395
9 0.2605
9 0.307
9 0.2975
10 0.294
8 0.2025
11 0.2435
10 0.3065
9 0.2845
10 0.346
10 0.3345
9 0.3345
9 0.3895
9 0.2815
10 0.364
9 0.516
9 0.333
9 0.3285
8 0.321
13 0.442
9 0.4025
9 0.437
10 0.526
10 0.4985
10 0.49
11 0.4895
12 0.5285
11 0.527
9 0.5055
10 0.5995
12 0.407
8 0.433
10 0.5015
10 0.5105
11 0.528
13 0.6275
14 0.678
10 0.6275
12 0.6645
11 0.686
13 0.675
10 0.5465
11 0.607
12 0.8155
3 0.0235
6 0.0595
7 0.0615
7 0.11
9 0.173
8 0.1645
8 0.318
10 0.2855
8 0.221
8 0.2435
9 0.4225
12 0.4605
8 0.0985
6 0.106
8 0.1805
8 0.2725
8 0.289
9 0.406
8 0.477
10 0.3605
10 0.4275
9 0.4815
9 0.4735
7 0.535
11 0.4605
10 0.5985
11 0.5565
11 0.7525
12 0.5375
14 0.2305
10 0.256
14 0.165
11 0.345
6 0.0855
7 0.175
9 0.146
4 0.012
8 0.0795
8 0.372
9 0.375
11 0.255
9 0.3915
16 0.44
14 0.326
11 0.1625
6 0.096
9 0.2495
14 0.6175
6 0.1645
7 0.1255
10 0.2425
12 0.282
9 0.446
11 0.236
8 0.19
9 0.071
16 0.443
12 0.322
9 0.447
14 0.3575
14 0.4155
10 0.266
18 0.508
5 0.058
19 0.285
10 0.289
15 0.2505
8 0.1505
9 0.2455
15 0.2875
12 0.203
9 0.191
5 0.056
12 0.274
9 0.048
16 0.2925
15 0.587
10 0.18
15 0.5655
7 0.1305
10 0.439
15 0.5985
10 0.2945
9 0.071
7 0.1525
7 0.2205
9 0.4315
12 0.431
12 0.4605
16 0.2955
12 0.342
13 0.273
9 0.1535
12 0.263
13 0.4405
14 0.7035
17 0.488
10 0.3455
4 0.005
15 0.2055
12 0.3315
4 0.0075
16 0.413
16 0.292
6 0.0835
4 0.0245
13 0.276
9 0.1515
10 0.1985
13 0.1865
10 0.083
15 0.2865
11 0.315
19 0.2415
11 0.4535
10 0.2845
13 0.4335
18 0.479
11 0.321
8 0.042
10 0.0875
10 0.2405
12 0.0995
20 0.27
8 0.1955
14 0.2725
12 0.2745
10 0.7735
16 0.564
21 0.6275
17 0.312
11 0.171
6 0.022
5 0.0215
11 0.263
13 0.186
13 0.237
10 0.0745
14 0.3075
11 0.2595
15 0.391
11 0.2555
14 0.3765
20 0.348
6 0.0205
13 0.2635
16 0.202
12 0.2855
13 0.2355
13 0.2115
13 0.1815
5 0.08
8 0.255
7 0.296
9 0.271
12 0.281
10 0.4935
9 0.5185
11 0.8225
11 0.769
10 1.133
10 1.0745
4 0.059
5 0.0445
6 0.0575
6 0.052
6 0.0625
6 0.123
6 0.1655
6 0.0935
6 0.1105
8 0.199
7 0.1925
8 0.2055
6 0.163
7 0.2205
7 0.2035
8 0.251
6 0.282
7 0.416
8 0.444
6 0.363
6 0.3545
10 0.6245
11 0.53
10 0.6135
11 0.6865
8 0.621
11 0.758
10 0.6705
9 0.6315
10 0.8105
12 0.984
4 0.011
5 0.04
6 0.0575
6 0.098
6 0.115
6 0.181
7 0.2855
6 0.352
8 0.2505
8 0.293
10 0.2565
9 0.3525
9 0.4315
11 0.503
12 0.5515
8 0.597
9 0.62
9 0.5775
8 0.479
8 0.5425
10 0.4865
10 0.665
9 0.646
11 0.6775
8 0.61
10 0.7055
11 0.713
10 0.708
11 0.8215
6 0.037
6 0.058
7 0.0915
7 0.0865
6 0.1005
8 0.1125
7 0.1355
7 0.174
8 0.258
8 0.3165
10 0.2075
7 0.327
11 0.242
8 0.3595
10 0.322
11 0.288
11 0.3685
12 0.447
10 0.449
10 0.4815
8 0.4025
10 0.3615
9 0.445
11 0.285
11 0.4655
13 0.6335
9 0.46
9 0.5805
10 0.4615
13 0.675
10 0.5075
10 0.539
9 0.4675
11 0.5755
11 0.797
10 0.8195
8 0.302
8 0.327
10 0.375
9 0.5845
11 0.553
9 0.653
6 0.093
7 0.153
6 0.1335
7 0.1
8 0.175
7 0.246
8 0.2015
8 0.1875
9 0.2365
8 0.278
8 0.3795
8 0.289
9 0.348
10 0.4405
8 0.343
8 0.3395
11 0.425
9 0.581
10 0.516
10 0.506
11 0.639
8 0.369
10 0.4865
9 0.423
9 0.488
11 0.5995
12 0.645
11 0.7465
11 0.5175
13 0.667
11 0.467
12 0.684
9 0.594
9 0.577
9 0.728
9 0.7365
11 0.475
11 0.7075
10 0.8825
11 0.8725
9 0.844
11 0.7755
7 0.1645
7 0.2365
8 0.2405
9 0.569
8 0.3495
9 0.7755
8 0.414
9 0.531
10 0.547
9 0.6575
9 0.6185
9 0.586
4 0.048
7 0.073
9 0.215
8 0.1755
8 0.2275
8 0.197
9 0.3195
11 0.321
10 0.378
8 0.404
10 0.331
10 0.3465
11 0.379
10 0.3695
11 0.4055
9 0.3895
11 0.4405
9 0.52
11 0.492
11 0.535
10 0.5205
10 0.468
11 0.5725
13 0.624
13 0.642
11 0.7465
11 0.6205
10 0.664
11 0.727
11 0.8005
6 0.063
7 0.0565
6 0.0835
7 0.0995
8 0.1885
6 0.219
6 0.1575
8 0.2185
8 0.241
8 0.201
9 0.35
11 0.458
11 0.4255
8 0.137
7 0.181
7 0.1255
7 0.15
10 0.232
9 0.269
8 0.2865
10 0.375
10 0.3155
8 0.4
11 0.37
10 0.439
9 0.5255
10 0.531
12 0.9455
