# Supplementary material for: Analysis of cause-effect inference by comparing regression errors
Source: PeerJ Comput Sci. 2019 Jan 21;5:e169. doi: 10.7717/peerj-cs.169 (PMC7924496; doi:10.7717/peerj-cs.169)
Supplement: Supplemental Information 2 — Contains artificial and real-world data sets. [file peerj-cs-05-169-s002.zip › CEP data/pair0011.txt]

15 0.101
7 0.0485
9 0.1415
10 0.114
7 0.0395
8 0.0775
20 0.1415
16 0.1495
9 0.1125
19 0.151
14 0.1475
10 0.081
11 0.095
10 0.171
10 0.0805
12 0.133
7 0.0395
10 0.087
7 0.043
9 0.075
11 0.062
10 0.049
12 0.214
9 0.21
10 0.301
11 0.188
11 0.272
12 0.234
15 0.219
11 0.227
10 0.242
15 0.2805
18 0.3575
19 0.3925
13 0.4115
8 0.124
16 0.3075
8 0.1165
11 0.2035
9 0.086
9 0.091
14 0.196
5 0.0235
5 0.015
4 0.0125
7 0.045
9 0.227
7 0.11
6 0.0255
9 0.2135
8 0.111
7 0.06
10 0.096
10 0.1055
7 0.0915
8 0.1755
8 0.0955
8 0.12
4 0.014
7 0.13
7 0.1125
9 0.16
10 0.1935
7 0.08
8 0.1315
8 0.1015
12 0.1935
13 0.224
10 0.1155
6 0.0405
13 0.168
8 0.0985
20 0.225
11 0.261
13 0.2895
15 0.221
9 0.189
10 0.194
11 0.1595
14 0.2355
9 0.252
12 0.192
16 0.225
21 0.234
14 0.216
12 0.2225
13 0.205
10 0.2075
9 0.114
12 0.231
15 0.1675
12 0.1525
13 0.254
10 0.318
15 0.3425
14 0.388
9 0.1385
8 0.132
7 0.133
10 0.085
7 0.046
15 0.1915
15 0.164
10 0.1675
12 0.2405
12 0.1835
11 0.183
10 0.1315
9 0.179
9 0.098
9 0.1345
9 0.107
9 0.0635
9 0.063
11 0.146
11 0.1585
11 0.102
10 0.0955
9 0.172
8 0.0595
9 0.1035
7 0.0575
14 0.1725
6 0.051
6 0.0505
5 0.0235
6 0.0545
8 0.061
19 0.2635
18 0.261
17 0.283
9 0.063
7 0.036
7 0.056
7 0.0205
8 0.081
7 0.0345
9 0.0295
9 0.063
9 0.0575
10 0.2055
10 0.1435
16 0.306
11 0.19
10 0.1165
10 0.1075
10 0.108
9 0.039
5 0.0065
4 0.008
15 0.262
9 0.2585
10 0.305
10 0.2355
12 0.1495
10 0.131
13 0.2425
16 0.2615
13 0.2135
13 0.1785
13 0.2475
13 0.2575
12 0.297
18 0.398
16 0.2895
14 0.483
20 0.4515
20 0.408
14 0.3085
12 0.409
14 0.541
7 0.169
8 0.233
8 0.1845
5 0.018
7 0.037
5 0.0375
8 0.0475
4 0.015
11 0.2165
14 0.2
21 0.266
10 0.268
10 0.214
12 0.367
13 0.2965
12 0.336
10 0.3315
11 0.335
9 0.271
13 0.2165
12 0.2405
14 0.1815
8 0.06
10 0.1965
12 0.1535
11 0.145
16 0.2635
15 0.178
10 0.213
9 0.095
13 0.205
12 0.1465
13 0.155
8 0.071
9 0.1085
9 0.067
8 0.085
13 0.1685
7 0.052
10 0.1625
7 0.0415
12 0.0785
9 0.1355
14 0.128
10 0.1635
8 0.111
7 0.07
10 0.115
8 0.0755
9 0.1125
11 0.1235
9 0.144
11 0.125
10 0.0785
9 0.1055
7 0.082
7 0.0485
11 0.2095
15 0.158
13 0.1625
14 0.193
22 0.287
7 0.029
12 0.083
9 0.032
1 0.0005
3 0.003
3 0.002
5 0.0045
17 0.2185
5 0.0245
5 0.0105
8 0.0265
8 0.039
10 0.0345
13 0.0325
9 0.0415
7 0.038
7 0.0545
7 0.035
13 0.2805
12 0.2165
15 0.217
15 0.2775
15 0.2065
19 0.175
10 0.1655
15 0.297
13 0.2555
11 0.194
12 0.1725
11 0.239
4 0.0245
6 0.028
11 0.1525
14 0.186
8 0.0635
9 0.0885
13 0.1
22 0.2855
16 0.2705
14 0.2505
15 0.3335
13 0.197
22 0.327
12 0.245
18 0.3345
20 0.3115
11 0.1605
15 0.1585
7 0.057
9 0.104
14 0.127
14 0.158
10 0.1965
10 0.1595
17 0.1325
9 0.0815
10 0.1795
17 0.226
12 0.279
15 0.2205
19 0.207
26 0.19
6 0.034
6 0.0285
4 0.0295
11 0.1275
9 0.0585
9 0.0895
13 0.174
8 0.0595
6 0.0495
10 0.114
4 0.0095
3 0.005
13 0.369
14 0.1635
10 0.2355
21 0.3055
14 0.2045
19 0.3235
23 0.27
23 0.2945
8 0.067
14 0.2475
10 0.1015
18 0.1385
6 0.0255
5 0.022
4 0.0065
11 0.075
5 0.041
7 0.056
7 0.053
7 0.0415
12 0.1665
8 0.053
8 0.04
12 0.161
8 0.0565
5 0.042
5 0.015
16 0.4085
11 0.3175
14 0.2655
16 0.276
13 0.325
15 0.2505
14 0.2275
14 0.2565
12 0.3065
12 0.1495
8 0.152
13 0.2185
9 0.173
6 0.0555
8 0.074
14 0.2455
8 0.2905
22 0.1635
12 0.2065
9 0.259
16 0.286
20 0.49
13 0.336
18 0.3885
17 0.472
16 0.392
18 0.287
12 0.246
20 0.2995
16 0.2705
12 0.3015
19 0.244
11 0.1655
10 0.2735
12 0.2765
17 0.299
16 0.3455
16 0.3265
19 0.453
14 0.314
13 0.292
20 0.3695
11 0.3365
10 0.2875
15 0.183
12 0.3135
15 0.2805
10 0.189
10 0.137
12 0.122
10 0.21
9 0.1245
12 0.152
10 0.1225
14 0.1435
9 0.119
10 0.0595
10 0.115
10 0.137
9 0.0545
6 0.0535
11 0.064
10 0.176
8 0.144
12 0.139
11 0.2075
9 0.131
9 0.1625
7 0.0985
10 0.152
7 0.083
12 0.1985
8 0.1045
16 0.182
11 0.246
8 0.2215
15 0.2425
14 0.2115
11 0.2385
12 0.1715
14 0.2465
15 0.224
20 0.267
20 0.349
16 0.199
13 0.16
14 0.358
11 0.139
13 0.123
8 0.0235
6 0.02
13 0.203
18 0.2435
19 0.1735
21 0.129
18 0.1705
18 0.1665
20 0.196
18 0.156
22 0.13
13 0.0905
11 0.137
7 0.0435
14 0.055
9 0.0645
13 0.138
10 0.0525
8 0.0585
19 0.1625
10 0.0325
10 0.077
9 0.129
13 0.136
16 0.1575
12 0.232
18 0.159
16 0.4725
16 0.3175
17 0.354
11 0.2195
14 0.3045
11 0.1735
15 0.259
9 0.045
10 0.057
11 0.1525
11 0.061
12 0.224
6 0.018
5 0.012
6 0.02
5 0.0035
12 0.3035
13 0.2735
17 0.305
21 0.2665
9 0.1715
10 0.1405
9 0.0645
11 0.1415
10 0.1455
17 0.1395
9 0.091
17 0.254
21 0.3405
16 0.2635
29 0.3215
17 0.2445
15 0.1765
19 0.212
12 0.237
13 0.1615
11 0.2385
15 0.3065
11 0.1795
14 0.2195
14 0.19
13 0.181
11 0.2855
15 0.2635
17 0.2185
15 0.2235
12 0.2595
19 0.209
11 0.2315
10 0.202
12 0.1635
23 0.27
15 0.2145
13 0.256
17 0.2305
15 0.247
12 0.157
15 0.221
11 0.204
16 0.209
10 0.245
10 0.1265
10 0.181
6 0.0365
5 0.0215
6 0.0195
9 0.0575
5 0.0215
4 0.034
6 0.059
3 0.0085
5 0.0385
9 0.0445
5 0.008
4 0.0095
4 0.006
3 0.003
14 0.159
12 0.255
9 0.059
20 0.156
13 0.1055
12 0.1055
9 0.086
10 0.1225
11 0.08
11 0.145
7 0.0255
5 0.02
10 0.066
15 0.1415
11 0.0925
15 0.057
8 0.0695
10 0.051
11 0.038
8 0.018
7 0.0055
12 0.1555
11 0.2005
17 0.203
13 0.195
12 0.1735
13 0.131
9 0.141
10 0.1665
14 0.205
12 0.298
13 0.2625
13 0.1055
8 0.0805
13 0.179
11 0.092
11 0.163
14 0.126
10 0.0385
12 0.132
12 0.1055
7 0.0265
11 0.1005
16 0.109
14 0.0875
20 0.2275
17 0.201
10 0.2
11 0.2355
10 0.1975
10 0.2495
11 0.209
17 0.3035
11 0.247
14 0.171
19 0.3435
13 0.133
11 0.065
11 0.162
10 0.174
13 0.1905
14 0.076
13 0.058
13 0.1675
9 0.057
18 0.207
19 0.2975
12 0.153
13 0.1825
9 0.186
13 0.201
12 0.2255
16 0.2245
17 0.1965
10 0.0635
13 0.06
11 0.108
12 0.1135
13 0.0795
9 0.0455
10 0.113
10 0.0675
12 0.042
12 0.0825
4 0.008
9 0.0355
18 0.0705
15 0.1
13 0.07
12 0.095
7 0.047
9 0.0335
7 0.0105
10 0.0425
18 0.13
12 0.138
17 0.1095
15 0.116
12 0.1125
10 0.061
8 0.0525
21 0.185
10 0.046
9 0.1235
7 0.095
10 0.0945
9 0.1065
9 0.0525
8 0.041
7 0.054
6 0.0485
14 0.108
13 0.1365
7 0.038
13 0.2655
19 0.156
7 0.045
9 0.0795
11 0.084
6 0.0265
9 0.13
11 0.105
9 0.081
5 0.014
6 0.04
11 0.099
7 0.024
10 0.0465
7 0.0295
17 0.2315
16 0.2245
18 0.254
11 0.1615
18 0.3445
11 0.1555
10 0.0885
12 0.0615
19 0.0665
10 0.054
11 0.144
15 0.14
13 0.243
13 0.123
14 0.108
17 0.143
19 0.169
21 0.124
23 0.14
22 0.11
12 0.168
11 0.148
23 0.1915
8 0.026
7 0.0465
10 0.1415
7 0.094
16 0.1725
10 0.1665
15 0.2325
13 0.2125
16 0.1425
11 0.2055
11 0.2425
10 0.145
5 0.0205
11 0.1065
9 0.0655
4 0.0025
7 0.04
4 0.0035
5 0.0285
13 0.1145
16 0.091
12 0.0685
14 0.142
9 0.103
12 0.0595
9 0.09
10 0.1015
11 0.037
10 0.0435
10 0.057
7 0.0245
7 0.0355
11 0.0475
7 0.0275
8 0.053
9 0.0385
7 0.0205
8 0.019
6 0.0115
4 0.0055
2 0.004
3 0.0055
13 0.228
15 0.212
15 0.243
11 0.125
17 0.107
10 0.0705
12 0.1195
13 0.159
15 0.2015
11 0.1825
13 0.1695
15 0.1805
13 0.1785
18 0.176
10 0.1835
12 0.172
12 0.1735
14 0.1525
10 0.074
14 0.2175
8 0.057
14 0.186
17 0.183
20 0.1945
17 0.226
17 0.4805
9 0.2035
14 0.181
15 0.4105
13 0.15
10 0.1615
13 0.3045
13 0.3005
20 0.272
13 0.368
20 0.236
15 0.2655
13 0.2315
15 0.167
15 0.202
16 0.1825
17 0.221
14 0.361
14 0.296
11 0.1905
13 0.234
9 0.05
11 0.227
17 0.2395
11 0.2815
8 0.123
8 0.0825
9 0.158
10 0.167
11 0.17
15 0.179
13 0.142
15 0.1505
15 0.1375
13 0.237
12 0.152
10 0.206
6 0.038
5 0.0165
15 0.2325
9 0.13
12 0.1375
9 0.2025
12 0.246
10 0.2575
10 0.1315
9 0.1285
12 0.225
12 0.26
15 0.1635
11 0.1685
9 0.096
11 0.157
11 0.081
10 0.117
10 0.1055
9 0.0935
7 0.045
10 0.2095
7 0.0905
6 0.03
15 0.179
10 0.1155
12 0.179
12 0.174
21 0.1315
6 0.0125
5 0.021
7 0.0345
7 0.0345
6 0.04
6 0.0575
6 0.048
7 0.064
7 0.0445
6 0.0455
7 0.0585
6 0.0635
7 0.063
7 0.08
6 0.084
6 0.06
6 0.0655
7 0.0755
6 0.0505
6 0.0645
9 0.084
7 0.086
7 0.1
8 0.1405
8 0.0935
9 0.1185
8 0.113
9 0.096
8 0.096
9 0.129
9 0.1275
8 0.1855
8 0.1425
9 0.1915
11 0.1725
10 0.2015
8 0.175
10 0.2015
10 0.1755
9 0.168
10 0.24
9 0.2155
10 0.1755
9 0.1815
9 0.244
12 0.2055
10 0.228
8 0.296
6 0.231
12 0.244
11 0.2875
10 0.1695
11 0.276
10 0.2325
9 0.3015
12 0.33
10 0.2605
9 0.3315
12 0.2815
11 0.275
9 0.2545
11 0.162
11 0.285
14 0.2755
9 0.305
10 0.361
9 0.2605
8 0.332
11 0.315
9 0.291
17 0.3415
15 0.212
10 0.298
10 0.2945
12 0.391
9 0.3405
11 0.322
11 0.3775
11 0.422
17 0.419
6 0.012
5 0.014
3 0.0135
6 0.0215
4 0.0215
6 0.025
4 0.029
5 0.05
4 0.0265
6 0.0365
5 0.031
6 0.0375
8 0.0305
5 0.0265
6 0.0445
6 0.0305
7 0.044
7 0.038
5 0.0455
7 0.0425
7 0.0535
6 0.058
7 0.069
6 0.06
6 0.037
7 0.0695
7 0.0745
6 0.061
6 0.081
5 0.092
6 0.0795
6 0.096
6 0.072
7 0.0825
7 0.087
8 0.061
6 0.078
6 0.0835
7 0.067
6 0.1095
7 0.0945
7 0.127
8 0.093
7 0.0855
7 0.153
7 0.126
6 0.1055
7 0.093
7 0.0945
7 0.0925
7 0.098
7 0.0905
6 0.106
8 0.15
8 0.092
9 0.1215
6 0.11
6 0.1065
6 0.1405
8 0.099
7 0.117
7 0.0955
8 0.124
8 0.1295
7 0.1435
6 0.1535
8 0.103
7 0.129
7 0.12
9 0.141
8 0.131
9 0.133
8 0.1205
8 0.1455
7 0.1225
7 0.1585
8 0.134
8 0.1815
8 0.2
7 0.137
8 0.173
11 0.1575
8 0.197
8 0.232
7 0.1605
8 0.196
8 0.1595
8 0.229
9 0.178
9 0.161
9 0.207
8 0.1665
10 0.2565
10 0.21
8 0.255
8 0.2195
7 0.1935
9 0.2745
9 0.221
7 0.2255
8 0.2595
10 0.2115
8 0.22
9 0.2565
11 0.2615
8 0.2425
8 0.2445
11 0.178
11 0.2205
9 0.2435
9 0.2095
9 0.2205
9 0.2645
9 0.2455
11 0.262
11 0.258
10 0.239
8 0.2595
11 0.276
10 0.278
10 0.271
10 0.2475
9 0.3035
9 0.302
8 0.275
11 0.284
8 0.248
11 0.2705
10 0.3
10 0.2655
11 0.326
10 0.291
10 0.236
11 0.342
8 0.3555
8 0.308
11 0.299
10 0.327
10 0.2055
9 0.312
11 0.308
10 0.3225
9 0.331
10 0.3365
11 0.3025
9 0.297
10 0.3595
6 0.294
11 0.3145
10 0.2995
12 0.3615
12 0.3215
8 0.362
10 0.4015
10 0.396
12 0.42
11 0.5225
10 0.4185
11 0.383
11 0.44
12 0.509
4 0.0075
3 0.006
4 0.005
4 0.009
4 0.0125
4 0.013
5 0.0155
7 0.0175
6 0.02
5 0.024
5 0.0205
6 0.0265
6 0.027
6 0.0295
5 0.0475
6 0.0265
6 0.0455
6 0.042
7 0.0495
6 0.053
7 0.044
7 0.057
6 0.072
7 0.07
7 0.0635
6 0.051
7 0.0865
7 0.0865
6 0.096
7 0.0735
7 0.084
7 0.1015
7 0.0905
8 0.0935
8 0.0985
6 0.1075
7 0.0785
6 0.1
6 0.0885
7 0.098
7 0.1395
6 0.1075
6 0.099
7 0.111
8 0.1085
7 0.13
7 0.112
9 0.116
8 0.1135
6 0.117
7 0.15
8 0.1395
6 0.115
9 0.1195
8 0.1135
8 0.1265
9 0.1845
8 0.133
8 0.1295
7 0.1985
8 0.1245
9 0.1285
9 0.1555
8 0.1395
8 0.127
9 0.149
10 0.138
7 0.1815
9 0.1405
9 0.127
8 0.1855
8 0.195
10 0.1765
9 0.1775
8 0.2175
8 0.1765
8 0.1885
9 0.2395
8 0.1825
9 0.2375
9 0.2035
8 0.217
8 0.16
7 0.229
10 0.214
9 0.191
9 0.197
9 0.197
10 0.2155
9 0.2175
9 0.1945
8 0.2155
9 0.426
9 0.1915
9 0.1815
8 0.1975
9 0.246
9 0.1825
7 0.236
8 0.232
9 0.2495
8 0.2395
8 0.262
10 0.2465
9 0.2275
9 0.257
10 0.2365
9 0.2195
8 0.212
9 0.2255
9 0.242
10 0.272
9 0.1825
9 0.25
8 0.2005
8 0.1525
8 0.2445
9 0.2715
8 0.29
8 0.211
10 0.3065
9 0.308
10 0.3415
10 0.2945
10 0.254
9 0.339
11 0.3135
11 0.369
10 0.3725
11 0.2705
8 0.279
9 0.291
9 0.3025
14 0.3655
10 0.3685
9 0.3105
12 0.405
9 0.3485
10 0.3715
9 0.3355
12 0.418
9 0.307
9 0.236
11 0.381
12 0.407
10 0.313
10 0.48
10 0.469
8 0.1945
12 0.4255
12 0.38
11 0.55
11 0.4585
11 0.5195
11 0.513
10 0.4015
11 0.4985
6 0.1045
4 0.014
5 0.014
5 0.015
6 0.0295
5 0.0205
5 0.015
5 0.031
5 0.0235
6 0.032
7 0.0395
5 0.032
7 0.0405
6 0.033
6 0.037
5 0.037
6 0.036
8 0.0305
4 0.035
6 0.042
7 0.0375
7 0.049
7 0.0655
6 0.035
5 0.041
7 0.045
6 0.0405
6 0.0415
8 0.048
7 0.039
6 0.0535
8 0.042
9 0.0595
8 0.038
7 0.0615
5 0.042
7 0.0575
8 0.0595
8 0.0625
5 0.061
5 0.0605
6 0.0505
7 0.0705
6 0.0615
7 0.045
7 0.06
7 0.065
8 0.086
8 0.08
7 0.0715
9 0.083
9 0.089
8 0.0755
8 0.108
8 0.0775
7 0.099
9 0.077
8 0.1045
11 0.073
8 0.0855
8 0.105
8 0.0885
8 0.091
8 0.0885
8 0.11
9 0.101
8 0.112
8 0.0835
8 0.1045
7 0.116
8 0.1375
9 0.104
9 0.1415
9 0.1375
9 0.1625
7 0.124
9 0.1205
8 0.11
7 0.1435
8 0.103
7 0.1295
13 0.144
9 0.1255
10 0.1365
9 0.131
9 0.1385
9 0.1415
9 0.111
10 0.111
9 0.1235
9 0.1205
9 0.121
8 0.135
9 0.144
9 0.1445
10 0.163
9 0.1445
8 0.148
9 0.163
10 0.1315
8 0.1185
11 0.171
9 0.137
9 0.1905
10 0.1555
9 0.1545
9 0.156
10 0.1435
9 0.165
9 0.1765
9 0.185
9 0.1305
10 0.3225
9 0.1615
11 0.21
8 0.1685
8 0.184
11 0.13
10 0.2195
8 0.1415
9 0.2525
10 0.183
10 0.1785
9 0.1835
10 0.147
9 0.2095
10 0.176
10 0.273
10 0.167
8 0.156
9 0.1965
10 0.2535
10 0.234
10 0.2345
10 0.229
10 0.199
8 0.1855
9 0.1745
9 0.227
10 0.188
10 0.196
12 0.112
10 0.272
11 0.1885
10 0.2465
11 0.25
10 0.1715
11 0.189
11 0.226
10 0.206
11 0.174
9 0.2195
12 0.2215
10 0.1835
12 0.257
10 0.2335
9 0.1725
10 0.29
10 0.197
10 0.193
10 0.2195
10 0.228
12 0.1955
10 0.302
9 0.3195
10 0.2115
10 0.2385
12 0.254
10 0.3135
10 0.2685
9 0.2345
11 0.256
9 0.326
12 0.239
9 0.345
11 0.295
12 0.1785
10 0.2195
12 0.221
10 0.1865
9 0.2645
9 0.2725
10 0.2695
10 0.2255
15 0.372
10 0.2995
11 0.2385
10 0.3515
11 0.245
11 0.274
11 0.378
11 0.3585
9 0.3735
10 0.349
10 0.3215
13 0.3595
10 0.3865
10 0.294
10 0.3525
10 0.3125
10 0.342
11 0.487
10 0.271
13 0.3135
9 0.416
11 0.399
12 0.374
10 0.4865
11 0.383
12 0.4195
11 0.345
13 0.389
12 0.564
11 0.3585
11 0.4345
12 0.46
9 0.446
14 0.519
14 0.42
3 0.0025
4 0.0145
7 0.047
5 0.0345
6 0.041
7 0.046
5 0.044
5 0.0665
6 0.0455
7 0.061
8 0.064
7 0.075
6 0.061
5 0.063
9 0.065
6 0.0905
6 0.0745
5 0.08
8 0.092
9 0.089
6 0.126
7 0.0995
8 0.096
9 0.1105
6 0.1165
6 0.0835
8 0.136
7 0.093
7 0.117
7 0.1025
6 0.1075
8 0.103
6 0.105
7 0.1285
9 0.1245
9 0.1565
8 0.096
8 0.181
7 0.1245
8 0.139
8 0.145
9 0.1415
8 0.151
9 0.1775
8 0.218
9 0.2035
8 0.161
9 0.1835
8 0.207
9 0.2065
8 0.2465
9 0.2205
9 0.2165
8 0.23
8 0.215
9 0.239
8 0.2205
9 0.2655
8 0.2085
9 0.1985
11 0.193
9 0.2875
9 0.2945
11 0.229
8 0.1915
10 0.231
8 0.236
9 0.235
10 0.322
11 0.3245
9 0.26
10 0.268
9 0.2745
11 0.2425
10 0.259
10 0.2655
8 0.318
9 0.3345
10 0.365
11 0.3585
11 0.3015
10 0.326
10 0.3045
9 0.304
8 0.2435
11 0.296
11 0.4095
10 0.351
10 0.324
11 0.374
10 0.4475
10 0.388
12 0.3255
11 0.306
12 0.3325
11 0.3265
11 0.3665
10 0.4095
12 0.363
13 0.413
10 0.427
11 0.397
5 0.011
5 0.017
6 0.0155
6 0.0175
6 0.034
5 0.0355
5 0.0245
6 0.0315
7 0.0495
8 0.056
7 0.044
7 0.0365
7 0.0525
6 0.046
7 0.0925
7 0.0665
6 0.0395
8 0.0505
7 0.059
8 0.056
7 0.053
7 0.062
7 0.0465
8 0.071
8 0.0575
7 0.0625
8 0.048
7 0.0585
7 0.07
6 0.08
8 0.064
7 0.085
10 0.0855
7 0.083
7 0.081
9 0.0815
8 0.0735
8 0.0985
8 0.137
7 0.099
8 0.1305
9 0.1035
8 0.114
8 0.106
7 0.1285
8 0.0945
8 0.1285
8 0.091
8 0.1265
8 0.143
8 0.147
9 0.135
7 0.143
6 0.131
9 0.125
10 0.123
8 0.14
8 0.1265
9 0.1595
7 0.1095
8 0.1635
9 0.147
8 0.159
7 0.16
9 0.1605
7 0.141
10 0.1455
9 0.1305
11 0.167
7 0.162
9 0.1815
9 0.1395
9 0.1725
10 0.255
9 0.1175
10 0.169
8 0.1545
9 0.1455
8 0.1155
8 0.112
10 0.1685
9 0.1345
12 0.1485
8 0.16
8 0.176
9 0.1245
8 0.15
11 0.158
10 0.187
8 0.149
10 0.221
9 0.186
9 0.149
9 0.1825
10 0.1735
8 0.185
9 0.148
9 0.166
10 0.144
9 0.1705
12 0.172
8 0.1805
10 0.196
10 0.238
9 0.188
10 0.2175
8 0.247
9 0.1465
10 0.176
8 0.218
9 0.198
13 0.166
8 0.1515
10 0.2225
10 0.173
9 0.1405
10 0.2205
10 0.235
10 0.268
11 0.1785
8 0.17
10 0.194
10 0.2065
8 0.1925
8 0.2045
9 0.196
9 0.1965
8 0.2225
10 0.2455
9 0.241
10 0.3045
9 0.1775
8 0.1905
9 0.2265
8 0.2345
9 0.224
11 0.264
10 0.228
10 0.2515
12 0.2915
9 0.2345
10 0.223
9 0.19
9 0.2405
7 0.2855
10 0.2395
9 0.261
12 0.256
12 0.2605
13 0.241
11 0.2435
11 0.246
12 0.2695
9 0.16
10 0.2265
12 0.2575
9 0.2225
11 0.2615
10 0.2355
9 0.22
12 0.2055
10 0.2615
9 0.2865
9 0.266
8 0.2325
11 0.273
10 0.2315
11 0.271
13 0.3445
12 0.309
10 0.313
9 0.2665
10 0.2695
10 0.2925
11 0.4205
10 0.2615
12 0.288
14 0.3715
9 0.345
10 0.2215
9 0.309
9 0.276
10 0.308
10 0.362
9 0.2735
12 0.2905
9 0.3195
11 0.23
11 0.337
9 0.2905
10 0.281
9 0.223
12 0.2745
11 0.3805
9 0.269
12 0.3125
10 0.3295
14 0.3545
11 0.3845
11 0.253
11 0.2925
12 0.32
9 0.314
12 0.311
11 0.2865
13 0.3095
10 0.339
11 0.3305
13 0.2755
10 0.3175
10 0.391
11 0.339
11 0.293
11 0.375
12 0.3675
10 0.3935
15 0.48
11 0.4565
11 0.4475
12 0.4925
10 0.287
11 0.454
10 0.366
13 0.4425
7 0.3215
14 0.487
11 0.5195
11 0.403
12 0.5185
11 0.4825
12 0.421
12 0.6415
12 0.76
5 0.057
6 0.091
7 0.131
7 0.0955
8 0.139
7 0.09
6 0.0865
8 0.1715
8 0.0855
10 0.1535
7 0.1395
8 0.123
9 0.2455
9 0.185
8 0.215
9 0.223
9 0.198
8 0.2495
10 0.2225
7 0.155
8 0.1715
8 0.1815
8 0.2295
8 0.2195
10 0.318
9 0.2445
10 0.294
10 0.311
9 0.2145
10 0.2245
10 0.1715
10 0.324
10 0.2685
8 0.2035
11 0.284
9 0.2205
9 0.3055
10 0.232
11 0.2575
10 0.238
10 0.2715
9 0.286
11 0.2535
11 0.3115
10 0.307
8 0.2295
9 0.326
11 0.3685
10 0.2785
9 0.314
10 0.333
11 0.293
10 0.33
9 0.3775
10 0.4015
11 0.436
13 0.3675
9 0.4265
11 0.375
11 0.409
5 0.0055
4 0.013
7 0.0275
6 0.0335
7 0.042
6 0.0325
7 0.0375
6 0.0445
8 0.0525
6 0.067
7 0.0345
7 0.064
6 0.0615
6 0.0565
8 0.0625
11 0.0625
8 0.0665
7 0.0785
7 0.0945
8 0.0555
7 0.056
8 0.067
7 0.096
8 0.099
9 0.08
7 0.178
8 0.1025
9 0.0965
8 0.1165
8 0.148
8 0.0975
9 0.106
11 0.1175
8 0.1425
10 0.1105
10 0.152
10 0.1335
8 0.16
8 0.0915
9 0.1335
9 0.146
7 0.17
10 0.156
9 0.12
8 0.1535
9 0.159
8 0.0965
9 0.1275
9 0.115
9 0.148
9 0.1765
9 0.2005
9 0.155
8 0.158
10 0.231
9 0.1405
10 0.1905
6 0.1405
8 0.1645
8 0.1465
7 0.1585
9 0.1755
9 0.171
9 0.179
11 0.1785
7 0.1545
11 0.183
9 0.158
9 0.195
10 0.215
11 0.205
11 0.174
9 0.2285
13 0.1955
9 0.1525
9 0.193
9 0.2145
10 0.2225
11 0.2085
10 0.1615
9 0.202
10 0.162
11 0.2115
9 0.1925
9 0.173
9 0.173
10 0.185
10 0.2185
10 0.1645
9 0.2005
10 0.201
11 0.1955
11 0.337
10 0.2195
11 0.2885
10 0.1935
9 0.1985
10 0.2565
8 0.2615
10 0.2945
8 0.1975
11 0.2785
11 0.2825
9 0.283
12 0.3195
10 0.227
11 0.2525
9 0.302
11 0.213
15 0.346
9 0.4405
12 0.2315
11 0.212
9 0.3005
10 0.2405
11 0.2965
11 0.351
11 0.2
9 0.246
11 0.3065
11 0.296
11 0.314
12 0.246
12 0.213
10 0.2975
11 0.3
10 0.24
10 0.2555
10 0.2505
9 0.269
11 0.3465
12 0.322
11 0.2375
16 0.3655
10 0.296
13 0.278
10 0.384
11 0.2485
10 0.2605
9 0.223
10 0.2775
11 0.303
10 0.2955
12 0.2675
12 0.29
12 0.2465
11 0.2845
11 0.3025
12 0.354
10 0.379
10 0.2145
11 0.402
13 0.3835
13 0.447
12 0.2985
13 0.347
10 0.3835
12 0.3605
11 0.4305
11 0.315
11 0.366
13 0.4915
4 0.0065
4 0.005
5 0.012
6 0.0265
7 0.0185
6 0.023
5 0.0205
6 0.0235
6 0.022
6 0.0255
7 0.0355
6 0.044
7 0.0465
6 0.0335
9 0.0525
6 0.038
7 0.034
6 0.047
7 0.05
7 0.068
7 0.063
8 0.0795
7 0.0675
8 0.102
7 0.084
8 0.082
7 0.099
10 0.1525
10 0.0865
8 0.1095
9 0.1385
12 0.1315
10 0.1035
9 0.154
9 0.145
9 0.1495
9 0.1855
9 0.1565
11 0.1905
10 0.2435
9 0.184
9 0.212
10 0.156
9 0.2705
10 0.273
10 0.177
12 0.2085
10 0.228
14 0.252
9 0.353
5 0.0185
5 0.0225
5 0.022
6 0.0225
8 0.033
8 0.0305
8 0.061
7 0.062
7 0.0705
8 0.06
7 0.076
6 0.065
9 0.091
8 0.0825
8 0.1045
8 0.116
8 0.1175
7 0.0885
7 0.085
9 0.074
7 0.1315
8 0.0995
8 0.1345
8 0.1035
9 0.1575
8 0.143
7 0.149
8 0.1005
8 0.1895
8 0.1565
10 0.116
9 0.1675
9 0.1855
9 0.2115
11 0.137
9 0.1735
8 0.1475
7 0.207
11 0.2115
9 0.1765
10 0.2595
8 0.2
8 0.2675
9 0.244
9 0.2225
8 0.2355
10 0.3395
11 0.387
12 0.3975
10 0.3725
10 0.2815
11 0.448
12 0.4825
10 0.1965
17 0.4755
8 0.1555
10 0.1355
11 0.1075
7 0.0575
7 0.0685
11 0.132
7 0.0825
8 0.0885
10 0.0695
10 0.0505
19 0.1365
9 0.082
9 0.0565
11 0.128
10 0.265
14 0.2105
15 0.3705
27 0.391
13 0.2555
5 0.051
9 0.0995
8 0.1975
7 0.0495
4 0.0065
3 0.01
6 0.0385
7 0.0725
8 0.1405
9 0.1265
7 0.0725
9 0.0965
11 0.1
6 0.0675
7 0.094
8 0.0755
10 0.126
7 0.071
12 0.2265
12 0.2105
9 0.185
6 0.0385
10 0.1625
9 0.0885
8 0.113
12 0.166
9 0.213
10 0.2455
16 0.277
14 0.337
10 0.105
7 0.0355
9 0.0865
10 0.1015
9 0.083
9 0.0765
11 0.1625
12 0.0845
8 0.0735
7 0.018
10 0.1035
18 0.437
8 0.0465
5 0.0115
10 0.2095
16 0.1965
12 0.185
17 0.3285
14 0.1795
12 0.3315
19 0.472
17 0.465
11 0.492
9 0.184
5 0.0565
9 0.311
6 0.061
5 0.0535
6 0.0345
4 0.003
7 0.0285
6 0.015
5 0.005
10 0.2
13 0.274
12 0.197
20 0.187
14 0.206
15 0.2035
14 0.2475
21 0.165
16 0.1985
13 0.1735
6 0.1155
6 0.031
9 0.1035
9 0.1715
14 0.1225
12 0.1325
10 0.115
11 0.1985
15 0.2785
14 0.264
6 0.014
13 0.0935
5 0.0255
11 0.0545
10 0.0705
6 0.0195
21 0.4075
13 0.36
25 0.2285
19 0.2185
18 0.2375
7 0.096
6 0.0285
5 0.0235
8 0.093
16 0.2595
27 0.205
18 0.297
17 0.258
13 0.219
17 0.2815
8 0.0995
10 0.1325
7 0.0385
13 0.196
14 0.189
13 0.1155
8 0.2005
17 0.1865
13 0.2445
14 0.195
9 0.15
13 0.174
7 0.0525
7 0.019
12 0.15
7 0.051
13 0.1635
9 0.155
9 0.2045
17 0.229
14 0.1845
13 0.2735
15 0.2435
17 0.2355
8 0.0745
8 0.105
12 0.09
11 0.0915
7 0.07
10 0.1185
11 0.0455
9 0.1045
10 0.074
9 0.1495
6 0.053
12 0.2495
11 0.3765
13 0.2815
14 0.2205
11 0.305
14 0.339
12 0.1385
8 0.1565
13 0.134
8 0.0935
13 0.2525
10 0.1825
11 0.176
17 0.196
13 0.2875
14 0.2185
13 0.405
14 0.261
15 0.216
13 0.189
12 0.2175
18 0.2675
14 0.219
15 0.2835
13 0.348
15 0.4255
20 0.2215
14 0.245
19 0.2475
9 0.158
10 0.216
9 0.0965
8 0.134
10 0.179
7 0.112
9 0.0785
9 0.089
9 0.173
7 0.0745
6 0.036
10 0.23
6 0.0435
10 0.1205
9 0.075
6 0.0525
12 0.1465
10 0.1725
13 0.181
8 0.12
7 0.08
8 0.1235
10 0.1445
10 0.2015
9 0.119
11 0.257
11 0.2245
23 0.179
12 0.218
16 0.129
11 0.1275
13 0.164
13 0.1005
7 0.063
8 0.0315
16 0.1505
14 0.165
17 0.1625
13 0.177
13 0.154
12 0.1175
15 0.153
10 0.0635
14 0.0925
12 0.1315
8 0.0735
17 0.2815
10 0.082
11 0.055
13 0.1645
15 0.209
15 0.121
9 0.0795
15 0.1485
9 0.127
13 0.3835
23 0.59
23 0.2025
18 0.215
11 0.1695
17 0.358
17 0.304
11 0.1905
7 0.0315
6 0.018
6 0.0055
21 0.2455
17 0.3365
13 0.1715
11 0.189
16 0.1945
9 0.0935
12 0.111
19 0.184
18 0.233
17 0.3415
11 0.242
13 0.2105
13 0.204
17 0.212
20 0.2205
13 0.2565
11 0.1875
12 0.159
18 0.291
18 0.1905
15 0.2035
12 0.216
19 0.435
15 0.296
16 0.423
12 0.2175
8 0.064
3 0.0055
12 0.0725
12 0.126
12 0.0675
10 0.043
8 0.0955
12 0.1415
12 0.051
10 0.037
5 0.0075
5 0.005
11 0.161
16 0.131
11 0.083
12 0.117
14 0.1445
11 0.1465
10 0.141
11 0.1125
16 0.102
10 0.045
10 0.041
7 0.0335
14 0.273
14 0.241
14 0.1845
17 0.252
14 0.161
17 0.152
13 0.0755
12 0.146
16 0.105
10 0.026
15 0.1905
15 0.283
10 0.2
12 0.297
15 0.3045
8 0.2705
10 0.12
9 0.1085
7 0.034
12 0.19
9 0.0785
10 0.037
18 0.0565
11 0.033
18 0.103
10 0.1125
13 0.0465
15 0.142
12 0.114
10 0.0655
6 0.027
13 0.2145
14 0.168
6 0.02
10 0.151
9 0.034
11 0.115
18 0.2485
11 0.232
16 0.3365
16 0.292
14 0.1095
23 0.156
9 0.039
16 0.1755
9 0.051
13 0.135
10 0.208
9 0.107
11 0.114
9 0.149
12 0.1265
14 0.1645
6 0.0185
7 0.0415
9 0.0585
10 0.11
10 0.056
9 0.065
8 0.0225
5 0.0235
6 0.014
5 0.017
5 0.0185
4 0.008
20 0.2325
14 0.158
13 0.095
8 0.1015
17 0.146
11 0.137
11 0.168
9 0.1065
16 0.2155
8 0.0625
13 0.226
11 0.2895
20 0.2
14 0.384
14 0.343
14 0.3285
12 0.2455
18 0.312
13 0.193
8 0.1165
14 0.2005
13 0.1905
8 0.06
12 0.201
14 0.241
14 0.107
8 0.038
13 0.1295
11 0.349
14 0.195
15 0.096
7 0.087
10 0.17
11 0.118
8 0.0735
9 0.0675
12 0.1245
15 0.2065
12 0.1775
15 0.18
19 0.213
12 0.155
9 0.05
5 0.0265
6 0.03
6 0.065
6 0.04
7 0.03
7 0.1065
6 0.0705
6 0.0835
8 0.05
6 0.0825
8 0.113
8 0.1445
8 0.115
8 0.1455
10 0.0975
7 0.1015
8 0.16
7 0.142
9 0.1725
9 0.1455
11 0.15
9 0.2355
11 0.277
9 0.2215
9 0.2725
10 0.2015
9 0.191
8 0.2835
9 0.2175
10 0.275
10 0.259
10 0.3125
12 0.331
11 0.314
12 0.299
11 0.3615
15 0.318
13 0.358
13 0.371
9 0.2655
14 0.4195
10 0.365
10 0.418
4 0.011
4 0.013
5 0.0135
4 0.022
5 0.0265
5 0.024
6 0.0275
6 0.037
7 0.0325
7 0.0395
6 0.0565
6 0.0405
7 0.059
6 0.066
7 0.0715
7 0.0835
6 0.111
6 0.0865
7 0.11
6 0.089
8 0.1065
7 0.1045
6 0.1115
7 0.0885
6 0.102
7 0.1005
9 0.1035
7 0.1025
8 0.1115
8 0.1015
7 0.166
7 0.09
7 0.142
9 0.1365
7 0.189
8 0.1705
6 0.208
6 0.1415
8 0.2275
9 0.1595
8 0.159
7 0.224
9 0.185
8 0.196
7 0.206
8 0.1815
8 0.2215
7 0.263
9 0.269
9 0.22
11 0.2745
8 0.2245
8 0.274
9 0.2735
8 0.274
10 0.2495
10 0.3015
8 0.32
9 0.323
10 0.253
9 0.233
10 0.268
9 0.2365
8 0.2165
11 0.336
9 0.266
8 0.271
11 0.317
11 0.2985
9 0.3345
12 0.3755
9 0.2955
9 0.369
13 0.429
8 0.3855
10 0.442
12 0.389
13 0.3935
10 0.5005
12 0.512
10 0.482
4 0.01
5 0.019
5 0.022
6 0.033
6 0.0475
6 0.038
8 0.0795
6 0.077
7 0.082
7 0.08
7 0.0735
7 0.0765
7 0.058
6 0.108
7 0.0975
7 0.0875
7 0.119
8 0.112
8 0.115
8 0.1005
7 0.1205
8 0.132
9 0.135
7 0.149
8 0.1085
8 0.119
9 0.1175
9 0.1295
9 0.17
7 0.1545
7 0.185
9 0.215
8 0.144
8 0.1995
8 0.133
9 0.1885
9 0.217
9 0.204
9 0.159
8 0.1905
8 0.1725
7 0.203
8 0.129
8 0.164
9 0.2165
8 0.2615
8 0.166
9 0.2325
9 0.2255
10 0.419
10 0.2835
9 0.246
7 0.2095
9 0.209
10 0.3095
9 0.2475
10 0.243
11 0.3005
9 0.277
10 0.2445
11 0.2465
10 0.262
8 0.188
9 0.311
9 0.2595
9 0.352
9 0.283
9 0.2775
10 0.2765
9 0.298
9 0.228
10 0.298
9 0.3175
11 0.2985
13 0.2975
13 0.3685
11 0.279
11 0.3115
10 0.3615
13 0.306
11 0.398
9 0.4265
11 0.387
12 0.5265
11 0.5235
3 0.005
4 0.008
4 0.008
5 0.021
6 0.0325
6 0.038
6 0.0385
7 0.0505
5 0.0315
7 0.0395
8 0.0625
7 0.0545
7 0.0735
8 0.0445
8 0.0535
7 0.0625
7 0.061
8 0.2075
7 0.053
6 0.0635
8 0.0575
8 0.075
7 0.067
8 0.0635
8 0.083
7 0.0855
9 0.0765
8 0.0785
7 0.0625
8 0.0655
8 0.077
8 0.087
7 0.088
11 0.128
8 0.118
8 0.0925
10 0.126
9 0.097
9 0.095
8 0.14
9 0.132
7 0.137
8 0.098
8 0.125
10 0.147
8 0.1285
9 0.114
10 0.169
8 0.239
10 0.152
10 0.171
9 0.1805
10 0.17
9 0.174
11 0.1575
8 0.244
10 0.139
11 0.103
11 0.1685
10 0.2025
9 0.2325
10 0.2705
11 0.2155
9 0.185
10 0.167
10 0.1625
9 0.1345
8 0.2065
9 0.173
10 0.2025
10 0.217
8 0.2685
11 0.2635
9 0.155
9 0.2745
10 0.2915
11 0.1715
10 0.201
9 0.2195
10 0.4365
10 0.2165
10 0.3105
12 0.252
10 0.252
12 0.2325
10 0.2565
11 0.211
10 0.222
10 0.282
11 0.377
10 0.1755
9 0.288
12 0.2705
9 0.3375
11 0.2995
9 0.352
13 0.373
9 0.417
11 0.321
10 0.525
9 0.541
5 0.016
4 0.017
4 0.021
7 0.0335
6 0.0645
7 0.0395
8 0.0435
5 0.042
6 0.0595
7 0.054
7 0.0795
7 0.107
7 0.118
8 0.1215
9 0.1085
8 0.123
9 0.1615
7 0.142
9 0.18
7 0.1715
9 0.1805
9 0.1875
8 0.1745
8 0.165
9 0.201
8 0.182
9 0.233
10 0.2055
9 0.2435
9 0.224
9 0.256
10 0.225
10 0.247
10 0.25
10 0.283
8 0.2045
9 0.259
10 0.273
10 0.275
12 0.295
9 0.3155
8 0.289
11 0.3095
11 0.346
11 0.2635
11 0.3575
11 0.363
11 0.407
10 0.325
12 0.3255
10 0.463
11 0.5115
6 0.0265
4 0.028
5 0.034
6 0.0305
7 0.041
5 0.0455
7 0.0425
7 0.0485
8 0.073
6 0.0515
8 0.0865
7 0.058
7 0.09
9 0.087
8 0.102
8 0.117
8 0.109
8 0.1365
9 0.104
8 0.1065
9 0.1375
8 0.1435
8 0.096
9 0.143
8 0.13
8 0.1155
8 0.199
8 0.113
10 0.187
8 0.199
11 0.1365
10 0.15
8 0.153
10 0.158
8 0.194
8 0.163
9 0.174
8 0.1435
9 0.173
8 0.18
9 0.195
8 0.19
8 0.1965
10 0.1935
9 0.232
9 0.212
11 0.1945
11 0.1955
9 0.187
9 0.265
9 0.15
10 0.207
10 0.3865
10 0.2555
9 0.2035
10 0.2435
10 0.3255
9 0.2225
11 0.2345
13 0.2715
9 0.29
10 0.1985
11 0.1955
12 0.3315
11 0.225
11 0.2385
11 0.259
9 0.2305
10 0.247
10 0.2865
9 0.1865
10 0.3365
11 0.281
10 0.2065
11 0.207
10 0.1735
10 0.18
10 0.277
9 0.256
10 0.2485
7 0.3065
11 0.2885
11 0.269
10 0.2775
8 0.3045
11 0.282
11 0.3125
11 0.266
12 0.2315
11 0.2925
12 0.408
15 0.44
12 0.367
11 0.3725
12 0.309
13 0.319
10 0.397
10 0.2985
9 0.322
12 0.353
9 0.3025
9 0.2675
10 0.2925
11 0.2625
12 0.297
10 0.4055
13 0.4655
11 0.3805
13 0.478
12 0.474
12 0.336
6 0.067
8 0.108
6 0.0825
8 0.2285
8 0.2015
7 0.112
8 0.1195
9 0.292
8 0.198
10 0.275
8 0.208
13 0.3265
10 0.342
9 0.1845
9 0.2015
9 0.2105
8 0.231
8 0.207
11 0.396
9 0.261
9 0.3035
10 0.22
9 0.1915
9 0.271
11 0.318
9 0.2245
11 0.292
10 0.3905
10 0.2965
11 0.3395
13 0.408
11 0.4035
14 0.422
12 0.423
4 0.0165
6 0.0415
8 0.0395
7 0.059
8 0.034
6 0.05
6 0.0645
7 0.05
8 0.065
9 0.074
8 0.0825
8 0.07
9 0.0765
8 0.0855
8 0.104
9 0.099
7 0.095
8 0.103
8 0.123
7 0.1435
11 0.1555
11 0.1245
8 0.126
9 0.1515
8 0.1655
10 0.163
10 0.1465
11 0.157
9 0.2095
9 0.1385
10 0.2235
10 0.211
9 0.196
8 0.2005
10 0.1405
9 0.1935
10 0.1685
11 0.262
9 0.2395
8 0.236
9 0.2615
12 0.2395
9 0.1825
9 0.2025
11 0.195
12 0.1955
11 0.198
11 0.176
13 0.208
11 0.167
11 0.259
11 0.247
10 0.295
11 0.227
9 0.3035
9 0.2315
11 0.2505
9 0.231
11 0.3515
12 0.2605
11 0.2385
9 0.2615
11 0.3165
10 0.302
10 0.3045
11 0.3405
11 0.3935
11 0.3855
10 0.3775
11 0.334
11 0.4285
13 0.4575
14 0.3565
11 0.4655
4 0.012
5 0.013
6 0.021
7 0.046
7 0.0745
8 0.067
8 0.111
10 0.115
10 0.1065
11 0.1335
11 0.1575
9 0.147
9 0.1635
9 0.1375
11 0.1245
8 0.122
9 0.2605
10 0.2075
11 0.182
8 0.315
11 0.2425
10 0.3795
5 0.0185
5 0.026
5 0.0505
7 0.04
7 0.0465
8 0.068
8 0.0665
7 0.0735
7 0.081
7 0.0815
6 0.0945
10 0.1715
8 0.089
8 0.1835
10 0.138
9 0.131
7 0.1945
8 0.1965
9 0.209
10 0.1655
10 0.216
11 0.293
9 0.271
10 0.2115
10 0.2045
11 0.285
11 0.357
10 0.3525
9 0.1155
8 0.1105
9 0.1145
11 0.1505
10 0.0845
10 0.151
11 0.024
20 0.139
5 0.007
5 0.0125
4 0.007
9 0.3055
13 0.2405
14 0.276
13 0.2995
12 0.4065
24 0.3125
10 0.3515
21 0.3025
11 0.142
9 0.092
7 0.1065
9 0.1555
10 0.18
9 0.089
9 0.203
6 0.021
7 0.013
6 0.0365
15 0.238
9 0.2125
13 0.281
9 0.158
18 0.271
15 0.2505
15 0.291
10 0.271
14 0.239
13 0.1455
11 0.1235
6 0.0575
9 0.0765
11 0.131
12 0.1355
15 0.133
8 0.0535
8 0.0135
7 0.056
11 0.0715
10 0.262
11 0.1785
13 0.387
11 0.234
6 0.127
8 0.145
16 0.3985
7 0.2135
5 0.0075
13 0.347
14 0.1915
20 0.2045
12 0.2255
18 0.207
5 0.033
7 0.0315
11 0.115
9 0.1255
10 0.145
6 0.057
17 0.284
17 0.295
15 0.3205
9 0.0375
8 0.0295
15 0.1045
9 0.034
14 0.061
12 0.244
10 0.27
14 0.326
13 0.243
14 0.275
11 0.3075
16 0.3075
10 0.087
14 0.3105
16 0.3205
11 0.138
9 0.0515
18 0.2135
8 0.171
16 0.3075
9 0.0965
10 0.106
13 0.137
9 0.1025
12 0.328
11 0.2385
12 0.081
13 0.1625
12 0.3225
13 0.238
14 0.2565
8 0.058
18 0.289
14 0.3025
15 0.318
15 0.1585
14 0.4005
15 0.303
14 0.2825
19 0.4395
13 0.3005
13 0.219
15 0.306
11 0.28
6 0.039
9 0.1145
8 0.106
12 0.142
6 0.0855
7 0.1005
5 0.042
12 0.193
9 0.15
7 0.102
18 0.3035
13 0.2145
12 0.288
14 0.2925
17 0.197
12 0.3175
14 0.1395
11 0.1635
10 0.1205
11 0.0885
12 0.2415
13 0.1775
17 0.123
11 0.1075
13 0.1175
18 0.124
12 0.082
12 0.0785
15 0.1075
12 0.1575
18 0.318
24 0.353
11 0.157
13 0.26
11 0.235
11 0.217
13 0.3025
14 0.227
12 0.1455
15 0.225
15 0.164
12 0.122
9 0.17
11 0.135
13 0.243
14 0.3
14 0.1315
14 0.205
17 0.278
13 0.23
16 0.27
16 0.227
11 0.4875
15 0.3705
12 0.1805
16 0.183
16 0.216
10 0.0515
9 0.1165
5 0.024
9 0.122
13 0.238
12 0.1365
17 0.1335
11 0.057
11 0.108
9 0.041
16 0.0705
7 0.0105
4 0.0045
19 0.3235
16 0.1565
11 0.127
15 0.1505
12 0.0755
12 0.0585
10 0.037
12 0.2015
16 0.2595
13 0.284
10 0.145
10 0.0555
11 0.165
13 0.0875
12 0.0865
8 0.038
12 0.079
11 0.09
15 0.4005
16 0.309
12 0.1785
17 0.22
12 0.125
14 0.085
13 0.046
13 0.098
12 0.141
14 0.073
11 0.0575
13 0.1615
10 0.108
11 0.0645
13 0.1355
15 0.1685
8 0.118
10 0.098
10 0.073
6 0.0735
8 0.0555
5 0.023
20 0.2165
19 0.2345
9 0.0735
9 0.069
10 0.2075
11 0.0365
11 0.082
5 0.02
17 0.187
13 0.264
17 0.257
12 0.1065
10 0.034
16 0.0905
19 0.194
10 0.1715
10 0.1805
6 0.031
5 0.016
8 0.0345
8 0.026
5 0.005
19 0.2665
15 0.161
14 0.1725
7 0.0335
13 0.1455
13 0.2535
18 0.196
13 0.4505
16 0.3525
10 0.2785
13 0.174
19 0.3155
10 0.222
13 0.253
13 0.202
18 0.332
12 0.1215
9 0.0515
8 0.1025
10 0.2165
18 0.1405
13 0.125
9 0.059
8 0.0575
7 0.0405
8 0.04
6 0.0465
7 0.05
7 0.072
6 0.083
7 0.0745
8 0.106
9 0.1235
7 0.1005
9 0.2025
7 0.182
9 0.221
8 0.27
8 0.279
10 0.214
11 0.223
9 0.2175
11 0.254
10 0.307
10 0.341
13 0.44
13 0.575
4 0.0185
6 0.0285
6 0.0305
5 0.049
6 0.0405
6 0.0475
6 0.0645
7 0.062
6 0.0655
8 0.049
6 0.0785
8 0.0955
7 0.11
7 0.118
8 0.1155
7 0.1075
9 0.1325
8 0.1305
8 0.104
8 0.1325
7 0.157
7 0.166
7 0.159
8 0.195
8 0.1975
8 0.171
8 0.2145
9 0.2295
12 0.238
10 0.315
8 0.236
8 0.2925
9 0.2505
11 0.2825
10 0.2415
11 0.293
10 0.2985
9 0.2345
9 0.3575
10 0.381
11 0.407
10 0.4095
11 0.385
9 0.3595
3 0.0045
4 0.0065
6 0.0525
6 0.0585
7 0.059
6 0.071
7 0.0945
7 0.079
8 0.0925
6 0.0345
7 0.102
7 0.084
8 0.1505
7 0.1335
8 0.239
8 0.1155
8 0.122
8 0.1165
10 0.1515
8 0.201
8 0.1685
8 0.146
9 0.163
8 0.17
8 0.2195
9 0.242
10 0.24
9 0.1905
8 0.196
12 0.2635
10 0.2835
11 0.257
10 0.274
10 0.254
9 0.258
11 0.239
9 0.341
10 0.2665
9 0.3335
11 0.36
11 0.402
9 0.2805
10 0.3645
12 0.3905
11 0.3965
11 0.3275
11 0.4435
10 0.347
11 0.401
3 0.009
4 0.0005
4 0.019
6 0.0265
6 0.026
6 0.03
7 0.0355
6 0.034
6 0.035
7 0.037
7 0.051
7 0.039
6 0.0595
6 0.068
9 0.0605
8 0.092
6 0.08
7 0.0715
8 0.081
8 0.0785
8 0.1045
8 0.09
8 0.068
9 0.1105
8 0.0925
7 0.099
9 0.0835
7 0.11
9 0.103
8 0.119
9 0.1215
8 0.1075
9 0.1395
8 0.1245
8 0.169
9 0.1225
8 0.177
10 0.187
10 0.2455
10 0.2315
9 0.1505
8 0.1915
8 0.2095
9 0.1715
9 0.221
9 0.211
10 0.1845
10 0.165
11 0.1855
9 0.166
9 0.2275
9 0.25
10 0.1795
9 0.2245
8 0.183
11 0.19
11 0.2235
10 0.2475
9 0.1585
10 0.221
9 0.2145
10 0.2875
9 0.302
11 0.2375
9 0.2235
11 0.24
10 0.3055
12 0.1805
11 0.3135
11 0.3905
9 0.3485
11 0.311
8 0.1255
12 0.288
11 0.422
10 0.299
11 0.383
12 0.3525
12 0.3645
4 0.008
8 0.0515
5 0.0625
7 0.0755
8 0.1235
8 0.1145
7 0.118
8 0.1325
7 0.144
9 0.196
9 0.221
10 0.24
10 0.2575
11 0.25
11 0.2585
9 0.305
14 0.3115
9 0.2
11 0.2955
12 0.2645
9 0.3375
8 0.303
10 0.262
10 0.3505
9 0.345
10 0.368
10 0.331
10 0.436
13 0.5145
6 0.0185
7 0.0185
5 0.027
5 0.028
5 0.0155
6 0.0515
6 0.055
8 0.0455
6 0.0835
8 0.081
8 0.059
7 0.0825
9 0.0935
8 0.099
8 0.0615
7 0.099
9 0.086
9 0.079
8 0.0965
9 0.103
9 0.134
8 0.1405
10 0.1505
10 0.182
9 0.2005
9 0.1855
9 0.173
11 0.108
7 0.156
10 0.148
9 0.15
10 0.1315
10 0.176
8 0.1325
9 0.1495
9 0.1755
9 0.18
8 0.215
11 0.2225
10 0.2145
9 0.153
8 0.199
10 0.184
10 0.1715
10 0.24
12 0.2525
10 0.2015
10 0.256
11 0.222
10 0.2525
10 0.2495
9 0.273
11 0.287
11 0.2795
10 0.1965
11 0.171
10 0.2575
14 0.2675
11 0.257
11 0.212
9 0.3305
13 0.2925
12 0.296
11 0.2885
11 0.2305
10 0.2695
10 0.246
13 0.306
12 0.2025
10 0.3155
11 0.296
10 0.309
10 0.2335
11 0.3615
11 0.3045
11 0.2735
9 0.328
11 0.402
11 0.318
9 0.375
10 0.41
11 0.247
11 0.3255
10 0.394
11 0.3725
11 0.367
11 0.5745
5 0.037
7 0.063
7 0.1055
7 0.0435
7 0.1325
9 0.163
9 0.159
9 0.1125
7 0.199
9 0.2285
8 0.1815
7 0.157
10 0.156
9 0.142
9 0.155
9 0.301
10 0.377
10 0.273
10 0.2955
9 0.2325
10 0.2975
9 0.2315
9 0.322
9 0.2485
11 0.318
12 0.2955
13 0.4025
12 0.4215
5 0.021
5 0.0285
7 0.037
6 0.061
6 0.0735
7 0.065
8 0.076
7 0.071
8 0.09
8 0.099
8 0.088
8 0.127
9 0.135
10 0.129
9 0.108
9 0.171
9 0.1395
10 0.156
8 0.101
11 0.1525
10 0.1365
9 0.1845
10 0.1715
10 0.1935
9 0.22
9 0.2325
9 0.139
10 0.1505
9 0.2185
9 0.207
9 0.102
8 0.1975
13 0.2155
9 0.2365
9 0.1515
10 0.2975
10 0.315
10 0.182
11 0.24
12 0.2655
11 0.374
9 0.278
10 0.248
12 0.224
8 0.2975
10 0.24
10 0.262
11 0.258
13 0.27
14 0.229
10 0.379
12 0.278
11 0.318
13 0.478
10 0.2815
11 0.318
12 0.4695
3 0.011
6 0.0305
7 0.0275
7 0.042
9 0.0875
8 0.071
8 0.121
10 0.1285
8 0.117
8 0.119
9 0.155
12 0.2825
8 0.043
6 0.0485
8 0.0875
8 0.097
8 0.0905
9 0.1605
8 0.1605
10 0.1955
10 0.207
9 0.2305
9 0.263
7 0.2635
11 0.2565
10 0.395
11 0.3235
11 0.351
12 0.38
14 0.125
10 0.1775
14 0.083
11 0.187
6 0.04
7 0.0755
9 0.072
4 0.0085
8 0.0495
8 0.205
9 0.204
11 0.15
9 0.195
16 0.1685
14 0.1895
11 0.097
6 0.056
9 0.087
14 0.4255
6 0.085
7 0.0575
10 0.202
12 0.186
9 0.261
11 0.183
8 0.085
9 0.0405
16 0.3375
12 0.244
9 0.207
14 0.194
14 0.3385
10 0.1725
18 0.314
5 0.0225
19 0.1405
10 0.1745
15 0.1635
8 0.0945
9 0.171
15 0.204
12 0.082
9 0.1445
5 0.035
12 0.151
9 0.046
16 0.1545
15 0.4055
10 0.1185
15 0.2385
7 0.056
10 0.2645
15 0.2565
10 0.153
9 0.059
7 0.074
7 0.088
9 0.263
12 0.222
12 0.263
16 0.184
12 0.196
13 0.112
9 0.074
12 0.1425
13 0.192
14 0.386
17 0.244
10 0.1925
4 0.0035
15 0.1015
12 0.166
4 0.0045
16 0.228
16 0.179
6 0.0515
4 0.0135
13 0.134
9 0.1165
10 0.111
13 0.0935
10 0.037
15 0.146
11 0.181
19 0.144
11 0.253
10 0.153
13 0.226
18 0.3565
11 0.1775
8 0.0285
10 0.043
10 0.16
12 0.066
20 0.1455
8 0.127
14 0.19
12 0.156
10 0.4405
16 0.323
21 0.35
17 0.169
11 0.1175
6 0.0145
5 0.0175
11 0.157
13 0.1025
13 0.161
10 0.0465
14 0.2575
11 0.18
15 0.2295
11 0.144
14 0.215
20 0.168
6 0.02
13 0.1985
16 0.1445
12 0.1975
13 0.171
13 0.166
13 0.157
5 0.045
8 0.0915
7 0.104
9 0.1125
12 0.1255
10 0.1855
9 0.3735
11 0.3655
11 0.38
10 0.4665
10 0.382
4 0.031
5 0.017
6 0.0295
6 0.028
6 0.04
6 0.0605
6 0.0625
6 0.066
6 0.0575
8 0.087
7 0.0755
8 0.0935
6 0.1005
7 0.0945
7 0.13
8 0.1345
6 0.143
7 0.163
8 0.205
6 0.1925
6 0.2075
10 0.2455
11 0.2555
10 0.283
11 0.313
8 0.302
11 0.3735
10 0.3845
9 0.3105
10 0.4045
12 0.411
4 0.0065
5 0.018
6 0.0285
6 0.039
6 0.043
6 0.057
7 0.0855
6 0.127
8 0.1345
8 0.1265
10 0.1265
9 0.1835
9 0.2545
11 0.2105
12 0.223
8 0.246
9 0.237
9 0.2095
8 0.2385
8 0.2265
10 0.259
10 0.229
9 0.3115
11 0.285
8 0.274
10 0.3555
11 0.282
10 0.3615
11 0.383
6 0.0225
6 0.032
7 0.0425
7 0.036
6 0.049
8 0.0615
7 0.0775
7 0.0725
8 0.1195
8 0.132
10 0.1155
7 0.155
11 0.1375
8 0.159
10 0.167
11 0.1365
11 0.178
12 0.169
10 0.166
10 0.1945
8 0.208
10 0.249
9 0.214
11 0.149
11 0.2195
13 0.192
9 0.1945
9 0.317
10 0.258
13 0.247
10 0.296
10 0.292
9 0.3355
11 0.2515
11 0.409
10 0.331
8 0.1365
8 0.1445
10 0.2145
9 0.257
11 0.3205
9 0.347
6 0.056
7 0.0505
6 0.0725
7 0.0655
8 0.092
7 0.1095
8 0.09
8 0.1055
9 0.1075
8 0.1455
8 0.1625
8 0.19
9 0.1585
10 0.159
8 0.1625
8 0.1355
11 0.1645
9 0.2215
10 0.164
10 0.2485
11 0.241
8 0.2135
10 0.184
9 0.219
9 0.249
11 0.2815
12 0.303
11 0.4105
11 0.308
13 0.2945
11 0.1975
12 0.3005
9 0.2695
9 0.3315
9 0.343
9 0.3055
11 0.304
11 0.364
10 0.4385
11 0.4565
9 0.3535
11 0.4225
7 0.0775
7 0.1275
8 0.127
9 0.291
8 0.1595
9 0.35
8 0.214
9 0.189
10 0.2665
9 0.2625
9 0.302
9 0.278
4 0.0225
7 0.0365
9 0.0745
8 0.102
8 0.1335
8 0.1305
9 0.174
11 0.1485
10 0.142
8 0.2275
10 0.14
10 0.1765
11 0.1605
10 0.2395
11 0.283
9 0.2225
11 0.267
9 0.19
11 0.226
11 0.29
10 0.3085
10 0.2385
11 0.281
13 0.2935
13 0.3255
11 0.2935
11 0.297
10 0.4095
11 0.36
11 0.526
6 0.0215
7 0.0365
6 0.0355
7 0.0545
8 0.0715
6 0.075
6 0.0895
8 0.107
8 0.1045
8 0.089
9 0.1615
11 0.217
11 0.263
8 0.068
7 0.0695
7 0.0635
7 0.0505
10 0.0885
9 0.1265
8 0.123
10 0.18
10 0.1955
8 0.172
11 0.239
10 0.2145
9 0.2875
10 0.261
12 0.3765
