# Supplementary material for: Analysis of cause-effect inference by comparing regression errors
Source: PeerJ Comput Sci. 2019 Jan 21;5:e169. doi: 10.7717/peerj-cs.169 (PMC7924496; doi:10.7717/peerj-cs.169)
Supplement: Supplemental Information 2 — Contains artificial and real-world data sets. [file peerj-cs-05-169-s002.zip › CEP data/pair0012.txt]

48 1200
47 876
56 500
66 400
23 450
28 650
18 475
24 1100
37 560
42 450
43 1850
32 830
34 1925
18 500
62 987
25 2825
22 500
30 709
27 775
29 5000
34 655
62 727
23 1000
20 486
34 525
21 625
57 671
29 1300
51 610
32 920
43 1500
24 550
58 500
44 425
27 1350
52 1300
47 500
31 450
54 625
32 1619
41 1870
48 786
22 600
59 700
44 1288
47 1200
38 879
19 425
39 1200
42 650
48 1550
31 850
45 425
45 1519
17 500
20 450
57 500
30 625
55 475
36 1915
22 425
35 1127
31 900
36 900
35 1800
19 788
41 1549
26 1350
62 2200
51 1399
22 650
32 1015
47 1280
16 600
39 1500
31 700
41 600
37 1600
24 512
52 2000
41 600
40 550
46 1450
36 500
41 1800
25 1500
35 8000
34 1127
42 900
22 425
37 1500
39 475
25 600
30 1900
21 500
24 915
25 999
20 550
38 900
37 900
48 1000
26 650
22 550
40 715
22 800
43 1000
31 465
38 1369
62 1175
31 1100
33 875
32 760
67 600
19 435
55 700
27 875
31 700
35 1400
68 965
40 1272
23 500
41 750
55 791
70 800
25 850
55 1500
45 500
62 1500
50 1150
30 1050
45 950
25 780
20 748
46 2751
21 565
33 1000
51 2966
36 600
57 900
39 715
44 1300
21 525
45 2250
37 1880
60 1062
54 1600
28 800
38 725
40 545
30 700
23 900
39 1400
35 1100
46 1100
43 1335
37 1400
46 700
62 843
42 965
32 943
22 750
58 1300
37 2155
31 800
22 425
62 700
52 1202
35 750
38 1000
20 600
27 882
39 900
28 1000
53 1003
38 570
29 600
60 600
42 1000
62 1200
36 1100
20 900
25 640
41 850
20 700
32 825
28 1500
31 450
33 900
38 2050
43 1050
50 540
21 600
17 425
60 697
30 700
40 1075
30 1000
32 1400
18 700
25 1100
42 1518
42 1335
43 1626
30 575
23 950
59 950
17 485
25 645
63 725
32 1180
50 1228
30 675
51 500
33 800
35 555
43 716
52 825
30 1300
47 900
20 900
39 825
28 1607
35 675
41 1073
26 650
18 425
20 213
20 500
28 800
35 950
52 625
53 1670
19 600
58 1095
19 700
36 425
60 1286
39 2218
27 1150
65 1015
46 2500
35 450
59 1400
26 900
30 1685
50 1548
50 522
59 575
23 650
35 750
16 475
20 450
19 500
34 692
17 425
46 2100
37 1050
46 1200
28 1929
39 700
55 690
17 425
43 1325
45 1880
35 968
46 3350
39 1400
55 725
17 500
52 1700
39 1127
64 1600
33 1220
57 700
36 945
16 500
39 1027
36 2700
24 425
46 700
29 600
47 1600
55 1041
36 800
17 500
31 900
29 680
26 200
42 700
52 793
41 1786
53 1200
18 450
30 1000
18 525
26 425
33 700
68 1249
67 400
62 1684
58 1919
58 750
20 550
46 1667
48 470
34 1000
25 300
36 1600
31 875
31 1854
34 1100
42 1850
21 550
40 1500
47 1475
43 550
34 1400
40 2450
55 600
31 900
22 525
47 510
31 650
16 475
20 700
52 800
54 1000
16 540
40 756
19 600
24 750
31 550
34 950
53 1395
43 600
57 1329
22 600
43 807
37 1570
42 900
31 993
50 1300
51 485
28 950
26 500
26 790
37 600
30 925
59 700
23 600
34 670
37 750
43 760
55 500
52 2552
26 775
43 1400
25 1300
28 1000
48 1145
44 555
25 700
47 800
24 515
18 460
32 920
18 525
19 450
48 2200
22 1040
44 2300
54 3600
56 550
65 750
45 1800
34 1500
36 1200
53 1200
57 1400
41 1000
28 855
24 665
35 500
20 400
24 1414
27 500
36 1175
16 450
53 2000
36 500
16 525
58 500
24 475
35 2700
42 1200
24 900
26 450
24 500
44 800
55 500
26 800
20 900
52 400
52 1556
20 600
18 465
54 1400
21 750
54 1700
41 800
60 1025
35 2116
61 900
37 1335
25 850
64 530
37 1200
24 825
50 550
48 500
56 1800
62 2500
19 550
38 1150
39 1000
46 400
48 200
49 900
17 490
42 535
19 425
36 1200
35 1000
35 1272
48 1200
40 1650
40 400
23 475
23 800
36 1200
18 500
45 800
22 975
19 500
62 500
38 2500
33 400
37 2300
15 425
19 600
35 800
42 1200
42 500
52 885
42 1400
45 1575
19 575
29 1555
18 275
30 425
33 1000
38 900
20 600
19 900
58 1994
56 700
50 700
38 850
19 525
19 525
43 500
45 920
33 1131
43 653
29 950
48 1300
67 425
35 750
24 1467
63 700
28 1152
38 1100
32 810
18 500
30 700
50 1784
58 575
36 100
46 765
25 800
27 9000
29 720
48 700
45 425
56 1300
15 500
20 750
36 750
47 1000
27 1200
52 1414
33 1050
25 460
20 550
43 1000
50 1882
54 1300
47 800
36 830
26 1500
26 900
22 500
38 1000
22 550
46 1300
26 675
21 500
20 550
35 425
21 825
29 791
44 1104
30 1100
41 212
48 600
51 1342
22 825
44 1626
37 500
33 760
31 1430
52 550
20 550
27 1000
49 1100
23 425
53 1716
52 1850
35 1000
19 475
52 1950
29 700
18 425
19 700
55 965
23 683
49 900
30 645
45 940
18 425
31 600
16 500
27 1200
49 1700
31 716
18 435
79 435
23 475
42 1400
38 1200
34 580
55 1500
21 600
42 1000
31 7000
20 490
49 525
36 600
31 1000
60 2600
19 700
35 819
25 1100
31 1050
33 135
26 1675
33 550
68 1099
50 1030
45 1153
54 500
35 1255
46 500
38 1757
35 960
31 1300
31 400
39 875
31 1187
29 1775
28 800
51 1100
18 685
38 700
45 700
34 850
41 1305
19 550
50 1900
28 1500
36 1200
23 800
25 600
46 1164
22 875
51 500
40 1600
25 445
55 1100
26 550
17 528
33 1775
18 470
17 550
19 525
16 600
62 750
67 600
31 850
19 700
30 600
22 850
32 900
57 675
25 655
69 600
18 450
23 600
24 936
17 575
43 900
39 1164
52 1000
38 700
29 650
26 800
37 900
41 665
18 325
25 1000
54 800
39 713
32 565
45 1725
19 475
44 1100
24 425
42 691
53 1500
29 660
20 525
26 700
41 1250
28 708
32 495
24 777
49 1200
43 1100
27 528
35 425
53 850
46 950
50 700
59 400
66 800
31 915
42 1500
30 700
50 1000
46 1497
45 600
22 575
37 950
21 550
37 1075
33 735
33 500
42 2018
23 600
22 600
25 850
24 890
33 1500
50 1850
75 485
46 2500
43 5000
22 1035
59 2500
33 968
31 3500
55 720
64 425
24 850
29 1350
42 800
39 1375
32 1080
40 600
27 876
18 475
23 800
47 1600
18 500
41 565
45 1300
22 500
49 755
30 700
31 425
48 600
41 1334
39 700
18 435
39 1220
43 1744
58 2500
19 495
39 900
44 500
50 1900
36 775
17 515
32 792
45 450
35 1038
51 550
19 550
35 1050
51 2500
32 834
48 800
40 800
30 1375
20 565
29 1100
18 425
27 800
56 725
53 2200
46 840
40 2100
37 500
17 525
36 700
36 1750
48 1200
38 1500
27 1400
28 1500
48 550
32 900
56 715
27 475
37 2200
27 1875
43 1258
21 953
34 1000
25 1150
38 900
54 1400
43 1016
34 1117
54 750
34 1083
27 545
59 700
35 1300
47 769
17 500
33 212
45 2400
20 700
22 660
45 1683
24 815
58 1567
38 500
34 1200
62 600
24 900
25 600
43 900
33 500
42 2000
43 800
38 1000
25 510
52 1425
46 900
42 1311
42 1875
19 450
54 1022
28 600
42 592
44 1173
36 800
74 1500
39 1300
57 213
19 715
27 310
46 1500
34 550
51 900
19 500
33 864
42 712
44 630
35 600
42 1350
34 435
34 1200
59 3000
51 1030
34 700
71 475
41 530
38 1500
26 1000
17 400
49 515
57 550
29 1400
42 800
25 738
15 300
46 1125
22 475
46 435
21 303
27 820
36 1250
34 1100
32 1370
24 1000
29 1100
36 700
30 700
35 700
19 600
33 900
41 1500
38 600
40 800
23 900
37 425
41 1295
26 550
34 630
39 1565
46 485
24 900
34 500
49 1825
28 675
23 750
41 650
45 1715
26 750
53 1000
37 844
31 998
29 225
19 425
18 485
19 425
42 875
47 1100
47 1825
36 800
17 450
31 798
36 1700
32 1000
47 900
47 1800
64 900
52 585
27 940
40 916
55 954
24 250
26 788
29 2200
41 600
26 2500
25 963
39 555
58 860
37 1600
46 1225
20 600
20 943
30 1600
33 1500
23 700
52 625
66 550
54 2900
38 1500
26 550
25 735
30 545
35 800
25 650
18 250
50 700
59 1300
26 650
17 530
38 1570
45 1300
24 1100
35 475
47 1000
64 100
44 450
37 2000
75 900
32 1200
46 950
18 390
65 600
22 460
55 1000
38 775
23 600
41 1756
25 500
44 700
37 2000
60 800
29 425
27 675
26 800
47 2400
24 450
47 1230
23 1000
27 1479
28 984
36 450
50 1100
25 500
57 839
17 150
50 1025
31 2100
34 800
31 600
32 694
45 525
25 210
52 1027
24 900
36 730
28 535
22 985
36 550
34 545
42 800
39 1288
34 1550
42 530
36 700
37 650
27 700
48 1600
32 750
48 367
50 1100
20 800
34 200
30 1200
23 1044
18 500
21 450
29 850
17 487
31 705
60 1800
18 435
19 450
16 500
29 600
41 700
41 1200
31 1000
34 528
27 800
42 900
48 1549
42 1200
31 800
36 700
32 900
51 725
48 1200
47 1900
28 1100
52 1150
33 600
46 1875
50 960
17 500
43 945
40 700
39 2000
41 500
22 425
17 615
27 500
27 2100
43 450
20 435
34 1000
19 700
48 350
19 600
27 1035
41 1535
43 1125
46 1700
20 600
27 825
49 2100
29 1700
50 1065
22 700
39 1460
34 1500
37 1700
66 1130
18 525
18 425
20 700
34 600
22 843
31 345
31 1050
44 3350
62 400
18 425
41 2100
26 1100
25 1235
25 640
29 800
28 1310
55 1050
25 800
47 1200
32 800
34 1800
38 1087
37 770
18 700
26 425
41 496
34 1400
40 785
37 1683
24 1200
37 2400
37 800
27 1000
59 550
32 400
38 700
45 1258
40 1090
42 700
47 1759
35 1650
33 627
52 425
71 425
32 600
33 600
57 1200
57 600
48 1165
25 550
39 1131
26 213
30 1055
23 568
45 1100
39 700
16 800
20 425
46 500
33 935
51 715
26 550
43 500
50 500
24 425
29 575
45 1000
54 600
49 1100
40 1080
54 1000
59 725
56 1682
47 825
32 950
25 500
35 7700
51 700
22 535
45 1000
30 1800
47 675
62 897
41 3150
61 840
58 1600
25 1200
55 905
28 825
35 900
19 435
46 875
55 1220
29 1158
39 550
28 435
30 1513
33 958
32 600
43 700
29 625
33 675
72 1300
22 950
41 1500
40 700
48 585
32 545
46 1043
20 400
39 875
32 600
31 1425
26 900
51 1162
22 700
25 562
40 800
35 500
62 987
26 900
30 1488
28 1199
24 695
40 1500
31 1200
34 8600
44 1862
30 213
30 2299
61 1100
25 760
20 475
46 1300
27 865
53 1300
54 1600
34 1235
68 700
53 550
38 1500
29 990
31 400
55 800
51 1085
28 600
44 1650
38 1923
40 1667
28 1097
29 200
20 500
25 1025
38 1200
23 475
18 470
18 500
50 905
20 800
17 475
54 1650
51 1800
34 998
28 1025
19 500
33 1000
36 535
35 900
45 1400
35 700
48 2000
35 918
33 2200
24 600
42 1215
20 465
58 875
26 700
23 435
37 425
21 800
28 1830
59 764
17 213
71 550
24 663
20 450
53 850
66 770
23 585
42 1125
24 500
65 1077
41 700
19 425
19 1000
56 820
24 800
45 800
41 900
44 500
79 947
33 1200
35 2100
25 2200
26 1000
28 525
41 912
18 465
16 400
35 1100
29 1500
22 200
40 640
46 700
45 1700
21 850
33 900
19 500
26 870
71 1000
69 575
30 1200
34 558
46 500
33 250
58 1100
47 1700
54 1300
33 500
38 500
16 450
43 1000
31 1900
55 600
45 1200
23 475
16 435
20 600
39 604
21 900
21 675
18 500
39 725
28 1300
62 450
66 465
37 847
25 650
35 2200
32 1320
37 1533
33 500
43 1600
44 2000
25 900
48 1100
17 435
23 550
33 765
33 500
24 650
41 1300
47 725
47 800
28 896
39 2000
28 520
42 600
49 600
54 1500
51 782
46 2350
63 1790
17 500
39 577
33 425
33 920
38 1900
18 525
25 600
48 1127
23 500
31 1100
29 1000
25 1200
51 1750
22 650
24 820
39 980
74 500
49 1000
24 425
58 1100
46 2000
38 1300
43 750
39 625
30 900
34 1751
22 770
49 715
19 700
46 678
36 850
56 435
22 925
26 1680
35 1300
29 213
90 700
44 1800
53 472
48 650
26 800
22 750
19 505
20 1385
36 1275
35 1650
26 800
41 1305
26 672
50 1875
60 1400
36 1200
56 600
16 425
63 1000
36 6410
25 1100
43 750
57 800
32 1000
32 2160
49 715
19 700
44 1027
45 953
17 550
37 500
33 800
32 800
28 530
42 800
25 445
47 1000
48 1100
36 2650
44 1300
43 785
35 900
21 500
56 937
52 500
31 829
56 2100
31 850
34 725
32 1700
28 1150
24 1100
67 485
23 470
65 590
45 900
38 620
40 1110
69 600
19 500
15 769
63 509
25 950
22 866
50 1500
27 800
49 700
56 2000
19 500
34 756
41 1727
26 1500
18 600
33 1230
26 500
28 910
26 470
59 4500
44 1045
56 600
23 600
42 1725
20 485
36 825
32 742
15 425
45 1300
29 625
24 500
51 1300
33 650
40 1290
17 450
23 660
37 1500
17 425
18 100
63 1600
40 1000
39 1260
53 1400
25 817
18 475
38 1000
23 480
16 200
38 1871
33 1500
52 1000
53 754
45 2373
34 1079
25 998
38 1100
28 800
45 2429
44 500
54 600
54 1810
35 1500
42 646
55 1390
60 700
43 725
41 944
31 800
40 9916
45 1510
54 600
27 650
44 400
31 730
61 892
49 450
26 525
63 800
15 300
30 800
64 600
46 1000
37 735
58 1060
41 1100
52 1200
36 750
41 605
65 1300
31 840
21 450
24 1080
42 2038
22 750
51 890
18 500
48 920
26 2100
77 950
26 677
40 1700
50 750
37 2200
52 730
19 650
23 500
58 850
33 450
50 1175
36 2000
31 600
67 650
30 650
57 1582
25 600
51 700
40 500
25 756
42 1485
57 1000
23 700
22 700
23 625
35 1800
40 3000
51 600
21 600
23 500
43 649
18 450
36 800
18 345
21 500
32 800
52 956
49 450
33 1700
59 1200
37 640
40 900
51 1800
39 725
75 950
35 1400
25 440
32 1400
33 700
18 200
35 2300
54 2538
18 500
52 900
45 1550
38 1025
23 300
67 425
61 800
48 1800
57 700
56 500
39 700
35 1000
35 1600
18 600
54 830
26 1025
25 505
44 1120
27 1500
62 1000
40 575
50 525
44 650
16 425
38 1600
41 750
58 1050
18 500
47 837
37 901
38 620
46 1000
36 1817
53 900
63 518
27 500
21 600
48 875
40 1250
53 650
19 744
52 800
22 800
34 700
50 1185
56 1700
30 1700
21 435
18 445
15 450
26 1470
51 980
29 1240
33 1000
33 750
48 825
32 1500
49 1800
47 905
38 890
20 515
17 425
48 1000
47 500
57 1100
38 485
34 1875
57 760
31 1200
52 1786
54 725
48 485
48 1600
46 500
52 1400
33 500
35 2100
37 450
35 1175
65 900
55 1600
19 585
72 675
44 850
38 1774
35 1871
53 2000
59 1000
18 400
57 1396
47 1500
30 900
36 2300
34 1300
37 525
29 650
16 425
26 700
44 1600
18 443
22 500
18 425
25 1025
55 1600
28 700
45 1600
41 600
28 2300
21 500
35 750
45 1565
24 500
29 1000
44 1105
18 570
42 2500
29 1160
27 750
43 1683
62 1860
30 1383
22 435
18 450
38 595
37 1200
24 900
67 400
29 1000
61 822
29 1160
52 650
42 2000
25 1250
35 1700
37 900
18 550
38 1572
31 580
45 500
30 1200
34 1600
17 500
47 1000
20 900
17 445
40 1735
49 1300
33 1870
38 942
46 800
39 1300
22 1200
21 600
35 1200
47 1683
49 525
50 1026
42 850
43 1500
45 1220
34 1600
51 1485
30 900
24 550
39 910
34 1307
35 800
37 1371
31 800
49 800
46 1800
37 1200
31 800
30 1044
42 1466
38 900
29 425
46 1214
20 750
36 550
47 800
51 2000
37 1300
16 500
29 582
29 675
44 448
45 942
51 200
34 1280
61 800
35 800
19 564
39 850
30 800
36 1250
31 2100
42 425
44 2800
32 800
35 1100
47 2200
39 800
22 800
22 1157
53 800
38 500
22 450
38 1220
26 600
23 710
23 675
46 1100
21 600
37 800
45 960
46 600
60 1125
46 950
35 1718
37 1175
52 800
31 600
29 1300
47 2000
68 2952
21 500
38 750
41 700
28 600
24 900
31 1094
68 1050
27 710
37 900
37 925
56 500
53 3600
39 3300
37 1085
41 800
51 721
22 800
26 600
16 500
32 660
55 967
42 450
27 658
16 475
25 1100
51 750
35 1400
39 700
44 1510
21 550
25 515
45 1300
43 2026
39 575
28 854
41 1500
46 850
37 960
35 900
37 1300
40 625
40 1100
45 803
46 1200
26 1410
41 1400
43 1000
17 485
34 650
29 750
76 400
30 300
44 450
26 865
34 1625
32 610
33 1400
44 1400
49 830
19 750
32 800
29 650
32 1155
45 3745
52 700
30 1050
24 1700
53 647
44 837
30 1165
33 500
49 725
39 1315
37 1000
28 800
26 700
31 1513
36 1800
33 440
37 1125
45 900
56 571
39 540
30 800
47 445
37 900
22 972
33 1500
30 1700
51 750
39 1150
33 1250
48 1700
58 600
30 600
20 600
40 1800
23 820
50 2500
27 650
58 1864
40 720
47 1789
31 625
29 785
34 460
44 900
24 700
35 450
51 1000
16 500
16 450
43 827
50 900
52 725
19 500
32 400
36 450
48 1400
56 700
35 2030
25 550
55 550
37 417
43 2200
58 605
45 891
19 600
40 645
31 600
25 699
19 425
54 3190
17 450
37 150
28 490
22 650
31 695
41 1260
39 2540
31 1300
61 1350
31 1800
44 2300
16 400
57 1041
23 575
27 1600
21 350
44 757
27 700
57 1210
37 1000
31 1200
18 700
20 512
52 2500
33 1500
35 2208
24 800
50 800
25 720
39 630
48 800
50 700
19 500
27 400
34 560
29 665
44 425
23 600
53 500
30 525
43 550
47 600
35 800
28 800
38 1792
29 540
46 2073
35 850
39 1030
55 1300
31 700
43 1000
28 600
48 455
33 900
61 1165
20 465
18 450
21 325
52 600
31 1339
43 1000
18 800
38 2000
38 800
43 700
32 713
28 650
57 846
22 685
34 2400
42 1600
32 713
54 600
55 2317
41 435
37 700
24 600
28 550
39 1927
28 1900
37 665
47 1300
45 700
18 600
34 450
40 1240
42 1400
38 625
50 800
33 600
28 925
22 900
36 1400
30 990
49 700
54 700
44 1250
51 825
36 2000
63 1500
31 1300
48 1000
35 500
16 425
30 770
53 1560
45 650
16 425
22 575
64 500
90 957
50 500
41 747
47 1500
27 900
23 633
16 425
41 700
34 1200
50 965
27 500
30 900
46 650
57 1700
39 700
26 425
40 1493
27 1000
41 1200
24 1000
28 2300
56 575
23 700
37 1638
23 1050
21 510
27 1000
63 1042
39 1284
54 750
28 700
35 765
59 700
61 2000
57 465
51 1700
25 800
27 600
57 800
26 800
25 800
43 810
46 869
22 400
54 1115
54 213
43 1100
40 900
55 600
41 1800
67 500
44 1750
57 750
27 700
41 2000
42 700
49 1082
43 1700
31 859
20 825
31 626
38 450
27 1200
35 1080
19 500
19 500
48 700
48 1200
54 2500
46 800
41 1805
18 500
26 670
54 1240
55 213
40 1287
21 4807
44 2400
18 525
58 500
25 1105
35 2190
31 1400
23 800
45 1053
54 725
23 500
50 700
37 925
37 850
31 8500
57 950
46 6500
47 1000
39 1330
25 1100
40 1500
34 2141
43 1600
35 1500
32 800
47 800
40 575
18 435
32 1300
52 900
37 1650
42 750
58 425
27 969
24 716
42 2000
39 475
52 600
30 1165
21 460
43 2000
35 1538
29 425
22 1000
33 2200
53 1600
25 860
17 435
51 1660
28 1053
30 561
21 600
45 700
38 1025
27 1120
35 605
52 1500
69 2952
44 952
32 1350
21 450
50 1088
43 1100
23 1000
38 800
34 900
37 525
58 850
32 650
44 2000
40 707
24 750
31 1600
38 1950
33 450
32 327
31 2200
70 1478
35 1625
23 700
24 625
26 975
26 1030
43 760
40 900
23 900
26 800
24 425
48 800
21 550
31 2019
21 1236
26 1300
51 925
34 800
51 900
46 1700
16 450
53 1358
34 826
25 900
56 1150
32 800
46 1050
61 797
17 425
65 650
44 1098
39 1500
24 1960
28 875
28 1119
37 1480
24 900
31 562
23 550
42 2000
26 500
48 1201
18 500
40 1100
43 1500
64 1000
17 500
28 850
31 1800
17 500
39 975
37 819
17 600
36 500
31 635
25 800
40 1150
30 475
21 535
46 700
54 1000
23 1386
28 860
40 675
50 700
37 2355
43 525
58 500
28 1275
23 550
40 790
21 480
58 575
36 1350
22 799
51 425
28 622
29 1000
69 707
35 400
51 1516
47 575
49 1500
45 1422
38 540
40 1220
39 1000
46 900
31 1200
29 925
57 520
33 885
50 1300
21 580
61 1300
32 1000
53 475
29 440
36 700
17 475
25 2100
47 525
29 850
39 1500
19 1000
36 1800
42 1300
39 1592
23 650
58 1384
30 640
46 700
31 1100
68 575
47 1275
22 465
35 817
39 906
31 1500
19 700
38 1836
19 355
19 425
76 435
47 2395
28 425
39 700
39 500
63 550
23 425
30 625
37 1270
24 900
41 525
22 525
42 1900
44 2850
42 460
26 1000
20 500
46 1250
32 800
28 650
48 500
71 550
33 1056
47 1065
22 500
19 544
29 480
30 1200
46 1032
32 1325
22 800
48 763
29 550
54 1715
40 1863
31 865
31 750
22 350
41 700
61 1200
50 1650
78 425
37 800
41 706
40 568
28 1576
26 450
50 500
61 720
38 1300
22 900
19 585
50 400
46 1113
64 1840
53 1000
24 555
52 750
51 1500
25 445
26 1400
34 916
60 2500
47 965
27 425
54 1500
38 750
47 800
24 450
16 400
46 1202
53 450
42 550
40 750
37 1700
36 850
20 800
67 900
50 1300
26 750
50 1506
42 1624
44 1700
36 775
26 2019
60 9400
35 835
49 1882
34 800
67 650
52 850
57 1000
43 425
62 900
49 1200
33 1400
20 850
28 700
37 1000
46 650
32 600
31 850
47 2138
25 2038
64 250
46 1050
22 510
42 500
57 1700
30 800
31 1200
51 550
39 625
48 1150
70 1025
53 2377
34 1087
20 525
24 600
46 2000
37 1100
54 700
40 718
19 800
23 550
41 750
57 1973
29 800
50 525
50 800
43 475
49 1500
49 2500
46 1250
17 425
40 1016
37 1300
32 697
38 1600
30 800
27 750
66 500
19 608
45 1561
38 640
39 1100
31 1200
21 650
54 600
17 425
35 975
18 600
35 800
51 1300
45 1500
55 1919
48 3200
17 450
20 650
46 1550
25 1000
52 620
20 650
33 450
61 950
39 906
32 1100
20 525
34 1240
21 425
32 1100
27 900
24 800
57 4807
33 1568
51 1050
30 1000
50 1100
23 500
47 425
59 627
45 475
49 500
50 900
21 425
39 550
26 650
41 700
24 600
38 550
27 600
39 600
35 205
27 855
32 2100
52 1700
23 600
25 500
19 495
59 1200
19 500
19 560
30 930
38 1783
39 785
67 700
46 1300
24 770
20 70
20 425
33 1800
19 500
19 500
24 725
27 1900
39 1500
59 511
35 860
39 550
34 1200
47 1200
25 425
20 580
37 400
20 500
43 612
55 1200
25 450
24 800
35 1540
18 455
46 1900
39 1050
63 532
42 625
58 1400
18 600
51 800
19 615
20 455
55 1400
56 580
29 960
44 900
20 650
38 700
38 800
28 1250
26 1600
20 425
49 850
40 1024
24 1136
45 700
32 900
40 1500
21 555
39 1004
22 700
39 600
21 757
55 925
26 825
40 425
54 600
26 1240
53 945
36 800
36 1240
52 1075
29 844
33 1003
42 1701
34 2100
35 1150
19 650
49 1500
69 1000
53 1300
65 2200
43 2029
39 600
18 425
31 700
26 550
24 4900
32 450
32 500
39 1270
41 1000
36 1000
42 1000
35 500
29 1433
46 1000
45 2000
36 850
41 800
39 775
38 1000
19 425
54 1700
19 485
24 1100
38 210
49 550
39 1461
26 2136
20 800
50 1600
50 600
33 1800
40 951
67 800
49 1275
45 3400
31 1200
35 2300
27 800
24 1000
46 1500
33 500
28 500
22 676
37 1400
59 700
28 500
46 1350
18 425
20 500
32 1100
54 725
22 703
21 500
49 805
47 250
32 1900
27 560
31 950
41 1800
59 900
41 700
21 450
36 1446
28 1200
50 435
73 475
46 1800
19 500
28 905
49 880
27 1750
51 500
31 900
43 640
42 800
33 710
32 480
51 800
31 720
42 1250
31 900
31 640
46 657
31 550
36 850
38 1900
56 425
21 1500
16 425
53 545
51 1000
45 1200
24 600
43 500
28 1000
41 650
19 650
17 400
22 550
21 550
24 700
41 1435
31 1130
43 1466
30 905
49 825
34 550
21 800
43 935
66 700
37 1550
22 800
51 500
44 600
55 689
62 820
30 707
29 2100
57 808
20 500
27 400
25 400
26 750
42 600
25 1465
70 500
15 500
34 1700
39 1100
43 1202
57 492
40 600
55 1900
27 695
35 500
63 1235
42 1500
45 450
29 600
28 798
62 745
49 1500
34 900
22 300
24 549
33 400
30 550
52 1100
59 1000
25 590
42 1050
19 625
17 450
23 1000
35 700
63 1350
18 425
28 725
61 600
30 1000
17 450
23 650
54 1550
43 1500
38 820
34 865
35 1025
68 525
29 1065
39 1533
44 800
27 1000
24 700
26 700
32 550
35 1450
44 700
30 612
52 762
47 650
43 1700
21 500
51 425
26 1010
40 2532
32 390
30 1300
39 950
57 817
22 750
26 1000
18 475
55 675
30 3600
21 385
57 442
33 1075
22 600
59 700
42 2072
28 1200
24 710
50 1700
49 757
18 540
47 1100
39 1600
37 800
33 700
63 465
25 1074
26 575
29 660
49 450
55 600
43 730
17 400
59 846
35 891
25 1150
51 646
20 550
28 500
50 750
66 850
40 2000
46 2000
20 750
28 600
59 500
19 500
33 850
43 1400
21 465
34 1400
31 1800
33 1156
27 1200
49 910
53 2915
23 500
22 800
23 700
51 885
38 721
20 1000
26 710
29 425
39 883
61 2366
18 500
37 1400
51 500
17 435
51 2000
19 100
35 1149
25 955
38 1300
21 600
22 486
16 425
33 847
29 500
54 1079
49 1000
40 675
33 962
58 1167
55 500
26 225
17 500
32 750
43 1000
41 850
33 1500
17 450
33 2500
24 623
24 900
15 425
42 1057
59 1201
16 495
34 1000
57 1490
28 938
22 900
55 1383
50 940
21 550
33 850
19 500
21 600
29 1000
38 646
25 700
40 710
17 500
25 600
37 2150
21 800
65 1000
43 525
43 1269
20 1025
42 1758
59 1200
25 650
23 550
44 1062
28 975
25 1500
37 1700
21 540
43 1150
30 660
49 775
53 525
40 1986
36 1530
37 1156
68 500
23 730
32 1000
31 900
35 1005
21 425
62 495
43 1700
19 550
28 1300
23 600
19 425
25 1107
33 1200
40 1240
54 500
25 1100
27 1000
23 525
38 500
23 550
35 750
31 1050
34 560
24 700
18 600
49 590
47 1634
33 955
40 600
21 800
23 550
43 1250
58 1300
62 1300
61 1497
29 500
52 865
40 700
21 625
32 1100
21 900
48 800
42 1200
42 1463
36 2200
50 473
27 642
22 500
31 600
39 1566
23 500
36 800
16 435
42 850
30 1500
37 425
38 465
29 1200
30 1150
17 200
23 775
44 1253
39 1000
35 2700
46 2900
56 1167
42 720
47 500
59 956
47 950
36 425
24 465
31 600
32 900
24 700
23 850
29 875
60 800
28 860
29 740
20 920
31 1300
20 400
23 585
46 1950
65 250
51 803
38 1104
40 700
57 575
48 1500
34 750
47 1300
30 917
29 585
27 1000
38 745
22 600
37 1164
30 1300
44 1135
15 425
24 850
46 1571
44 1145
46 1540
47 1300
38 525
25 1210
27 2200
51 2178
39 425
44 976
29 696
65 800
60 800
68 1650
50 2500
21 500
41 800
52 850
39 646
22 550
53 2300
24 602
33 700
19 800
44 700
30 755
29 500
39 1600
20 800
24 233
47 2132
73 425
31 1000
41 1300
44 1976
49 2200
27 1300
38 550
17 600
45 800
55 1200
24 985
47 500
37 700
34 1100
20 770
42 784
18 450
76 2200
30 650
28 440
40 900
41 500
56 100
42 1305
41 300
23 900
29 1800
22 850
24 425
39 575
44 1787
39 1898
32 495
24 1100
17 430
52 937
40 1300
68 490
30 1400
32 1000
35 1100
18 525
23 600
43 1800
24 250
51 500
38 868
27 956
32 400
52 1820
37 550
23 565
51 1135
36 850
38 600
28 435
24 547
39 500
38 800
30 700
71 1200
36 1762
22 700
41 1000
50 1188
33 1500
19 500
32 655
51 690
43 1800
21 475
65 500
21 600
33 800
49 1850
29 825
24 750
27 650
26 1500
17 455
22 575
32 1000
50 615
36 600
16 500
49 850
56 750
51 900
53 1400
38 1356
55 1149
17 425
23 800
45 900
19 425
34 1300
34 1000
25 600
41 500
43 1245
46 1100
23 800
40 650
43 1239
60 1500
29 699
51 2295
30 900
40 425
24 1150
56 1500
31 945
45 1500
34 252
19 500
58 1600
58 425
35 1112
17 475
51 900
21 500
43 1000
67 900
20 725
52 1600
32 600
38 1400
32 1720
42 1311
21 450
46 425
37 600
42 1200
52 800
33 1050
32 832
42 1100
60 1987
24 750
22 700
30 213
24 650
41 1160
21 500
28 700
18 430
42 700
37 1607
24 1050
31 550
33 1100
27 500
52 2600
37 1700
20 637
58 1000
17 425
41 1500
65 505
63 565
31 800
44 1017
36 950
53 901
21 740
39 550
29 638
54 900
35 1400
51 1500
16 450
28 810
44 700
47 756
32 895
27 465
59 5000
19 500
60 946
26 1200
30 1235
19 435
40 1310
36 1272
47 600
46 1297
19 550
44 1000
31 800
29 900
23 505
37 1200
29 600
47 1365
17 465
24 725
18 500
30 1325
22 850
56 700
23 600
45 1350
39 1729
24 475
19 515
41 1150
54 1040
36 1700
22 550
45 1300
18 600
35 1000
19 475
23 465
37 678
37 1005
54 2000
29 500
37 2300
22 700
18 630
25 745
52 1450
55 500
56 1100
42 500
57 1100
90 735
23 835
32 950
26 756
63 560
25 500
42 1050
31 500
45 450
39 1474
34 830
34 1500
27 1784
18 600
42 1025
16 500
50 1000
41 637
33 750
28 1677
22 799
19 450
31 475
40 1600
29 500
28 1000
49 450
56 600
52 1088
18 500
49 1100
56 721
42 1600
20 625
58 400
61 1500
15 400
51 732
24 600
20 750
17 600
43 900
30 2100
31 700
49 465
59 715
34 750
24 525
49 1140
34 610
43 950
20 850
38 635
30 213
69 2500
41 1200
37 1375
54 900
56 600
36 963
23 800
57 1300
39 1550
51 700
32 2000
31 650
45 1800
24 808
32 1300
26 975
47 910
27 700
24 800
38 800
25 575
32 885
28 600
41 600
34 600
63 600
38 600
25 930
37 2500
40 675
37 450
33 2451
30 1000
48 725
51 1731
25 1210
52 964
19 425
27 800
30 1000
45 942
59 500
49 500
43 600
67 1000
26 900
59 600
21 435
37 600
48 950
22 450
42 2538
39 1428
19 600
40 820
39 1308
37 800
24 425
18 700
39 2067
53 2100
35 600
50 1000
49 400
43 825
42 1750
33 400
41 1202
34 1276
50 900
43 449
43 700
54 1500
51 800
36 1950
22 1100
44 525
60 1050
29 1100
47 860
28 950
61 700
18 500
24 710
60 730
39 660
31 715
31 825
27 1035
35 600
35 1556
56 1028
61 710
35 2000
24 425
41 1160
60 1700
23 500
32 1200
23 600
51 1800
66 1300
51 1100
34 844
56 1100
27 500
42 2100
37 860
29 706
48 870
60 530
39 811
40 1600
42 787
25 435
45 1449
59 1200
19 550
34 1255
46 535
25 800
40 1350
30 1500
42 2200
37 500
43 1050
41 600
40 750
49 1994
19 700
25 1100
24 725
34 1590
34 1600
39 1600
54 1000
32 600
36 782
18 550
44 800
30 1000
24 845
55 1000
24 991
34 425
23 500
45 1429
24 600
59 550
39 3000
44 731
40 1157
34 550
38 810
29 500
69 435
52 425
26 450
18 425
54 1200
68 2400
27 400
48 550
24 735
23 650
28 900
62 1864
19 440
42 2350
67 530
19 500
37 1045
33 810
46 1800
54 600
36 500
18 290
59 550
41 1050
33 1303
38 2000
30 3200
55 525
22 550
51 1200
19 450
17 425
59 1400
29 932
17 425
47 2000
17 600
57 946
57 750
30 789
41 1800
17 500
33 1100
24 500
67 700
42 1479
37 2740
34 756
36 850
23 425
37 1550
35 800
28 832
71 325
37 800
39 3750
28 1500
54 445
55 1397
43 800
17 400
29 1721
39 825
22 700
21 825
56 845
40 675
30 750
41 595
41 800
18 303
64 1850
40 1280
33 1800
34 2500
62 600
36 600
15 435
20 825
36 1200
49 1000
38 800
16 425
33 1200
18 750
47 2050
56 1000
26 650
29 3300
40 2020
21 540
35 700
48 1036
55 800
53 1923
25 425
41 600
27 650
25 700
38 1700
56 700
47 636
31 1000
28 700
25 500
62 800
47 669
31 1200
39 835
32 500
36 1100
62 215
60 460
40 1200
40 771
23 900
44 760
26 1700
33 1300
23 230
36 825
44 1250
33 1258
33 700
78 2952
48 2290
39 475
29 1500
24 800
28 1300
51 979
56 1800
65 435
44 1805
36 1400
50 600
42 1200
59 600
25 425
41 450
19 520
28 425
26 850
53 964
26 400
59 800
52 950
16 400
39 678
52 1200
20 750
41 1365
47 3205
35 2035
33 1800
37 900
41 850
60 800
25 600
39 1500
18 500
44 988
26 803
49 2200
17 525
61 965
36 766
33 450
39 825
57 1100
41 1600
39 1854
51 730
18 500
48 1215
44 800
41 950
27 1200
22 744
23 425
75 435
21 475
20 425
26 800
68 425
37 2100
37 1400
47 1200
35 1900
37 2500
41 830
38 951
45 1030
47 600
30 1313
46 1096
39 832
34 1538
33 1500
18 425
56 715
44 1756
53 725
34 800
34 450
23 458
21 425
27 900
27 730
21 800
60 800
21 600
40 1500
34 700
23 700
47 1800
47 1500
18 500
27 500
52 2000
26 800
55 700
46 1871
31 1000
31 600
45 832
21 500
57 800
38 550
28 1500
24 700
41 1150
54 1150
42 800
31 850
27 1000
24 435
55 675
20 525
36 888
25 1105
36 1759
22 425
46 1592
23 600
52 4000
19 425
56 1919
37 565
36 610
48 980
20 525
29 700
22 525
52 1442
62 825
47 800
22 425
35 700
33 1000
31 425
46 1300
45 1300
37 525
23 650
33 986
36 2375
43 700
38 1100
44 975
30 1566
58 1800
38 425
41 475
31 1000
24 750
24 525
23 475
27 1500
27 450
33 708
46 1600
56 1200
53 650
38 800
44 1250
35 956
36 1222
39 700
29 500
17 465
30 500
24 600
34 653
15 435
21 425
20 500
24 213
30 1550
24 650
56 500
45 787
46 1200
31 900
35 1163
39 525
18 650
37 500
58 425
34 600
59 1532
27 1251
53 2150
58 700
22 425
27 575
57 3100
36 500
29 1200
29 1724
63 550
43 1042
61 900
38 1465
27 700
31 700
59 550
55 750
24 1800
37 700
43 980
29 700
68 611
50 700
26 500
36 891
20 5000
46 1700
44 875
22 500
59 1121
51 1800
24 650
52 1250
58 500
61 725
18 425
41 800
41 887
24 850
37 550
45 1225
27 750
38 700
33 700
45 2116
47 805
34 1400
17 475
36 1905
42 600
24 500
25 1471
46 1400
30 1530
50 1250
24 615
49 825
55 800
42 906
37 1800
45 500
36 500
19 600
27 1059
47 1000
63 689
29 950
35 500
30 1000
37 611
22 725
17 700
56 750
22 435
22 1000
42 495
38 2100
45 1440
20 500
29 1215
40 2250
61 500
32 650
57 850
29 600
36 750
34 700
54 820
33 400
23 550
35 900
17 430
22 700
69 1100
30 585
59 575
28 725
49 1600
39 830
47 685
46 1342
51 1000
49 750
48 550
40 790
30 1045
42 2200
34 1650
19 500
34 850
15 435
45 1600
52 1100
22 1100
31 1915
46 1350
47 1100
40 400
37 1300
52 525
27 698
37 600
22 600
25 1000
53 1057
22 450
46 1200
58 1000
50 1200
37 750
24 650
22 800
19 675
56 1150
25 550
21 600
39 2500
23 425
55 875
50 1297
43 1700
26 750
48 747
29 1000
41 500
30 1186
48 1400
26 400
36 735
51 1296
54 700
30 900
58 1864
36 1000
32 1800
45 900
38 1875
39 625
43 1200
23 1000
46 1600
34 950
39 640
20 800
47 700
20 475
35 1100
22 500
25 850
29 1200
31 700
37 525
37 532
26 1067
34 700
39 600
29 781
33 900
39 600
25 1730
55 800
30 750
16 425
25 600
48 1940
38 1500
52 1300
55 625
50 1210
27 345
20 505
37 755
28 788
21 1050
29 500
24 550
42 2500
19 700
47 1489
33 1400
40 600
54 5500
37 721
48 600
16 500
23 600
50 1123
31 1035
43 695
46 2700
34 627
22 650
22 600
41 1100
40 800
25 2100
44 1000
40 1120
46 525
34 1175
22 781
50 2000
34 600
31 850
17 450
22 1058
34 550
52 670
17 1500
20 675
35 800
36 425
41 870
55 425
25 775
24 1000
52 1250
41 1400
34 772
25 450
33 1500
29 600
40 400
46 1300
33 600
39 1950
26 700
29 800
60 580
32 700
21 580
27 1000
16 450
30 300
42 400
30 550
20 425
42 900
24 872
48 800
53 1195
26 990
19 525
52 100
17 450
43 850
43 1150
44 2500
38 680
30 2200
65 1000
29 500
57 879
48 945
26 2100
16 425
57 1450
34 550
24 1400
44 590
49 500
45 1480
50 546
27 800
39 779
30 800
52 1700
51 1300
31 535
65 1000
58 500
37 1360
19 425
37 1100
23 1200
41 850
31 1700
20 750
33 1500
63 500
37 700
32 255
47 600
47 1226
24 515
49 925
52 550
27 425
68 928
66 1450
25 1486
43 1272
30 975
15 475
42 1500
17 500
55 1538
25 1450
18 425
42 1140
36 579
46 920
35 500
32 809
25 800
39 863
42 1825
17 445
37 665
28 435
47 500
25 1300
58 1102
45 1100
46 675
30 1200
47 600
29 2000
39 600
31 575
23 900
22 600
38 1722
49 700
44 725
24 200
23 650
48 500
20 425
52 1805
28 425
28 700
18 400
22 748
23 845
54 875
46 1832
44 1268
47 750
52 3300
18 450
39 1371
39 1900
26 600
30 143
46 561
37 1065
31 755
28 1500
30 1800
63 730
37 515
17 565
39 6000
21 515
39 1500
37 3200
23 450
17 400
69 525
23 800
35 300
34 425
20 550
18 600
20 750
43 1400
17 450
43 1993
25 600
23 725
66 800
45 1600
20 600
18 600
16 550
27 1150
21 490
40 1800
37 700
37 650
26 890
35 900
30 1000
57 1500
38 1297
30 850
36 1039
46 1200
41 1000
29 780
47 700
33 530
17 125
20 625
25 850
25 600
37 4000
23 1300
37 3000
41 1235
17 550
37 525
47 1000
45 635
17 465
31 1150
53 400
30 825
28 1040
43 1050
24 600
35 1500
64 845
46 1200
28 720
34 425
61 1200
33 913
17 500
55 500
35 1225
36 1300
59 700
18 500
50 900
51 1500
27 902
32 1270
22 590
40 1027
27 1460
56 1200
31 2100
24 1000
44 1027
27 900
30 1025
22 435
20 500
36 665
29 777
40 1800
55 675
21 475
36 1500
72 800
62 946
49 2370
44 870
35 730
52 1600
36 625
41 1900
42 700
17 500
24 547
54 1600
31 550
22 213
53 500
47 1300
55 2200
33 1056
16 500
30 850
25 925
25 700
48 1000
18 450
27 1256
16 475
20 850
19 600
35 850
41 2100
58 580
40 1400
62 630
22 650
48 700
28 1200
51 530
34 750
27 667
49 800
34 950
19 730
34 1400
30 500
41 2012
26 600
37 650
40 2300
28 920
57 1850
33 700
28 875
36 1440
52 700
57 670
53 953
45 1651
55 700
21 700
18 707
47 1700
23 450
24 720
50 2000
32 1150
26 690
26 475
26 600
65 3300
45 2202
25 800
40 600
19 568
38 900
23 289
58 700
41 1100
53 2613
31 560
17 450
26 650
43 550
56 1149
28 950
19 825
35 575
38 850
23 1100
28 800
52 600
45 874
27 850
58 700
20 400
40 1300
22 900
28 1200
20 570
71 1600
26 600
46 1200
30 1000
54 550
53 1473
30 979
40 900
20 500
56 2536
59 450
36 865
33 865
40 1120
25 1730
53 1000
61 785
33 700
41 1824
53 700
22 786
35 1260
69 550
54 800
43 750
27 915
22 500
37 860
15 300
49 1535
30 4807
28 1700
21 1000
27 525
23 757
56 954
43 700
38 1800
53 1150
33 1215
45 905
39 600
64 425
30 803
22 525
46 500
25 1300
35 756
24 1043
25 170
55 2500
29 525
35 550
47 740
42 2258
57 2100
42 2360
28 1600
25 525
32 700
27 900
45 775
44 600
60 500
48 700
29 1025
20 800
29 700
59 1000
26 2200
61 800
58 700
33 400
48 475
58 600
43 900
32 1600
46 715
52 600
27 500
21 970
37 550
42 820
38 988
47 750
33 550
30 955
56 800
16 515
24 800
24 700
43 1670
40 1706
42 1300
35 1900
26 1300
44 1200
31 800
34 1100
19 435
46 1000
41 2100
32 1200
65 700
17 465
39 1200
34 200
19 400
39 708
64 863
23 600
46 1257
29 1500
43 1394
18 400
31 725
16 425
41 550
64 550
24 700
43 1200
35 1412
19 300
34 700
20 500
28 750
43 780
50 650
33 1550
19 800
37 1900
17 500
33 650
42 1850
42 619
43 855
52 1516
77 1038
37 950
30 836
34 425
52 675
57 1050
34 900
24 455
33 1225
53 697
23 825
20 450
47 850
15 200
45 2050
24 800
42 500
32 600
23 800
29 850
45 1820
37 1500
25 684
31 700
45 500
19 500
42 355
30 1272
31 1000
22 705
21 950
47 700
39 858
23 350
38 650
44 6500
39 1360
71 545
50 2200
50 1300
40 800
46 1100
39 675
31 2600
77 2200
55 1900
50 500
29 750
28 1058
33 835
31 1011
21 540
37 1050
65 675
32 2730
19 675
21 750
44 1630
16 425
23 1050
41 400
41 1350
55 900
33 700
53 1419
22 700
20 700
42 1290
49 1000
20 425
53 500
52 920
77 285
43 1300
16 190
42 450
34 1130
22 435
17 435
33 700
23 1300
32 425
24 500
19 425
43 2200
43 850
20 425
28 1515
31 630
45 1085
43 1622
32 550
58 1600
18 500
24 600
35 1098
17 525
41 400
21 650
28 1200
71 625
52 1217
29 1300
36 560
50 530
30 1200
51 1600
43 1065
18 575
69 500
19 550
43 1000
41 435
28 1200
19 700
46 600
24 730
17 400
31 1500
48 1800
46 599
45 400
38 500
16 450
27 1200
52 600
23 425
19 500
57 1211
34 850
29 1250
21 1000
39 1200
53 1200
24 850
59 500
38 1285
21 400
27 546
56 2200
23 960
50 1050
28 1014
26 600
72 864
43 2000
27 1250
31 3000
32 1700
28 800
42 1935
17 450
48 1240
24 800
27 800
24 800
32 750
32 650
18 425
59 1000
37 803
19 505
32 500
45 765
43 800
23 525
36 1700
18 500
48 1100
28 425
65 400
34 400
39 1367
21 550
20 525
56 1479
22 683
43 425
33 928
38 780
46 875
49 475
19 1100
17 425
42 1350
42 635
62 875
58 1100
30 1050
53 500
21 525
49 1800
48 600
49 650
48 490
27 1000
17 450
48 1875
17 540
23 700
43 850
21 525
48 1700
18 400
23 800
19 550
27 800
51 2026
38 530
34 1075
64 675
46 650
30 1575
23 700
31 1105
32 600
39 945
19 450
50 900
27 1000
42 700
29 425
35 645
51 1000
37 500
57 675
52 769
27 1275
15 500
24 750
21 650
16 500
27 1300
59 1349
51 1345
28 1000
40 500
25 750
30 850
44 800
26 860
50 1800
49 2200
29 575
28 1450
28 1600
21 500
28 600
21 550
52 1465
42 1020
46 448
66 600
46 1643
60 1800
22 1050
29 800
15 600
53 650
35 1625
37 1363
29 600
62 950
29 555
64 1040
19 450
18 425
29 425
15 435
31 1400
28 1325
47 800
46 900
56 1175
31 600
72 425
40 2100
60 425
48 1365
44 1000
34 1219
32 1613
31 800
33 650
47 650
52 1400
62 9400
44 1198
24 650
44 755
42 435
26 1020
33 1100
51 2582
50 1000
23 550
48 950
50 1900
32 500
44 400
41 900
54 400
55 720
35 900
49 825
23 850
46 1758
40 1500
36 1188
32 1311
42 950
16 460
60 1300
67 750
48 1900
34 1700
38 700
24 725
31 1134
41 900
60 500
32 1500
44 1100
47 2500
50 310
56 1100
46 850
44 640
37 1100
26 1035
36 2485
37 1067
53 1808
43 600
43 1100
34 500
73 400
23 1100
50 20
53 1800
19 425
26 1030
62 590
33 1025
46 1400
27 700
42 2751
42 747
29 650
58 550
34 1032
18 450
38 550
76 900
46 575
56 1060
66 520
28 500
53 610
33 1576
46 1251
16 500
50 700
26 1130
43 900
59 800
39 650
37 1615
24 1075
24 600
52 688
57 732
20 435
20 425
32 1719
51 576
56 1500
21 750
41 425
34 1388
45 760
17 425
18 700
48 1840
30 700
28 835
31 850
28 213
28 600
21 800
39 500
53 2375
18 440
53 2110
42 1250
66 1100
33 1085
43 1750
25 535
21 550
48 600
20 600
57 1150
37 1700
23 700
42 871
39 1570
58 675
19 500
46 1600
20 624
42 545
59 474
27 750
58 1050
20 600
48 1350
18 400
22 450
34 500
37 900
38 1179
22 735
21 650
28 1000
27 1000
63 735
36 1067
23 736
17 450
31 1000
40 1600
31 1010
26 1000
22 425
41 1100
30 1000
35 2000
29 970
58 1100
66 1250
60 1600
51 1200
53 1085
35 1200
45 800
55 650
43 2000
16 475
17 400
35 1371
36 1200
71 2952
29 1000
51 800
58 1700
39 650
29 1400
22 465
29 635
26 700
29 700
50 1270
39 560
34 1000
24 629
38 2000
31 819
37 600
19 745
47 812
31 900
46 996
43 860
26 650
42 2000
25 950
36 570
46 1200
45 800
42 650
31 840
46 715
37 1000
25 600
18 500
39 2400
47 2026
49 500
19 400
41 1810
28 1105
63 1500
20 550
34 800
27 600
17 475
48 796
33 715
30 1584
19 475
31 995
57 1800
41 1700
39 695
19 725
38 1825
16 435
28 805
32 425
33 500
78 400
52 1080
48 1367
