# Supplementary material for: Analysis of cause-effect inference by comparing regression errors
Source: PeerJ Comput Sci. 2019 Jan 21;5:e169. doi: 10.7717/peerj-cs.169 (PMC7924496; doi:10.7717/peerj-cs.169)
Supplement: Supplemental Information 2 — Contains artificial and real-world data sets. [file peerj-cs-05-169-s002.zip › CEP data/pair0013.txt]

307.0 18.0
350.0 15.0
318.0 18.0
304.0 16.0
302.0 17.0
429.0 15.0
454.0 14.0
440.0 14.0
455.0 14.0
390.0 15.0
383.0 15.0
340.0 14.0
400.0 15.0
455.0 14.0
113.0 24.0
198.0 22.0
199.0 18.0
200.0 21.0
97.00 27.0
97.00 26.0
110.0 25.0
107.0 24.0
104.0 25.0
121.0 26.0
199.0 21.0
360.0 10.0
307.0 10.0
318.0 11.0
304.0 9.0
97.00 27.0
140.0 28.0
113.0 25.0
232.0 19.0
225.0 16.0
250.0 17.0
250.0 19.0
232.0 18.0
350.0 14.0
400.0 14.0
351.0 14.0
318.0 14.0
383.0 12.0
400.0 13.0
400.0 13.0
258.0 18.0
140.0 22.0
250.0 19.0
250.0 18.0
122.0 23.0
116.0 28.0
79.00 30.0
88.00 30.0
71.00 31.0
72.00 35.0
97.00 27.0
91.00 26.0
113.0 24.0
97.50 25.0
97.00 23.0
140.0 20.0
122.0 21.0
350.0 13.0
400.0 14.0
318.0 15.0
351.0 14.0
304.0 17.0
429.0 11.0
350.0 13.0
350.0 12.0
400.0 13.0
70.00 19.0
304.0 15.0
307.0 13.0
302.0 13.0
318.0 14.0
121.0 18.0
121.0 22.0
120.0 21.0
96.00 26.0
122.0 22.0
97.00 28.0
120.0 23.0
98.00 28.0
97.00 27.0
350.0 13.0
304.0 14.0
350.0 13.0
302.0 14.0
318.0 15.0
429.0 12.0
400.0 13.0
351.0 13.0
318.0 14.0
440.0 13.0
455.0 12.0
360.0 13.0
225.0 18.0
250.0 16.0
232.0 18.0
250.0 18.0
198.0 23.0
97.00 26.0
400.0 11.0
400.0 12.0
360.0 13.0
350.0 12.0
232.0 18.0
97.00 20.0
140.0 21.0
108.0 22.0
70.00 18.0
122.0 19.0
155.0 21.0
98.00 26.0
350.0 15.0
400.0 16.0
68.00 29.0
116.0 24.0
114.0 20.0
121.0 19.0
318.0 15.0
121.0 24.0
156.0 20.0
350.0 11.0
198.0 20.0
232.0 19.0
250.0 15.0
79.00 31.0
122.0 26.0
71.00 32.0
140.0 25.0
250.0 16.0
258.0 16.0
225.0 18.0
302.0 16.0
350.0 13.0
318.0 14.0
302.0 14.0
304.0 14.0
98.00 29.0
79.00 26.0
97.00 26.0
76.00 31.0
83.00 32.0
90.00 28.0
90.00 24.0
116.0 26.0
120.0 24.0
108.0 26.0
79.00 31.0
225.0 19.0
250.0 18.0
250.0 15.0
250.0 15.0
400.0 16.0
350.0 15.0
318.0 16.0
351.0 14.0
231.0 17.0
250.0 16.0
258.0 15.0
225.0 18.0
231.0 21.0
262.0 20.0
302.0 13.0
97.00 29.0
140.0 23.0
232.0 20.0
140.0 23.0
134.0 24.0
90.00 25.0
119.0 24.0
171.0 18.0
90.00 29.0
232.0 19.0
115.0 23.0
120.0 23.0
121.0 22.0
121.0 25.0
91.00 33.0
107.0 28.0
116.0 25.0
140.0 25.0
98.00 26.0
101.0 27.0
305.0 17.5
318.0 16.0
304.0 15.5
351.0 14.5
225.0 22.0
250.0 22.0
200.0 24.0
232.0 22.5
85.00 29.0
98.00 24.5
90.00 29.0
91.00 33.0
225.0 20.0
250.0 18.0
250.0 18.5
258.0 17.5
97.00 29.5
85.00 32.0
97.00 28.0
140.0 26.5
130.0 20.0
318.0 13.0
120.0 19.0
156.0 19.0
168.0 16.5
350.0 16.5
350.0 13.0
302.0 13.0
318.0 13.0
98.00 31.5
111.0 30.0
79.00 36.0
122.0 25.5
85.00 33.5
305.0 17.5
260.0 17.0
318.0 15.5
302.0 15.0
250.0 17.5
231.0 20.5
225.0 19.0
250.0 18.5
400.0 16.0
350.0 15.5
400.0 15.5
351.0 16.0
97.00 29.0
151.0 24.5
97.00 26.0
140.0 25.5
98.00 30.5
98.00 33.5
97.00 30.0
97.00 30.5
146.0 22.0
121.0 21.5
80.00 21.5
90.00 43.1
98.00 36.1
78.00 32.8
85.00 39.4
91.00 36.1
260.0 19.9
318.0 19.4
302.0 20.2
231.0 19.2
200.0 20.5
200.0 20.2
140.0 25.1
225.0 20.5
232.0 19.4
231.0 20.6
200.0 20.8
225.0 18.6
258.0 18.1
305.0 19.2
231.0 17.7
302.0 18.1
318.0 17.5
98.00 30.0
134.0 27.5
119.0 27.2
105.0 30.9
134.0 21.1
156.0 23.2
151.0 23.8
119.0 23.9
131.0 20.3
163.0 17.0
121.0 21.6
163.0 16.2
89.00 31.5
98.00 29.5
231.0 21.5
200.0 19.8
140.0 22.3
232.0 20.2
225.0 20.6
305.0 17.0
302.0 17.6
351.0 16.5
318.0 18.2
350.0 16.9
351.0 15.5
267.0 19.2
360.0 18.5
89.00 31.9
86.00 34.1
98.00 35.7
121.0 27.4
183.0 25.4
350.0 23.0
141.0 27.2
260.0 23.9
105.0 34.2
105.0 34.5
85.00 31.8
91.00 37.3
151.0 28.4
173.0 28.8
173.0 26.8
151.0 33.5
98.00 41.5
89.00 38.1
98.00 32.1
86.00 37.2
151.0 28.0
140.0 26.4
151.0 24.3
225.0 19.1
97.00 34.3
134.0 29.8
120.0 31.3
119.0 37.0
108.0 32.2
86.00 46.6
156.0 27.9
85.00 40.8
90.00 44.3
90.00 43.4
121.0 36.4
146.0 30.0
91.00 44.6
97.00 33.8
89.00 29.8
168.0 32.7
70.00 23.7
122.0 35.0
107.0 32.4
135.0 27.2
151.0 26.6
156.0 25.8
173.0 23.5
135.0 30.0
79.00 39.1
86.00 39.0
81.00 35.1
97.00 32.3
85.00 37.0
89.00 37.7
91.00 34.1
105.0 34.7
98.00 34.4
98.00 29.9
105.0 33.0
107.0 33.7
108.0 32.4
119.0 32.9
120.0 31.6
141.0 28.1
145.0 30.7
168.0 25.4
146.0 24.2
231.0 22.4
350.0 26.6
200.0 20.2
225.0 17.6
112.0 28.0
112.0 27.0
112.0 34.0
112.0 31.0
135.0 29.0
151.0 27.0
140.0 24.0
105.0 36.0
91.00 37.0
91.00 31.0
105.0 38.0
98.00 36.0
120.0 36.0
107.0 36.0
108.0 34.0
91.00 38.0
91.00 32.0
91.00 38.0
181.0 25.0
262.0 38.0
156.0 26.0
232.0 22.0
144.0 32.0
135.0 36.0
151.0 27.0
140.0 27.0
97.00 44.0
135.0 32.0
120.0 28.0
119.0 31.0
