# Supplementary material for: Analysis of cause-effect inference by comparing regression errors
Source: PeerJ Comput Sci. 2019 Jan 21;5:e169. doi: 10.7717/peerj-cs.169 (PMC7924496; doi:10.7717/peerj-cs.169)
Supplement: Supplemental Information 2 — Contains artificial and real-world data sets. [file peerj-cs-05-169-s002.zip › CEP data/pair0014.txt]

130.0 18.0
165.0 15.0
150.0 18.0
150.0 16.0
140.0 17.0
198.0 15.0
220.0 14.0
215.0 14.0
225.0 14.0
190.0 15.0
170.0 15.0
160.0 14.0
150.0 15.0
225.0 14.0
95.00 24.0
95.00 22.0
97.00 18.0
85.00 21.0
88.00 27.0
46.00 26.0
87.00 25.0
90.00 24.0
95.00 25.0
113.0 26.0
90.00 21.0
215.0 10.0
200.0 10.0
210.0 11.0
193.0 9.0
88.00 27.0
90.00 28.0
95.00 25.0
100.0 19.0
105.0 16.0
100.0 17.0
88.00 19.0
100.0 18.0
165.0 14.0
175.0 14.0
153.0 14.0
150.0 14.0
180.0 12.0
170.0 13.0
175.0 13.0
110.0 18.0
72.00 22.0
100.0 19.0
88.00 18.0
86.00 23.0
90.00 28.0
70.00 30.0
76.00 30.0
65.00 31.0
69.00 35.0
60.00 27.0
70.00 26.0
95.00 24.0
80.00 25.0
54.00 23.0
90.00 20.0
86.00 21.0
165.0 13.0
175.0 14.0
150.0 15.0
153.0 14.0
150.0 17.0
208.0 11.0
155.0 13.0
160.0 12.0
190.0 13.0
97.00 19.0
150.0 15.0
130.0 13.0
140.0 13.0
150.0 14.0
112.0 18.0
76.00 22.0
87.00 21.0
69.00 26.0
86.00 22.0
92.00 28.0
97.00 23.0
80.00 28.0
88.00 27.0
175.0 13.0
150.0 14.0
145.0 13.0
137.0 14.0
150.0 15.0
198.0 12.0
150.0 13.0
158.0 13.0
150.0 14.0
215.0 13.0
225.0 12.0
175.0 13.0
105.0 18.0
100.0 16.0
100.0 18.0
88.00 18.0
95.00 23.0
46.00 26.0
150.0 11.0
167.0 12.0
170.0 13.0
180.0 12.0
100.0 18.0
88.00 20.0
72.00 21.0
94.00 22.0
90.00 18.0
85.00 19.0
107.0 21.0
90.00 26.0
145.0 15.0
230.0 16.0
49.00 29.0
75.00 24.0
91.00 20.0
112.0 19.0
150.0 15.0
110.0 24.0
122.0 20.0
180.0 11.0
95.00 20.0
100.0 19.0
100.0 15.0
67.00 31.0
80.00 26.0
65.00 32.0
75.00 25.0
100.0 16.0
110.0 16.0
105.0 18.0
140.0 16.0
150.0 13.0
150.0 14.0
140.0 14.0
150.0 14.0
83.00 29.0
67.00 26.0
78.00 26.0
52.00 31.0
61.00 32.0
75.00 28.0
75.00 24.0
75.00 26.0
97.00 24.0
93.00 26.0
67.00 31.0
95.00 19.0
105.0 18.0
72.00 15.0
72.00 15.0
170.0 16.0
145.0 15.0
150.0 16.0
148.0 14.0
110.0 17.0
105.0 16.0
110.0 15.0
95.00 18.0
110.0 21.0
110.0 20.0
129.0 13.0
75.00 29.0
83.00 23.0
100.0 20.0
78.00 23.0
96.00 24.0
71.00 25.0
97.00 24.0
97.00 18.0
70.00 29.0
90.00 19.0
95.00 23.0
88.00 23.0
98.00 22.0
115.0 25.0
53.00 33.0
86.00 28.0
81.00 25.0
92.00 25.0
79.00 26.0
83.00 27.0
140.0 17.5
150.0 16.0
120.0 15.5
152.0 14.5
100.0 22.0
105.0 22.0
81.00 24.0
90.00 22.5
52.00 29.0
60.00 24.5
70.00 29.0
53.00 33.0
100.0 20.0
78.00 18.0
110.0 18.5
95.00 17.5
71.00 29.5
70.00 32.0
75.00 28.0
72.00 26.5
102.0 20.0
150.0 13.0
88.00 19.0
108.0 19.0
120.0 16.5
180.0 16.5
145.0 13.0
130.0 13.0
150.0 13.0
68.00 31.5
80.00 30.0
58.00 36.0
96.00 25.5
70.00 33.5
145.0 17.5
110.0 17.0
145.0 15.5
130.0 15.0
110.0 17.5
105.0 20.5
100.0 19.0
98.00 18.5
180.0 16.0
170.0 15.5
190.0 15.5
149.0 16.0
78.00 29.0
88.00 24.5
75.00 26.0
89.00 25.5
63.00 30.5
83.00 33.5
67.00 30.0
78.00 30.5
97.00 22.0
110.0 21.5
110.0 21.5
48.00 43.1
66.00 36.1
52.00 32.8
70.00 39.4
60.00 36.1
110.0 19.9
140.0 19.4
139.0 20.2
105.0 19.2
95.00 20.5
85.00 20.2
88.00 25.1
100.0 20.5
90.00 19.4
105.0 20.6
85.00 20.8
110.0 18.6
120.0 18.1
145.0 19.2
165.0 17.7
139.0 18.1
140.0 17.5
68.00 30.0
95.00 27.5
97.00 27.2
75.00 30.9
95.00 21.1
105.0 23.2
85.00 23.8
97.00 23.9
103.0 20.3
125.0 17.0
115.0 21.6
133.0 16.2
71.00 31.5
68.00 29.5
115.0 21.5
85.00 19.8
88.00 22.3
90.00 20.2
110.0 20.6
130.0 17.0
129.0 17.6
138.0 16.5
135.0 18.2
155.0 16.9
142.0 15.5
125.0 19.2
150.0 18.5
71.00 31.9
65.00 34.1
80.00 35.7
80.00 27.4
77.00 25.4
125.0 23.0
71.00 27.2
90.00 23.9
70.00 34.2
70.00 34.5
65.00 31.8
69.00 37.3
90.00 28.4
115.0 28.8
115.0 26.8
90.00 33.5
76.00 41.5
60.00 38.1
70.00 32.1
65.00 37.2
90.00 28.0
88.00 26.4
90.00 24.3
90.00 19.1
78.00 34.3
90.00 29.8
75.00 31.3
92.00 37.0
75.00 32.2
65.00 46.6
105.0 27.9
65.00 40.8
48.00 44.3
48.00 43.4
67.00 36.4
67.00 30.0
67.00 44.6
67.00 33.8
62.00 29.8
132.0 32.7
100.0 23.7
88.00 35.0
72.00 32.4
84.00 27.2
84.00 26.6
92.00 25.8
110.0 23.5
84.00 30.0
58.00 39.1
64.00 39.0
60.00 35.1
67.00 32.3
65.00 37.0
62.00 37.7
68.00 34.1
63.00 34.7
65.00 34.4
65.00 29.9
74.00 33.0
75.00 33.7
75.00 32.4
100.0 32.9
74.00 31.6
80.00 28.1
76.00 30.7
116.0 25.4
120.0 24.2
110.0 22.4
105.0 26.6
88.00 20.2
85.00 17.6
88.00 28.0
88.00 27.0
88.00 34.0
85.00 31.0
84.00 29.0
90.00 27.0
92.00 24.0
74.00 36.0
68.00 37.0
68.00 31.0
63.00 38.0
70.00 36.0
88.00 36.0
75.00 36.0
70.00 34.0
67.00 38.0
67.00 32.0
67.00 38.0
110.0 25.0
85.00 38.0
92.00 26.0
112.0 22.0
96.00 32.0
84.00 36.0
90.00 27.0
86.00 27.0
52.00 44.0
84.00 32.0
79.00 28.0
82.00 31.0
