# Supplementary material for: Analysis of cause-effect inference by comparing regression errors
Source: PeerJ Comput Sci. 2019 Jan 21;5:e169. doi: 10.7717/peerj-cs.169 (PMC7924496; doi:10.7717/peerj-cs.169)
Supplement: Supplemental Information 2 — Contains artificial and real-world data sets. [file peerj-cs-05-169-s002.zip › CEP data/pair0015.txt]

3504. 18.0
3693. 15.0
3436. 18.0
3433. 16.0
3449. 17.0
4341. 15.0
4354. 14.0
4312. 14.0
4425. 14.0
3850. 15.0
3563. 15.0
3609. 14.0
3761. 15.0
3086. 14.0
2372. 24.0
2833. 22.0
2774. 18.0
2587. 21.0
2130. 27.0
1835. 26.0
2672. 25.0
2430. 24.0
2375. 25.0
2234. 26.0
2648. 21.0
4615. 10.0
4376. 10.0
4382. 11.0
4732. 9.0
2130. 27.0
2264. 28.0
2228. 25.0
2634. 19.0
3439. 16.0
3329. 17.0
3302. 19.0
3288. 18.0
4209. 14.0
4464. 14.0
4154. 14.0
4096. 14.0
4955. 12.0
4746. 13.0
5140. 13.0
2962. 18.0
2408. 22.0
3282. 19.0
3139. 18.0
2220. 23.0
2123. 28.0
2074. 30.0
2065. 30.0
1773. 31.0
1613. 35.0
1834. 27.0
1955. 26.0
2278. 24.0
2126. 25.0
2254. 23.0
2408. 20.0
2226. 21.0
4274. 13.0
4385. 14.0
4135. 15.0
4129. 14.0
3672. 17.0
4633. 11.0
4502. 13.0
4456. 12.0
4422. 13.0
2330. 19.0
3892. 15.0
4098. 13.0
4294. 13.0
4077. 14.0
2933. 18.0
2511. 22.0
2979. 21.0
2189. 26.0
2395. 22.0
2288. 28.0
2506. 23.0
2164. 28.0
2100. 27.0
4100. 13.0
3672. 14.0
3988. 13.0
4042. 14.0
3777. 15.0
4952. 12.0
4464. 13.0
4363. 13.0
4237. 14.0
4735. 13.0
4951. 12.0
3821. 13.0
3121. 18.0
3278. 16.0
2945. 18.0
3021. 18.0
2904. 23.0
1950. 26.0
4997. 11.0
4906. 12.0
4654. 13.0
4499. 12.0
2789. 18.0
2279. 20.0
2401. 21.0
2379. 22.0
2124. 18.0
2310. 19.0
2472. 21.0
2265. 26.0
4082. 15.0
4278. 16.0
1867. 29.0
2158. 24.0
2582. 20.0
2868. 19.0
3399. 15.0
2660. 24.0
2807. 20.0
3664. 11.0
3102. 20.0
2901. 19.0
3336. 15.0
1950. 31.0
2451. 26.0
1836. 32.0
2542. 25.0
3781. 16.0
3632. 16.0
3613. 18.0
4141. 16.0
4699. 13.0
4457. 14.0
4638. 14.0
4257. 14.0
2219. 29.0
1963. 26.0
2300. 26.0
1649. 31.0
2003. 32.0
2125. 28.0
2108. 24.0
2246. 26.0
2489. 24.0
2391. 26.0
2000. 31.0
3264. 19.0
3459. 18.0
3432. 15.0
3158. 15.0
4668. 16.0
4440. 15.0
4498. 16.0
4657. 14.0
3907. 17.0
3897. 16.0
3730. 15.0
3785. 18.0
3039. 21.0
3221. 20.0
3169. 13.0
2171. 29.0
2639. 23.0
2914. 20.0
2592. 23.0
2702. 24.0
2223. 25.0
2545. 24.0
2984. 18.0
1937. 29.0
3211. 19.0
2694. 23.0
2957. 23.0
2945. 22.0
2671. 25.0
1795. 33.0
2464. 28.0
2220. 25.0
2572. 25.0
2255. 26.0
2202. 27.0
4215. 17.5
4190. 16.0
3962. 15.5
4215. 14.5
3233. 22.0
3353. 22.0
3012. 24.0
3085. 22.5
2035. 29.0
2164. 24.5
1937. 29.0
1795. 33.0
3651. 20.0
3574. 18.0
3645. 18.5
3193. 17.5
1825. 29.5
1990. 32.0
2155. 28.0
2565. 26.5
3150. 20.0
3940. 13.0
3270. 19.0
2930. 19.0
3820. 16.5
4380. 16.5
4055. 13.0
3870. 13.0
3755. 13.0
2045. 31.5
2155. 30.0
1825. 36.0
2300. 25.5
1945. 33.5
3880. 17.5
4060. 17.0
4140. 15.5
4295. 15.0
3520. 17.5
3425. 20.5
3630. 19.0
3525. 18.5
4220. 16.0
4165. 15.5
4325. 15.5
4335. 16.0
1940. 29.0
2740. 24.5
2265. 26.0
2755. 25.5
2051. 30.5
2075. 33.5
1985. 30.0
2190. 30.5
2815. 22.0
2600. 21.5
2720. 21.5
1985. 43.1
1800. 36.1
1985. 32.8
2070. 39.4
1800. 36.1
3365. 19.9
3735. 19.4
3570. 20.2
3535. 19.2
3155. 20.5
2965. 20.2
2720. 25.1
3430. 20.5
3210. 19.4
3380. 20.6
3070. 20.8
3620. 18.6
3410. 18.1
3425. 19.2
3445. 17.7
3205. 18.1
4080. 17.5
2155. 30.0
2560. 27.5
2300. 27.2
2230. 30.9
2515. 21.1
2745. 23.2
2855. 23.8
2405. 23.9
2830. 20.3
3140. 17.0
2795. 21.6
3410. 16.2
1990. 31.5
2135. 29.5
3245. 21.5
2990. 19.8
2890. 22.3
3265. 20.2
3360. 20.6
3840. 17.0
3725. 17.6
3955. 16.5
3830. 18.2
4360. 16.9
4054. 15.5
3605. 19.2
3940. 18.5
1925. 31.9
1975. 34.1
1915. 35.7
2670. 27.4
3530. 25.4
3900. 23.0
3190. 27.2
3420. 23.9
2200. 34.2
2150. 34.5
2020. 31.8
2130. 37.3
2670. 28.4
2595. 28.8
2700. 26.8
2556. 33.5
2144. 41.5
1968. 38.1
2120. 32.1
2019. 37.2
2678. 28.0
2870. 26.4
3003. 24.3
3381. 19.1
2188. 34.3
2711. 29.8
2542. 31.3
2434. 37.0
2265. 32.2
2110. 46.6
2800. 27.9
2110. 40.8
2085. 44.3
2335. 43.4
2950. 36.4
3250. 30.0
1850. 44.6
2145. 33.8
1845. 29.8
2910. 32.7
2420. 23.7
2500. 35.0
2290. 32.4
2490. 27.2
2635. 26.6
2620. 25.8
2725. 23.5
2385. 30.0
1755. 39.1
1875. 39.0
1760. 35.1
2065. 32.3
1975. 37.0
2050. 37.7
1985. 34.1
2215. 34.7
2045. 34.4
2380. 29.9
2190. 33.0
2210. 33.7
2350. 32.4
2615. 32.9
2635. 31.6
3230. 28.1
3160. 30.7
2900. 25.4
2930. 24.2
3415. 22.4
3725. 26.6
3060. 20.2
3465. 17.6
2605. 28.0
2640. 27.0
2395. 34.0
2575. 31.0
2525. 29.0
2735. 27.0
2865. 24.0
1980. 36.0
2025. 37.0
1970. 31.0
2125. 38.0
2125. 36.0
2160. 36.0
2205. 36.0
2245 34.0
1965. 38.0
1965. 32.0
1995. 38.0
2945. 25.0
3015. 38.0
2585. 26.0
2835 22.0
2665. 32.0
2370. 36.0
2950. 27.0
2790. 27.0
2130. 44.0
2295. 32.0
2625. 28.0
2720. 31.0
