# Supplementary material for: Analysis of cause-effect inference by comparing regression errors
Source: PeerJ Comput Sci. 2019 Jan 21;5:e169. doi: 10.7717/peerj-cs.169 (PMC7924496; doi:10.7717/peerj-cs.169)
Supplement: Supplemental Information 2 — Contains artificial and real-world data sets. [file peerj-cs-05-169-s002.zip › CEP data/pair0016.txt]

130.0 12.0
165.0 11.5
150.0 11.0
150.0 12.0
140.0 10.5
198.0 10.0
220.0 9.0
215.0 8.5
225.0 10.0
190.0 8.5
170.0 10.0
160.0 8.0
150.0 9.5
225.0 10.0
95.00 15.0
95.00 15.5
97.00 15.5
85.00 16.0
88.00 14.5
46.00 20.5
87.00 17.5
90.00 14.5
95.00 17.5
113.0 12.5
90.00 15.0
215.0 14.0
200.0 15.0
210.0 13.5
193.0 18.5
88.00 14.5
90.00 15.5
95.00 14.0
100.0 13.0
105.0 15.5
100.0 15.5
88.00 15.5
100.0 15.5
165.0 12.0
175.0 11.5
153.0 13.5
150.0 13.0
180.0 11.5
170.0 12.0
175.0 12.0
110.0 13.5
72.00 19.0
100.0 15.0
88.00 14.5
86.00 14.0
90.00 14.0
70.00 19.5
76.00 14.5
65.00 19.0
69.00 18.0
60.00 19.0
70.00 20.5
95.00 15.5
80.00 17.0
54.00 23.5
90.00 19.5
86.00 16.5
165.0 12.0
175.0 12.0
150.0 13.5
153.0 13.0
150.0 11.5
208.0 11.0
155.0 13.5
160.0 13.5
190.0 12.5
97.00 13.5
150.0 12.5
130.0 14.0
140.0 16.0
150.0 14.0
112.0 14.5
76.00 18.0
87.00 19.5
69.00 18.0
86.00 16.0
92.00 17.0
97.00 14.5
80.00 15.0
88.00 16.5
175.0 13.0
150.0 11.5
145.0 13.0
137.0 14.5
150.0 12.5
198.0 11.5
150.0 12.0
158.0 13.0
150.0 14.5
215.0 11.0
225.0 11.0
175.0 11.0
105.0 16.5
100.0 18.0
100.0 16.0
88.00 16.5
95.00 16.0
46.00 21.0
150.0 14.0
167.0 12.5
170.0 13.0
180.0 12.5
100.0 15.0
88.00 19.0
72.00 19.5
94.00 16.5
90.00 13.5
85.00 18.5
107.0 14.0
90.00 15.5
145.0 13.0
230.0 9.50
49.00 19.5
75.00 15.5
91.00 14.0
112.0 15.5
150.0 11.0
110.0 14.0
122.0 13.5
180.0 11.0
95.00 16.5
100.0 16.0
100.0 17.0
67.00 19.0
80.00 16.5
65.00 21.0
75.00 17.0
100.0 17.0
110.0 18.0
105.0 16.5
140.0 14.0
150.0 14.5
150.0 13.5
140.0 16.0
150.0 15.5
83.00 16.5
67.00 15.5
78.00 14.5
52.00 16.5
61.00 19.0
75.00 14.5
75.00 15.5
75.00 14.0
97.00 15.0
93.00 15.5
67.00 16.0
95.00 16.0
105.0 16.0
72.00 21.0
72.00 19.5
170.0 11.5
145.0 14.0
150.0 14.5
148.0 13.5
110.0 21.0
105.0 18.5
110.0 19.0
95.00 19.0
110.0 15.0
110.0 13.5
129.0 12.0
75.00 16.0
83.00 17.0
100.0 16.0
78.00 18.5
96.00 13.5
71.00 16.5
97.00 17.0
97.00 14.5
70.00 14.0
90.00 17.0
95.00 15.0
88.00 17.0
98.00 14.5
115.0 13.5
53.00 17.5
86.00 15.5
81.00 16.9
92.00 14.9
79.00 17.7
83.00 15.3
140.0 13.0
150.0 13.0
120.0 13.9
152.0 12.8
100.0 15.4
105.0 14.5
81.00 17.6
90.00 17.6
52.00 22.2
60.00 22.1
70.00 14.2
53.00 17.4
100.0 17.7
78.00 21.0
110.0 16.2
95.00 17.8
71.00 12.2
70.00 17.0
75.00 16.4
72.00 13.6
102.0 15.7
150.0 13.2
88.00 21.9
108.0 15.5
120.0 16.7
180.0 12.1
145.0 12.0
130.0 15.0
150.0 14.0
68.00 18.5
80.00 14.8
58.00 18.6
96.00 15.5
70.00 16.8
145.0 12.5
110.0 19.0
145.0 13.7
130.0 14.9
110.0 16.4
105.0 16.9
100.0 17.7
98.00 19.0
180.0 11.1
170.0 11.4
190.0 12.2
149.0 14.5
78.00 14.5
88.00 16.0
75.00 18.2
89.00 15.8
63.00 17.0
83.00 15.9
67.00 16.4
78.00 14.1
97.00 14.5
110.0 12.8
110.0 13.5
48.00 21.5
66.00 14.4
52.00 19.4
70.00 18.6
60.00 16.4
110.0 15.5
140.0 13.2
139.0 12.8
105.0 19.2
95.00 18.2
85.00 15.8
88.00 15.4
100.0 17.2
90.00 17.2
105.0 15.8
85.00 16.7
110.0 18.7
120.0 15.1
145.0 13.2
165.0 13.4
139.0 11.2
140.0 13.7
68.00 16.5
95.00 14.2
97.00 14.7
75.00 14.5
95.00 14.8
105.0 16.7
85.00 17.6
97.00 14.9
103.0 15.9
125.0 13.6
115.0 15.7
133.0 15.8
71.00 14.9
68.00 16.6
115.0 15.4
85.00 18.2
88.00 17.3
90.00 18.2
110.0 16.6
130.0 15.4
129.0 13.4
138.0 13.2
135.0 15.2
155.0 14.9
142.0 14.3
125.0 15.0
150.0 13.0
71.00 14.0
65.00 15.2
80.00 14.4
80.00 15.0
77.00 20.1
125.0 17.4
71.00 24.8
90.00 22.2
70.00 13.2
70.00 14.9
65.00 19.2
69.00 14.7
90.00 16.0
115.0 11.3
115.0 12.9
90.00 13.2
76.00 14.7
60.00 18.8
70.00 15.5
65.00 16.4
90.00 16.5
88.00 18.1
90.00 20.1
90.00 18.7
78.00 15.8
90.00 15.5
75.00 17.5
92.00 15.0
75.00 15.2
65.00 17.9
105.0 14.4
65.00 19.2
48.00 21.7
48.00 23.7
67.00 19.9
67.00 21.8
67.00 13.8
67.00 18.0
62.00 15.3
132.0 11.4
100.0 12.5
88.00 15.1
72.00 17.0
84.00 15.7
84.00 16.4
92.00 14.4
110.0 12.6
84.00 12.9
58.00 16.9
64.00 16.4
60.00 16.1
67.00 17.8
65.00 19.4
62.00 17.3
68.00 16.0
63.00 14.9
65.00 16.2
65.00 20.7
74.00 14.2
75.00 14.4
75.00 16.8
100.0 14.8
74.00 18.3
80.00 20.4
76.00 19.6
116.0 12.6
120.0 13.8
110.0 15.8
105.0 19.0
88.00 17.1
85.00 16.6
88.00 19.6
88.00 18.6
88.00 18.0
85.00 16.2
84.00 16.0
90.00 18.0
92.00 16.4
74.00 15.3
68.00 18.2
68.00 17.6
63.00 14.7
70.00 17.3
88.00 14.5
75.00 14.5
70.00 16.9
67.00 15.0
67.00 15.7
67.00 16.2
110.0 16.4
85.00 17.0
92.00 14.5
112.0 14.7
96.00 13.9
84.00 13.0
90.00 17.3
86.00 15.6
52.00 24.6
84.00 11.6
79.00 18.6
82.00 19.4
