# Supplementary material for: Analysis of cause-effect inference by comparing regression errors
Source: PeerJ Comput Sci. 2019 Jan 21;5:e169. doi: 10.7717/peerj-cs.169 (PMC7924496; doi:10.7717/peerj-cs.169)
Supplement: Supplemental Information 2 — Contains artificial and real-world data sets. [file peerj-cs-05-169-s002.zip › CEP data/pair0017.txt]

35 6000
46 100
37 700
39 1000
42 49
32 59
72 50
33 10000
27 275
76 11744
68 3095
75 800
45 16
37 4
59 70
43 100
41 33000
46 4
27 7
76 2100
36 1000
32 45
38 20
67 10000
70 728
45 11
42 9799
37 50
48 1317
33 300
16 984
50 1000
45 1000
37 2
30 100
31 150
53 125
54 2388
41 50
54 54600
53 500
30 1646
55 285
30 75
39 127
50 300
42 10
32 40
36 3
28 50
40 1000
63 45
43 12
24 3000
50 75
23 3000
56 4200
36 1500
72 1000
76 2000
59 79
49 300
34 4000
33 26
39 500
77 600
36 150
57 15000
46 45
40 30
34 375
76 2000
76 37
39 200
40 700
77 5000
34 950
60 3
70 67
47 1
16 166
81 1800
50 1744
38 25
39 150
52 6
31 250
59 50
47 33
70 10000
30 15
47 200
36 600
49 1225
65 200
42 132
34 13000
50 1000
34 500
48 150
41 500
23 2000
35 60
36 100
38 20
37 60
55 1000
26 310
41 281
67 1000
24 7700
62 250
53 5500
78 99999
31 5
59 206
71 5
62 100
45 10
65 195
41 50
51 275
32 300
16 389
74 850
36 100
51 450
49 900
46 400
32 1000
59 250
57 200
37 900
53 212
49 2000
23 50
39 7
82 2000
63 400
36 25
73 200
54 600
33 270
46 1250
41 200
43 50
43 250
41 100
49 1200
25 25
31 50
38 2000
47 1
78 5412
45 100
53 50
22 140
41 100
46 500
20 70
38 66
61 3000
60 3
35 150
36 80
46 250
45 50
70 29350
32 300
67 1100
50 4
34 500
72 11
60 1500
48 187
79 10
46 1000
41 500
42 20
38 600
35 200
66 600
36 250
31 18
24 12000
43 17
38 120
31 25
67 100
35 100
47 37
28 300
55 200
58 2052
29 200
63 2400
63 7500
55 100
52 2000
40 3000
33 300
56 2000
68 2812
63 10
33 300
17 400
40 20
56 1000
42 7000
55 2
55 20000
31 200
34 200
44 250
46 180
62 900
32 43
20 187
43 4
56 1
31 1000
30 157
77 3983
51 3000
58 200
67 3000
61 3300
46 125
48 500
75 100
49 3000
78 4000
75 100
49 500
17 650
58 1
47 700
69 6000
37 100
59 500
53 500
58 1650
51 50
64 200
46 300
64 30
50 156
70 500
83 417
27 100
55 2850
52 150
45 300
47 3
43 1000
79 200
17 875
55 5000
37 100
54 100
28 100
64 1516
51 1000
57 2052
81 96
35 150
57 2500
48 600
63 100
75 1248
76 2900
57 5
36 500
36 105
39 10
34 300
44 1
51 282
57 1000
36 910
68 2000
42 1778
47 500
32 100
45 400
49 30
43 138
24 125
67 4500
55 3500
55 141
53 250
50 1250
66 40
60 75
52 6
60 5700
34 8
89 24000
39 100
39 500
43 1
27 50
37 3000
45 250
43 92
39 50
49 23
64 43
38 75
31 1
54 1000
62 850
30 30
61 2150
31 200
66 225
44 1250
52 2500
52 10
55 3
52 120
55 7500
45 4
35 200
54 440
45 145
44 159
73 170
68 198
73 5
46 1600
73 200
56 500
44 20000
53 260
60 500
61 500
30 100
60 850
49 10000
54 175
32 250
52 1257
38 48
35 50
41 900
62 1
42 1849
31 25
27 316
49 500
67 14
46 150
42 100
30 118
35 833
33 108
45 1500
46 75
48 600
49 2145
55 100
20 170
64 2500
47 40
53 15
34 50
37 1500
70 1
45 429
28 250
30 97
49 4000
46 1500
48 2100
34 500
49 1250
19 500
26 26
17 1760
47 250
60 2000
54 2461
59 200
45 1200
57 1050
71 242
28 1
38 910
42 59
71 819
30 100
46 10
20 300
25 2200
26 1500
38 100
39 1362
46 295
43 100
43 150
40 40
42 100
33 300
22 5000
72 200
69 38
47 600
49 300
60 407
64 5000
69 4497
68 2800
32 200
54 2000
49 1000
34 25
85 8000
78 4600
34 50
55 1275
39 250
61 750
47 130
33 310
39 50
71 732
37 583
41 200
39 60
37 29
44 10
43 22
42 50
75 600
30 27
35 1250
36 250
53 60
35 50
30 400
84 550
78 12506
63 100
79 7000
23 25
33 1
35 25
52 3000
80 3500
49 2500
61 2500
37 2000
15 1
49 600
44 7
41 138
62 1500
40 30
57 750
48 12500
57 154
47 1000
66 1000
37 200
57 24
48 150
31 125
70 5000
32 150
74 558
32 800
63 450
50 599
63 100
37 1000
54 1500
48 2150
36 1500
16 30
36 200
33 29
26 200
30 250
43 200
45 6
44 250
50 1000
82 25
42 25
31 100
35 2
41 87
71 4411
73 743
38 80
47 150
65 5000
47 150
45 250
41 100
61 600
61 600
45 400
23 1
36 60
65 7000
57 100
16 166
78 750
43 250
59 264
35 400
70 1750
56 22
65 1174
75 2000
56 200
68 11
45 85
64 150
26 500
73 4500
50 200
38 1370
61 200
31 500
18 400
71 3960
29 20
34 600
43 2500
78 9000
25 25
39 3250
26 375
45 100
28 37
29 15
29 100
46 583
43 200
41 50
63 2500
36 8
44 100
37 300
32 10
52 5000
70 1
49 16
79 206
34 75
76 13500
57 200
62 5250
37 63
67 1000
65 500
64 1785
36 150
22 100
54 1
40 7
50 100
37 14
48 1000
62 50
69 14
73 1500
46 5500
73 2200
78 7136
35 1750
53 1000
43 11000
77 4000
30 200
82 12000
28 500
72 7
37 288
64 500
34 1000
40 55
45 100
62 14
40 700
48 300
55 900
71 1050
26 46
44 88
49 200
37 12
66 1031
42 250
34 200
56 1614
61 1100
48 92
55 25
60 200
67 3960
57 27700
45 100
71 600
49 2500
32 50
32 250
51 1450
46 2
52 50
53 350
50 200
35 100
57 850
47 300
34 6
80 831
53 1000
41 16
51 12000
64 1
48 50
72 103
36 100
48 1000
61 50
39 60
37 2000
64 8950
57 3074
34 15
55 200
39 200
48 700
34 4000
31 50
31 647
27 5000
72 607
37 400
71 1400
51 5000
79 600
44 700
69 1750
54 2
83 24
53 500
73 3000
44 1000
78 428
53 25
31 700
51 380
41 500
61 5000
22 250
30 11
54 750
61 1467
40 81
36 150
43 5537
85 4000
54 100
30 2020
37 1
41 167
32 100
53 450
32 1
64 4123
71 24
75 15000
81 15500
45 100
37 15
47 63
54 100
41 100
35 5
34 250
73 819
50 100
34 55
61 350
36 500
29 700
73 1282
68 150
75 2008
49 2200
45 350
52 175
36 1750
71 63
36 5
80 20100
32 50
33 454
35 75
49 2000
40 100
34 150
32 200
25 80
75 125
51 1000
66 12500
35 50
47 10000
83 589
62 2500
66 671
62 400
62 500
67 713
52 448
44 252
27 500
37 70
82 27
34 250
33 425
42 24
52 500
71 35
63 375
62 3
57 239
35 200
41 100
59 2000
63 500
56 64
40 500
64 50
61 375
70 4750
81 219
48 1750
89 15000
38 250
81 1500
62 5000
87 1200
75 175
88 11500
50 750
70 50
51 1196
43 30
51 311
52 500
35 100
44 800
35 910
70 2587
43 700
46 1000
90 5000
59 12500
42 1
50 500
65 2749
69 2500
74 1978
64 4000
38 411
43 24
77 10
76 89
51 250
37 1
41 50
44 50
64 600
42 500
48 100
40 115
40 182
35 150
48 550
74 35
32 5000
38 25
29 2000
24 200
78 360
45 80
59 4000
70 15
21 200
79 1100
50 87
33 20
53 15
40 300
58 50
38 5
36 640
19 4
58 400
31 100
48 150
53 1
60 453
45 500
56 2250
84 150
66 10000
44 5
43 1
66 480
81 100
44 100
33 1
45 200
67 1200
39 120
37 3000
28 200
48 150
45 300
62 100
53 22
37 400
50 250
45 50
60 2
79 119
53 430
50 500
50 1000
58 300
51 50
49 300
58 900
32 3
74 300
37 600
58 400
50 1500
42 1904
35 162
42 14
35 700
52 2500
57 1000
41 500
65 1000
39 10
52 1000
66 720
18 50
43 1200
48 200
42 320
63 1000
42 50
45 25
79 2500
50 75
26 80
62 1750
51 1
46 130
49 1000
38 250
30 6
48 35
49 200
44 85
28 3172
63 300
45 1600
52 100
42 20
22 800
35 500
34 50
44 5
64 500
47 2
78 235
48 700
22 60
71 56
77 62
39 100
37 50
55 9000
44 450
73 12500
70 6800
28 1000
29 200
33 199
36 25
34 15
40 5
78 1500
52 1000
83 409
51 595
51 130
73 228
49 95
59 120
33 382
41 100
38 593
74 1347
66 75
42 500
47 150
44 78
44 90
37 1000
45 900
26 1000
31 100
40 25
33 750
25 300
48 150
47 5000
56 200
34 1000
46 9350
62 3000
26 208
77 100
28 150
38 90
55 84
34 1500
37 50
64 50
25 10
38 21
31 125
70 2884
44 200
63 2250
68 1250
51 448
41 500
35 1000
46 1
30 20
77 1151
39 318
69 99999
36 12
43 200
51 175
55 2200
50 1
70 4000
51 1250
41 300
31 25
45 10000
24 200
74 417
34 15
48 18
44 375
80 100
27 600
44 200
35 335
29 74
46 100
40 58
80 1415
78 300
59 1150
38 63
42 159
42 50
71 600
46 125
40 600
55 6
55 5000
36 5
74 7500
38 100
29 100
29 15
41 10
35 100
64 400
32 500
83 400
76 5394
60 2000
41 3000
33 100
16 1
26 250
33 30
26 800
75 1573
50 250
41 150
58 100
54 1000
45 217
33 1500
59 9237
50 800
75 2500
40 2500
42 50
38 150
32 3000
43 150
79 9687
38 70
61 280
47 400
61 474
40 4000
72 700
47 400
48 250
80 1000
61 27
44 24
63 12000
65 1267
57 2000
28 38
32 612
59 1438
75 150
46 680
39 25
48 1000
50 2800
67 1825
42 2000
53 1000
30 500
29 1
39 20
21 400
33 50
72 743
71 75
62 500
37 1000
33 2
46 250
55 50
43 10
77 200
38 1
82 300
77 25000
37 63
62 145
51 4000
27 10
43 300
67 100
51 8000
41 162
73 531
65 35
46 750
19 200
32 44
63 773
71 16
55 9098
42 200
82 525
60 5546
31 60
50 136
74 75
64 1337
32 5
90 11500
46 250
81 2000
38 400
30 1000
59 49999
90 422
39 750
37 1000
72 3000
71 500
62 500
64 8286
33 150
33 87
53 6
63 750
48 25
47 2200
22 800
40 600
65 1500
17 20
65 1000
81 400
36 1500
44 50
24 50
50 200
74 2017
32 113
86 250
63 5
47 355
74 25
40 450
74 495
36 50
38 50
74 6500
44 5
39 50
39 100
26 10
27 30
25 25
39 250
51 1500
50 450
72 1000
38 2
73 1750
61 1059
65 309
43 100
40 150
53 500
57 1500
76 9
17 10
61 1000
39 314
70 300
38 150
55 2000
47 17
44 25
73 776
52 175
35 100
43 12
81 10700
48 500
31 2500
34 5
35 150
38 4
38 200
34 300
36 500
53 82
68 315
60 400
62 1100
28 1893
77 155
63 3500
69 40
31 25
32 7
53 1
59 100
69 60
36 750
57 500
47 200
39 100
63 950
70 17000
57 432
50 6
44 766
32 200
42 12
32 40
67 10000
60 1298
37 100
37 2000
38 200
60 500
52 200
17 30
46 1000
61 95
51 45
47 2000
77 4500
37 1500
30 80
41 50
52 355
17 650
44 355
46 709
39 1500
46 187
66 200
46 850
54 45
63 162
35 125
77 1000
29 1500
56 250
45 120
55 2000
71 6000
51 250
51 1
36 1904
31 37
62 250
30 2500
29 25
36 450
72 3000
44 4000
48 1500
57 200
40 100
77 3500
39 49
75 230
74 57
60 6
39 2000
58 1100
36 100
40 7000
52 5750
72 240
49 45000
70 4123
55 600
31 1000
26 4000
47 833
28 250
43 25
48 2500
72 1500
19 3
64 248
48 4
40 225
33 100
87 1781
32 40
49 25
16 150
53 50
33 600
78 7000
50 8000
36 25
79 750
43 250
49 20
38 20
41 50
69 1600
42 150
42 1500
46 500
41 1250
28 2500
61 50
63 1500
51 125
58 200
70 500
40 50
39 1
40 500
46 3000
77 36
57 250
50 310
35 300
57 1000
74 400
65 556
76 4343
77 1500
36 300
46 150
59 607
49 1400
73 600
73 8000
68 150
49 65
79 3500
22 700
48 10000
52 600
41 4000
62 9500
71 100
37 2500
45 150
36 750
81 250
66 1575
38 3000
39 250
31 250
70 6000
20 22
55 1400
29 25
38 8
45 5
56 867
65 3900
41 100
56 1
49 1683
53 186
37 2
70 2500
44 2750
68 5000
45 4
36 25
33 1
47 200
45 986
56 50
30 1
21 2000
64 3198
59 1216
76 2000
45 2000
64 600
36 75
37 150
66 9000
38 150
40 849
78 1401
52 1
59 100
28 1000
29 600
74 2665
27 20
34 2000
72 621
30 50
50 2
65 242
39 200
71 2700
24 70
48 600
74 500
67 2056
82 9888
30 75
42 1362
81 250
43 220
43 500
57 7500
58 3300
50 682
82 840
65 100
24 50
34 25
27 31
47 2000
34 241
61 624
35 200
32 100
37 60
61 5000
30 200
63 500
53 366
43 1
77 272
74 776
47 100
70 3019
45 6
70 50
37 25
36 300
45 72
54 100
39 3000
45 500
51 25000
78 5000
77 12000
33 150
70 2000
65 395
38 330
44 5000
74 9
51 400
28 2000
62 232
49 150
55 54
67 3500
19 13
68 35
65 16
46 1000
69 100
52 55000
38 250
59 250
70 1350
46 53
52 1196
48 10
70 120
65 105
45 1
47 88
39 399
54 150
45 1050
90 1000
40 7000
22 30
45 1
51 200
37 3
33 500
39 5000
55 400
42 786
40 200
40 500
52 4058
64 275
38 20
42 152
34 100
57 1
64 220
44 3000
58 9
79 20000
66 96
73 229
38 99999
25 500
30 310
67 50
43 3
38 50
31 137
57 60
41 150
34 2
76 40000
36 190
64 3579
40 5500
49 7800
35 4
61 32
49 11
37 250
45 250
57 2152
17 1000
48 133
43 2300
67 20
78 2750
63 1240
50 180
47 200
25 113
41 5000
56 12000
43 40
38 12
32 7600
27 200
79 4000
70 1
41 8
33 100
59 1900
58 1000
68 30
59 1000
67 3
51 50
25 3000
67 650
76 230
41 4
35 2
39 70
90 200
50 400
57 4200
70 1893
43 9
77 2500
52 1857
47 700
20 2000
73 8832
17 100
77 1440
87 2143
51 7000
60 12500
55 100
41 200
61 400
36 12
42 50
50 500
40 300
41 400
35 125
41 10
66 600
38 400
46 6
74 737
70 641
67 200
37 450
34 100
51 8050
60 7
33 12
51 212
36 20
38 1000
46 700
45 400
42 15
35 2500
54 403
75 25000
29 1
36 125
49 200
57 30
83 300
49 809
80 37
80 4197
64 2052
43 575
55 493
35 225
39 100
56 350
71 168
21 65
43 200
70 10000
62 250
17 500
30 160
53 175
78 300
22 50
54 400
41 1000
73 1400
49 120
87 2800
39 5000
56 300
48 200
49 10896
43 500
41 200
47 3
52 142
66 1000
53 150
53 2250
76 105
49 500
44 50
46 2000
73 2452
70 99999
29 7
39 70
76 1888
67 1
22 300
56 400
28 10000
47 300
84 62
38 2000
46 300
38 7800
71 100
42 25
54 64
24 200
53 4218
75 13
50 100
51 1000
52 300
40 1
55 5000
53 12
40 460
46 1000
90 600
38 500
37 1
52 11000
35 12
43 500
68 2250
47 42
39 200
64 7500
76 18479
72 3500
46 350
86 300
55 465
27 300
39 50
33 100
73 500
72 50
61 200
46 1000
35 120
38 2500
43 2
55 2000
60 1175
19 1760
38 100
28 50
36 13
39 250
76 2000
35 90
71 4000
70 422
40 1450
62 2500
40 175
56 306
72 750
58 500
30 20
36 183
56 133
49 812
62 400
27 1200
34 500
46 2000
43 125
49 1100
66 384
29 1000
44 150
68 15
47 17
49 7000
69 233
59 2150
72 120
40 4000
49 100
37 1500
32 900
47 25
42 50
80 500
23 600
46 360
76 1073
51 4631
33 1
29 3000
44 40
37 750
27 1500
20 6764
35 304
71 1000
51 135
41 200
31 1
30 50
73 2
33 1000
29 5
69 2320
63 750
53 500
23 200
53 200
47 2
36 2000
66 174
36 150
55 141
49 300
69 641
41 50
59 1000
51 10000
49 1
48 300
58 424
57 4
69 574
34 60
77 145
65 2000
42 200
40 20
77 90
50 7500
21 100
51 40
52 250
74 125
42 466
71 300
62 587
52 15000
45 3000
51 300
63 126
51 1000
64 3500
70 1000
64 83
24 100
18 500
34 400
37 200
78 18479
35 8
48 49
54 462
32 300
31 16
45 4500
55 40
44 400
61 500
47 50
57 98
34 30
71 14
62 2000
33 100
52 184
47 101
21 150
37 12
34 5000
80 27200
30 17
55 1500
44 500
51 15000
30 54
70 1150
16 533
56 4000
65 2250
64 1050
52 250
35 30
32 2
28 1500
56 750
75 140
51 194
42 20
35 75
67 460
20 100
31 100
65 2052
23 1
23 40
54 1
44 5000
21 52
46 139
61 1000
34 50
63 25
24 200
66 300
39 460
47 1000
67 1500
32 500
48 2000
26 23
56 100
55 300
35 4
52 1320
46 150
45 5000
31 10
34 90
37 6000
58 5000
26 110
41 500
31 1000
42 5168
38 4000
31 10
24 50
46 1857
83 790
60 3000
53 52
63 30000
70 6143
59 20
53 3905
48 200
29 300
52 40
39 20
32 150
41 15
25 8
42 200
78 4250
46 1000
69 1050
47 12
52 400
42 250
41 250
73 102
72 8000
50 45
50 75
43 20
32 25
44 225
27 300
30 60
28 75
64 750
60 135
77 1100
45 400
47 500
36 78
74 70
63 4000
38 20
40 800
46 440
59 6
54 2500
59 2388
36 400
74 569
36 6000
35 360
82 4411
46 3
48 2500
46 800
62 60
54 181
45 50
27 75
38 250
42 3000
50 150
66 779
58 60
70 3500
39 140
33 100
35 355
63 10000
31 50
42 500
73 1
70 750
41 200
32 500
34 400
52 1000
51 100
57 100
66 9
44 50
35 932
64 3600
66 2902
28 60
34 12
81 100
54 300
29 200
51 1342
36 300
67 82
44 3000
39 1000
66 62
40 100
72 1200
69 4000
64 2614
43 25
20 200
41 411
39 30
25 500
45 80
51 772
58 2500
66 2602
34 133
56 37
36 5000
73 11591
61 9000
43 500
73 1717
38 2000
55 3000
56 18
56 404
26 7
48 250
39 60
74 250
52 300
46 400
22 333
44 10
79 7500
46 25
42 121
74 1748
51 3500
36 450
76 1098
70 5000
75 2145
41 750
37 600
37 110
31 850
45 1000
72 2029
52 65
25 11
34 100
69 1240
47 875
37 350
75 8210
38 225
68 500
32 2
33 90
67 300
76 900
53 250
52 111
39 10
73 3100
33 2000
46 37
17 50
30 500
77 300
57 5000
30 20
33 1000
41 1
33 125
67 725
44 6000
24 2000
65 8589
42 37
54 500
38 225
28 75
58 300
48 200
67 4000
24 30
64 870
39 7
87 175
23 800
36 1000
39 3000
42 500
43 230
41 150
61 3000
53 250
32 237
71 10886
38 1000
34 100
25 18
38 125
90 25
50 1000
28 5
38 2500
58 165
59 100
27 600
44 400
21 470
41 500
30 100
70 5531
85 14000
88 1000
22 1200
34 15
44 600
34 32
31 189
29 110
86 10000
39 500
76 2665
35 150
34 7
44 250
47 75
47 200
66 175
22 470
27 350
46 70
70 293
45 200
28 800
63 30
53 2250
42 7
85 5000
49 1000
31 99
76 1
78 1500
45 650
38 17500
44 500
51 3000
46 121
35 100
62 501
70 2000
24 2000
40 24
63 10000
55 1250
38 500
73 1000
34 100
29 50
34 2000
68 12
56 100
42 8111
50 8
43 900
42 49
79 20897
74 5000
58 15
75 10
26 200
61 375
52 500
33 100
27 500
51 5
58 5000
36 200
59 197
48 125
63 105
83 1684
34 376
23 50
72 120
45 2500
83 2000
65 714
36 50
24 12
75 30000
85 24000
30 32
49 25
40 250
43 398
44 1500
84 10898
48 31
72 347
45 100
61 500
42 1000
61 50
24 35
52 141
37 14
39 1
47 96
81 400
30 50
78 37500
46 300
69 20
76 2400
81 300
58 500
33 1500
60 700
67 36
22 100
51 150
26 15
38 5
46 500
20 1200
35 15
43 100
45 180
43 285
70 4497
35 375
65 250
77 6000
45 200
52 110
56 200
76 1650
31 2200
31 544
45 573
52 12
66 2000
49 50
37 3
51 15000
76 2900
30 7
41 75
64 3873
36 200
64 25000
70 3000
40 1
26 150
30 3
42 2000
76 12500
46 27
30 50
37 50
70 2229
53 46
47 1
65 1483
53 800
37 650
82 2000
87 400
31 100
52 500
45 250
82 4500
67 10
70 2602
68 35
54 250
31 50
32 597
55 9000
30 25
35 300
54 2000
32 150
45 6000
48 75
38 200
28 15
65 250
48 500
56 200
66 400
31 20
64 300
51 1150
61 300
51 200
44 50
38 100
71 412
55 10500
49 10000
83 14473
38 3500
60 15
45 100
33 182
49 1
34 1
81 431
42 100
36 200
20 33
51 100
51 25
32 100
66 3019
33 4
48 400
33 50
48 25000
38 150
44 6000
49 3000
52 207
48 1750
50 12
59 15500
54 300
33 55
56 300
48 100
53 750
34 50
57 400
38 1000
31 104
30 50
39 1
32 125
71 1650
42 225
35 100
64 1000
73 649
47 400
48 300
36 300
32 2
64 790
57 400
53 143
17 1000
62 30
28 175
34 250
50 9
76 64
59 75
55 1500
65 1300
72 400
44 125
53 25000
65 1184
69 1905
65 500
59 3000
51 250
73 1360
39 40
51 1000
74 81
46 1000
40 500
22 2000
53 1000
53 62
37 600
67 9750
69 15000
32 136
68 63
47 10
31 200
64 200
23 20
40 400
51 2
69 2000
70 150
30 1317
44 100
48 1000
67 10000
53 3000
47 500
36 1054
41 200
50 450
51 400
69 1600
87 2017
31 400
30 6
38 1
25 20000
47 135
49 100
82 20654
36 285
39 100
37 2000
54 900
51 75
49 417
71 600
42 500
35 1750
51 150
37 10000
39 250
37 500
73 2902
61 300
47 75
39 250
52 3981
20 20
25 300
39 500
52 1025
48 1000
51 1000
40 250
54 400
47 9
69 100
55 250
31 200
69 19000
72 456
42 50
33 50
43 100
54 100
84 2000
31 100
66 2000
46 5000
60 750
47 200
44 75
39 300
36 20
69 300
36 7
31 350
79 1900
57 660
63 8
26 60
35 150
58 300
43 750
41 5000
56 772
73 743
50 5
71 546
38 500
29 100
75 20000
39 30
52 5
41 100
46 1
73 6500
54 1500
43 13
31 1750
43 8
80 75
27 5
35 50
55 100
83 2250
38 195
37 100
51 562
41 15000
48 1166
59 500
39 20
67 14957
40 175
35 50
58 99999
62 673
36 22
47 200
50 328
23 1
48 1000
66 4000
48 12000
38 2500
61 1470
72 3822
33 300
43 300
51 300
38 4
52 3
56 400
34 55
36 1000
65 2452
52 100
52 1750
51 9500
47 450
44 300
66 600
57 70
41 10
84 145
28 258
34 500
33 50
57 32
37 150
45 400
32 1000
35 9000
31 8000
51 12
45 500
40 26
58 10000
71 63
49 4000
53 25
45 300
31 6000
50 1000
60 200
31 1250
48 200
62 2963
52 8
31 200
39 1000
57 300
72 673
38 99
76 25
43 24
79 200
37 1000
30 100
38 1
58 100
80 702
36 115
47 3000
40 20
73 1000
44 700
43 25
81 188
21 150
82 3000
37 10
28 12
52 100
47 2500
61 500
76 1740
66 7200
39 50
30 5
33 25
35 100
36 600
28 5
73 2200
37 20
42 1000
66 4416
83 2000
44 20
43 500
50 1696
59 1188
33 150
70 200
31 3
43 1000
66 1000
54 1500
42 100
78 185
32 100
87 2000
29 100
59 3000
73 705
43 250
76 870
31 100
67 565
47 50
55 200
29 62
66 7500
53 2500
35 50
39 25
72 1000
32 200
43 200
42 250
51 33
30 100
50 5
86 25
42 1000
39 1800
61 2500
39 1
55 95
44 9000
50 950
30 900
67 2000
90 30000
61 250
33 700
46 30
80 15000
72 500
56 50
41 1500
30 5
59 50
74 2000
38 1750
44 422
50 800
33 1600
53 125
42 300
33 1
67 150
32 200
84 780
38 341
61 1500
42 300
56 2000
60 2500
45 531
60 30000
25 86
34 100
44 2500
55 5000
42 1000
62 1
53 1050
36 200
59 500
45 1
75 10000
71 500
39 750
37 1200
57 3000
45 5
55 145
47 3
50 50
42 443
36 120
89 200
62 12000
75 459
73 1500
48 3500
35 7
71 14400
62 5
33 1000
37 3000
60 225
82 10000
72 10321
32 250
20 5000
44 50
50 100
36 7
48 1150
64 14
64 10000
77 200
26 10
52 1000
47 2500
88 4000
61 555
59 350
30 100
43 10
54 500
63 350
49 286
33 60
49 1800
71 176
54 225
42 25
37 240
48 100
68 250
44 275
78 200
65 2152
76 307
78 400
64 15
33 50
41 10
80 2075
31 250
50 1
43 500
52 36
61 3575
39 1200
45 70
59 2000
76 361
47 250
24 50
47 1440
35 262
66 250
54 200
39 391
42 375
42 100
45 40000
58 20000
77 809
30 170
41 1300
72 304
27 50
85 2399
29 600
55 350
60 1164
75 12508
64 380
73 5024
75 1348
30 150
39 500
42 144
88 3500
54 1000
17 591
60 500
60 4
25 300
68 32
47 25
62 3890
45 250
76 4118
75 100
44 150
70 500
53 113
68 7800
34 100
40 1000
77 2000
78 7000
38 5000
81 4000
35 1600
42 590
46 2000
57 490
31 125
64 4166
86 18000
45 800
41 166
72 600
34 900
47 600
33 20
33 100
37 5000
43 550
23 60
46 1625
47 1000
57 250
82 500
45 1500
36 100
31 50
59 427
68 600
45 281
34 254
64 4000
37 37
46 160
58 1000
52 4650
40 4
42 200
71 3000
44 1119
71 6000
33 4000
51 400
64 3000
39 5000
41 50
37 15
27 800
54 300
24 4
51 100
90 5000
80 135
24 20
57 300
72 1050
36 1
75 10321
38 15
81 912
58 2500
54 1500
46 30
51 450
34 8
72 200
48 11
26 50
77 2844
47 3000
16 50
36 12
69 900
40 10
33 2
39 100
52 500
46 7500
42 45
31 200
21 57
52 150
23 645
65 3486
62 150
47 200
57 1
73 705
36 30
67 50
47 250
49 146
51 100
90 2006
65 12000
32 62
44 2500
58 2000
43 300
56 50000
62 150
41 20000
65 8500
62 1000
72 95
82 1200
29 225
46 450
27 25
44 1000
52 500
35 500
37 300
42 478
46 1000
49 573
79 105
58 1666
23 2
49 1400
56 2500
58 2500
32 800
44 400
63 1600
44 30
72 897
48 1000
88 7500
40 15
53 1500
73 331
50 142
73 1888
42 18000
66 1500
69 9
56 1000
49 1500
31 9
39 16
23 800
50 240
51 4000
56 1000
52 2000
39 100
80 600
34 3
65 206
46 321
30 1000
30 25
18 1000
41 2496
35 166
51 1
41 42
73 8210
80 10000
29 400
43 2000
47 1000
76 1360
70 40
54 340
48 250
45 1000
70 750
59 43
38 10
49 265
64 240
32 550
37 22
66 245
50 80
39 50
44 10
51 1000
59 500
70 500
56 8000
49 100
40 500
37 2000
58 2500
53 949
73 17000
67 10000
64 320
66 400
67 500
64 7500
48 600
35 800
54 465
82 2000
51 275
56 100
58 600
81 7000
28 57
63 1250
46 4000
33 1500
68 1500
41 280
52 175
54 135
53 3000
43 12
30 10
44 10
57 2000
34 200
40 18
48 600
17 2000
85 1000
46 1500
51 1700
34 150
37 40
53 140
43 225
30 35
29 350
73 431
45 399
40 20
45 50
61 24
70 50
50 7
40 6000
72 2931
34 1100
50 500
18 25
71 119
56 80
69 3000
58 100
63 84
40 16
65 6082
53 732
40 118
33 10
50 150
71 90
43 750
78 8500
54 300
38 150
31 30
41 407
30 2000
43 9000
34 68
38 20000
70 2645
64 275
45 500
70 858
29 272
47 100
43 150
24 1
51 125
47 400
45 1317
33 20
57 607
49 150
60 3531
53 141
66 1551
66 214
52 5000
64 4500
46 1000
41 100
83 9728
38 8
42 100
39 281
47 3700
46 250
26 7
26 50
58 2446
27 20
24 2
28 350
69 300
55 2000
63 500
38 20
45 632
25 37
31 900
37 25
34 125
44 100
46 500
43 400
61 90
35 850
81 11
29 4000
43 250
53 100
56 200
57 250
50 150
16 7
45 2000
57 250
46 136
35 12
43 1250
59 10000
62 11000
20 52
31 500
56 750
54 100
62 50
63 60
79 5000
28 7
66 14
47 438
24 7000
43 120
33 50
76 200
44 250
79 1573
22 200
39 350
34 500
32 30
36 300
50 1250
81 672
21 28000
70 11263
46 33
48 1000
41 175
68 2926
28 800
78 10898
42 290
45 500
45 100
66 5000
60 500
80 25000
32 1
79 5636
38 257
68 30
89 500
68 500
43 50
80 235
27 100
77 1611
42 76
57 125
30 4
41 350
63 400
54 2500
66 4000
51 404
67 1437
30 100
50 2500
16 533
65 200
21 1
46 43
40 100
46 681
68 1000
61 90
62 3000
73 228
67 300
71 4000
40 200
69 60000
50 400
57 3000
50 17
42 150
27 30
47 98
74 10321
65 300
59 2504
64 15939
33 1500
65 7050
68 100
42 600
30 178
38 200
31 300
31 1000
41 650
64 9
63 250
40 200
58 49
50 2000
65 12500
34 17
25 118
36 3500
43 50
52 7500
33 100
60 3
19 200
26 60
65 8500
43 200
28 100
73 583
59 50
27 100
75 616
74 250
55 2500
37 20
47 150
67 2000
43 250
74 236
58 2000
47 3
71 30000
60 1000
47 60
63 160
48 241
33 75
63 100
85 10000
60 50
45 150
34 100
45 600
40 4000
60 700
62 367
51 2500
87 12
47 1750
27 80
72 300
46 1200
79 2104
51 500
51 1000
50 24000
31 4
45 100
48 400
47 2
49 2500
33 125
31 200
42 5168
59 1000
35 1
48 1200
48 550
62 1
46 6
41 1000
49 30
35 6000
68 1400
49 700
44 65
59 140
63 800
33 70
62 1000
67 500
15 618
71 500
55 481
32 50
26 40
57 30000
33 72
42 175
20 60
38 6
42 180
34 1000
44 100
26 175
32 250
56 35
45 30
51 100
37 2500
41 1000
30 5
47 1700
58 5000
42 94
53 1150
49 2000
34 5
73 5040
44 35
59 812
44 187
59 150
41 50
53 300
50 500
34 37
43 10
28 5
42 30
69 500
21 200
56 250
36 500
69 8
31 4000
49 2000
63 7
55 1
71 8000
58 2150
63 22500
53 2500
53 1000
31 1
48 125
42 60
80 5000
30 250
38 60
63 4000
33 250
37 20
44 2
59 1500
23 600
46 2000
19 100
23 500
41 1000
81 7200
41 12
59 200
37 175
39 200
32 1
23 100
35 500
60 2603
38 10
46 300
39 500
29 100
47 40
68 795
37 25
39 5
45 300
43 800
69 2000
62 2000
47 50
46 250
28 9
52 25
80 1650
71 1328
44 833
69 820
28 93
42 300
47 1
36 20
64 50
81 30
50 5000
40 500
48 2
63 1
75 1397
52 1000
81 1000
52 300
56 115
46 900
32 99
47 400
37 2000
54 58
73 331
46 800
73 456
60 1
75 2000
42 250
45 125
70 600
16 150
51 11
39 5
52 500
42 981
71 1400
39 1200
56 750
79 7500
46 500
33 10
53 3000
64 14
44 1000
30 54
70 15
61 500
39 25
44 200
73 56
53 3
67 1000
76 175
40 60
45 3
85 14400
62 1
26 200
34 75
45 300
59 2000
59 1175
72 400
82 2000
28 1500
49 25000
44 1500
48 1
49 2000
49 1200
45 270
35 350
51 3000
36 600
37 1510
38 7
65 5000
73 8833
59 100
74 104
60 2000
75 2400
51 7
65 750
43 100
77 800
57 30000
32 60
76 661
39 500
29 6
47 2000
43 12
31 45
38 20
41 1546
26 200
49 3000
34 2
44 849
52 500
85 600
29 150
64 1800
35 685
47 2000
33 60
30 65
42 500
48 5
18 370
51 180
52 200
56 500
44 150
32 215
33 1000
45 1000
28 1
63 250
30 100
50 37
53 10000
68 3000
52 2400
87 6000
50 700
72 661
48 800
51 30
54 15
49 7500
16 100
38 500
52 125
84 1700
67 300
53 6
74 5500
56 10000
23 5
61 550
49 150
77 10
41 900
39 20
50 50
45 500
52 950
59 225
51 657
41 1000
17 30
37 3000
44 1
24 50
60 533
35 900
77 150
29 20
30 1400
69 5562
43 360
33 150
84 219
73 15000
40 1000
37 1000
47 3000
47 427
72 7000
33 356
76 450
32 150
63 560
52 5000
41 3000
36 200
48 1000
26 100
51 400
38 250
81 4000
36 182
40 100
37 300
80 9986
56 6000
34 583
49 100
80 5126
89 400
46 125
36 1000
23 10000
45 3
77 22000
18 1930
44 2000
73 11677
53 285
64 6126
60 800
30 2500
63 598
45 10
37 7500
38 1800
32 81
55 50
62 3500
23 25
81 570
45 40
55 1
45 100
47 5000
40 10
71 2000
46 375
44 75
32 1
16 1600
70 1650
67 219
40 2750
59 7500
70 6671
62 15
48 300
47 325
65 652
48 175
66 1000
67 46
30 12
52 1876
29 10
23 10000
74 24000
64 2500
64 250
32 220
65 13000
27 57
42 300
32 50
57 400
36 401
69 42
35 5
42 250
56 50
62 285
42 500
69 2500
66 11000
78 200
68 1000
49 1500
38 2500
78 1248
36 50
35 94
45 125
63 1500
54 1075
76 2000
54 200
36 5
72 750
88 150
63 90
52 10000
44 50000
75 200
28 300
59 59
26 100
81 500
64 3180
39 1000
60 89
27 35
58 99999
69 10000
45 50
49 40
52 216
47 573
55 150
41 25
31 645
31 200
74 1361
54 1000
50 1000
49 75000
44 350
75 30
60 250
62 90
33 700
45 1000
46 1250
48 18
40 200
63 434
43 500
53 50
53 15000
45 10000
59 300
55 10
71 294
39 800
45 200
59 54
38 1000
25 15
71 300
41 287
54 200
38 500
38 5
66 100
43 200
54 30
63 1500
22 2500
44 3300
37 7
51 500
48 20
72 5000
38 1
72 100
81 20000
51 500
57 5000
16 10
58 500
37 375
48 205
43 800
55 60
59 658
54 27
36 159
69 450
42 265
40 2
39 40
57 1500
72 1500
41 650
67 300
52 10000
45 600
34 100
45 16
42 1000
65 1000
52 3000
72 5
52 1
63 13
49 100
71 820
68 8500
77 1073
55 50
38 25
40 400
46 100
64 1
54 2500
37 400
59 250
67 3799
51 200
48 200
37 500
53 427
63 250
59 5000
33 341
50 270
54 400
38 257
26 3000
90 10158
45 359
59 5000
52 1
49 50
35 1500
50 100
60 25
40 150
17 1483
51 113
55 200
32 100
34 6000
39 400
41 400
54 1000
71 72
56 60
50 3000
83 200
49 800
59 372
59 656
74 50
47 2600
45 468
38 2500
53 2000
47 375
42 1
17 50
37 1155
41 1000
51 250
76 300
39 2500
58 6500
82 200
76 71
62 4000
39 700
86 1500
73 1850
27 50
59 2500
63 3000
40 40
30 2200
76 2400
84 681
77 2922
45 4000
62 7000
53 287
54 1
79 6000
44 300
39 75
74 10000
52 50
52 1000
37 22
37 1
64 6
63 2000
46 200
26 2000
32 23
20 500
35 85
51 500
32 500
33 48
35 1500
29 100
32 1000
56 75
35 2000
64 3100
40 1000
70 25000
61 99999
36 4
51 1500
74 7400
46 1454
56 285
43 150
47 100
55 250
59 200
50 1000
39 1429
64 69
69 600
26 10
69 250
45 9
57 17
38 1000
69 2
43 125
86 500
51 100
44 200
40 94
66 311
51 175
30 35
69 1500
15 5
57 50
60 750
73 100
36 50
74 235
38 744
46 43
61 175
60 15
87 1931
57 1860
82 200
43 63
78 250
42 12
57 150
81 300
45 150
43 500
47 16
55 1200
55 12
41 30
77 2008
44 150
72 50
61 200
56 2000
90 1200
61 37
72 100
72 5000
44 200
37 1000
35 150
55 5500
63 8
66 331
70 11744
57 100
30 2000
25 5
49 200
41 4000
70 14627
19 220
68 1000
34 1
33 280
38 335
77 1000
23 100
65 673
58 378
71 450
54 450
67 100
64 4000
50 1000
63 2000
46 6
33 100
66 69
74 895
46 200
42 2000
42 81
55 150
45 4000
79 250
60 500
68 105
69 200
39 19
38 600
52 500
80 220
41 1000
53 1500
38 500
57 1250
37 1000
35 1000
44 20
41 2000
42 200
35 12
42 100
27 150
47 500
34 1
63 448
72 800
58 1000
47 2500
26 5
29 25
57 244
44 4600
34 500
39 500
45 1000
65 113
67 11000
40 1
56 800
68 792
22 100
49 50
28 18000
42 500
50 4000
75 2500
49 2
29 250
46 150
60 4000
47 250
72 9728
50 350
81 1116
69 21000
18 300
84 105
37 750
31 25
28 4000
22 200
29 10
57 2296
34 328
40 1
84 6062
45 3
55 11000
46 3600
68 70
34 100
89 4146
52 15
47 209
32 62
43 200
29 10
26 400
78 2143
63 858
46 1
61 1342
25 16000
60 7500
35 2000
70 40
76 400
88 280
50 20
37 225
48 10000
28 50
49 1508
64 2447
32 200
39 1500
42 1000
38 100
71 18479
27 300
68 51000
39 50
38 100
72 1800
68 2305
39 150
49 800
39 500
49 12500
39 10000
39 150
90 10000
51 1000
39 5000
53 2
30 100
27 400
71 136
35 2000
86 12
84 627
36 150
41 50
67 1000
57 2500
35 150
58 5000
56 75
73 500
72 102
52 1000
43 600
36 433
38 150
51 15
22 500
39 400
73 2500
70 50
61 200
45 530
60 200
65 1490
57 2500
48 1750
38 123
34 2
30 1500
39 75
43 100
50 1000
52 400
54 166
57 200
52 20
61 600
41 100
34 200
62 1200
46 12
44 1
21 50
60 48
57 10
54 300
28 27
65 250
40 650
70 1000
74 900
50 35
33 10000
38 915
31 2400
71 675
70 2500
41 65
30 27
39 250
51 30000
85 2806
37 5000
29 15
24 300
60 2500
35 25
57 10
44 50
69 2000
39 124
33 5
50 2000
80 300
60 1700
57 50
30 20
47 7
55 1500
69 100
78 1550
70 100
49 2000
75 500
47 375
66 395
70 2056
44 90
42 300
50 15000
47 200
59 10000
41 100
71 576
36 125
81 300
31 60
28 10
36 270
63 1000
66 531
60 45
57 1000
51 75
20 30
64 3575
34 800
43 5
60 2
68 5000
56 1242
55 1000
53 360
65 2500
57 2500
53 500
37 300
47 1850
16 500
47 1744
42 3500
27 100
44 25
56 3000
73 104
73 200
25 300
77 2804
37 250
35 260
28 75
23 500
56 25000
51 75
38 50
78 1000
35 500
57 624
47 150
43 2
43 20000
76 4000
70 1000
51 1939
42 700
50 6500
47 3
73 6600
17 21
79 1684
51 1000
39 150
67 1519
77 150
70 300
63 150
75 10898
33 703
61 12000
70 2500
26 1000
37 6
64 1
90 10000
37 2000
67 27
38 25
46 27
45 4190
25 4
32 1000
68 1750
60 250
50 135
73 228
62 2388
87 1957
41 100
47 184
72 250
67 900
85 96
51 37
64 350
45 500
42 50
45 1000
39 154
44 300
42 600
78 1625
58 2200
40 8
38 500
53 2300
60 800
39 200
39 2000
46 500
43 110
50 500
49 406
67 2900
45 2000
65 146
33 100
64 6000
70 2029
72 1500
51 500
56 500
36 3
38 25
47 92
40 200
44 2000
53 154
55 500
35 183
37 1
73 1367
40 600
70 4500
71 30000
49 250
71 150
42 500
47 30
64 5345
40 7
46 1500
25 200
67 400
61 658
48 8
42 1056
76 1750
65 1800
43 100
58 800
65 400
52 173
43 1
30 250
70 34
50 350
52 1000
27 60
60 1170
46 2000
62 4000
64 1100
45 209
35 2000
70 200
16 200
37 1700
50 320
36 25
46 2416
52 1000
67 1650
46 194
77 3327
56 37
52 17
52 37
46 100
58 500
65 3500
71 500
33 102
87 500
47 2500
66 63
39 500
44 50
75 1
36 100
57 23
68 3200
39 750
43 200
30 35
33 400
68 2300
45 85
61 250
80 582
63 385
32 2
39 150
24 2000
44 1100
47 12
61 200
51 350
31 1200
55 1200
57 607
67 2205
56 300
70 93
35 22
31 2000
67 1400
67 3000
86 776
47 30
74 980
42 87
77 537
59 10000
80 20000
48 25
75 600
47 150
37 4000
27 400
84 325
36 1250
53 24000
37 100
61 100
46 2500
49 100
85 400
54 2000
37 500
67 5250
51 250
33 100
82 120
51 500
42 20
68 35
58 1776
26 200
40 250
36 200
44 350
65 540
73 5000
37 200
61 200
61 4000
19 200
41 500
78 7796
34 10000
49 196
62 824
66 100
81 124
16 100
47 50
22 1
27 2500
40 25
47 2250
42 146
46 2500
22 62
64 750
58 500
67 150
55 300
29 1500
46 286
32 200
41 40
35 225
51 150
32 30
40 1000
38 50
48 180
90 100
61 5000
48 100
52 100
27 400
65 62
47 10
48 417
64 200
50 4500
35 5
51 289
70 1404
60 1000
20 1
45 400
65 4462
38 400
53 150
65 192
48 400
53 500
49 400
46 100
41 15
19 52
45 5000
60 1500
48 1200
27 500
44 3250
69 1500
44 950
38 225
44 500
65 6000
47 11
47 300
53 25000
19 19
30 25
40 25
75 1611
51 200
50 2
27 93
88 1000
47 175
67 150
51 1000
77 720
40 59
64 300
19 3
47 2115
46 100
66 107
46 300
43 100
40 10000
81 100
35 100
59 448
50 35
46 450
74 147
50 500
67 75
38 100
34 110
16 4
67 50
69 15000
41 275
50 800
42 17500
56 474
68 8000
34 100
67 1000
48 150
62 250
26 300
45 1
50 7500
67 1750
30 22
60 1920
32 50
39 100
51 1400
43 300
73 1
52 250
75 800
61 100
52 200
47 72
49 500
41 217
62 1260
69 400
48 1000
33 800
50 500
38 1
59 7056
48 3500
25 300
49 175
49 2000
54 1000
59 250
73 1750
30 6000
72 132
48 1000
75 10898
62 30
73 28
57 150
47 15
65 250
32 400
47 50
46 2500
40 99
25 113
72 15500
42 2500
64 7762
39 56
62 65
67 1
62 1500
50 500
64 10
21 50
53 40
68 839
52 200
66 600
58 12
65 10000
78 424
51 125
51 10000
71 1888
59 3300
41 50
54 1500
35 4
16 1760
53 544
83 44
60 242
69 10000
58 218
90 1437
42 200
88 35
46 400
69 27700
67 10898
29 45
59 225
58 2000
36 500
64 641
47 1
59 1000
61 9000
36 500
46 300
46 1200
52 55
62 6
43 12
38 150
35 162
30 15
55 500
60 3000
49 500
57 84
35 26
73 1019
47 50
50 133
65 3000
33 1000
41 9000
62 1500
30 1
47 500
44 900
37 200
33 15
50 50
41 5
56 800
45 6000
46 200
52 1500
64 1
37 3000
69 641
73 400
83 600
56 150
40 600
55 300
55 50
44 14
73 300
34 50
90 5000
33 6
45 120
47 500
61 2000
51 200
45 200
54 32
37 1000
66 200
51 25
53 5666
43 270
79 581
46 350
49 200
57 2599
39 25
23 35
27 200
41 300
32 8
65 6
61 3
61 3019
18 2000
31 5
75 1500
78 10000
36 100
55 50000
90 4005
30 350
60 1500
67 8249
46 100
71 2000
60 125
41 100
32 30
81 675
77 15000
66 20
48 2500
45 250
73 125
33 750
69 67
71 263
35 400
37 60
41 61
52 1000
36 1000
75 50
35 1000
50 184
64 1500
47 138
82 1000
47 166
46 1
32 1
67 100
37 125
68 780
34 20
63 9000
42 15
74 175
39 100
65 250
81 120
57 150
16 2400
68 2000
60 5000
43 1500
46 1500
79 699
47 3
50 1800
45 431
42 1
40 3500
44 200
39 4900
35 10
41 407
49 60
36 60000
70 9500
25 1000
81 83
71 3161
69 150
37 100
50 1000
75 125
65 11500
25 125
41 100
32 100
60 250
38 50
55 174
43 150
42 100
49 250
41 6800
63 550
38 100
38 50
30 7
41 40
63 50000
58 1000
49 2
49 1
55 500
82 319
45 450
48 100
37 5000
39 7000
37 300
80 809
20 314
42 15
37 1
46 450
74 800
59 5000
45 100
65 5120
44 500
25 100
65 7500
62 5040
66 3084
46 600
43 50
62 558
60 1726
67 5000
68 200
54 1137
41 25
80 4000
36 50
28 250
65 1400
51 25
41 1370
52 14893
45 250
47 100
17 24
62 25
84 180
53 713
38 850
84 17
46 15
73 200
63 850
58 349
41 4500
48 350
38 268
60 400
52 25
47 500
56 2000
37 100
77 4300
66 500
76 3500
47 200
55 100
47 250
69 158
29 330
62 1750
63 1500
38 13
66 20
38 121
70 6000
34 4000
50 250
32 834
52 2000
31 72
86 2000
55 7500
60 2000
52 100
50 3000
41 250
47 2000
68 30
60 1314
39 500
46 1000
47 250
86 55
45 100
43 584
43 250
53 1080
31 47
90 1808
71 4000
53 1125
89 2500
57 160
62 102
58 1500
61 500
56 3700
33 22
59 1500
37 500
29 100
73 634
20 50
38 54
52 5000
38 100
72 1800
60 250
42 64
22 2000
77 12
72 2000
28 125
46 750
40 100
56 750
51 573
41 35
52 2500
37 25
33 18
47 250
71 50
39 100
44 100
28 8
54 200
50 30
21 50
77 20
62 100
32 6
61 75
27 30
53 7000
51 150
63 20
83 200
51 8
43 1800
25 250
42 500
45 100
62 15
83 3820
54 100
37 15
47 3515
43 2
51 7500
36 854
69 100
83 12
62 42000
54 3000
46 60
29 250
25 35
41 1500
55 2500
40 200
45 200
52 2000
58 15
73 6298
30 1
66 3000
61 250
64 267
69 127
53 6000
56 750
45 200
48 200
63 400
57 3000
71 200
20 100
52 2500
49 450
33 25
40 3500
79 325
52 20
46 5000
32 1000
58 500
58 2500
72 876
35 1500
40 5000
34 150
30 50
75 1191
16 908
39 1000
38 1317
23 200
32 17
51 130
63 2150
77 422
55 250
27 150
50 175
44 50
69 32
60 275
72 250
49 1000
58 30
44 3500
43 100
57 4000
46 100
87 200
54 206
44 10000
26 300
75 7500
63 1
55 75
43 3
63 3000
35 45
35 100
42 2500
88 1293
44 100
48 850
75 150
74 300
31 2000
63 5000
28 50
80 1000
36 100
75 90
70 6500
48 60
83 8
74 125
41 3200
64 100
29 500
77 13
68 37
49 125
43 10
49 50
68 292
36 30
45 9
56 2000
39 1500
51 1000
