# Supplementary material for: Analysis of cause-effect inference by comparing regression errors
Source: PeerJ Comput Sci. 2019 Jan 21;5:e169. doi: 10.7717/peerj-cs.169 (PMC7924496; doi:10.7717/peerj-cs.169)
Supplement: Supplemental Information 2 — Contains artificial and real-world data sets. [file peerj-cs-05-169-s002.zip › CEP data/pair0017_des.txt]

Information for pairs0017:

Census Income (KDD) dataset
https://archive.ics.uci.edu/ml/datasets/Census-Income+(KDD)

Info from the UCI ML webpage:

"This data set contains weighted census data extracted from the 1994 and 1995
current population surveys conducted by the U.S. Census Bureau.

Original Owner:

U.S. Census Bureau
http://www.census.gov/
United States Department of Commerce

Donor:

Terran Lane and Ronny Kohavi
Data Mining and Visualization
Silicon Graphics.
terran '@' ecn.purdue.edu, ronnyk '@' sgi.com 

The instance weight indicates the number of people in the population that each
record represents due to stratified sampling. To do real analysis and derive
conclusions, this field must be used. This attribute should *not* be used in
the classifiers."

We did not use the instance weight here.

x: Age 

y: Dividends from stock


ground truth:
x-->y
