# Supplementary material for: Analysis of cause-effect inference by comparing regression errors
Source: PeerJ Comput Sci. 2019 Jan 21;5:e169. doi: 10.7717/peerj-cs.169 (PMC7924496; doi:10.7717/peerj-cs.169)
Supplement: Supplemental Information 2 — Contains artificial and real-world data sets. [file peerj-cs-05-169-s002.zip › CEP data/pair0018.txt]

0.00 23.0
0.00 23.8
0.00 16.9
0.00 18.6
0.01 17.9
0.01 25.9
0.01 16.5
0.01 26.3
0.01 26.9
0.01 17.9
0.01 29.1
0.02 32.6
0.02 41.9
0.03 38.7
0.03 37.6
0.03 46.4
0.04 30.5
0.04 34.8
0.04 26.7
0.05 33.0
0.05 56.3
0.05 33.5
0.05 29.7
0.05 32.8
0.05 27.6
0.06 31.9
0.07 55.4
0.10 33.3
0.10 36.4
0.14 25.9
0.14 21.6
0.15 26.0
0.17 12.8
0.18 34.2
0.23 19.4
0.24 21.9
0.24 19.3
0.25 26.2
0.27 9.6
0.28 36.1
0.29 19.7
0.29 19.2
0.30 20.4
0.33 23.1
0.33 23.8
0.40 21.6
0.41 25.4
0.45 18.4
0.46 18.6
0.47 26.4
0.50 25.7
0.50 20.4
0.53 15.9
0.55 20.8
0.56 20.9
0.56 15.7
0.57 20.4
0.58 14.1
0.59 21.4
0.59 15.6
0.62 30.5
0.64 15.4
0.65 19.2
0.65 22.6
0.69 15.2
0.71 14.9
0.75 39.5
0.80 17.3
0.80 17.2
0.82 13.8
0.83 17.7
0.84 15.6
0.85 20.4
0.86 14.8
0.86 19.5
0.87 18.0
0.89 22.5
0.94 20.4
0.96 13.1
0.97 17.4
0.98 18.9
0.99 16.1
1.02 21.9
1.03 18.4
1.03 15.2
1.05 19.1
1.07 15.1
1.07 17.2
1.07 18.4
1.08 24.1
1.15 19.0
1.23 16.0
1.24 21.8
1.25 16.5
1.25 16.2
1.25 10.8
1.30 27.0
1.31 17.3
1.31 18.3
1.31 18.3
1.35 13.3
1.37 12.1
1.39 11.0
1.39 12.7
1.53 13.4
1.59 14.3
1.65 11.5
1.75 16.5
1.76 25.1
1.77 16.3
1.84 15.4
1.86 18.6
1.91 18.3
1.99 13.2
1.99 11.1
2.02 11.0
2.07 12.5
2.09 14.8
2.11 16.8
2.12 12.8
2.13 12.2
2.19 14.7
2.29 9.7
2.32 14.2
2.37 13.9
2.41 9.5
2.43 14.6
2.49 12.1
2.58 10.6
2.73 10.8
2.73 10.4
2.74 9.9
2.77 9.6
2.82 21.7
2.87 11.8
2.87 11.8
2.92 13.0
2.95 11.3
2.98 9.0
3.00 18.3
3.02 14.6
3.03 11.5
3.10 7.3
3.13 11.6
3.18 8.6
3.19 11.5
3.21 8.3
3.29 10.3
3.29 12.5
3.63 13.2
3.64 17.9
3.64 10.7
3.71 8.6
3.85 12.5
3.98 8.6
4.07 6.0
4.09 12.6
4.11 12.7
4.21 10.2
4.27 10.7
4.29 8.4
4.29 9.9
4.35 7.7
4.38 13.6
4.39 12.3
4.43 7.5
4.48 11.8
4.50 7.7
4.55 10.3
4.65 16.9
4.67 8.5
4.68 9.7
4.70 10.6
4.75 6.4
4.76 8.8
4.77 8.8
4.83 9.6
4.85 6.6
4.85 7.9
4.93 6.3
4.98 13.1
4.99 7.8
5.01 8.7
5.04 9.2
5.08 9.2
5.10 8.4
5.14 10.5
5.18 8.6
5.26 8.7
5.26 8.0
5.28 11.1
5.29 7.5
5.29 7.6
5.35 8.7
5.67 8.8
5.79 11.4
5.87 6.6
5.92 10.6
6.04 5.5
6.05 8.7
6.12 6.8
6.15 9.7
6.18 6.8
6.19 5.7
6.20 8.5
6.20 5.5
6.20 8.4
6.25 8.7
6.28 9.8
6.31 7.7
6.33 6.8
6.34 6.6
6.37 7.0
6.43 6.3
6.59 6.8
6.61 8.8
6.73 10.3
6.90 8.0
7.07 1.8
7.35 13.4
7.38 6.8
7.44 5.7
7.55 7.1
7.57 6.7
7.62 6.5
7.62 7.7
7.79 5.8
7.80 6.4
7.95 6.5
7.95 4.1
7.95 8.0
8.03 6.8
8.04 6.4
8.17 8.3
8.24 7.3
8.28 5.6
8.35 5.1
8.36 6.9
8.40 7.7
8.46 5.4
8.73 5.9
8.81 5.0
9.01 5.2
9.05 6.1
9.28 6.3
9.28 6.3
9.36 7.1
9.55 7.4
9.86 5.0
10.00 5.9
10.02 6.0
10.09 4.8
10.10 9.9
10.12 5.4
10.15 5.0
10.28 6.1
10.40 13.8
10.49 6.2
10.63 5.5
10.70 5.5
10.81 11.7
11.15 5.9
11.45 9.8
11.47 6.1
11.55 7.5
11.78 4.1
11.85 7.7
11.90 8.1
11.98 4.5
12.15 5.8
12.23 5.4
12.32 5.7
12.39 3.1
12.46 6.4
12.53 7.0
12.75 5.7
12.80 3.9
12.88 9.4
12.89 4.4
12.97 5.0
13.13 15.9
13.40 3.7
13.42 9.1
13.73 4.7
13.73 3.6
13.92 3.7
13.97 4.1
14.12 7.9
14.22 3.3
14.61 6.6
14.64 1.9
14.85 3.0
14.88 5.7
14.92 3.2
14.95 3.8
14.96 5.3
15.06 3.2
15.15 4.2
15.55 6.0
15.72 9.7
15.86 3.4
15.87 3.2
15.91 2.5
16.01 2.0
16.12 4.0
16.23 4.3
16.60 2.8
16.74 2.2
16.78 4.7
17.08 2.5
17.14 2.2
17.23 2.2
17.30 1.9
17.67 9.3
