# Supplementary material for: Analysis of cause-effect inference by comparing regression errors
Source: PeerJ Comput Sci. 2019 Jan 21;5:e169. doi: 10.7717/peerj-cs.169 (PMC7924496; doi:10.7717/peerj-cs.169)
Supplement: Supplemental Information 2 — Contains artificial and real-world data sets. [file peerj-cs-05-169-s002.zip › CEP data/pair0018_des.txt]

Information for pairs0018:

Description:

Data were collected on the concentration of a chemical GAG in the urine of 314 children aged from zero to seventeen years. The aim of the study was to produce a chart to help a paediatrican to assess if a child's GAG concentration is ‘normal’.


x:    age of child in years. 

y:    concentration of GAG (the units have been lost). 

Source

Mrs Susan Prosser, Paediatrics Department, University of Oxford, via Department of Statistics Consulting Service.
References

Venables, W. N. and Ripley, B. D. (2002) Modern Applied Statistics with S. Fourth edition. Springer. 

ground truth:
x-->y
