# Supplementary material for: Analysis of cause-effect inference by comparing regression errors
Source: PeerJ Comput Sci. 2019 Jan 21;5:e169. doi: 10.7717/peerj-cs.169 (PMC7924496; doi:10.7717/peerj-cs.169)
Supplement: Supplemental Information 2 — Contains artificial and real-world data sets. [file peerj-cs-05-169-s002.zip › CEP data/pair0019.txt]

4.0166667 66.9833333
4.3833333 81.6166667
4.2833333 72.7166667
2.0333333 53.9666667
4.8333333 76.1666667
1.8333333 48.1666667
5.4500000 83.55
1.6166667 52.3833333
4.8666667 85.1333333
4.3833333 68.6166667
1.7666667 58.2333333
4.7333333 77.2666667
4.2166667 79.7833333
1.9000000 52.1
2.8333333 65.1666667
4.5000000 71.5
4.0666667 73.9333333
3.7166667 70.2833333
3.5166667 81.4833333
4.4666667 70.5333333
2.2166667 62.7833333
4.8833333 71.1166667
2.6000000 55.4
4.1500000 86.85
2.2000000 47.8
4.7666667 82.2333333
1.8333333 46.1666667
4.6000000 88.4
2.2666667 51.7333333
1.8833333 58.1166667
4.2666667 82.7333333
2.0833333 46.9166667
4.4666667 75.5333333
1.7666667 41.2333333
4.3333333 84.6666667
2.1833333 57.8166667
4.4833333 79.5166667
3.8833333 65.1166667
3.3333333 70.6666667
1.9500000 48.05
3.5333333 69.4666667
2.1666667 59.8333333
4.5000000 74.5
2.0166667 51.9833333
4.1500000 75.85
4.2000000 68.8
4.3333333 76.6666667
1.9333333 60.0666667
4.6500000 76.35
3.8166667 67.1833333
4.0333333 74.9666667
4.1666667 76.8333333
4.6666667 69.3333333
4.4500000 75.55
2.0500000 47.95
4.2500000 82.75
1.9166667 49.0833333
4.6666667 77.3333333
1.7333333 56.2666667
4.3833333 76.6166667
1.7666667 47.2333333
4.6000000 87.4
1.8666667 48.1333333
4.4500000 83.55
1.6333333 60.3666667
5.0333333 87.9666667
1.8166667 54.1833333
5.1000000 83.9
1.6333333 49.3666667
2.9333333 66.0666667
4.7333333 70.2666667
3.9000000 73.1
1.9500000 51.05
4.1166667 75.8833333
1.8000000 53.2
4.6666667 82.3333333
1.8333333 51.1666667
4.7000000 80.3
2.1166667 58.8833333
4.7833333 88.2166667
1.8166667 52.1833333
4.1000000 71.9
4.2166667 66.7833333
4.1333333 72.8666667
3.9333333 72.0666667
3.7500000 90.25
4.4166667 70.5833333
2.4666667 47.5333333
4.1666667 78.8333333
3.8000000 78.2
4.3166667 67.6833333
3.8666667 73.1333333
4.6833333 70.3166667
1.7000000 63.3
4.9666667 74.0333333
4.2666667 67.7333333
1.9833333 62.0166667
4.6000000 75.4
0.8333333 48.1666667
4.9166667 83.0833333
1.7333333 52.2666667
4.5833333 80.4166667
1.7000000 49.3
4.7500000 91.25
1.8333333 48.1666667
4.5000000 75.5
1.8666667 76.1333333
4.4500000 76.55
1.9333333 47.0666667
3.7000000 80.3
2.8666667 54.1333333
4.8333333 79.1666667
3.4500000 69.55
4.3833333 73.6166667
1.8000000 55.2
4.4000000 74.6
2.4833333 54.5166667
4.5166667 85.4833333
2.1000000 59.9
4.3500000 82.65
4.3666667 73.6333333
1.7833333 50.2166667
4.9166667 93.0833333
3.8666667 80.1333333
1.8500000 48.15
4.7000000 78.3
2.0166667 57.9833333
4.4666667 75.5333333
1.8666667 48.1333333
4.1666667 83.8333333
1.9000000 48.1
4.2500000 79.75
3.2500000 70.75
4.2166667 71.7833333
1.8833333 63.1166667
4.9833333 84.0166667
1.9666667 49.0333333
2.3833333 66.6166667
4.4166667 87.5833333
4.2166667 63.7833333
4.4500000 76.55
1.7500000 53.25
4.5000000 88.5
1.6166667 51.3833333
4.7000000 79.3
2.5666667 67.4333333
3.7000000 69.3
4.2333333 88.7666667
1.9333333 48.0666667
4.1333333 75.8666667
1.8833333 47.1166667
4.4666667 86.5333333
1.9500000 51.05
4.2166667 81.7833333
1.7166667 47.2833333
4.4500000 74.55
4.2500000 84.75
3.9666667 83.0333333
4.3833333 71.6166667
1.9666667 57.0333333
4.4500000 75.55
4.2666667 84.7333333
1.9166667 43.0833333
3.2833333 70.7166667
1.8333333 63.1666667
4.6166667 73.3833333
1.8333333 55.1666667
4.6166667 82.3833333
4.6000000 67.4
4.2500000 79.75
1.9333333 45.0666667
4.9833333 79.0166667
1.9666667 55.0333333
4.3000000 82.7
4.2000000 63.8
4.5333333 81.4666667
4.4000000 70.6
4.5000000 91.5
2.7500000 60.25
4.7333333 79.2666667
3.9666667 72.0333333
1.9500000 60.05
4.9666667 78.0333333
1.8500000 48.15
1.9333333 46.0666667
4.3333333 88.6666667
1.6666667 45.3333333
4.7666667 82.2333333
1.9500000 49.05
4.6833333 73.3166667
1.9333333 52.0666667
4.4166667 82.5833333
2.1333333 49.8666667
4.0833333 80.9166667
