# Supplementary material for: Analysis of cause-effect inference by comparing regression errors
Source: PeerJ Comput Sci. 2019 Jan 21;5:e169. doi: 10.7717/peerj-cs.169 (PMC7924496; doi:10.7717/peerj-cs.169)
Supplement: Supplemental Information 2 — Contains artificial and real-world data sets. [file peerj-cs-05-169-s002.zip › CEP data/pair0019_des.txt]

Information for pairs0019:

Old Faithful geyser data

Old Faithful is a hydrothermal geyser in Yellowstone National Park in the state of Wyoming, USA. 
Each observation corresponds to a single erruption.

x:    duration of erruption in minutes

y:    time to the next erruption in minutes


Source
http://research.microsoft.com/en-us/um/people/cmbishop/PRML/webdatasets/datasets.htm


ground truth:
x-->y
