# Supplementary material for: Analysis of cause-effect inference by comparing regression errors
Source: PeerJ Comput Sci. 2019 Jan 21;5:e169. doi: 10.7717/peerj-cs.169 (PMC7924496; doi:10.7717/peerj-cs.169)
Supplement: Supplemental Information 2 — Contains artificial and real-world data sets. [file peerj-cs-05-169-s002.zip › CEP data/pair0020.txt]

50.78 9.7
53.65 8.2
48.27 6.4
48.58 8.1
51.78 6.2
49.72 9.4
49.47 7.8
53.02 8.3
50.57 6.6
49.28 8.3
49.23 7.5
54.67 7.9
51.37 8.4
51.37 8.5
48.42 8.0
47.97 7.6
53.45 8.4
48.52 7.2
49.87 8.5
52.85 8.6
49.95 7.7
47.67 6.6
49.55 8.0
52.62 8.8
49.1 9.8
51.03 7.0
52.62 8.8
52.45 8.9
52.55 9.3
52.47 9.4
51.82 9.2
49.92 10.1
49.25 8.8
50.92 7.7
49.87 7.5
51.63 10.0
51.82 9.4
53.38 8.3
54 8.4
50.7 10.2
47.82 6.8
53.55 9.1
49.43 8.3
53.32 8.8
53.85 8.1
51.72 5.9
52.28 8.8
53.03 8.8
53.53 9.0
51.8 2.9
47.93 7.8
50.3 7.8
49.52 8.1
53.35 7.8
52.28 9.2
52.58 8.9
49.22 7.9
50.78 7.9
51.8 6.2
51.77 8.9
53.87 8.9
49.85 10.0
49.75 7.9
48.78 7.4
51.63 8.5
47.93 7.0
51.12 8.9
51.73 8.3
48 6.9
51.28 10.3
51.2 10.3
51.82 8.8
51.5 8.5
48.98 7.7
50.92 9.8
53.33 9.1
53.37 8.8
50.98 8.6
48.47 6.8
48.67 6.8
48.35 7.8
54.3 8.3
50.98 7.9
47.63 8.8
49.6 8.6
47.88 10.1
51.4 9.6
47.87 3.3
50.42 2.9
54.8 8.2
50.03 9.7
50.13 9.7
52.35 8.7
48.2 9.1
53.82 8.4
48.45 6.6
47.92 5.9
51.68 6.7
47.65 9.1
53.08 8.7
50.53 8.0
52.5 8.5
47.48 6.5
49.98 9.9
52.38 8.6
50.87 7.8
49.75 10.0
50.58 9.1
53.78 8.5
51.15 8.2
51.5 8.7
53.6 8.1
53.57 8.3
54.08 8.1
54.07 7.8
52.92 8.7
49.1 2.7
53.32 7.9
51.78 7.4
51.85 6.1
51.5 9.1
53.63 8.6
53.55 9.4
53.58 9.0
52.45 8.9
51.88 8.5
51.65 6.8
49.42 10.6
48.67 6.8
50.17 7.7
54.17 9.1
52.22 8.9
53.97 8.2
52.12 9.3
48.8 8.5
50.15 6.9
50.85 8.7
47.53 5.9
47.88 5.6
47.73 6.1
50.3 6.4
51.53 7.7
47.8 6.5
54.3 8.0
51.82 8.9
51.77 6.9
48.6 4.8
48.6 7.6
54.47 8.2
54.52 7.8
47.68 6.8
50.92 9.3
53.53 8.6
50.9 9.6
52 8.7
51.17 4.9
49.42 9.4
50.5 7.3
50.62 6.7
48.67 7.8
49.03 10.3
51.28 8.5
48.08 7.4
47.72 6.9
54.37 8.5
54.33 8.3
50.22 8.6
50.22 5.6
51.75 9.6
48.1 6.2
50.85 9.6
48.13 6.6
48.82 7.8
47.67 6.9
47.67 9.2
47.63 6.5
49.85 9.5
48.25 7.7
48.5 8.1
48.48 6.7
53.73 8.7
51.38 8.9
51.63 7.5
50.3 8.1
54.78 7.9
54.73 8.2
48.75 7.8
51.38 7.5
51.3 9.1
51.43 8.8
48.53 7.2
47.87 6.1
51 10.8
48.07 8.9
50.4 9.3
52.2 8.6
49.67 9.4
52.52 9.4
51.78 8.9
51.63 9.3
55 8.4
52.73 9.0
50 8.6
53.8 8.1
52.97 8.6
51.2 7.9
51.77 9.4
53.27 8.9
52.1 8.7
50.08 7.8
49.5 10.2
50.83 8.9
50.65 6.8
50.55 6.9
53.1 8.0
48.85 7.7
48.15 7.5
53.6 8.4
48.27 8.0
47.8 9.7
52.52 8.3
48.17 8.1
48.13 7.8
48.15 9.1
51.95 9.2
53.53 7.9
50.53 9.8
50.88 7.2
54.08 8.4
52.9 8.5
49.33 10.1
53.33 8.0
52.63 9.0
48.85 8.0
53.7 9.0
50.33 6.7
49.5 8.8
48.62 8.8
47.65 7.7
47.38 6.1
49.2 9.1
50.08 10.3
51.28 8.6
52.25 9.1
48.57 8.0
49.12 7.6
48.9 9.1
50.47 7.5
54.15 8.4
52.38 8.7
54.35 7.9
51.77 8.8
47.73 3.4
51.62 9.6
49.03 8.2
47.72 8.0
47.67 6.2
48.67 9.7
47.55 10.0
48.97 9.8
47.87 8.3
54.17 8.4
52.1 9.0
47.67 6.8
48.17 7.3
47.72 6.0
49.2 8.9
49.22 10.4
51.6 7.2
52.1 9.2
47.75 6.2
54.32 8.5
49.92 9.2
51.9 8.6
51.77 5.3
54.52 8.0
49.78 9.2
47.82 5.6
50.65 4.4
48.78 7.4
47.6 7.2
50.48 8.2
51.83 6.2
49.12 8.6
48.37 7.7
47.57 6.8
53.63 8.4
52.88 8.5
51.9 8.5
50.18 6.2
48.27 8.0
52.98 8.4
51.05 7.4
51.27 8.8
51.6 8.9
48.65 6.8
48.82 8.3
48.77 10.1
48.82 9.5
48.7 8.7
47.7 7.4
53.75 8.1
52.23 8.8
49.47 8.4
47.93 5.7
47.9 5.6
47.72 6.2
47.77 7.2
51.58 8.7
53.97 8.6
48.12 7.1
49.75 9.9
49.73 9.1
47.77 8.7
52.93 8.5
48.38 7.9
48.48 8.0
49.58 8.2
51.6 8.2
52.83 8.8
48.08 10.1
51.62 8.4
50.25 8.1
48.92 5.6
53.52 8.1
50.48 4.8
49.67 7.4
48.4 7.5
50.7 9.6
49.37 7.8
47.8 8.7
49.15 9.6
49.02 8.1
47.7 2.1
49.77 9.1
54.52 8.3
50.07 9.8
48.75 7.2
51.28 6.4
51.18 5.9
51.88 8.7
51.35 8.7
49.22 7.5
48.28 9.4
54.68 8.4
49.77 9.1
50.72 4.3
47.42 -4.8
49 6.2
