# Supplementary material for: Analysis of cause-effect inference by comparing regression errors
Source: PeerJ Comput Sci. 2019 Jan 21;5:e169. doi: 10.7717/peerj-cs.169 (PMC7924496; doi:10.7717/peerj-cs.169)
Supplement: Supplemental Information 2 — Contains artificial and real-world data sets. [file peerj-cs-05-169-s002.zip › CEP data/pair0021.txt]

6.08 828.3
10.2 791.5
9 1057.8
13.08 803.0
10.43 1252.2
8.12 585.6
11.85 701.0
13.98 532.1
13 834.2
10.57 721.9
10.58 735.7
13.43 520.8
8.07 1028.4
11.28 417.1
10.93 749.7
9.67 902.0
7.47 823.6
8.27 1523.7
10.9 634.0
8.68 685.8
11.55 709.7
12 1402.6
8.97 1101.6
12.78 502.8
7.98 803.8
8.38 1004.4
13.5 564.3
13.3 589.2
13.3 555.8
13.4 583.8
11.7 469.2
7.07 706.0
6.68 876.0
8.52 901.7
9.48 965.2
12.32 515.9
6.53 752.5
10.68 662.7
11.18 535.8
7.13 680.6
8.33 888.9
6.73 784.4
9.63 625.5
8.47 709.7
9.7 856.5
10.6 1263.8
10.43 618.4
8.78 693.8
8.57 741.4
10.62 1814.1
11.93 1258.3
9.78 908.8
9.32 804.1
9.93 850.0
9.08 644.8
10.02 656.2
12.67 752.4
12.87 700.7
10.33 1326.0
14.32 563.0
8.7 818.5
8.58 673.5
7.05 814.0
8.48 1503.5
13.57 559.8
8.5 819.4
13.75 666.7
9.03 1097.9
8.53 756.7
6.77 772.9
6.75 756.8
9.88 644.2
11.57 507.5
10.12 835.8
6.55 723.3
7.18 767.8
7.22 805.1
7.42 1200.2
9.3 942.3
8.47 1403.5
11.8 803.7
9.32 819.9
10.95 500.4
9.53 1096.7
11 701.4
7.65 680.6
6.97 931.4
8 1909.2
12.95 1117.7
9.42 918.9
8.58 657.8
8.67 648.6
14.53 527.4
7.93 962.6
9.23 809.2
8.4 1680.7
8.25 1190.4
11.03 701.1
9.48 1009.6
7.93 756.3
9.67 664.7
11.38 562.8
11.05 1363.5
7.95 548.1
12.15 523.4
12.12 591.5
8.52 666.6
8.68 652.6
9.42 791.0
14.95 656.7
9.95 644.9
12.1 566.3
10.67 703.0
13.4 565.0
12.33 603.0
8.22 713.9
13.13 1443.6
13.93 482.7
10.23 1052.5
10.33 1280.7
11.95 450.8
9.98 770.3
9.97 783.6
10.12 790.4
9.67 655.6
10.53 811.1
11.13 552.6
8.65 726.7
10.12 879.3
7.98 860.9
7.88 718.6
11.02 608.0
9 836.6
8.68 817.6
8.43 1422.0
6.55 983.2
9.73 718.1
10.43 1730.9
8.1 1405.8
8.15 1434.0
11.87 742.0
9.47 756.0
11 1209.8
9.53 815.7
9.45 795.1
9.53 1028.1
8.2 1930.8
11.67 872.0
9.05 864.0
9.13 809.9
10.03 1599.8
11.58 584.7
7.9 791.5
6.4 675.7
13.1 534.8
8.48 1475.9
7.73 655.6
6.52 860.1
10.13 807.9
11.28 715.1
8.35 770.3
9.43 698.4
10.85 971.9
10.33 1273.4
10.13 754.2
10.08 776.9
10.07 729.0
8.43 1005.1
6.08 754.1
8.75 899.4
7.15 803.0
8.42 1040.2
11.48 684.6
11.03 1401.2
9.18 849.0
11.73 1887.7
7.87 517.2
10.42 950.2
12.15 844.7
9.7 961.5
7.47 736.6
11.87 470.4
10.47 915.5
10.97 745.9
8.93 834.6
9.87 741.0
12.5 692.5
10.3 662.6
12.43 584.6
12.23 512.0
9.52 1024.3
8.2 1306.4
6.97 774.4
7.67 843.3
8.05 682.1
14.12 563.0
8.78 1090.0
7.3 798.9
8.83 913.6
8.38 796.4
8.4 745.3
7.75 815.0
9.6 795.9
10.7 685.5
11.13 545.2
7.63 1213.5
7.4 808.4
10.42 611.8
11.58 494.0
6.8 907.9
8.55 667.6
8.75 755.9
7.95 1168.7
10.37 660.9
13.03 594.8
12.92 972.8
12.02 1101.4
10.68 701.1
12.5 897.2
7.63 1006.1
14.12 531.0
11.5 958.9
11.7 966.9
11.53 974.4
7.58 756.8
13.18 536.1
7.08 661.6
9.4 803.8
9.97 874.5
12.8 510.9
8.17 554.2
13.08 584.2
9.2 703.6
10.5 648.3
7.15 769.3
6.95 871.6
11.05 644.2
9.32 809.3
12.17 1298.6
10.27 1831.3
9.52 841.3
8.75 677.1
13.08 570.4
8.05 856.0
13.47 936.6
10.85 682.7
8.73 780.4
12.12 581.1
10.4 654.3
13.05 589.8
13.47 607.8
11.13 437.8
12.68 1971.6
7.17 874.2
12.1 641.8
12.87 1665.5
12.45 1715.4
7.98 921.1
7.78 1005.2
8.33 883.3
12.12 1091.2
12.07 589.0
8.15 839.6
11.77 1635.4
8.63 865.6
12.65 1837.3
7.1 862.9
7.02 820.7
10.53 944.6
8.75 798.3
8.12 1702.1
8.6 810.3
8.97 661.1
9.15 867.6
10.63 1275.3
9.53 925.7
7.75 565.5
8.18 1503.2
10.77 1288.3
8.63 1088.4
12.98 1463.2
9.12 954.0
10.42 1189.9
9.7 860.7
11.8 908.9
10.72 1364.5
11.38 620.3
11.72 541.0
10.18 858.7
12.17 831.3
13.02 944.2
9.83 811.2
9.92 742.7
9.95 687.9
12.1 471.3
9.87 1068.5
12.55 783.5
9.17 691.0
9.2 663.6
9.2 679.0
11.75 1570.4
12.62 544.0
12.05 539.7
7.03 1001.4
8.18 1246.5
8.13 1328.7
8 1936.4
11.53 1468.5
13 541.6
10.87 639.4
8.23 1557.1
6.63 754.1
6.65 784.3
9.18 904.9
10.52 622.4
9.95 748.3
9.4 938.8
11.07 766.1
11.4 509.7
8.3 803.5
7.63 686.6
9.57 823.9
8.35 784.8
13.45 1308.6
12.67 574.4
9.93 1083.8
12.18 684.5
11.68 787.7
6.78 623.6
8.12 585.4
9.62 981.5
9.28 757.7
10.95 665.0
12 1713.8
9.53 713.3
11.05 571.2
8.25 636.3
8.53 1385.3
8.6 1225.7
8.52 1360.2
12.63 563.4
9.83 713.4
10.22 800.5
8.23 1286.9
8.57 792.8
9.95 602.2
13.75 976.7
10.98 2003.1
13.2 1026.6
