# Supplementary material for: Analysis of cause-effect inference by comparing regression errors
Source: PeerJ Comput Sci. 2019 Jan 21;5:e169. doi: 10.7717/peerj-cs.169 (PMC7924496; doi:10.7717/peerj-cs.169)
Supplement: Supplemental Information 2 — Contains artificial and real-world data sets. [file peerj-cs-05-169-s002.zip › CEP data/pair0022.txt]

75 190
56 165
54 172
55 175
75 190
13 169
40 160
49 162
44 168
50 167
62 170
45 165
54 172
30 170
44 160
47 150
47 171
46 158
73 165
57 166
28 160
45 169
36 153
57 165
40 153
44 169
34 170
31 160
56 164
51 160
53 175
58 163
50 160
52 155
69 176
44 160
50 172
35 164
62 163
45 175
43 157
40 160
30 160
34 165
40 160
75 156
69 160
30 158
41 159
34 159
75 156
28 156
39 172
24 163
52 165
72 160
38 160
42 168
46 165
32 160
1 110
35 160
36 158
27 162
48 155
44 155
54 160
26 160
45 150
64 156
37 155
37 182
31 161
46 163
35 158
34 165
45 177
37 171
56 165
71 156
37 156
57 177
79 150
51 165
63 160
75 159
19 165
40 162
68 161
73 158
52 155
64 155
63 163
62 165
25 168
55 185
33 150
37 157
52 155
36 160
51 156
39 155
19 157
27 170
36 160
63 175
46 165
57 153
17 170
50 184
71 162
43 176
33 163
9 132
29 172
39 160
74 172
28 159
24 162
58 170
69 154
50 164
72 170
71 170
37 159
25 162
58 186
61 185
53 155
46 163
56 165
48 165
39 157
46 177
41 155
40 172
47 168
47 162
35 162
51 160
35 170
49 166
31 150
34 175
36 168
18 175
34 155
39 160
17 160
48 156
32 173
36 172
34 167
27 161
45 169
45 162
60 160
59 161
46 153
42 170
42 160
54 170
24 176
40 165
25 162
68 168
19 156
73 160
40 160
44 178
50 168
32 163
56 168
55 156
54 160
64 160
27 155
66 167
56 162
63 156
18 175
44 179
57 175
65 155
61 170
47 163
62 170
22 165
66 156
49 166
60 160
65 180
36 172
44 173
27 155
21 166
46 168
13 133
58 155
70 160
64 160
50 159
35 160
33 168
46 162
53 178
62 176
42 157
47 176
11 124
18 180
63 174
53 169
49 160
30 160
17 156
66 160
50 170
77 165
47 165
42 178
56 173
83 160
42 165
67 171
37 168
43 172
36 170
49 170
72 171
80 173
22 163
57 164
46 165
45 173
43 176
36 149
56 170
38 165
43 160
62 155
46 177
49 166
72 165
60 155
48 157
52 153
44 160
46 165
15 170
58 175
46 170
59 160
66 160
68 164
53 165
45 170
48 178
44 170
33 165
35 160
39 160
38 170
34 150
35 155
58 160
50 174
43 163
50 160
72 160
48 158
61 171
63 160
61 154
64 156
32 157
58 150
48 160
31 168
41 175
49 170
57 175
35 165
73 165
65 175
33 160
35 155
57 175
50 163
60 158
45 170
40 178
55 173
44 160
33 160
59 160
7 130
12 165
51 170
59 165
63 164
74 170
67 176
31 160
14 175
37 175
53 171
62 170
40 176
41 180
80 160
69 160
70 165
64 167
57 170
52 174
55 170
37 170
3 105
26 180
59 161
54 164
38 170
48 170
58 166
67 168
64 156
59 155
59 165
65 171
42 188
37 175
19 165
47 160
31 165
33 165
39 160
42 172
54 170
44 157
48 162
72 165
36 171
32 158
20 186
81 165
34 165
62 178
64 173
53 156
48 160
26 170
45 169
47 175
47 175
56 170
40 150
54 160
62 157
40 170
47 163
57 170
38 172
46 178
43 165
59 160
64 170
30 181
68 146
46 165
48 182
72 154
15 163
70 160
67 163
54 160
67 160
8 120
66 168
57 165
36 185
47 169
35 165
75 162
78 152
53 156
44 170
70 178
66 160
36 176
51 165
16 160
59 174
61 156
45 158
30 160
47 175
71 165
55 160
9 120
66 155
7 127
62 165
21 156
76 150
25 160
58 148
66 160
57 172
64 160
41 170
53 160
67 165
30 167
27 167
65 172
50 163
27 160
58 160
63 167
29 162
51 186
7 119
36 171
35 160
58 160
64 160
8 130
11 138
47 166
11 140
70 167
20 178
39 164
32 164
35 155
37 175
49 168
37 176
37 160
65 160
41 154
29 166
45 175
20 157
53 160
37 190
36 166
32 155
78 160
