# Supplementary material for: Analysis of cause-effect inference by comparing regression errors
Source: PeerJ Comput Sci. 2019 Jan 21;5:e169. doi: 10.7717/peerj-cs.169 (PMC7924496; doi:10.7717/peerj-cs.169)
Supplement: Supplemental Information 2 — Contains artificial and real-world data sets. [file peerj-cs-05-169-s002.zip › CEP data/pair0023.txt]

75 80
56 64
54 95
55 94
75 80
13 51
40 52
49 54
44 56
50 67
62 72
45 86
54 58
30 73
44 88
47 48
47 59
46 58
73 63
57 72
28 58
45 67
36 75
57 59
40 55
44 80
34 73
31 54
56 65
51 83
53 85
58 68
50 73
52 70
69 75
44 45
50 80
35 94
62 60
45 80
43 71
40 75
30 62
34 61
40 51
75 55
69 71
30 57
41 55
34 68
75 53
28 52
39 76
24 53
52 80
72 70
38 63
42 79
46 66
32 58
1 10
35 51
36 58
27 53
48 55
44 65
54 63
26 65
45 71
64 82
37 60
37 90
31 73
46 100
35 60
34 65
45 72
37 85
56 73
71 56
37 52
57 68
79 60
51 76
63 80
75 59
19 50
40 65
68 70
73 72
52 104
64 88
63 62
62 70
25 55
55 105
33 55
37 62
52 104
36 70
51 60
39 59
19 40
27 66
36 65
63 80
46 55
57 61
17 61
50 96
71 72
43 90
33 75
9 33
29 69
39 45
74 74
28 56
24 75
58 75
69 59
50 75
72 74
71 52
37 56
25 78
58 18
61 95
53 63
46 86
56 54
48 70
39 56
46 90
41 56
40 60
47 64
47 74
35 68
51 80
35 80
1 6
49 73
31 64
34 60
36 75
18 60
34 54
39 62
17 54
48 62
32 75
36 90
34 60
27 51
45 73
45 61
60 83
59 70
46 70
42 80
42 68
54 78
24 72
40 53
25 48
68 59
19 47
73 80
40 70
44 89
50 80
32 65
56 76
55 78
54 64
64 67
27 55
66 70
56 64
63 70
18 66
44 85
57 80
65 68
61 78
47 55
62 85
22 52
66 80
49 62
60 61
65 79
36 81
44 71
27 45
21 68
46 60
13 30
58 60
70 90
64 80
50 70
35 51
33 105
46 65
53 84
62 73
42 65
47 95
11 25
18 63
63 79
53 176
49 80
30 65
17 40
66 60
50 80
77 77
47 67
42 75
56 84
83 55
42 54
67 67
37 82
43 90
36 85
49 79
72 74
80 85
22 50
57 64
46 83
45 70
43 72
36 48
56 80
38 98
43 54
62 78
46 85
49 87
72 68
60 65
48 95
52 55
44 64
46 60
15 53
58 78
46 80
59 68
66 124
68 53
53 64
45 74
48 80
44 75
33 85
35 67
39 74
38 95
34 45
35 55
58 62
50 90
43 85
50 106
72 70
48 52
61 70
63 63
61 63
64 73
32 58
58 78
48 61
31 80
41 97
49 80
57 81
35 95
73 58
65 65
33 69
35 58
57 70
50 58
60 75
45 74
40 76
55 75
44 65
33 64
59 72
7 30
12 47
51 82
59 65
63 54
74 67
67 80
31 55
14 59
37 71
53 79
62 110
40 74
41 88
80 70
69 60
70 70
64 72
57 65
0 10
52 82
55 72
37 90
3 12
26 97
59 94
54 83
38 69
48 74
58 70
67 65
64 76
59 72
59 74
65 85
42 91
37 88
19 65
47 65
31 56
33 58
39 70
42 83
54 70
44 60
48 84
72 64
36 76
32 63
20 66
81 60
34 60
62 89
64 63
53 65
48 48
26 43
45 80
47 82
47 94
56 82
40 48
54 70
62 65
40 68
47 80
57 66
38 61
46 86
43 80
59 52
64 70
30 78
68 62
46 77
48 77
72 55
15 38
70 84
67 78
54 67
67 68
8 28
66 82
57 74
36 95
47 80
35 59
75 74
78 46
53 70
44 84
70 80
66 53
36 65
51 85
16 60
59 74
61 77
45 65
30 52
47 94
71 82
55 70
9 25
66 62
7 22
62 70
21 44
76 54
25 56
58 65
66 70
57 74
64 60
41 67
53 60
67 53
30 77
27 48
65 66
50 65
27 42
58 90
63 68
29 57
51 95
7 21
36 93
35 53
58 65
64 63
8 24
11 29
47 56
11 42
70 60
20 65
39 62
32 57
35 63
37 82
49 66
37 72
37 50
65 50
41 75
29 63
45 75
20 57
53 70
37 85
36 68
32 55
78 70
