# Supplementary material for: Analysis of cause-effect inference by comparing regression errors
Source: PeerJ Comput Sci. 2019 Jan 21;5:e169. doi: 10.7717/peerj-cs.169 (PMC7924496; doi:10.7717/peerj-cs.169)
Supplement: Supplemental Information 2 — Contains artificial and real-world data sets. [file peerj-cs-05-169-s002.zip › CEP data/pair0024.txt]

75 63
56 53
54 75
55 71
13 84
40 70
49 67
44 64
50 63
62 70
45 72
54 73
30 56
44 72
47 76
47 67
46 70
73 66
57 66
28 76
45 66
36 77
57 69
40 68
44 63
34 83
31 67
56 79
51 71
53 51
58 81
50 93
52 69
69 80
44 63
50 70
35 62
62 75
45 53
43 70
40 82
30 91
34 64
40 79
75 89
69 98
30 67
41 53
34 78
75 65
28 73
39 73
24 64
52 59
72 57
38 70
42 71
46 56
32 66
1 104
35 92
36 65
27 70
48 67
44 73
54 54
26 70
45 56
64 65
37 53
37 69
31 80
46 60
35 66
34 60
45 63
37 70
56 65
71 98
37 78
57 86
79 74
51 81
63 50
75 72
19 67
40 76
68 63
73 80
52 68
64 85
63 75
62 103
25 93
55 64
33 79
37 73
52 66
36 72
51 73
39 63
19 101
27 65
36 57
63 89
46 63
57 72
17 86
50 68
71 68
43 85
33 77
9 78
29 57
39 65
74 61
28 86
24 93
58 70
69 81
50 80
72 71
71 92
37 81
25 73
58 70
61 80
53 72
46 76
56 63
48 61
39 81
46 63
41 70
40 58
47 62
47 68
35 80
51 85
35 75
1 138
49 60
31 76
34 69
36 60
18 62
34 62
39 65
17 93
48 74
32 74
36 61
34 54
27 58
45 65
45 77
60 80
59 69
46 73
42 64
42 85
54 61
24 68
40 72
25 60
68 86
19 92
73 103
40 89
44 70
50 73
32 72
56 75
55 71
54 56
64 78
27 67
66 57
56 75
63 64
18 72
44 79
57 92
65 82
61 84
47 77
62 66
22 93
66 64
49 71
60 84
65 63
36 84
44 77
27 94
21 82
46 53
13 96
58 74
70 89
64 68
50 81
35 73
33 70
46 60
53 69
62 64
42 64
47 58
11 91
18 92
63 59
53 74
49 98
30 79
17 89
66 81
50 70
77 59
47 81
42 75
56 51
83 84
42 66
67 81
37 56
43 81
36 62
49 72
72 84
80 80
22 60
57 67
46 74
45 86
43 66
36 77
56 79
38 88
43 78
62 89
46 63
49 115
72 61
60 98
48 72
52 98
44 78
46 86
15 80
58 76
46 97
59 60
66 94
68 69
53 94
45 64
48 102
44 86
33 87
35 96
39 72
38 93
34 73
35 87
58 72
50 87
43 68
50 73
72 68
48 62
61 53
63 63
61 73
64 78
32 68
58 71
48 71
31 69
41 82
49 74
57 78
35 55
73 64
65 78
33 73
35 68
57 72
50 76
60 76
45 61
40 84
55 53
44 78
33 73
59 72
7 87
12 68
51 73
59 75
63 65
74 44
67 93
31 66
14 83
37 103
53 50
62 100
40 86
41 68
80 67
69 50
70 93
64 70
57 81
0 163
52 74
55 79
37 89
3 124
26 59
59 66
54 76
38 76
48 67
58 73
67 63
64 62
59 75
59 65
65 63
42 78
37 84
19 72
47 76
31 75
33 92
39 80
42 81
54 81
44 71
48 78
72 58
36 72
32 72
20 57
81 76
34 112
62 70
64 63
53 65
48 58
26 73
45 93
47 92
47 93
56 72
40 53
54 101
62 87
40 68
47 67
57 50
38 56
46 72
43 80
59 75
64 81
30 66
68 61
46 69
48 89
72 63
15 96
70 88
67 69
54 78
67 61
8 123
66 88
57 107
36 85
47 65
35 54
75 77
78 75
53 117
44 77
70 92
66 71
36 85
51 75
16 69
59 63
61 56
45 87
30 66
47 86
71 83
55 67
9 82
66 59
7 122
62 77
21 69
76 63
25 78
58 71
66 66
57 77
64 61
41 63
53 80
67 81
30 68
27 89
65 102
50 68
27 78
58 104
63 59
29 71
51 71
7 70
36 80
35 81
58 70
64 65
8 80
11 93
47 49
11 74
70 120
20 71
39 81
32 81
35 62
37 62
49 72
37 55
37 65
65 68
41 62
29 78
45 70
20 75
53 63
37 73
36 84
32 80
78 75
