# Supplementary material for: Analysis of cause-effect inference by comparing regression errors
Source: PeerJ Comput Sci. 2019 Jan 21;5:e169. doi: 10.7717/peerj-cs.169 (PMC7924496; doi:10.7717/peerj-cs.169)
Supplement: Supplemental Information 2 — Contains artificial and real-world data sets. [file peerj-cs-05-169-s002.zip › CEP data/pair0025.txt]

540.0 79.99
540.0 61.89
332.5 40.27
332.5 41.05
198.6 44.30
266.0 47.03
380.0 43.70
380.0 36.45
266.0 45.85
475.0 39.29
198.6 38.07
198.6 28.02
427.5 43.01
190.0 42.33
304.0 47.81
380.0 52.91
139.6 39.36
342.0 56.14
380.0 40.56
475.0 42.62
427.5 41.84
139.6 28.24
139.6 8.06
139.6 44.21
380.0 52.52
380.0 53.30
380.0 41.15
342.0 52.12
427.5 37.43
475.0 38.60
304.0 55.26
266.0 52.91
198.6 41.72
475.0 42.13
190.0 53.69
237.5 38.41
237.5 30.08
332.5 37.72
475.0 42.23
237.5 36.25
342.0 50.46
427.5 43.70
237.5 39.00
380.0 53.10
427.5 41.54
427.5 35.08
349.0 15.05
380.0 40.76
237.5 26.26
380.0 32.82
332.5 39.78
190.0 46.93
237.5 33.12
304.0 49.19
139.6 14.59
198.6 14.64
475.0 41.93
198.6 9.13
304.0 50.95
332.5 33.02
304.0 54.38
266.0 51.73
310.0 9.87
190.0 50.66
266.0 48.70
342.0 55.06
139.6 44.70
332.5 30.28
190.0 40.86
485.0 71.99
374.0 34.40
313.3 28.80
425.0 33.40
425.0 36.30
375.0 29.00
475.0 37.80
469.0 40.20
425.0 33.40
388.6 28.10
531.3 41.30
425.0 33.40
318.8 25.20
401.8 41.10
362.6 35.30
323.7 28.30
379.5 28.60
362.6 35.30
286.3 24.40
362.6 35.30
439.0 39.30
389.9 40.60
362.6 35.30
337.9 24.10
374.0 46.20
313.3 42.80
425.0 49.20
425.0 46.80
375.0 45.70
475.0 55.60
469.0 54.90
425.0 49.20
388.6 34.90
531.3 46.90
425.0 49.20
318.8 33.40
401.8 54.10
362.6 55.90
323.7 49.80
379.5 47.10
362.6 55.90
286.3 38.00
362.6 55.90
439.0 56.10
389.9 59.09
362.6 22.90
337.9 35.10
374.0 61.09
313.3 59.80
425.0 60.29
425.0 61.80
375.0 56.70
475.0 68.30
469.0 66.90
425.0 60.29
388.6 50.70
531.3 56.40
425.0 60.29
318.8 55.50
401.8 68.50
362.6 71.30
323.7 74.70
379.5 52.20
362.6 71.30
286.3 67.70
362.6 71.30
439.0 66.00
389.9 74.50
362.6 71.30
337.9 49.90
374.0 63.40
313.3 64.90
425.0 64.30
425.0 64.90
375.0 60.20
475.0 72.30
469.0 69.30
425.0 64.30
388.6 55.20
531.3 58.80
425.0 64.30
318.8 66.10
401.8 73.70
362.6 77.30
323.7 80.20
379.5 54.90
362.6 77.30
286.3 72.99
362.6 77.30
439.0 71.70
389.9 79.40
362.6 77.30
337.9 59.89
374.0 64.90
313.3 66.60
425.0 65.20
425.0 66.70
375.0 62.50
475.0 74.19
469.0 70.70
425.0 65.20
388.6 57.60
531.3 59.20
425.0 65.20
318.8 68.10
401.8 75.50
362.6 79.30
379.5 56.50
362.6 79.30
286.3 76.80
362.6 79.30
439.0 73.30
389.9 82.60
362.6 79.30
337.9 67.80
222.4 11.58
222.4 24.45
222.4 24.89
222.4 29.45
222.4 40.71
233.8 10.38
233.8 22.14
233.8 22.84
233.8 27.66
233.8 34.56
194.7 12.45
194.7 24.99
194.7 25.72
194.7 33.96
194.7 37.34
190.7 15.04
190.7 21.06
190.7 26.40
190.7 35.34
190.7 40.57
212.1 12.47
212.1 20.92
212.1 24.90
212.1 34.20
212.1 39.61
230.0 10.03
230.0 20.08
230.0 24.48
230.0 31.54
230.0 35.34
190.3 9.45
190.3 22.72
190.3 28.47
190.3 38.56
190.3 40.39
166.1 10.76
166.1 25.48
166.1 21.54
166.1 28.63
166.1 33.54
168.0 7.75
168.0 17.82
168.0 24.24
168.0 32.85
168.0 39.23
213.7 18.00
213.7 30.39
213.7 45.71
213.7 50.77
213.7 53.90
213.8 13.18
213.8 17.84
213.8 40.23
213.8 47.13
213.8 49.97
229.7 13.36
229.7 22.32
229.7 24.54
229.7 31.35
229.7 40.86
238.1 19.93
238.1 25.69
238.1 30.23
238.1 39.59
238.1 44.30
250.0 13.82
250.0 24.92
250.0 29.22
250.0 38.33
250.0 42.35
212.5 13.54
212.5 26.31
212.5 31.64
212.5 42.55
212.5 42.92
212.6 13.33
212.6 25.37
212.6 37.40
212.6 44.40
212.6 47.74
212.0 19.52
212.0 31.35
212.0 38.50
212.0 45.08
212.0 47.82
231.8 15.44
231.8 26.77
231.8 33.73
231.8 42.70
231.8 45.84
251.4 17.22
251.4 29.93
251.4 29.65
251.4 36.97
251.4 43.58
251.4 13.12
251.4 24.43
251.4 32.66
251.4 36.64
251.4 44.21
181.4 13.62
181.4 21.60
181.4 27.77
181.4 35.57
181.4 45.37
182.0 7.32
182.0 21.50
182.0 31.27
182.0 43.50
182.0 48.67
168.9 7.40
168.9 23.51
168.9 31.12
168.9 39.15
168.9 48.15
290.4 22.50
290.4 34.67
290.4 34.74
290.4 45.08
290.4 48.97
277.1 23.14
277.1 41.89
277.1 48.28
277.1 51.04
277.1 55.64
295.7 22.95
295.7 35.23
295.7 39.94
295.7 48.72
295.7 52.04
251.8 21.02
251.8 33.36
251.8 33.94
251.8 44.14
251.8 45.37
249.1 15.36
249.1 28.68
249.1 30.85
249.1 42.03
249.1 51.06
252.3 21.78
252.3 42.29
252.3 50.60
252.3 55.83
252.3 60.95
246.8 23.52
246.8 42.22
246.8 52.50
246.8 60.32
246.8 66.42
275.1 23.80
275.1 38.77
275.1 51.33
275.1 56.85
275.1 58.61
297.2 21.91
297.2 36.99
297.2 47.40
297.2 51.96
297.2 56.74
213.7 17.57
213.7 33.73
213.7 40.15
213.7 46.64
213.7 50.08
213.5 17.37
213.5 33.70
213.5 45.94
213.5 51.43
213.5 59.30
277.2 30.45
277.2 47.71
277.2 63.14
277.2 66.82
277.2 66.95
218.2 27.42
218.2 35.96
218.2 55.51
218.2 61.99
218.2 63.53
214.9 18.02
214.9 38.60
214.9 52.20
214.9 53.96
214.9 56.63
218.9 15.34
218.9 26.05
218.9 30.22
218.9 37.27
218.9 46.23
376.0 16.28
376.0 25.62
376.0 31.97
376.0 36.30
376.0 43.06
500.0 67.57
475.0 57.23
315.0 81.75
505.0 64.02
451.0 78.80
516.0 41.37
520.0 60.28
528.0 56.83
520.0 51.02
385.0 55.55
500.1 44.13
450.1 39.38
397.0 55.65
333.0 47.28
334.0 44.33
405.0 52.30
200.0 49.25
516.0 41.37
145.0 29.16
160.0 39.40
234.0 39.30
250.0 67.87
475.0 58.52
285.0 53.58
356.0 59.00
275.0 76.24
500.0 69.84
165.0 14.40
165.0 19.42
178.0 20.73
167.4 14.94
172.4 21.29
173.5 23.08
167.0 15.52
173.8 15.82
190.3 12.55
250.0 8.49
213.5 15.61
194.7 12.18
251.4 11.98
165.0 16.88
165.0 33.09
178.0 34.24
167.4 31.81
172.4 29.75
173.5 33.01
167.0 32.90
173.8 29.55
190.3 19.42
250.0 24.66
213.5 29.59
194.7 24.28
251.4 20.73
165.0 26.20
165.0 46.39
178.0 39.16
167.4 41.20
172.4 33.69
173.5 38.20
167.0 41.41
173.8 37.81
190.3 24.85
250.0 27.22
213.5 44.64
194.7 37.27
251.4 33.27
165.0 36.56
165.0 53.72
178.0 48.59
167.4 51.72
172.4 35.85
173.5 53.77
167.0 53.46
173.8 48.99
190.3 31.72
250.0 39.64
213.5 51.26
194.7 43.39
251.4 39.27
165.0 37.96
165.0 55.02
178.0 49.99
167.4 53.66
172.4 37.68
173.5 56.06
167.0 56.81
173.8 50.94
190.3 33.56
250.0 41.16
213.5 52.96
194.7 44.28
251.4 40.15
446.0 57.03
446.0 44.42
446.0 51.02
446.0 53.39
446.0 35.36
446.0 25.02
446.0 23.35
446.0 52.01
446.0 38.02
446.0 39.30
446.0 61.07
446.0 56.14
446.0 55.25
446.0 54.77
387.0 50.24
387.0 46.68
387.0 46.68
387.0 22.75
387.0 25.51
387.0 34.77
387.0 36.84
387.0 45.90
387.0 41.67
387.0 56.34
387.0 47.97
387.0 61.46
355.0 44.03
355.0 55.45
491.0 55.55
491.0 57.92
491.0 25.61
491.0 33.49
491.0 59.59
491.0 29.55
491.0 37.92
491.0 61.86
424.0 62.05
424.0 32.01
424.0 72.10
424.0 39.00
424.0 65.70
424.0 32.11
424.0 40.29
424.0 74.36
202.0 21.97
202.0 9.85
202.0 15.07
202.0 23.25
284.0 43.73
284.0 13.40
284.0 24.13
284.0 44.52
359.0 62.94
359.0 59.49
359.0 25.12
359.0 23.64
359.0 35.75
359.0 38.61
359.0 68.75
359.0 66.78
436.0 23.85
289.0 32.07
289.0 11.65
393.0 19.20
393.0 48.85
393.0 39.60
480.0 43.94
480.0 34.57
480.0 54.32
480.0 24.40
333.0 15.62
255.0 21.86
255.0 10.22
289.0 14.60
255.0 18.75
333.0 31.97
333.0 23.40
289.0 25.57
333.0 41.68
393.0 27.74
255.0 8.20
158.8 9.62
239.6 25.42
238.2 15.69
181.9 27.94
193.5 32.63
255.5 17.24
272.8 19.77
239.6 39.44
220.8 25.75
397.0 33.08
382.5 24.07
210.7 21.82
158.8 21.07
295.8 14.84
255.5 32.05
203.5 11.96
397.0 25.45
381.4 22.49
295.8 25.22
228.0 39.70
220.8 13.09
316.1 38.70
135.7 7.51
238.1 17.58
339.2 21.18
135.7 18.20
193.5 17.20
203.5 22.63
290.2 21.86
181.9 12.37
170.3 25.73
210.7 37.81
228.0 21.92
290.2 33.04
381.4 14.54
238.2 26.91
186.2 8.00
339.2 31.90
238.1 10.34
252.5 19.77
382.5 37.44
252.5 11.48
316.1 24.44
186.2 17.60
170.3 10.73
272.8 31.38
339.0 13.22
339.0 20.97
339.0 27.04
339.0 32.04
339.0 35.17
339.0 36.45
339.0 38.89
236.0 6.47
236.0 12.84
236.0 18.42
236.0 21.95
236.0 24.10
236.0 25.08
277.0 21.26
277.0 25.97
277.0 11.36
277.0 31.25
277.0 32.33
277.0 33.70
254.0 9.31
254.0 26.94
254.0 27.63
254.0 29.79
307.0 34.49
307.0 36.15
307.0 12.54
307.0 27.53
307.0 32.92
236.0 9.99
200.0 7.84
200.0 12.25
225.0 11.17
225.0 17.34
325.0 17.54
325.0 30.57
275.0 14.20
275.0 24.50
300.0 15.58
300.0 26.85
375.0 26.06
375.0 38.21
400.0 43.70
400.0 30.14
250.0 12.73
250.0 20.87
350.0 20.28
350.0 34.29
203.5 19.54
250.2 47.71
157.0 43.38
141.3 29.89
166.8 6.90
122.6 33.19
183.9 4.90
102.0 4.57
102.0 25.46
122.6 24.29
166.8 33.95
200.0 11.41
108.3 20.59
305.3 25.89
108.3 29.23
116.0 31.02
141.3 10.39
157.0 33.66
133.0 27.87
250.2 19.35
173.0 11.39
192.0 12.79
192.0 39.32
153.0 4.78
288.0 16.11
305.3 43.38
236.0 20.42
173.0 6.94
212.0 15.03
236.0 13.57
183.9 32.53
166.8 15.75
102.0 7.68
288.0 38.80
212.0 33.00
102.0 17.28
173.0 24.28
183.9 24.05
133.0 36.59
192.0 50.73
133.0 13.66
305.3 14.14
236.0 47.78
108.3 2.33
157.0 16.89
288.0 23.52
212.0 6.81
212.0 39.70
153.0 17.96
236.0 32.88
116.0 22.35
183.9 10.79
108.3 7.72
203.5 41.68
203.5 9.56
133.0 6.88
288.0 50.53
200.0 17.17
200.0 30.44
250.2 9.73
122.6 3.32
153.0 26.32
200.0 43.25
116.0 6.28
173.0 32.10
250.2 36.96
305.3 54.60
192.0 21.48
157.0 9.69
153.0 8.37
141.3 39.66
116.0 10.09
141.3 4.83
122.6 10.35
166.8 43.57
203.5 51.86
310.0 11.85
310.0 17.24
310.0 27.83
310.0 35.76
310.0 38.70
331.0 14.31
331.0 17.44
331.0 31.74
331.0 37.91
331.0 39.38
349.0 15.87
349.0 9.01
349.0 33.61
349.0 40.66
349.0 40.86
238.0 12.05
238.0 17.54
296.0 18.91
296.0 25.18
297.0 30.96
480.0 43.89
480.0 54.28
397.0 36.94
281.0 14.50
281.0 22.44
500.0 12.64
500.0 26.06
500.0 33.21
500.0 36.94
500.0 44.09
540.0 52.61
540.0 59.76
540.0 67.31
540.0 69.66
540.0 71.62
540.0 74.17
350.0 18.13
350.0 22.53
350.0 27.34
350.0 29.98
350.0 31.35
350.0 32.72
385.0 6.27
385.0 14.70
385.0 23.22
385.0 27.92
385.0 31.35
331.0 39.00
331.0 41.24
349.0 14.99
331.0 13.52
382.0 24.00
382.0 37.42
382.0 11.47
281.0 22.44
339.0 21.16
339.0 31.84
295.0 14.80
295.0 25.18
238.0 17.54
296.0 14.20
296.0 21.65
296.0 29.39
331.0 13.52
331.0 16.26
331.0 31.45
331.0 37.23
349.0 18.13
349.0 32.72
349.0 39.49
349.0 41.05
349.0 42.13
302.0 18.13
302.0 26.74
525.0 61.92
500.0 47.22
500.0 51.04
500.0 55.16
540.0 41.64
252.0 13.71
252.0 19.69
339.0 31.65
393.0 19.11
393.0 39.58
393.0 48.79
382.0 24.00
382.0 37.42
252.0 11.47
252.0 19.69
310.0 14.99
310.0 27.92
310.0 34.68
310.0 37.33
310.0 38.11
525.0 33.80
525.0 42.42
525.0 48.40
525.0 55.94
525.0 58.78
525.0 67.11
322.0 20.77
322.0 25.18
322.0 29.59
302.0 21.75
397.0 39.09
480.0 24.39
522.0 50.51
522.0 74.99
273.0 37.17
162.0 33.76
154.0 16.50
147.0 19.99
152.0 36.35
310.0 33.69
144.0 15.42
304.0 33.42
374.0 39.05
159.0 27.68
153.0 26.86
310.0 45.30
305.0 30.12
151.0 15.57
142.0 44.61
298.0 53.52
321.0 57.21
366.0 65.91
280.0 52.82
252.0 33.40
165.0 18.03
156.0 37.36
160.0 32.84
298.0 42.64
318.0 40.06
287.0 41.94
326.0 61.23
356.0 40.87
132.0 33.30
322.0 52.42
164.0 15.09
314.0 38.46
321.0 37.26
140.0 35.23
288.0 42.13
298.0 31.87
265.0 41.54
160.0 39.45
166.0 37.91
276.0 44.28
322.0 31.18
149.0 23.69
159.0 32.76
261.0 32.40
237.0 28.63
313.0 36.80
155.0 18.28
146.0 33.06
296.0 31.42
133.0 31.03
313.0 44.39
152.0 12.18
153.0 25.56
140.0 36.44
149.0 32.96
300.0 23.84
153.0 26.23
148.0 17.95
326.0 40.68
153.0 19.01
262.0 33.72
158.0 8.54
151.0 13.46
273.0 32.24
149.0 23.52
143.0 29.72
260.0 49.77
313.0 52.44
284.0 40.93
336.0 44.86
145.0 13.20
150.0 37.43
144.0 29.87
331.0 56.61
155.0 12.46
155.0 23.79
135.0 13.29
266.0 39.42
314.0 46.23
313.0 44.52
146.0 23.74
144.0 26.14
148.0 15.52
277.0 43.57
298.0 35.86
313.0 41.05
155.0 28.99
289.0 46.24
148.0 26.92
145.0 10.54
313.0 25.10
136.0 29.07
155.0 9.74
255.0 33.80
162.0 39.84
136.0 26.97
164.0 27.23
162.0 30.65
157.0 33.05
149.0 24.58
135.0 21.91
159.0 30.88
144.0 15.34
154.0 24.34
167.0 23.89
184.0 22.93
156.0 29.41
236.9 28.63
313.3 36.80
154.8 18.29
145.9 32.72
296.0 31.42
133.1 28.94
313.3 40.93
151.6 12.18
153.1 25.56
139.9 36.44
149.5 32.96
299.8 23.84
153.1 26.23
148.1 17.96
326.5 38.63
152.7 19.01
261.9 33.72
158.4 8.54
150.7 13.46
272.6 32.25
149.0 23.52
143.0 29.73
259.9 49.77
312.9 52.45
284.0 40.93
336.5 44.87
144.8 13.20
150.0 37.43
143.7 29.87
330.5 56.62
154.8 12.46
154.8 23.79
134.7 13.29
266.2 39.42
314.0 46.23
312.7 44.52
145.7 23.74
143.8 26.15
148.1 15.53
277.0 43.58
298.1 35.87
313.3 41.05
155.2 28.99
289.0 46.25
147.8 26.92
145.4 10.54
312.7 25.10
136.4 29.07
154.8 9.74
255.3 33.80
272.8 37.17
162.0 33.76
153.6 16.50
146.5 19.99
151.8 36.35
309.9 38.22
143.6 15.42
303.6 33.42
374.3 39.06
158.6 27.68
152.6 26.86
310.0 45.30
304.8 30.12
150.9 15.57
141.9 44.61
297.8 53.52
321.3 57.22
366.0 65.91
279.8 52.83
252.1 33.40
164.6 18.03
155.6 37.36
160.2 35.31
298.1 42.64
317.9 40.06
287.3 43.80
325.6 61.24
355.9 40.87
132.0 33.31
322.5 52.43
164.2 15.09
313.8 38.46
321.4 37.27
139.7 35.23
288.4 42.14
298.2 31.88
264.5 41.54
159.8 39.46
166.0 37.92
276.4 44.28
322.2 31.18
148.5 23.70
159.1 32.77
260.9 32.40
