# Supplementary material for: Analysis of cause-effect inference by comparing regression errors
Source: PeerJ Comput Sci. 2019 Jan 21;5:e169. doi: 10.7717/peerj-cs.169 (PMC7924496; doi:10.7717/peerj-cs.169)
Supplement: Supplemental Information 2 — Contains artificial and real-world data sets. [file peerj-cs-05-169-s002.zip › CEP data/pair0026.txt]

0.0 79.99
0.0 61.89
142.5 40.27
142.5 41.05
132.4 44.30
114.0 47.03
95.0 43.70
95.0 36.45
114.0 45.85
0.0 39.29
132.4 38.07
132.4 28.02
47.5 43.01
190.0 42.33
76.0 47.81
0.0 52.91
209.4 39.36
38.0 56.14
95.0 40.56
0.0 42.62
47.5 41.84
209.4 28.24
209.4 8.06
209.4 44.21
0.0 52.52
0.0 53.30
95.0 41.15
38.0 52.12
47.5 37.43
0.0 38.60
76.0 55.26
114.0 52.91
132.4 41.72
0.0 42.13
190.0 53.69
237.5 38.41
237.5 30.08
142.5 37.72
0.0 42.23
237.5 36.25
38.0 50.46
47.5 43.70
237.5 39.00
0.0 53.10
47.5 41.54
47.5 35.08
0.0 15.05
95.0 40.76
237.5 26.26
95.0 32.82
142.5 39.78
190.0 46.93
237.5 33.12
76.0 49.19
209.4 14.59
132.4 14.64
0.0 41.93
132.4 9.13
76.0 50.95
142.5 33.02
76.0 54.38
114.0 51.73
0.0 9.87
190.0 50.66
114.0 48.70
38.0 55.06
209.4 44.70
142.5 30.28
190.0 40.86
0.0 71.99
189.2 34.40
262.2 28.80
106.3 33.40
106.3 36.30
93.8 29.00
118.8 37.80
117.2 40.20
106.3 33.40
97.1 28.10
0.0 41.30
106.3 33.40
212.5 25.20
94.7 41.10
189.0 35.30
282.8 28.30
151.2 28.60
189.0 35.30
200.9 24.40
189.0 35.30
177.0 39.30
189.0 40.60
189.0 35.30
189.0 24.10
189.2 46.20
262.2 42.80
106.3 49.20
106.3 46.80
93.8 45.70
118.8 55.60
117.2 54.90
106.3 49.20
97.1 34.90
0.0 46.90
106.3 49.20
212.5 33.40
94.7 54.10
189.0 55.90
282.8 49.80
151.2 47.10
189.0 55.90
200.9 38.00
189.0 55.90
177.0 56.10
189.0 59.09
189.0 22.90
189.0 35.10
189.2 61.09
262.2 59.80
106.3 60.29
106.3 61.80
93.8 56.70
118.8 68.30
117.2 66.90
106.3 60.29
97.1 50.70
0.0 56.40
106.3 60.29
212.5 55.50
94.7 68.50
189.0 71.30
282.8 74.70
151.2 52.20
189.0 71.30
200.9 67.70
189.0 71.30
177.0 66.00
189.0 74.50
189.0 71.30
189.0 49.90
189.2 63.40
262.2 64.90
106.3 64.30
106.3 64.90
93.8 60.20
118.8 72.30
117.2 69.30
106.3 64.30
97.1 55.20
0.0 58.80
106.3 64.30
212.5 66.10
94.7 73.70
189.0 77.30
282.8 80.20
151.2 54.90
189.0 77.30
200.9 72.99
189.0 77.30
177.0 71.70
189.0 79.40
189.0 77.30
189.0 59.89
189.2 64.90
262.2 66.60
106.3 65.20
106.3 66.70
93.8 62.50
118.8 74.19
117.2 70.70
106.3 65.20
97.1 57.60
0.0 59.20
106.3 65.20
212.5 68.10
94.7 75.50
189.0 79.30
151.2 56.50
189.0 79.30
200.9 76.80
189.0 79.30
177.0 73.30
189.0 82.60
189.0 79.30
189.0 67.80
0.0 11.58
0.0 24.45
0.0 24.89
0.0 29.45
0.0 40.71
0.0 10.38
0.0 22.14
0.0 22.84
0.0 27.66
0.0 34.56
0.0 12.45
0.0 24.99
0.0 25.72
0.0 33.96
0.0 37.34
0.0 15.04
0.0 21.06
0.0 26.40
0.0 35.34
0.0 40.57
0.0 12.47
0.0 20.92
0.0 24.90
0.0 34.20
0.0 39.61
0.0 10.03
0.0 20.08
0.0 24.48
0.0 31.54
0.0 35.34
0.0 9.45
0.0 22.72
0.0 28.47
0.0 38.56
0.0 40.39
0.0 10.76
0.0 25.48
0.0 21.54
0.0 28.63
0.0 33.54
42.1 7.75
42.1 17.82
42.1 24.24
42.1 32.85
42.1 39.23
98.1 18.00
98.1 30.39
98.1 45.71
98.1 50.77
98.1 53.90
98.1 13.18
98.1 17.84
98.1 40.23
98.1 47.13
98.1 49.97
0.0 13.36
0.0 22.32
0.0 24.54
0.0 31.35
0.0 40.86
0.0 19.93
0.0 25.69
0.0 30.23
0.0 39.59
0.0 44.30
0.0 13.82
0.0 24.92
0.0 29.22
0.0 38.33
0.0 42.35
0.0 13.54
0.0 26.31
0.0 31.64
0.0 42.55
0.0 42.92
0.0 13.33
0.0 25.37
0.0 37.40
0.0 44.40
0.0 47.74
0.0 19.52
0.0 31.35
0.0 38.50
0.0 45.08
0.0 47.82
0.0 15.44
0.0 26.77
0.0 33.73
0.0 42.70
0.0 45.84
0.0 17.22
0.0 29.93
0.0 29.65
0.0 36.97
0.0 43.58
0.0 13.12
0.0 24.43
0.0 32.66
0.0 36.64
0.0 44.21
0.0 13.62
0.0 21.60
0.0 27.77
0.0 35.57
0.0 45.37
45.2 7.32
45.2 21.50
45.2 31.27
45.2 43.50
45.2 48.67
42.2 7.40
42.2 23.51
42.2 31.12
42.2 39.15
42.2 48.15
0.0 22.50
0.0 34.67
0.0 34.74
0.0 45.08
0.0 48.97
0.0 23.14
0.0 41.89
0.0 48.28
0.0 51.04
0.0 55.64
0.0 22.95
0.0 35.23
0.0 39.94
0.0 48.72
0.0 52.04
0.0 21.02
0.0 33.36
0.0 33.94
0.0 44.14
0.0 45.37
0.0 15.36
0.0 28.68
0.0 30.85
0.0 42.03
0.0 51.06
0.0 21.78
0.0 42.29
0.0 50.60
0.0 55.83
0.0 60.95
0.0 23.52
0.0 42.22
0.0 52.50
0.0 60.32
0.0 66.42
0.0 23.80
0.0 38.77
0.0 51.33
0.0 56.85
0.0 58.61
0.0 21.91
0.0 36.99
0.0 47.40
0.0 51.96
0.0 56.74
0.0 17.57
0.0 33.73
0.0 40.15
0.0 46.64
0.0 50.08
0.0 17.37
0.0 33.70
0.0 45.94
0.0 51.43
0.0 59.30
97.8 30.45
97.8 47.71
97.8 63.14
97.8 66.82
97.8 66.95
54.6 27.42
54.6 35.96
54.6 55.51
54.6 61.99
54.6 63.53
53.8 18.02
53.8 38.60
53.8 52.20
53.8 53.96
53.8 56.63
0.0 15.34
0.0 26.05
0.0 30.22
0.0 37.27
0.0 46.23
0.0 16.28
0.0 25.62
0.0 31.97
0.0 36.30
0.0 43.06
0.0 67.57
0.0 57.23
137.0 81.75
0.0 64.02
0.0 78.80
0.0 41.37
0.0 60.28
0.0 56.83
0.0 51.02
0.0 55.55
0.0 44.13
50.0 39.38
17.2 55.65
17.5 47.28
17.6 44.33
0.0 52.30
200.0 49.25
0.0 41.37
116.0 29.16
128.0 39.40
156.0 39.30
180.0 67.87
0.0 58.52
190.0 53.58
119.0 59.00
180.0 76.24
0.0 69.84
0.0 14.40
128.5 19.42
129.8 20.73
129.9 14.94
13.6 21.29
50.1 23.08
75.4 15.52
93.4 15.82
0.0 12.55
0.0 8.49
0.0 15.61
0.0 12.18
0.0 11.98
0.0 16.88
128.5 33.09
129.8 34.24
129.9 31.81
13.6 29.75
50.1 33.01
75.4 32.90
93.4 29.55
0.0 19.42
0.0 24.66
0.0 29.59
0.0 24.28
0.0 20.73
0.0 26.20
128.5 46.39
129.8 39.16
129.9 41.20
13.6 33.69
50.1 38.20
75.4 41.41
93.4 37.81
0.0 24.85
0.0 27.22
0.0 44.64
0.0 37.27
0.0 33.27
0.0 36.56
128.5 53.72
129.8 48.59
129.9 51.72
13.6 35.85
50.1 53.77
75.4 53.46
93.4 48.99
0.0 31.72
0.0 39.64
0.0 51.26
0.0 43.39
0.0 39.27
0.0 37.96
128.5 55.02
129.8 49.99
129.9 53.66
13.6 37.68
50.1 56.06
75.4 56.81
93.4 50.94
0.0 33.56
0.0 41.16
0.0 52.96
0.0 44.28
0.0 40.15
24.0 57.03
24.0 44.42
24.0 51.02
24.0 53.39
24.0 35.36
24.0 25.02
24.0 23.35
24.0 52.01
24.0 38.02
24.0 39.30
24.0 61.07
24.0 56.14
24.0 55.25
24.0 54.77
20.0 50.24
20.0 46.68
20.0 46.68
20.0 22.75
20.0 25.51
20.0 34.77
20.0 36.84
20.0 45.90
20.0 41.67
20.0 56.34
20.0 47.97
20.0 61.46
19.0 44.03
19.0 55.45
26.0 55.55
26.0 57.92
26.0 25.61
26.0 33.49
26.0 59.59
26.0 29.55
26.0 37.92
26.0 61.86
22.0 62.05
22.0 32.01
22.0 72.10
22.0 39.00
22.0 65.70
22.0 32.11
22.0 40.29
22.0 74.36
11.0 21.97
11.0 9.85
11.0 15.07
11.0 23.25
15.0 43.73
15.0 13.40
15.0 24.13
15.0 44.52
19.0 62.94
19.0 59.49
19.0 25.12
19.0 23.64
19.0 35.75
19.0 38.61
19.0 68.75
19.0 66.78
0.0 23.85
0.0 32.07
0.0 11.65
0.0 19.20
0.0 48.85
0.0 39.60
0.0 43.94
0.0 34.57
0.0 54.32
0.0 24.40
0.0 15.62
0.0 21.86
0.0 10.22
0.0 14.60
0.0 18.75
0.0 31.97
0.0 23.40
0.0 25.57
0.0 41.68
0.0 27.74
0.0 8.20
238.2 9.62
359.4 25.42
158.8 15.69
272.8 27.94
290.2 32.63
170.3 17.24
181.9 19.77
359.4 39.44
147.2 25.75
0.0 33.08
0.0 24.07
316.1 21.82
238.2 21.07
0.0 14.84
170.3 32.05
135.7 11.96
0.0 25.45
0.0 22.49
0.0 25.22
342.1 39.70
147.2 13.09
210.7 38.70
203.5 7.51
0.0 17.58
0.0 21.18
203.5 18.20
290.2 17.20
135.7 22.63
193.5 21.86
272.8 12.37
155.5 25.73
316.1 37.81
342.1 21.92
193.5 33.04
0.0 14.54
158.8 26.91
124.1 8.00
0.0 31.90
0.0 10.34
0.0 19.77
0.0 37.44
0.0 11.48
210.7 24.44
124.1 17.60
155.5 10.73
181.9 31.38
0.0 13.22
0.0 20.97
0.0 27.04
0.0 32.04
0.0 35.17
0.0 36.45
0.0 38.89
0.0 6.47
0.0 12.84
0.0 18.42
0.0 21.95
0.0 24.10
0.0 25.08
0.0 21.26
0.0 25.97
0.0 11.36
0.0 31.25
0.0 32.33
0.0 33.70
0.0 9.31
0.0 26.94
0.0 27.63
0.0 29.79
0.0 34.49
0.0 36.15
0.0 12.54
0.0 27.53
0.0 32.92
0.0 9.99
0.0 7.84
0.0 12.25
0.0 11.17
0.0 17.34
0.0 17.54
0.0 30.57
0.0 14.20
0.0 24.50
0.0 15.58
0.0 26.85
0.0 26.06
0.0 38.21
0.0 43.70
0.0 30.14
0.0 12.73
0.0 20.87
0.0 20.28
0.0 34.29
305.3 19.54
166.8 47.71
236.0 43.38
212.0 29.89
250.2 6.90
183.9 33.19
122.6 4.90
153.0 4.57
153.0 25.46
183.9 24.29
250.2 33.95
133.0 11.41
162.4 20.59
203.5 25.89
162.4 29.23
173.0 31.02
212.0 10.39
236.0 33.66
200.0 27.87
166.8 19.35
116.0 11.39
288.0 12.79
288.0 39.32
102.0 4.78
192.0 16.11
203.5 43.38
157.0 20.42
116.0 6.94
141.3 15.03
157.0 13.57
122.6 32.53
250.2 15.75
153.0 7.68
192.0 38.80
141.3 33.00
153.0 17.28
116.0 24.28
122.6 24.05
200.0 36.59
288.0 50.73
200.0 13.66
203.5 14.14
157.0 47.78
162.4 2.33
236.0 16.89
192.0 23.52
141.3 6.81
141.3 39.70
102.0 17.96
157.0 32.88
173.0 22.35
122.6 10.79
162.4 7.72
305.3 41.68
305.3 9.56
200.0 6.88
192.0 50.53
133.0 17.17
133.0 30.44
166.8 9.73
183.9 3.32
102.0 26.32
133.0 43.25
173.0 6.28
116.0 32.10
166.8 36.96
203.5 54.60
288.0 21.48
236.0 9.69
102.0 8.37
212.0 39.66
173.0 10.09
212.0 4.83
183.9 10.35
250.2 43.57
305.3 51.86
0.0 11.85
0.0 17.24
0.0 27.83
0.0 35.76
0.0 38.70
0.0 14.31
0.0 17.44
0.0 31.74
0.0 37.91
0.0 39.38
0.0 15.87
0.0 9.01
0.0 33.61
0.0 40.66
0.0 40.86
0.0 12.05
0.0 17.54
0.0 18.91
0.0 25.18
0.0 30.96
0.0 43.89
0.0 54.28
0.0 36.94
0.0 14.50
0.0 22.44
0.0 12.64
0.0 26.06
0.0 33.21
0.0 36.94
0.0 44.09
0.0 52.61
0.0 59.76
0.0 67.31
0.0 69.66
0.0 71.62
0.0 74.17
0.0 18.13
0.0 22.53
0.0 27.34
0.0 29.98
0.0 31.35
0.0 32.72
0.0 6.27
0.0 14.70
0.0 23.22
0.0 27.92
0.0 31.35
0.0 39.00
0.0 41.24
0.0 14.99
0.0 13.52
0.0 24.00
0.0 37.42
0.0 11.47
0.0 22.44
0.0 21.16
0.0 31.84
0.0 14.80
0.0 25.18
0.0 17.54
0.0 14.20
0.0 21.65
0.0 29.39
0.0 13.52
0.0 16.26
0.0 31.45
0.0 37.23
0.0 18.13
0.0 32.72
0.0 39.49
0.0 41.05
0.0 42.13
0.0 18.13
0.0 26.74
0.0 61.92
0.0 47.22
0.0 51.04
0.0 55.16
0.0 41.64
0.0 13.71
0.0 19.69
0.0 31.65
0.0 19.11
0.0 39.58
0.0 48.79
0.0 24.00
0.0 37.42
0.0 11.47
0.0 19.69
0.0 14.99
0.0 27.92
0.0 34.68
0.0 37.33
0.0 38.11
0.0 33.80
0.0 42.42
0.0 48.40
0.0 55.94
0.0 58.78
0.0 67.11
0.0 20.77
0.0 25.18
0.0 29.59
0.0 21.75
0.0 39.09
0.0 24.39
0.0 50.51
0.0 74.99
105.0 37.17
190.0 33.76
144.0 16.50
115.0 19.99
178.0 36.35
143.0 33.69
0.0 15.42
140.0 33.42
0.0 39.05
149.0 27.68
239.0 26.86
143.0 45.30
0.0 30.12
0.0 15.57
167.0 44.61
137.0 53.52
164.0 57.21
187.0 65.91
129.0 52.82
97.0 33.40
0.0 18.03
243.0 37.36
188.0 32.84
0.0 42.64
0.0 40.06
121.0 41.94
166.0 61.23
0.0 40.87
207.0 33.30
149.0 52.42
0.0 15.09
0.0 38.46
0.0 37.26
164.0 35.23
121.0 42.13
0.0 31.87
111.0 41.54
250.0 39.45
260.0 37.91
116.0 44.28
0.0 31.18
139.0 23.69
187.0 32.76
100.0 32.40
92.0 28.63
0.0 36.80
183.0 18.28
230.0 33.06
0.0 31.42
210.0 31.03
145.0 44.39
0.0 12.18
145.0 25.56
133.0 36.44
236.0 32.96
0.0 23.84
145.0 26.23
0.0 17.95
0.0 40.68
145.0 19.01
111.0 33.72
0.0 8.54
0.0 13.46
0.0 32.24
118.0 23.52
169.0 29.72
101.0 49.77
161.0 52.44
120.0 40.93
0.0 44.86
0.0 13.20
237.0 37.43
170.0 29.87
170.0 56.61
0.0 12.46
183.0 23.79
0.0 13.29
112.0 39.42
145.0 46.23
145.0 44.52
173.0 23.74
136.0 26.14
0.0 15.52
117.0 43.57
0.0 35.86
145.0 41.05
184.0 28.99
134.0 46.24
175.0 26.92
0.0 10.54
0.0 25.10
162.0 29.07
0.0 9.74
99.0 33.80
207.0 39.84
196.0 26.97
163.0 27.23
214.0 30.65
214.0 33.05
153.0 24.58
105.0 21.91
209.0 30.88
15.0 15.34
174.0 24.34
187.0 23.89
86.0 22.93
178.0 29.41
91.7 28.63
0.0 36.80
183.4 18.29
230.5 32.72
0.0 31.42
210.2 28.94
145.0 40.93
0.0 12.18
145.0 25.56
132.6 36.44
236.0 32.96
0.0 23.84
145.0 26.23
0.0 17.96
0.0 38.63
144.7 19.01
110.5 33.72
0.0 8.54
0.0 13.46
0.0 32.25
117.6 23.52
169.4 29.73
100.6 49.77
160.5 52.45
119.7 40.93
0.0 44.87
0.0 13.20
236.8 37.43
170.2 29.87
169.6 56.62
0.0 12.46
183.4 23.79
0.0 13.29
112.3 39.42
145.3 46.23
144.7 44.52
172.6 23.74
136.3 26.15
0.0 15.53
116.8 43.58
0.0 35.87
145.0 41.05
183.9 28.99
133.7 46.25
175.1 26.92
0.0 10.54
0.0 25.10
161.6 29.07
0.0 9.74
98.8 33.80
105.1 37.17
190.1 33.76
144.2 16.50
114.6 19.99
178.1 36.35
142.8 38.22
0.0 15.42
139.9 33.42
0.0 39.06
148.9 27.68
238.7 26.86
142.8 45.30
0.0 30.12
0.0 15.57
166.6 44.61
137.2 53.52
164.2 57.22
187.0 65.91
128.9 52.83
97.1 33.40
0.0 18.03
243.5 37.36
188.0 35.31
0.0 42.64
0.0 40.06
120.5 43.80
166.4 61.24
0.0 40.87
206.5 33.31
148.6 52.43
0.0 15.09
0.0 38.46
0.0 37.27
163.9 35.23
121.0 42.14
0.0 31.88
111.0 41.54
250.0 39.46
259.7 37.92
116.0 44.28
0.0 31.18
139.4 23.70
186.7 32.77
100.5 32.40
