# Supplementary material for: Analysis of cause-effect inference by comparing regression errors
Source: PeerJ Comput Sci. 2019 Jan 21;5:e169. doi: 10.7717/peerj-cs.169 (PMC7924496; doi:10.7717/peerj-cs.169)
Supplement: Supplemental Information 2 — Contains artificial and real-world data sets. [file peerj-cs-05-169-s002.zip › CEP data/pair0027.txt]

0.0 79.99
0.0 61.89
0.0 40.27
0.0 41.05
0.0 44.30
0.0 47.03
0.0 43.70
0.0 36.45
0.0 45.85
0.0 39.29
0.0 38.07
0.0 28.02
0.0 43.01
0.0 42.33
0.0 47.81
0.0 52.91
0.0 39.36
0.0 56.14
0.0 40.56
0.0 42.62
0.0 41.84
0.0 28.24
0.0 8.06
0.0 44.21
0.0 52.52
0.0 53.30
0.0 41.15
0.0 52.12
0.0 37.43
0.0 38.60
0.0 55.26
0.0 52.91
0.0 41.72
0.0 42.13
0.0 53.69
0.0 38.41
0.0 30.08
0.0 37.72
0.0 42.23
0.0 36.25
0.0 50.46
0.0 43.70
0.0 39.00
0.0 53.10
0.0 41.54
0.0 35.08
0.0 15.05
0.0 40.76
0.0 26.26
0.0 32.82
0.0 39.78
0.0 46.93
0.0 33.12
0.0 49.19
0.0 14.59
0.0 14.64
0.0 41.93
0.0 9.13
0.0 50.95
0.0 33.02
0.0 54.38
0.0 51.73
0.0 9.87
0.0 50.66
0.0 48.70
0.0 55.06
0.0 44.70
0.0 30.28
0.0 40.86
0.0 71.99
0.0 34.40
0.0 28.80
0.0 33.40
0.0 36.30
0.0 29.00
0.0 37.80
0.0 40.20
0.0 33.40
0.0 28.10
0.0 41.30
0.0 33.40
0.0 25.20
0.0 41.10
0.0 35.30
0.0 28.30
0.0 28.60
0.0 35.30
0.0 24.40
0.0 35.30
0.0 39.30
0.0 40.60
0.0 35.30
0.0 24.10
0.0 46.20
0.0 42.80
0.0 49.20
0.0 46.80
0.0 45.70
0.0 55.60
0.0 54.90
0.0 49.20
0.0 34.90
0.0 46.90
0.0 49.20
0.0 33.40
0.0 54.10
0.0 55.90
0.0 49.80
0.0 47.10
0.0 55.90
0.0 38.00
0.0 55.90
0.0 56.10
0.0 59.09
0.0 22.90
0.0 35.10
0.0 61.09
0.0 59.80
0.0 60.29
0.0 61.80
0.0 56.70
0.0 68.30
0.0 66.90
0.0 60.29
0.0 50.70
0.0 56.40
0.0 60.29
0.0 55.50
0.0 68.50
0.0 71.30
0.0 74.70
0.0 52.20
0.0 71.30
0.0 67.70
0.0 71.30
0.0 66.00
0.0 74.50
0.0 71.30
0.0 49.90
0.0 63.40
0.0 64.90
0.0 64.30
0.0 64.90
0.0 60.20
0.0 72.30
0.0 69.30
0.0 64.30
0.0 55.20
0.0 58.80
0.0 64.30
0.0 66.10
0.0 73.70
0.0 77.30
0.0 80.20
0.0 54.90
0.0 77.30
0.0 72.99
0.0 77.30
0.0 71.70
0.0 79.40
0.0 77.30
0.0 59.89
0.0 64.90
0.0 66.60
0.0 65.20
0.0 66.70
0.0 62.50
0.0 74.19
0.0 70.70
0.0 65.20
0.0 57.60
0.0 59.20
0.0 65.20
0.0 68.10
0.0 75.50
0.0 79.30
0.0 56.50
0.0 79.30
0.0 76.80
0.0 79.30
0.0 73.30
0.0 82.60
0.0 79.30
0.0 67.80
96.7 11.58
96.7 24.45
96.7 24.89
96.7 29.45
96.7 40.71
94.6 10.38
94.6 22.14
94.6 22.84
94.6 27.66
94.6 34.56
100.5 12.45
100.5 24.99
100.5 25.72
100.5 33.96
100.5 37.34
125.4 15.04
125.4 21.06
125.4 26.40
125.4 35.34
125.4 40.57
121.6 12.47
121.6 20.92
121.6 24.90
121.6 34.20
121.6 39.61
118.3 10.03
118.3 20.08
118.3 24.48
118.3 31.54
118.3 35.34
125.2 9.45
125.2 22.72
125.2 28.47
125.2 38.56
125.2 40.39
163.3 10.76
163.3 25.48
163.3 21.54
163.3 28.63
163.3 33.54
163.8 7.75
163.8 17.82
163.8 24.24
163.8 32.85
163.8 39.23
24.5 18.00
24.5 30.39
24.5 45.71
24.5 50.77
24.5 53.90
24.5 13.18
24.5 17.84
24.5 40.23
24.5 47.13
24.5 49.97
118.2 13.36
118.2 22.32
118.2 24.54
118.2 31.35
118.2 40.86
94.1 19.93
94.1 25.69
94.1 30.23
94.1 39.59
94.1 44.30
95.7 13.82
95.7 24.92
95.7 29.22
95.7 38.33
95.7 42.35
100.4 13.54
100.4 26.31
100.4 31.64
100.4 42.55
100.4 42.92
100.4 13.33
100.4 25.37
100.4 37.40
100.4 44.40
100.4 47.74
124.8 19.52
124.8 31.35
124.8 38.50
124.8 45.08
124.8 47.82
121.6 15.44
121.6 26.77
121.6 33.73
121.6 42.70
121.6 45.84
118.3 17.22
118.3 29.93
118.3 29.65
118.3 36.97
118.3 43.58
118.3 13.12
118.3 24.43
118.3 32.66
118.3 36.64
118.3 44.21
167.0 13.62
167.0 21.60
167.0 27.77
167.0 35.57
167.0 45.37
122.0 7.32
122.0 21.50
122.0 31.27
122.0 43.50
122.0 48.67
124.3 7.40
124.3 23.51
124.3 31.12
124.3 39.15
124.3 48.15
96.2 22.50
96.2 34.67
96.2 34.74
96.2 45.08
96.2 48.97
97.4 23.14
97.4 41.89
97.4 48.28
97.4 51.04
97.4 55.64
95.6 22.95
95.6 35.23
95.6 39.94
95.6 48.72
95.6 52.04
99.9 21.02
99.9 33.36
99.9 33.94
99.9 44.14
99.9 45.37
98.8 15.36
98.8 28.68
98.8 30.85
98.8 42.03
98.8 51.06
98.8 21.78
98.8 42.29
98.8 50.60
98.8 55.83
98.8 60.95
125.1 23.52
125.1 42.22
125.1 52.50
125.1 60.32
125.1 66.42
121.4 23.80
121.4 38.77
121.4 51.33
121.4 56.85
121.4 58.61
117.5 21.91
117.5 36.99
117.5 47.40
117.5 51.96
117.5 56.74
174.7 17.57
174.7 33.73
174.7 40.15
174.7 46.64
174.7 50.08
174.2 17.37
174.2 33.70
174.2 45.94
174.2 51.43
174.2 59.30
24.5 30.45
24.5 47.71
24.5 63.14
24.5 66.82
24.5 66.95
123.8 27.42
123.8 35.96
123.8 55.51
123.8 61.99
123.8 63.53
121.9 18.02
121.9 38.60
121.9 52.20
121.9 53.96
121.9 56.63
124.1 15.34
124.1 26.05
124.1 30.22
124.1 37.27
124.1 46.23
0.0 16.28
0.0 25.62
0.0 31.97
0.0 36.30
0.0 43.06
0.0 67.57
59.0 57.23
0.0 81.75
60.0 64.02
0.0 78.80
0.0 41.37
0.0 60.28
0.0 56.83
0.0 51.02
136.0 55.55
0.0 44.13
0.0 39.38
158.0 55.65
163.0 47.28
158.0 44.33
0.0 52.30
0.0 49.25
0.0 41.37
119.0 29.16
122.0 39.40
0.0 39.30
95.0 67.87
0.0 58.52
0.0 53.58
0.0 59.00
120.0 76.24
0.0 69.84
143.6 14.40
132.1 19.42
118.6 20.73
128.6 14.94
172.4 21.29
173.5 23.08
167.0 15.52
159.9 15.82
125.2 12.55
95.7 8.49
174.2 15.61
100.5 12.18
118.3 11.98
143.6 16.88
132.1 33.09
118.6 34.24
128.6 31.81
172.4 29.75
173.5 33.01
167.0 32.90
159.9 29.55
125.2 19.42
95.7 24.66
174.2 29.59
100.5 24.28
118.3 20.73
143.6 26.20
132.1 46.39
118.6 39.16
128.6 41.20
172.4 33.69
173.5 38.20
167.0 41.41
159.9 37.81
125.2 24.85
95.7 27.22
174.2 44.64
100.5 37.27
118.3 33.27
143.6 36.56
132.1 53.72
118.6 48.59
128.6 51.72
172.4 35.85
173.5 53.77
167.0 53.46
159.9 48.99
125.2 31.72
95.7 39.64
174.2 51.26
100.5 43.39
118.3 39.27
143.6 37.96
132.1 55.02
118.6 49.99
128.6 53.66
172.4 37.68
173.5 56.06
167.0 56.81
159.9 50.94
125.2 33.56
95.7 41.16
174.2 52.96
100.5 44.28
118.3 40.15
79.0 57.03
79.0 44.42
79.0 51.02
79.0 53.39
79.0 35.36
79.0 25.02
79.0 23.35
79.0 52.01
79.0 38.02
79.0 39.30
79.0 61.07
79.0 56.14
79.0 55.25
79.0 54.77
94.0 50.24
94.0 46.68
94.0 46.68
94.0 22.75
94.0 25.51
94.0 34.77
94.0 36.84
94.0 45.90
94.0 41.67
94.0 56.34
94.0 47.97
94.0 61.46
97.0 44.03
97.0 55.45
123.0 55.55
123.0 57.92
123.0 25.61
123.0 33.49
123.0 59.59
123.0 29.55
123.0 37.92
123.0 61.86
132.0 62.05
132.0 32.01
132.0 72.10
132.0 39.00
132.0 65.70
132.0 32.11
132.0 40.29
132.0 74.36
141.0 21.97
141.0 9.85
141.0 15.07
141.0 23.25
141.0 43.73
141.0 13.40
141.0 24.13
141.0 44.52
141.0 62.94
141.0 59.49
141.0 25.12
141.0 23.64
141.0 35.75
141.0 38.61
141.0 68.75
141.0 66.78
0.0 23.85
0.0 32.07
0.0 11.65
0.0 19.20
0.0 48.85
0.0 39.60
0.0 43.94
0.0 34.57
0.0 54.32
0.0 24.40
0.0 15.62
0.0 21.86
0.0 10.22
0.0 14.60
0.0 18.75
0.0 31.97
0.0 23.40
0.0 25.57
0.0 41.68
0.0 27.74
0.0 8.20
0.0 9.62
0.0 25.42
0.0 15.69
0.0 27.94
0.0 32.63
0.0 17.24
0.0 19.77
0.0 39.44
0.0 25.75
0.0 33.08
0.0 24.07
0.0 21.82
0.0 21.07
0.0 14.84
0.0 32.05
0.0 11.96
0.0 25.45
0.0 22.49
0.0 25.22
0.0 39.70
0.0 13.09
0.0 38.70
0.0 7.51
0.0 17.58
0.0 21.18
0.0 18.20
0.0 17.20
0.0 22.63
0.0 21.86
0.0 12.37
0.0 25.73
0.0 37.81
0.0 21.92
0.0 33.04
0.0 14.54
0.0 26.91
0.0 8.00
0.0 31.90
0.0 10.34
0.0 19.77
0.0 37.44
0.0 11.48
0.0 24.44
0.0 17.60
0.0 10.73
0.0 31.38
0.0 13.22
0.0 20.97
0.0 27.04
0.0 32.04
0.0 35.17
0.0 36.45
0.0 38.89
0.0 6.47
0.0 12.84
0.0 18.42
0.0 21.95
0.0 24.10
0.0 25.08
0.0 21.26
0.0 25.97
0.0 11.36
0.0 31.25
0.0 32.33
0.0 33.70
0.0 9.31
0.0 26.94
0.0 27.63
0.0 29.79
0.0 34.49
0.0 36.15
0.0 12.54
0.0 27.53
0.0 32.92
0.0 9.99
0.0 7.84
0.0 12.25
0.0 11.17
0.0 17.34
0.0 17.54
0.0 30.57
0.0 14.20
0.0 24.50
0.0 15.58
0.0 26.85
0.0 26.06
0.0 38.21
0.0 43.70
0.0 30.14
0.0 12.73
0.0 20.87
0.0 20.28
0.0 34.29
0.0 19.54
0.0 47.71
0.0 43.38
0.0 29.89
0.0 6.90
0.0 33.19
0.0 4.90
0.0 4.57
0.0 25.46
0.0 24.29
0.0 33.95
0.0 11.41
0.0 20.59
0.0 25.89
0.0 29.23
0.0 31.02
0.0 10.39
0.0 33.66
0.0 27.87
0.0 19.35
0.0 11.39
0.0 12.79
0.0 39.32
0.0 4.78
0.0 16.11
0.0 43.38
0.0 20.42
0.0 6.94
0.0 15.03
0.0 13.57
0.0 32.53
0.0 15.75
0.0 7.68
0.0 38.80
0.0 33.00
0.0 17.28
0.0 24.28
0.0 24.05
0.0 36.59
0.0 50.73
0.0 13.66
0.0 14.14
0.0 47.78
0.0 2.33
0.0 16.89
0.0 23.52
0.0 6.81
0.0 39.70
0.0 17.96
0.0 32.88
0.0 22.35
0.0 10.79
0.0 7.72
0.0 41.68
0.0 9.56
0.0 6.88
0.0 50.53
0.0 17.17
0.0 30.44
0.0 9.73
0.0 3.32
0.0 26.32
0.0 43.25
0.0 6.28
0.0 32.10
0.0 36.96
0.0 54.60
0.0 21.48
0.0 9.69
0.0 8.37
0.0 39.66
0.0 10.09
0.0 4.83
0.0 10.35
0.0 43.57
0.0 51.86
0.0 11.85
0.0 17.24
0.0 27.83
0.0 35.76
0.0 38.70
0.0 14.31
0.0 17.44
0.0 31.74
0.0 37.91
0.0 39.38
0.0 15.87
0.0 9.01
0.0 33.61
0.0 40.66
0.0 40.86
0.0 12.05
0.0 17.54
0.0 18.91
0.0 25.18
0.0 30.96
0.0 43.89
0.0 54.28
0.0 36.94
0.0 14.50
0.0 22.44
0.0 12.64
0.0 26.06
0.0 33.21
0.0 36.94
0.0 44.09
0.0 52.61
0.0 59.76
0.0 67.31
0.0 69.66
0.0 71.62
0.0 74.17
0.0 18.13
0.0 22.53
0.0 27.34
0.0 29.98
0.0 31.35
0.0 32.72
0.0 6.27
0.0 14.70
0.0 23.22
0.0 27.92
0.0 31.35
0.0 39.00
0.0 41.24
0.0 14.99
0.0 13.52
0.0 24.00
0.0 37.42
0.0 11.47
0.0 22.44
0.0 21.16
0.0 31.84
0.0 14.80
0.0 25.18
0.0 17.54
0.0 14.20
0.0 21.65
0.0 29.39
0.0 13.52
0.0 16.26
0.0 31.45
0.0 37.23
0.0 18.13
0.0 32.72
0.0 39.49
0.0 41.05
0.0 42.13
0.0 18.13
0.0 26.74
0.0 61.92
0.0 47.22
0.0 51.04
0.0 55.16
0.0 41.64
0.0 13.71
0.0 19.69
0.0 31.65
0.0 19.11
0.0 39.58
0.0 48.79
0.0 24.00
0.0 37.42
0.0 11.47
0.0 19.69
0.0 14.99
0.0 27.92
0.0 34.68
0.0 37.33
0.0 38.11
0.0 33.80
0.0 42.42
0.0 48.40
0.0 55.94
0.0 58.78
0.0 67.11
0.0 20.77
0.0 25.18
0.0 29.59
0.0 21.75
0.0 39.09
0.0 24.39
0.0 50.51
0.0 74.99
82.0 37.17
148.0 33.76
112.0 16.50
89.0 19.99
139.0 36.35
111.0 33.69
175.0 15.42
0.0 33.42
0.0 39.05
116.0 27.68
0.0 26.86
0.0 45.30
100.0 30.12
184.0 15.57
130.0 44.61
107.0 53.52
0.0 57.21
0.0 65.91
100.0 52.82
76.0 33.40
150.0 18.03
0.0 37.36
146.0 32.84
107.0 42.64
126.0 40.06
94.0 41.94
0.0 61.23
142.0 40.87
161.0 33.30
0.0 52.42
200.0 15.09
113.0 38.46
128.0 37.26
128.0 35.23
0.0 42.13
107.0 31.87
86.0 41.54
0.0 39.45
0.0 37.91
90.0 44.28
116.0 31.18
109.0 23.69
0.0 32.76
78.0 32.40
71.0 28.63
113.0 36.80
0.0 18.28
0.0 33.06
107.0 31.42
0.0 31.03
0.0 44.39
112.0 12.18
113.0 25.56
103.0 36.44
0.0 32.96
120.0 23.84
113.0 26.23
137.0 17.95
138.0 40.68
0.0 19.01
86.0 33.72
195.0 8.54
185.0 13.46
90.0 32.24
92.0 23.52
143.0 29.72
78.0 49.77
0.0 52.44
0.0 40.93
0.0 44.86
134.0 13.20
0.0 37.43
133.0 29.87
0.0 56.61
143.0 12.46
0.0 23.79
166.0 13.29
87.0 39.42
113.0 46.23
0.0 44.52
0.0 23.74
106.0 26.14
182.0 15.52
91.0 43.57
107.0 35.86
0.0 41.05
143.0 28.99
0.0 46.24
0.0 26.92
179.0 10.54
0.0 25.10
126.0 29.07
143.0 9.74
77.0 33.80
172.0 39.84
98.0 26.97
128.0 27.23
164.0 30.65
152.0 33.05
194.0 24.58
193.0 21.91
161.0 30.88
195.0 15.34
185.0 24.34
195.0 23.89
190.0 22.93
187.0 29.41
71.5 28.63
113.0 36.80
0.0 18.29
0.0 32.72
106.7 31.42
0.0 28.94
0.0 40.93
111.9 12.18
113.0 25.56
103.3 36.44
0.0 32.96
119.8 23.84
113.0 26.23
136.6 17.96
137.9 38.63
0.0 19.01
86.1 33.72
194.9 8.54
185.3 13.46
89.6 32.25
91.7 23.52
142.7 29.73
78.4 49.77
0.0 52.45
0.0 40.93
0.0 44.87
133.6 13.20
0.0 37.43
132.6 29.87
0.0 56.62
142.8 12.46
0.0 23.79
165.7 13.29
87.5 39.42
113.2 46.23
0.0 44.52
0.0 23.74
106.2 26.15
182.1 15.53
91.0 43.58
107.5 35.87
0.0 41.05
143.2 28.99
0.0 46.25
0.0 26.92
178.9 10.54
0.0 25.10
125.8 29.07
142.8 9.74
77.0 33.80
81.8 37.17
148.1 33.76
112.3 16.50
89.3 19.99
138.7 36.35
111.2 38.22
174.9 15.42
0.0 33.42
0.0 39.06
116.0 27.68
0.0 26.86
0.0 45.30
99.6 30.12
183.9 15.57
129.7 44.61
106.9 53.52
0.0 57.22
0.0 65.91
100.4 52.83
75.6 33.40
150.4 18.03
0.0 37.36
146.4 35.31
107.0 42.64
126.5 40.06
93.9 43.80
0.0 61.24
141.6 40.87
160.9 33.31
0.0 52.43
200.1 15.09
112.6 38.46
127.9 37.27
127.7 35.23
0.0 42.14
107.0 31.88
86.5 41.54
0.0 39.46
0.0 37.92
90.3 44.28
115.6 31.18
108.6 23.70
0.0 32.77
78.3 32.40
