# Supplementary material for: Analysis of cause-effect inference by comparing regression errors
Source: PeerJ Comput Sci. 2019 Jan 21;5:e169. doi: 10.7717/peerj-cs.169 (PMC7924496; doi:10.7717/peerj-cs.169)
Supplement: Supplemental Information 2 — Contains artificial and real-world data sets. [file peerj-cs-05-169-s002.zip › CEP data/pair0027_des.txt]

Information for pairs0027:

Concrete Compressive Strength 

---------------------------------

Abstract: Concrete is the most important material in civil engineering. The 
concrete compressive strength is a highly nonlinear function of age and 
ingredients. These ingredients include cement, blast furnace slag, fly ash, 
water, superplasticizer, coarse aggregate, and fine aggregate.

---------------------------------

Sources: 

  Original Owner and Donor
  Prof. I-Cheng Yeh
  Department of Information Management 
  Chung-Hua University, 
  Hsin Chu, Taiwan 30067, R.O.C.
  e-mail:icyeh@chu.edu.tw
  TEL:886-3-5186511

  Date Donated: August 3, 2007
 
---------------------------------

Data Characteristics:
    
The actual concrete compressive strength (MPa) for a given mixture under a 
specific age (days) was determined from laboratory. Data is in raw form (not scaled). 

Number of instances (observations): 1030
---------------------------------

Name  -- Description

Fly Ash -- kg in a m3 mixture 
Concrete compressive strength -- MPa 


x: fly ash

y: compressive strength


ground truth:
x --> y
