# Supplementary material for: Analysis of cause-effect inference by comparing regression errors
Source: PeerJ Comput Sci. 2019 Jan 21;5:e169. doi: 10.7717/peerj-cs.169 (PMC7924496; doi:10.7717/peerj-cs.169)
Supplement: Supplemental Information 2 — Contains artificial and real-world data sets. [file peerj-cs-05-169-s002.zip › CEP data/pair0028.txt]

162.0 79.99
162.0 61.89
228.0 40.27
228.0 41.05
192.0 44.30
228.0 47.03
228.0 43.70
228.0 36.45
228.0 45.85
228.0 39.29
192.0 38.07
192.0 28.02
228.0 43.01
228.0 42.33
228.0 47.81
228.0 52.91
192.0 39.36
228.0 56.14
228.0 40.56
228.0 42.62
228.0 41.84
192.0 28.24
192.0 8.06
192.0 44.21
228.0 52.52
228.0 53.30
228.0 41.15
228.0 52.12
228.0 37.43
228.0 38.60
228.0 55.26
228.0 52.91
192.0 41.72
228.0 42.13
228.0 53.69
228.0 38.41
228.0 30.08
228.0 37.72
228.0 42.23
228.0 36.25
228.0 50.46
228.0 43.70
228.0 39.00
228.0 53.10
228.0 41.54
228.0 35.08
192.0 15.05
228.0 40.76
228.0 26.26
228.0 32.82
228.0 39.78
228.0 46.93
228.0 33.12
228.0 49.19
192.0 14.59
192.0 14.64
228.0 41.93
192.0 9.13
228.0 50.95
228.0 33.02
228.0 54.38
228.0 51.73
192.0 9.87
228.0 50.66
228.0 48.70
228.0 55.06
192.0 44.70
228.0 30.28
228.0 40.86
146.0 71.99
170.1 34.40
175.5 28.80
153.5 33.40
151.4 36.30
126.6 29.00
181.1 37.80
137.8 40.20
153.5 33.40
157.9 28.10
141.8 41.30
153.5 33.40
155.7 25.20
147.4 41.10
164.9 35.30
183.8 28.30
153.9 28.60
164.9 35.30
144.7 24.40
164.9 35.30
186.0 39.30
145.9 40.60
164.9 35.30
174.9 24.10
170.1 46.20
175.5 42.80
153.5 49.20
151.4 46.80
126.6 45.70
181.1 55.60
137.8 54.90
153.5 49.20
157.9 34.90
141.8 46.90
153.5 49.20
155.7 33.40
147.4 54.10
164.9 55.90
183.8 49.80
153.9 47.10
164.9 55.90
144.7 38.00
164.9 55.90
186.0 56.10
145.9 59.09
164.9 22.90
174.9 35.10
170.1 61.09
175.5 59.80
153.5 60.29
151.4 61.80
126.6 56.70
181.1 68.30
137.8 66.90
153.5 60.29
157.9 50.70
141.8 56.40
153.5 60.29
155.7 55.50
147.4 68.50
164.9 71.30
183.8 74.70
153.9 52.20
164.9 71.30
144.7 67.70
164.9 71.30
186.0 66.00
145.9 74.50
164.9 71.30
174.9 49.90
170.1 63.40
175.5 64.90
153.5 64.30
151.4 64.90
126.6 60.20
181.1 72.30
137.8 69.30
153.5 64.30
157.9 55.20
141.8 58.80
153.5 64.30
155.7 66.10
147.4 73.70
164.9 77.30
183.8 80.20
153.9 54.90
164.9 77.30
144.7 72.99
164.9 77.30
186.0 71.70
145.9 79.40
164.9 77.30
174.9 59.89
170.1 64.90
175.5 66.60
153.5 65.20
151.4 66.70
126.6 62.50
181.1 74.19
137.8 70.70
153.5 65.20
157.9 57.60
141.8 59.20
153.5 65.20
155.7 68.10
147.4 75.50
164.9 79.30
153.9 56.50
164.9 79.30
144.7 76.80
164.9 79.30
186.0 73.30
145.9 82.60
164.9 79.30
174.9 67.80
189.3 11.58
189.3 24.45
189.3 24.89
189.3 29.45
189.3 40.71
197.9 10.38
197.9 22.14
197.9 22.84
197.9 27.66
197.9 34.56
165.6 12.45
165.6 24.99
165.6 25.72
165.6 33.96
165.6 37.34
162.1 15.04
162.1 21.06
162.1 26.40
162.1 35.34
162.1 40.57
180.3 12.47
180.3 20.92
180.3 24.90
180.3 34.20
180.3 39.61
195.5 10.03
195.5 20.08
195.5 24.48
195.5 31.54
195.5 35.34
161.9 9.45
161.9 22.72
161.9 28.47
161.9 38.56
161.9 40.39
176.5 10.76
176.5 25.48
176.5 21.54
176.5 28.63
176.5 33.54
121.8 7.75
121.8 17.82
121.8 24.24
121.8 32.85
121.8 39.23
181.7 18.00
181.7 30.39
181.7 45.71
181.7 50.77
181.7 53.90
181.7 13.18
181.7 17.84
181.7 40.23
181.7 47.13
181.7 49.97
195.2 13.36
195.2 22.32
195.2 24.54
195.2 31.35
195.2 40.86
186.7 19.93
186.7 25.69
186.7 30.23
186.7 39.59
186.7 44.30
187.4 13.82
187.4 24.92
187.4 29.22
187.4 38.33
187.4 42.35
159.3 13.54
159.3 26.31
159.3 31.64
159.3 42.55
159.3 42.92
159.4 13.33
159.4 25.37
159.4 37.40
159.4 44.40
159.4 47.74
159.0 19.52
159.0 31.35
159.0 38.50
159.0 45.08
159.0 47.82
174.0 15.44
174.0 26.77
174.0 33.73
174.0 42.70
174.0 45.84
188.5 17.22
188.5 29.93
188.5 29.65
188.5 36.97
188.5 43.58
188.5 13.12
188.5 24.43
188.5 32.66
188.5 36.64
188.5 44.21
169.6 13.62
169.6 21.60
169.6 27.77
169.6 35.57
169.6 45.37
170.2 7.32
170.2 21.50
170.2 31.27
170.2 43.50
170.2 48.67
158.3 7.40
158.3 23.51
158.3 31.12
158.3 39.15
158.3 48.15
168.1 22.50
168.1 34.67
168.1 34.74
168.1 45.08
168.1 48.97
160.6 23.14
160.6 41.89
160.6 48.28
160.6 51.04
160.6 55.64
171.5 22.95
171.5 35.23
171.5 39.94
171.5 48.72
171.5 52.04
146.1 21.02
146.1 33.36
146.1 33.94
146.1 44.14
146.1 45.37
158.1 15.36
158.1 28.68
158.1 30.85
158.1 42.03
158.1 51.06
146.3 21.78
146.3 42.29
146.3 50.60
146.3 55.83
146.3 60.95
143.3 23.52
143.3 42.22
143.3 52.50
143.3 60.32
143.3 66.42
159.5 23.80
159.5 38.77
159.5 51.33
159.5 56.85
159.5 58.61
174.8 21.91
174.8 36.99
174.8 47.40
174.8 51.96
174.8 56.74
154.8 17.57
154.8 33.73
154.8 40.15
154.8 46.64
154.8 50.08
154.6 17.37
154.6 33.70
154.6 45.94
154.6 51.43
154.6 59.30
160.7 30.45
160.7 47.71
160.7 63.14
160.7 66.82
160.7 66.95
140.8 27.42
140.8 35.96
140.8 55.51
140.8 61.99
140.8 63.53
155.6 18.02
155.6 38.60
155.6 52.20
155.6 53.96
155.6 56.63
158.5 15.34
158.5 26.05
158.5 30.22
158.5 37.27
158.5 46.23
214.6 16.28
214.6 25.62
214.6 31.97
214.6 36.30
214.6 43.06
140.0 67.57
142.0 57.23
145.0 81.75
195.0 64.02
165.0 78.80
162.0 41.37
170.0 60.28
185.0 56.83
175.0 51.02
158.0 55.55
200.0 44.13
200.0 39.38
167.0 55.65
167.0 47.28
189.0 44.33
175.0 52.30
190.0 49.25
162.0 41.37
184.0 29.16
182.0 39.40
189.0 39.30
159.0 67.87
162.0 58.52
163.0 53.58
160.0 59.00
162.0 76.24
151.0 69.84
163.8 14.40
175.1 19.42
179.9 20.73
175.5 14.94
156.8 21.29
164.8 23.08
164.0 15.52
172.3 15.82
166.6 12.55
191.8 8.49
159.2 15.61
170.2 12.18
192.9 11.98
163.8 16.88
175.1 33.09
179.9 34.24
175.5 31.81
156.8 29.75
164.8 33.01
164.0 32.90
172.3 29.55
166.6 19.42
191.8 24.66
159.2 29.59
170.2 24.28
192.9 20.73
163.8 26.20
175.1 46.39
179.9 39.16
175.5 41.20
156.8 33.69
164.8 38.20
164.0 41.41
172.3 37.81
166.6 24.85
191.8 27.22
159.2 44.64
170.2 37.27
192.9 33.27
163.8 36.56
175.1 53.72
179.9 48.59
175.5 51.72
156.8 35.85
164.8 53.77
164.0 53.46
172.3 48.99
166.6 31.72
191.8 39.64
159.2 51.26
170.2 43.39
192.9 39.27
163.8 37.96
175.1 55.02
179.9 49.99
175.5 53.66
156.8 37.68
164.8 56.06
164.0 56.81
172.3 50.94
166.6 33.56
191.8 41.16
159.2 52.96
170.2 44.28
192.9 40.15
162.0 57.03
162.0 44.42
162.0 51.02
162.0 53.39
162.0 35.36
162.0 25.02
162.0 23.35
162.0 52.01
162.0 38.02
162.0 39.30
162.0 61.07
162.0 56.14
162.0 55.25
162.0 54.77
157.0 50.24
157.0 46.68
157.0 46.68
157.0 22.75
157.0 25.51
157.0 34.77
157.0 36.84
157.0 45.90
157.0 41.67
157.0 56.34
157.0 47.97
157.0 61.46
145.0 44.03
145.0 55.45
210.0 55.55
201.0 57.92
210.0 25.61
210.0 33.49
210.0 59.59
201.0 29.55
201.0 37.92
201.0 61.86
178.0 62.05
178.0 32.01
168.0 72.10
178.0 39.00
178.0 65.70
168.0 32.11
168.0 40.29
168.0 74.36
206.0 21.97
206.0 9.85
206.0 15.07
206.0 23.25
179.0 43.73
179.0 13.40
179.0 24.13
179.0 44.52
154.0 62.94
154.0 59.49
154.0 25.12
154.0 23.64
154.0 35.75
154.0 38.61
154.0 68.75
154.0 66.78
218.0 23.85
192.0 32.07
192.0 11.65
192.0 19.20
192.0 48.85
192.0 39.60
192.0 43.94
192.0 34.57
192.0 54.32
192.0 24.40
192.0 15.62
192.0 21.86
192.0 10.22
192.0 14.60
192.0 18.75
192.0 31.97
192.0 23.40
192.0 25.57
192.0 41.68
192.0 27.74
192.0 8.20
185.7 9.62
185.7 25.42
185.7 15.69
185.7 27.94
185.7 32.63
185.7 17.24
185.7 19.77
185.7 39.44
185.7 25.75
185.7 33.08
185.7 24.07
185.7 21.82
185.7 21.07
185.7 14.84
185.7 32.05
185.7 11.96
185.7 25.45
185.7 22.49
185.7 25.22
185.7 39.70
185.7 13.09
185.7 38.70
185.7 7.51
185.7 17.58
185.7 21.18
185.7 18.20
185.7 17.20
185.7 22.63
185.7 21.86
185.7 12.37
185.7 25.73
185.7 37.81
185.7 21.92
185.7 33.04
185.7 14.54
185.7 26.91
185.7 8.00
185.7 31.90
185.7 10.34
185.7 19.77
185.7 37.44
185.7 11.48
185.7 24.44
185.7 17.60
185.7 10.73
185.7 31.38
197.0 13.22
197.0 20.97
197.0 27.04
197.0 32.04
197.0 35.17
197.0 36.45
197.0 38.89
194.0 6.47
194.0 12.84
194.0 18.42
194.0 21.95
193.0 24.10
193.0 25.08
191.0 21.26
191.0 25.97
191.0 11.36
191.0 31.25
191.0 32.33
191.0 33.70
198.0 9.31
198.0 26.94
198.0 27.63
198.0 29.79
193.0 34.49
193.0 36.15
193.0 12.54
193.0 27.53
193.0 32.92
193.0 9.99
180.0 7.84
180.0 12.25
181.0 11.17
181.0 17.34
184.0 17.54
184.0 30.57
183.0 14.20
183.0 24.50
184.0 15.58
184.0 26.85
186.0 26.06
186.0 38.21
187.0 43.70
187.0 30.14
182.0 12.73
182.0 20.87
186.0 20.28
186.0 34.29
203.5 19.54
203.5 47.71
192.0 43.38
203.5 29.89
203.5 6.90
203.5 33.19
203.5 4.90
192.0 4.57
192.0 25.46
203.5 24.29
203.5 33.95
192.0 11.41
203.5 20.59
203.5 25.89
203.5 29.23
192.0 31.02
203.5 10.39
192.0 33.66
192.0 27.87
203.5 19.35
192.0 11.39
192.0 12.79
192.0 39.32
192.0 4.78
192.0 16.11
203.5 43.38
192.0 20.42
192.0 6.94
203.5 15.03
192.0 13.57
203.5 32.53
203.5 15.75
192.0 7.68
192.0 38.80
203.5 33.00
192.0 17.28
192.0 24.28
203.5 24.05
192.0 36.59
192.0 50.73
192.0 13.66
203.5 14.14
192.0 47.78
203.5 2.33
192.0 16.89
192.0 23.52
203.5 6.81
203.5 39.70
192.0 17.96
192.0 32.88
192.0 22.35
203.5 10.79
203.5 7.72
203.5 41.68
203.5 9.56
192.0 6.88
192.0 50.53
192.0 17.17
192.0 30.44
203.5 9.73
203.5 3.32
192.0 26.32
192.0 43.25
192.0 6.28
192.0 32.10
203.5 36.96
203.5 54.60
192.0 21.48
192.0 9.69
192.0 8.37
203.5 39.66
192.0 10.09
203.5 4.83
203.5 10.35
203.5 43.57
203.5 51.86
192.0 11.85
192.0 17.24
192.0 27.83
192.0 35.76
192.0 38.70
192.0 14.31
192.0 17.44
192.0 31.74
192.0 37.91
192.0 39.38
192.0 15.87
192.0 9.01
192.0 33.61
192.0 40.66
192.0 40.86
186.0 12.05
186.0 17.54
186.0 18.91
186.0 25.18
186.0 30.96
192.0 43.89
192.0 54.28
186.0 36.94
186.0 14.50
185.0 22.44
200.0 12.64
200.0 26.06
200.0 33.21
200.0 36.94
200.0 44.09
173.0 52.61
173.0 59.76
173.0 67.31
173.0 69.66
173.0 71.62
173.0 74.17
203.0 18.13
203.0 22.53
203.0 27.34
203.0 29.98
203.0 31.35
203.0 32.72
186.0 6.27
186.0 14.70
186.0 23.22
186.0 27.92
186.0 31.35
192.0 39.00
192.0 41.24
192.0 14.99
192.0 13.52
186.0 24.00
186.0 37.42
186.0 11.47
186.0 22.44
185.0 21.16
185.0 31.84
185.0 14.80
185.0 25.18
185.0 17.54
192.0 14.20
192.0 21.65
192.0 29.39
192.0 13.52
192.0 16.26
192.0 31.45
192.0 37.23
192.0 18.13
192.0 32.72
192.0 39.49
192.0 41.05
192.0 42.13
203.0 18.13
203.0 26.74
189.0 61.92
200.0 47.22
200.0 51.04
200.0 55.16
173.0 41.64
185.0 13.71
185.0 19.69
185.0 31.65
192.0 19.11
192.0 39.58
192.0 48.79
185.0 24.00
185.0 37.42
186.0 11.47
185.0 19.69
192.0 14.99
192.0 27.92
192.0 34.68
192.0 37.33
192.0 38.11
189.0 33.80
189.0 42.42
189.0 48.40
189.0 55.94
189.0 58.78
189.0 67.11
203.0 20.77
203.0 25.18
203.0 29.59
203.0 21.75
185.0 39.09
192.0 24.39
146.0 50.51
146.0 74.99
210.0 37.17
179.0 33.76
220.0 16.50
202.0 19.99
168.0 36.35
168.0 33.69
158.0 15.42
214.0 33.42
190.0 39.05
175.0 27.68
200.0 26.86
168.0 45.30
196.0 30.12
167.0 15.57
174.0 44.61
201.0 53.52
190.0 57.21
191.0 65.91
172.0 52.82
194.0 33.40
182.0 18.03
180.0 37.36
203.0 32.84
186.0 42.64
210.0 40.06
188.0 41.94
174.0 61.23
193.0 40.87
179.0 33.30
186.0 52.42
181.0 15.09
170.0 38.46
182.0 37.26
237.0 35.23
177.0 42.13
210.0 31.87
195.0 41.54
168.0 39.45
183.0 37.91
180.0 44.28
196.0 31.18
193.0 23.69
176.0 32.76
201.0 32.40
247.0 28.63
178.0 36.80
193.0 18.28
202.0 33.06
221.0 31.42
196.0 31.03
178.0 44.39
184.0 12.18
178.0 25.56
200.0 36.44
176.0 32.96
212.0 23.84
178.0 26.23
158.0 17.95
199.0 40.68
178.0 19.01
195.0 33.72
220.0 8.54
167.0 13.46
199.0 32.24
183.0 23.52
191.0 29.72
171.0 49.77
178.0 52.44
168.0 40.93
182.0 44.86
181.0 13.20
174.0 37.43
192.0 29.87
195.0 56.61
193.0 12.46
193.0 23.79
180.0 13.29
178.0 39.42
179.0 46.23
127.0 44.52
182.0 23.74
178.0 26.14
181.0 15.52
191.0 43.57
164.0 35.86
178.0 41.05
194.0 28.99
195.0 46.24
171.0 26.92
202.0 10.54
178.0 25.10
172.0 29.07
193.0 9.74
189.0 33.80
216.0 39.84
199.0 26.97
197.0 27.23
202.0 30.65
200.0 33.05
192.0 24.58
196.0 21.91
201.0 30.88
176.0 15.34
228.0 24.34
185.0 23.89
213.0 22.93
221.0 29.41
246.9 28.63
178.5 36.80
193.3 18.29
202.5 32.72
221.4 31.42
195.7 28.94
178.5 40.93
184.4 12.18
178.5 25.56
200.3 36.44
175.8 32.96
211.5 23.84
178.5 26.23
158.1 17.96
199.0 38.63
178.1 19.01
195.4 33.72
219.7 8.54
166.7 13.46
198.7 32.25
182.9 23.52
190.7 29.73
170.6 49.77
177.6 52.45
168.3 40.93
181.9 44.87
180.8 13.20
173.8 37.43
191.6 29.87
194.9 56.62
193.3 12.46
193.3 23.79
180.2 13.29
177.9 39.42
178.9 46.23
127.3 44.52
181.9 23.74
178.1 26.15
181.4 15.53
190.6 43.58
163.6 35.87
178.5 41.05
193.8 28.99
194.9 46.25
171.2 26.92
201.7 10.54
178.1 25.10
171.6 29.07
193.3 9.74
188.6 33.80
209.7 37.17
178.8 33.76
220.1 16.50
201.9 19.99
167.5 36.35
167.8 38.22
158.4 15.42
213.5 33.42
190.2 39.06
175.1 27.68
200.0 26.86
167.9 45.30
196.0 30.12
166.6 15.57
173.5 44.61
201.3 53.52
190.5 57.22
191.3 65.91
172.4 52.83
193.8 33.40
181.6 18.03
180.3 37.36
203.2 35.31
186.4 42.64
209.7 40.06
187.6 43.80
174.0 61.24
193.3 40.87
178.9 33.31
185.8 52.43
181.2 15.09
169.9 38.46
182.5 37.27
236.7 35.23
177.4 42.14
209.7 31.88
195.5 41.54
168.4 39.46
183.2 37.92
179.6 44.28
196.0 31.18
192.7 23.70
175.6 32.77
200.6 32.40
