# Supplementary material for: Analysis of cause-effect inference by comparing regression errors
Source: PeerJ Comput Sci. 2019 Jan 21;5:e169. doi: 10.7717/peerj-cs.169 (PMC7924496; doi:10.7717/peerj-cs.169)
Supplement: Supplemental Information 2 — Contains artificial and real-world data sets. [file peerj-cs-05-169-s002.zip › CEP data/pair0029.txt]

2.5 79.99
2.5 61.89
0.0 40.27
0.0 41.05
0.0 44.30
0.0 47.03
0.0 43.70
0.0 36.45
0.0 45.85
0.0 39.29
0.0 38.07
0.0 28.02
0.0 43.01
0.0 42.33
0.0 47.81
0.0 52.91
0.0 39.36
0.0 56.14
0.0 40.56
0.0 42.62
0.0 41.84
0.0 28.24
0.0 8.06
0.0 44.21
0.0 52.52
0.0 53.30
0.0 41.15
0.0 52.12
0.0 37.43
0.0 38.60
0.0 55.26
0.0 52.91
0.0 41.72
0.0 42.13
0.0 53.69
0.0 38.41
0.0 30.08
0.0 37.72
0.0 42.23
0.0 36.25
0.0 50.46
0.0 43.70
0.0 39.00
0.0 53.10
0.0 41.54
0.0 35.08
0.0 15.05
0.0 40.76
0.0 26.26
0.0 32.82
0.0 39.78
0.0 46.93
0.0 33.12
0.0 49.19
0.0 14.59
0.0 14.64
0.0 41.93
0.0 9.13
0.0 50.95
0.0 33.02
0.0 54.38
0.0 51.73
0.0 9.87
0.0 50.66
0.0 48.70
0.0 55.06
0.0 44.70
0.0 30.28
0.0 40.86
0.0 71.99
10.1 34.40
8.6 28.80
16.5 33.40
18.6 36.30
23.4 29.00
8.9 37.80
32.2 40.20
16.5 33.40
12.1 28.10
28.2 41.30
16.5 33.40
14.3 25.20
11.4 41.10
11.6 35.30
10.3 28.30
15.9 28.60
11.6 35.30
11.2 24.40
11.6 35.30
11.1 39.30
22.0 40.60
11.6 35.30
9.5 24.10
10.1 46.20
8.6 42.80
16.5 49.20
18.6 46.80
23.4 45.70
8.9 55.60
32.2 54.90
16.5 49.20
12.1 34.90
28.2 46.90
16.5 49.20
14.3 33.40
11.4 54.10
11.6 55.90
10.3 49.80
15.9 47.10
11.6 55.90
11.2 38.00
11.6 55.90
11.1 56.10
22.0 59.09
11.6 22.90
9.5 35.10
10.1 61.09
8.6 59.80
16.5 60.29
18.6 61.80
23.4 56.70
8.9 68.30
32.2 66.90
16.5 60.29
12.1 50.70
28.2 56.40
16.5 60.29
14.3 55.50
11.4 68.50
11.6 71.30
10.3 74.70
15.9 52.20
11.6 71.30
11.2 67.70
11.6 71.30
11.1 66.00
22.0 74.50
11.6 71.30
9.5 49.90
10.1 63.40
8.6 64.90
16.5 64.30
18.6 64.90
23.4 60.20
8.9 72.30
32.2 69.30
16.5 64.30
12.1 55.20
28.2 58.80
16.5 64.30
14.3 66.10
11.4 73.70
11.6 77.30
10.3 80.20
15.9 54.90
11.6 77.30
11.2 72.99
11.6 77.30
11.1 71.70
22.0 79.40
11.6 77.30
9.5 59.89
10.1 64.90
8.6 66.60
16.5 65.20
18.6 66.70
23.4 62.50
8.9 74.19
32.2 70.70
16.5 65.20
12.1 57.60
28.2 59.20
16.5 65.20
14.3 68.10
11.4 75.50
11.6 79.30
15.9 56.50
11.6 79.30
11.2 76.80
11.6 79.30
11.1 73.30
22.0 82.60
11.6 79.30
9.5 67.80
4.5 11.58
4.5 24.45
4.5 24.89
4.5 29.45
4.5 40.71
4.6 10.38
4.6 22.14
4.6 22.84
4.6 27.66
4.6 34.56
7.5 12.45
7.5 24.99
7.5 25.72
7.5 33.96
7.5 37.34
7.8 15.04
7.8 21.06
7.8 26.40
7.8 35.34
7.8 40.57
5.7 12.47
5.7 20.92
5.7 24.90
5.7 34.20
5.7 39.61
4.6 10.03
4.6 20.08
4.6 24.48
4.6 31.54
4.6 35.34
9.9 9.45
9.9 22.72
9.9 28.47
9.9 38.56
9.9 40.39
4.5 10.76
4.5 25.48
4.5 21.54
4.5 28.63
4.5 33.54
5.7 7.75
5.7 17.82
5.7 24.24
5.7 32.85
5.7 39.23
6.9 18.00
6.9 30.39
6.9 45.71
6.9 50.77
6.9 53.90
6.7 13.18
6.7 17.84
6.7 40.23
6.7 47.13
6.7 49.97
6.1 13.36
6.1 22.32
6.1 24.54
6.1 31.35
6.1 40.86
7.0 19.93
7.0 25.69
7.0 30.23
7.0 39.59
7.0 44.30
5.5 13.82
5.5 24.92
5.5 29.22
5.5 38.33
5.5 42.35
8.7 13.54
8.7 26.31
8.7 31.64
8.7 42.55
8.7 42.92
10.4 13.33
10.4 25.37
10.4 37.40
10.4 44.40
10.4 47.74
7.8 19.52
7.8 31.35
7.8 38.50
7.8 45.08
7.8 47.82
6.7 15.44
6.7 26.77
6.7 33.73
6.7 42.70
6.7 45.84
5.8 17.22
5.8 29.93
5.8 29.65
5.8 36.97
5.8 43.58
6.4 13.12
6.4 24.43
6.4 32.66
6.4 36.64
6.4 44.21
7.6 13.62
7.6 21.60
7.6 27.77
7.6 35.57
7.6 45.37
8.2 7.32
8.2 21.50
8.2 31.27
8.2 43.50
8.2 48.67
10.8 7.40
10.8 23.51
10.8 31.12
10.8 39.15
10.8 48.15
9.4 22.50
9.4 34.67
9.4 34.74
9.4 45.08
9.4 48.97
11.8 23.14
11.8 41.89
11.8 48.28
11.8 51.04
11.8 55.64
8.9 22.95
8.9 35.23
8.9 39.94
8.9 48.72
8.9 52.04
12.4 21.02
12.4 33.36
12.4 33.94
12.4 44.14
12.4 45.37
12.8 15.36
12.8 28.68
12.8 30.85
12.8 42.03
12.8 51.06
14.2 21.78
14.2 42.29
14.2 50.60
14.2 55.83
14.2 60.95
12.0 23.52
12.0 42.22
12.0 52.50
12.0 60.32
12.0 66.42
9.9 23.80
9.9 38.77
9.9 51.33
9.9 56.85
9.9 58.61
9.5 21.91
9.5 36.99
9.5 47.40
9.5 51.96
9.5 56.74
10.2 17.57
10.2 33.73
10.2 40.15
10.2 46.64
10.2 50.08
11.7 17.37
11.7 33.70
11.7 45.94
11.7 51.43
11.7 59.30
11.2 30.45
11.2 47.71
11.2 63.14
11.2 66.82
11.2 66.95
11.9 27.42
11.9 35.96
11.9 55.51
11.9 61.99
11.9 63.53
9.6 18.02
9.6 38.60
9.6 52.20
9.6 53.96
9.6 56.63
11.3 15.34
11.3 26.05
11.3 30.22
11.3 37.27
11.3 46.23
0.0 16.28
0.0 25.62
0.0 31.97
0.0 36.30
0.0 43.06
4.0 67.57
1.9 57.23
5.9 81.75
0.0 64.02
11.3 78.80
8.2 41.37
5.2 60.28
6.9 56.83
5.2 51.02
20.0 55.55
3.0 44.13
3.0 39.38
20.8 55.65
17.9 47.28
15.3 44.33
0.0 52.30
0.0 49.25
8.3 41.37
5.7 29.16
6.4 39.40
5.9 39.30
9.5 67.87
9.5 58.52
7.6 53.58
9.0 59.00
10.4 76.24
9.0 69.84
0.0 14.40
8.1 19.42
3.6 20.73
7.8 14.94
4.1 21.29
6.5 23.08
7.9 15.52
9.7 15.82
9.9 12.55
5.3 8.49
11.7 15.61
7.5 12.18
5.8 11.98
0.0 16.88
8.1 33.09
3.6 34.24
7.8 31.81
4.1 29.75
6.5 33.01
7.9 32.90
9.7 29.55
9.9 19.42
5.3 24.66
11.7 29.59
7.5 24.28
5.8 20.73
0.0 26.20
8.1 46.39
3.6 39.16
7.8 41.20
4.1 33.69
6.5 38.20
7.9 41.41
9.7 37.81
9.9 24.85
5.3 27.22
11.7 44.64
7.5 37.27
5.8 33.27
0.0 36.56
8.1 53.72
3.6 48.59
7.8 51.72
4.1 35.85
6.5 53.77
7.9 53.46
9.7 48.99
9.9 31.72
5.3 39.64
11.7 51.26
7.5 43.39
5.8 39.27
0.0 37.96
8.1 55.02
3.6 49.99
7.8 53.66
4.1 37.68
6.5 56.06
7.9 56.81
9.7 50.94
9.9 33.56
5.3 41.16
11.7 52.96
7.5 44.28
5.8 40.15
11.6 57.03
11.6 44.42
11.6 51.02
10.3 53.39
11.6 35.36
11.6 25.02
11.6 23.35
11.6 52.01
11.6 38.02
11.6 39.30
11.6 61.07
11.6 56.14
11.6 55.25
10.3 54.77
14.3 50.24
13.9 46.68
11.6 46.68
14.3 22.75
13.9 25.51
11.6 34.77
14.3 36.84
13.9 45.90
11.6 41.67
14.3 56.34
13.9 47.97
11.6 61.46
13.1 44.03
12.3 55.45
3.9 55.55
3.9 57.92
3.9 25.61
3.9 33.49
3.9 59.59
3.9 29.55
3.9 37.92
3.9 61.86
8.5 62.05
8.5 32.01
8.9 72.10
8.5 39.00
8.5 65.70
8.9 32.11
8.9 40.29
8.9 74.36
1.7 21.97
1.7 9.85
1.7 15.07
1.7 23.25
5.5 43.73
5.5 13.40
5.5 24.13
5.5 44.52
10.9 62.94
10.9 59.49
10.9 25.12
10.9 23.64
10.9 35.75
10.9 38.61
10.9 68.75
10.9 66.78
0.0 23.85
0.0 32.07
0.0 11.65
0.0 19.20
0.0 48.85
0.0 39.60
0.0 43.94
0.0 34.57
0.0 54.32
0.0 24.40
0.0 15.62
0.0 21.86
0.0 10.22
0.0 14.60
0.0 18.75
0.0 31.97
0.0 23.40
0.0 25.57
0.0 41.68
0.0 27.74
0.0 8.20
0.0 9.62
0.0 25.42
0.0 15.69
0.0 27.94
0.0 32.63
0.0 17.24
0.0 19.77
0.0 39.44
0.0 25.75
0.0 33.08
0.0 24.07
0.0 21.82
0.0 21.07
0.0 14.84
0.0 32.05
0.0 11.96
0.0 25.45
0.0 22.49
0.0 25.22
0.0 39.70
0.0 13.09
0.0 38.70
0.0 7.51
0.0 17.58
0.0 21.18
0.0 18.20
0.0 17.20
0.0 22.63
0.0 21.86
0.0 12.37
0.0 25.73
0.0 37.81
0.0 21.92
0.0 33.04
0.0 14.54
0.0 26.91
0.0 8.00
0.0 31.90
0.0 10.34
0.0 19.77
0.0 37.44
0.0 11.48
0.0 24.44
0.0 17.60
0.0 10.73
0.0 31.38
0.0 13.22
0.0 20.97
0.0 27.04
0.0 32.04
0.0 35.17
0.0 36.45
0.0 38.89
0.0 6.47
0.0 12.84
0.0 18.42
0.0 21.95
0.0 24.10
0.0 25.08
0.0 21.26
0.0 25.97
0.0 11.36
0.0 31.25
0.0 32.33
0.0 33.70
0.0 9.31
0.0 26.94
0.0 27.63
0.0 29.79
0.0 34.49
0.0 36.15
0.0 12.54
0.0 27.53
0.0 32.92
0.0 9.99
0.0 7.84
0.0 12.25
0.0 11.17
0.0 17.34
0.0 17.54
0.0 30.57
0.0 14.20
0.0 24.50
0.0 15.58
0.0 26.85
0.0 26.06
0.0 38.21
0.0 43.70
0.0 30.14
0.0 12.73
0.0 20.87
0.0 20.28
0.0 34.29
0.0 19.54
0.0 47.71
0.0 43.38
0.0 29.89
0.0 6.90
0.0 33.19
0.0 4.90
0.0 4.57
0.0 25.46
0.0 24.29
0.0 33.95
0.0 11.41
0.0 20.59
0.0 25.89
0.0 29.23
0.0 31.02
0.0 10.39
0.0 33.66
0.0 27.87
0.0 19.35
0.0 11.39
0.0 12.79
0.0 39.32
0.0 4.78
0.0 16.11
0.0 43.38
0.0 20.42
0.0 6.94
0.0 15.03
0.0 13.57
0.0 32.53
0.0 15.75
0.0 7.68
0.0 38.80
0.0 33.00
0.0 17.28
0.0 24.28
0.0 24.05
0.0 36.59
0.0 50.73
0.0 13.66
0.0 14.14
0.0 47.78
0.0 2.33
0.0 16.89
0.0 23.52
0.0 6.81
0.0 39.70
0.0 17.96
0.0 32.88
0.0 22.35
0.0 10.79
0.0 7.72
0.0 41.68
0.0 9.56
0.0 6.88
0.0 50.53
0.0 17.17
0.0 30.44
0.0 9.73
0.0 3.32
0.0 26.32
0.0 43.25
0.0 6.28
0.0 32.10
0.0 36.96
0.0 54.60
0.0 21.48
0.0 9.69
0.0 8.37
0.0 39.66
0.0 10.09
0.0 4.83
0.0 10.35
0.0 43.57
0.0 51.86
0.0 11.85
0.0 17.24
0.0 27.83
0.0 35.76
0.0 38.70
0.0 14.31
0.0 17.44
0.0 31.74
0.0 37.91
0.0 39.38
0.0 15.87
0.0 9.01
0.0 33.61
0.0 40.66
0.0 40.86
0.0 12.05
0.0 17.54
0.0 18.91
0.0 25.18
0.0 30.96
0.0 43.89
0.0 54.28
0.0 36.94
0.0 14.50
0.0 22.44
0.0 12.64
0.0 26.06
0.0 33.21
0.0 36.94
0.0 44.09
0.0 52.61
0.0 59.76
0.0 67.31
0.0 69.66
0.0 71.62
0.0 74.17
0.0 18.13
0.0 22.53
0.0 27.34
0.0 29.98
0.0 31.35
0.0 32.72
0.0 6.27
0.0 14.70
0.0 23.22
0.0 27.92
0.0 31.35
0.0 39.00
0.0 41.24
0.0 14.99
0.0 13.52
0.0 24.00
0.0 37.42
0.0 11.47
0.0 22.44
0.0 21.16
0.0 31.84
0.0 14.80
0.0 25.18
0.0 17.54
0.0 14.20
0.0 21.65
0.0 29.39
0.0 13.52
0.0 16.26
0.0 31.45
0.0 37.23
0.0 18.13
0.0 32.72
0.0 39.49
0.0 41.05
0.0 42.13
0.0 18.13
0.0 26.74
0.0 61.92
0.0 47.22
0.0 51.04
0.0 55.16
0.0 41.64
0.0 13.71
0.0 19.69
0.0 31.65
0.0 19.11
0.0 39.58
0.0 48.79
0.0 24.00
0.0 37.42
0.0 11.47
0.0 19.69
0.0 14.99
0.0 27.92
0.0 34.68
0.0 37.33
0.0 38.11
0.0 33.80
0.0 42.42
0.0 48.40
0.0 55.94
0.0 58.78
0.0 67.11
0.0 20.77
0.0 25.18
0.0 29.59
0.0 21.75
0.0 39.09
0.0 24.39
0.0 50.51
0.0 74.99
9.0 37.17
19.0 33.76
10.0 16.50
9.0 19.99
18.0 36.35
22.0 33.69
18.0 15.42
6.0 33.42
7.0 39.05
15.0 27.68
6.0 26.86
10.0 45.30
10.0 30.12
12.0 15.57
11.0 44.61
6.0 53.52
5.0 57.21
7.0 65.91
9.0 52.82
8.0 33.40
12.0 18.03
11.0 37.36
11.0 32.84
6.0 42.64
6.0 40.06
9.0 41.94
9.0 61.23
11.0 40.87
5.0 33.30
8.0 52.42
13.0 15.09
10.0 38.46
11.0 37.26
6.0 35.23
7.0 42.13
11.0 31.87
6.0 41.54
12.0 39.45
13.0 37.91
9.0 44.28
10.0 31.18
6.0 23.69
11.0 32.76
9.0 32.40
6.0 28.63
8.0 36.80
9.0 18.28
3.0 33.06
11.0 31.42
3.0 31.03
8.0 44.39
8.0 12.18
8.0 25.56
7.0 36.44
13.0 32.96
10.0 23.84
8.0 26.23
16.0 17.95
11.0 40.68
8.0 19.01
5.0 33.72
11.0 8.54
16.0 13.46
11.0 32.24
7.0 23.52
8.0 29.72
10.0 49.77
10.0 52.44
7.0 40.93
3.0 44.86
11.0 13.20
12.0 37.43
8.0 29.87
8.0 56.61
9.0 12.46
9.0 23.79
10.0 13.29
10.0 39.42
8.0 46.23
8.0 44.52
3.0 23.74
7.0 26.14
15.0 15.52
7.0 43.57
13.0 35.86
8.0 41.05
9.0 28.99
6.0 46.24
2.0 26.92
8.0 10.54
8.0 25.10
10.0 29.07
9.0 9.74
6.0 33.80
10.0 39.84
6.0 26.97
8.0 27.23
10.0 30.65
9.0 33.05
8.0 24.58
6.0 21.91
7.0 30.88
6.0 15.34
7.0 24.34
7.0 23.89
6.0 22.93
7.0 29.41
6.0 28.63
8.0 36.80
9.1 18.29
3.4 32.72
10.5 31.42
3.1 28.94
8.0 40.93
7.9 12.18
8.0 25.56
7.4 36.44
12.6 32.96
9.9 23.84
8.0 26.23
16.1 17.96
10.8 38.63
8.0 19.01
5.0 33.72
11.0 8.54
15.6 13.46
10.6 32.25
7.1 23.52
8.4 29.73
10.4 49.77
9.6 52.45
7.2 40.93
3.4 44.87
11.1 13.20
11.9 37.43
8.5 29.87
8.1 56.62
9.1 12.46
9.1 23.79
10.0 13.29
10.4 39.42
8.0 46.23
8.0 44.52
3.4 23.74
7.5 26.15
15.0 15.53
7.0 43.58
12.8 35.87
8.0 41.05
9.2 28.99
5.5 46.25
2.2 26.92
7.8 10.54
8.0 25.10
10.4 29.07
9.1 9.74
6.5 33.80
9.0 37.17
18.8 33.76
10.1 16.50
8.8 19.99
18.3 36.35
22.1 38.22
17.9 15.42
6.2 33.42
6.7 39.06
15.0 27.68
6.3 26.86
10.0 45.30
9.8 30.12
11.6 15.57
10.9 44.61
6.0 53.52
4.6 57.22
6.6 65.91
9.5 52.83
8.3 33.40
11.7 18.03
10.7 37.36
11.3 35.31
6.1 42.64
5.7 40.06
9.2 43.80
8.9 61.24
11.0 40.87
5.5 33.31
8.5 52.43
12.6 15.09
10.1 38.46
11.5 37.27
5.8 35.23
7.0 42.14
11.1 31.88
5.9 41.54
12.2 39.46
12.7 37.92
8.9 44.28
10.4 31.18
6.1 23.70
11.3 32.77
8.6 32.40
