# Supplementary material for: Analysis of cause-effect inference by comparing regression errors
Source: PeerJ Comput Sci. 2019 Jan 21;5:e169. doi: 10.7717/peerj-cs.169 (PMC7924496; doi:10.7717/peerj-cs.169)
Supplement: Supplemental Information 2 — Contains artificial and real-world data sets. [file peerj-cs-05-169-s002.zip › CEP data/pair0030.txt]

1040.0 79.99
1055.0 61.89
932.0 40.27
932.0 41.05
978.4 44.30
932.0 47.03
932.0 43.70
932.0 36.45
932.0 45.85
932.0 39.29
978.4 38.07
978.4 28.02
932.0 43.01
932.0 42.33
932.0 47.81
932.0 52.91
1047.0 39.36
932.0 56.14
932.0 40.56
932.0 42.62
932.0 41.84
1047.0 28.24
1047.0 8.06
1047.0 44.21
932.0 52.52
932.0 53.30
932.0 41.15
932.0 52.12
932.0 37.43
932.0 38.60
932.0 55.26
932.0 52.91
978.4 41.72
932.0 42.13
932.0 53.69
932.0 38.41
932.0 30.08
932.0 37.72
932.0 42.23
932.0 36.25
932.0 50.46
932.0 43.70
932.0 39.00
932.0 53.10
932.0 41.54
932.0 35.08
1047.0 15.05
932.0 40.76
932.0 26.26
932.0 32.82
932.0 39.78
932.0 46.93
932.0 33.12
932.0 49.19
1047.0 14.59
978.4 14.64
932.0 41.93
978.4 9.13
932.0 50.95
932.0 33.02
932.0 54.38
932.0 51.73
971.0 9.87
932.0 50.66
932.0 48.70
932.0 55.06
1047.0 44.70
932.0 30.28
932.0 40.86
1120.0 71.99
926.1 34.40
1046.9 28.80
852.1 33.40
936.0 36.30
852.1 29.00
852.1 37.80
852.1 40.20
852.1 33.40
852.1 28.10
852.1 41.30
852.1 33.40
852.1 25.20
946.8 41.10
944.7 35.30
942.7 28.30
1134.3 28.60
944.7 35.30
1004.6 24.40
944.7 35.30
884.9 39.30
944.7 40.60
944.7 35.30
944.7 24.10
926.1 46.20
1046.9 42.80
852.1 49.20
936.0 46.80
852.1 45.70
852.1 55.60
852.1 54.90
852.1 49.20
852.1 34.90
852.1 46.90
852.1 49.20
852.1 33.40
946.8 54.10
944.7 55.90
942.7 49.80
1134.3 47.10
944.7 55.90
1004.6 38.00
944.7 55.90
884.9 56.10
944.7 59.09
944.7 22.90
944.7 35.10
926.1 61.09
1046.9 59.80
852.1 60.29
936.0 61.80
852.1 56.70
852.1 68.30
852.1 66.90
852.1 60.29
852.1 50.70
852.1 56.40
852.1 60.29
852.1 55.50
946.8 68.50
944.7 71.30
942.7 74.70
1134.3 52.20
944.7 71.30
1004.6 67.70
944.7 71.30
884.9 66.00
944.7 74.50
944.7 71.30
944.7 49.90
926.1 63.40
1046.9 64.90
852.1 64.30
936.0 64.90
852.1 60.20
852.1 72.30
852.1 69.30
852.1 64.30
852.1 55.20
852.1 58.80
852.1 64.30
852.1 66.10
946.8 73.70
944.7 77.30
942.7 80.20
1134.3 54.90
944.7 77.30
1004.6 72.99
944.7 77.30
884.9 71.70
944.7 79.40
944.7 77.30
944.7 59.89
926.1 64.90
1046.9 66.60
852.1 65.20
936.0 66.70
852.1 62.50
852.1 74.19
852.1 70.70
852.1 65.20
852.1 57.60
852.1 59.20
852.1 65.20
852.1 68.10
946.8 75.50
944.7 79.30
1134.3 56.50
944.7 79.30
1004.6 76.80
944.7 79.30
884.9 73.30
944.7 82.60
944.7 79.30
944.7 67.80
967.1 11.58
967.1 24.45
967.1 24.89
967.1 29.45
967.1 40.71
947.0 10.38
947.0 22.14
947.0 22.84
947.0 27.66
947.0 34.56
1006.4 12.45
1006.4 24.99
1006.4 25.72
1006.4 33.96
1006.4 37.34
1090.0 15.04
1090.0 21.06
1090.0 26.40
1090.0 35.34
1090.0 40.57
1057.6 12.47
1057.6 20.92
1057.6 24.90
1057.6 34.20
1057.6 39.61
1029.4 10.03
1029.4 20.08
1029.4 24.48
1029.4 31.54
1029.4 35.34
1088.1 9.45
1088.1 22.72
1088.1 28.47
1088.1 38.56
1088.1 40.39
1058.6 10.76
1058.6 25.48
1058.6 21.54
1058.6 28.63
1058.6 33.54
1058.7 7.75
1058.7 17.82
1058.7 24.24
1058.7 32.85
1058.7 39.23
1065.8 18.00
1065.8 30.39
1065.8 45.71
1065.8 50.77
1065.8 53.90
1066.0 13.18
1066.0 17.84
1066.0 40.23
1066.0 47.13
1066.0 49.97
1028.1 13.36
1028.1 22.32
1028.1 24.54
1028.1 31.35
1028.1 40.86
949.9 19.93
949.9 25.69
949.9 30.23
949.9 39.59
949.9 44.30
956.9 13.82
956.9 24.92
956.9 29.22
956.9 38.33
956.9 42.35
1007.8 13.54
1007.8 26.31
1007.8 31.64
1007.8 42.55
1007.8 42.92
1003.8 13.33
1003.8 25.37
1003.8 37.40
1003.8 44.40
1003.8 47.74
1085.4 19.52
1085.4 31.35
1085.4 38.50
1085.4 45.08
1085.4 47.82
1056.4 15.44
1056.4 26.77
1056.4 33.73
1056.4 42.70
1056.4 45.84
1028.4 17.22
1028.4 29.93
1028.4 29.65
1028.4 36.97
1028.4 43.58
1028.4 13.12
1028.4 24.43
1028.4 32.66
1028.4 36.64
1028.4 44.21
1055.6 13.62
1055.6 21.60
1055.6 27.77
1055.6 35.57
1055.6 45.37
1059.4 7.32
1059.4 21.50
1059.4 31.27
1059.4 43.50
1059.4 48.67
1080.8 7.40
1080.8 23.51
1080.8 31.12
1080.8 39.15
1080.8 48.15
961.2 22.50
961.2 34.67
961.2 34.74
961.2 45.08
961.2 48.97
973.9 23.14
973.9 41.89
973.9 48.28
973.9 51.04
973.9 55.64
955.1 22.95
955.1 35.23
955.1 39.94
955.1 48.72
955.1 52.04
1006.0 21.02
1006.0 33.36
1006.0 33.94
1006.0 44.14
1006.0 45.37
987.8 15.36
987.8 28.68
987.8 30.85
987.8 42.03
987.8 51.06
987.8 21.78
987.8 42.29
987.8 50.60
987.8 55.83
987.8 60.95
1086.8 23.52
1086.8 42.22
1086.8 52.50
1086.8 60.32
1086.8 66.42
1053.6 23.80
1053.6 38.77
1053.6 51.33
1053.6 56.85
1053.6 58.61
1022.8 21.91
1022.8 36.99
1022.8 47.40
1022.8 51.96
1022.8 56.74
1053.5 17.57
1053.5 33.73
1053.5 40.15
1053.5 46.64
1053.5 50.08
1052.3 17.37
1052.3 33.70
1052.3 45.94
1052.3 51.43
1052.3 59.30
1061.7 30.45
1061.7 47.71
1061.7 63.14
1061.7 66.82
1061.7 66.95
1075.7 27.42
1075.7 35.96
1075.7 55.51
1075.7 61.99
1075.7 63.53
1014.3 18.02
1014.3 38.60
1014.3 52.20
1014.3 53.96
1014.3 56.63
1078.7 15.34
1078.7 26.05
1078.7 30.22
1078.7 37.27
1078.7 46.23
1003.5 16.28
1003.5 25.62
1003.5 31.97
1003.5 36.30
1003.5 43.06
966.0 67.57
1098.0 57.23
1130.0 81.75
1030.0 64.02
1030.0 78.80
801.0 41.37
855.0 60.28
920.0 56.83
870.0 51.02
903.0 55.55
1124.4 44.13
1124.4 39.38
967.0 55.65
996.0 47.28
967.0 44.33
1120.0 52.30
1145.0 49.25
801.0 41.37
833.0 29.16
824.0 39.40
981.0 39.30
860.0 67.87
1044.0 58.52
1031.0 53.58
1061.0 59.00
830.0 76.24
1033.0 69.84
1005.6 14.40
1005.8 19.42
1007.3 20.73
1006.3 14.94
1006.3 21.29
1006.2 23.08
1007.3 15.52
1007.2 15.82
1079.0 12.55
948.9 8.49
1043.6 15.61
998.0 12.18
1043.6 11.98
1005.6 16.88
1005.8 33.09
1007.3 34.24
1006.3 31.81
1006.3 29.75
1006.2 33.01
1007.3 32.90
1007.2 29.55
1079.0 19.42
948.9 24.66
1043.6 29.59
998.0 24.28
1043.6 20.73
1005.6 26.20
1005.8 46.39
1007.3 39.16
1006.3 41.20
1006.3 33.69
1006.2 38.20
1007.3 41.41
1007.2 37.81
1079.0 24.85
948.9 27.22
1043.6 44.64
998.0 37.27
1043.6 33.27
1005.6 36.56
1005.8 53.72
1007.3 48.59
1006.3 51.72
1006.3 35.85
1006.2 53.77
1007.3 53.46
1007.2 48.99
1079.0 31.72
948.9 39.64
1043.6 51.26
998.0 43.39
1043.6 39.27
1005.6 37.96
1005.8 55.02
1007.3 49.99
1006.3 53.66
1006.3 37.68
1006.2 56.06
1007.3 56.81
1007.2 50.94
1079.0 33.56
948.9 41.16
1043.6 52.96
998.0 44.28
1043.6 40.15
967.0 57.03
967.0 44.42
967.0 51.02
967.0 53.39
967.0 35.36
967.0 25.02
967.0 23.35
967.0 52.01
967.0 38.02
967.0 39.30
967.0 61.07
967.0 56.14
967.0 55.25
967.0 54.77
938.0 50.24
938.0 46.68
938.0 46.68
938.0 22.75
938.0 25.51
938.0 34.77
938.0 36.84
938.0 45.90
938.0 41.67
938.0 56.34
938.0 47.97
938.0 61.46
967.0 44.03
967.0 55.45
882.0 55.55
822.0 57.92
882.0 25.61
882.0 33.49
882.0 59.59
822.0 29.55
822.0 37.92
822.0 61.86
822.0 62.05
882.0 32.01
822.0 72.10
822.0 39.00
822.0 65.70
822.0 32.11
822.0 40.29
822.0 74.36
942.0 21.97
942.0 9.85
942.0 15.07
942.0 23.25
842.0 43.73
842.0 13.40
842.0 24.13
842.0 44.52
942.0 62.94
942.0 59.49
942.0 25.12
942.0 23.64
942.0 35.75
942.0 38.61
942.0 68.75
942.0 66.78
838.4 23.85
913.2 32.07
913.2 11.65
940.6 19.20
940.6 48.85
940.6 39.60
936.2 43.94
936.2 34.57
936.2 54.32
936.2 24.40
931.2 15.62
889.8 21.86
889.8 10.22
913.2 14.60
889.8 18.75
931.2 31.97
931.2 23.40
913.2 25.57
931.2 41.68
940.6 27.74
889.8 8.20
1040.6 9.62
941.6 25.42
1040.6 15.69
1012.4 27.94
998.2 32.63
1026.6 17.24
1012.4 19.77
941.6 39.44
1055.0 25.75
1040.6 33.08
1047.8 24.07
977.0 21.82
1040.6 21.07
1091.4 14.84
1026.6 32.05
1076.2 11.96
1040.6 25.45
1104.6 22.49
1091.4 25.22
955.8 39.70
1055.0 13.09
977.0 38.70
1076.2 7.51
1118.8 17.58
1069.2 21.18
1076.2 18.20
998.2 17.20
1076.2 22.63
998.2 21.86
1012.4 12.37
1026.6 25.73
977.0 37.81
955.8 21.92
998.2 33.04
1104.6 14.54
1040.6 26.91
1083.4 8.00
1069.2 31.90
1118.8 10.34
1111.6 19.77
1047.8 37.44
1111.6 11.48
977.0 24.44
1083.4 17.60
1026.6 10.73
1012.4 31.38
968.0 13.22
968.0 20.97
968.0 27.04
968.0 32.04
968.0 35.17
968.0 36.45
968.0 38.89
968.0 6.47
968.0 12.84
968.0 18.42
968.0 21.95
968.0 24.10
968.0 25.08
968.0 21.26
968.0 25.97
968.0 11.36
968.0 31.25
968.0 32.33
968.0 33.70
968.0 9.31
968.0 26.94
968.0 27.63
968.0 29.79
968.0 34.49
968.0 36.15
968.0 12.54
968.0 27.53
968.0 32.92
968.0 9.99
1125.0 7.84
1125.0 12.25
1113.0 11.17
1113.0 17.34
1063.0 17.54
1063.0 30.57
1088.0 14.20
1088.0 24.50
1075.0 15.58
1075.0 26.85
1038.0 26.06
1038.0 38.21
1025.0 43.70
1025.0 30.14
1100.0 12.73
1100.0 20.87
1050.0 20.28
1050.0 34.29
963.4 19.54
977.6 47.71
935.4 43.38
971.8 29.89
975.6 6.90
958.2 33.19
959.2 4.90
887.0 4.57
887.0 25.46
958.2 24.29
975.6 33.95
965.4 11.41
938.2 20.59
965.4 25.89
938.2 29.23
909.8 31.02
971.8 10.39
935.4 33.66
927.4 27.87
977.6 19.35
946.8 11.39
929.8 12.79
929.8 39.32
888.0 4.78
932.0 16.11
965.4 43.38
972.6 20.42
946.8 6.94
973.4 15.03
972.6 13.57
959.2 32.53
975.6 15.75
887.0 7.68
932.0 38.80
973.4 33.00
887.0 17.28
946.8 24.28
959.2 24.05
927.4 36.59
929.8 50.73
927.4 13.66
965.4 14.14
972.6 47.78
938.2 2.33
935.4 16.89
932.0 23.52
973.4 6.81
973.4 39.70
888.0 17.96
972.6 32.88
909.8 22.35
959.2 10.79
938.2 7.72
963.4 41.68
963.4 9.56
927.4 6.88
932.0 50.53
965.4 17.17
965.4 30.44
977.6 9.73
958.2 3.32
888.0 26.32
965.4 43.25
909.8 6.28
946.8 32.10
977.6 36.96
965.4 54.60
929.8 21.48
935.4 9.69
888.0 8.37
971.8 39.66
909.8 10.09
971.8 4.83
958.2 10.35
975.6 43.57
963.4 51.86
1012.0 11.85
1012.0 17.24
1012.0 27.83
1012.0 35.76
1012.0 38.70
1025.0 14.31
1025.0 17.44
1025.0 31.74
1025.0 37.91
1025.0 39.38
1056.0 15.87
1056.0 9.01
1056.0 33.61
1056.0 40.66
1056.0 40.86
1119.0 12.05
1119.0 17.54
1090.0 18.91
1090.0 25.18
1040.0 30.96
936.0 43.89
936.0 54.28
1040.0 36.94
1104.0 14.50
1104.0 22.44
1125.0 12.64
1125.0 26.06
1125.0 33.21
1125.0 36.94
1125.0 44.09
1125.0 52.61
1125.0 59.76
1125.0 67.31
1125.0 69.66
1125.0 71.62
1125.0 74.17
974.0 18.13
974.0 22.53
974.0 27.34
974.0 29.98
974.0 31.35
974.0 32.72
966.0 6.27
966.0 14.70
966.0 23.22
966.0 27.92
966.0 31.35
978.0 39.00
978.0 41.24
1047.0 14.99
978.0 13.52
1047.0 24.00
1047.0 37.42
1111.0 11.47
1104.0 22.44
1069.0 21.16
1069.0 31.84
1069.0 14.80
1069.0 25.18
1118.0 17.54
1085.0 14.20
1085.0 21.65
1085.0 29.39
879.0 13.52
978.0 16.26
978.0 31.45
978.0 37.23
1047.0 18.13
1047.0 32.72
1047.0 39.49
1047.0 41.05
1047.0 42.13
974.0 18.13
974.0 26.74
1125.0 61.92
1125.0 47.22
1125.0 51.04
1125.0 55.16
1125.0 41.64
1111.0 13.71
1111.0 19.69
1060.0 31.65
940.0 19.11
940.0 39.58
940.0 48.79
1047.0 24.00
1047.0 37.42
1111.0 11.47
1111.0 19.69
970.0 14.99
970.0 27.92
970.0 34.68
970.0 37.33
970.0 38.11
1125.0 33.80
1125.0 42.42
1125.0 48.40
1125.0 55.94
1125.0 58.78
1125.0 67.11
974.0 20.77
974.0 25.18
974.0 29.59
974.0 21.75
1040.0 39.09
936.0 24.39
896.0 50.51
896.0 74.99
904.0 37.17
838.0 33.76
923.0 16.50
860.0 19.99
944.0 36.35
914.0 33.69
943.0 15.42
895.0 33.42
1013.0 39.05
953.0 27.68
1002.0 26.86
914.0 45.30
959.0 30.12
991.0 15.57
883.0 44.61
878.0 53.52
870.0 57.21
824.0 65.91
825.0 52.82
835.0 33.40
1023.0 18.03
1022.0 37.36
829.0 32.84
879.0 42.64
861.0 40.06
904.0 41.94
882.0 61.23
801.0 40.87
867.0 33.30
951.0 52.42
849.0 15.09
925.0 38.46
870.0 37.26
869.0 35.23
908.0 42.13
880.0 31.87
833.0 41.54
1049.0 39.45
859.0 37.91
870.0 44.28
818.0 31.18
892.0 23.69
990.0 32.76
864.0 32.40
853.0 28.63
1002.0 36.80
1047.0 18.28
827.0 33.06
819.0 31.42
949.0 31.03
867.0 44.39
992.0 12.18
1002.0 25.56
916.0 36.44
847.0 32.96
878.0 23.84
867.0 26.23
1002.0 17.95
801.0 40.68
1000.0 19.01
895.0 33.72
898.0 8.54
1074.0 13.46
931.0 32.24
953.0 23.52
967.0 29.72
936.0 49.77
917.0 52.44
970.0 40.93
986.0 44.86
979.0 13.20
1069.0 37.43
814.0 29.87
811.0 56.61
1047.0 12.46
877.0 23.79
961.0 13.29
910.0 39.42
869.0 46.23
1000.0 44.52
986.0 23.74
941.0 26.14
839.0 15.52
946.0 43.57
953.0 35.86
1002.0 41.05
880.0 28.99
924.0 46.24
1000.0 26.92
824.0 10.54
1000.0 25.10
923.0 29.07
877.0 9.74
919.0 33.80
822.0 39.84
847.0 26.97
961.0 27.23
820.0 30.65
819.0 33.05
935.0 24.58
965.0 21.91
848.0 30.88
1021.0 15.34
845.0 24.34
898.0 23.89
923.0 22.93
854.0 29.41
852.9 28.63
1001.9 36.80
1047.4 18.29
827.0 32.72
819.2 31.42
949.4 28.94
867.2 40.93
992.0 12.18
1001.9 25.56
916.0 36.44
846.8 32.96
878.2 23.84
867.2 26.23
1001.8 17.96
801.1 38.63
999.7 19.01
895.2 33.72
897.7 8.54
1074.5 13.46
931.3 32.25
953.4 23.52
967.4 29.73
935.7 49.77
916.6 52.45
970.4 40.93
985.8 44.87
979.5 13.20
1069.3 37.43
814.1 29.87
811.0 56.62
1047.4 12.46
877.2 23.79
961.0 13.29
909.7 39.42
869.1 46.23
999.7 44.52
985.8 23.74
941.5 26.15
838.9 15.53
946.5 43.58
953.2 35.87
1001.9 41.05
879.6 28.99
924.1 46.25
1000.0 26.92
824.0 10.54
999.7 25.10
922.6 29.07
877.2 9.74
919.0 33.80
904.0 37.17
838.1 33.76
923.2 16.50
860.0 19.99
944.0 36.35
913.9 38.22
942.7 15.42
895.5 33.42
1013.2 39.06
953.3 27.68
1001.8 26.86
914.3 45.30
959.4 30.12
991.2 15.57
882.6 44.61
878.4 53.52
870.0 57.22
824.3 65.91
825.1 52.83
835.5 33.40
1023.3 18.03
1022.0 37.36
828.7 35.31
879.0 42.64
860.5 40.06
904.4 43.80
881.6 61.24
801.4 40.87
866.9 33.31
951.0 52.43
849.3 15.09
925.3 38.46
870.1 37.27
868.6 35.23
907.9 42.14
879.6 31.88
832.6 41.54
1049.3 39.46
858.8 37.92
870.1 44.28
817.9 31.18
892.4 23.70
989.6 32.77
864.5 32.40
