# Supplementary material for: Analysis of cause-effect inference by comparing regression errors
Source: PeerJ Comput Sci. 2019 Jan 21;5:e169. doi: 10.7717/peerj-cs.169 (PMC7924496; doi:10.7717/peerj-cs.169)
Supplement: Supplemental Information 2 — Contains artificial and real-world data sets. [file peerj-cs-05-169-s002.zip › CEP data/pair0031.txt]

676.0 79.99
676.0 61.89
594.0 40.27
594.0 41.05
825.5 44.30
670.0 47.03
594.0 43.70
594.0 36.45
670.0 45.85
594.0 39.29
825.5 38.07
825.5 28.02
594.0 43.01
670.0 42.33
670.0 47.81
670.0 52.91
806.9 39.36
670.0 56.14
594.0 40.56
594.0 42.62
594.0 41.84
806.9 28.24
806.9 8.06
806.9 44.21
670.0 52.52
670.0 53.30
594.0 41.15
670.0 52.12
594.0 37.43
594.0 38.60
670.0 55.26
670.0 52.91
825.5 41.72
594.0 42.13
670.0 53.69
594.0 38.41
594.0 30.08
594.0 37.72
594.0 42.23
594.0 36.25
670.0 50.46
594.0 43.70
594.0 39.00
670.0 53.10
594.0 41.54
594.0 35.08
806.9 15.05
594.0 40.76
594.0 26.26
594.0 32.82
594.0 39.78
670.0 46.93
594.0 33.12
670.0 49.19
806.9 14.59
825.5 14.64
594.0 41.93
825.5 9.13
670.0 50.95
594.0 33.02
670.0 54.38
670.0 51.73
850.6 9.87
670.0 50.66
670.0 48.70
670.0 55.06
806.9 44.70
594.0 30.28
670.0 40.86
800.0 71.99
756.7 34.40
611.8 28.80
887.1 33.40
803.7 36.30
992.6 29.00
781.5 37.80
840.5 40.20
887.1 33.40
925.7 28.10
893.7 41.30
887.1 33.40
880.4 25.20
852.1 41.10
755.8 35.30
659.9 28.30
605.0 28.60
755.8 35.30
803.7 24.40
755.8 35.30
707.9 39.30
755.8 40.60
755.8 35.30
755.8 24.10
756.7 46.20
611.8 42.80
887.1 49.20
803.7 46.80
992.6 45.70
781.5 55.60
840.5 54.90
887.1 49.20
925.7 34.90
893.7 46.90
887.1 49.20
880.4 33.40
852.1 54.10
755.8 55.90
659.9 49.80
605.0 47.10
755.8 55.90
803.7 38.00
755.8 55.90
707.9 56.10
755.8 59.09
755.8 22.90
755.8 35.10
756.7 61.09
611.8 59.80
887.1 60.29
803.7 61.80
992.6 56.70
781.5 68.30
840.5 66.90
887.1 60.29
925.7 50.70
893.7 56.40
887.1 60.29
880.4 55.50
852.1 68.50
755.8 71.30
659.9 74.70
605.0 52.20
755.8 71.30
803.7 67.70
755.8 71.30
707.9 66.00
755.8 74.50
755.8 71.30
755.8 49.90
756.7 63.40
611.8 64.90
887.1 64.30
803.7 64.90
992.6 60.20
781.5 72.30
840.5 69.30
887.1 64.30
925.7 55.20
893.7 58.80
887.1 64.30
880.4 66.10
852.1 73.70
755.8 77.30
659.9 80.20
605.0 54.90
755.8 77.30
803.7 72.99
755.8 77.30
707.9 71.70
755.8 79.40
755.8 77.30
755.8 59.89
756.7 64.90
611.8 66.60
887.1 65.20
803.7 66.70
992.6 62.50
781.5 74.19
840.5 70.70
887.1 65.20
925.7 57.60
893.7 59.20
887.1 65.20
880.4 68.10
852.1 75.50
755.8 79.30
605.0 56.50
755.8 79.30
803.7 76.80
755.8 79.30
707.9 73.30
755.8 82.60
755.8 79.30
755.8 67.80
870.3 11.58
870.3 24.45
870.3 24.89
870.3 29.45
870.3 40.71
852.2 10.38
852.2 22.14
852.2 22.84
852.2 27.66
852.2 34.56
905.9 12.45
905.9 24.99
905.9 25.72
905.9 33.96
905.9 37.34
804.0 15.04
804.0 21.06
804.0 26.40
804.0 35.34
804.0 40.57
779.3 12.47
779.3 20.92
779.3 24.90
779.3 34.20
779.3 39.61
758.6 10.03
758.6 20.08
758.6 24.48
758.6 31.54
758.6 35.34
802.6 9.45
802.6 22.72
802.6 28.47
802.6 38.56
802.6 40.39
780.1 10.76
780.1 25.48
780.1 21.54
780.1 28.63
780.1 33.54
780.1 7.75
780.1 17.82
780.1 24.24
780.1 32.85
780.1 39.23
785.4 18.00
785.4 30.39
785.4 45.71
785.4 50.77
785.4 53.90
785.5 13.18
785.5 17.84
785.5 40.23
785.5 47.13
785.5 49.97
757.6 13.36
757.6 22.32
757.6 24.54
757.6 31.35
757.6 40.86
847.0 19.93
847.0 25.69
847.0 30.23
847.0 39.59
847.0 44.30
861.2 13.82
861.2 24.92
861.2 29.22
861.2 38.33
861.2 42.35
903.6 13.54
903.6 26.31
903.6 31.64
903.6 42.55
903.6 42.92
903.8 13.33
903.8 25.37
903.8 37.40
903.8 44.40
903.8 47.74
799.5 19.52
799.5 31.35
799.5 38.50
799.5 45.08
799.5 47.82
778.5 15.44
778.5 26.77
778.5 33.73
778.5 42.70
778.5 45.84
757.7 17.22
757.7 29.93
757.7 29.65
757.7 36.97
757.7 43.58
757.7 13.12
757.7 24.43
757.7 32.66
757.7 36.64
757.7 44.21
777.8 13.62
777.8 21.60
777.8 27.77
777.8 35.57
777.8 45.37
780.7 7.32
780.7 21.50
780.7 31.27
780.7 43.50
780.7 48.67
796.2 7.40
796.2 23.51
796.2 31.12
796.2 39.15
796.2 48.15
865.0 22.50
865.0 34.67
865.0 34.74
865.0 45.08
865.0 48.97
875.6 23.14
875.6 41.89
875.6 48.28
875.6 51.04
875.6 55.64
859.2 22.95
859.2 35.23
859.2 39.94
859.2 48.72
859.2 52.04
899.8 21.02
899.8 33.36
899.8 33.94
899.8 44.14
899.8 45.37
889.0 15.36
889.0 28.68
889.0 30.85
889.0 42.03
889.0 51.06
889.0 21.78
889.0 42.29
889.0 50.60
889.0 55.83
889.0 60.95
800.9 23.52
800.9 42.22
800.9 52.50
800.9 60.32
800.9 66.42
777.5 23.80
777.5 38.77
777.5 51.33
777.5 56.85
777.5 58.61
753.5 21.91
753.5 36.99
753.5 47.40
753.5 51.96
753.5 56.74
776.4 17.57
776.4 33.73
776.4 40.15
776.4 46.64
776.4 50.08
775.5 17.37
775.5 33.70
775.5 45.94
775.5 51.43
775.5 59.30
782.5 30.45
782.5 47.71
782.5 63.14
782.5 66.82
782.5 66.95
792.7 27.42
792.7 35.96
792.7 55.51
792.7 61.99
792.7 63.53
780.6 18.02
780.6 38.60
780.6 52.20
780.6 53.96
780.6 56.63
794.9 15.34
794.9 26.05
794.9 30.22
794.9 37.27
794.9 46.23
762.4 16.28
762.4 25.62
762.4 31.97
762.4 36.30
762.4 43.06
853.0 67.57
641.0 57.23
745.0 81.75
630.0 64.02
745.0 78.80
802.0 41.37
855.0 60.28
720.0 56.83
805.0 51.02
768.0 55.55
613.2 44.13
613.2 39.38
633.0 55.65
652.0 47.28
633.0 44.33
695.0 52.30
660.0 49.25
802.0 41.37
880.0 29.16
879.0 39.40
760.0 39.30
800.0 67.87
662.0 58.52
685.0 53.58
657.0 59.00
765.0 76.24
655.0 69.84
900.9 14.40
746.6 19.42
746.8 20.73
746.6 14.94
856.4 21.29
793.5 23.08
770.1 15.52
746.6 15.82
798.9 12.55
857.2 8.49
771.9 15.61
901.8 12.18
754.3 11.98
900.9 16.88
746.6 33.09
746.8 34.24
746.6 31.81
856.4 29.75
793.5 33.01
770.1 32.90
746.6 29.55
798.9 19.42
857.2 24.66
771.9 29.59
901.8 24.28
754.3 20.73
900.9 26.20
746.6 46.39
746.8 39.16
746.6 41.20
856.4 33.69
793.5 38.20
770.1 41.41
746.6 37.81
798.9 24.85
857.2 27.22
771.9 44.64
901.8 37.27
754.3 33.27
900.9 36.56
746.6 53.72
746.8 48.59
746.6 51.72
856.4 35.85
793.5 53.77
770.1 53.46
746.6 48.99
798.9 31.72
857.2 39.64
771.9 51.26
901.8 43.39
754.3 39.27
900.9 37.96
746.6 55.02
746.8 49.99
746.6 53.66
856.4 37.68
793.5 56.06
770.1 56.81
746.6 50.94
798.9 33.56
857.2 41.16
771.9 52.96
901.8 44.28
754.3 40.15
712.0 57.03
712.0 44.42
712.0 51.02
712.0 53.39
712.0 35.36
712.0 25.02
712.0 23.35
712.0 52.01
712.0 38.02
712.0 39.30
712.0 61.07
712.0 56.14
712.0 55.25
712.0 54.77
845.0 50.24
845.0 46.68
845.0 46.68
845.0 22.75
845.0 25.51
845.0 34.77
845.0 36.84
845.0 45.90
845.0 41.67
845.0 56.34
845.0 47.97
845.0 61.46
871.0 44.03
871.0 55.45
699.0 55.55
699.0 57.92
699.0 25.61
699.0 33.49
699.0 59.59
699.0 29.55
699.0 37.92
699.0 61.86
750.0 62.05
750.0 32.01
750.0 72.10
750.0 39.00
750.0 65.70
750.0 32.11
750.0 40.29
750.0 74.36
801.0 21.97
801.0 9.85
801.0 15.07
801.0 23.25
801.0 43.73
801.0 13.40
801.0 24.13
801.0 44.52
801.0 62.94
801.0 59.49
801.0 25.12
801.0 23.64
801.0 35.75
801.0 38.61
801.0 68.75
801.0 66.78
719.7 23.85
895.3 32.07
895.3 11.65
785.6 19.20
785.6 48.85
785.6 39.60
712.2 43.94
712.2 34.57
712.2 54.32
712.2 24.40
842.6 15.62
945.0 21.86
945.0 10.22
895.3 14.60
945.0 18.75
842.6 31.97
842.6 23.40
895.3 25.57
842.6 41.68
785.6 27.74
945.0 8.20
734.3 9.62
664.3 25.42
734.3 15.69
714.3 27.94
704.3 32.63
724.3 17.24
714.3 19.77
664.3 39.44
744.3 25.75
734.3 33.08
739.3 24.07
689.3 21.82
734.3 21.07
769.3 14.84
724.3 32.05
759.3 11.96
734.3 25.45
784.3 22.49
769.3 25.22
674.3 39.70
744.3 13.09
689.3 38.70
759.3 7.51
789.3 17.58
754.3 21.18
759.3 18.20
704.3 17.20
759.3 22.63
704.3 21.86
714.3 12.37
724.3 25.73
689.3 37.81
674.3 21.92
704.3 33.04
784.3 14.54
734.3 26.91
764.3 8.00
754.3 31.90
789.3 10.34
784.3 19.77
739.3 37.44
784.3 11.48
689.3 24.44
764.3 17.60
724.3 10.73
714.3 31.38
781.0 13.22
781.0 20.97
781.0 27.04
781.0 32.04
781.0 35.17
781.0 36.45
781.0 38.89
885.0 6.47
885.0 12.84
885.0 18.42
885.0 21.95
885.0 24.10
885.0 25.08
856.0 21.26
856.0 25.97
856.0 11.36
856.0 31.25
856.0 32.33
856.0 33.70
863.0 9.31
863.0 26.94
863.0 27.63
863.0 29.79
812.0 34.49
812.0 36.15
812.0 12.54
812.0 27.53
812.0 32.92
885.0 9.99
845.0 7.84
845.0 12.25
833.0 11.17
833.0 17.34
783.0 17.54
783.0 30.57
808.0 14.20
808.0 24.50
795.0 15.58
795.0 26.85
758.0 26.06
758.0 38.21
745.0 43.70
745.0 30.14
820.0 12.73
820.0 20.87
770.0 20.28
770.0 34.29
630.0 19.54
694.1 47.71
781.2 43.38
748.5 29.89
692.6 6.90
800.1 33.19
800.0 4.90
942.0 4.57
942.0 25.46
800.1 24.29
692.6 33.95
806.2 11.41
849.0 20.59
631.0 25.89
849.0 29.23
891.9 31.02
748.5 10.39
781.2 33.66
839.2 27.87
694.1 19.35
856.8 11.39
716.1 12.79
716.1 39.32
943.1 4.78
717.8 16.11
631.0 43.38
749.1 20.42
856.8 6.94
750.0 15.03
749.1 13.57
800.0 32.53
692.6 15.75
942.0 7.68
717.8 38.80
750.0 33.00
942.0 17.28
856.8 24.28
800.0 24.05
839.2 36.59
716.1 50.73
839.2 13.66
631.0 14.14
749.1 47.78
849.0 2.33
781.2 16.89
717.8 23.52
750.0 6.81
750.0 39.70
943.1 17.96
749.1 32.88
891.9 22.35
800.0 10.79
849.0 7.72
630.0 41.68
630.0 9.56
839.2 6.88
717.8 50.53
806.2 17.17
806.2 30.44
694.1 9.73
800.1 3.32
943.1 26.32
806.2 43.25
891.9 6.28
856.8 32.10
694.1 36.96
631.0 54.60
716.1 21.48
781.2 9.69
943.1 8.37
748.5 39.66
891.9 10.09
748.5 4.83
800.1 10.35
692.6 43.57
630.0 51.86
830.0 11.85
830.0 17.24
830.0 27.83
830.0 35.76
830.0 38.70
821.0 14.31
821.0 17.44
821.0 31.74
821.0 37.91
821.0 39.38
809.0 15.87
809.0 9.01
809.0 33.61
809.0 40.66
809.0 40.86
789.0 12.05
789.0 17.54
769.0 18.91
769.0 25.18
734.0 30.96
721.0 43.89
721.0 54.28
734.0 36.94
774.0 14.50
774.0 22.44
613.0 12.64
613.0 26.06
613.0 33.21
613.0 36.94
613.0 44.09
613.0 52.61
613.0 59.76
613.0 67.31
613.0 69.66
613.0 71.62
613.0 74.17
775.0 18.13
775.0 22.53
775.0 27.34
775.0 29.98
775.0 31.35
775.0 32.72
763.0 6.27
763.0 14.70
763.0 23.22
763.0 27.92
763.0 31.35
825.0 39.00
825.0 41.24
806.0 14.99
825.0 13.52
739.0 24.00
739.0 37.42
784.0 11.47
774.0 22.44
754.0 21.16
754.0 31.84
769.0 14.80
769.0 25.18
789.0 17.54
765.0 14.20
765.0 21.65
765.0 29.39
825.0 13.52
825.0 16.26
825.0 31.45
825.0 37.23
806.0 18.13
806.0 32.72
806.0 39.49
806.0 41.05
806.0 42.13
817.0 18.13
817.0 26.74
613.0 61.92
613.0 47.22
613.0 51.04
613.0 55.16
613.0 41.64
784.0 13.71
784.0 19.69
754.0 31.65
758.0 19.11
758.0 39.58
758.0 48.79
739.0 24.00
739.0 37.42
784.0 11.47
784.0 19.69
850.0 14.99
850.0 27.92
850.0 34.68
850.0 37.33
850.0 38.11
613.0 33.80
613.0 42.42
613.0 48.40
613.0 55.94
613.0 58.78
613.0 67.11
800.0 20.77
800.0 25.18
800.0 29.59
817.0 21.75
734.0 39.09
721.0 24.39
896.0 50.51
896.0 74.99
680.0 37.17
741.0 33.76
658.0 16.50
829.0 19.99
695.0 36.35
651.0 33.69
844.0 15.42
722.0 33.42
730.0 39.05
720.0 27.68
684.0 26.86
804.0 45.30
705.0 30.12
772.0 15.57
785.0 44.61
655.0 53.52
774.0 57.21
757.0 65.91
805.0 52.82
821.0 33.40
729.0 18.03
698.0 37.36
710.0 32.84
815.0 42.64
737.0 40.06
696.0 41.94
790.0 61.23
778.0 40.87
736.0 33.30
709.0 52.42
846.0 15.09
783.0 38.46
780.0 37.26
656.0 35.23
829.0 42.13
744.0 31.87
790.0 41.54
688.0 39.45
827.0 37.91
768.0 44.28
813.0 31.18
780.0 23.69
789.0 32.76
761.0 32.40
695.0 28.63
689.0 36.80
697.0 18.28
872.0 33.06
778.0 31.42
795.0 31.03
824.0 44.39
816.0 12.18
689.0 25.56
753.0 36.44
893.0 32.96
728.0 23.84
824.0 26.23
830.0 17.95
792.0 40.68
822.0 19.01
733.0 33.72
713.0 8.54
678.0 13.46
762.0 32.24
780.0 23.52
643.0 29.72
763.0 49.77
759.0 52.44
794.0 40.93
817.0 44.86
812.0 13.20
675.0 37.43
805.0 29.87
802.0 56.61
697.0 12.46
868.0 23.79
805.0 13.29
745.0 39.42
690.0 46.23
822.0 44.52
817.0 23.74
774.0 26.14
884.0 15.52
666.0 43.57
784.0 35.86
689.0 41.05
699.0 28.99
760.0 46.24
828.0 26.92
869.0 10.54
822.0 25.10
764.0 29.07
868.0 9.74
749.0 33.80
638.0 39.84
783.0 26.97
641.0 27.23
680.0 30.65
704.0 33.05
623.0 24.58
643.0 21.91
669.0 30.88
709.0 15.34
612.0 24.34
636.0 23.89
623.0 22.93
614.0 29.41
695.4 28.63
688.7 36.80
696.7 18.29
871.8 32.72
778.4 31.42
795.3 28.94
824.0 40.93
815.9 12.18
688.7 25.56
753.4 36.44
892.7 32.96
727.6 23.84
824.0 26.23
830.1 17.96
792.5 38.63
822.2 19.01
732.6 33.72
712.9 8.54
678.0 13.46
762.2 32.25
780.3 23.52
643.5 29.73
762.9 49.77
759.5 52.45
794.2 40.93
816.8 44.87
811.5 13.20
674.8 37.43
805.3 29.87
802.3 56.62
696.7 12.46
867.7 23.79
804.9 13.29
744.5 39.42
690.2 46.23
822.2 44.52
816.8 23.74
774.3 26.15
884.3 15.53
665.6 43.58
784.0 35.87
688.7 41.05
698.5 28.99
760.1 46.25
828.5 26.92
868.7 10.54
822.2 25.10
764.4 29.07
867.7 9.74
749.3 33.80
679.7 37.17
741.4 33.76
657.9 16.50
829.5 19.99
694.6 36.35
651.2 38.22
844.5 15.42
722.5 33.42
730.4 39.06
719.7 27.68
683.9 26.86
804.0 45.30
705.2 30.12
772.2 15.57
785.3 44.61
655.3 53.52
774.0 57.22
756.9 65.91
804.9 52.83
821.4 33.40
728.9 18.03
697.7 37.36
709.7 35.31
815.2 42.64
736.6 40.06
695.9 43.80
790.0 61.24
778.4 40.87
735.6 33.31
709.5 52.43
846.0 15.09
782.9 38.46
779.7 37.27
655.6 35.23
829.5 42.14
744.2 31.88
790.4 41.54
688.2 39.46
826.8 37.92
768.3 44.28
813.4 31.18
780.0 23.70
788.9 32.77
761.5 32.40
