# Supplementary material for: Analysis of cause-effect inference by comparing regression errors
Source: PeerJ Comput Sci. 2019 Jan 21;5:e169. doi: 10.7717/peerj-cs.169 (PMC7924496; doi:10.7717/peerj-cs.169)
Supplement: Supplemental Information 2 — Contains artificial and real-world data sets. [file peerj-cs-05-169-s002.zip › CEP data/pair0032.txt]

28 79.99
28 61.89
270 40.27
365 41.05
360 44.30
90 47.03
365 43.70
28 36.45
28 45.85
28 39.29
90 38.07
28 28.02
270 43.01
90 42.33
28 47.81
90 52.91
90 39.36
365 56.14
90 40.56
180 42.62
180 41.84
28 28.24
3 8.06
180 44.21
365 52.52
270 53.30
270 41.15
180 52.12
28 37.43
7 38.60
365 55.26
365 52.91
180 41.72
270 42.13
365 53.69
270 38.41
28 30.08
90 37.72
90 42.23
180 36.25
90 50.46
365 43.70
365 39.00
180 53.10
90 41.54
7 35.08
3 15.05
180 40.76
7 26.26
7 32.82
180 39.78
180 46.93
90 33.12
90 49.19
7 14.59
7 14.64
365 41.93
3 9.13
180 50.95
28 33.02
270 54.38
270 51.73
3 9.87
270 50.66
180 48.70
270 55.06
360 44.70
7 30.28
28 40.86
28 71.99
3 34.40
3 28.80
3 33.40
3 36.30
3 29.00
3 37.80
3 40.20
3 33.40
3 28.10
3 41.30
3 33.40
3 25.20
3 41.10
3 35.30
3 28.30
3 28.60
3 35.30
3 24.40
3 35.30
3 39.30
3 40.60
3 35.30
3 24.10
7 46.20
7 42.80
7 49.20
7 46.80
7 45.70
7 55.60
7 54.90
7 49.20
7 34.90
7 46.90
7 49.20
7 33.40
7 54.10
7 55.90
7 49.80
7 47.10
7 55.90
7 38.00
7 55.90
7 56.10
7 59.09
7 22.90
7 35.10
28 61.09
28 59.80
28 60.29
28 61.80
28 56.70
28 68.30
28 66.90
28 60.29
28 50.70
28 56.40
28 60.29
28 55.50
28 68.50
28 71.30
28 74.70
28 52.20
28 71.30
28 67.70
28 71.30
28 66.00
28 74.50
28 71.30
28 49.90
56 63.40
56 64.90
56 64.30
56 64.90
56 60.20
56 72.30
56 69.30
56 64.30
56 55.20
56 58.80
56 64.30
56 66.10
56 73.70
56 77.30
56 80.20
56 54.90
56 77.30
56 72.99
56 77.30
56 71.70
56 79.40
56 77.30
56 59.89
91 64.90
91 66.60
91 65.20
91 66.70
91 62.50
91 74.19
91 70.70
91 65.20
91 57.60
91 59.20
91 65.20
91 68.10
91 75.50
91 79.30
91 56.50
91 79.30
91 76.80
91 79.30
91 73.30
91 82.60
91 79.30
91 67.80
3 11.58
14 24.45
28 24.89
56 29.45
100 40.71
3 10.38
14 22.14
28 22.84
56 27.66
100 34.56
3 12.45
14 24.99
28 25.72
56 33.96
100 37.34
3 15.04
14 21.06
28 26.40
56 35.34
100 40.57
3 12.47
14 20.92
28 24.90
56 34.20
100 39.61
3 10.03
14 20.08
28 24.48
56 31.54
100 35.34
3 9.45
14 22.72
28 28.47
56 38.56
100 40.39
3 10.76
14 25.48
28 21.54
56 28.63
100 33.54
3 7.75
14 17.82
28 24.24
56 32.85
100 39.23
3 18.00
14 30.39
28 45.71
56 50.77
100 53.90
3 13.18
14 17.84
28 40.23
56 47.13
100 49.97
3 13.36
14 22.32
28 24.54
56 31.35
100 40.86
3 19.93
14 25.69
28 30.23
56 39.59
100 44.30
3 13.82
14 24.92
28 29.22
56 38.33
100 42.35
3 13.54
14 26.31
28 31.64
56 42.55
100 42.92
3 13.33
14 25.37
28 37.40
56 44.40
100 47.74
3 19.52
14 31.35
28 38.50
56 45.08
100 47.82
3 15.44
14 26.77
28 33.73
56 42.70
100 45.84
3 17.22
14 29.93
28 29.65
56 36.97
100 43.58
3 13.12
14 24.43
28 32.66
56 36.64
100 44.21
3 13.62
14 21.60
28 27.77
56 35.57
100 45.37
3 7.32
14 21.50
28 31.27
56 43.50
100 48.67
3 7.40
14 23.51
28 31.12
56 39.15
100 48.15
3 22.50
14 34.67
28 34.74
56 45.08
100 48.97
3 23.14
14 41.89
28 48.28
56 51.04
100 55.64
3 22.95
14 35.23
28 39.94
56 48.72
100 52.04
3 21.02
14 33.36
28 33.94
56 44.14
100 45.37
3 15.36
14 28.68
28 30.85
56 42.03
100 51.06
3 21.78
14 42.29
28 50.60
56 55.83
100 60.95
3 23.52
14 42.22
28 52.50
56 60.32
100 66.42
3 23.80
14 38.77
28 51.33
56 56.85
100 58.61
3 21.91
14 36.99
28 47.40
56 51.96
100 56.74
3 17.57
14 33.73
28 40.15
56 46.64
100 50.08
3 17.37
14 33.70
28 45.94
56 51.43
100 59.30
3 30.45
14 47.71
28 63.14
56 66.82
100 66.95
3 27.42
14 35.96
28 55.51
56 61.99
100 63.53
3 18.02
14 38.60
28 52.20
56 53.96
100 56.63
3 15.34
14 26.05
28 30.22
56 37.27
100 46.23
3 16.28
14 25.62
28 31.97
56 36.30
100 43.06
28 67.57
28 57.23
28 81.75
28 64.02
28 78.80
28 41.37
28 60.28
28 56.83
28 51.02
28 55.55
28 44.13
28 39.38
28 55.65
28 47.28
28 44.33
28 52.30
28 49.25
28 41.37
28 29.16
28 39.40
28 39.30
28 67.87
28 58.52
28 53.58
28 59.00
28 76.24
28 69.84
3 14.40
3 19.42
3 20.73
3 14.94
3 21.29
3 23.08
3 15.52
3 15.82
3 12.55
3 8.49
3 15.61
3 12.18
3 11.98
14 16.88
14 33.09
14 34.24
14 31.81
14 29.75
14 33.01
14 32.90
14 29.55
14 19.42
14 24.66
14 29.59
14 24.28
14 20.73
28 26.20
28 46.39
28 39.16
28 41.20
28 33.69
28 38.20
28 41.41
28 37.81
28 24.85
28 27.22
28 44.64
28 37.27
28 33.27
56 36.56
56 53.72
56 48.59
56 51.72
56 35.85
56 53.77
56 53.46
56 48.99
56 31.72
56 39.64
56 51.26
56 43.39
56 39.27
100 37.96
100 55.02
100 49.99
100 53.66
100 37.68
100 56.06
100 56.81
100 50.94
100 33.56
100 41.16
100 52.96
100 44.28
100 40.15
28 57.03
28 44.42
28 51.02
28 53.39
3 35.36
3 25.02
3 23.35
7 52.01
7 38.02
7 39.30
56 61.07
56 56.14
56 55.25
56 54.77
28 50.24
28 46.68
28 46.68
3 22.75
3 25.51
3 34.77
7 36.84
7 45.90
7 41.67
56 56.34
56 47.97
56 61.46
28 44.03
28 55.45
28 55.55
28 57.92
3 25.61
7 33.49
56 59.59
3 29.55
7 37.92
56 61.86
28 62.05
3 32.01
28 72.10
7 39.00
56 65.70
3 32.11
7 40.29
56 74.36
28 21.97
3 9.85
7 15.07
56 23.25
28 43.73
3 13.40
7 24.13
56 44.52
28 62.94
28 59.49
3 25.12
3 23.64
7 35.75
7 38.61
56 68.75
56 66.78
28 23.85
90 32.07
3 11.65
3 19.20
90 48.85
28 39.60
28 43.94
7 34.57
90 54.32
3 24.40
3 15.62
90 21.86
7 10.22
7 14.60
28 18.75
28 31.97
7 23.40
28 25.57
90 41.68
7 27.74
3 8.20
7 9.62
7 25.42
7 15.69
28 27.94
28 32.63
7 17.24
7 19.77
28 39.44
28 25.75
28 33.08
7 24.07
7 21.82
28 21.07
7 14.84
28 32.05
7 11.96
7 25.45
28 22.49
28 25.22
28 39.70
7 13.09
28 38.70
7 7.51
28 17.58
7 21.18
28 18.20
7 17.20
28 22.63
7 21.86
7 12.37
28 25.73
28 37.81
7 21.92
28 33.04
7 14.54
28 26.91
7 8.00
28 31.90
7 10.34
28 19.77
28 37.44
7 11.48
7 24.44
28 17.60
7 10.73
28 31.38
3 13.22
7 20.97
14 27.04
28 32.04
90 35.17
180 36.45
365 38.89
3 6.47
14 12.84
28 18.42
90 21.95
180 24.10
365 25.08
14 21.26
28 25.97
3 11.36
90 31.25
180 32.33
360 33.70
3 9.31
90 26.94
180 27.63
365 29.79
180 34.49
365 36.15
3 12.54
28 27.53
90 32.92
7 9.99
7 7.84
28 12.25
7 11.17
28 17.34
7 17.54
28 30.57
7 14.20
28 24.50
7 15.58
28 26.85
7 26.06
28 38.21
28 43.70
7 30.14
7 12.73
28 20.87
7 20.28
28 34.29
7 19.54
90 47.71
90 43.38
28 29.89
3 6.90
90 33.19
3 4.90
3 4.57
90 25.46
28 24.29
28 33.95
3 11.41
28 20.59
7 25.89
90 29.23
90 31.02
7 10.39
28 33.66
28 27.87
7 19.35
7 11.39
3 12.79
28 39.32
3 4.78
3 16.11
28 43.38
7 20.42
3 6.94
7 15.03
3 13.57
90 32.53
7 15.75
7 7.68
28 38.80
28 33.00
28 17.28
28 24.28
28 24.05
90 36.59
90 50.73
7 13.66
3 14.14
90 47.78
3 2.33
7 16.89
7 23.52
3 6.81
90 39.70
28 17.96
28 32.88
28 22.35
7 10.79
7 7.72
28 41.68
3 9.56
3 6.88
90 50.53
7 17.17
28 30.44
3 9.73
3 3.32
90 26.32
90 43.25
3 6.28
90 32.10
28 36.96
90 54.60
7 21.48
3 9.69
7 8.37
90 39.66
7 10.09
3 4.83
7 10.35
90 43.57
90 51.86
3 11.85
7 17.24
28 27.83
90 35.76
120 38.70
3 14.31
7 17.44
28 31.74
90 37.91
120 39.38
3 15.87
7 9.01
28 33.61
90 40.66
120 40.86
7 12.05
28 17.54
7 18.91
28 25.18
7 30.96
28 43.89
90 54.28
28 36.94
7 14.50
28 22.44
1 12.64
3 26.06
7 33.21
14 36.94
28 44.09
7 52.61
14 59.76
28 67.31
90 69.66
180 71.62
270 74.17
7 18.13
14 22.53
28 27.34
56 29.98
90 31.35
180 32.72
1 6.27
3 14.70
7 23.22
14 27.92
28 31.35
180 39.00
360 41.24
3 14.99
3 13.52
7 24.00
28 37.42
7 11.47
28 22.44
7 21.16
28 31.84
7 14.80
28 25.18
28 17.54
7 14.20
28 21.65
90 29.39
3 13.52
7 16.26
28 31.45
90 37.23
7 18.13
28 32.72
90 39.49
180 41.05
360 42.13
14 18.13
180 26.74
180 61.92
90 47.22
180 51.04
270 55.16
3 41.64
7 13.71
28 19.69
28 31.65
3 19.11
28 39.58
90 48.79
7 24.00
28 37.42
7 11.47
28 19.69
7 14.99
28 27.92
90 34.68
180 37.33
360 38.11
3 33.80
7 42.42
14 48.40
28 55.94
90 58.78
270 67.11
14 20.77
28 25.18
180 29.59
28 21.75
28 39.09
3 24.39
7 50.51
28 74.99
28 37.17
28 33.76
28 16.50
28 19.99
28 36.35
28 33.69
28 15.42
28 33.42
28 39.05
28 27.68
28 26.86
28 45.30
28 30.12
28 15.57
28 44.61
28 53.52
28 57.21
28 65.91
28 52.82
28 33.40
28 18.03
28 37.36
28 32.84
28 42.64
28 40.06
28 41.94
28 61.23
28 40.87
28 33.30
28 52.42
28 15.09
28 38.46
28 37.26
28 35.23
28 42.13
28 31.87
28 41.54
28 39.45
28 37.91
28 44.28
28 31.18
28 23.69
28 32.76
28 32.40
28 28.63
28 36.80
28 18.28
28 33.06
28 31.42
28 31.03
28 44.39
28 12.18
28 25.56
28 36.44
28 32.96
28 23.84
28 26.23
28 17.95
28 40.68
28 19.01
28 33.72
28 8.54
28 13.46
28 32.24
28 23.52
28 29.72
28 49.77
28 52.44
28 40.93
28 44.86
28 13.20
28 37.43
28 29.87
28 56.61
28 12.46
28 23.79
28 13.29
28 39.42
28 46.23
28 44.52
28 23.74
28 26.14
28 15.52
28 43.57
28 35.86
28 41.05
28 28.99
28 46.24
28 26.92
28 10.54
28 25.10
28 29.07
28 9.74
28 33.80
28 39.84
28 26.97
28 27.23
28 30.65
28 33.05
28 24.58
28 21.91
28 30.88
28 15.34
28 24.34
28 23.89
28 22.93
28 29.41
28 28.63
28 36.80
28 18.29
28 32.72
28 31.42
28 28.94
28 40.93
28 12.18
28 25.56
28 36.44
28 32.96
28 23.84
28 26.23
28 17.96
28 38.63
28 19.01
28 33.72
28 8.54
28 13.46
28 32.25
28 23.52
28 29.73
28 49.77
28 52.45
28 40.93
28 44.87
28 13.20
28 37.43
28 29.87
28 56.62
28 12.46
28 23.79
28 13.29
28 39.42
28 46.23
28 44.52
28 23.74
28 26.15
28 15.53
28 43.58
28 35.87
28 41.05
28 28.99
28 46.25
28 26.92
28 10.54
28 25.10
28 29.07
28 9.74
28 33.80
28 37.17
28 33.76
28 16.50
28 19.99
28 36.35
28 38.22
28 15.42
28 33.42
28 39.06
28 27.68
28 26.86
28 45.30
28 30.12
28 15.57
28 44.61
28 53.52
28 57.22
28 65.91
28 52.83
28 33.40
28 18.03
28 37.36
28 35.31
28 42.64
28 40.06
28 43.80
28 61.24
28 40.87
28 33.31
28 52.43
28 15.09
28 38.46
28 37.27
28 35.23
28 42.14
28 31.88
28 41.54
28 39.46
28 37.92
28 44.28
28 31.18
28 23.70
28 32.77
28 32.40
