# Supplementary material for: Analysis of cause-effect inference by comparing regression errors
Source: PeerJ Comput Sci. 2019 Jan 21;5:e169. doi: 10.7717/peerj-cs.169 (PMC7924496; doi:10.7717/peerj-cs.169)
Supplement: Supplemental Information 2 — Contains artificial and real-world data sets. [file peerj-cs-05-169-s002.zip › CEP data/pair0033.txt]

0.0 85
0.0 85
0.0 86
0.0 91
0.0 87
0.0 98
0.5 88
0.5 88
0.5 92
0.5 90
0.5 89
0.5 82
0.5 90
0.5 86
0.5 96
0.5 91
0.5 89
0.5 89
0.5 91
0.5 94
0.5 92
0.5 93
0.5 90
0.5 96
0.5 84
0.5 92
0.5 90
0.5 88
0.5 91
0.5 87
0.5 86
0.5 91
0.5 93
0.5 88
0.5 94
0.5 91
0.5 85
0.5 79
0.5 85
0.5 89
0.5 84
0.5 89
0.5 89
0.5 86
0.5 85
0.5 88
0.5 92
0.5 95
0.5 91
0.5 83
0.5 89
0.5 85
0.5 92
0.5 94
0.5 87
0.5 85
0.5 84
0.5 88
0.5 96
0.5 90
0.5 90
0.5 90
0.5 91
0.5 91
1.0 87
1.0 89
1.0 89
1.0 85
1.0 103
1.0 90
2.0 90
2.0 90
2.0 87
2.0 90
2.0 86
2.0 90
2.0 87
2.0 96
2.0 91
2.0 95
2.0 92
2.0 89
2.0 91
2.0 94
2.0 92
2.0 94
2.0 88
2.0 92
3.0 92
3.0 84
3.0 88
3.0 86
3.0 99
3.0 88
3.0 89
3.0 90
3.0 81
3.0 89
3.0 89
3.0 92
3.0 85
3.0 92
4.0 89
4.0 90
4.0 88
4.0 89
4.0 91
4.0 91
4.0 91
4.0 88
4.0 87
4.0 87
4.0 87
4.0 88
4.0 90
4.0 86
4.0 92
4.0 85
4.0 89
4.0 91
4.0 96
4.0 79
4.0 90
4.0 89
4.0 88
4.0 90
4.0 92
4.0 91
4.0 83
4.0 90
5.0 92
5.0 93
5.0 86
5.0 97
5.0 87
5.0 86
5.0 87
5.0 92
5.0 90
5.0 99
6.0 92
6.0 95
6.0 91
6.0 92
6.0 95
6.0 90
6.0 96
6.0 95
6.0 92
6.0 91
6.0 82
6.0 92
6.0 90
6.0 88
6.0 100
6.0 98
6.0 91
6.0 92
6.0 93
6.0 90
6.0 97
6.0 93
6.0 90
6.0 92
6.0 88
6.0 89
7.0 92
7.0 92
7.0 93
8.0 97
8.0 84
8.0 96
8.0 90
8.0 92
8.0 90
8.0 97
8.0 91
8.0 93
8.0 92
8.0 90
8.0 91
9.0 92
10.0 92
10.0 86
10.0 98
10.0 95
12.0 92
12.0 97
16.0 93
20.0 94
0.0 87
0.0 88
0.0 84
0.5 94
0.5 97
0.5 92
0.5 82
0.5 88
0.5 95
0.5 88
0.5 91
0.5 83
0.5 91
0.5 86
0.5 91
0.5 89
0.5 90
0.5 90
0.5 89
0.5 85
0.5 85
0.5 78
0.5 88
0.5 89
0.5 92
0.5 89
0.5 91
0.5 94
0.5 88
0.5 88
0.5 84
0.5 90
0.5 87
0.5 65
0.5 90
0.5 85
0.5 88
0.5 86
0.5 82
0.5 86
0.5 94
0.5 87
0.5 98
0.5 94
0.5 83
0.5 93
0.5 101
0.5 92
0.5 92
0.5 86
0.5 85
0.5 86
0.5 86
1.0 81
1.0 91
1.0 91
1.0 92
1.0 91
1.0 93
1.0 90
1.0 87
1.0 83
1.0 95
1.0 93
2.0 84
2.0 87
2.0 86
2.0 86
2.0 88
2.0 90
2.0 88
2.0 93
2.0 98
2.0 91
2.0 87
2.0 94
2.0 88
2.0 89
2.0 87
2.0 93
2.0 88
3.0 94
3.0 91
3.0 90
3.0 91
3.0 88
3.0 82
3.0 85
4.0 91
4.0 98
4.0 86
4.0 89
4.0 82
4.0 83
4.0 96
4.0 94
4.0 93
4.0 93
4.0 84
4.0 91
4.0 90
4.0 87
4.0 91
4.0 86
4.0 91
4.0 88
4.0 85
4.0 89
4.0 95
4.0 94
5.0 96
5.0 90
5.0 94
5.0 99
5.0 93
5.0 94
5.0 92
6.0 87
6.0 92
6.0 98
6.0 92
6.0 97
6.0 93
6.0 93
6.0 95
6.0 99
6.0 98
6.0 92
6.0 96
6.0 95
6.0 86
7.0 91
7.0 102
7.0 85
8.0 91
8.0 91
8.0 93
8.0 87
8.0 98
8.0 82
8.0 95
8.0 97
8.0 100
9.0 88
10.0 91
10.0 92
10.0 86
10.0 91
10.0 87
10.0 87
12.0 99
12.0 96
15.0 98
16.0 91
20.0 98
