# Supplementary material for: Analysis of cause-effect inference by comparing regression errors
Source: PeerJ Comput Sci. 2019 Jan 21;5:e169. doi: 10.7717/peerj-cs.169 (PMC7924496; doi:10.7717/peerj-cs.169)
Supplement: Supplemental Information 2 — Contains artificial and real-world data sets. [file peerj-cs-05-169-s002.zip › CEP data/pair0034.txt]

0.0 92
0.0 64
0.0 54
0.0 78
0.0 70
0.0 55
0.5 62
0.5 67
0.5 54
0.5 60
0.5 52
0.5 62
0.5 64
0.5 77
0.5 67
0.5 78
0.5 67
0.5 79
0.5 107
0.5 116
0.5 59
0.5 23
0.5 60
0.5 68
0.5 80
0.5 70
0.5 47
0.5 66
0.5 102
0.5 41
0.5 79
0.5 57
0.5 77
0.5 96
0.5 65
0.5 72
0.5 54
0.5 39
0.5 85
0.5 63
0.5 92
0.5 68
0.5 101
0.5 84
0.5 65
0.5 61
0.5 56
0.5 50
0.5 75
0.5 40
0.5 74
0.5 64
0.5 57
0.5 48
0.5 52
0.5 65
0.5 82
0.5 49
0.5 67
0.5 63
0.5 45
0.5 72
0.5 55
0.5 52
1.0 71
1.0 77
1.0 67
1.0 51
1.0 75
1.0 63
2.0 63
2.0 67
2.0 66
2.0 73
2.0 54
2.0 80
2.0 90
2.0 72
2.0 55
2.0 78
2.0 101
2.0 51
2.0 99
2.0 58
2.0 60
2.0 58
2.0 47
2.0 65
3.0 79
3.0 83
3.0 68
3.0 48
3.0 69
3.0 66
3.0 62
3.0 51
3.0 61
3.0 89
3.0 65
3.0 75
3.0 59
3.0 61
4.0 63
4.0 84
4.0 95
4.0 35
4.0 80
4.0 109
4.0 65
4.0 107
4.0 76
4.0 86
4.0 42
4.0 80
4.0 96
4.0 67
4.0 40
4.0 60
4.0 90
4.0 57
4.0 55
4.0 101
4.0 134
4.0 76
4.0 93
4.0 67
4.0 73
4.0 55
4.0 45
4.0 74
5.0 66
5.0 63
5.0 78
5.0 44
5.0 59
5.0 44
5.0 64
5.0 57
5.0 70
5.0 59
6.0 80
6.0 60
6.0 63
6.0 62
6.0 50
6.0 76
6.0 70
6.0 62
6.0 62
6.0 63
6.0 56
6.0 82
6.0 63
6.0 37
6.0 60
6.0 43
6.0 74
6.0 87
6.0 99
6.0 72
6.0 93
6.0 50
6.0 57
6.0 76
6.0 55
6.0 63
7.0 79
7.0 93
7.0 84
8.0 71
8.0 99
8.0 44
8.0 62
8.0 94
8.0 67
8.0 71
8.0 69
8.0 59
8.0 95
8.0 50
8.0 62
9.0 93
10.0 77
10.0 66
10.0 57
10.0 80
12.0 108
12.0 92
16.0 77
20.0 83
0.0 75
0.0 56
0.0 97
0.5 91
0.5 62
0.5 85
0.5 48
0.5 74
0.5 77
0.5 94
0.5 70
0.5 54
0.5 105
0.5 79
0.5 96
0.5 82
0.5 73
0.5 87
0.5 82
0.5 79
0.5 119
0.5 69
0.5 107
0.5 115
0.5 67
0.5 101
0.5 84
0.5 101
0.5 46
0.5 122
0.5 88
0.5 79
0.5 69
0.5 63
0.5 64
0.5 58
0.5 81
0.5 78
0.5 74
0.5 58
0.5 56
0.5 57
0.5 74
0.5 75
0.5 68
0.5 56
0.5 65
0.5 65
0.5 58
0.5 58
0.5 62
0.5 57
0.5 54
1.0 41
1.0 67
1.0 80
1.0 60
1.0 60
1.0 65
1.0 63
1.0 92
1.0 78
1.0 62
1.0 59
2.0 82
2.0 71
2.0 44
2.0 66
2.0 58
2.0 61
2.0 69
2.0 87
2.0 58
2.0 44
2.0 75
2.0 91
2.0 85
2.0 109
2.0 59
2.0 58
2.0 57
3.0 65
3.0 71
3.0 55
3.0 64
3.0 47
3.0 72
3.0 58
4.0 54
4.0 50
4.0 62
4.0 48
4.0 68
4.0 70
4.0 70
4.0 117
4.0 45
4.0 49
4.0 73
4.0 63
4.0 57
4.0 45
4.0 68
4.0 55
4.0 86
4.0 46
4.0 52
4.0 72
4.0 59
4.0 43
5.0 56
5.0 52
5.0 45
5.0 42
5.0 102
5.0 71
5.0 73
6.0 54
6.0 67
6.0 101
6.0 53
6.0 94
6.0 43
6.0 68
6.0 36
6.0 86
6.0 66
6.0 80
6.0 74
6.0 93
6.0 109
7.0 46
7.0 82
7.0 50
8.0 57
8.0 52
8.0 70
8.0 55
8.0 123
8.0 55
8.0 73
8.0 80
8.0 83
9.0 91
10.0 138
10.0 41
10.0 123
10.0 93
10.0 87
10.0 56
12.0 75
12.0 69
15.0 77
16.0 68
20.0 99
