# Supplementary material for: Analysis of cause-effect inference by comparing regression errors
Source: PeerJ Comput Sci. 2019 Jan 21;5:e169. doi: 10.7717/peerj-cs.169 (PMC7924496; doi:10.7717/peerj-cs.169)
Supplement: Supplemental Information 2 — Contains artificial and real-world data sets. [file peerj-cs-05-169-s002.zip › CEP data/pair0034_des.txt]

Information for pairs0035:

https://archive.ics.uci.edu/ml/datasets/Liver+Disorders

Title: BUPA liver disorders

2. Source information:
   -- Creators: BUPA Medical Research Ltd.
   -- Donor: Richard S. Forsyth
             8 Grosvenor Avenue
             Mapperley Park
             Nottingham NG3 5DX
             0602-621676
   -- Date: 5/15/1990

4. Relevant information:
   -- The second variable is a blood test which is thought
      to be sensitive to liver disorders that might arise from
      excessive alcohol consumption.  Each line 
      constitutes the record of a single male individual.

x:    drinks	number of half-pint equivalents of alcoholic beverages
                drunk per day


y:    alkphos	alkaline phosphotase


ground truth:
x-->y
