# Supplementary material for: Analysis of cause-effect inference by comparing regression errors
Source: PeerJ Comput Sci. 2019 Jan 21;5:e169. doi: 10.7717/peerj-cs.169 (PMC7924496; doi:10.7717/peerj-cs.169)
Supplement: Supplemental Information 2 — Contains artificial and real-world data sets. [file peerj-cs-05-169-s002.zip › CEP data/pair0035.txt]

0.0 45
0.0 59
0.0 33
0.0 34
0.0 12
0.0 13
0.5 20
0.5 21
0.5 22
0.5 25
0.5 13
0.5 17
0.5 61
0.5 25
0.5 29
0.5 20
0.5 23
0.5 17
0.5 20
0.5 11
0.5 35
0.5 35
0.5 23
0.5 18
0.5 47
0.5 24
0.5 28
0.5 20
0.5 17
0.5 31
0.5 28
0.5 31
0.5 32
0.5 28
0.5 22
0.5 155
0.5 47
0.5 14
0.5 25
0.5 24
0.5 68
0.5 26
0.5 18
0.5 18
0.5 25
0.5 19
0.5 14
0.5 29
0.5 24
0.5 29
0.5 19
0.5 24
0.5 64
0.5 11
0.5 21
0.5 23
0.5 21
0.5 20
0.5 26
0.5 24
0.5 33
0.5 14
0.5 4
0.5 15
1.0 32
1.0 26
1.0 5
1.0 26
1.0 19
1.0 16
2.0 29
2.0 35
2.0 27
2.0 34
2.0 20
2.0 19
2.0 43
2.0 28
2.0 9
2.0 27
2.0 34
2.0 41
2.0 42
2.0 21
2.0 30
2.0 21
2.0 33
2.0 17
3.0 22
3.0 20
3.0 27
3.0 20
3.0 45
3.0 23
3.0 42
3.0 23
3.0 32
3.0 23
3.0 26
3.0 26
3.0 25
3.0 18
4.0 22
4.0 18
4.0 25
4.0 27
4.0 37
4.0 33
4.0 17
4.0 29
4.0 22
4.0 28
4.0 26
4.0 24
4.0 34
4.0 11
4.0 19
4.0 17
4.0 15
4.0 15
4.0 48
4.0 17
4.0 14
4.0 14
4.0 29
4.0 10
4.0 24
4.0 28
4.0 19
4.0 19
5.0 21
5.0 26
5.0 47
5.0 113
5.0 15
5.0 21
5.0 16
5.0 21
5.0 25
5.0 17
6.0 10
6.0 26
6.0 25
6.0 37
6.0 13
6.0 37
6.0 70
6.0 64
6.0 20
6.0 25
6.0 67
6.0 27
6.0 12
6.0 9
6.0 29
6.0 35
6.0 87
6.0 57
6.0 36
6.0 17
6.0 21
6.0 18
6.0 20
6.0 31
6.0 19
6.0 24
7.0 70
7.0 58
7.0 58
8.0 29
8.0 33
8.0 42
8.0 22
8.0 18
8.0 77
8.0 29
8.0 25
8.0 17
8.0 85
8.0 26
8.0 59
9.0 22
10.0 86
10.0 22
10.0 31
10.0 50
12.0 53
12.0 22
16.0 39
20.0 81
0.0 25
0.0 23
0.0 41
0.5 27
0.5 17
0.5 25
0.5 27
0.5 31
0.5 30
0.5 26
0.5 19
0.5 27
0.5 40
0.5 37
0.5 35
0.5 23
0.5 24
0.5 19
0.5 33
0.5 17
0.5 30
0.5 24
0.5 34
0.5 17
0.5 23
0.5 27
0.5 11
0.5 41
0.5 29
0.5 35
0.5 28
0.5 18
0.5 22
0.5 19
0.5 12
0.5 18
0.5 41
0.5 52
0.5 38
0.5 36
0.5 30
0.5 30
0.5 148
0.5 20
0.5 17
0.5 25
0.5 18
0.5 25
0.5 14
0.5 16
0.5 15
0.5 13
0.5 26
1.0 33
1.0 32
1.0 21
1.0 23
1.0 32
1.0 28
1.0 45
1.0 21
1.0 31
1.0 24
1.0 41
2.0 43
2.0 33
2.0 24
2.0 28
2.0 31
2.0 28
2.0 70
2.0 18
2.0 33
2.0 18
2.0 37
2.0 30
2.0 14
2.0 26
2.0 37
2.0 20
2.0 9
3.0 38
3.0 12
3.0 20
3.0 21
3.0 35
3.0 31
3.0 83
4.0 25
4.0 27
4.0 29
4.0 32
4.0 20
4.0 17
4.0 21
4.0 77
4.0 11
4.0 27
4.0 46
4.0 17
4.0 31
4.0 19
4.0 14
4.0 29
4.0 52
4.0 15
4.0 22
4.0 33
4.0 23
4.0 154
5.0 38
5.0 10
5.0 20
5.0 14
5.0 47
5.0 25
5.0 33
6.0 41
6.0 15
6.0 31
6.0 51
6.0 43
6.0 11
6.0 24
6.0 38
6.0 58
6.0 103
6.0 10
6.0 27
6.0 21
6.0 16
7.0 30
7.0 34
7.0 12
8.0 33
8.0 76
8.0 46
8.0 36
8.0 28
8.0 18
8.0 20
8.0 17
8.0 25
9.0 56
10.0 45
10.0 37
10.0 20
10.0 35
10.0 15
10.0 52
12.0 26
12.0 53
15.0 55
16.0 27
20.0 57
