# Supplementary material for: Analysis of cause-effect inference by comparing regression errors
Source: PeerJ Comput Sci. 2019 Jan 21;5:e169. doi: 10.7717/peerj-cs.169 (PMC7924496; doi:10.7717/peerj-cs.169)
Supplement: Supplemental Information 2 — Contains artificial and real-world data sets. [file peerj-cs-05-169-s002.zip › CEP data/pair0036.txt]

0.0 27
0.0 32
0.0 16
0.0 24
0.0 28
0.0 17
0.5 17
0.5 11
0.5 20
0.5 19
0.5 24
0.5 17
0.5 32
0.5 19
0.5 20
0.5 31
0.5 16
0.5 17
0.5 20
0.5 33
0.5 13
0.5 20
0.5 27
0.5 19
0.5 33
0.5 13
0.5 15
0.5 21
0.5 13
0.5 19
0.5 16
0.5 23
0.5 18
0.5 21
0.5 18
0.5 68
0.5 33
0.5 19
0.5 26
0.5 20
0.5 37
0.5 39
0.5 25
0.5 14
0.5 14
0.5 21
0.5 16
0.5 25
0.5 22
0.5 25
0.5 23
0.5 22
0.5 36
0.5 23
0.5 19
0.5 29
0.5 21
0.5 22
0.5 26
0.5 24
0.5 34
0.5 15
0.5 8
0.5 22
1.0 19
1.0 20
1.0 17
1.0 24
1.0 30
1.0 21
2.0 23
2.0 19
2.0 22
2.0 21
2.0 21
2.0 14
2.0 28
2.0 19
2.0 25
2.0 25
2.0 30
2.0 22
2.0 33
2.0 18
2.0 27
2.0 18
2.0 26
2.0 25
3.0 20
3.0 25
3.0 21
3.0 20
3.0 32
3.0 12
3.0 30
3.0 17
3.0 37
3.0 18
3.0 18
3.0 26
3.0 20
3.0 13
4.0 27
4.0 23
4.0 19
4.0 29
4.0 23
4.0 15
4.0 5
4.0 20
4.0 55
4.0 23
4.0 23
4.0 25
4.0 49
4.0 15
4.0 20
4.0 21
4.0 17
4.0 16
4.0 39
4.0 27
4.0 20
4.0 21
4.0 27
4.0 16
4.0 21
4.0 28
4.0 21
4.0 14
5.0 16
5.0 18
5.0 39
5.0 45
5.0 19
5.0 11
5.0 20
5.0 23
5.0 23
5.0 19
6.0 26
6.0 22
6.0 26
6.0 21
6.0 14
6.0 19
6.0 26
6.0 42
6.0 23
6.0 26
6.0 38
6.0 24
6.0 26
6.0 15
6.0 23
6.0 23
6.0 50
6.0 25
6.0 34
6.0 19
6.0 20
6.0 25
6.0 26
6.0 28
6.0 17
6.0 29
7.0 32
7.0 35
7.0 47
8.0 22
8.0 19
8.0 23
8.0 21
8.0 17
8.0 39
8.0 22
8.0 25
8.0 20
8.0 48
8.0 22
8.0 47
9.0 28
10.0 41
10.0 24
10.0 34
10.0 64
12.0 33
12.0 28
16.0 37
20.0 34
0.0 21
0.0 18
0.0 20
0.5 20
0.5 13
0.5 20
0.5 15
0.5 25
0.5 14
0.5 18
0.5 19
0.5 15
0.5 26
0.5 28
0.5 22
0.5 14
0.5 23
0.5 25
0.5 32
0.5 8
0.5 26
0.5 18
0.5 21
0.5 27
0.5 15
0.5 34
0.5 12
0.5 20
0.5 22
0.5 29
0.5 25
0.5 15
0.5 26
0.5 20
0.5 17
0.5 24
0.5 27
0.5 29
0.5 28
0.5 27
0.5 18
0.5 30
0.5 75
0.5 25
0.5 20
0.5 21
0.5 21
0.5 20
0.5 16
0.5 23
0.5 13
0.5 20
0.5 30
1.0 27
1.0 26
1.0 19
1.0 15
1.0 14
1.0 22
1.0 24
1.0 22
1.0 19
1.0 23
1.0 30
2.0 32
2.0 20
2.0 15
2.0 24
2.0 17
2.0 29
2.0 24
2.0 17
2.0 21
2.0 18
2.0 19
2.0 26
2.0 15
2.0 25
2.0 27
2.0 23
2.0 15
3.0 27
3.0 22
3.0 20
3.0 17
3.0 26
3.0 20
3.0 49
4.0 22
4.0 25
4.0 21
4.0 22
4.0 22
4.0 19
4.0 26
4.0 56
4.0 14
4.0 21
4.0 32
4.0 17
4.0 18
4.0 13
4.0 20
4.0 35
4.0 47
4.0 33
4.0 23
4.0 27
4.0 18
4.0 82
5.0 26
5.0 17
5.0 16
5.0 21
5.0 23
5.0 26
5.0 34
6.0 29
6.0 14
6.0 26
6.0 33
6.0 43
6.0 16
6.0 18
6.0 19
6.0 42
6.0 57
6.0 26
6.0 25
6.0 27
6.0 22
7.0 24
7.0 78
7.0 18
8.0 23
8.0 32
8.0 30
8.0 19
8.0 24
8.0 23
8.0 25
8.0 20
8.0 24
9.0 35
10.0 21
10.0 22
10.0 25
10.0 34
10.0 23
10.0 43
12.0 24
12.0 43
15.0 35
16.0 26
20.0 45
