# Supplementary material for: Analysis of cause-effect inference by comparing regression errors
Source: PeerJ Comput Sci. 2019 Jan 21;5:e169. doi: 10.7717/peerj-cs.169 (PMC7924496; doi:10.7717/peerj-cs.169)
Supplement: Supplemental Information 2 — Contains artificial and real-world data sets. [file peerj-cs-05-169-s002.zip › CEP data/pair0037.txt]

0.0 31
0.0 23
0.0 54
0.0 36
0.0 10
0.0 17
0.5 9
0.5 11
0.5 7
0.5 5
0.5 15
0.5 15
0.5 13
0.5 18
0.5 11
0.5 18
0.5 10
0.5 16
0.5 56
0.5 11
0.5 19
0.5 20
0.5 5
0.5 19
0.5 97
0.5 26
0.5 18
0.5 10
0.5 19
0.5 16
0.5 17
0.5 42
0.5 29
0.5 40
0.5 11
0.5 82
0.5 22
0.5 9
0.5 30
0.5 38
0.5 44
0.5 42
0.5 13
0.5 16
0.5 18
0.5 13
0.5 10
0.5 50
0.5 11
0.5 38
0.5 16
0.5 11
0.5 90
0.5 43
0.5 30
0.5 15
0.5 19
0.5 19
0.5 36
0.5 24
0.5 27
0.5 18
0.5 13
0.5 11
1.0 27
1.0 19
1.0 14
1.0 23
1.0 13
1.0 14
2.0 57
2.0 35
2.0 9
2.0 22
2.0 16
2.0 42
2.0 156
2.0 30
2.0 16
2.0 30
2.0 64
2.0 48
2.0 16
2.0 26
2.0 297
2.0 26
2.0 29
2.0 9
3.0 11
3.0 7
3.0 26
3.0 6
3.0 30
3.0 15
3.0 20
3.0 27
3.0 53
3.0 104
3.0 36
3.0 24
3.0 25
3.0 81
4.0 10
4.0 13
4.0 14
4.0 17
4.0 27
4.0 18
4.0 7
4.0 50
4.0 9
4.0 21
4.0 17
4.0 17
4.0 169
4.0 8
4.0 21
4.0 14
4.0 25
4.0 16
4.0 42
4.0 23
4.0 14
4.0 24
4.0 31
4.0 16
4.0 48
4.0 82
4.0 13
4.0 22
5.0 33
5.0 18
5.0 107
5.0 150
5.0 12
5.0 15
5.0 24
5.0 22
5.0 112
5.0 11
6.0 20
6.0 28
6.0 15
6.0 36
6.0 15
6.0 50
6.0 36
6.0 76
6.0 20
6.0 15
6.0 92
6.0 37
6.0 21
6.0 16
6.0 76
6.0 69
6.0 67
6.0 44
6.0 48
6.0 19
6.0 68
6.0 17
6.0 33
6.0 41
6.0 14
6.0 29
7.0 84
7.0 120
7.0 62
8.0 52
8.0 26
8.0 73
8.0 21
8.0 6
8.0 114
8.0 52
8.0 66
8.0 14
8.0 200
8.0 53
8.0 60
9.0 123
10.0 31
10.0 26
10.0 73
10.0 55
12.0 94
12.0 49
16.0 108
20.0 201
0.0 14
0.0 12
0.0 32
0.5 15
0.5 5
0.5 12
0.5 12
0.5 15
0.5 21
0.5 8
0.5 22
0.5 12
0.5 56
0.5 14
0.5 135
0.5 35
0.5 11
0.5 19
0.5 18
0.5 9
0.5 17
0.5 31
0.5 27
0.5 7
0.5 12
0.5 14
0.5 10
0.5 53
0.5 18
0.5 42
0.5 35
0.5 24
0.5 11
0.5 14
0.5 14
0.5 16
0.5 36
0.5 62
0.5 48
0.5 59
0.5 27
0.5 22
0.5 159
0.5 38
0.5 71
0.5 33
0.5 22
0.5 31
0.5 13
0.5 23
0.5 22
0.5 13
0.5 13
1.0 34
1.0 13
1.0 14
1.0 19
1.0 8
1.0 10
1.0 85
1.0 37
1.0 115
1.0 14
1.0 48
2.0 38
2.0 22
2.0 18
2.0 21
2.0 17
2.0 31
2.0 64
2.0 26
2.0 28
2.0 23
2.0 70
2.0 25
2.0 10
2.0 27
2.0 34
2.0 18
2.0 16
3.0 17
3.0 11
3.0 16
3.0 26
3.0 33
3.0 84
3.0 51
4.0 35
4.0 53
4.0 26
4.0 14
4.0 9
4.0 23
4.0 21
4.0 52
4.0 21
4.0 29
4.0 39
4.0 46
4.0 37
4.0 16
4.0 19
4.0 108
4.0 52
4.0 55
4.0 34
4.0 55
4.0 19
4.0 121
5.0 23
5.0 12
5.0 12
5.0 49
5.0 37
5.0 31
5.0 115
6.0 23
6.0 14
6.0 32
6.0 92
6.0 82
6.0 54
6.0 19
6.0 15
6.0 203
6.0 114
6.0 20
6.0 43
6.0 47
6.0 28
7.0 39
7.0 203
7.0 14
8.0 12
8.0 24
8.0 33
8.0 25
8.0 31
8.0 44
8.0 225
8.0 53
8.0 28
9.0 126
10.0 48
10.0 37
10.0 23
10.0 37
10.0 11
10.0 55
12.0 41
12.0 203
15.0 89
16.0 14
20.0 65
