# Supplementary material for: Analysis of cause-effect inference by comparing regression errors
Source: PeerJ Comput Sci. 2019 Jan 21;5:e169. doi: 10.7717/peerj-cs.169 (PMC7924496; doi:10.7717/peerj-cs.169)
Supplement: Supplemental Information 2 — Contains artificial and real-world data sets. [file peerj-cs-05-169-s002.zip › CEP data/pair0038.txt]

50 33.6
31 26.6
32 23.3
21 28.1
33 43.1
30 25.6
26 31.0
29 35.3
53 30.5
30 37.6
34 38.0
57 27.1
59 30.1
51 25.8
32 30.0
31 45.8
31 29.6
33 43.3
32 34.6
27 39.3
50 35.4
41 39.8
29 29.0
51 36.6
41 31.1
43 39.4
22 23.2
57 22.2
38 34.1
60 36.0
28 31.6
22 24.8
28 19.9
45 27.6
33 24.0
35 33.2
46 32.9
27 38.2
56 37.1
26 34.0
37 40.2
48 22.7
54 45.4
40 27.4
25 42.0
29 29.7
22 28.0
31 39.1
22 19.4
26 24.2
30 24.4
58 33.7
42 34.7
21 23.0
41 37.7
31 46.8
44 40.5
22 41.5
39 32.9
36 25.0
24 25.4
42 32.8
32 29.0
38 32.5
54 42.7
25 19.6
27 28.9
28 32.9
26 28.6
42 43.4
23 35.1
22 32.0
22 24.7
41 32.6
27 37.7
26 43.2
24 25.0
22 22.4
36 29.3
22 24.6
37 48.8
27 32.4
45 36.6
26 38.5
43 37.1
24 26.5
21 19.1
34 32.0
42 46.7
60 23.8
21 24.7
40 33.9
24 31.6
22 20.4
23 28.7
31 49.7
33 39.0
22 26.1
21 22.5
24 26.6
27 39.6
21 28.7
27 22.4
37 29.5
25 34.3
24 37.4
24 33.3
46 34.0
23 31.2
25 34.0
39 30.5
61 31.2
38 34.0
25 33.7
22 28.2
21 23.2
25 53.2
24 34.2
23 33.6
69 26.8
23 33.3
26 55.0
30 42.9
23 33.3
40 34.5
62 27.9
33 29.7
33 33.3
30 34.5
39 38.3
26 21.1
31 33.8
21 30.8
22 28.7
29 31.2
28 36.9
55 21.1
38 39.5
22 32.5
42 32.4
23 32.8
41 32.8
34 30.5
65 33.7
22 27.3
24 37.4
37 21.9
42 34.3
23 40.6
43 47.9
36 50.0
21 24.6
23 25.2
22 29.0
47 40.9
36 29.7
45 37.2
27 44.2
21 29.7
32 31.6
41 29.9
22 32.5
34 29.6
29 31.9
29 28.4
36 30.8
29 35.4
25 28.9
23 43.5
33 29.7
36 32.7
42 31.2
26 67.1
47 45.0
37 39.1
32 23.2
23 34.9
21 27.7
27 26.8
40 27.6
41 35.9
60 30.1
33 32.0
31 27.9
25 31.6
21 22.6
40 33.1
36 30.4
40 52.3
42 24.4
29 39.4
21 24.3
23 22.9
26 34.8
29 30.9
21 31.0
28 40.1
32 27.3
27 20.4
55 37.7
27 23.9
57 37.5
52 37.7
21 33.2
41 35.5
25 27.7
24 42.8
60 34.2
24 42.6
36 34.2
38 41.8
25 35.8
32 30.0
32 29.0
41 37.8
21 34.6
66 31.6
37 25.2
61 28.8
26 23.6
22 34.6
26 35.7
24 37.2
31 36.7
24 45.2
22 44.0
46 46.2
22 25.4
29 35.0
23 29.7
26 43.6
51 35.9
23 44.1
32 30.8
27 18.4
21 29.2
22 33.1
22 25.6
33 27.1
29 38.2
49 30.0
41 31.2
23 52.3
34 35.4
23 30.1
42 31.2
27 28.0
24 24.4
25 35.8
44 27.6
21 33.6
30 30.1
25 28.7
24 25.9
51 33.3
34 30.9
27 30.0
24 32.1
63 32.4
35 32.0
43 33.6
25 36.3
24 40.0
21 25.1
28 27.5
38 45.6
21 25.2
40 23.0
21 33.2
52 34.2
25 40.5
29 26.5
23 27.8
57 24.9
22 25.3
28 37.9
39 35.9
37 32.4
47 30.4
52 27.0
51 26.0
34 38.7
29 45.6
26 20.8
33 36.1
21 36.9
25 36.6
31 43.3
24 40.5
65 21.9
28 35.5
29 28.0
24 30.7
46 36.6
58 23.6
30 32.3
25 31.6
35 35.8
28 52.9
37 21.0
29 39.7
47 25.5
21 24.8
25 30.5
30 32.9
41 26.2
22 39.4
27 26.6
25 29.5
43 35.9
26 34.1
30 19.3
29 30.5
28 38.1
59 23.5
31 27.5
25 31.6
36 27.4
43 26.8
21 35.7
24 25.6
30 35.1
37 35.1
23 45.5
37 30.8
46 23.1
25 32.7
41 43.3
44 23.6
22 23.9
26 47.9
44 33.8
44 31.2
33 34.2
41 39.9
22 25.9
36 25.9
22 32.0
33 34.7
57 36.8
49 38.5
22 28.7
23 23.5
26 21.8
37 41.0
29 42.2
30 31.2
46 34.4
24 27.2
21 42.7
49 30.4
28 33.3
44 39.9
48 35.3
29 36.5
29 31.2
63 29.8
65 39.2
67 38.5
30 34.9
30 34.0
29 27.6
21 21.0
22 27.5
45 32.8
25 38.4
21 35.8
25 34.9
28 36.2
58 39.2
22 25.2
22 37.2
32 48.3
35 43.4
24 30.8
22 20.0
21 25.4
25 25.1
25 24.3
24 22.3
35 32.3
45 43.3
58 32.0
28 31.6
42 32.0
27 45.7
21 23.7
37 22.1
31 32.9
25 27.7
39 24.7
22 34.3
25 21.1
25 34.9
31 32.0
55 24.2
35 35.0
38 31.6
41 32.9
26 42.1
46 28.9
25 21.9
39 25.9
28 42.4
28 35.7
25 34.4
22 42.4
21 26.2
21 34.6
22 35.7
22 27.2
37 38.5
27 18.2
28 26.4
26 45.3
21 26.0
21 40.6
21 30.8
36 42.9
31 37.0
38 34.1
26 40.6
43 35.0
23 22.2
38 30.4
22 30.0
29 25.6
36 24.5
29 42.4
41 37.4
28 29.9
21 18.2
31 36.8
41 34.3
22 32.2
24 33.2
33 30.5
30 29.7
25 59.4
28 25.3
26 36.5
22 33.6
26 30.5
23 21.2
23 28.9
25 39.9
72 19.6
24 37.8
38 33.6
62 26.7
24 30.2
51 37.6
81 25.9
48 20.8
26 21.8
39 35.3
37 27.6
34 24.0
21 21.8
22 27.8
25 36.8
38 30.0
27 46.1
28 41.3
22 33.2
22 38.8
50 29.9
24 28.9
59 27.3
29 33.7
31 23.8
39 25.9
63 28.0
35 35.5
29 35.2
28 27.8
23 38.2
31 44.2
24 42.3
21 40.7
58 46.5
28 25.6
67 26.1
24 36.8
42 33.5
33 32.8
45 28.9
66 26.6
30 26.0
25 30.1
55 25.1
39 29.3
21 25.2
28 37.2
41 39.0
41 33.3
40 37.3
38 33.3
35 36.5
21 28.6
21 30.4
64 25.0
46 29.7
21 22.1
58 24.2
22 27.3
24 25.6
28 31.6
53 30.3
51 37.6
41 32.8
60 19.6
25 25.0
26 33.2
45 34.2
24 31.6
21 21.8
21 18.2
24 26.3
22 30.8
31 24.6
22 29.8
24 45.3
29 41.3
31 29.8
24 33.3
23 32.9
46 29.6
67 21.7
23 36.3
32 36.4
43 39.4
27 32.4
56 34.9
25 39.5
29 32.0
37 34.5
53 43.6
28 33.1
50 32.8
37 28.5
21 27.4
25 31.9
66 27.8
23 29.9
28 36.9
37 25.5
30 38.1
58 27.8
42 46.2
35 30.1
54 33.8
28 41.3
24 37.6
32 26.9
27 32.4
22 26.1
21 38.6
46 32.0
37 31.3
33 34.3
39 32.5
21 22.6
22 29.5
22 34.7
23 30.1
25 35.5
35 24.0
21 42.9
36 27.0
62 34.7
21 42.1
27 25.0
62 26.5
42 38.7
52 28.7
22 22.5
41 34.9
29 24.3
52 33.3
25 21.1
45 46.8
24 39.4
44 34.4
25 28.5
34 33.6
22 32.0
46 45.3
21 27.8
38 36.8
26 23.1
24 27.1
28 23.7
30 27.8
54 35.2
36 28.4
21 35.8
22 40.0
25 19.5
27 41.5
23 24.0
24 30.9
36 32.9
40 38.2
26 32.5
50 36.1
27 25.8
30 28.7
23 20.1
50 28.2
24 32.4
28 38.4
28 24.2
45 40.8
21 43.5
21 30.8
29 37.7
21 24.7
21 32.4
45 34.6
21 24.7
34 27.4
24 34.5
23 26.2
22 27.5
31 25.9
38 31.2
48 28.8
23 31.6
32 40.9
28 19.5
27 29.3
24 34.3
50 29.5
31 28.0
27 27.6
30 39.4
33 23.4
22 37.8
42 28.3
23 26.4
23 25.2
27 33.8
28 34.1
27 26.8
22 34.2
25 38.7
22 21.8
41 38.9
51 39.0
27 34.2
54 27.7
22 42.9
43 37.6
40 37.9
40 33.7
24 34.8
70 32.5
40 27.5
43 34.0
45 30.9
49 33.6
21 25.4
47 35.5
22 57.3
68 35.6
31 30.9
53 24.8
25 35.3
25 36.0
23 24.2
22 24.2
26 49.6
22 44.6
27 32.3
25 33.2
22 23.1
29 28.3
23 24.1
46 46.1
34 24.6
44 42.3
23 39.1
43 38.5
25 23.5
43 30.4
31 29.9
22 25.0
28 34.5
26 44.5
26 35.9
49 27.6
52 35.0
41 38.5
27 28.4
28 39.8
22 34.4
45 32.8
23 38.0
24 31.2
40 29.6
38 41.2
21 26.4
32 29.5
34 33.9
31 33.8
56 23.1
24 35.5
52 35.6
34 29.3
21 38.1
42 29.3
42 39.1
45 32.8
38 39.4
25 36.1
22 32.4
22 22.9
22 30.1
34 28.4
22 28.4
24 44.5
22 29.0
53 23.3
28 35.4
21 27.4
42 32.0
21 36.6
42 39.5
48 42.3
26 30.8
22 28.5
45 32.7
39 40.6
46 30.0
27 49.3
32 46.3
36 36.4
50 24.3
22 31.2
28 39.0
25 26.0
26 43.3
45 32.4
37 36.5
39 32.0
52 36.3
26 37.5
66 35.5
22 28.4
43 44.0
33 22.5
63 32.9
27 36.8
30 26.2
47 30.1
23 30.4
