# Supplementary material for: Analysis of cause-effect inference by comparing regression errors
Source: PeerJ Comput Sci. 2019 Jan 21;5:e169. doi: 10.7717/peerj-cs.169 (PMC7924496; doi:10.7717/peerj-cs.169)
Supplement: Supplemental Information 2 — Contains artificial and real-world data sets. [file peerj-cs-05-169-s002.zip › CEP data/pair0039.txt]

21 94
33 168
26 88
53 543
59 846
51 175
31 230
33 83
32 96
27 235
51 146
41 115
22 140
57 110
28 245
22 54
33 192
56 207
26 70
54 240
22 82
26 36
30 23
58 300
42 342
41 304
31 110
22 142
24 128
25 38
27 100
28 90
26 140
23 270
36 71
27 125
26 71
43 110
34 176
42 48
21 64
40 228
22 76
23 64
31 220
24 40
21 152
37 140
25 18
24 36
24 135
46 495
23 37
39 175
21 51
25 100
23 100
26 99
30 135
23 94
40 145
33 168
30 225
26 49
31 140
21 50
22 92
28 325
22 63
23 284
34 119
24 204
42 155
23 485
21 94
23 135
22 53
47 114
45 105
27 285
41 156
29 78
29 130
23 48
33 55
36 130
26 130
23 92
21 23
60 495
33 58
31 114
25 160
40 94
29 210
23 48
26 99
29 318
27 44
55 190
57 280
21 87
24 130
36 175
38 271
25 129
32 120
21 478
61 190
26 56
22 32
31 744
24 53
46 370
22 37
23 45
51 192
22 88
33 176
29 194
23 680
34 402
24 55
44 258
24 375
51 150
34 130
43 67
21 56
21 45
25 57
23 116
22 278
39 122
37 155
51 135
34 545
29 220
26 49
33 75
21 40
25 74
31 182
24 194
28 120
29 360
24 215
46 184
25 135
35 42
29 105
47 132
21 148
25 180
30 205
22 148
27 96
25 85
26 94
30 64
28 140
31 231
43 29
24 168
30 156
23 120
37 68
25 52
22 58
26 255
33 171
22 105
36 73
49 108
22 83
26 74
24 43
28 167
48 54
29 249
29 325
30 293
30 83
22 66
45 140
25 465
21 89
21 66
25 94
28 158
58 325
22 84
22 75
35 72
24 82
21 182
25 59
25 110
24 50
58 285
28 81
42 196
21 415
37 87
25 275
39 115
35 88
26 165
28 579
25 176
22 310
21 61
21 167
22 474
28 115
26 170
21 76
21 78
36 210
31 277
38 180
26 145
43 180
38 85
22 60
22 50
24 120
25 14
28 70
26 92
22 64
26 63
23 95
25 210
24 105
24 71
51 237
81 60
48 56
39 49
21 105
22 36
25 100
27 140
29 191
31 110
39 75
35 328
28 49
23 125
24 250
21 480
58 265
24 66
45 122
25 76
55 145
39 193
21 71
41 79
35 90
21 170
21 76
21 210
24 86
28 105
53 165
60 326
25 66
26 130
21 82
24 105
22 188
22 106
29 65
24 56
23 210
32 155
43 215
27 190
25 56
29 76
37 225
53 207
28 166
50 67
25 106
23 44
28 115
37 215
28 274
24 77
32 54
22 88
21 18
46 126
37 126
33 165
22 44
22 120
23 330
25 63
35 130
52 600
52 156
24 140
25 115
34 230
22 185
21 25
26 120
54 126
22 293
25 41
27 272
23 182
24 158
36 194
40 321
50 144
23 15
28 160
21 115
29 54
24 90
22 183
23 66
32 91
28 46
27 105
27 152
30 440
33 144
22 159
42 130
23 100
27 106
28 77
22 135
25 540
22 90
41 200
27 70
43 231
40 130
24 132
43 190
45 100
49 168
47 49
22 240
23 265
22 45
22 105
25 205
23 180
46 180
23 95
43 125
43 480
31 125
28 155
26 200
27 100
22 335
23 160
24 387
40 22
21 291
34 392
31 185
24 178
21 200
42 127
42 105
25 180
34 79
24 120
22 165
21 120
21 160
48 150
26 94
22 116
39 140
46 105
32 57
36 200
28 74
26 510
37 110
22 16
63 180
30 112
