# Supplementary material for: Analysis of cause-effect inference by comparing regression errors
Source: PeerJ Comput Sci. 2019 Jan 21;5:e169. doi: 10.7717/peerj-cs.169 (PMC7924496; doi:10.7717/peerj-cs.169)
Supplement: Supplemental Information 2 — Contains artificial and real-world data sets. [file peerj-cs-05-169-s002.zip › CEP data/pair0040.txt]

50 72
31 66
32 64
21 66
33 40
30 74
26 50
53 70
54 96
30 92
34 74
57 80
59 60
51 72
31 84
31 74
33 30
32 70
27 88
50 84
41 90
29 80
51 94
41 70
43 76
22 66
57 82
38 92
60 75
28 76
22 58
28 92
45 78
33 60
35 76
46 76
27 68
56 72
26 64
37 84
48 92
54 110
40 64
25 66
29 56
22 70
31 66
22 80
26 50
30 66
58 90
42 66
21 50
41 68
31 88
44 82
22 64
39 72
36 62
24 58
42 66
32 74
38 88
54 92
25 66
27 85
28 66
26 64
42 90
23 86
22 75
22 48
41 78
27 72
24 66
22 44
36 78
22 65
37 108
27 74
45 72
26 68
43 70
24 68
21 55
34 80
42 78
60 72
21 82
40 72
24 62
22 48
23 50
31 90
33 72
22 60
21 96
24 72
27 65
21 56
27 122
37 58
25 58
24 85
24 72
46 62
23 76
25 62
39 54
61 92
38 74
25 48
22 60
21 76
25 76
24 64
23 74
69 80
23 76
26 30
30 70
23 58
40 88
62 84
33 70
33 56
30 64
39 74
26 68
31 60
21 70
22 60
29 80
28 72
55 78
38 82
22 52
42 66
23 62
21 75
41 80
34 64
65 78
22 70
24 74
37 65
42 86
23 82
43 78
36 88
21 52
23 56
22 74
47 72
36 90
45 74
27 80
21 64
32 88
41 74
22 66
34 68
29 66
29 90
36 82
29 70
23 60
33 64
36 72
42 78
26 110
47 78
37 82
32 80
23 64
21 74
27 60
40 74
41 68
60 68
33 98
31 76
25 80
21 62
40 70
36 66
42 55
29 84
21 58
23 62
26 64
29 60
21 80
28 82
32 68
27 70
55 72
27 72
57 76
52 104
21 64
41 84
25 60
24 85
60 95
24 65
36 82
38 70
25 62
32 68
32 74
41 66
21 60
66 90
61 60
26 66
22 78
26 76
24 52
31 70
24 80
22 86
46 80
22 80
29 68
23 68
26 72
51 84
23 90
32 84
27 76
21 64
22 70
22 54
33 50
29 76
49 85
41 68
23 90
34 70
23 86
42 52
27 84
24 80
25 68
44 62
21 64
30 56
25 68
24 50
51 76
34 68
24 70
63 80
35 62
43 74
24 64
21 52
38 86
21 62
40 78
21 78
52 70
25 70
29 60
23 64
57 74
22 62
28 70
39 76
37 88
47 86
52 80
51 74
34 84
29 86
26 56
33 72
21 88
25 62
31 78
24 48
65 50
28 62
29 70
24 84
46 78
58 72
25 58
35 82
28 98
37 76
29 76
47 68
21 68
25 68
30 68
41 66
22 70
27 74
25 50
43 80
26 68
30 80
29 74
28 66
59 78
31 60
25 74
36 70
43 90
21 75
24 72
30 64
37 70
23 86
37 70
46 72
25 58
44 80
22 60
26 76
44 76
33 78
41 84
22 70
36 74
22 68
33 86
57 72
49 88
22 46
26 62
37 80
29 80
30 84
46 82
24 62
21 78
49 88
28 50
48 74
29 76
29 64
63 70
65 108
67 78
30 74
30 54
29 72
21 64
22 86
45 102
25 82
21 64
21 64
25 58
28 52
58 82
22 82
22 60
32 75
35 100
24 72
22 68
21 60
25 62
25 70
24 54
35 74
45 100
58 82
28 68
42 66
27 76
21 64
37 72
31 78
25 58
39 56
22 66
25 70
25 70
31 64
55 61
35 84
38 78
41 64
26 48
46 72
25 62
39 74
28 68
28 90
25 72
22 84
21 74
21 60
22 84
22 68
37 82
27 68
28 64
26 88
21 68
21 64
21 64
36 78
31 78
38 64
26 94
43 82
38 74
22 74
29 75
36 68
41 85
28 75
21 70
31 88
41 104
22 66
24 64
33 70
30 62
25 78
28 72
26 80
22 64
26 74
23 64
23 70
25 68
24 54
38 62
62 54
24 68
51 84
81 74
48 72
26 62
39 70
37 78
34 98
21 56
22 52
25 64
27 78
28 82
22 70
22 66
50 90
24 64
59 84
29 80
31 76
39 74
63 86
35 70
29 88
28 58
23 82
24 68
21 62
58 78
28 72
67 80
24 65
42 90
33 68
45 70
66 74
30 68
25 72
55 70
39 74
21 90
28 72
41 68
41 64
40 78
38 82
35 90
21 60
21 50
64 78
46 72
21 62
58 68
22 62
24 54
28 70
53 88
51 86
41 60
60 90
25 70
26 80
45 70
24 58
21 60
21 64
24 74
22 66
31 65
22 60
24 76
29 66
24 56
46 90
67 60
23 80
32 92
43 74
27 72
56 85
25 90
29 78
37 90
53 76
28 68
50 82
37 110
21 70
25 68
66 88
23 62
28 64
37 70
30 70
58 76
42 68
35 74
54 76
28 66
24 68
32 60
27 80
22 54
21 72
46 62
37 72
33 66
39 70
21 96
22 58
22 60
23 86
25 44
35 44
21 80
36 68
62 70
21 90
27 60
62 78
42 76
52 76
22 56
41 66
29 66
52 86
45 84
24 78
44 80
25 52
34 72
22 82
46 76
21 24
38 74
26 38
24 88
30 74
54 78
21 60
22 78
25 62
27 82
23 62
24 54
36 58
40 88
26 80
50 74
27 72
30 96
23 62
50 82
28 86
28 76
45 94
21 70
21 64
29 88
21 68
21 78
45 80
21 65
34 64
24 78
23 60
22 82
31 62
38 72
48 74
23 76
32 76
28 74
27 86
24 70
50 80
27 72
30 74
33 74
22 50
42 84
23 60
23 54
27 60
28 74
27 54
22 70
25 52
22 58
41 80
51 106
27 82
54 84
22 76
43 106
40 80
40 60
24 80
70 82
40 70
43 58
45 78
49 68
21 58
47 106
22 100
68 82
31 70
53 86
25 60
25 52
23 58
22 56
26 76
22 64
27 80
69 82
25 74
22 64
29 50
23 74
46 82
34 80
44 114
23 70
43 68
25 60
43 90
31 74
28 88
26 70
26 76
49 78
52 88
27 76
28 80
22 46
45 78
23 64
24 64
40 78
38 62
21 58
32 74
34 50
31 78
56 72
24 60
52 76
34 86
21 66
42 68
42 86
45 94
38 78
25 78
22 84
22 88
22 52
34 78
22 86
24 88
22 56
53 75
28 60
21 86
42 72
21 60
42 74
48 80
26 44
22 58
45 94
39 88
46 84
27 94
32 74
36 70
50 62
22 70
28 78
25 62
26 88
45 78
37 88
39 90
52 72
26 76
66 92
22 58
43 74
33 62
63 76
27 70
30 72
47 60
23 70
