# Supplementary material for: Analysis of cause-effect inference by comparing regression errors
Source: PeerJ Comput Sci. 2019 Jan 21;5:e169. doi: 10.7717/peerj-cs.169 (PMC7924496; doi:10.7717/peerj-cs.169)
Supplement: Supplemental Information 2 — Contains artificial and real-world data sets. [file peerj-cs-05-169-s002.zip › CEP data/pair0041.txt]

50 148
31 85
32 183
21 89
33 137
30 116
26 78
29 115
53 197
54 125
30 110
34 168
57 139
59 189
51 166
32 100
31 118
31 107
33 103
32 115
27 126
50 99
41 196
29 119
51 143
41 125
43 147
22 97
57 145
38 117
60 109
28 158
22 88
28 92
45 122
33 103
35 138
46 102
27 90
56 111
26 180
37 133
48 106
54 171
40 159
25 180
29 146
22 71
31 103
24 105
22 103
26 101
30 88
58 176
42 150
21 73
41 187
31 100
44 146
22 105
21 84
39 133
36 44
24 141
42 114
32 99
38 109
54 109
25 95
27 146
28 100
26 139
42 126
23 129
22 79
41 62
27 95
26 131
24 112
22 113
22 74
36 83
22 101
37 137
27 110
45 106
26 100
43 136
24 107
21 80
34 123
42 81
60 134
21 142
40 144
24 92
22 71
23 93
31 122
33 163
22 151
21 125
24 81
27 85
21 126
27 96
37 144
25 83
24 95
24 171
46 155
23 89
25 76
39 160
61 146
38 124
25 78
22 97
21 99
25 162
24 111
23 107
69 132
23 113
26 88
30 120
23 118
40 117
62 105
33 173
33 122
30 170
39 84
26 96
31 125
21 100
22 93
29 129
28 105
55 128
38 106
22 108
42 108
23 154
21 102
41 57
34 106
65 147
22 90
24 136
37 114
42 156
23 153
43 188
36 152
21 99
23 109
22 88
47 163
36 151
45 102
27 114
21 100
32 131
41 104
22 148
34 120
29 110
29 111
36 102
29 134
25 87
23 79
33 75
36 179
42 85
26 129
47 143
37 130
32 87
23 119
27 73
40 141
41 194
60 181
33 128
31 109
25 139
21 111
40 123
36 159
40 135
42 85
29 158
21 105
23 107
26 109
29 148
21 113
28 138
32 108
27 99
55 103
27 111
57 196
52 162
21 96
41 184
25 81
24 147
60 179
24 140
36 112
38 151
25 109
32 125
32 85
41 112
21 177
66 158
37 119
61 142
26 100
22 87
26 101
24 162
31 197
24 117
22 142
46 134
22 79
29 122
23 74
26 171
51 181
23 179
32 164
27 104
21 91
22 91
22 139
33 119
29 146
49 184
41 122
23 165
34 124
23 111
42 106
27 129
24 90
25 86
44 92
21 113
30 111
25 114
24 193
51 155
34 191
27 141
24 95
63 142
35 123
43 96
25 138
24 128
21 102
28 146
38 101
21 108
40 122
21 71
52 106
25 100
29 106
23 104
57 114
22 108
28 146
39 129
37 133
47 161
52 108
51 136
34 155
29 119
26 96
33 108
21 78
25 107
31 128
24 128
65 161
28 151
29 146
24 126
46 100
58 112
30 167
25 144
35 77
28 115
37 150
29 120
47 161
21 137
25 128
30 124
41 80
22 106
27 155
25 113
43 109
26 112
30 99
29 182
28 115
59 194
31 129
25 112
36 124
43 152
21 112
24 157
30 122
37 179
23 102
37 105
46 118
25 87
41 180
44 106
22 95
26 165
44 117
44 115
33 152
41 178
22 130
36 95
33 122
57 95
49 126
22 139
23 116
26 99
29 92
30 137
46 61
24 90
21 90
49 165
28 125
44 129
48 88
29 196
29 189
63 158
65 103
67 146
30 147
30 99
29 124
21 101
22 81
45 133
25 173
21 118
21 84
25 105
28 122
58 140
22 98
22 87
32 156
35 93
24 107
22 105
21 109
25 90
25 125
24 119
35 116
45 105
58 144
28 100
42 100
27 166
21 131
37 116
31 158
25 127
39 96
22 131
25 82
25 193
31 95
55 137
35 136
38 72
41 168
26 123
46 115
25 101
39 197
28 172
28 102
25 112
22 143
21 143
21 138
22 173
22 97
37 144
27 83
28 129
26 119
21 94
21 102
21 115
36 151
31 184
25 94
38 181
26 135
43 95
23 99
38 89
22 80
29 139
36 90
29 141
41 140
28 147
21 97
31 107
41 189
22 83
24 117
33 108
30 117
25 180
28 100
26 95
22 104
26 120
23 82
23 134
25 91
72 119
24 100
38 175
62 135
24 86
51 148
81 134
48 120
26 71
39 74
37 88
34 115
21 124
22 74
25 97
38 120
27 154
28 144
22 137
22 119
50 136
24 114
59 137
29 105
31 114
39 126
63 132
35 158
29 123
28 85
23 84
31 145
24 135
21 139
58 173
28 99
67 194
24 83
42 89
33 99
45 125
22 80
66 166
30 110
25 81
55 195
39 154
21 117
28 84
41 94
40 96
38 75
35 180
21 130
21 84
64 120
46 84
21 139
58 91
22 91
24 99
28 163
53 145
51 125
41 76
60 129
25 68
26 124
26 114
45 130
24 125
21 87
21 97
24 116
22 117
31 111
22 122
24 107
29 86
31 91
24 77
23 132
46 105
67 57
23 127
32 129
43 100
27 128
56 90
25 84
29 88
37 186
53 187
28 131
50 164
37 189
21 116
25 84
66 114
23 88
28 84
37 124
30 97
58 110
42 103
35 85
54 125
28 198
24 87
32 99
27 91
22 95
21 99
46 92
37 154
33 121
39 78
21 130
22 111
22 98
23 143
25 119
35 108
21 118
36 133
62 197
21 151
27 109
62 121
42 100
52 124
22 93
41 143
29 103
52 176
25 73
45 111
24 112
44 132
25 82
34 123
22 188
46 67
21 89
38 173
26 109
24 108
28 96
30 124
54 150
36 183
21 124
22 181
25 92
27 152
23 111
24 106
36 174
40 168
26 105
50 138
27 106
30 117
23 68
50 112
24 119
28 112
28 92
45 183
21 94
21 108
29 90
21 125
21 132
45 128
21 94
34 114
24 102
23 111
22 128
31 92
38 104
48 104
23 94
32 97
28 100
27 102
24 128
50 147
31 90
27 103
30 157
33 167
22 179
42 136
23 107
23 91
27 117
28 123
27 120
22 106
25 155
22 101
41 120
51 127
27 80
54 162
22 199
43 167
40 145
40 115
24 112
70 145
40 111
43 98
45 154
49 165
21 99
47 68
22 123
68 91
31 195
53 156
25 93
25 121
23 101
22 56
26 162
22 95
27 125
69 136
25 129
22 130
29 107
23 140
46 144
34 107
44 158
23 121
43 129
25 90
43 142
31 169
22 99
28 127
26 118
26 122
49 125
52 168
41 129
27 110
28 80
30 115
22 127
45 164
23 93
24 158
40 126
38 129
21 134
32 102
34 187
31 173
56 94
24 108
52 97
34 83
21 114
42 149
42 117
45 111
38 112
25 116
22 141
22 175
22 92
34 130
22 120
24 174
22 106
53 105
28 95
21 126
42 65
21 99
42 102
48 120
26 102
22 109
45 140
39 153
46 100
27 147
32 81
36 187
50 162
22 136
28 121
25 108
26 181
45 154
37 128
39 137
52 123
26 106
66 190
22 88
43 170
33 89
63 101
27 122
30 121
47 126
23 93
