# Supplementary material for: Analysis of cause-effect inference by comparing regression errors
Source: PeerJ Comput Sci. 2019 Jan 21;5:e169. doi: 10.7717/peerj-cs.169 (PMC7924496; doi:10.7717/peerj-cs.169)
Supplement: Supplemental Information 2 — Contains artificial and real-world data sets. [file peerj-cs-05-169-s002.zip › CEP data/pair0042_des.txt]

Information for pairs0042:

x (int): days of the year
y (float): mean daily temperature of Furtwangen (Schwarzwald), Germany

time range: 1/1/1979-31/1/2004

data was computed as follows:

(morning temperature + midday temperature = 2 * evening temperature) / 4

source: Bernward Janzing, private archive

ground truth:
x --> y
