# Supplementary material for: Analysis of cause-effect inference by comparing regression errors
Source: PeerJ Comput Sci. 2019 Jan 21;5:e169. doi: 10.7717/peerj-cs.169 (PMC7924496; doi:10.7717/peerj-cs.169)
Supplement: Supplemental Information 2 — Contains artificial and real-world data sets. [file peerj-cs-05-169-s002.zip › CEP data/pair0043.txt]

246.9700  244.8500
241.8200  239.3700
241.7800  239.5300
241.8200  239.6700
241.8200  239.8500
241.7900  240.0400
241.8200  240.2800
241.8500  240.4700
241.9000  240.7200
241.9500  240.9700
241.9700  241.2500
242.0000  241.5300
242.0300  241.7900
242.0700  242.1200
242.1200  242.3700
242.1500  242.6700
242.2200  242.9700
242.2800  243.2200
242.3200  243.5300
242.3500  243.7800
242.3700  244.0000
242.5000  244.2500
242.5400  244.5000
242.6200  244.7200
242.6700  244.8700
242.7800  245.0400
242.8500  245.2000
242.9700  245.3700
243.1000  245.4700
243.2200  245.5700
243.3700  245.6500
243.5300  245.7500
243.7000  245.8200
243.8700  245.8700
244.0500  245.9000
244.2200  245.9200
244.4700  245.9700
244.6700  246.0300
244.8700  246.0300
245.1200  246.0300
245.3500  246.0300
245.5500  246.0300
245.8000  246.0400
246.0300  246.0400
246.2500  246.0700
246.4200  246.0700
246.6500  246.1200
246.8200  246.1200
247.0300  246.1700
247.1700  246.1500
247.3700  246.1900
247.5300  246.2500
247.6200  246.2800
247.7800  246.3500
247.9000  246.3700
247.9700  246.4000
248.1000  246.4500
248.1500  246.5000
248.2500  246.5400
248.3200  246.6200
248.3200  246.6500
248.3700  246.7500
248.4000  246.8000
248.4500  246.8700
248.4500  246.9500
248.4200  247.0000
248.4200  247.0300
248.4000  247.1200
248.4000  247.1700
248.3500  247.2200
248.3500  247.2500
248.3200  247.2900
248.2500  247.3500
248.2000  247.3700
248.1200  247.3700
248.0400  247.3700
248.0000  247.3700
247.9000  247.3500
247.8500  247.3200
247.7500  247.2800
247.6500  247.1700
247.5300  247.1200
247.4000  247.0000
247.2500  246.9000
247.1200  246.7500
246.9700  246.5700
246.8200  246.4200
246.6500  246.2500
246.4700  246.0300
246.2500  245.7900
246.0500  245.6000
245.8500  245.3500
245.6200  245.1500
245.4400  244.9000
245.2200  244.6700
245.0000  244.4000
244.7900  244.1500
244.5700  243.9200
244.4000  243.6500
244.2200  243.4500
244.0300  243.2200
243.8700  243.0000
243.7000  242.8000
243.5700  242.6200
243.4700  242.4200
243.3700  242.2800
243.3000  242.1000
243.2000  241.9700
243.1500  241.8200
243.1500  241.7000
243.1200  241.6000
243.1200  241.5000
243.1200  241.4200
243.1500  241.3200
243.1700  241.2200
243.1700  241.1700
243.2000  241.1000
243.2200  241.0000
243.2800  240.9000
243.2800  240.7800
243.2800  240.7000
243.3000  240.6200
243.3000  240.5000
243.2500  240.3700
243.2500  240.2900
243.2000  240.1700
243.1500  240.0400
243.0700  239.9200
243.0300  239.8200
242.9500  239.6700
242.9000  239.5500
242.7800  239.4500
242.7000  239.3500
242.5700  239.2500
242.5300  239.2000
242.4000  239.1000
242.3200  239.0700
242.2200  238.9900
242.1500  238.9700
242.0700  238.9700
242.0000  239.0000
241.9500  239.0400
241.9000  239.1000
241.8500  239.2000
241.8500  239.2800
243.2800  238.1500
243.8000  238.6700
244.3200  239.2500
244.8700  239.8500
245.4700  240.4700
246.0300  241.2000
246.5300  241.9200
247.0700  242.7200
247.5000  243.6200
247.9700  244.5000
248.3500  245.4500
248.7000  246.4500
248.9500  247.5000
249.1500  248.5300
249.2900  249.5300
249.3200  250.5300
249.2500  251.5000
249.1700  252.3700
248.9200  253.1700
248.6200  253.8500
248.2500  254.4000
247.8200  254.8000
247.2800  255.0400
246.6900  255.1500
246.1000  255.0900
245.5000  254.9000
244.8700  254.5700
244.3000  254.1500
243.7400  253.6000
243.2800  253.0300
242.9000  252.3700
242.6200  251.7200
242.4200  251.0500
242.3200  250.4200
242.3500  249.8200
242.4200  249.2500
242.6500  248.7800
242.8500  248.3200
243.1700  247.9200
243.5000  247.5500
243.8000  247.2800
244.1200  247.0300
244.4000  246.7800
244.6700  246.6000
244.9500  246.4000
245.1500  246.2500
245.2800  246.1000
245.3700  246.0000
245.5000  245.8700
245.5700  245.8000
245.6500  245.7200
245.7200  245.6700
245.7800  245.6500
245.8500  245.6500
245.9200  245.6700
246.0000  245.7000
246.1500  245.7500
246.2200  245.8200
246.3200  245.9000
246.4200  245.9700
246.5000  246.0700
246.5500  246.1700
246.5700  246.2500
246.6000  246.3700
246.5700  246.4500
246.5500  246.5500
246.4500  246.6500
246.4000  246.7200
246.2800  246.8200
246.1700  246.8500
246.0400  246.9700
245.9400  247.0000
245.8500  247.0500
245.8200  247.1200
245.7800  247.1200
245.7500  247.1000
245.7400  247.0700
245.8200  246.9700
245.8500  246.9000
245.9000  246.7200
245.8700  246.5300
245.8700  246.2800
245.8500  245.9400
245.7500  245.5500
245.6200  245.1500
245.4000  244.6700
245.1700  244.1500
244.8200  243.6200
244.4500  243.0700
243.9700  242.4700
243.4400  241.9000
242.9000  241.3200
242.3200  240.7500
241.7000  240.2200
241.1000  239.7500
240.4500  239.2500
239.8200  238.8200
239.2400  238.4700
238.7200  238.2200
238.2500  238.0000
237.8200  237.8500
237.5000  237.7800
237.2200  237.7800
237.0700  237.8000
237.0000  237.9700
237.0300  238.1700
237.1700  238.4200
237.4500  238.7200
237.8200  239.1200
238.3000  239.5000
238.8200  239.9000
239.4500  240.3200
240.1200  240.7000
240.7900  241.1000
241.4700  241.4200
242.1200  241.6700
242.7200  241.9000
243.2900  242.0300
243.7500  242.1200
244.1500  242.0300
244.3700  241.9000
244.5500  241.7200
244.6200  241.4200
244.5700  241.1000
244.4700  240.6700
244.2800  240.2000
244.0000  239.7500
243.7000  239.2500
243.4000  238.7200
243.0400  238.2800
242.6700  237.7800
242.3500  237.4000
242.0700  237.0300
241.8000  236.7200
241.6000  236.4700
241.4200  236.3200
241.4000  236.2500
241.3200  236.2500
241.4200  236.3000
241.5500  236.4500
241.7800  236.6700
242.0700  236.9500
242.4200  237.3000
242.8200  237.7200
248.4500  244.1200
249.5700  244.7000
250.7000  245.2000
251.8200  245.6200
252.9500  246.0300
254.0000  246.4000
255.0000  246.8200
255.9400  247.3000
256.8500  247.9700
257.7200  248.7800
258.5700  249.8200
259.4000  251.1200
260.1700  252.6500
260.9700  254.3700
261.7400  256.2400
262.4000  258.1500
262.9700  260.0700
263.3500  261.8500
263.5500  263.3700
263.4200  264.6000
262.9700  265.4700
262.2900  265.8500
261.2200  265.7700
259.8500  265.2500
258.1700  264.3000
256.3200  263.0000
254.2900  261.3200
252.2500  259.4900
250.2800  257.5700
248.4700  255.6200
246.9200  253.7800
245.6700  252.1000
244.8000  250.7200
244.3200  249.6200
244.2200  248.8700
244.4400  248.4000
244.9500  248.2800
245.6200  248.3200
246.3700  248.5700
247.1200  248.9000
247.7800  249.2800
248.2800  249.6000
248.5400  249.8500
248.6200  249.9500
248.4500  249.9500
248.0700  249.7800
247.6200  249.4200
247.0300  249.0000
246.4000  248.5300
245.8500  248.0500
245.3700  247.6000
244.9700  247.2200
244.7800  246.9000
244.7500  246.7000
244.8700  246.5700
245.1200  246.5300
245.5000  246.5700
246.0000  246.6700
246.5400  246.7800
247.1200  246.8500
247.6700  246.9400
248.2000  247.0300
248.6500  247.0400
248.9700  246.9700
249.1500  246.9200
249.2000  246.8000
249.1000  246.6200
248.9000  246.4400
248.5500  246.2800
248.1200  246.0700
247.6200  245.8700
247.1200  245.7500
246.6500  245.5300
246.2800  245.3500
246.0000  245.1000
245.9000  244.8500
245.9200  244.5700
246.0700  244.1700
246.3200  243.7500
246.6700  243.2200
247.0300  242.6000
247.3200  241.9000
247.5300  241.1200
247.5700  240.2500
247.4500  239.3500
247.1200  238.3500
246.6200  237.4000
245.9500  236.4000
245.0700  235.4700
244.1200  234.5700
243.1000  233.7900
242.0700  233.1500
241.0700  232.6500
240.1500  232.2800
239.3200  232.1500
238.5700  232.1200
237.9000  232.2800
237.3000  232.6000
236.7800  233.1000
236.3200  233.6700
235.8700  234.3500
235.4700  235.1000
235.1500  235.9500
234.9200  236.8200
234.7900  237.7200
234.8700  238.6700
235.1200  239.6200
235.6000  240.6000
236.3000  241.6000
237.2800  242.6000
238.4500  243.6500
239.7900  244.6200
241.2800  245.5700
242.7900  246.4500
244.2800  247.2000
245.6200  247.7900
246.8000  248.2500
247.6500  248.4700
248.2800  248.4900
248.5500  248.3200
248.5300  248.0300
248.2900  247.5300
247.8000  246.8700
247.2000  246.2000
246.4700  245.4500
245.7200  244.6700
245.0300  243.9200
244.4200  243.2200
243.8700  242.5700
243.5300  241.9700
243.2000  241.4700
243.0300  241.0400
242.9000  240.6700
242.8500  240.4200
242.9500  240.2500
243.0300  240.2000
243.2000  240.2500
243.4500  240.4200
243.7900  240.7500
244.2800  241.1700
244.8700  241.7000
245.6000  242.2500
246.4500  242.8700
247.4000  243.5300
255.4200  255.3000
256.5500  256.2200
257.6200  256.8500
258.5500  257.0500
259.2400  256.8500
259.7700  256.3500
260.0500  255.5900
260.2500  254.8200
260.4200  254.2000
260.6000  253.9000
260.9500  254.0500
261.5500  254.7400
262.4200  255.9500
263.5700  257.6200
264.9200  259.6200
266.3700  261.7700
267.8700  263.8500
269.2200  265.7000
270.3200  267.0500
270.9900  267.8700
271.2200  268.0500
270.8500  267.5700
269.9200  266.5000
268.3900  264.8200
266.3200  262.7000
263.8200  260.2400
261.0000  257.6200
258.0200  254.9000
255.0700  252.3200
252.3200  249.9000
250.0000  247.9000
248.2200  246.3200
247.1000  245.3200
246.6500  244.9500
246.8200  245.1500
247.5700  245.9200
248.7800  247.1200
250.1500  248.6200
251.5300  250.2500
252.6700  251.8700
253.4700  253.2500
253.8700  254.3000
253.7800  254.9200
253.2200  255.0700
252.3500  254.7800
251.2200  254.1000
249.9700  253.1000
248.8200  251.9500
247.8000  250.8000
247.0300  249.6700
246.5300  248.7500
246.3000  248.0400
246.4000  247.6000
246.6700  247.4200
247.1500  247.4700
247.7000  247.7200
248.2500  248.0000
248.7900  248.2900
249.3200  248.6000
249.8000  248.7500
250.2500  248.8000
250.6700  248.7000
251.0700  248.4700
251.4500  248.2000
251.8200  247.8700
252.1000  247.5400
252.3200  247.2800
252.3200  247.0400
252.1500  246.9200
251.7000  246.8500
251.0400  246.7800
250.2000  246.7200
249.2800  246.6700
248.3500  246.5300
247.5500  246.3000
246.9200  246.0000
246.5700  245.5500
246.5400  245.0300
246.7500  244.3500
247.1700  243.5500
247.6700  242.6700
248.1200  241.6700
248.4200  240.5700
248.4500  239.4200
248.1500  238.2200
247.4500  236.9700
246.4200  235.7500
245.1200  234.5700
243.6200  233.4700
242.0700  232.4500
240.5700  231.6200
239.2500  231.0000
238.2000  230.6000
237.4200  230.4500
236.9200  230.5700
236.7200  231.0400
236.7500  231.7200
236.9200  232.7000
237.1500  233.9000
237.2800  235.2200
237.3500  236.5700
237.2500  237.9500
237.0300  239.2000
236.6000  240.3500
236.1200  241.2800
235.7200  242.0400
235.4500  242.6500
235.4700  243.2200
235.8200  243.7500
236.5700  244.3500
237.7900  244.9900
239.4000  245.8500
241.2800  246.8500
243.2200  247.8200
245.1200  248.8000
246.7800  249.6500
248.0000  250.2800
248.6500  250.5700
248.7200  250.5000
248.2000  250.0700
247.1000  249.3500
245.6200  248.4700
244.0500  247.4700
242.4200  246.6000
241.0500  245.8700
240.0300  245.4200
239.5000  245.2000
239.5000  245.2800
239.9700  245.5300
240.8700  245.8500
242.0300  246.2200
243.4000  246.5000
244.7200  246.7200
245.9700  246.8500
247.0700  246.9200
248.0000  247.0500
248.7800  247.2800
249.3700  247.6200
250.0000  248.1900
250.6200  249.0700
251.2900  250.1500
252.1500  251.4000
253.1000  252.7800
254.2500  254.1000
263.0500  263.8200
264.2700  265.8900
265.2200  267.3500
265.8200  268.1500
266.0200  268.2200
265.8700  267.6000
265.4500  266.4700
264.8500  265.1000
264.2700  263.7500
263.9000  262.7200
263.8500  262.2500
264.1700  262.3700
264.9500  263.1000
266.0500  264.3000
267.3700  265.7000
268.8000  267.0200
270.0200  268.0500
270.8900  268.5200
271.3000  268.3700
271.2000  267.5200
270.4200  266.1000
269.0500  264.2700
267.2500  262.1400
265.1000  260.0200
262.7700  257.8700
260.3200  255.9700
257.8700  254.2500
255.4700  252.7000
253.2000  251.2800
251.1200  250.0000
249.3700  248.9000
248.0000  247.9500
247.0700  247.2800
246.7000  246.9000
246.8500  246.9000
247.4200  247.2800
248.2500  247.9500
249.0300  248.7800
249.6700  249.7000
250.0000  250.4700
249.9000  251.0300
249.4000  251.2200
248.6000  251.0500
247.7000  250.5700
246.9200  249.7900
246.3200  248.9000
246.1200  248.0300
246.3500  247.3200
246.9200  246.9200
247.9000  246.8200
249.1700  247.2000
250.6200  247.9500
252.1700  249.1000
253.7200  250.5000
255.1000  252.0700
256.1700  253.5700
256.8900  254.8200
257.0700  255.7000
256.7200  256.0700
255.9000  255.9400
254.7200  255.2500
253.3200  254.1500
252.0000  252.8000
250.8200  251.3200
250.0300  249.9200
249.6200  248.7800
249.5300  247.9200
249.6200  247.4500
249.7800  247.3700
249.7900  247.6500
249.5700  248.0300
248.9500  248.4700
248.0700  248.8200
246.9700  248.9700
245.7900  248.9200
244.7500  248.6200
243.8700  248.1000
243.3500  247.4700
243.1200  246.7500
243.1000  245.9200
243.2000  245.0700
243.2900  244.1700
243.2800  243.1700
243.0400  242.1500
242.6200  241.1200
242.0000  240.1200
241.2500  239.2500
240.5000  238.5000
239.7500  237.9000
239.1500  237.4500
238.7500  237.1500
238.6500  237.0700
238.8000  237.1500
239.1500  237.4500
239.7800  237.9500
240.5400  238.7500
241.4500  239.7900
242.3500  241.0700
243.2200  242.5400
243.9000  244.1000
244.4200  245.6000
244.6200  246.9500
244.4500  248.0300
244.0300  248.7900
243.3200  249.1200
242.5500  249.0700
241.7500  248.8000
241.2200  248.3000
241.1000  247.9200
241.5000  247.7200
242.4400  247.9000
243.9400  248.5700
245.9000  249.7800
248.0500  251.4000
250.1700  253.2900
252.0700  255.1700
253.4000  256.7200
253.9700  257.7200
253.6700  257.8500
252.5000  257.1200
250.5300  255.5500
247.9500  253.3700
245.0300  250.9200
242.1700  248.5700
239.7200  246.5500
237.8500  245.2000
236.8200  244.4700
236.6500  244.4000
237.2800  244.7200
238.5500  245.2200
240.2000  245.7200
242.1700  246.0700
244.1200  246.2800
246.0300  246.2800
247.8200  246.3700
249.5000  246.6200
251.0500  247.1500
252.5400  248.1200
254.0300  249.5500
255.4900  251.4000
256.9900  253.6200
258.5500  256.1000
260.0700  258.7700
261.6400  261.3700
266.2400  266.2900
267.2700  268.2700
268.1700  270.0500
268.8700  271.2900
269.4500  272.0700
269.7700  272.2200
269.8500  271.8700
269.7700  271.1200
269.6700  270.2500
269.6000  269.4400
269.6500  268.8700
269.8200  268.6200
270.1500  268.6200
270.5700  268.8000
271.0200  268.9500
271.3700  268.9200
271.4700  268.5500
271.2200  267.7700
270.3500  266.5500
268.7400  264.9500
266.4200  263.0500
263.5500  261.1200
260.3200  259.3200
257.2500  257.8500
254.6200  256.7400
252.6000  256.1000
251.2000  255.7200
250.2500  255.4200
249.6000  255.0700
249.0500  254.5300
248.4700  253.7800
247.9500  252.8500
247.5300  251.8200
247.2800  250.8200
247.2900  249.9700
247.5400  249.3000
247.7800  248.8500
247.8200  248.4700
247.6000  248.1500
246.9500  247.7500
246.0000  247.2500
244.8200  246.6500
243.7800  245.9000
243.1500  245.2000
243.1000  244.6200
243.7200  244.2800
244.9200  244.1700
246.4700  244.4000
248.1200  244.8200
249.7200  245.6500
251.1700  246.7200
252.4700  248.2200
253.7500  250.1500
255.0300  252.3200
256.3500  254.6000
257.5200  256.6500
258.3000  258.1000
258.4900  258.8000
257.9000  258.5200
256.4200  257.3200
254.2500  255.3500
251.5700  252.8700
248.7900  250.1700
246.2800  247.5400
244.2500  245.1700
242.8500  243.3000
242.2000  242.1200
242.1500  241.7000
242.5300  242.0500
243.0300  242.9700
243.3700  244.2200
243.3700  245.4000
242.9500  246.2200
242.0400  246.5300
240.9500  246.2500
239.7800  245.4700
238.8200  244.5000
238.1700  243.5300
237.8000  242.7500
237.6200  242.1500
237.4700  241.6200
237.2200  241.1200
236.7900  240.4500
236.2000  239.6700
235.6000  238.8200
235.0400  238.0300
234.7500  237.4000
234.7200  237.0500
234.9700  236.9200
235.5500  237.0400
236.4200  237.3200
237.5700  237.8000
238.9500  238.4700
240.5300  239.3500
242.2900  240.5300
244.1000  241.9700
245.8700  243.6200
247.6000  245.5000
249.1200  247.4500
250.3500  249.3500
251.2000  251.0000
251.5700  252.3500
251.3200  253.3000
250.5300  253.8200
249.2800  253.8500
247.8200  253.5700
246.4200  253.0400
245.4900  252.5400
245.2200  252.1500
245.8000  252.0700
247.1200  252.3700
249.1500  253.1000
251.5000  254.2800
254.0300  255.9500
256.4700  258.0000
258.6400  260.3000
260.4000  262.5500
261.7000  264.4500
262.2200  265.5700
261.9700  265.5200
260.7700  264.2500
258.7200  261.8200
255.9000  258.4700
252.6200  254.7900
249.3200  251.3200
246.3700  248.5000
244.0400  246.5300
242.5300  245.3700
241.8000  244.9000
241.7000  244.7800
242.1000  244.7500
242.8500  244.7000
243.9000  244.6000
245.1200  244.7000
246.6500  245.1700
248.4700  246.1200
250.6500  247.7000
253.0000  249.7000
255.5300  252.0700
257.9500  254.6000
260.2200  257.1000
262.1500  259.5500
263.8000  261.8500
265.1000  264.1200
267.6500  267.4500
268.7500  268.8200
270.2000  270.4200
271.7700  272.0200
273.1700  273.3900
274.1000  274.3500
274.4700  274.8500
274.4200  274.8700
274.1200  274.6700
273.8500  274.2500
273.5700  273.7700
273.4500  273.2700
273.2200  272.7200
272.8700  272.2200
272.5500  271.7200
272.1700  271.3000
271.8200  270.8200
271.2700  270.2500
270.3200  269.4200
268.6200  268.3000
266.2200  266.9000
263.1700  265.3200
260.0200  263.8700
257.3000  262.7000
255.4200  261.9500
254.5300  261.4900
254.3500  261.1000
254.3700  260.4900
254.2000  259.4700
253.5000  258.0000
252.4000  256.3000
251.0700  254.5700
250.0300  253.0400
249.2900  251.8500
249.0400  250.8700
249.1000  250.1700
249.3500  249.7000
249.6200  249.3500
249.6700  249.2000
249.5000  249.0700
248.9200  248.7800
248.1000  248.2000
247.0700  247.3500
246.2200  246.3500
245.7900  245.4700
245.9700  244.9200
246.6500  244.6500
247.5400  244.6500
248.4000  244.6700
248.8700  244.6700
248.9700  244.7900
248.8700  245.1700
248.7500  245.9000
248.8000  246.9700
249.0000  248.1200
249.2200  249.0300
249.3000  249.2800
248.9700  248.6900
248.2000  247.3500
247.0400  245.5300
245.7200  243.6500
244.4500  242.1500
243.4700  241.2800
243.0000  241.0000
242.9700  241.1500
243.4500  241.6700
244.2900  242.5300
245.4700  243.6500
246.8700  245.2000
248.1700  247.0700
249.0700  249.0500
249.2900  250.6500
248.6200  251.3200
247.0700  250.8200
244.9200  249.2500
242.7000  246.9000
240.8500  244.4700
239.6700  242.4500
239.1500  241.1200
239.1000  240.5000
239.2000  240.3000
239.2000  240.2800
239.0000  240.1000
238.7000  239.8200
238.3700  239.6000
238.2900  239.6000
238.4200  240.0300
238.8000  240.7800
239.2800  241.6900
239.8200  242.6000
240.3700  243.2800
240.9500  243.6500
241.7000  243.8200
242.6000  243.8500
243.5700  243.9000
244.6200  244.0000
245.7000  244.2000
246.7800  244.6200
247.8500  245.2200
248.9000  246.1200
249.8200  247.2200
250.3500  248.4000
250.1500  249.3700
249.1200  250.0300
247.2200  250.3200
244.8500  250.3500
242.5000  250.4200
241.0000  250.8200
240.7500  251.6700
241.8200  253.0300
244.0400  254.4500
246.8200  255.6500
249.5700  256.3000
251.8000  256.4500
253.4700  256.3700
254.7200  256.4200
255.9700  257.0200
257.5200  258.3700
259.5200  260.2400
261.6400  262.2400
263.3900  263.6700
264.1700  263.8900
263.5700  262.6000
261.5200  259.9000
258.2700  256.2000
254.4700  252.2000
250.7800  248.6500
247.6700  246.0000
245.5300  244.3500
244.4000  243.7800
244.3500  244.0000
245.1000  244.8700
246.5000  246.3700
248.3500  248.3200
250.4500  250.6500
252.7500  253.1700
255.1500  255.7800
257.5500  258.2500
259.9500  260.4200
262.1000  262.2400
263.9200  263.6000
265.2500  264.6700
266.1500  265.5500
266.8700  266.3700
270.3200  270.0700
271.6700  270.9200
273.4200  272.0500
274.9200  273.1000
275.4000  273.6000
274.3500  273.4000
271.8700  272.3500
268.6400  270.7700
265.7000  269.0200
263.7200  267.3200
263.1700  266.1200
263.8700  265.5500
265.3700  265.6700
267.2000  266.5200
268.9400  267.9200
270.3500  269.5400
271.2200  270.9500
271.4700  271.7400
270.9500  271.7700
269.5200  271.0500
267.3700  269.8000
264.8200  268.3500
262.4200  267.1000
260.8200  266.3200
260.2500  266.1200
260.4700  266.2200
260.8500  266.1700
260.5700  265.4000
259.1200  263.6400
256.6500  261.0200
253.7000  258.0200
251.0700  255.2200
249.1700  252.9700
248.0400  251.1500
247.3000  249.5700
246.6200  248.0300
246.0000  246.7000
245.8500  246.0000
246.4000  246.2500
247.6200  247.3000
249.0000  248.4500
249.8000  248.9000
249.5700  248.2000
248.5000  246.6500
247.1200  244.8700
246.0700  243.6500
245.6500  243.2500
245.6500  243.4500
245.7800  243.8500
245.8500  244.0300
246.0000  244.1500
246.2800  244.3700
246.7500  244.7500
247.1200  245.0500
247.0000  244.9500
246.3000  244.1500
245.1200  242.6700
243.8200  240.8700
242.7200  239.0700
242.0700  237.6700
241.9700  237.0400
242.4700  237.4500
243.5300  239.0700
245.2000  241.6500
247.2500  244.7000
249.3500  247.7200
251.2800  250.2500
252.9000  252.1200
254.1700  253.5500
255.0000  254.5700
255.2400  255.2500
254.6700  255.3200
253.1500  254.5000
250.8700  252.6700
248.3500  250.1900
246.2500  247.5300
244.9700  245.3500
244.6200  244.0400
245.0000  243.7000
245.5500  243.9200
245.9200  244.3000
245.9000  244.5000
245.5500  244.3700
245.0400  244.0000
244.8200  243.7200
244.9000  243.9200
245.4500  244.7200
246.3200  246.1000
247.3500  247.7800
248.3200  249.3500
249.0700  250.5300
249.4200  251.2000
249.4000  251.3200
248.8700  250.9000
247.8000  249.8500
246.1000  248.1700
244.0300  245.9200
241.9200  243.4500
240.2800  241.2500
239.5000  239.9500
239.7500  239.7800
240.8000  240.6700
242.0700  242.1200
242.8500  243.4500
242.6500  244.2800
241.3500  244.5300
239.5500  244.6700
238.0700  245.4700
237.7000  247.3700
238.7500  250.3700
241.0700  253.9000
243.9200  256.9500
246.5400  258.7700
248.3200  259.0200
249.1200  257.9700
249.4200  256.4200
249.9500  255.3200
251.5300  255.5300
254.6200  257.3700
258.9700  260.6200
263.6700  264.3000
267.2700  267.0700
268.4700  267.5200
266.6400  265.0700
262.2000  260.1700
256.2200  253.9400
250.1200  247.9200
245.1200  243.4200
241.8000  241.0500
240.5000  240.8200
241.2500  242.5700
243.7400  245.8700
247.4700  250.2000
251.7500  254.9500
255.7400  259.4700
258.9200  263.1000
261.2700  265.6700
263.0500  267.2700
264.7500  268.2000
266.3500  268.8000
267.7700  269.2000
268.7400  269.3900
269.2700  269.5000
269.6500  269.6200
272.1000  272.3200
273.4200  273.2000
275.0700  274.2500
275.9200  274.7200
274.9700  274.0500
271.9000  272.1200
267.3000  269.2500
262.3000  265.9500
258.0500  262.6700
255.3200  259.9200
254.4000  257.9500
255.2200  257.1200
257.4200  257.6700
260.5000  259.4200
263.8200  261.9500
266.6500  264.3500
268.5700  265.9500
269.4200  266.4700
269.3000  266.2200
268.4700  265.7200
267.1900  265.3000
265.5700  265.1500
263.7700  265.0700
262.0700  264.9700
260.6200  264.9500
259.5200  264.9700
258.4500  264.9000
256.8500  264.3200
254.5700  262.8700
251.8200  260.5500
249.4500  257.8200
248.1500  255.3200
247.9200  253.3500
248.1000  251.6500
247.7000  249.6200
246.1500  247.0000
244.0500  244.2800
242.5300  242.6200
242.8000  243.0300
244.9200  245.3700
247.9000  248.4500
250.0400  250.4000
250.4200  250.2000
249.3200  248.1200
247.9000  245.7500
247.2500  244.5400
247.4000  244.7500
247.5700  245.5300
246.8500  245.8000
245.4700  245.3500
244.3700  244.9000
244.5400  245.2200
245.8200  246.0700
247.2500  246.4200
247.4200  245.3200
246.1900  242.8500
244.4500  240.3000
243.4700  238.8200
243.7800  238.8200
244.8000  239.6000
245.7200  240.1500
246.1000  240.1700
246.1000  240.3500
246.4200  241.3200
247.4500  243.5000
249.0500  246.4200
250.7800  249.4000
252.1000  251.7800
252.8000  253.2200
252.7000  253.7200
251.8200  253.1000
250.2800  251.5300
248.4500  249.2900
247.0300  247.1200
246.8200  245.8700
248.2000  246.1000
250.8700  247.8500
254.0300  250.6200
256.7200  253.6000
258.3000  256.0500
258.7200  257.7200
258.3900  258.5200
257.7500  258.6700
257.1200  258.3500
256.5200  257.6700
256.0700  256.8200
255.6500  256.0500
255.3700  255.4200
255.1500  254.9700
254.8700  254.4200
254.2400  253.7000
253.2200  252.8500
251.8200  252.0300
250.1700  251.4200
248.2800  250.8200
246.1500  249.7800
243.8500  248.0300
241.4200  245.6000
239.2000  243.0000
237.4700  240.7800
236.5400  239.4000
236.6500  239.0700
237.6000  239.4500
238.9000  240.1200
239.8700  240.5400
240.0400  240.5300
239.3200  240.4700
238.2800  241.1200
237.7000  243.0500
238.2000  246.2800
239.8000  250.1700
242.1500  253.5400
244.5700  255.7200
246.7000  256.5200
248.4700  256.4500
249.9500  256.1500
251.5000  256.2700
253.7900  257.2500
257.5200  259.5500
262.6700  263.3500
268.3700  267.8200
272.4700  271.1700
272.8500  271.4200
268.7000  267.5000
261.3200  260.4000
253.4700  252.7200
247.7200  247.3200
245.2800  245.6700
245.7500  247.5300
248.1500  251.4200
251.4700  255.9400
255.2900  260.4200
259.2500  264.6000
262.7700  268.2700
265.1400  270.9700
266.1000  272.4200
266.1500  272.6400
266.1500  272.2500
266.9500  271.9500
268.5200  272.0500
270.2000  272.3500
271.2500  272.4000
271.5200  272.2200
271.5700  272.0200
273.5200  274.4200
275.0000  275.6000
275.8900  276.1400
275.2400  275.3000
272.9200  273.1000
269.7700  270.5000
267.0500  268.4700
265.3200  267.3200
264.4000  266.6400
263.5200  265.8500
262.3700  264.6700
261.3000  263.4700
261.0500  262.8700
262.0500  263.1000
264.1000  263.8700
266.3500  264.4500
267.8500  264.4200
268.3200  263.7400
268.0700  263.1000
267.7000  263.2200
267.5500  264.3000
267.1500  265.8200
265.9900  266.7500
263.8900  266.6200
261.3500  265.7200
259.0000  264.7500
257.2700  264.1700
255.8700  263.6700
254.4000  262.7200
252.7200  260.9900
251.3000  258.7200
250.6700  256.5200
250.9000  254.7200
251.3700  253.3200
251.0400  251.7200
249.4500  249.5300
247.0400  247.0000
244.9400  244.9700
244.2800  244.6200
245.2800  246.1200
246.9700  248.4700
247.9200  249.7800
247.1900  248.8700
245.4700  246.1000
244.3000  243.5000
245.0300  242.7900
247.1000  243.9700
248.4500  245.1500
247.4000  244.5500
244.2200  242.2800
241.3500  240.6200
241.2200  241.5000
243.8700  244.4000
246.8700  246.4500
247.6000  245.3000
245.7500  241.4000
243.2200  237.7000
242.5300  236.9200
244.1500  239.2800
246.6200  242.3200
248.0500  243.7200
247.7200  242.9500
246.7500  241.5000
246.3700  241.1500
247.2400  242.6000
248.8700  245.1500
250.5500  247.7800
251.8000  249.9000
252.6500  251.4500
253.2000  252.3500
253.3500  252.3000
253.1000  251.1500
252.7800  249.5000
253.1000  248.4500
254.9500  249.1200
258.4000  252.1200
262.8000  256.8500
266.9200  261.9900
269.4900  266.2000
270.1000  268.6200
269.4000  269.5200
268.3900  269.6900
267.8700  269.8000
267.9200  269.8900
268.0700  269.7500
267.9200  269.0000
267.2700  267.9200
266.3500  266.9200
265.2700  266.1200
263.7400  265.1200
261.5500  263.5200
258.8000  261.4200
255.9700  259.3200
253.6900  257.9700
252.4200  257.4200
252.0700  257.1400
252.2200  256.4700
252.2900  255.0400
251.6500  252.9200
249.8700  250.1500
247.0000  246.9000
243.6700  243.5700
240.8700  240.8700
239.4700  239.2900
239.4000  239.0000
239.8700  239.4000
240.1200  239.9700
239.8700  240.7500
239.6700  242.0400
240.1000  244.0500
241.1000  246.1500
242.0700  247.2900
242.6700  247.1200
243.1700  246.1700
244.0700  245.7500
245.6700  246.6200
247.7200  248.4700
250.1500  250.8500
253.7500  253.8500
259.4700  258.1700
266.8500  263.8000
272.9700  268.8200
274.1400  270.2500
269.0000  266.3200
259.9000  258.6000
252.0500  251.5500
249.7200  249.3500
253.6000  253.2800
260.8700  260.9500
267.8200  268.5200
272.5200  273.5000
274.8500  275.6700
275.6000  276.3000
275.1400  276.4200
273.5400  276.2200
271.1200  275.5500
268.8200  274.5200
267.8000  273.8200
268.4200  273.8500
270.0500  274.3500
271.5500  274.6200
272.2000  274.3200
272.3000  273.7400
272.4900  273.6200
275.7200  276.3500
275.9900  276.0500
274.3700  273.8700
270.8200  269.8900
266.8500  265.7200
264.4200  263.5700
264.7500  264.4000
267.0500  267.2400
269.2200  269.9700
269.6200  270.8700
267.9200  269.6200
265.5500  267.2500
264.0200  264.9200
264.2200  263.5000
266.0700  263.2500
268.2700  264.0200
269.7700  265.2000
269.8700  266.4200
268.8200  267.3500
267.6000  268.3000
266.8000  269.3200
266.3200  270.1400
265.4700  270.3200
263.9700  269.8000
262.2200  269.1200
260.8000  268.6000
259.9200  268.0000
258.9700  266.6500
257.5000  264.0200
255.6000  260.6500
253.9200  257.3500
252.9700  254.7400
252.7000  252.9700
252.7000  251.6200
252.3500  250.3700
251.3500  249.1000
249.7800  247.5700
248.0300  245.8700
246.3000  244.2000
245.2000  243.2000
245.0300  243.3700
245.7000  244.5300
246.4200  245.4200
246.6200  245.2200
246.5000  244.2500
246.9500  243.9000
248.2800  244.8200
249.2200  245.7800
248.1500  244.9500
245.1200  242.4200
242.4200  240.6500
242.6500  242.2900
245.8200  246.5700
249.2500  249.8700
250.0000  249.0700
247.9700  244.7800
245.5000  240.8000
244.9000  240.2500
246.2900  242.7500
247.9500  245.4200
248.6200  246.3000
248.8500  246.0000
250.0700  246.6700
252.7000  249.1700
255.6000  252.2800
257.1700  254.1700
256.9000  254.0000
255.7500  252.6500
255.2200  251.5000
256.2000  251.2500
258.3700  251.7000
260.9200  252.3200
263.1500  253.0300
264.9000  254.2000
266.4700  256.4200
268.2700  259.8200
270.3700  263.9700
272.2000  267.8700
273.0500  270.2700
272.5200  270.6400
271.1000  269.4500
269.6200  267.9700
268.9000  267.4200
269.0200  267.8500
269.3700  268.2200
269.3200  267.8200
268.9500  266.8900
268.5500  266.4700
268.4700  267.0700
268.4000  268.1700
267.8500  268.7700
266.8000  268.4700
265.7200  268.0500
265.1500  268.3700
265.0700  269.3000
265.0200  269.8000
264.5700  268.9500
263.5700  266.6200
261.9500  263.3200
259.3200  259.3700
255.4000  254.6000
250.5300  249.2500
245.8000  244.3700
242.5500  241.3700
241.3500  240.7800
241.5000  241.7000
241.7800  242.6000
241.4700  242.5700
241.0300  242.0000
241.2200  241.9000
242.0700  242.4700
242.4700  242.9200
241.5000  242.2800
239.5300  240.9500
238.1700  240.3500
238.5300  241.4000
239.7200  243.4000
240.6500  245.0000
242.1000  246.1000
246.6000  248.5500
255.6700  253.9000
266.6000  261.0500
273.7200  266.2000
273.2000  266.1000
266.8200  261.5700
260.7000  257.0500
260.1500  256.9700
265.3500  262.0500
272.4200  269.0200
277.2200  274.0000
278.7000  275.3900
278.3900  274.7400
277.9900  274.1700
277.7400  274.7200
277.0500  275.8000
275.8200  276.6200
274.8200  277.1500
274.6200  277.8000
274.9500  278.6000
275.2000  279.0000
274.8700  278.5000
274.2200  277.2500
274.0000  276.1400
274.6500  275.9200
277.2500  276.7400
276.2500  275.5700
273.4500  272.4900
269.5700  268.1400
266.5000  264.5700
265.9700  263.7400
268.2000  266.1200
271.3200  269.8000
272.8200  271.9700
271.6400  271.3000
268.8700  268.5700
266.5200  265.6000
265.7700  263.5200
266.4200  262.6500
267.8700  263.2200
269.5200  265.2400
270.7200  268.2400
270.8000  271.0700
269.5500  272.6500
267.6700  273.0500
266.2500  272.8000
265.4700  272.1700
264.8200  271.3500
263.8200  270.4700
262.6000  270.0500
261.2700  269.9700
259.5500  269.0200
257.4200  266.2000
255.3500  261.8500
254.3200  257.7500
254.8200  255.4200
256.5200  255.0700
258.4200  255.6200
259.3700  255.7000
258.8000  254.6200
257.1200  252.7000
255.2200  250.4500
253.6000  248.1000
252.1500  245.4700
250.5300  242.9200
249.5500  241.7200
250.3500  243.4500
252.7900  247.5700
255.2400  251.6700
255.9700  253.4500
255.0700  253.0700
254.0300  252.2000
253.4000  251.9200
252.5300  251.2200
250.5700  249.3500
248.2000  247.1200
246.8200  246.4700
247.2200  247.7800
248.4500  249.2500
249.4200  249.1500
250.1200  248.1000
251.4000  248.1500
253.2200  250.2000
254.7000  252.8700
254.8200  254.2800
254.3500  254.3200
254.9500  254.6700
257.5700  256.7400
261.5000  260.0500
264.8200  262.8000
266.2000  263.7000
265.6000  262.9200
264.3200  261.4900
263.7500  260.3900
264.6400  259.9700
266.7500  260.2200
269.2900  261.1500
271.3900  262.6700
272.5700  264.7000
272.7700  266.7500
272.3700  268.5700
272.0200  270.0500
272.1000  271.1400
272.3200  271.5700
272.2500  270.9200
271.7200  269.4700
271.2200  268.4200
271.4200  269.0000
272.4700  271.0500
273.6500  273.2000
274.1200  273.7500
273.6200  272.6000
272.6500  271.1000
271.8000  270.4500
271.1500  270.4200
270.3900  269.9700
269.4000  268.7700
268.8700  267.9700
269.4700  268.9500
270.8000  271.5000
271.4700  273.8500
270.5200  274.3000
268.1700  272.8000
265.2700  270.3000
262.5000  267.3200
259.7000  263.6200
256.5200  258.8000
252.9700  253.3200
249.3200  248.4200
246.3000  245.3500
244.2500  244.2500
242.8200  244.2500
241.3200  244.0000
239.6700  242.8700
238.7200  241.6500
239.3000  241.3200
240.7500  241.9200
241.3000  242.4500
240.3200  242.3000
239.4000  242.2000
240.1000  243.1500
241.4500  244.6500
241.1500  245.1500
238.9200  244.2200
238.6000  243.8700
244.5000  246.8500
256.3200  253.5400
268.4200  260.9000
274.6700  265.2200
274.3000  265.7200
271.6200  264.9000
271.2200  265.7200
273.6200  268.6500
276.1000  271.6200
276.6000  272.7200
275.7400  272.1700
275.5700  271.7700
276.9000  272.8700
278.8000  274.9000
280.0200  276.7500
280.4500  277.8700
280.6000  278.7000
280.6700  279.7200
280.2700  280.7500
279.2200  281.0200
277.7200  280.1700
276.6200  278.6400
276.4000  277.4200
276.9200  276.9400
277.9200  276.8700
278.3700  277.5200
277.6700  277.2000
275.8500  275.6000
273.8900  273.4500
273.1700  272.2000
273.8700  272.4700
274.7000  273.2700
273.8700  272.8500
271.2400  270.6000
268.3700  267.8500
267.2700  266.4500
268.1200  266.8000
269.6200  268.1000
270.7000  269.6900
271.4900  271.4700
271.8700  273.1700
271.3500  273.8200
269.7400  272.9900
267.7500  271.6400
266.4700  270.8000
266.0200  270.4400
265.6500  269.8200
265.0500  269.0200
264.4500  268.7700
263.5200  269.0700
261.8200  268.6000
259.5700  266.3200
258.2200  262.7200
258.4900  259.3500
259.7700  257.1200
260.9200  256.3700
261.8500  257.1000
262.7700  258.8700
263.0700  260.1700
262.1000  259.8000
260.6200  257.9700
259.9500  256.2200
260.1200  254.9000
260.0700  253.5700
259.1700  252.3200
258.0700  252.2200
257.1700  253.6200
256.0500  255.0400
254.3200  255.0000
252.7800  253.5400
252.4500  252.4200
253.2000  252.5500
253.6700  253.1000
252.8000  252.5000
250.4000  250.3200
247.5000  247.5000
245.5000  245.5700
245.6000  245.4700
248.3700  247.3700
253.0400  250.9500
257.6500  254.9200
260.3000  258.0500
260.8500  259.7700
260.8200  260.9200
261.6700  262.6000
263.2000  264.6000
264.3900  265.7000
265.0700  265.5500
265.9200  265.1400
267.6000  265.8200
269.6000  267.7500
271.0500  269.6200
271.6700  270.5500
272.0700  270.5500
272.6700  270.3200
273.4700  270.4500
274.2200  271.2000
274.6700  272.3900
274.7700  273.6200
274.5700  274.2500
274.2200  274.2000
273.8700  273.8000
273.6000  273.4200
273.5000  272.9500
273.4700  272.4000
273.7500  272.3000
274.4700  273.2000
275.7000  275.1500
277.1700  277.2000
278.1700  278.2500
278.4200  278.0500
278.0500  277.3900
277.5200  277.0200
276.8200  276.8000
275.1000  275.4200
272.1000  272.4200
268.9500  269.0700
267.8200  267.6200
269.2200  268.9900
271.6000  271.6400
272.7200  273.6200
271.8000  274.3200
269.3200  274.0200
266.1700  272.9900
262.9700  270.9900
260.4200  267.7200
258.2700  263.1000
255.8200  257.2700
252.5700  251.1500
249.4000  246.5700
247.5300  244.8700
246.6200  245.3500
245.3200  245.5500
243.4500  244.3500
242.5700  242.8500
243.7200  242.6500
245.3700  243.6200
245.6200  244.4500
244.9500  244.7500
245.4000  245.1700
247.1000  246.1500
247.6500  246.7200
245.2400  246.2900
242.1200  245.6500
242.7900  246.7800
249.2800  250.7000
259.0500  256.4000
267.3000  261.5200
271.4900  264.6700
272.5200  266.1200
272.7500  267.2000
273.2000  268.5400
273.6000  269.7700
273.8500  270.5500
274.5500  271.2400
276.1200  272.4200
278.0500  274.0200
279.4000  275.4200
280.0700  276.2400
280.4000  276.7700
280.7400  277.6500
281.0200  279.0700
281.0500  280.5500
280.6700  281.3000
279.7000  280.7000
278.4200  278.9700
277.4000  277.2000
277.2700  276.4500
277.3200  276.3700
278.6700  277.5200
278.7700  277.7700
277.4700  276.9000
275.6700  275.4700
274.1400  274.1200
273.2400  273.1400
272.6700  272.5200
271.8000  271.5500
270.2400  269.9000
268.7700  268.5700
268.5200  268.7700
269.7500  270.4700
271.5700  272.4000
272.9200  273.7000
273.4700  274.3000
273.1700  274.0700
271.8900  272.8200
270.0500  270.8700
268.4500  269.2700
267.5200  268.5700
266.7700  268.0700
265.5000  266.9500
264.2200  265.6700
263.8900  265.6500
263.8700  266.6000
262.7200  266.7700
260.7400  265.1200
259.9700  262.3500
261.1200  259.7000
262.1200  257.1700
261.5000  255.1900
260.7700  255.3400
261.7200  258.1700
263.4700  261.4000
264.0200  262.4000
263.1500  261.3200
262.1000  259.9700
260.9900  259.0500
259.6500  258.2700
259.0200  258.1700
259.7000  259.0000
259.6500  259.2700
256.8000  257.1400
252.5000  253.3700
250.2500  250.8000
251.2200  250.7000
253.2000  251.9200
254.1200  253.0400
253.7000  253.4200
252.3200  252.7200
249.8500  250.5700
247.1700  247.9500
246.6200  247.2200
249.9200  250.0300
255.4400  254.8200
259.3500  258.1400
259.5200  258.1500
258.1400  257.1000
259.2000  258.6000
263.3500  263.2400
267.2000  267.8000
267.7400  268.9500
266.3000  267.5000
266.4200  266.8200
269.2200  268.7000
272.4200  271.5200
273.7700  272.8500
273.4000  272.5500
273.0000  272.0500
273.4500  272.3900
274.1700  273.0500
274.5700  273.5500
274.7000  273.9700
274.9700  274.6000
275.3900  275.1200
275.5700  275.1000
275.4900  274.7200
275.2700  274.5200
275.2200  274.7200
275.4200  275.0000
275.7400  275.3000
275.8500  275.5200
275.6500  275.4200
275.4200  275.1200
275.5200  274.9700
276.0500  275.2400
276.8500  275.8000
277.8700  276.6500
279.0200  277.9000
279.0500  278.6000
276.7000  277.2700
272.6200  274.0700
269.3900  271.0500
268.8200  269.9700
270.0700  270.4700
271.3500  271.2700
271.9200  271.9500
271.7200  272.7500
270.0500  273.2200
266.6200  272.5500
262.8700  270.9500
260.6400  268.8700
259.8500  265.8500
258.6400  261.1700
256.6400  255.9700
255.5300  252.7500
255.9000  252.0700
256.2000  251.8000
254.9200  250.1000
253.4200  248.0700
253.4200  247.8200
254.1200  249.3200
253.4500  250.8000
251.3500  251.1000
249.7500  250.7400
249.6700  250.4000
250.1000  250.2200
249.6700  250.1200
248.2500  250.2000
246.9000  250.6200
247.0700  251.7000
249.9700  254.0000
255.4400  257.5500
261.7700  261.4000
266.8000  264.4500
269.5200  266.5700
270.4200  268.0500
270.7400  269.3500
271.5200  270.4700
273.2200  271.4700
275.3700  272.5500
277.3500  273.7000
278.9500  274.8900
280.4200  276.1700
281.7000  277.5500
282.3700  278.8200
282.3700  279.9700
282.3000  281.2200
282.2000  281.9900
281.2700  281.4200
279.0200  279.2000
276.7500  276.7000
276.1700  275.7000
278.2700  277.4500
278.4200  277.6500
277.5500  276.4900
276.5000  275.0500
275.8500  274.4000
275.2700  274.1000
273.9500  273.2400
272.3500  271.8500
271.3200  270.3700
271.0700  269.1700
271.2000  268.8500
271.5500  269.9200
272.1700  271.7500
273.0200  273.1200
273.6200  273.6500
273.6200  273.6000
272.9000  272.9700
271.8200  271.8200
270.9200  270.6000
270.3700  269.6700
269.9500  268.6500
268.8900  267.0500
267.0000  264.8700
264.8500  262.9900
263.7000  262.5500
263.4200  263.5500
262.6700  264.3200
261.2200  263.6200
260.9000  261.9900
262.3500  260.6200
263.8500  259.7500
264.2500  259.7400
264.4500  261.1000
264.3000  262.3200
261.8700  260.5700
257.9500  256.6700
256.4900  254.9700
258.3000  256.7200
258.5200  257.6500
254.7800  255.2000
251.8500  253.4400
254.3500  256.1000
258.7700  259.6700
259.1400  259.1000
256.1700  255.7800
255.0400  254.7200
256.5000  256.4000
257.0200  257.0700
255.7200  255.8700
255.1900  255.3500
255.8200  256.0200
255.0300  255.4900
251.9200  252.8000
249.5300  250.6200
250.6700  251.8500
254.4500  255.3500
257.0200  257.3900
256.5200  256.3700
255.5900  255.1500
258.1200  257.4500
263.7200  262.8000
268.1400  267.2900
268.8500  268.6400
268.1700  268.6000
269.2200  269.9500
271.9700  272.5200
273.8700  274.1700
273.9500  274.0500
273.4400  273.3900
273.7000  273.5200
274.4500  274.2700
274.8500  274.6000
274.8000  274.4500
274.7400  274.5500
275.0500  274.9700
275.3700  275.2500
275.5000  275.0500
275.6000  274.8700
275.8200  275.1000
275.9500  275.4200
275.8200  275.5500
275.8700  275.7700
276.2000  276.2700
276.3700  276.4500
276.3500  276.2700
276.5700  276.2700
277.3000  276.7200
277.8000  276.9500
278.0500  276.8700
278.7400  277.7000
279.7400  279.4700
279.3500  280.2200
276.6000  278.2000
272.6000  274.3900
269.1200  270.7200
266.6000  267.9000
264.9200  265.9500
265.0200  265.5400
267.3200  267.3200
269.7200  270.0200
269.3700  271.4200
266.0000  270.9000
262.8200  269.8200
262.0200  269.2700
262.3200  268.2200
261.7000  265.6400
260.7200  262.4900
260.8000  260.4200
261.4500  259.3200
261.3000  258.1700
260.6000  257.3000
260.2500  257.5700
259.7000  258.5700
258.2500  258.9500
256.5000  258.4000
255.2500  257.2700
253.9400  255.9200
252.4000  254.7800
251.8500  254.9000
252.9700  256.4000
253.7900  257.6500
252.5700  257.5700
251.1000  257.3000
252.5700  258.5700
257.4700  261.6000
263.1200  265.0000
267.2000  267.8700
269.3700  270.2000
270.5000  271.9900
271.4400  273.1200
273.0500  273.8500
275.6200  274.6700
278.4500  275.7700
280.8200  276.9900
282.6400  278.3700
283.9000  279.6200
284.1400  280.4000
283.5000  280.7500
282.8700  281.3900
282.6400  282.2700
281.9700  282.2200
280.3000  280.4000
278.4400  278.0500
277.8000  277.0200
279.5700  278.1200
279.2200  277.9700
278.3700  276.8000
277.2400  274.9500
276.4200  273.9000
275.8200  273.7500
274.4700  273.4200
272.1000  272.6000
269.7700  271.3700
268.4700  269.6700
268.6700  268.5200
270.2500  269.0200
272.2400  270.6200
273.7200  271.8700
274.3900  272.7700
274.4700  273.7200
274.2700  274.2500
274.0200  273.9900
273.8500  273.2500
273.0200  271.7500
271.3200  269.2400
269.5000  266.6200
267.7700  264.5700
265.8000  262.8500
264.1200  261.7500
263.6500  262.3200
263.8700  264.0000
263.7000  264.5700
262.9200  263.3200
261.6700  260.8500
259.8700  257.8700
258.8900  256.1000
260.1700  256.9500
260.8700  257.9000
256.2400  254.2900
248.6700  248.0300
247.0000  247.4000
253.2500  254.0700
258.3700  259.4000
255.8700  257.4500
251.2800  253.6700
251.6500  254.3700
254.2800  256.1700
253.5000  253.9000
251.8500  250.9500
254.4000  253.0700
258.5500  257.7000
258.3500  258.5500
254.8200  255.9200
253.4500  254.6200
255.1200  255.8500
255.9700  256.3000
254.4700  254.7200
252.9500  253.3200
253.6500  254.3200
256.1700  257.1200
258.2900  259.0700
258.7000  259.0700
258.7700  258.9000
260.9500  260.8000
265.0000  264.0700
268.3500  266.4500
269.7000  267.4500
270.2700  268.5200
271.2700  270.4000
271.9500  271.8700
271.9000  272.4500
271.8900  272.8200
272.5200  273.5200
273.2700  274.0200
273.5500  273.9700
273.6200  273.6700
273.9200  273.8000
274.5200  274.3700
275.2500  274.9500
275.6500  275.2000
275.8200  275.2000
275.9500  275.4500
276.2500  276.0200
276.3500  276.3200
276.0700  276.0700
275.8900  275.8200
276.3500  276.1400
276.9700  276.6400
277.2400  276.6700
277.5700  276.8200
278.3500  277.4700
278.9500  277.8500
278.8700  277.4500
278.9200  277.5700
279.6700  279.2200
280.2000  281.0200
279.3500  281.1200
276.8000  278.8700
272.9500  274.8200
268.7200  270.3900
265.2000  267.2000
263.4500  266.0700
264.0500  266.9200
266.3000  269.1000
267.8900  271.0200
266.8700  270.8700
264.3000  269.3200
263.0200  268.7700
263.5000  269.5700
263.5500  269.2700
262.5500  266.8000
261.8500  264.0200
261.9500  262.9700
261.9700  263.0200
261.5200  263.1200
261.0700  263.2400
260.2200  263.5000
258.8700  263.2400
258.4000  262.3000
259.1200  260.9200
258.8900  259.2000
256.8000  258.0000
255.5300  258.9700
257.6000  262.0200
260.8200  264.4700
261.7700  264.5500
260.7000  263.3900
260.4700  263.3000
262.0500  264.8700
264.4700  267.4200
266.8900  270.3500
269.3700  273.4500
271.5700  276.0700
273.0700  277.6000
274.8700  278.2200
277.7500  278.7500
280.8500  279.3200
282.8000  279.7200
283.6700  280.1700
284.3200  281.0200
284.8900  281.9200
285.0000  282.5200
284.7000  283.0200
284.2400  283.6000
283.5500  283.6000
282.5700  282.3700
281.3200  280.2200
280.2200  278.5700
280.9200  277.3500
278.9000  274.8200
276.6200  272.3500
273.8000  269.8200
272.0000  268.9200
272.5700  270.5200
274.1000  273.3500
274.3500  275.5500
272.2700  275.6400
269.3200  273.0500
268.1000  270.0500
269.9500  269.4200
273.3700  270.8700
275.8700  272.1400
276.9700  272.9700
277.3500  274.1700
277.3000  275.4200
277.2500  276.5700
277.8200  277.6700
277.8000  277.2000
275.9000  274.0500
272.7000  270.1400
269.6200  267.3200
267.1000  265.1700
265.2700  263.5000
264.3900  263.1500
263.5500  262.9700
261.7700  261.0700
260.1200  258.6500
259.8700  257.9700
260.1200  257.6200
260.6700  256.2200
263.1000  256.6700
266.3500  260.5000
265.8000  262.7000
260.8200  260.2000
257.4500  257.8000
258.5000  259.0000
259.0000  259.7500
255.4900  257.0000
252.3700  254.9900
253.5000  256.3000
254.7800  256.4700
252.3200  252.4500
250.1200  249.0700
252.8200  250.7500
257.2000  254.6700
258.0700  256.3700
256.4500  256.7000
256.1000  257.4900
256.8500  257.7000
256.8000  256.3200
256.2500  255.0400
256.6000  255.5500
258.4000  258.1700
261.5200  261.9700
264.4700  264.9900
265.3200  265.6700
264.5200  265.1400
264.4700  265.5500
266.1700  266.8200
268.3700  267.6000
270.1200  268.1000
271.5700  269.2200
272.4700  270.5700
272.5700  271.4200
272.5500  272.0700
273.1200  273.0200
273.7000  273.8500
273.8900  274.1500
274.1700  274.4200
274.9700  275.2700
275.7200  276.2200
276.0200  276.5200
276.0200  276.4700
276.3200  276.7000
276.6000  277.1400
276.5700  277.2700
276.5000  277.1400
276.7200  277.1500
277.2200  277.3500
277.6500  277.5000
278.0700  277.6700
278.4200  277.8500
278.5200  277.7200
278.6200  277.5700
279.0500  278.0400
279.6200  278.5700
280.0000  278.5700
280.3500  278.5500
280.4200  278.9500
280.2200  280.1200
280.4500  282.1500
280.4500  283.2200
278.1200  280.8700
273.6400  276.3200
269.8700  273.4500
267.4200  272.1400
265.2200  269.8500
264.0200  268.0000
265.3500  269.0500
267.1700  271.0000
266.7000  270.7000
265.0500  269.5200
264.1200  269.8000
263.3000  270.0500
261.9500  268.3000
261.7000  266.0500
263.3200  265.4700
264.8500  265.9500
265.1500  265.9700
264.8500  265.8500
264.3200  266.1700
263.0000  265.9700
261.5200  264.4700
261.0700  262.4200
260.7200  260.7500
259.1500  259.9700
258.0500  261.0500
259.3700  263.8200
262.2400  266.3900
264.3000  267.4000
265.1200  267.4500
265.7400  267.7200
266.6900  269.1200
267.9200  271.8200
269.6500  275.3000
271.9500  278.7000
274.3000  281.2000
275.9200  282.1200
277.4500  281.8200
279.7500  281.3900
282.3900  281.3900
284.1500  281.5500
285.1500  281.8200
285.8200  282.5700
286.1000  283.4200
286.0200  283.8700
285.8000  284.2000
285.2700  284.2900
284.5700  284.1000
284.4200  283.7500
284.3500  282.7400
283.0700  280.3700
281.1200  277.0700
279.1500  274.3500
278.0200  273.4900
276.8200  273.2200
276.2200  274.0000
277.1400  276.1700
278.2700  278.1000
277.2200  278.0700
273.8500  275.9700
270.6200  273.1700
270.6200  272.1000
273.8500  273.8700
277.4200  276.3200
279.4700  277.5200
280.9200  278.0700
281.9500  278.3500
280.7000  277.5200
277.7700  277.0200
277.0700  278.4700
279.1400  279.8700
279.7700  278.1700
276.7200  274.1000
272.7200  270.5700
270.5500  268.5500
269.8200  267.3500
269.1000  266.4500
267.7700  265.0200
265.9700  262.0500
264.8200  259.6400
265.8500  260.8200
267.8700  263.1700
267.7400  261.7200
265.7400  258.8500
264.9000  260.6200
265.3700  265.3700
265.6700  267.4200
266.2000  266.9200
266.9500  266.4700
265.6700  265.2400
262.0500  262.9000
259.2000  261.9200
259.1500  262.8000
259.9700  262.8500
259.4200  261.1200
257.4500  258.9900
255.5000  256.9700
254.8500  255.3000
256.6200  255.9700
260.3500  259.8200
262.8200  262.7700
262.0500  261.1000
260.0500  257.3500
259.4500  255.8500
260.1400  256.9500
262.0200  260.0000
265.6000  264.8500
269.0700  269.0000
269.7700  270.0000
268.5500  269.4700
268.0700  270.2000
268.7700  271.5000
269.7000  271.5500
270.6500  271.1500
271.6700  271.3000
272.4200  271.7700
273.1000  272.3200
274.0200  273.1200
274.8200  273.8700
275.2700  274.5200
275.6700  275.3200
276.3700  276.4000
277.1000  277.2400
277.4500  277.5000
277.5200  277.4700
277.6000  277.6000
277.8900  278.1200
278.2500  278.6000
278.2700  278.6400
278.1500  278.3700
278.2500  278.5500
278.6700  279.0200
278.9500  279.1000
279.2200  279.0200
279.7500  279.2200
280.3000  279.3200
280.8500  279.2200
281.0700  279.3000
280.8900  279.4200
281.0200  279.6500
281.9200  280.3500
282.2000  280.7000
281.3200  280.8200
281.5500  282.8000
282.7200  285.1200
280.3000  282.8700
273.7400  277.1000
268.7500  274.1000
267.1400  273.5700
264.9000  270.3500
261.7700  265.7200
261.9500  265.3500
265.4200  268.3700
267.7200  270.1200
267.4500  269.8700
266.2000  269.4000
264.4700  268.8200
262.7200  267.8500
262.7000  267.2000
264.9700  267.4200
267.1500  267.9700
267.1700  268.0700
266.4500  268.0700
266.1700  267.9700
265.3900  266.7700
263.7500  264.8500
263.1700  264.2700
263.9200  265.0500
264.4900  265.4500
264.7200  265.7700
265.8700  267.3000
267.7200  269.9500
269.3000  272.7000
270.0500  274.6700
270.1000  275.5200
270.3700  276.3900
271.7000  278.8000
273.7000  281.8500
275.4400  283.7700
276.9700  284.3700
278.3700  284.0200
279.9700  283.0700
282.2000  282.5700
284.4000  282.8500
285.7700  283.1200
286.5200  283.4200
286.7200  284.2700
285.9500  284.8500
285.2000  284.8500
285.4000  285.2000
285.6200  285.5000
285.0200  284.7000
284.6400  283.7200
284.7500  283.0500
283.6200  280.8500
279.3900  276.6700
282.0200  278.9900
285.0500  282.4700
286.3500  284.3900
285.6000  284.3000
284.3500  283.7200
282.6500  282.5500
278.5200  279.4200
272.5500  275.4200
269.4500  273.9200
272.2200  276.5500
277.1000  279.6200
278.9000  279.2700
278.4200  277.4900
279.5700  277.7400
281.1200  278.2500
278.4500  275.9200
272.4000  272.8500
270.3900  273.2700
275.4000  277.1500
280.4500  279.7200
279.2200  277.6700
275.2200  273.7500
273.7000  271.9900
273.0500  271.1000
270.9500  268.7000
270.4700  267.3200
272.1400  267.7400
270.9200  265.9200
265.7700  261.6000
261.4000  258.2000
258.9500  255.3000
257.2700  253.7400
257.7200  256.8200
260.4700  262.3700
263.7700  265.8700
267.4700  268.5200
270.7900  271.3500
271.7700  272.0000
270.9700  271.2700
269.5200  271.3500
267.2200  271.0500
264.9900  269.3000
264.1700  267.5000
262.5700  265.6500
258.4500  262.3900
255.2400  259.1000
257.4700  259.2000
263.0700  262.4500
265.2500  263.3500
262.8000  260.0700
261.5500  257.8700
264.1500  259.9200
267.2700  263.0500
269.1500  265.8000
271.0500  269.3900
272.3500  272.1700
271.9200  272.1700
271.3700  272.0200
271.8200  273.7700
271.8500  275.4200
271.4700  275.3000
271.9700  274.8000
273.0000  274.5500
273.8700  274.3700
275.0000  274.4500
276.3000  274.9000
277.2000  275.5200
277.9500  276.4500
278.8500  277.6500
279.3900  278.5500
279.3900  278.7000
279.5200  278.7700
280.1400  279.5000
280.6200  280.2700
280.4500  280.4500
280.2700  280.4700
280.5500  280.8500
280.9200  281.3500
281.0500  281.8500
281.1000  282.2000
281.2500  282.1000
281.5200  281.7500
281.7400  281.5200
281.7200  280.9200
281.7900  280.2700
282.2700  280.3000
282.4500  280.3700
282.4200  280.2400
283.2400  281.0500
283.9000  282.1000
283.2200  282.3700
283.0200  283.7700
284.0000  286.0000
281.6700  283.9900
274.4000  277.9500
268.6700  274.4900
268.3000  274.8200
268.5500  273.9200
266.0500  270.4700
264.1000  267.2400
265.2700  265.8000
267.8700  267.3500
269.5200  271.1000
269.3500  272.7400
267.6700  270.8200
266.2200  268.8000
265.7700  268.3700
265.9200  268.3700
265.6900  268.5000
264.8900  268.7700
264.7500  268.6700
265.9700  267.8700
267.0200  266.7700
267.2200  266.7000
268.6400  269.0500
271.8700  272.3200
274.7000  273.8200
276.2200  274.5500
277.2700  276.6000
277.8700  279.5700
277.8700  282.4200
277.3500  284.5200
276.1400  284.9900
275.2500  284.8000
276.1700  285.8700
278.0200  287.3200
279.4000  287.4200
280.6000  286.5200
281.8000  285.5500
283.2500  284.4500
285.2500  284.1000
286.9700  284.4000
287.2400  284.2200
287.0000  284.4000
286.9200  285.7000
286.2400  286.4500
285.3900  285.8000
285.7700  285.6700
286.3200  286.2700
284.9500  284.9200
281.9500  281.3900
279.4700  278.3200
278.5500  276.6700
285.9200  282.5500
288.9900  285.9200
289.7700  287.3200
288.9000  286.8000
286.9700  285.4000
285.6400  284.6000
285.6500  284.9000
283.9200  284.2200
278.4200  281.6200
274.5500  280.4700
276.2700  282.1200
278.1200  281.1200
275.3500  274.8700
272.1400  269.4700
272.5500  269.2500
274.1500  270.8500
272.3500  270.7500
267.6200  269.4200
266.7000  269.6400
274.3200  275.0200
283.9000  282.9700
285.2200  284.3000
279.6400  278.0000
276.3900  274.1400
276.4700  275.2000
275.2200  274.4500
274.1000  272.5700
273.7000  271.8500
267.2000  266.1000
256.9000  256.5200
255.0000  254.6200
262.5700  261.9000
270.5200  270.6000
274.8000  276.5000
275.0500  277.3200
272.9200  274.3500
272.1400  273.3500
271.0500  272.5700
266.7000  267.2500
263.7500  263.1400
265.9900  266.2200
268.8500  271.2200
268.5700  272.1000
266.8200  269.8000
265.3000  267.3000
264.0700  266.2500
264.0500  266.4000
266.5500  267.5000
269.8200  268.7000
269.8000  267.4500
267.0500  263.8700
267.3500  263.6000
272.1000  268.3200
275.8700  272.5000
275.6400  273.2200
274.1000  273.3500
273.7000  274.3000
274.2000  275.2700
275.1200  276.6200
275.5200  278.4700
274.8000  279.5500
274.3500  279.5700
275.1400  279.1200
275.9700  278.1400
276.7000  277.2500
278.0200  277.1200
279.5200  277.5000
280.4200  278.1000
281.4000  278.9500
281.9700  279.8500
282.0000  280.4900
282.1200  281.3000
282.6400  282.2200
283.1000  283.0500
283.3900  283.6500
283.4900  284.0200
283.7200  284.5500
283.9500  285.1000
283.9500  285.2200
283.8000  285.0700
283.8000  285.0700
284.0200  284.9000
284.2000  284.4500
284.2700  283.8700
284.1400  283.0500
284.1700  282.1700
284.6700  282.1500
285.1000  282.4200
284.9500  282.1700
284.9200  282.3200
285.2700  283.3700
284.8200  283.9200
284.1000  284.6400
284.7500  286.2400
284.2000  285.8700
278.9700  281.9200
272.2700  277.6000
270.0700  275.7000
271.5500  275.9700
271.8000  275.7400
269.3500  271.8500
266.8900  266.4700
267.2000  266.9500
269.3200  273.5400
270.0200  277.2000
269.0200  274.8900
268.7500  272.4200
269.2700  271.9500
269.2700  271.4200
269.4500  271.0500
270.6500  270.8900
272.6500  269.8200
275.3200  268.7700
277.3700  269.5000
278.0700  271.8500
279.2000  275.2200
281.5700  278.3500
283.5000  280.6200
284.6200  283.3500
285.2200  286.8500
284.6000  289.0000
283.2700  289.6500
282.4200  290.2000
281.5200  290.2500
280.5500  289.5200
280.8000  289.3000
281.8200  289.2200
282.9200  288.2700
284.3000  287.1700
285.5700  286.2700
286.5700  285.4900
287.8000  285.3700
288.6200  285.8500
288.5000  286.1000
288.1200  286.4700
287.9000  287.2200
287.0000  287.2400
285.8900  285.9500
285.7000  285.3000
286.2700  286.1200
285.8200  286.2000
283.3900  283.2000
281.1700  279.5200
282.2200  279.3000
291.1500  288.8900
289.7200  288.0500
286.7700  285.0700
285.7700  284.2200
286.3200  285.6700
286.3500  286.7200
286.5000  287.1200
286.3500  287.2700
283.9700  286.4700
281.8200  286.2200
281.8900  286.4500
280.0700  282.8000
275.8900  276.1700
274.5500  272.9900
275.7000  273.4700
276.1700  274.2400
276.1200  276.1500
273.8000  276.8200
269.4900  272.8200
270.8000  271.0700
279.6200  278.0200
285.3000  284.0500
280.8900  279.6000
275.0700  273.6200
276.2700  275.5500
279.1200  278.6400
277.8700  277.2200
273.0200  273.0500
262.9200  263.8200
252.0700  252.5400
252.3700  251.5400
262.2200  260.9700
269.8900  269.8000
270.1700  271.5500
263.3500  264.9200
256.0200  256.8500
256.8700  257.4200
261.0500  261.3200
259.5700  258.8700
256.9200  256.0200
259.6500  260.1700
265.1000  266.6400
268.9500  270.4900
270.0500  271.2700
269.8900  270.4900
271.0500  270.8000
272.8200  272.0000
273.8200  272.2700
274.5700  272.6000
274.6400  272.3900
273.5000  270.4900
273.9000  270.4700
276.9200  274.0700
278.4500  276.3500
275.9200  274.3700
273.2000  272.2700
274.3200  274.1700
277.3200  278.4700
278.6700  281.6400
278.3700  282.9700
278.2000  283.7500
278.8200  284.2700
279.3700  283.6200
279.3200  281.8500
279.7700  280.6400
281.0500  280.4200
282.0700  280.3000
282.9700  280.5500
284.2200  281.4200
284.6500  282.0700
284.5500  282.5200
285.1500  283.4700
286.2000  284.5500
286.7000  285.3500
287.1200  286.3000
287.6700  287.3200
287.8200  288.0500
287.5700  288.4000
287.2700  288.3700
287.1000  288.2400
287.0000  288.0700
286.8200  287.4700
286.4900  286.4200
286.4000  285.6400
286.7200  285.1700
286.9500  284.3000
286.5700  283.4700
286.1000  283.4200
285.8200  283.8000
285.7700  284.1200
286.0700  284.9500
286.1200  285.7700
285.4200  285.9500
285.5500  286.4000
286.5500  287.2700
284.5200  286.4200
278.6400  282.6200
274.0200  278.9700
273.4200  278.4700
272.9900  278.5500
270.5500  275.2700
268.5700  271.6400
269.4000  273.2700
271.5200  278.3000
272.2200  280.1700
271.1700  278.8000
270.6200  277.7700
271.4500  276.8500
273.3200  275.0700
276.5500  273.7700
279.9900  272.8000
282.3000  271.4700
284.1000  271.5200
285.8500  273.9900
286.8200  277.8500
287.6000  281.7000
288.5500  284.9700
288.9400  287.4900
288.8200  289.7500
288.6000  291.4500
287.7700  291.6000
286.7000  291.0200
286.1400  290.9500
285.6500  291.1200
285.1000  290.9000
285.1700  290.5000
285.7400  289.8000
286.4200  288.6400
287.3900  287.5700
288.4200  286.9500
289.2200  287.0200
289.7700  287.6700
289.5500  288.1000
289.2500  288.4000
289.3200  288.7700
289.0000  288.5700
288.0200  287.8500
287.2700  287.1200
286.9200  286.3700
287.3000  286.7500
288.3500  288.5200
288.6700  288.9200
288.4000  287.3500
289.6500  287.3200
286.3700  287.0700
285.5700  285.0200
284.2700  283.4500
284.1200  284.7000
285.4900  287.4000
286.4200  288.8200
286.1000  288.7000
285.8000  288.2700
285.4700  287.6000
285.3000  287.5000
285.6200  288.0000
284.9500  286.5700
284.5000  284.6000
286.0200  285.2400
285.1700  284.7400
281.8500  282.1200
282.0500  283.0200
281.7200  284.6500
274.8000  279.4200
268.3500  271.3500
271.3500  270.8900
279.5500  278.1500
281.5000  282.2000
276.8900  279.5000
275.8500  277.6400
276.5700  276.4500
271.9200  271.3000
267.8000  267.6700
267.2500  267.4000
263.6000  263.3700
256.0200  255.1200
248.3700  247.6500
245.1200  245.3700
247.7800  248.1700
249.1500  248.8700
247.0700  246.0700
248.2000  246.8200
251.4200  249.8500
253.0000  251.0900
255.3700  253.7900
258.8000  258.8000
262.9200  263.6200
268.7400  268.7200
273.1700  272.6700
274.4000  273.6900
275.3700  274.1500
276.0200  274.3500
275.1400  273.2700
275.1200  273.2200
276.2500  274.1500
276.6200  274.0500
276.4900  274.6000
276.9700  276.5000
277.4700  277.2700
276.8200  276.3200
276.6200  276.5700
279.1700  280.0000
282.1200  284.2400
282.6200  286.2400
282.0500  286.5200
282.3500  286.9200
282.7000  287.2200
282.4500  286.6200
282.3900  285.6000
283.3200  284.9700
284.5200  284.6000
285.3000  284.1500
286.2200  284.1700
287.4200  284.7200
288.0200  285.2700
288.4200  285.7700
289.2200  286.3900
290.0200  287.2200
290.5500  288.3700
290.8500  289.4200
290.6000  289.9200
289.9500  289.9900
289.5200  290.1000
289.3900  290.2200
289.2200  289.9400
288.9200  289.3200
288.7500  288.6700
288.8200  288.0000
288.8000  287.1000
288.8500  286.5000
288.9000  285.9200
288.2700  285.2700
287.4700  285.3700
287.2400  285.9500
287.2000  286.0700
287.0700  286.0700
287.1700  286.8200
287.0700  287.2200
286.7200  287.0700
287.2700  287.8000
287.5000  288.3000
285.6500  286.8500
283.6200  286.1000
282.2700  287.5500
279.0700  286.2000
275.4900  281.0200
275.8500  278.9200
277.6500  281.4200
277.0200  282.6400
275.1200  281.4500
273.9900  280.8900
273.7500  280.4200
275.5400  278.2000
279.5700  275.8000
283.4700  274.4000
285.4700  273.6700
286.5200  274.7000
288.1500  277.9200
289.7400  281.4900
290.2200  284.7400
290.1200  287.8000
290.2700  290.0500
290.4700  291.4500
290.2000  292.0500
289.3900  291.7700
288.4900  291.4000
288.1700  291.3500
288.1700  291.4200
288.1200  291.5000
288.3200  291.6200
288.9200  291.3200
289.5500  290.6400
290.3200  290.0500
290.8700  289.4700
290.8200  288.8000
290.8000  288.9700
290.8200  289.8500
290.2400  290.0500
289.8500  289.8700
289.9500  289.9500
289.7500  289.6200
289.3500  289.0700
288.8200  288.4900
288.1700  287.6200
288.3200  287.8000
289.2700  289.6700
288.7700  290.8000
287.1200  289.7200
286.3700  288.3000
286.1200  287.4900
287.8500  286.8700
287.9700  287.6500
285.3000  288.1000
283.4700  287.5700
285.1000  287.9700
286.7700  289.6200
286.8700  290.2500
286.2000  288.3200
285.1200  285.9000
285.3200  286.0500
287.0000  287.2200
288.6000  287.7000
288.9200  287.7000
285.4500  285.4200
281.4500  282.4500
283.0400  283.1000
285.0200  285.0700
281.9900  285.0700
277.5700  281.8900
274.2700  275.7700
275.1200  274.8500
279.4200  281.5000
280.9700  285.3500
281.9500  284.5700
281.8000  281.4000
274.6400  273.3200
270.2000  269.2200
276.9900  276.6000
283.0200  283.0700
276.6500  276.7000
260.2000  261.1200
246.1500  248.3500
244.5300  245.8200
250.2200  249.9700
254.4400  253.6500
254.4000  253.4200
250.5300  249.7800
248.5300  247.6700
251.7900  249.9500
257.1500  255.7800
264.7200  264.8200
272.9200  273.2200
275.5200  275.7200
274.3000  275.2000
275.1000  276.4000
276.6200  276.6000
276.7000  274.8200
277.2200  274.9900
278.9700  276.8700
281.3000  278.5000
282.6900  280.2500
282.3200  281.3700
282.1200  281.8200
282.8200  283.3700
283.3200  285.8500
284.1400  287.9500
285.1700  288.9200
285.3000  288.8000
285.2000  288.8000
285.4200  289.1500
285.4500  289.2700
285.5500  289.3200
286.0700  288.9900
286.6700  288.2000
287.2000  287.5500
288.2700  287.6000
289.4200  287.9200
290.0200  287.8500
290.5000  287.9200
291.3700  288.6000
291.9200  289.1500
291.9200  289.7000
291.9700  290.6200
291.9000  291.4000
291.6000  291.8200
291.4900  292.2400
291.4200  292.2700
291.0500  291.8000
290.7700  291.2200
290.6000  290.4700
290.4200  289.7000
290.6700  289.0000
290.8500  288.0500
290.6200  287.1400
290.1200  286.8200
289.2500  286.7000
288.3000  286.7500
288.0500  287.2000
288.4500  287.5500
288.5200  287.6500
288.4000  288.0700
288.6000  288.4500
288.5200  288.2700
288.3700  288.3200
288.6400  288.7000
288.2700  288.1700
288.1000  288.8000
288.7400  291.9200
287.0500  292.2700
283.8000  287.8200
283.5700  285.2700
283.9200  286.1000
280.9500  284.6700
278.1400  281.4200
278.2400  280.1700
279.9200  279.3200
283.5200  277.7200
288.3200  277.3000
290.6400  277.5700
289.9700  278.2200
290.1500  281.5500
292.0700  286.6700
293.2200  290.0700
292.5200  291.5700
291.2400  292.0700
290.7700  291.8700
291.1700  292.1200
291.5200  292.8500
291.1400  293.1200
290.7500  293.2400
290.6700  293.3000
290.7000  293.0000
290.8700  292.7400
291.4000  292.6500
291.7500  292.2500
291.9200  291.7000
292.2400  291.3700
292.4700  291.2000
292.0500  290.8500
291.4500  290.6700
291.1000  290.8000
291.0200  290.9900
290.9900  290.9900
290.6700  290.6700
290.3700  290.4500
289.9200  290.2000
288.8700  289.0700
288.1200  288.4200
289.1000  289.4900
289.3200  290.0000
286.7000  288.9000
284.1700  288.2700
284.4700  288.3500
290.0700  291.8700
289.2400  290.5200
288.2500  290.2200
285.8000  290.1200
283.2700  288.4700
283.4000  286.9500
284.3000  287.1700
284.4500  287.8000
284.6400  287.1200
284.3200  285.6200
285.2200  285.8200
287.3200  286.7500
287.1200  285.8000
285.3500  284.2700
283.2000  282.9500
281.9500  282.1500
284.5500  283.3500
286.3700  284.5700
285.7500  286.5500
286.7000  289.3000
283.6700  285.2700
277.7000  278.5500
278.2200  279.4900
281.1700  282.7000
282.9900  283.5500
285.2700  284.1500
283.5200  281.8000
280.7700  279.4200
283.2000  282.3500
287.1000  286.7200
288.2500  287.6700
282.8500  282.9500
270.6500  271.8900
258.0700  258.6000
250.6500  250.4500
250.0500  250.3700
253.2200  253.4400
256.6700  257.0200
259.5500  260.1700
258.9500  258.5200
259.8000  259.0000
270.3900  269.9200
280.4500  278.6700
278.6200  276.3900
273.2500  274.1700
273.1200  277.1000
275.9500  277.6000
278.4400  274.7700
279.8700  275.0200
281.3200  278.3700
284.8000  281.8500
288.6200  284.8500
289.5700  286.5200
289.2500  287.6400
289.0500  289.2700
287.8900  290.4200
287.1900  290.8000
287.4200  290.7200
287.4700  290.6000
287.3000  290.8500
287.2500  291.0200
287.6200  291.2200
288.3200  291.5000
289.0000  291.2500
289.6200  290.8500
290.3200  290.6200
291.3500  290.7000
292.2500  290.8500
292.7000  290.8700
293.4000  291.2400
293.8700  291.8200
293.8500  292.3000
293.8000  292.7700
293.6200  293.3500
293.2200  293.5700
292.9200  293.7700
292.9000  293.9500
292.7900  293.4500
292.5700  292.8700
292.7200  292.8500
293.0000  292.6200
292.8000  291.5200
292.6500  290.4000
292.6700  289.8500
292.0000  289.5500
290.6000  289.2400
289.2700  288.9000
288.5500  288.6200
288.5500  288.6400
289.2000  289.0000
289.7000  289.1400
289.4200  289.1400
289.3500  289.2700
289.4200  289.2200
289.4500  289.1200
289.9700  289.8500
289.3200  290.2200
288.1000  289.4500
289.8900  290.5700
291.8200  293.3700
289.4000  292.6400
286.2200  289.4500
285.8500  288.4500
286.5500  287.8700
286.9700  285.1500
287.1000  283.0500
287.7200  283.0200
289.9700  283.8000
292.5200  284.4700
293.3200  285.0000
293.0500  286.4500
293.3700  289.6200
294.0400  292.8200
293.7000  294.0500
292.8700  293.9500
292.6200  293.4700
293.1500  293.3000
293.6700  293.9200
293.4500  294.5200
292.9700  294.3700
292.8500  294.1500
292.8200  293.9200
292.7200  293.6700
292.7200  293.6000
293.0000  293.3200
293.3500  293.2700
293.6200  293.4700
293.5200  293.0700
293.1000  292.4700
292.6400  292.3500
292.1200  292.1700
291.5700  291.5200
291.5200  291.2200
291.7500  291.3500
291.7000  290.9900
291.3500  290.6700
290.5700  290.5700
289.3500  289.4500
289.0200  289.1200
290.2000  290.3900
290.6700  290.3900
289.1400  289.4500
288.3700  290.5500
289.6500  292.2500
290.4200  291.4000
288.4200  289.7200
286.3900  287.5000
285.8000  288.0700
285.3500  289.0500
284.7700  287.7500
284.6700  286.3700
285.2200  286.2700
286.1200  286.7000
285.9200  286.2900
286.5500  285.6700
288.3700  285.6000
287.0700  284.6700
285.7500  285.2000
286.7000  286.8500
285.4700  285.1700
285.8700  283.8700
287.9500  285.9700
286.7200  287.9200
287.9700  290.1400
290.7700  291.5200
289.2700  289.6700
288.2700  287.8700
288.2700  286.9200
286.4500  285.5000
285.9700  284.9200
287.1900  286.0200
289.3500  288.2500
290.3200  288.6400
288.6200  287.4500
288.5500  288.8200
290.6400  291.5200
290.3000  290.6700
284.6400  284.2700
275.7000  275.5500
269.9700  270.3700
269.6200  269.6400
274.1000  274.2200
278.8000  279.7200
274.3500  274.8200
269.7200  269.3700
277.9200  276.5200
286.2200  281.5200
284.4200  276.0700
279.9200  272.5000
278.0500  274.7000
279.9700  276.8000
283.9200  276.8200
286.2700  278.2200
287.6400  282.1400
290.1200  286.0700
292.2200  288.5700
292.6000  289.9500
292.5000  291.1200
291.9200  291.8500
290.6200  292.0500
290.1200  292.6900
290.1500  293.3700
290.1000  293.7200
290.1700  294.0500
290.2200  293.6500
290.5700  293.1400
290.8500  292.7200
291.2000  292.5200
292.2500  293.2000
293.2200  293.6000
293.7500  293.2200
294.0000  293.0200
294.3700  293.3500
295.1700  293.8000
295.3200  294.0700
295.1400  294.4000
295.4400  294.9700
295.4500  295.2200
295.2500  295.3700
294.9700  295.2700
294.5200  294.8000
294.4700  294.4700
294.5200  294.3200
294.2500  293.9900
293.9500  293.5500
293.9000  293.0000
293.9900  292.3700
293.4200  292.1000
292.0000  291.8900
290.4200  291.5000
289.5700  291.1700
289.7700  290.8500
290.1500  290.4500
290.2000  290.2500
290.2400  290.1500
290.3200  290.1200
290.4700  290.3000
290.4700  290.6200
290.3500  290.4700
290.6200  290.6200
289.9000  291.5500
288.2500  290.9500
289.5700  290.4500
292.5500  293.0400
291.6000  293.9500
287.7000  290.7400
286.4500  288.8200
289.8000  289.1500
293.5700  289.2500
294.0500  289.6000
293.5700  290.9200
294.4500  292.5200
295.0700  292.9700
295.0700  292.4700
295.4700  293.1000
295.9200  294.8200
295.5000  295.4700
294.5700  294.8500
293.9000  293.9700
293.9500  293.6200
294.7400  294.3700
295.2000  295.4500
294.7400  295.5200
294.3200  295.0700
294.2700  294.9900
294.2700  294.9200
294.3900  294.7200
294.3500  294.6200
294.1200  294.1700
293.9500  293.9700
293.7700  294.0500
293.5200  293.7500
293.2000  293.3000
292.8000  292.6700
292.3500  292.2400
292.0700  292.0700
292.0700  291.8000
292.1200  291.7200
292.4500  291.7200
292.4500  291.5500
291.5200  291.2700
290.9700  290.6700
291.0200  290.5500
290.9200  290.7700
291.7200  290.8200
292.4700  291.4200
291.5700  291.8200
290.8700  291.5700
290.1500  290.5200
289.6500  289.2900
286.5500  285.8700
284.9700  285.7200
285.7700  287.4000
286.7700  287.2200
287.3500  286.8000
287.7000  286.3700
288.1500  286.0700
287.2000  285.3000
286.2500  283.8000
287.4000  284.2400
286.6200  285.3700
286.7700  287.6200
291.4900  292.5500
292.0000  292.6700
290.5000  288.9500
293.1400  290.6000
291.7700  292.8700
288.8700  291.5500
291.7500  292.6400
294.0000  294.6500
293.3000  293.3000
293.8500  292.4700
294.6000  293.6000
294.1200  293.6200
293.6200  293.4700
294.7200  294.6000
296.2700  294.6500
295.3900  293.6200
292.5700  293.1500
290.4500  291.9400
291.5500  291.5200
293.3500  292.7200
292.8200  292.9700
292.6200  292.6700
290.9500  290.5000
288.4700  288.2000
288.4900  288.4700
285.5000  284.7000
282.1000  280.7000
285.4700  284.5700
289.3200  286.9700
290.9500  283.0500
290.8700  278.5200
288.7000  277.2500
288.8700  280.3900
290.8900  283.6200
292.2700  285.5000
294.4200  288.5200
296.0500  291.3000
295.7500  292.5700
294.8500  293.1500
294.4700  293.8500
293.9700  294.5200
293.1700  295.0200
292.7000  295.8200
292.0500  295.9200
291.9500  295.9200
292.6700  296.3000
292.9200  295.7200
293.3900  295.0200
294.0000  294.9200
294.4200  295.1700
295.0500  295.7200
295.4900  295.6500
296.1700  295.6000
296.5700  295.9500
296.5500  296.0700
296.9000  296.2700
296.8000  296.2400
296.6700  296.2700
296.9200  296.5500
296.7700  296.5200
296.7200  296.6000
296.4900  296.3500
295.9700  295.7000
295.7000  295.6700
295.3000  295.5000
294.8500  294.9900
294.8000  294.9200
294.8700  294.8200
294.5500  294.3000
293.3900  293.8000
291.9200  293.4200
290.8900  292.8500
290.4200  292.2000
290.4000  291.3200
290.6700  290.8200
290.7200  290.9500
290.5700  291.0500
290.8000  291.1200
291.2000  290.8900
291.6000  291.2500
291.8200  291.9500
291.4700  291.8700
290.3200  292.3200
289.1900  292.5500
289.4500  291.7000
290.9500  292.3900
292.5200  293.7500
291.7700  293.7500
288.2700  291.3200
288.2200  287.9900
293.1200  289.4200
296.1700  294.4700
295.9200  295.8000
295.8700  294.8200
296.6400  295.7200
297.0500  296.1000
296.8000  295.6700
296.5000  296.0500
296.1200  295.9500
295.7200  295.3700
295.7000  295.2700
295.6700  295.3700
295.8000  295.4900
295.7700  295.6200
295.4700  295.7000
295.5700  295.8900
295.5700  295.9700
295.4200  295.8200
295.3700  295.4500
294.9500  295.0500
294.6200  294.9000
294.4000  294.7700
293.7200  294.2700
293.1700  293.9000
293.1700  293.9500
293.0700  293.3200
292.6200  292.5500
292.4200  292.6500
292.6700  292.8000
292.5700  292.5200
292.5700  292.5000
292.6700  292.4700
292.3700  292.2000
292.8500  292.3700
293.0700  292.7000
291.8200  291.6000
291.8000  290.4500
292.2700  290.7500
290.4200  290.3500
289.1000  289.6700
291.9700  291.8200
291.4200  290.0500
288.6700  287.5000
286.0000  286.7000
286.2200  287.1200
287.0700  286.8500
286.3700  286.4700
285.3700  285.4200
286.8200  285.5700
287.9900  286.7700
286.6200  285.8000
287.2700  286.5500
288.5700  288.9700
288.9200  289.5200
293.0000  293.0200
295.9700  296.9500
294.9700  295.3900
295.9200  294.7200
296.0200  296.8500
292.9700  295.3000
292.2700  293.3900
293.2400  294.2000
293.3500  293.5700
294.8500  293.5000
296.6000  295.3000
296.8500  296.1400
296.6700  296.1200
296.2500  295.9700
296.7200  295.9500
297.8000  295.7200
296.5000  295.2000
293.1200  293.7200
291.4200  291.2200
291.3500  290.6200
291.8200  292.2500
294.7700  295.1700
295.6700  295.6500
292.5700  291.9200
292.2500  290.3200
292.4500  290.3900
290.5700  289.8700
290.3500  291.8200
292.3200  293.6500
295.6000  293.1700
296.4700  290.9200
295.0200  289.6700
295.1500  291.6000
294.8200  292.5500
295.1000  292.7700
297.1200  294.3500
297.2700  294.9700
296.6400  295.3500
296.3700  296.2700
295.8500  296.8000
295.3700  297.1400
295.0200  297.3200
294.8200  297.6500
294.7200  297.4900
294.9000  297.2700
295.4000  297.4500
295.6000  297.1000
296.1200  296.9900
296.5700  297.2700
296.9000  297.5500
297.3700  297.7400
297.6200  297.3700
298.1000  297.5200
298.4200  297.7700
298.3700  297.6200
298.3900  297.9500
297.9500  297.8200
297.5700  297.3200
297.7200  297.3200
297.7700  297.2900
297.6700  297.1500
296.9700  296.7000
296.4200  296.3200
296.0700  296.1500
295.3500  295.5500
295.3200  295.3900
295.6700  295.4700
295.2700  294.8700
294.6000  294.1400
293.8900  294.0200
292.7700  293.7000
291.9000  292.9200
291.8000  292.5200
291.7900  291.9200
291.7000  291.5000
291.7700  291.4700
291.7200  291.1700
292.1700  291.2500
292.6000  291.3200
292.7200  291.7500
292.8700  292.8500
292.2500  293.1000
291.3500  293.5500
291.3700  294.2000
291.6400  293.8200
291.3200  293.0500
292.9700  293.7000
295.0200  296.3500
292.2000  294.9500
289.0500  287.8700
291.2000  286.6000
295.0700  293.6000
297.1200  297.2400
297.1000  295.8200
296.9200  296.1000
297.3000  296.9500
296.9200  296.2700
296.7700  296.2000
296.5200  296.0200
295.9900  295.8000
296.3500  296.2700
296.6700  296.5500
296.8700  296.5000
296.7700  296.5000
296.1700  296.5200
295.9900  296.4200
295.8200  296.1400
295.6700  296.1500
295.6000  296.0000
295.0500  295.6400
294.6000  295.2700
294.5700  294.9900
294.6200  294.8200
294.2400  294.2000
293.5700  293.5200
293.3700  293.3000
293.3500  293.0700
292.8700  292.6200
293.0200  292.6700
293.3500  293.0500
292.9500  292.8900
292.7000  292.5700
293.0200  292.6200
293.8200  293.2700
293.5200  293.3200
291.8200  291.8000
291.4500  290.6700
291.6000  290.6200
291.2000  290.9900
291.4500  291.8200
291.9900  291.0000
291.9500  289.7500
291.3000  289.3500
288.8200  288.4200
288.2400  288.8700
289.1000  290.2200
288.5700  291.1000
287.4700  290.5200
288.4200  290.1500
290.0700  291.0400
289.5700  290.4700
290.7700  291.0500
294.2500  294.5200
295.2000  295.3200
294.9500  294.5700
296.9200  296.6700
298.2200  298.0200
296.9900  296.7400
296.8000  297.9500
296.9500  298.6200
295.6200  296.2200
295.8200  295.4700
297.5700  295.9900
299.0700  296.8200
298.5700  296.8200
296.8900  295.6200
296.8200  295.1500
296.8500  295.2000
297.1400  296.7000
298.1200  296.8200
297.7700  296.1000
296.6400  297.4700
295.4500  296.1000
294.9500  294.5500
295.1000  295.8700
296.1400  296.9700
296.6000  297.0000
295.8700  295.3700
297.2400  295.2400
297.5700  296.5500
294.3000  295.7400
293.1200  295.4000
295.2500  296.0200
296.7500  295.8000
295.9200  295.7000
295.5700  296.4700
296.4200  297.1000
296.4500  296.4700
297.6200  296.8000
298.6700  297.7700
297.5200  297.3000
297.1700  297.3200
297.4200  297.9700
296.9200  298.1500
296.8000  298.1200
296.9500  298.1000
297.0700  298.2700
297.3700  298.3000
297.4700  298.1200
297.5500  298.1500
297.9000  298.3500
298.3900  298.8200
298.4700  298.9700
298.4900  298.7700
298.7700  298.8200
298.8700  298.6500
298.7700  298.5700
298.5700  298.3200
298.6700  298.0200
298.7200  298.1700
298.3200  297.7500
298.2200  297.4200
298.0500  297.3200
297.8500  297.0700
297.7500  296.9500
297.2000  296.7000
297.0200  296.8500
296.8200  296.8700
296.3700  296.2700
296.2000  295.8700
295.8000  295.3000
295.2000  294.4700
294.8000  294.0500
294.6500  293.9200
293.9700  293.4500
292.8700  292.6000
293.0500  292.7000
293.3200  292.8000
293.0200  292.2500
293.0700  292.0700
293.4200  291.9700
294.2400  292.4900
294.6200  293.1200
294.2200  293.6000
293.7400  294.0700
293.1700  294.1700
292.7000  294.6000
292.8700  295.1200
293.7200  295.6500
293.5200  295.4500
293.6700  294.7000
295.7200  296.3000
295.8200  296.9900
293.2200  292.0200
290.1700  286.0700
291.3000  288.1500
297.9700  295.8700
301.0700  299.0700
299.2500  298.3000
298.3500  298.2000
297.9700  297.9200
297.9500  297.5700
297.6700  296.9700
297.2000  296.9500
297.1000  297.1500
296.1200  296.2400
295.9700  296.1400
296.8700  296.8000
296.7700  296.8200
296.4200  296.5700
296.0500  296.4500
295.8900  296.3900
295.9700  296.2700
295.9500  296.4000
295.6200  296.0500
294.9900  295.1000
294.9200  294.9000
295.1000  294.7200
294.6000  293.8000
294.2000  293.3500
294.3700  293.4200
294.1000  292.9500
293.8500  292.8500
294.0500  293.4200
293.7000  293.3000
293.2700  292.6000
293.4500  292.4500
294.3500  293.3700
294.0700  293.5500
292.2400  292.2700
291.8000  292.1700
291.9900  292.3000
291.9700  292.1000
292.4700  292.4500
292.4400  292.6000
292.1200  291.5200
291.9200  291.9200
290.0200  290.9900
289.6700  291.7700
291.0700  293.8700
292.3500  295.8000
293.8500  297.3700
294.1500  296.3700
293.1400  293.9000
293.0700  293.1200
294.3500  294.3200
297.1500  297.1700
300.7200  301.0000
300.1200  300.2000
298.9700  297.8900
301.4200  299.8000
298.8900  298.7000
295.5200  296.5500
297.2700  297.6200
298.1000  297.6700
298.8000  297.8500
299.4700  297.5700
299.0200  297.3200
298.7400  297.5000
298.1700  296.7700
298.2400  296.5200
297.5200  295.4000
297.0500  295.6700
297.8200  296.1200
298.5000  296.4900
299.3200  299.4000
297.8700  297.9200
296.1000  295.6200
296.2700  296.9700
296.5500  296.8200
296.9500  297.1200
297.7500  298.2200
299.6200  299.7200
299.6700  300.9500
296.8200  299.0500
296.5500  297.9000
297.9700  297.8500
297.4700  296.6700
296.8700  296.8000
297.1500  297.3000
297.3200  297.2200
297.7200  297.7200
298.0000  297.8000
297.7000  297.4500
297.9700  298.1000
298.5500  298.6700
298.6200  298.8500
298.6200  299.1000
298.7000  299.0000
298.8700  299.0200
298.9900  299.1500
299.0500  299.0500
299.0500  299.0700
299.0200  299.1400
299.0000  299.1200
298.9200  299.2700
299.1400  299.5700
299.5200  299.6700
299.4900  299.3900
299.4000  299.0200
299.3200  298.7700
299.2200  298.6000
299.1500  298.5200
298.7500  298.2400
298.5000  297.8000
298.6400  297.7200
298.2500  297.4500
297.6200  297.1200
297.3500  297.2500
297.2700  297.2700
297.2400  297.1700
296.8700  296.9200
296.6400  296.5500
296.5500  296.1700
296.1500  295.5200
296.1700  295.2200
295.7700  294.6000
295.3000  293.9500
295.2200  293.9700
294.7200  293.9200
294.6700  294.0700
294.6500  294.0700
294.5200  293.6700
294.7700  293.8000
294.8700  294.2500
295.0200  294.6400
294.6200  294.5500
294.3700  294.7000
294.5700  295.1000
294.7400  295.3200
295.0200  296.0500
294.9700  296.4200
295.7000  297.0200
296.2700  297.5000
296.4700  297.3200
297.4500  297.8200
297.9500  298.8700
297.7200  298.7700
294.1500  293.3500
291.7400  289.2000
296.4500  294.3200
298.5700  297.4900
296.7200  295.7700
296.9000  296.3000
297.4200  297.4900
298.2400  298.2400
298.1700  297.9500
297.7000  297.7000
297.9900  298.2200
296.7200  297.2500
296.3500  296.8000
297.1200  297.1000
296.8700  296.7700
296.6700  296.6400
296.5500  296.6500
296.4500  296.5000
296.2000  296.2200
295.9200  296.1700
296.1200  296.1700
296.2000  295.9000
295.8200  295.5700
295.6700  295.3000
295.9200  295.1700
295.6700  294.6500
295.3000  294.1000
295.3000  294.1200
295.1200  294.0200
294.6000  293.7000
294.2500  293.5000
294.3000  293.3000
294.0700  292.8700
295.1200  294.0000
296.8500  295.8700
295.5500  295.2000
294.1700  294.6200
294.2000  295.1700
293.6000  295.2700
293.2400  294.8700
295.8700  295.7500
295.4900  295.1500
295.7700  295.9700
294.5500  295.7500
294.0500  296.3700
294.8000  297.4700
295.7000  298.2700
298.2700  300.3700
299.1500  300.2700
295.9500  296.1200
294.8700  294.4700
296.5700  296.5700
299.0700  299.1700
304.9900  304.8000
304.6500  304.7400
298.1200  298.0200
299.1200  299.2700
298.7000  300.2000
294.8500  296.6000
296.4200  296.8700
298.0700  298.0200
299.0700  299.5000
298.9900  299.0700
297.5700  297.5700
297.4200  297.4200
297.3500  296.4200
298.0200  296.8700
298.1700  296.6000
298.1000  296.1000
298.4400  296.2200
298.9700  296.7200
300.5200  299.6500
299.9700  299.6200
298.6200  298.5000
298.6000  299.0700
298.0000  298.1000
297.7500  298.2000
298.1700  298.8500
299.5700  300.0700
299.9200  301.3700
298.4700  300.4200
299.4200  301.0200
300.2200  301.5200
298.8000  299.4700
298.7700  298.9000
299.1200  299.0000
299.2000  299.2000
300.0200  300.3900
298.7000  299.1700
297.5000  298.1700
299.2500  299.7400
299.6200  299.9200
299.1400  299.5500
299.6000  299.8500
299.2700  299.4000
299.3700  299.4500
299.6200  299.6000
299.6700  299.6000
299.9500  299.8000
299.9700  299.8200
299.9500  299.9200
299.9200  299.8000
299.9900  299.7200
300.1400  299.7700
299.9500  299.4700
299.8000  299.3000
299.6000  299.0000
299.2200  298.6000
298.9900  298.4900
298.7500  298.4200
298.4700  298.1000
298.0500  297.5700
297.6700  297.3700
297.4200  297.3000
297.2000  297.3200
297.2700  297.5000
297.4700  297.6200
297.4000  297.5200
297.3200  297.1700
297.0500  296.5700
296.7000  295.9700
296.8500  295.7200
296.5700  295.2700
296.2700  294.8200
296.0200  294.8700
295.7400  294.9900
295.8700  295.2200
295.7400  295.3500
295.8000  295.3900
295.7500  295.4500
295.4500  295.5500
295.6700  296.0700
295.5700  296.0500
295.8000  296.0200
296.0000  296.0700
295.8000  295.9500
296.2700  296.6200
296.8000  297.3000
297.5200  297.7200
297.7000  297.7000
298.1700  298.3500
299.1700  299.3900
298.8500  299.3500
299.8900  301.1200
299.8200  300.6900
297.4200  297.4500
297.1400  297.9700
296.1000  297.0700
295.3200  294.8500
295.4000  294.5500
295.1400  294.5700
297.9900  297.7000
299.0700  298.9200
297.4500  297.3900
297.8000  297.9200
297.8900  298.1200
298.1200  298.2700
298.2000  298.4200
297.4200  297.7700
297.3900  297.5500
297.4000  297.1000
297.3700  296.9500
297.3700  297.3000
297.0500  297.0500
296.8000  296.4400
297.0500  296.7200
297.0200  296.8700
296.3200  296.0500
296.3000  295.8200
296.2400  295.7200
295.8500  295.2000
295.9200  295.2500
296.2200  295.3900
295.9200  295.1000
295.3500  294.6200
295.6200  294.7200
295.5700  294.8000
296.7700  296.0500
300.0700  299.4500
299.8000  299.7700
296.8200  297.3200
296.2000  296.9000
296.4000  297.4200
296.4200  297.2700
298.1400  298.3500
298.9000  299.0700
299.2700  299.4200
297.9000  298.8900
297.4700  298.8700
298.7400  300.0700
299.4900  301.2200
300.9500  302.6200
302.0200  303.2700
299.8900  300.9500
298.5200  298.5700
300.0200  299.6500
302.6700  302.2700
307.0200  306.8700
303.8500  304.4900
294.1700  294.8900
295.7200  296.6700
299.7000  301.1000
297.1500  298.5500
296.6700  298.0700
296.5500  297.6400
296.7400  297.9700
297.3700  298.5500
297.5500  298.2400
298.4200  299.0200
298.2000  297.9500
298.0700  297.3500
298.3500  297.3200
298.8700  297.3000
298.9700  297.4200
298.6200  297.3000
299.4700  298.8500
299.2200  299.1400
298.7000  298.8000
299.0200  299.2000
299.0200  299.0700
299.0000  299.2700
298.7700  298.7700
299.4000  298.9500
299.6500  299.4000
298.9700  299.2200
300.0200  301.2000
300.7400  302.2700
299.0700  299.7000
298.3700  298.1200
299.2700  298.8000
299.8500  299.4500
300.1000  299.9900
299.2500  299.5500
298.4500  299.2700
299.3700  300.0200
299.6700  299.9700
299.6500  299.9200
299.8000  299.8700
299.6500  299.8000
299.9900  300.3900
300.0200  300.3500
300.1200  300.3700
300.3200  300.3200
299.8200  299.9700
299.9900  300.2700
300.6200  300.2200
300.8500  299.9900
300.6200  299.9500
300.2000  299.7200
299.9200  299.6700
299.6700  299.4500
299.5500  299.0500
299.3200  298.8700
299.0500  299.0000
298.8700  298.8500
298.3900  298.1700
298.0200  298.1700
297.7200  298.1000
297.6200  297.7400
297.6700  297.7500
297.4500  297.7500
297.4200  297.8700
297.4200  297.7700
297.3500  297.2700
297.3500  296.8900
297.0700  296.4000
296.8900  296.0700
296.9700  296.0700
296.6200  295.8700
296.4900  296.0200
296.7200  296.4000
296.4500  296.2200
296.3200  296.1200
296.1500  296.3000
296.0500  296.4200
296.4500  296.7200
296.5500  296.6400
296.6700  296.5700
296.8200  296.6500
296.5700  296.7200
296.6200  297.2700
296.8200  297.5200
297.7000  297.9500
297.9900  297.9500
298.1700  298.0500
299.2400  299.3000
299.1200  299.6000
299.1700  300.0400
299.5500  300.4000
299.0700  300.1000
299.0500  300.7700
298.9200  300.2200
299.4500  299.8700
297.8700  297.9500
295.5000  295.0700
298.0000  297.6700
299.5700  299.5500
298.8700  298.8700
298.7700  299.0200
297.3500  297.4900
296.5700  296.9500
296.5000  297.3000
296.5000  296.9200
297.3700  297.5200
297.7000  297.8000
297.2200  297.4200
297.0500  297.2000
297.7200  297.7500
298.0500  297.7700
297.5700  297.3900
297.6700  297.6200
297.5200  297.3500
297.0000  296.7000
296.8200  296.5200
296.7700  296.4000
296.5500  296.2700
296.7500  296.3700
297.1700  296.7700
296.8700  296.3500
296.6400  296.0500
296.8700  296.4700
298.1200  297.5700
301.3900  301.2000
302.3700  303.0700
299.4500  300.4700
297.4900  298.5700
297.4500  297.7400
297.7500  297.5200
301.3200  302.6000
302.0200  302.6700
301.0200  301.9700
299.7400  301.3200
299.5000  300.4200
299.8000  300.4700
300.9500  302.4200
303.0000  304.4200
303.8500  304.6200
303.5500  304.2700
303.1700  303.3700
303.4500  303.2000
304.7000  304.6500
305.4900  305.9700
299.3000  300.4200
290.0700  290.8000
292.4500  293.2000
298.6200  299.2200
297.5200  297.7200
296.3500  297.3900
296.7500  297.7500
297.5500  298.1700
298.0200  298.9200
297.6200  298.2000
297.8000  298.2500
298.0700  298.2400
298.2000  297.9000
298.3000  297.3500
299.0200  297.4200
299.1000  297.7700
299.2700  298.6000
300.8500  300.6700
300.8500  300.6000
299.5700  299.2000
299.0200  298.8000
299.0500  298.9700
299.4000  299.3000
299.1200  298.8900
299.1200  298.6000
299.8700  298.7200
300.2000  298.9500
299.8500  299.2500
299.9500  299.6400
299.1700  298.9500
298.3000  297.8500
299.6000  298.9700
300.0500  299.6500
299.2200  299.1400
299.5000  299.5000
298.4700  298.6700
297.3000  297.7000
298.8900  299.2200
300.3000  300.5000
299.7700  299.9500
299.7700  300.1000
300.0200  300.7000
299.8700  300.5700
300.2200  300.7400
300.5500  300.8500
300.4500  300.8000
300.5200  300.7500
300.6700  300.2000
300.9200  299.9900
300.7700  300.2500
300.3000  300.3200
299.8700  300.0500
299.7700  299.5500
299.9200  299.3200
299.5500  299.0500
299.0200  298.9500
298.8700  299.0500
298.7000  298.7500
298.4700  298.5000
297.9700  298.3200
298.1700  298.2700
298.3900  298.3200
297.9500  298.0200
297.8200  297.9700
297.5500  298.0000
297.5200  297.9200
297.9500  297.9200
297.9000  297.4500
297.6200  296.9700
297.4700  296.8700
297.5200  296.9000
297.7200  297.0500
297.7200  297.1700
297.5700  297.1000
297.3500  296.8700
297.2200  297.0500
297.3200  297.1400
297.0700  296.7500
296.6000  296.5500
296.5500  296.7700
296.8200  297.1200
297.2200  297.3900
297.2000  297.7200
296.7500  297.7200
296.9500  297.7000
297.6000  298.1000
297.8700  297.8900
298.2700  298.4000
298.6400  299.6000
298.5200  299.8500
298.3900  299.3500
298.5700  299.2000
298.4700  299.2200
298.1200  298.7700
298.7200  299.3500
298.7500  299.2200
297.4500  297.3200
296.8000  296.6700
297.4900  297.3700
299.6700  299.7000
299.6000  300.0000
297.2200  297.7200
297.0200  298.0000
296.9700  297.9500
296.2400  296.6500
296.3700  296.7700
297.3200  297.9700
298.2000  298.9500
297.9200  298.3700
298.2000  298.1200
298.8200  298.6400
298.4200  298.2200
298.0700  297.8900
298.2200  298.1000
298.1700  297.9500
297.9700  297.6400
297.8200  297.6500
297.6700  297.7200
297.7200  297.6700
297.9200  297.7700
298.1200  297.9200
298.1000  297.8500
297.9900  297.8500
298.7000  298.3500
300.5000  300.9200
302.3900  303.4000
301.9900  302.6200
300.7000  302.1400
300.4200  301.9500
300.4200  301.5200
303.0000  303.1000
304.0700  303.0200
303.5200  302.8200
303.6500  302.9500
302.8500  301.8700
300.5700  300.9500
301.2000  302.3500
303.7200  304.3000
302.7000  302.6200
300.8000  301.1200
301.6000  302.3900
303.1000  304.3200
304.8200  306.7700
305.1000  306.4200
299.0700  299.7000
290.7700  291.3000
291.8500  292.4700
297.7700  298.1700
298.7700  298.5700
298.1000  298.2400
298.1500  298.5700
298.3700  298.6700
298.7000  299.3000
298.6200  299.1000
298.2200  298.3000
298.1400  297.8200
298.6200  297.8900
299.2000  297.9700
300.2700  298.8000
300.1000  299.0200
299.4500  299.1000
299.9700  300.1500
300.1200  299.8900
299.8500  299.2400
299.5700  299.2200
299.3200  299.2700
299.3000  299.3900
299.4900  299.4000
299.6000  299.1000
300.3500  299.6000
300.9700  300.6200
299.2500  299.1200
298.1700  297.4900
298.3000  297.4500
298.2200  297.5400
299.4700  299.0200
299.4000  299.1400
298.7200  298.2200
300.0200  299.2700
299.0000  298.5700
296.9700  297.0700
298.7000  298.8000
300.4700  300.1200
300.3500  299.7700
300.6000  300.1400
300.5200  300.3200
300.4700  300.7500
300.4200  300.9500
300.0500  300.4500
300.4500  300.7000
300.8200  301.0000
300.9200  301.0500
300.8500  300.9700
300.6000  300.7000
300.6200  300.6700
300.5500  300.4500
300.3200  300.2000
300.1200  300.1400
299.8200  300.0000
299.6200  299.8700
299.3500  299.7400
299.1200  299.4500
298.8900  299.0700
298.5500  298.8900
298.5700  298.6700
298.4500  298.4700
298.3200  298.4500
298.3700  298.3200
298.1500  298.1400
297.9700  298.1000
297.9500  297.9500
298.1000  297.7700
298.2200  297.8000
297.9500  297.7200
298.0700  297.8200
298.0000  297.5200
297.6700  297.1400
297.8700  297.5000
297.6500  297.4200
297.4500  297.1700
297.5700  297.0200
297.1200  296.6500
296.8700  297.1200
296.9200  297.5500
297.1700  297.6200
297.4700  297.3700
297.5700  297.2700
297.6500  297.7000
297.2200  297.3000
297.2700  297.4700
297.9500  298.1000
298.0700  298.2700
298.1200  298.7400
298.1000  299.0500
298.5000  299.5000
298.6000  299.3000
297.8200  298.4500
297.2700  297.6700
297.2500  297.5000
298.6000  298.8000
298.7400  298.8700
296.6000  296.8500
296.7500  296.7000
297.1500  297.2000
294.0500  294.4200
294.8500  295.2400
299.6200  300.3200
299.4700  300.2700
296.6700  297.2200
295.0700  295.5700
295.4500  295.8500
297.6200  298.0700
298.9700  299.2000
299.2200  298.9700
299.2200  298.8900
299.2500  298.9500
298.9500  298.7200
298.7000  298.6500
299.1700  299.0700
299.2500  299.1500
298.8700  298.8500
298.7200  298.9200
298.9700  299.0700
298.6700  298.8200
298.8000  299.1000
299.3500  299.4500
299.5000  299.5200
300.0000  300.0500
300.2000  301.1000
301.1500  301.9200
301.4500  300.9700
301.0500  301.2000
301.7200  302.6700
301.9200  302.7200
300.5000  300.6200
301.3700  300.8700
301.6500  301.1200
302.1500  300.8200
300.8200  299.1000
299.0700  298.7700
299.6700  299.9200
300.7000  301.1700
298.9700  299.7500
296.7400  297.4200
297.7200  298.1200
298.8700  299.9200
300.1000  302.7000
303.2200  303.9900
301.6200  300.5000
296.4700  296.4200
297.4500  297.1700
300.9700  300.1700
300.8700  300.6400
299.8700  299.8500
299.0200  299.2400
298.3000  298.7200
298.1500  298.4700
298.7200  298.8900
299.3000  299.1200
299.4200  298.8200
299.6700  298.6400
299.7000  298.5000
299.9900  299.1000
300.2200  299.6700
300.0500  299.8200
299.4700  299.6700
299.0200  298.9500
299.0200  298.8000
299.2000  299.0700
299.4000  299.4500
299.4200  299.5500
299.8200  299.8200
299.3900  299.5500
298.6700  299.1500
299.1700  300.1200
298.8200  299.8700
297.9200  298.2700
297.6200  297.5500
298.6400  298.6000
298.9500  299.0400
296.9500  296.9500
297.1400  296.6700
299.6700  299.1700
300.2200  299.7700
299.3200  298.8700
299.9200  299.4500
300.8500  300.1400
301.1200  300.1900
301.3200  300.4700
301.0200  300.3700
301.0200  300.8200
301.0200  301.1500
300.8200  300.7700
300.8700  300.7500
300.5500  300.6700
300.5700  301.1000
300.4500  301.2700
300.6200  301.1700
301.1000  301.0200
300.7500  300.4200
300.5500  300.5000
300.3700  300.5500
300.0200  300.3500
299.6500  300.2000
299.3500  299.7200
299.4200  299.4200
299.0700  299.2200
298.7000  299.1000
298.6500  298.9000
298.3700  298.5500
298.2500  298.4700
297.9700  298.1200
297.8500  297.8900
298.1700  298.0200
298.0700  297.7000
297.8700  297.2500
297.6700  297.0500
297.6000  297.0700
297.7400  297.2200
297.5700  297.1700
297.1700  296.9700
296.8900  296.9200
296.9500  296.8700
297.2400  297.1200
297.3900  297.3000
297.1400  297.1000
296.8500  297.2200
296.6000  297.0700
297.0200  297.2200
297.6200  297.5200
297.6700  297.2700
297.8500  297.5200
297.4500  297.4200
297.3500  297.5500
297.8000  298.1700
297.8000  298.3700
297.6500  298.1700
297.1700  297.6200
297.2400  297.9000
297.2500  297.8900
297.5500  298.0700
298.4000  298.6700
298.3900  298.5700
299.0500  299.3900
299.0700  299.5200
298.5500  299.0500
298.7000  299.1000
294.7000  295.1200
289.4000  289.7200
292.8200  292.6200
298.6700  298.4500
297.1200  297.4700
294.3500  294.6500
294.1400  294.0500
294.8700  294.8700
295.7200  295.8700
296.2700  296.2700
297.9500  297.9500
299.3700  299.2500
299.8900  299.5200
299.9900  299.4500
299.8000  299.3500
299.8900  299.5500
299.8200  299.4500
299.6200  299.4200
299.1200  299.3200
299.1500  299.4500
299.1700  299.5700
299.1200  299.6000
299.6200  299.8200
300.1700  300.2700
301.0200  300.9200
300.8200  300.9000
300.7000  300.9900
299.8000  299.7200
298.8500  298.8500
300.1500  300.1200
300.3500  300.2700
300.0200  300.4500
300.1200  300.1500
300.0700  300.2200
300.3000  300.3500
297.8200  297.0500
295.8900  295.3200
296.4000  296.2000
296.9500  297.4700
297.5500  298.0700
297.7500  297.1700
297.8000  296.5500
295.3700  295.3500
294.3000  296.6500
299.1500  299.8200
300.3200  298.6400
298.2700  298.3000
301.2200  301.2500
302.1400  301.2500
299.5700  299.4200
298.7000  298.6500
298.4900  298.6000
299.2000  299.4700
299.7200  299.7700
299.4500  299.4900
299.4700  299.7400
299.6200  299.9700
300.0000  299.9700
300.3000  299.7200
300.0700  299.5700
299.9200  299.8500
300.2500  300.5200
300.0700  300.6000
300.0500  300.2500
300.0500  299.9500
299.9500  299.8500
300.1700  300.0500
299.8200  299.8200
299.9700  300.0700
299.4500  300.1400
298.2500  299.3000
298.0000  299.0000
298.7500  299.4500
299.2200  299.3500
298.3700  298.5200
298.4000  298.8200
296.7200  297.1000
294.5700  294.7200
297.0700  296.9500
299.7200  299.3900
300.5200  299.8500
300.8200  299.8200
301.1200  300.2500
301.6200  300.8500
301.4200  300.5200
301.5000  300.6700
301.6200  300.8900
301.1000  300.6400
300.8700  300.6200
301.0700  300.7500
301.2500  300.7700
301.2700  300.7200
301.1000  300.8500
300.6000  300.8200
301.2700  301.3200
301.8000  301.5700
301.0700  300.9000
300.6500  300.8500
300.3500  300.4000
299.9700  299.9200
299.6200  299.7000
299.3500  299.2500
299.3700  299.1700
298.8700  298.8500
298.3200  298.4400
298.3500  298.6400
298.4500  298.7500
298.4000  298.5700
298.0000  298.1700
297.7500  297.9700
297.7500  297.8700
297.9200  297.8700
297.8700  297.5500
297.6200  297.1400
297.9000  297.4000
297.8000  297.3200
297.4700  297.1000
297.1200  296.9200
296.5700  296.6000
296.9700  296.8500
297.2500  297.2200
297.0700  297.3500
297.0700  297.1200
296.8000  296.9500
296.5200  296.7700
296.6200  296.6700
296.9500  296.8900
296.9200  296.8000
296.5700  296.7000
296.4500  296.9400
296.7000  297.2400
296.6200  297.0700
296.4700  297.0000
296.7700  297.0700
296.7500  296.7700
297.0000  297.2700
297.3700  297.8500
297.8500  298.2000
297.8700  298.0500
297.9700  298.2200
298.2900  298.8200
297.8500  298.3700
298.3200  298.7200
296.6700  297.1000
292.6200  293.1700
292.2000  292.6200
295.4500  295.3000
297.2700  296.9700
295.5400  295.8000
294.6500  294.7000
295.1700  294.7500
296.0700  296.1200
296.6000  296.6700
295.1700  294.9500
296.3500  296.3000
299.1400  299.0200
300.0200  299.8200
300.0400  299.8000
300.1700  299.9700
300.2200  300.0500
299.7700  299.5200
300.1200  300.0500
300.0500  300.3500
299.6200  300.0700
299.5500  299.9200
299.4500  299.7700
299.9200  299.9500
300.2000  299.9700
300.7000  300.1200
300.7700  300.0500
300.9000  300.8200
300.4500  300.8900
299.5500  300.0500
300.3000  300.5000
300.2200  300.2400
300.7200  301.2000
301.1700  301.1000
301.0700  300.9900
301.8500  301.9900
299.3700  298.8000
295.9700  295.6200
296.4900  296.4500
297.8000  297.7200
298.1700  297.8900
298.6700  297.6000
298.4500  297.0500
294.5500  293.9500
292.2700  293.9500
295.6500  297.3900
295.8500  295.3500
296.4700  295.9200
301.7000  301.5500
301.5200  300.9700
298.9500  298.3700
299.1500  298.5500
298.8500  298.5200
299.2200  298.9200
299.8700  299.7200
299.9200  300.1700
300.0200  300.7200
299.8500  300.8200
299.6400  300.3700
299.8900  300.0500
300.1400  299.9700
299.7700  300.0400
299.6200  300.3700
299.3000  300.2000
299.3700  299.9200
299.7400  299.7500
299.9200  299.7200
299.9700  299.9900
299.5200  299.9700
299.8700  300.3700
300.2500  300.8900
299.9200  301.1500
298.4700  299.8700
297.7500  298.6000
299.4200  299.4500
299.7200  299.6500
298.2500  298.4500
295.9500  295.9700
295.9200  295.6200
298.5500  298.0700
298.4200  297.7200
298.9500  298.1500
300.6000  299.8500
300.8900  300.0500
300.9700  300.1500
300.4500  299.5000
301.0500  299.9900
302.0500  301.1000
302.2200  301.3000
302.2000  301.7500
301.3700  301.5000
300.7700  300.8700
301.2400  300.8500
301.4900  301.1200
301.2700  301.2000
301.2700  301.1700
301.3200  301.3200
301.5200  301.2500
301.4500  300.9200
300.6400  300.4500
300.0200  300.0500
299.8200  299.7500
299.5200  299.3000
299.0000  299.0700
298.7700  298.9000
298.6700  298.6000
298.4700  298.6200
298.5000  298.7700
298.4200  298.5000
298.2000  298.0700
298.1000  297.8200
297.8700  297.6400
297.9700  297.8700
298.0000  297.8200
297.7400  297.5200
298.1000  297.9700
298.0200  298.0700
297.8000  297.9000
297.6000  297.7000
297.2000  297.2200
297.3200  297.2700
297.0700  297.1500
296.8700  297.1200
296.6200  296.8500
296.1200  296.4700
296.5200  296.8500
296.6200  296.7200
296.4500  296.3500
296.4500  296.3200
296.1000  296.2500
296.1200  296.4400
296.2200  296.6700
296.0700  296.4700
296.2700  296.6200
296.4700  296.6400
296.5700  296.6700
296.9000  297.2500
297.2200  297.7500
297.5500  297.9900
296.8700  297.3700
297.1700  297.7700
297.2500  297.9200
296.7200  297.4200
297.5700  297.8900
293.2400  293.4500
290.8500  291.2000
295.2000  295.4900
296.2400  296.6200
296.2500  296.5500
296.6500  296.7700
296.8700  297.0200
296.8500  296.8900
295.8000  295.9700
296.4700  296.6400
296.2700  296.2200
296.7200  296.3500
298.5700  297.9500
299.2700  298.9700
299.9200  299.7500
300.1400  299.8200
300.3000  300.1200
299.9700  299.9700
299.9500  300.1400
300.3700  300.5200
300.4900  300.5000
300.2200  300.0700
299.8000  299.6400
300.3000  299.7700
300.3200  299.3500
300.4000  299.6400
300.3500  299.9900
300.1700  300.2000
300.5000  300.5500
300.3200  300.2000
300.4000  300.6700
300.2400  300.7200
300.1500  300.8200
300.7000  301.2700
300.7200  301.0200
301.7700  301.6500
301.0700  300.0700
297.9500  296.9900
297.7400  296.9900
298.9500  298.3700
297.9200  298.2500
297.3900  297.7400
297.2700  297.0500
293.7700  292.8700
291.7000  291.4700
293.3000  294.3500
293.2200  293.3200
296.3200  295.3500
301.1200  300.5000
299.8700  299.4200
298.5700  297.8500
299.4900  298.8200
299.7900  299.4200
300.0700  299.6700
299.7000  299.7700
299.6400  300.1200
299.8000  300.4000
299.9000  300.4700
299.9000  300.2200
299.7200  299.8700
299.9500  299.9700
299.8000  300.2500
299.9500  300.8900
300.0500  301.1700
300.0200  300.9700
300.0700  300.6000
299.9000  300.4700
299.9000  300.4200
299.6700  300.2700
299.7700  300.4900
300.0500  300.8700
300.6000  301.8700
299.6700  300.9500
297.7700  298.7400
298.6000  299.2700
299.9700  300.3000
299.6700  300.0700
298.4500  299.0000
299.1500  299.2200
299.4700  299.1000
297.3500  296.7000
298.7200  298.2200
301.1000  300.8200
300.8200  300.4700
300.3200  299.9900
299.6200  299.1000
299.0200  298.1200
298.2700  297.2200
298.6200  297.2700
300.6000  299.5000
301.7700  301.4900
302.0500  302.3200
301.3000  301.4700
300.7700  300.7000
301.5700  301.5700
301.2700  301.7200
300.7500  301.5700
301.4200  301.6200
301.6200  301.1700
301.4900  301.0500
300.8900  300.7200
300.0200  300.1700
299.6700  299.7200
299.2200  299.2700
299.3200  299.2000
299.5000  299.2700
299.2500  299.3700
299.3700  299.4700
299.3900  299.4000
299.1000  298.9200
298.9500  298.5000
298.8500  298.5500
298.8500  298.6200
298.6400  298.3700
298.1000  297.8900
297.8500  297.8500
297.9700  298.1200
298.2400  298.4900
298.1700  298.3700
297.7700  297.7000
297.4700  297.3900
297.3900  297.4200
297.6700  297.7200
297.3000  297.6200
296.8700  297.3000
297.3000  297.4500
297.3700  297.5000
297.3500  297.3700
297.0500  297.0000
296.8000  296.9700
296.8500  297.1700
296.6700  296.9500
296.6200  296.8700
296.8700  296.9900
296.7700  297.0500
297.0500  297.4500
297.2200  297.7700
297.1000  297.6000
297.4700  297.8200
296.9900  297.5000
297.0500  297.6700
296.7000  297.3000
296.2500  296.9200
297.0200  297.3700
292.1500  292.4200
291.4200  291.9700
296.7500  297.1200
295.8500  296.4000
296.8000  297.2000
297.8000  297.5400
296.2700  296.3000
297.3900  297.7000
296.8200  296.8200
296.5000  296.6700
296.8200  296.9200
297.1700  296.9500
297.7000  297.3200
297.6400  297.2900
298.8200  298.5200
299.1700  298.7400
299.5500  299.0000
300.3200  299.8900
300.4700  300.1700
300.5500  300.1700
300.6700  300.2000
300.7000  300.0500
300.2500  299.6200
300.2700  299.6000
300.1700  299.2400
300.1000  299.6200
300.0200  299.8700
299.4500  299.5500
299.6000  299.8200
299.7000  299.6200
300.0700  300.2200
300.1700  300.6200
300.0500  300.7000
300.4500  301.2200
300.5700  301.1000
300.8700  301.3200
301.1200  301.2200
298.8700  298.4500
296.5700  295.9700
296.8000  296.6200
297.0500  297.3900
296.8000  296.9500
296.6400  296.6200
294.4900  294.1400
293.0700  292.5500
293.2000  293.0500
293.2000  292.9700
296.8000  296.6700
300.0200  299.9500
299.1200  298.9700
299.4000  299.2500
299.7200  299.6500
299.6200  299.7200
300.1700  300.3700
299.9500  300.3500
300.0500  300.3900
299.7200  300.0500
299.7200  299.8700
299.9500  299.9500
299.8500  299.9400
300.1200  300.2700
299.9200  300.2700
299.8200  300.5000
299.8500  300.7200
299.7700  300.6700
299.7400  300.5500
299.6000  300.5000
299.7700  300.3700
299.7700  300.0500
299.8500  300.2000
300.1700  300.6400
300.7000  301.1700
300.5700  300.9000
298.9900  299.5200
297.8900  298.4500
298.6500  298.6700
299.9500  299.9500
299.9200  300.2700
300.3200  300.6500
300.6200  300.6700
299.6200  299.4700
300.3200  300.4200
301.0200  301.5000
300.8200  300.9200
300.8700  300.8500
300.6200  300.4200
299.4900  299.1700
296.9900  297.0200
295.4500  295.3700
295.6200  295.0700
297.2000  296.4900
300.5500  299.9500
301.5500  301.5700
300.6500  301.1700
301.2700  301.6200
301.4200  301.8900
301.3900  301.9700
301.6200  302.0500
301.2400  301.8700
301.6700  301.8200
301.7200  301.3000
300.9200  300.8900
300.6700  300.7400
300.6000  300.7400
300.7500  300.9200
300.7700  300.8000
300.4200  300.6500
300.0500  300.1700
300.0200  299.9700
300.2000  299.8500
299.7700  299.3700
299.4000  299.1700
299.1000  299.0200
298.9700  299.0700
298.8000  299.0200
298.4000  298.6700
298.4500  298.7500
298.5000  298.8700
298.4700  298.8200
298.3000  298.5500
298.0700  298.4500
298.1200  298.4900
298.1000  298.2700
297.9000  298.1700
298.1000  298.3900
297.9200  298.0700
297.6700  297.7700
297.8200  297.8900
297.5700  297.5700
297.6000  297.6700
297.5200  297.6200
297.4500  297.2700
297.5200  297.2200
297.3200  297.1000
297.2200  297.2000
297.1700  297.4500
297.2200  297.8200
297.1200  297.9500
297.5700  298.1700
297.4200  297.9200
297.4700  298.1000
297.4700  298.0700
296.5200  297.1700
296.3700  296.8500
291.8200  292.0200
290.9500  291.3900
296.5500  297.3500
295.7200  296.6200
296.2200  296.7200
298.1200  298.1500
296.3700  296.5700
297.0000  297.1200
297.1200  297.0200
296.8700  296.9700
296.6000  296.4500
296.3200  296.2000
296.6000  296.8200
296.0700  296.1700
296.9900  296.9500
297.6500  297.3200
297.7000  297.0000
298.5700  297.8200
299.9400  299.2700
300.8500  300.2200
300.3500  299.8900
300.2700  299.8000
300.1700  299.5700
299.9500  299.5500
299.9000  299.6500
299.5500  299.5000
299.5700  299.3900
299.6700  299.3200
299.7500  299.7700
299.6400  299.6000
299.9200  299.8900
300.2500  300.5200
299.9500  300.1700
299.9900  300.3700
300.3000  300.5500
300.2500  300.8000
300.6200  301.3900
300.1000  300.4000
296.7000  296.8700
294.8200  295.2000
295.3200  295.3900
295.3900  295.1000
295.9200  295.6000
295.6700  295.3700
294.0200  294.0500
292.5200  292.5000
292.9200  292.6700
297.3500  297.5500
300.8500  300.7700
300.2200  300.1400
300.2700  300.7500
300.8200  301.4000
300.5500  301.4200
300.2700  301.0500
299.8200  300.3200
299.8000  300.2500
299.5700  299.9900
299.4500  299.8500
299.3000  299.7000
299.1500  299.6500
299.6700  300.1200
300.2000  300.3700
300.7200  300.8900
300.7700  301.2400
300.2700  301.1200
300.2400  300.8200
300.4500  300.6200
300.5500  300.5700
300.1000  300.2000
299.8200  300.0200
299.9200  300.0200
299.8500  299.6700
299.9500  299.7700
299.9500  300.1500
299.1200  299.3200
299.1900  299.0500
300.3500  300.1000
300.3900  300.5200
300.6500  301.1200
301.2700  301.8700
301.1000  301.5200
300.7500  301.2700
300.1700  300.8000
300.5200  300.6200
300.6500  300.7700
300.5500  300.9000
300.9200  301.0700
300.1200  300.7400
298.9200  299.9200
296.9700  297.7000
295.8000  295.7000
298.4200  297.3500
301.0500  300.6200
301.1700  301.9200
300.9200  301.6000
300.9900  301.3700
301.2200  301.4700
301.6000  301.5700
301.4200  302.0200
301.3000  301.8500
301.4200  301.3500
301.4200  301.4500
301.2200  301.1900
301.3000  301.4700
301.4500  301.9900
301.4500  301.6700
301.4500  301.3500
300.7700  300.4700
300.6000  300.1000
300.8700  300.3200
300.3900  299.9500
299.9200  299.6400
299.6000  299.6500
299.3500  299.7700
299.1000  299.4200
298.9000  298.9700
299.0000  298.9700
298.8200  298.9500
298.6500  299.1000
298.3500  299.2200
298.2400  299.2700
298.3700  299.1000
298.3000  298.6500
298.2700  298.3200
298.1700  298.3200
297.9700  298.0700
298.2500  298.0200
298.0500  297.9200
297.6000  297.5200
297.6700  297.5700
297.2200  297.1700
297.3000  297.2200
297.2700  297.2200
297.0700  296.9700
297.3000  297.3500
296.7700  297.0200
296.8500  297.3500
296.7200  297.5700
296.8200  297.6200
297.2400  297.9200
297.3500  298.2000
297.7200  298.4500
297.0500  297.5200
297.4700  298.0400
293.0700  293.0700
287.4500  287.0700
292.9500  293.5500
296.6400  297.7400
294.9200  295.4900
296.1000  296.5000
297.2200  297.7200
297.2000  297.3500
296.1700  296.2400
296.0700  296.2500
296.1700  295.8000
295.5500  295.2700
295.7200  296.1700
295.4500  296.0000
296.0500  296.3000
296.6700  296.3700
295.9700  295.4700
295.8700  295.3500
297.9200  297.3700
300.2200  299.6900
300.0700  299.6500
299.8700  299.6000
300.0200  299.4900
299.6200  299.1700
299.6200  299.3700
299.2000  298.9500
299.0500  298.8500
299.1200  298.7200
299.1000  298.7500
299.4700  299.1700
299.4200  299.2000
299.6000  299.6200
299.0500  298.8500
298.8500  298.8000
299.5500  299.5200
299.7000  299.6500
299.8500  299.9700
299.7000  299.8200
295.8900  295.9500
292.8500  293.1200
293.0500  293.6000
293.4000  293.9200
294.0200  293.9200
293.9000  293.2400
292.8000  292.6500
292.5200  292.6400
293.6500  293.6700
297.3200  297.6200
300.9000  300.8700
300.9200  300.9500
300.2000  300.8000
300.6200  301.2700
300.8200  301.7400
300.5700  301.3700
300.0000  300.5200
299.5700  300.1000
299.6400  299.8500
299.8200  299.9000
299.7500  300.0500
299.7400  300.0700
299.5700  299.8900
299.7200  299.8700
300.5200  300.4900
300.9700  301.1200
300.8500  301.1700
300.8200  300.9500
300.9500  300.7700
300.6700  300.5700
300.0700  300.2000
299.5000  299.7500
299.2500  299.5200
299.5000  299.4200
299.7700  299.5500
300.1400  300.1400
300.4500  300.4000
300.8000  300.6500
301.2000  301.0700
301.1200  301.2000
301.2000  301.6200
300.9500  301.4200
300.7500  300.9900
300.6400  300.7200
300.5200  300.4200
301.3000  301.2700
300.9200  301.2200
300.0200  300.5000
300.7000  300.7700
300.9200  300.9700
300.6000  300.8500
300.2200  300.7500
300.1000  300.3500
300.3700  299.9700
300.7400  300.6700
301.1000  301.7000
301.1400  301.4700
301.0500  301.2200
300.7700  300.9500
300.9500  301.0700
301.6700  301.9700
301.6700  302.1500
301.8500  302.0200
302.1700  302.0500
302.0700  301.7400
302.1700  302.0000
301.9700  302.3000
301.7700  302.0500
301.8500  301.6200
301.6000  300.9500
301.5700  300.8000
301.4900  300.8900
301.0700  300.6200
300.7400  300.3000
300.5000  300.3700
300.4000  300.6200
300.0500  300.2200
299.8900  299.9700
299.8500  299.8700
299.7000  299.7000
299.6000  299.6700
299.2200  299.7200
298.9700  299.8000
298.7200  299.2000
298.6400  298.8500
298.7700  298.6000
298.4700  298.1000
298.4900  298.1700
298.7700  298.2700
298.0700  297.7200
297.6000  297.3700
297.4200  297.4200
296.8900  297.1000
296.9500  297.1000
296.4900  296.6000
296.3200  296.2200
296.8700  296.8000
296.5700  296.7500
297.1700  297.4200
296.9200  297.4200
296.8000  297.3500
297.2000  297.7200
296.6200  297.2200
297.3700  297.7700
296.8500  297.0400
297.7700  298.3200
295.4200  295.4900
286.1000  285.3000
288.1500  288.0200
296.7500  297.3700
297.2000  297.5200
295.8500  296.0700
295.6500  296.0200
295.9200  296.4700
295.9400  296.6700
295.2400  295.8700
295.1500  295.3000
295.5700  295.8200
295.9500  296.5200
295.3500  295.9500
295.3000  295.6200
295.5700  295.6500
295.7200  295.8500
297.1400  296.8900
299.0200  298.5700
300.1200  300.0200
299.6700  299.4700
299.4500  299.1200
299.6700  299.0500
299.2200  298.7000
299.1700  298.8000
298.8700  298.3200
298.8000  298.3900
298.6700  298.4000
298.2200  298.1200
298.7000  298.7200
298.6700  298.5200
298.7200  298.5000
297.7200  297.7700
297.5500  297.8200
298.2000  298.3700
298.3000  298.2000
298.8700  299.0500
297.8700  298.3500
293.4700  293.6200
291.7200  291.7200
292.8900  293.3200
293.3000  293.7700
293.1700  293.2200
292.7000  292.5500
293.1400  293.0700
294.0700  293.9000
294.1000  294.2000
294.9900  295.6000
298.2400  298.6700
301.8700  301.9200
302.2400  302.4500
300.3500  300.6000
299.6400  299.9200
300.3200  300.4500
300.1000  300.3500
299.6700  299.9500
300.2400  300.0700
300.1500  299.8700
299.6000  299.6400
299.4900  299.7700
299.1500  299.5200
299.1500  299.3500
299.4500  299.5000
299.8200  300.0500
300.2400  300.6500
300.1500  300.8700
299.9200  300.7500
299.6000  300.1000
299.3700  299.6700
299.1500  299.4500
298.9400  299.2000
299.4500  299.3700
299.4000  299.4500
299.2500  299.7400
299.9700  300.4200
300.8900  300.9900
301.4700  301.3200
301.6000  301.4900
301.7700  301.8200
301.5200  301.6200
301.6500  301.9500
301.7200  302.0700
301.1200  301.5700
301.6000  302.1500
300.9900  301.3900
299.5000  299.8200
300.2000  300.8200
301.5200  302.2200
300.8700  301.3700
299.8900  300.3200
301.0200  301.4200
301.8200  301.9900
301.0700  301.4700
301.2000  301.5700
301.4200  301.3700
301.2200  300.8900
301.0500  300.5500
300.9900  300.5700
301.2000  301.0700
301.2700  301.4200
301.5700  301.6500
301.6200  301.4500
301.6700  301.5500
301.8700  301.9500
301.8000  301.9500
302.2000  302.2700
302.1700  301.9700
301.8700  301.4200
302.0700  301.4500
301.9200  301.2500
301.8200  301.1700
301.5000  300.8000
301.0500  300.5500
301.0500  300.8200
300.6200  300.5700
300.3700  300.6200
300.1700  300.6500
300.2200  300.5200
300.4500  300.2700
300.4000  300.1500
300.3500  300.3000
299.6200  299.4900
299.1500  299.1000
299.0500  298.8200
298.9200  298.2500
299.0500  298.2000
298.5200  297.8500
298.2000  297.6500
298.0500  297.4700
297.5200  297.3000
297.1000  296.9700
296.8200  296.3700
296.5700  296.0200
296.5200  295.9500
296.3700  296.1200
295.8000  296.0200
295.9700  296.4700
295.9500  296.5000
296.4200  296.6000
296.7000  296.8500
295.9700  295.9200
297.0500  296.8700
296.3000  296.3000
296.3700  296.6500
297.6700  297.9500
290.5700  290.3500
284.1700  284.2700
286.4000  287.0500
291.6700  292.0200
296.7000  296.7700
297.0000  297.0500
295.2500  295.6700
295.3700  296.1500
295.0500  295.6200
294.6200  295.2200
295.8500  296.7400
296.5500  297.0200
295.1500  295.2400
294.3500  294.5000
294.1700  294.3500
295.3700  295.7200
298.8500  298.8700
300.1500  300.0700
299.4500  299.6500
299.0700  298.8700
298.8700  298.4500
299.0500  298.6200
298.9200  298.4700
298.7500  298.5000
298.5000  298.1500
298.1000  297.7700
298.0200  297.8500
297.8200  297.7400
297.7400  297.7700
297.7000  297.6200
297.8000  297.7700
296.3700  296.3200
296.1700  296.4500
296.3000  296.4000
296.2700  295.8200
297.8000  297.3000
297.0700  297.1700
293.5500  293.9200
293.2500  293.2000
294.1200  293.9200
293.9200  293.8200
293.8700  293.8500
293.8500  294.0700
294.3000  294.7200
294.1700  294.8000
294.1200  295.0000
294.7200  295.8700
297.2200  298.3200
301.5700  302.1000
300.8900  301.2700
297.1200  297.3500
297.9700  297.7400
300.5200  300.2500
300.1700  300.1700
299.3000  299.3200
299.7200  299.4700
299.6200  299.3200
299.0500  298.9500
299.1000  299.1400
299.1400  299.2200
299.2200  299.3200
299.1000  299.2200
299.1400  299.5700
299.4200  300.2000
299.0700  300.1500
298.9900  299.8700
299.0500  299.2000
298.9900  299.0700
298.8900  299.1500
298.8500  298.6700
298.9400  298.3700
298.7200  298.4500
298.9500  299.0500
299.4900  299.7700
300.2200  300.3500
301.1700  300.9200
301.3700  301.0500
301.5000  301.3000
301.6700  301.8000
301.8900  302.5700
301.4500  302.4000
299.7000  300.6500
299.0200  300.0000
298.8700  299.8500
298.2500  299.0500
299.2000  299.8000
301.8500  302.3200
302.4700  302.8500
300.1200  300.8500
299.7500  300.7000
301.1700  301.7500
301.2700  301.6700
301.2400  301.3700
301.2200  301.1400
301.0200  300.9900
301.1700  300.8700
301.3500  300.9700
301.2200  300.8700
301.1000  300.7700
301.4200  301.3000
301.5000  301.4200
301.5500  301.6200
301.5500  301.6700
301.3200  301.2500
301.8500  301.7500
301.8200  301.7700
301.8000  301.7700
302.2200  301.9200
301.9500  301.4900
301.8500  301.6000
301.5500  301.2400
301.3700  301.2200
301.3500  301.4500
300.8000  300.9500
300.6400  300.8700
300.4200  300.7200
300.5500  300.7500
300.6700  300.5500
300.3700  300.2700
300.3000  300.2200
299.7700  299.7200
299.6000  299.6400
299.3200  299.1200
299.2700  298.6200
299.3500  298.4700
298.7500  298.0200
298.8000  298.2000
298.2500  297.6700
297.7000  297.4500
297.6400  297.2700
297.0200  296.2500
297.1200  296.1500
296.8200  295.8700
296.1000  295.8500
295.6900  296.0700
295.2500  296.0200
295.3200  296.1000
295.4500  295.6400
295.3700  295.5200
294.7700  294.8900
294.7200  294.8200
294.7200  294.8500
294.8200  294.8200
296.8900  296.9900
295.6500  295.6000
288.3200  288.2700
280.9700  281.3200
281.5700  281.8500
290.9200  290.8500
297.9500  297.6700
297.2500  297.4500
295.7700  296.2700
296.2500  296.4500
295.7900  296.3000
295.7200  296.5200
295.8900  295.9200
294.7500  294.3700
294.1400  294.2200
293.6700  294.0000
295.1500  295.4700
298.9500  299.2000
299.4500  299.7200
298.6400  298.8000
299.1500  298.7000
298.8700  298.2700
298.8200  298.4500
298.7000  298.2200
298.3500  297.8200
298.1700  297.7000
297.5700  297.1700
297.2200  296.9500
297.1500  297.1000
296.8700  297.0700
296.8000  296.9700
296.8500  296.8500
295.8700  295.9000
295.4700  295.7000
295.2400  295.4500
294.9200  294.8200
295.6200  294.9500
295.2000  295.2000
293.2700  294.7000
293.7000  294.5200
294.5500  294.4500
294.4500  294.5200
294.2700  294.4700
293.5500  294.0200
292.5400  293.6000
292.9200  294.2200
295.8900  296.8700
297.5700  298.3500
298.6700  299.7200
300.7200  301.6200
297.2700  297.7200
293.8200  293.8000
297.4700  297.0200
300.1000  300.0700
299.2500  299.4500
298.8000  298.7400
298.7700  298.4700
298.7000  298.2700
298.6400  298.3200
298.9500  298.4200
299.2700  298.4500
299.1000  298.5200
298.5700  298.2500
298.5700  298.3200
298.6200  298.5500
298.3200  298.3700
298.3700  298.3500
298.3500  298.3200
298.2700  298.5700
298.2700  298.7200
298.5700  298.5200
298.9700  298.4900
299.1700  298.4700
299.4700  298.7700
299.7700  299.2000
300.4200  299.8200
301.2000  300.5000
301.2500  300.6700
301.8500  301.2700
302.3700  301.9700
301.8500  302.1000
300.1200  300.8000
297.4900  297.9200
296.6400  297.1400
297.5700  299.0500
298.1700  299.9500
298.3700  299.5200
299.5500  300.3200
300.6200  301.0700
299.0500  299.6000
297.7200  298.8000
298.9700  299.8200
299.9200  300.3500
299.9000  300.2500
300.2700  300.3700
300.6500  300.6700
300.6700  300.4700
300.9200  300.4700
301.1700  300.6200
301.1700  300.4500
301.4500  300.7400
301.6000  301.0700
301.5700  301.3000
301.5700  301.2700
301.3500  301.0500
301.4200  301.1700
301.2500  301.0700
301.3000  301.2200
301.5500  301.3700
301.6400  301.2500
301.7700  301.4500
301.5500  301.3200
301.5500  301.4500
301.6000  301.4700
301.4500  301.3700
301.4200  301.5700
300.8000  301.0500
300.7700  300.8500
300.8200  300.7500
300.5200  300.5200
300.4200  300.4200
299.9700  300.0500
299.9000  300.0700
299.6000  299.7000
299.3500  299.3700
299.2000  299.1700
298.7700  298.8000
298.8000  298.8700
298.1200  298.2500
298.0200  298.3500
298.1200  298.1900
297.5200  297.2700
297.7400  297.1700
296.8700  296.0500
296.3900  296.0200
296.2400  296.3500
295.2500  295.7000
295.6200  296.0700
294.9200  295.1200
294.5200  294.8000
294.7200  295.0200
293.4900  293.9500
294.3700  294.6000
294.7200  294.3500
294.1700  293.6000
295.9000  295.0500
295.8500  295.1000
291.1200  291.0700
283.3500  283.5700
281.6700  281.6400
290.2700  290.0200
296.3200  296.9900
296.6000  297.8200
297.2200  297.9500
296.4000  297.2700
295.3700  296.4700
295.5200  295.7700
294.5200  294.3500
293.8200  293.8900
293.7700  293.9200
296.0500  296.1700
299.5700  299.6400
299.5200  299.6000
298.9500  298.8000
299.2700  298.7700
298.8000  298.1500
298.8700  298.3700
298.7700  298.2000
298.2700  297.6000
298.0500  297.3000
297.6200  297.1200
297.2200  297.0200
296.7500  296.9500
296.5200  296.8700
296.2700  296.6700
296.1500  296.3200
296.2200  296.2000
295.4200  295.4200
294.8700  295.0500
294.3500  294.7200
293.6700  293.5700
293.1700  293.4900
291.9000  293.4700
292.0500  293.0700
293.8500  294.1000
294.4200  295.1000
293.9000  294.8500
293.0200  294.4000
291.6000  293.1000
293.1200  293.7700
297.9200  297.7000
299.4700  299.1000
299.9400  300.1500
300.3500  300.8000
295.0200  295.3200
293.2000  293.1700
298.4500  298.3700
299.6200  299.8000
298.1000  298.3200
298.4000  298.3200
298.1000  297.9200
297.8900  297.7000
297.8700  297.8700
297.6200  297.5700
298.0000  297.6200
298.3200  297.8500
298.3000  297.7500
298.3200  297.8000
298.2700  297.8500
298.1200  297.7500
297.8500  297.6200
297.2700  297.5000
296.9900  297.5700
297.0000  297.4700
297.3900  297.3500
297.9900  297.4500
298.3700  297.3700
298.6200  297.4200
299.4500  298.0700
300.4700  298.9700
300.4700  299.4500
300.9700  300.2200
302.4500  301.1400
301.9900  300.6000
300.4500  299.9700
298.9700  299.4700
297.4200  298.0500
297.6200  297.9900
298.0500  299.1000
297.4500  299.4700
297.5200  300.0500
298.3200  301.1400
299.0700  301.1000
298.1000  299.1500
296.3700  297.4700
296.8200  297.5200
298.3700  298.5200
298.8200  299.0500
298.7400  298.7200
298.9500  298.7500
299.2200  298.8000
299.6400  298.6000
299.9500  298.8500
299.9900  299.2700
300.2700  299.6700
300.5000  300.0200
300.6200  300.3700
301.0700  300.6000
301.3200  300.7700
301.3900  300.8500
301.4500  300.7500
301.1700  300.6700
300.7500  300.5200
301.0200  300.7000
301.4700  300.9500
301.4500  301.0000
301.5000  301.2000
301.4500  300.9500
301.6200  300.9900
301.6200  301.3000
301.0200  300.7700
300.9000  300.6700
300.5200  300.3700
300.2000  300.1000
300.5200  300.4700
300.4200  300.3500
300.3200  300.5700
300.0200  300.6200
299.7200  300.4500
299.4700  300.2500
299.1400  299.9000
299.1200  299.7700
298.5200  299.1200
298.3200  298.8200
298.0700  298.2500
297.7400  297.7400
298.0500  298.1000
297.2400  297.2700
297.3000  297.3200
297.0700  297.1000
295.9700  295.9500
296.6500  296.5500
295.7200  295.7000
295.1200  295.2200
295.3700  295.4000
294.2000  294.2000
294.5700  294.4700
294.1200  293.7700
293.5200  292.9200
293.8000  293.1500
294.1000  293.8900
296.6500  296.6500
290.1400  290.3200
278.8500  279.2400
284.4900  284.4700
295.4500  296.1700
297.3200  298.9200
296.9200  297.9700
295.7700  296.9700
295.3000  296.8900
295.4500  296.6400
293.2200  294.1200
291.9000  292.3500
293.2200  293.2500
296.9000  296.8500
299.8000  299.7400
299.5700  299.5200
299.5200  299.2700
299.5500  299.0700
299.1000  298.7200
299.2200  298.9000
299.1000  298.5200
298.8900  298.3200
298.1700  297.7200
297.5200  297.1700
297.2700  297.2200
296.6200  296.7200
296.6400  296.6000
296.3500  296.3200
296.0500  296.0500
295.9500  295.6200
295.4000  295.2500
295.1500  295.1400
294.6000  294.9900
293.3500  293.8200
292.9200  293.9700
291.5200  293.2200
291.2000  292.0200
293.7000  294.4200
294.4200  296.2000
293.7500  295.6700
293.9700  295.9900
293.6500  295.3200
295.4900  295.8900
299.2200  298.9700
299.8000  299.4900
300.6000  300.4700
300.4900  300.8000
294.9500  295.5000
293.9500  294.3200
298.7000  298.8700
299.0700  299.1000
297.8500  297.6000
298.1500  297.8000
297.5700  297.3500
297.4200  297.2500
297.5000  297.4000
296.9500  297.0200
296.8000  296.9200
297.0200  296.8200
297.0000  296.6200
296.8200  296.5500
296.6900  296.4200
296.6500  296.2500
296.5700  296.2200
296.2900  296.1700
295.9200  296.1000
295.8500  295.9000
296.1200  295.4900
296.3000  295.1500
296.4500  295.0200
296.6000  294.9900
297.3700  295.5700
298.1500  296.4700
298.7000  297.6200
301.9200  300.5200
304.3000  301.7500
300.6500  298.0500
297.3500  295.5200
297.8500  296.5000
298.2500  297.4700
298.8700  298.2200
298.5000  297.9200
297.4500  297.4900
298.6700  299.3000
300.2000  301.5500
300.2200  301.9500
299.1500  300.5500
296.8000  297.9700
295.0500  295.9700
295.8500  296.4500
297.3200  297.8700
297.2200  297.4200
296.7000  296.7000
297.1000  297.0700
297.4200  296.7500
297.4000  296.4200
297.9500  297.3900
298.7700  298.4900
299.3900  299.0700
300.1700  299.8000
301.0700  300.3700
301.2700  300.5500
300.9700  300.4200
300.8200  300.3000
300.7700  300.3000
300.3000  300.0000
299.8700  299.8200
299.9000  299.7200
300.2200  299.8700
300.6400  300.3200
300.6700  300.1700
300.8700  300.2000
300.9700  300.2000
300.7700  299.8900
300.7000  300.0200
300.3500  299.9200
300.0200  299.9900
300.1700  300.4200
300.2500  300.3500
300.3200  300.5200
299.9500  300.4500
299.6200  300.3000
299.5700  300.4700
299.3500  300.4900
299.1200  300.4000
298.5500  299.8000
298.2400  299.3700
298.2700  298.9200
298.2700  298.4500
298.2900  298.3200
297.6700  297.9500
297.7000  297.9700
297.5500  297.7000
296.9900  297.0700
297.1200  297.0200
296.4700  296.2400
296.2000  295.9700
295.6200  295.2000
295.0000  294.3700
294.8700  294.2700
293.0700  292.8200
293.8500  293.4500
293.2200  293.0500
290.9000  291.4200
295.1400  295.0500
289.8900  289.8500
278.0200  279.1200
285.8200  286.2000
297.8700  298.2200
297.6000  298.9200
296.0500  297.1200
295.0500  296.3500
293.8500  295.5700
293.3000  294.8000
291.8900  293.2500
292.0500  292.8500
294.4000  294.5000
297.8000  297.5500
299.6000  299.1000
299.3700  299.0500
299.8500  299.6200
299.8200  299.5700
299.7400  299.7700
299.8200  299.8500
299.1200  298.9200
299.2000  299.0500
298.6700  298.5200
297.8500  297.6000
297.6000  297.5700
296.7400  296.8500
296.7200  296.6200
296.4700  296.3000
295.8700  295.5200
295.0500  294.7000
294.6200  294.5200
294.6700  294.8500
294.4200  294.8500
293.6200  294.1700
293.3700  294.8000
292.4200  293.8700
293.1000  292.3500
296.3200  295.4700
297.0700  298.8700
295.0500  297.5200
292.8500  294.8500
292.6400  294.0500
296.3500  296.6700
299.6200  299.7000
299.3500  299.5200
300.0500  300.2000
300.3200  301.0500
297.2700  298.3500
296.7500  297.3200
298.3000  298.5000
297.7500  297.7400
297.2700  297.1500
297.3200  297.2000
296.6700  296.6000
296.4500  296.3500
296.3000  296.0200
296.0000  295.6700
295.9500  295.6400
296.0700  295.6000
296.3500  295.6700
296.3700  295.9000
296.3200  295.8200
296.0000  295.6000
295.8200  295.6200
295.8200  295.6200
295.2700  295.0000
295.0200  294.5200
295.1500  294.2200
295.1200  293.8900
295.2700  293.8700
295.1200  293.6200
295.2000  293.9700
295.7200  295.0000
297.3200  297.1500
302.7200  302.2000
306.2200  304.2700
301.6700  298.7500
297.5000  293.9700
298.0500  293.8700
298.0200  294.1500
297.4200  294.1700
297.4700  294.0000
298.2200  294.6000
300.4700  297.2000
301.5200  299.5700
300.2700  300.3200
298.3700  299.2500
295.9000  296.8900
293.4500  294.6700
293.2200  294.5200
295.2400  296.5000
296.3700  297.4200
295.9200  296.4000
295.8000  295.8500
295.8500  295.6000
295.7400  295.3700
296.1900  296.2700
296.7200  297.0500
296.9900  297.2700
297.8200  297.9500
298.9900  298.8200
300.0200  299.5200
300.4000  299.6700
300.3200  299.6700
300.3000  299.7400
299.7700  299.3900
298.8500  298.9500
298.7000  298.9200
299.1400  299.1200
299.2700  299.2700
299.1200  298.9500
299.0200  298.6700
299.1200  298.4700
299.1700  298.4500
299.2700  298.7000
299.3700  299.0200
299.5500  299.4500
299.4200  299.5200
299.3500  299.2700
299.5500  299.3000
299.3200  299.1200
299.2500  299.0500
299.2700  299.1700
299.1400  299.1400
299.3000  299.6000
299.1000  299.9000
298.7400  299.9200
298.6200  299.9000
298.4200  299.1500
298.3700  298.5500
298.2500  298.4500
297.7700  298.0700
297.4500  297.6200
297.4500  297.6000
296.8200  296.8200
296.3700  296.1000
296.6200  295.9500
295.3900  294.7000
294.9900  294.3500
295.1500  294.4200
293.4500  292.8200
293.6000  292.8200
292.7500  292.3000
292.4900  292.8000
294.5700  294.4900
284.0000  284.3500
274.8700  276.1700
288.6000  288.7200
300.3500  300.0700
298.1000  298.7700
296.7700  297.4900
295.1400  296.2700
291.7400  293.4500
291.1700  292.6200
293.0000  294.3500
295.3700  296.2200
296.2500  296.5200
297.3500  297.2000
298.5000  297.7200
298.6200  297.9000
299.2000  298.9200
299.3700  299.1000
299.7700  299.5500
300.1700  300.1200
299.2500  299.3500
299.0200  299.1200
298.7000  298.6200
297.9400  297.6900
297.7200  297.5200
296.8200  296.6700
296.1700  296.0200
295.9500  295.6700
295.3700  294.9200
294.7000  294.5200
294.0700  293.9500
293.7000  293.8500
293.7500  294.0500
293.8700  293.5200
293.5200  293.2400
293.2500  292.3500
295.1500  291.2000
297.6000  294.1200
297.5200  298.8200
294.5700  298.0200
290.6000  293.2000
290.8700  292.6000
296.5700  297.2400
299.8500  300.1700
299.0700  299.6000
299.0500  299.4500
298.7400  299.3200
297.6500  298.4500
297.7000  298.1000
297.2400  297.4700
296.4700  296.6900
296.3200  296.7400
295.5500  296.2000
295.0000  295.6700
295.0000  295.3700
294.7700  294.8000
294.7000  294.5200
294.6000  294.4200
294.7700  294.3000
295.3500  294.5200
295.6400  294.8200
295.7200  295.0500
295.4200  294.9500
295.1700  294.8700
295.2200  294.7200
294.9200  294.1000
294.6500  293.6700
294.4500  293.3000
294.1700  292.9700
294.3500  293.0500
294.1500  292.8700
294.0200  293.2500
294.4000  294.4000
295.2500  296.3700
299.0700  301.0700
302.6200  303.3900
300.3200  298.6900
296.9200  294.2000
296.2000  293.6200
295.4500  293.2500
294.9500  292.5000
295.7700  291.7200
297.3900  291.9200
299.7000  294.5200
301.4500  297.9500
301.0000  299.5500
298.8200  299.1000
297.1200  298.5200
295.6700  297.5500
293.7400  295.2000
293.6000  294.7200
295.0700  296.1500
295.3900  296.1200
295.1200  295.4500
295.4700  295.4500
295.5500  295.4700
295.4200  295.7000
295.3900  295.9500
295.5200  296.2500
295.8500  296.6200
296.4200  296.9700
297.4700  297.5200
298.5200  298.0500
298.9500  298.4200
298.9500  298.7500
298.4700  298.4500
297.6700  297.7700
297.3900  297.6700
297.4700  297.7500
297.5000  297.8500
297.5200  297.8200
297.4700  297.4700
297.6200  297.2200
297.9500  297.3900
298.1200  297.7500
298.1400  297.8900
298.1200  297.9200
298.0700  297.8700
298.1700  297.8200
298.0500  297.7700
297.7500  297.4500
297.8200  297.4000
297.9500  297.1000
298.1000  296.6200
298.8000  297.0700
299.2200  297.8700
299.3000  298.6200
299.4200  299.4000
299.2000  299.3200
298.8700  298.8900
298.5200  298.7500
297.9200  298.0700
297.4700  297.6000
297.4000  297.5000
296.9500  296.9700
296.5500  296.3700
295.9700  295.4500
294.6200  294.2000
294.0000  293.9200
293.7400  293.2400
293.4200  292.5500
293.4700  292.6700
291.8000  291.2500
292.7000  292.7000
292.6200  292.9000
281.9200  282.1700
279.4000  279.0200
294.0500  292.6000
301.0500  300.1500
298.6000  298.9200
298.4000  299.0500
295.4500  296.6900
291.6000  292.9200
291.8200  292.8200
294.3000  295.4500
296.2200  297.1200
295.5200  296.0200
295.4000  295.7200
297.0500  296.5700
297.8200  296.8200
298.6700  297.8700
299.1000  298.4000
298.9700  298.4200
299.0500  299.0700
298.4500  298.7000
298.2000  298.2700
298.1700  298.0700
297.6000  297.4200
297.3200  297.1000
296.8500  296.6700
296.0500  296.0200
295.5700  295.3500
295.2000  294.8000
294.2700  294.5500
293.9500  294.0700
293.4000  293.5000
293.2000  293.4000
293.4700  292.9900
292.9000  292.3500
293.1700  292.1000
295.4200  291.6500
295.8900  291.8200
294.0700  293.4200
292.4700  293.8000
291.2700  292.7200
293.2700  295.0200
297.9900  299.1500
299.3200  299.8900
298.3700  299.1200
298.7000  299.1700
298.2000  298.4200
297.4200  297.7000
297.2700  297.5500
296.3500  296.6700
295.8900  296.2200
295.7700  296.2000
294.5200  295.4500
293.8700  294.8200
293.7200  294.2700
293.4500  293.6500
293.5700  293.3900
293.3200  293.0200
293.1000  292.6700
293.6400  292.7400
294.1000  292.9500
294.5200  293.3200
294.7700  293.7200
294.5700  293.8700
294.3700  293.9200
294.2000  293.6200
294.0500  293.3000
293.7700  292.6000
293.3200  292.0000
293.2000  292.1400
293.1000  292.3000
293.0200  292.7700
293.2400  293.7700
293.6500  295.2700
295.3000  298.4200
296.7200  299.7200
295.0200  296.1500
292.7000  292.9700
292.2700  292.8700
292.4700  293.1200
293.1000  293.1200
294.7000  292.7200
296.3700  291.7700
298.0500  292.3500
300.4200  294.8000
302.0200  297.1700
301.4500  298.5700
300.5700  299.7200
299.0500  299.0500
295.2700  295.6000
293.1200  293.9500
294.4000  295.1200
295.1000  295.3700
294.6000  294.8200
294.6000  294.8500
294.5700  294.6700
294.4200  294.4200
294.4700  294.4200
294.5500  294.6700
294.6400  295.1000
294.7700  295.2200
295.0200  295.2700
295.5500  295.6000
296.0700  296.0500
296.6000  296.5200
296.9700  296.7200
297.0500  296.7400
296.5700  296.6000
296.1000  296.2400
296.1700  296.0700
296.3700  296.1700
296.2700  296.1200
296.1200  295.9700
296.2000  295.9700
296.3000  295.9900
296.4500  296.0000
296.5700  296.0700
296.7200  296.3500
296.8200  296.5700
296.5200  296.4000
296.0200  296.2200
295.8900  296.2500
295.9700  296.0700
295.9700  295.6700
296.1700  295.5200
296.6000  295.5700
297.4500  296.1700
298.3500  297.2200
298.9700  297.9200
298.7000  298.1200
297.9500  297.9700
297.7700  297.8000
297.3000  297.5200
296.4200  296.7700
296.3900  296.4700
296.1200  296.2000
294.3700  294.5200
293.5500  293.7400
293.6200  293.8500
292.6700  292.2500
292.8000  291.8500
293.2400  292.4700
291.6200  291.3200
292.1200  292.8200
290.9200  292.3200
284.7700  285.2200
287.6000  286.0200
297.3200  295.2000
298.9200  298.1200
298.0700  298.6000
298.7000  299.9200
295.5700  297.2000
293.8500  294.9200
294.7200  295.1500
294.7500  295.3200
294.8900  295.3200
294.1500  294.5000
294.0000  294.4700
295.8000  295.3700
297.1000  295.6700
298.3000  296.8700
298.8500  297.9000
297.9500  297.6200
297.5700  297.7000
297.3500  297.5000
297.1700  297.0700
297.3000  297.1700
296.7700  296.7500
296.1200  295.9000
295.9200  295.7000
295.8700  295.7000
295.5500  295.2000
294.9200  294.6700
293.6200  293.2500
293.4200  292.9700
292.9200  292.1700
292.3200  291.5500
292.4900  291.5500
292.3000  291.9200
292.7000  292.8500
294.7400  293.1500
295.6000  291.5000
295.4500  290.4700
296.4200  291.8200
296.8700  294.3200
297.2900  297.5500
298.5500  299.5500
298.1700  298.8200
297.5500  298.2000
297.9700  298.4700
297.4000  297.9000
296.5500  297.2700
296.3000  296.8200
295.5500  295.8200
295.1000  295.1700
294.7400  294.7200
293.8200  293.9900
293.3500  293.5500
292.9200  292.8000
292.3500  292.1400
292.3700  291.9700
292.2000  291.5200
291.9000  291.0200
292.2500  291.0200
292.6200  290.9700
293.1000  291.1500
293.5500  291.6200
293.5500  292.0200
293.3700  292.2200
293.1000  292.3500
292.8000  292.3200
292.7000  291.9200
292.3700  291.4200
292.0200  291.4000
292.1700  291.6500
292.2500  292.0700
292.2500  292.7700
292.4900  293.8900
293.1200  295.8500
292.3500  296.2700
290.0500  293.6200
288.9500  291.3900
289.8700  291.0500
290.7700  290.8000
291.5500  290.9200
293.2200  291.4200
295.0700  291.1500
296.6500  290.8000
299.3700  291.8200
302.6000  294.5500
303.2000  297.4500
301.3200  298.4200
298.5500  296.9700
295.7700  295.3500
294.9000  295.8000
295.4200  296.3200
294.7200  294.9200
293.5200  293.6700
293.3000  293.6200
293.4200  293.7200
293.7200  294.0000
294.0700  294.0200
293.9500  293.8000
293.9500  294.0700
294.1500  294.3000
294.0700  293.9900
294.3000  294.0000
294.6200  294.2200
294.7700  294.3500
295.3000  294.5700
295.8700  295.0500
295.5700  295.2700
295.0200  295.2000
294.8500  294.9500
294.7200  294.6500
294.6500  294.5500
294.5700  294.5700
294.3000  294.4700
294.2500  294.3700
294.3900  294.3200
294.3900  294.3000
294.3900  294.4500
294.4000  294.5700
294.4200  294.6700
294.4500  294.9700
294.3500  294.9900
294.3200  294.9700
294.4200  295.2000
294.2400  295.0700
294.2200  294.6700
294.5700  294.5500
295.0200  294.4500
296.0000  294.8500
296.8500  295.8500
296.8700  296.4500
297.1200  296.9700
296.8200  297.2200
295.4200  296.4500
295.1700  296.1400
294.8200  295.8200
292.7700  293.8000
291.8700  292.4200
291.9700  291.9500
291.3700  290.7500
291.6700  290.7200
291.4400  290.9400
290.8000  291.0400
292.8200  293.7500
291.5500  292.5700
286.4500  286.2000
289.0000  287.3900
295.6700  294.0500
297.2400  296.6400
298.2200  298.7700
298.3500  299.6700
295.6000  296.8000
295.5000  296.0000
296.0000  296.3700
294.3900  294.8000
294.0000  293.9200
293.6200  293.7200
293.0500  293.5200
294.1500  293.9000
295.4700  294.3900
296.8700  296.0700
297.7500  297.7200
297.1000  297.6000
296.5700  297.1200
296.3200  296.6700
295.7200  295.8500
295.3500  295.4200
294.7000  294.9500
293.8500  294.0000
293.6700  293.2400
294.1000  293.2700
294.6400  293.6000
294.3500  293.5200
291.6000  291.4200
291.4700  291.4500
291.2000  290.9700
290.7500  290.0700
291.1000  289.8200
291.4700  290.2700
291.6500  291.2500
292.9200  292.1700
294.9700  292.2700
297.4700  292.9200
299.6500  294.9500
299.3700  296.7900
297.7000  297.6200
296.8200  297.9000
296.4200  297.6200
296.2200  297.4000
296.2700  297.1000
295.6000  296.4500
294.9900  295.9700
294.8000  295.4900
294.3000  294.5700
293.8000  293.7700
293.1000  292.8500
292.1200  292.0500
291.8000  291.7500
291.6000  291.2700
291.2700  290.7000
291.1700  290.3700
291.0700  289.9700
290.9700  289.6000
291.1000  289.4700
291.2000  289.1400
291.5200  288.9200
292.1200  289.0700
292.5500  289.3900
292.7000  289.8200
292.3700  290.3500
291.8200  290.9200
291.5700  291.1000
291.2400  290.8500
290.7700  290.7000
290.8200  290.7700
291.1000  291.2400
291.1000  291.7700
291.2200  292.5200
291.3700  293.6700
290.6000  293.8500
289.1500  292.2200
288.6400  290.6700
289.3500  290.0700
290.2200  289.7000
290.9700  289.6500
292.1700  290.0200
293.5000  290.7000
295.0200  291.4900
298.5200  292.6400
303.4000  294.9900
305.1500  297.9700
302.2500  299.1400
298.3200  297.8900
296.3900  296.8000
296.1000  296.7400
295.2000  295.8200
293.2200  293.8900
291.8700  292.6500
291.6400  292.0000
291.5200  291.5500
291.8000  291.8700
292.4900  292.2500
293.2000  292.4700
293.8200  293.2000
293.9000  293.5500
293.3500  293.0500
293.1700  292.8000
293.3000  292.9700
293.2700  293.0000
293.7400  293.0700
294.2400  293.2200
294.1000  293.3000
293.8500  293.5500
293.7200  293.7000
293.3500  293.4500
293.1500  293.2400
292.9700  293.1200
292.8200  293.0700
293.1000  293.3000
293.1000  293.3200
292.7200  292.9500
292.6200  292.7000
292.5000  292.5500
292.1700  292.4000
292.0700  292.4700
291.8700  292.3000
291.8200  292.3200
292.3500  292.9000
292.6000  293.1700
292.7000  293.1700
292.8900  293.2200
292.8500  292.7400
293.3700  292.5500
294.5500  293.2000
295.1200  293.7500
295.5200  294.3200
295.5500  295.2200
294.4700  295.3700
293.3500  295.0700
292.3000  294.4500
291.0200  293.0200
290.4500  291.5500
289.9500  289.9900
289.7700  289.0500
290.3500  289.6200
289.6200  289.6200
290.0000  290.6000
293.8500  294.2500
293.4500  293.0700
288.5000  287.4200
289.7000  288.4200
295.1200  293.7700
297.3200  295.9900
298.1700  297.9200
297.8900  298.6400
295.8200  296.1700
295.3200  295.0000
294.9700  294.8000
293.4500  293.2200
293.1000  292.4200
292.7500  292.4700
291.9700  292.4700
292.3200  292.7700
292.9900  293.2700
293.8700  294.6000
294.9500  296.4200
294.9500  296.8200
294.2000  295.9200
293.4200  294.8900
292.8700  293.9500
292.5000  293.0700
291.9200  292.6200
291.4700  292.4700
291.1700  291.9200
290.9200  291.3000
291.3700  291.4500
291.8200  291.6200
288.7400  290.0000
288.4700  289.8000
288.3000  289.5000
288.0500  288.9700
288.4500  288.8200
289.3700  289.0200
290.2200  289.3900
291.5200  290.2200
293.3700  291.4200
294.9700  292.6400
295.7500  293.8000
295.6200  294.6200
295.4700  295.4700
295.4700  296.2700
295.0500  296.4500
294.4700  296.0500
294.2000  295.6000
294.0500  295.2700
293.8700  295.1500
293.3000  294.5200
292.1200  293.3000
291.0500  292.1000
290.4200  291.0500
289.8000  290.3700
289.4000  290.1200
289.2500  289.8000
289.2000  289.4000
289.1700  289.1700
289.3200  289.0500
289.6000  289.0200
289.8900  288.9900
289.9200  288.6700
290.2200  288.2200
290.8200  287.9500
291.1700  287.7500
291.2200  287.8200
290.8900  288.2400
290.3500  288.8700
289.9500  289.3700
289.6000  289.6500
289.2000  289.7700
288.9400  289.8000
288.8500  289.8900
288.8200  290.2200
288.8500  290.6000
288.8500  290.9200
288.7500  290.7700
288.6000  290.0700
288.4000  289.2200
288.4700  288.7200
289.2200  288.6200
290.2200  288.7200
291.1000  288.8700
291.5500  289.5000
292.1200  290.6500
294.6000  291.4900
299.5000  292.4200
303.3900  294.3700
303.2700  296.5200
300.3000  297.1400
297.2000  296.3200
295.0700  295.2500
293.6200  294.2500
292.3700  293.3900
291.2200  292.4700
290.3000  291.2000
289.9500  290.4200
290.2000  290.4700
290.8500  290.5500
291.4700  290.7400
291.9200  291.7200
291.9500  292.5200
291.8700  292.3700
291.9700  291.9200
291.9500  291.7000
291.9900  291.6400
292.5700  291.9000
292.9200  292.1000
292.8000  292.1400
292.7400  292.2700
292.5700  292.2500
292.2000  292.0200
291.8500  292.0200
291.3200  291.8200
290.9700  291.5500
291.3200  291.7200
291.2700  291.7000
290.7200  291.1700
290.6000  290.8000
290.3500  290.4900
289.7400  290.0400
289.6700  289.8700
289.7200  289.9000
289.7500  290.0200
290.1400  290.2700
290.3500  290.4200
290.4000  290.5500
290.8000  291.0000
290.8700  291.0500
290.8000  290.6500
291.4500  290.3900
292.4500  290.3000
293.3000  290.7000
293.7200  291.7200
293.3900  292.6200
292.1500  292.9700
290.4700  292.7000
289.4900  292.1500
289.1200  291.2000
288.4000  289.3900
288.0700  288.0700
288.3200  287.9500
287.9200  287.7500
289.4700  289.6700
293.6000  293.8500
293.3900  293.7000
289.5700  290.2700
290.2500  291.5500
293.8200  294.7200
295.0200  294.6200
295.7200  294.8700
296.4700  296.0700
295.6200  295.3500
294.8000  294.3700
294.5000  293.9500
293.5700  292.8900
292.6700  292.0700
291.9500  291.9000
291.3700  291.8000
291.1000  291.8500
290.8200  291.8000
290.8000  292.0200
291.4500  292.9900
291.8700  293.6200
291.3500  292.8700
290.5200  291.7200
290.3500  291.3000
290.3700  290.8900
289.9900  290.3900
289.7700  290.6000
289.7000  290.9000
289.0000  290.4700
288.6000  290.1200
288.8700  290.2000
286.8700  288.4000
286.3500  287.9200
285.8700  287.4200
285.5500  287.1700
285.8000  287.4000
286.6400  287.7400
287.6000  287.8200
289.1200  288.1700
291.3000  288.9200
293.0700  289.4500
293.7500  289.6700
294.1000  290.6700
294.5700  292.6500
294.5500  294.3200
293.7200  294.8700
292.9200  294.7200
292.3700  294.3000
291.8700  293.6700
291.5500  293.2500
291.0000  292.9700
289.6700  292.2200
288.3000  291.0500
287.7200  290.0700
287.7700  289.5500
287.8700  289.3500
287.8700  289.3900
287.7500  289.4500
287.4700  289.2400
287.2700  288.8200
287.3200  288.4500
287.3500  288.0700
287.2500  287.5700
287.3900  287.1000
288.0500  286.7200
288.7000  286.3500
289.1000  286.1400
289.2000  286.3200
289.0200  286.9500
288.5200  287.7000
288.0200  288.4000
287.7700  288.7000
287.5500  288.5500
287.1200  288.4000
286.8000  288.4700
286.7200  288.5500
286.6000  288.3200
286.4200  288.1000
286.4700  288.1200
286.4900  288.1000
286.5500  287.8200
287.0500  287.4900
287.7700  287.2900
288.7000  287.1400
289.5000  287.1200
289.7000  287.5700
290.1200  288.2000
292.1200  288.8500
295.2200  289.8700
297.3700  291.1500
297.3200  291.9700
295.5200  292.2200
293.4900  292.2700
292.3900  292.3000
291.5700  291.9700
290.3900  291.1400
289.5000  290.3900
289.6500  290.3000
290.2500  290.2400
290.5700  289.9500
290.3200  290.0000
289.6000  290.7200
289.3500  291.2500
290.2000  291.0400
291.0500  290.5500
290.9900  290.1000
290.8700  289.8500
291.2400  289.9200
291.3200  290.1000
291.2200  290.5000
291.2200  290.8700
290.9700  290.7700
290.6700  290.5700
290.8000  290.8500
290.6200  290.9900
290.2200  290.7500
290.1700  290.6700
289.7000  290.4900
288.7000  289.9700
287.9200  289.4700
287.3000  288.8500
287.0500  288.2200
287.5500  287.9900
287.9500  288.0500
287.9200  287.7700
288.0500  287.6200
288.2400  287.8700
288.2700  288.2700
288.6200  288.7500
288.8000  289.1400
288.4700  289.0500
288.4700  288.5700
289.1000  288.0700
289.9200  287.6700
290.5200  287.5500
290.9900  288.1700
290.9200  289.4900
290.0200  290.4700
288.7400  290.4700
287.7000  289.7700
287.0500  288.7000
286.8700  287.7200
286.5000  286.7200
286.3200  286.1200
288.6400  288.1400
291.6700  291.4200
290.1200  290.9700
286.2700  288.9000
286.6400  290.8200
289.7500  294.0200
291.4500  293.9200
292.6700  292.9000
293.8000  292.9700
293.6000  293.2200
293.4200  293.6000
293.6500  293.6200
292.8700  292.4200
291.6000  291.4500
291.0700  291.1200
290.8000  290.4900
290.3200  289.8500
290.0500  289.7700
289.8200  289.6200
289.4900  289.4500
289.4200  289.4500
289.3900  289.1000
288.9900  288.5500
288.8700  288.7200
289.1000  289.0000
288.8500  288.5200
288.5200  288.3200
288.4500  288.7400
287.9500  288.7500
287.3700  288.4700
287.1700  288.5000
283.9700  285.2000
283.6700  285.1200
283.3700  284.7500
283.1700  284.4000
283.4500  284.4200
284.0500  284.8500
284.3700  285.2400
284.7900  285.5200
286.2700  285.8200
288.5700  286.0000
290.4500  285.9500
291.5200  286.4000
291.7000  287.6200
291.2000  288.9700
290.5500  290.1200
290.3000  291.2200
290.0500  291.6700
289.3900  291.2000
288.7700  290.6200
288.3000  290.5200
287.4000  290.2200
286.2000  289.6200
285.5500  289.1200
285.8200  288.9900
286.4700  289.1200
286.7700  289.2400
286.4900  288.9900
285.8200  288.2700
285.3900  287.5200
285.3500  287.1700
285.3700  286.9200
285.2700  286.4200
285.2500  285.9500
285.7000  285.4900
286.3000  284.9500
286.7000  284.4500
286.9500  284.2200
287.0500  284.5500
286.8700  285.3200
286.5500  286.2000
286.4500  286.9000
286.4700  287.1700
286.2200  287.2200
285.9900  287.2200
286.1200  287.2900
286.3000  287.2700
286.2700  287.2400
286.1000  287.3200
285.9500  287.4200
285.8000  287.2700
285.7200  286.8700
285.8200  286.4700
286.3200  286.0700
287.1000  285.6400
287.4900  285.4200
287.5500  285.7400
287.8000  286.5200
288.6000  287.0200
290.0500  286.9200
291.8700  286.9200
293.0200  287.6500
292.9700  288.6400
292.1500  289.2500
291.1500  289.3900
290.3200  289.6400
289.8500  289.8200
289.3000  289.3500
288.5200  288.4700
288.2700  288.2700
288.5000  289.1200
288.3500  289.7400
288.1500  289.3500
288.7000  288.5200
289.3200  287.9200
289.2700  287.7000
289.3200  287.7700
289.7400  288.0500
289.9700  288.3700
290.1500  288.9500
290.3700  289.5700
290.0200  289.7200
289.4700  289.4700
289.2700  289.3000
289.0000  289.1400
288.5700  288.9700
288.4200  288.9700
288.0500  289.0000
287.1200  288.7200
286.2200  288.3500
285.7200  287.8200
285.7700  287.1400
286.3500  286.8900
286.8000  286.8700
286.8500  286.6000
286.8500  286.3500
286.9000  286.5000
286.7200  286.6500
286.8200  286.8200
287.0200  287.2200
286.8700  287.5500
286.3700  287.3700
286.1200  286.9500
286.5200  286.4200
287.3000  285.6000
288.0000  285.0700
288.4900  285.5500
288.6200  286.6200
288.1000  287.3500
287.2000  287.6700
286.8700  287.8500
286.8200  287.5500
286.0200  286.6000
285.5500  286.0200
287.5500  287.5200
289.5500  289.2700
287.8500  288.8200
284.8200  288.2000
285.2200  290.2700
287.6700  292.4200
289.0700  291.7500
289.9700  290.2400
291.0500  290.1700
291.8000  291.4500
292.5200  292.9500
292.7200  293.1000
291.5200  291.5500
290.4000  290.3700
290.4200  290.0500
290.1200  288.8500
289.1700  287.2000
288.9000  286.6700
288.9500  286.6400
288.3500  286.2000
287.9000  285.8500
287.9200  285.8700
287.5700  285.8500
286.9500  285.9000
286.6000  285.9000
286.1500  285.3200
285.5700  284.8500
285.3000  285.1000
285.0500  285.2000
284.5200  285.0200
284.1700  285.0500
281.2000  282.7500
281.0200  282.7000
281.0500  282.4500
281.1000  282.0200
281.3700  281.6400
281.9200  281.7700
282.3700  282.2500
282.3200  282.6500
282.3000  282.8200
282.8200  282.8700
284.1500  282.7200
285.9700  282.7200
287.6200  283.1700
288.3500  284.0500
287.9900  285.0500
287.2200  286.1200
286.6500  287.0200
286.1000  287.4500
285.4200  287.3000
284.6500  286.7700
283.9200  286.1700
283.4900  286.0500
283.4000  286.4700
283.7400  287.1000
284.2900  287.4700
284.3500  287.3500
283.8000  286.5500
283.2500  285.4200
283.0500  284.8000
283.1200  284.7200
283.1500  284.5500
283.0700  284.0700
282.9200  283.5200
282.9500  283.0200
283.2000  282.6000
283.6200  282.2400
284.0000  282.0200
284.3200  281.9700
284.5200  282.4500
284.5700  283.3500
284.5700  284.3200
284.6000  284.9900
284.6200  285.3500
284.6000  285.4500
284.7500  285.4200
284.8500  285.4200
284.8700  285.3500
284.8500  285.2700
284.7500  285.2400
284.6000  285.2400
284.4200  285.1000
284.3200  284.7000
284.2700  284.3700
284.2700  284.2500
284.5000  284.1700
285.1700  284.1400
286.0500  284.4200
286.8000  284.7000
287.7700  284.7700
289.2500  284.8500
290.6000  285.3700
290.9900  285.9500
290.5200  286.3500
289.8200  286.9500
289.5200  287.8900
289.2400  288.6400
288.2000  288.5200
286.8000  288.2000
286.4200  288.8500
287.2000  289.9200
287.5700  289.7700
287.3200  288.5200
287.3000  287.4200
287.4700  286.9900
287.2700  286.6700
287.1000  286.2700
287.2000  286.2000
287.3900  286.4000
287.7200  286.7400
288.1700  287.2200
288.2200  287.6200
287.9400  287.8200
287.7500  287.8900
287.4500  287.8700
287.1000  287.9500
286.9000  288.0000
286.4700  287.8000
285.7000  287.4200
285.1000  287.1000
284.9500  286.8200
284.9900  286.4000
285.2000  286.0700
285.5700  285.9200
285.8000  285.7200
285.7700  285.4700
285.6500  285.4200
285.4000  285.3700
285.1700  285.2500
285.1500  285.3700
285.2000  285.5200
284.8700  285.4200
284.3200  285.3000
284.2000  285.3000
284.6700  285.0500
285.2200  284.3000
285.7000  283.7000
286.2400  283.7700
286.5500  284.4000
286.2700  285.3000
286.0500  286.0000
285.9500  286.2000
285.4500  286.1000
285.2200  286.3000
286.3200  286.6000
287.6000  286.4000
287.3500  286.6400
286.9900  288.9200
287.8700  291.7700
288.2200  291.5200
287.4200  288.6200
287.4500  287.0200
289.0200  288.1200
290.7700  290.2200
291.7200  291.8200
291.7000  292.2000
290.6500  291.1700
289.7700  290.0200
289.4500  289.2700
288.7000  287.9200
287.2500  285.8000
286.3500  284.3500
286.2500  283.7900
285.9200  283.4700
285.5500  283.1400
285.3200  282.9000
284.8700  282.7700
284.1700  282.5700
283.5500  282.1000
282.9500  281.5200
282.4700  281.3200
282.2000  281.6700
282.0500  282.0400
281.7500  282.3200
281.4200  282.5700
278.9700  280.7700
279.1000  280.7400
279.3200  280.7200
279.6000  280.6400
279.6200  280.3200
279.6500  279.9200
280.0000  279.7200
280.4200  279.7700
280.4700  280.0700
280.3000  280.5200
280.4500  280.7200
281.3200  280.6200
282.6400  280.5500
283.7500  280.8000
283.9700  281.2000
283.6700  281.6500
283.4700  282.4200
283.4500  283.4500
283.1500  284.1400
282.6000  284.2000
282.2000  284.0700
282.1000  284.2200
281.9700  284.5200
281.8500  284.7000
281.7000  284.6000
281.4700  284.2200
281.0200  283.4700
280.7000  282.7200
280.6000  282.2200
280.5700  281.8700
280.5200  281.5200
280.6000  281.2000
280.7000  280.9700
280.7000  280.7500
281.1200  280.6200
281.8500  280.7700
282.3500  280.8200
282.3500  280.5200
282.1000  280.3900
282.0200  280.7700
282.0700  281.3700
282.2000  282.0000
282.3200  282.6700
282.5700  283.3700
282.8200  283.7000
282.8500  283.7400
282.7700  283.7900
282.5700  283.7500
282.4200  283.6200
282.3500  283.6000
282.4200  283.6000
282.5200  283.3900
282.6000  283.0500
282.5200  282.9500
282.5200  283.0200
282.8000  282.9700
283.2500  282.8900
283.8700  283.0000
284.5500  283.3000
285.3000  283.4500
285.9700  283.5700
286.6700  283.8200
287.1700  284.2000
287.2700  284.7000
287.0400  285.2700
286.8500  286.0000
286.6200  286.7200
286.3200  287.4700
286.2500  288.3500
286.1500  288.8000
285.6700  288.1000
285.0200  286.8700
285.0000  286.2700
285.5000  286.4200
285.7700  286.4700
285.6000  286.0500
285.3700  285.5200
285.4000  285.2200
285.7000  285.0500
285.9200  285.0500
286.0200  285.2400
286.0500  285.7200
286.0500  286.1200
285.8900  286.5000
285.7400  286.7500
285.6200  286.9500
285.3200  286.9000
284.8200  286.6000
284.5500  286.3700
284.5200  286.1400
284.3900  285.8500
284.1500  285.3900
284.1500  284.9500
284.1400  284.5000
284.0200  284.2400
283.9200  284.2000
283.8700  284.1400
283.6200  283.9000
283.3000  283.6500
283.3200  283.6200
283.6000  283.7000
283.3200  283.6400
282.7400  283.4700
282.4200  283.3500
282.6500  283.2500
283.2200  283.0500
283.9500  282.7000
284.5700  282.6200
284.8700  283.1000
284.8700  283.7000
284.8700  284.3200
284.8500  285.3000
284.9500  286.1700
284.9900  285.3500
284.6700  282.8900
284.7400  282.2200
286.3500  285.6700
288.2000  289.8200
287.7700  290.0500
285.8700  287.4000
285.5000  286.3500
286.9700  287.6200
288.2000  288.9700
288.4700  289.7200
288.3000  290.3500
287.7000  290.1500
286.5500  288.9000
285.4000  287.5000
284.5200  286.3200
283.6400  284.9500
283.0000  283.5500
282.7700  282.7000
282.7500  282.3200
282.4500  281.7500
282.0500  280.9200
281.7500  280.3200
281.6000  280.1000
281.3900  279.8000
280.9700  279.4500
280.3500  279.2000
279.6400  279.1500
278.9700  279.1700
278.7000  279.5700
278.8200  280.3000
277.0200  278.5200
277.1000  278.4900
277.2000  278.3700
277.4000  278.3500
277.6000  278.3700
277.7200  278.2700
277.9200  278.1000
278.1700  277.7700
278.2700  277.5700
278.2000  277.6700
278.1000  278.1000
278.1500  278.3700
278.4500  278.4700
279.0200  278.5200
279.7400  278.7000
280.3500  278.9500
280.8000  279.3200
280.9500  279.9000
280.8200  280.5500
280.5200  281.2500
280.3700  281.7700
280.3700  282.0700
280.1700  282.0700
279.9200  281.9500
279.7200  281.8000
279.4000  281.4700
279.0200  280.8700
278.7200  280.2400
278.5500  279.8200
278.3200  279.3900
278.1500  278.9500
278.2400  278.6700
278.3200  278.5000
278.3700  278.3700
278.8000  278.5000
279.5500  278.8000
280.1000  278.9700
280.0700  278.8200
279.8700  278.7200
279.9500  278.9700
280.1500  279.1900
280.1200  279.2700
279.9200  279.4500
279.7000  279.8500
279.4700  280.1700
279.3500  280.3700
279.2700  280.8500
279.1400  281.2700
279.1000  281.3700
279.2200  281.3700
279.6700  281.4900
280.0500  281.5700
280.2200  281.3700
280.4000  281.0500
280.7000  280.8700
280.9200  280.8000
280.9500  280.6200
281.0000  280.6000
281.3000  280.7700
281.6500  280.9200
282.0000  281.1000
282.6200  281.4400
283.3700  281.9900
283.8200  282.5200
283.8900  283.0500
284.1200  283.8000
284.5500  284.6200
284.8000  285.1200
284.6500  285.4500
284.3000  285.6200
283.8900  285.5700
283.5700  285.2000
283.6700  284.8700
284.1700  284.8500
284.6200  285.1700
284.6200  285.2000
284.3200  284.9200
284.0500  284.4200
283.9700  283.9500
284.0000  283.6700
284.1200  283.6700
284.3000  283.8900
284.3000  284.2200
284.0200  284.5500
283.8500  284.8700
283.9500  285.2200
284.0000  285.4500
283.8500  285.4500
283.7200  285.2000
283.6700  284.9200
283.6000  284.6400
283.4500  284.3700
283.4500  284.0700
283.4000  283.7700
283.0200  283.3500
282.5500  282.8000
282.1700  282.2200
281.8000  281.8200
281.4200  281.5700
281.4000  281.6500
281.7400  281.9200
281.9000  282.1200
281.7700  282.1000
281.7000  282.1500
281.8500  282.4000
282.0500  282.5200
282.2700  282.2000
282.7200  281.7500
283.2700  281.6700
283.5200  281.6700
283.4500  281.7200
283.5700  282.5200
283.9200  283.9500
283.6200  284.1700
282.5700  282.6000
282.4200  281.9200
284.3200  284.2700
286.4700  287.4000
286.2000  287.7200
284.2500  285.8500
283.3000  285.1000
283.8200  285.9200
284.1000  286.6000
283.6400  286.6700
283.3000  287.0000
282.9500  287.0000
282.0200  285.9200
280.9900  284.4500
280.5500  283.4200
280.3700  282.6700
280.0200  281.7000
279.7000  280.8700
279.6700  280.4500
279.6700  280.0200
279.6000  279.3700
279.4700  278.8200
279.4500  278.4200
279.2000  278.0500
278.7700  277.6500
278.2700  277.4200
277.5700  277.3000
276.7400  277.1500
276.4000  277.4200
276.6400  278.1000
275.7200  276.5700
275.7700  276.6200
275.6000  276.4900
275.4200  276.3200
275.4200  276.1700
275.6700  276.1700
276.0700  276.3200
276.4200  276.2200
276.4500  275.8500
276.4000  275.6200
276.4200  275.9700
276.7000  276.6700
277.0200  277.2000
277.2700  277.3200
277.4500  277.2500
277.5700  277.1000
277.6700  276.9500
277.7400  276.8900
277.8000  277.2400
277.9000  277.8700
278.1000  278.5200
278.4000  278.9700
278.5500  279.3000
278.5200  279.5700
278.2700  279.6400
277.8000  279.3200
277.3500  278.7200
277.1200  278.2700
276.9500  277.9700
276.6000  277.5500
276.1700  276.9500
275.9200  276.4200
275.9500  276.1400
276.2500  276.2200
276.7400  276.5500
277.3700  277.0200
277.8200  277.2700
277.9700  277.3000
277.9700  277.4000
277.9900  277.7000
277.9900  277.8500
277.9200  277.7200
277.7200  277.5700
277.4200  277.4700
277.0200  277.4200
276.7700  277.6000
276.7700  278.2000
276.9200  278.9500
277.1000  279.4200
277.4000  279.6200
277.8500  279.7700
278.2200  279.8000
278.2700  279.6700
278.3500  279.4500
278.6700  279.3700
279.0200  279.3000
279.1700  279.1200
279.2000  278.9200
279.3500  279.0200
279.4700  279.2000
279.4500  279.3200
279.4500  279.3700
279.5700  279.4500
279.8000  279.5500
280.0200  279.8000
280.5500  280.4200
281.2000  281.3500
281.7200  282.0500
282.0200  282.4700
282.1700  282.8200
282.3000  283.1400
282.4000  283.3000
282.5500  283.2500
282.9700  283.2200
283.4700  283.3900
283.7500  283.5500
283.5200  283.3700
283.0700  282.9700
282.6200  282.4700
282.4700  282.1200
282.5700  282.0200
282.8700  282.2000
282.9900  282.4900
282.9200  282.8500
282.9200  283.2500
283.0200  283.5700
282.9900  283.7500
282.7500  283.6500
282.5500  283.4500
282.5200  283.3000
282.4000  283.0500
282.1500  282.7000
282.0200  282.3200
281.9700  281.9200
281.6200  281.4200
281.0700  280.7700
280.5700  280.2500
280.3700  280.1000
280.3000  280.1000
280.1700  280.0700
279.9700  280.0700
279.8700  280.1000
279.9500  280.2400
280.3000  280.5700
280.6200  280.9500
280.7200  281.1700
280.8200  281.1200
281.2400  281.0000
281.8200  280.9500
282.2000  280.7400
282.3200  280.3200
282.7200  280.5000
283.2500  281.5500
283.3000  282.5200
282.8200  282.9200
283.2700  283.7700
285.3000  285.9000
287.0200  287.8700
286.5700  287.7000
284.5200  285.9400
283.0700  284.8200
282.6700  284.8200
282.2700  284.6700
281.5000  283.9000
280.8000  283.2500
280.3500  282.8000
279.7500  282.0700
279.1000  281.1700
278.7500  280.4700
278.4200  279.9200
277.9200  279.3000
277.3500  278.5700
277.1000  277.9700
277.1400  277.5500
277.2700  277.2700
277.4500  276.9700
277.4200  276.6400
277.1500  276.1700
276.7400  275.7700
276.4900  275.6700
276.1700  275.7400
275.7000  275.7700
275.3700  275.9500
275.4200  276.2700
274.0700  274.1500
274.4000  274.3200
274.6500  274.4700
274.6500  274.4700
274.3900  274.2400
274.1200  273.9500
274.2000  273.9200
274.6000  274.2000
275.0700  274.4500
275.3500  274.6700
275.4500  275.0000
275.4700  275.3500
275.4500  275.5200
275.3700  275.5700
275.3700  275.6200
275.5200  275.7200
275.8200  275.8000
276.0700  275.7400
276.1700  275.7700
276.2200  275.9200
276.2500  276.2000
276.3500  276.4000
276.4200  276.6000
276.3700  276.8200
276.1000  276.9000
275.7700  276.7500
275.6200  276.6500
275.6200  276.6200
275.6000  276.6000
275.5000  276.3500
275.3000  275.9000
275.1700  275.5200
275.1000  275.2700
275.1200  275.1000
275.2400  274.9900
275.4000  274.9400
275.5700  274.9700
275.6400  275.0500
275.6700  275.2200
275.5700  275.4000
275.4500  275.5200
275.3900  275.6000
275.4900  275.7200
275.5200  275.8500
275.3900  275.9200
275.4200  276.0000
275.6700  276.2400
276.0200  276.7000
276.2700  277.1400
276.5000  277.5200
276.7200  277.7200
276.9500  277.8200
277.1400  277.7200
277.2000  277.6400
277.2400  277.5500
277.1700  277.4000
276.9900  277.0700
276.7700  276.8000
276.7700  276.8200
276.9700  277.0000
277.2000  277.3200
277.5500  277.7400
277.9700  278.1500
278.2400  278.2500
278.4200  278.2200
278.6700  278.4200
279.1700  279.2200
279.8700  280.3000
280.5200  280.9900
280.8500  281.1200
280.9700  281.0500
281.0500  281.0200
281.3000  281.1700
281.7500  281.3000
282.1400  281.2500
282.3700  281.1500
282.3200  281.0000
282.1200  280.8500
281.9000  280.6900
281.6500  280.5200
281.3900  280.4200
281.1500  280.3000
280.8000  280.1200
280.3900  279.9700
280.1500  279.9200
280.0500  280.0700
279.9700  280.3200
279.8900  280.5700
280.0700  280.7700
280.3200  280.9700
280.3200  280.9200
280.0700  280.5700
279.8700  280.2000
279.9200  279.9500
279.9500  279.6700
279.6400  279.1500
279.1000  278.5700
278.7500  278.2400
278.6200  278.2000
278.6200  278.3500
278.5500  278.5700
278.5500  278.9000
278.7000  279.1700
278.9200  279.4500
279.1500  279.6200
279.3500  279.8200
279.6400  280.0000
279.9200  280.0500
280.2500  280.0700
280.5500  279.9700
280.9700  279.8000
281.5000  279.8700
281.9200  280.1000
281.8900  280.3000
281.8900  280.7000
282.8500  281.8700
284.6000  283.9000
285.8200  285.5500
285.4000  285.7200
284.0200  284.8200
282.9000  284.0200
282.3500  283.6700
281.8200  283.2200
281.0500  282.5700
280.4200  282.0500
279.9000  281.7200
279.2500  281.2200
278.3700  280.4200
277.5500  279.6200
277.0200  278.9700
276.6200  278.3200
276.2200  277.4700
275.8500  276.5200
275.6500  275.8000
275.7200  275.3200
275.8500  275.1500
275.9200  274.9900
275.6400  274.8200
275.2200  274.6700
274.8200  274.5700
274.5500  274.4000
274.2200  274.2000
273.9700  274.0700
273.8700  274.1000
273.6000  273.4700
273.7000  273.3000
273.9900  273.3700
274.4200  273.6500
274.6500  273.9000
274.6000  274.0000
274.4500  273.9500
274.4500  273.9700
274.6400  274.1000
274.9500  274.2700
275.1700  274.4900
275.3000  274.7700
275.3700  275.1200
275.4700  275.3700
275.6000  275.6200
275.6000  275.6400
275.4200  275.4000
275.1000  275.0500
274.8000  274.7000
274.7200  274.6000
274.9200  274.7200
275.2000  274.8900
275.3000  275.1000
275.1700  275.2000
274.9500  275.2000
274.7000  275.1200
274.4000  275.0500
274.1000  274.9700
273.9200  274.8200
273.9200  274.6000
273.9700  274.3700
273.9500  274.1700
273.8500  273.9500
273.7200  273.6500
273.8200  273.4200
274.1200  273.4500
274.4500  273.7200
274.8000  274.0700
274.9500  274.4200
275.0000  274.6200
274.8500  274.7700
274.7400  274.8200
274.6200  274.7700
274.5000  274.7000
274.4200  274.6500
274.4500  274.7200
274.6200  274.8700
274.9200  275.1200
275.2000  275.3700
275.3500  275.6400
275.5000  275.8900
275.7200  276.1200
275.9500  276.2700
276.1700  276.3500
276.3000  276.3000
276.2700  276.1500
276.1700  275.9200
275.9700  275.7200
275.8000  275.5700
275.6200  275.3900
275.5000  275.3500
275.5000  275.6500
275.6500  276.0200
275.8500  276.2200
276.0200  276.2200
276.3500  276.3700
276.9200  277.0500
277.6700  278.1200
278.3200  279.0200
278.7000  279.3500
279.0000  279.3700
279.3500  279.4200
279.8200  279.4700
280.1400  279.3500
280.1700  278.8000
279.9900  278.2400
279.8900  277.9200
279.8500  277.8500
279.8000  277.8200
279.6700  277.8200
279.5000  277.9200
279.1700  278.0500
278.6200  277.9700
277.9200  277.6700
277.2700  277.3700
276.8000  277.3700
276.5000  277.5700
276.4200  277.8500
276.5500  278.0000
276.7000  278.0700
276.8500  277.9500
276.9000  277.7500
276.9900  277.5000
277.2200  277.3500
277.3500  277.1700
277.2500  276.8700
276.9700  276.5000
276.7400  276.3000
276.7200  276.3700
276.8000  276.7000
276.8700  277.1400
276.9700  277.6200
277.0200  277.9700
277.1000  278.1200
277.3500  278.2200
277.6700  278.4200
278.0700  278.6500
278.3700  278.7700
278.5000  278.6700
278.6400  278.5200
279.0200  278.5200
279.5700  278.6700
280.0700  278.9000
280.3700  279.2000
280.7500  279.5700
281.3000  280.1400
281.8500  280.7200
281.9000  280.9700
281.3900  280.7700
280.6700  280.5200
280.1400  280.3700
279.6500  280.3000
279.0700  280.0700
278.4200  279.8500
277.9900  279.8700
277.7400  279.8500
277.3200  279.4500
276.7000  278.6700
276.1500  277.8500
275.7700  277.1000
275.3500  276.2700
274.7500  275.2200
274.2000  274.3500
273.9200  273.8700
274.0200  273.8200
274.2700  273.9200
274.2900  273.8700
274.1700  273.8500
273.9700  273.8700
273.7400  273.8700
273.6400  273.8200
273.6000  273.7400
273.6200  273.7200
273.6000  273.6700
272.8500  272.7700
273.2000  273.0000
273.4200  273.2000
273.5500  273.4200
273.7400  273.6000
273.8200  273.7200
273.8500  273.6700
273.7700  273.5500
273.8500  273.3500
274.0000  273.2200
274.3200  273.3500
274.6000  273.6400
274.8000  274.0500
274.8700  274.3500
274.8200  274.5200
274.6400  274.5200
274.5500  274.5700
274.5700  274.6500
274.7700  274.8900
275.1000  275.1700
275.3200  275.2700
275.1200  275.1200
274.5700  274.7700
273.9200  274.3700
273.4500  274.1200
273.2400  273.9500
273.2000  273.8700
273.2000  273.8700
273.3500  273.8200
273.5500  273.7400
273.6500  273.5500
273.5400  273.1900
273.3000  272.8200
273.1700  272.5200
273.3200  272.4700
273.6200  272.5200
273.7200  272.4900
273.6400  272.3700
273.4700  272.3500
273.4000  272.5200
273.5000  273.0500
273.5700  273.5200
273.7200  273.8000
273.8200  273.8200
273.9200  273.8200
274.0500  274.0200
274.1000  274.2000
274.1200  274.3700
274.1400  274.4000
274.3000  274.4200
274.4200  274.4900
274.4900  274.6700
274.5700  274.7500
274.5700  274.7000
274.6200  274.5700
274.6700  274.5000
274.6000  274.3900
274.5000  274.3700
274.4000  274.3500
274.4200  274.2700
274.4700  274.3700
274.5700  274.6000
274.6000  274.9000
274.5700  275.1200
274.6000  275.1400
274.8000  275.2400
275.1700  275.6200
275.6000  276.1700
275.9700  276.6200
276.1700  276.8000
276.3500  276.8500
276.5700  276.7700
276.8500  276.7000
277.1200  276.5000
277.3700  276.2400
277.6700  276.1400
277.9700  276.2000
278.0500  276.1700
277.8200  275.8700
277.3700  275.5200
276.9700  275.3700
276.6000  275.4500
276.1400  275.5500
275.5500  275.4700
274.9200  275.2700
274.5700  275.2000
274.4700  275.3000
274.5200  275.4700
274.5700  275.6200
274.6200  275.6700
274.7400  275.6700
274.8900  275.6200
274.9700  275.4200
274.9000  275.1200
274.8000  274.8700
274.8200  274.8200
275.0200  275.0200
275.3700  275.4000
275.5500  275.6500
275.4700  275.7200
275.2000  275.7200
275.0500  275.8200
275.0500  276.1400
275.3000  276.5200
275.6200  276.8000
276.0500  276.8500
276.5200  276.8200
276.9700  276.9000
277.2500  277.0500
277.4200  277.2400
277.6200  277.4000
277.8200  277.5000
278.1000  277.6700
278.4500  277.9500
278.7700  278.2200
278.8700  278.2500
278.6700  277.9200
278.3200  277.4500
277.9000  277.2000
277.6700  277.3200
277.4900  277.5700
277.2000  277.6000
276.7200  277.2500
276.1700  276.8000
275.7500  276.3500
275.3500  275.9500
274.9200  275.5200
274.7000  275.1500
274.5700  274.9500
274.5500  274.8200
274.2400  274.4200
273.6700  273.7200
273.1200  273.1200
272.9200  272.9200
273.0500  273.0700
273.1700  273.2700
273.1700  273.2000
273.1200  273.0700
273.0500  272.9900
272.8700  272.9200
272.5200  272.7200
272.1700  272.4500
272.1200  272.3500
272.4200  272.5200
272.4500  272.8000
273.1200  273.2500
273.5200  273.4700
273.6000  273.4500
273.5000  273.2200
273.5400  273.0200
273.6700  272.9500
273.8700  272.9900
274.0700  273.0500
274.2400  273.1000
274.3000  273.1500
274.2700  273.1700
274.2000  273.2200
274.0200  273.2500
273.9900  273.2700
274.1000  273.3500
274.3200  273.5500
274.4700  273.7500
274.4500  273.9000
274.1000  273.8200
273.5000  273.5500
272.9200  273.2700
272.4900  273.1700
272.4000  273.2700
272.5500  273.4900
272.6500  273.6000
272.6200  273.4900
272.5000  273.1700
272.5000  272.8200
272.6200  272.4700
272.6700  272.0500
272.5200  271.5700
272.2000  271.1200
271.8900  270.8000
271.7700  270.7000
271.8700  270.6200
272.0700  270.6000
272.3000  270.5700
272.5700  270.7700
272.9500  271.3000
273.1200  271.9900
273.1000  272.4900
272.8000  272.6700
272.4900  272.5200
272.3000  272.3200
272.2000  272.2200
272.1700  272.2500
272.2200  272.3500
272.4200  272.5200
272.7700  272.8000
273.1500  273.2000
273.3900  273.4700
273.6500  273.6400
273.8700  273.6200
274.1500  273.6400
274.3500  273.6700
274.3200  273.7400
273.9900  273.7000
273.5700  273.6000
273.3000  273.4700
273.3000  273.4900
273.5200  273.7700
273.7200  274.1200
273.8500  274.3900
273.8500  274.4500
273.8000  274.5000
273.8200  274.5200
273.9700  274.7000
274.2700  274.8500
274.6000  274.9500
274.8700  274.9200
275.0500  274.7000
275.0200  274.3500
274.8500  273.9700
274.8500  273.7700
275.0200  273.8200
275.2200  273.9700
275.2200  274.0200
275.0700  273.8700
274.8200  273.7200
274.7200  273.7500
274.6000  273.9700
274.4200  274.1400
274.1200  274.2700
273.8200  274.2500
273.7000  274.2200
273.7400  274.2000
273.7000  274.1200
273.4900  273.9200
273.2200  273.7000
273.0200  273.5700
273.0400  273.5700
273.1700  273.6700
273.3200  273.6700
273.3000  273.6200
273.3700  273.6000
273.4700  273.6400
273.5700  273.7700
273.6000  273.8200
273.5700  273.8500
273.6700  273.9000
273.9500  274.2200
274.3500  274.8000
274.6200  275.2700
274.6700  275.4200
274.6200  275.1700
274.7000  274.8500
275.0200  274.7400
275.5200  274.9900
275.8700  275.3200
275.9900  275.5500
275.8700  275.5000
275.8200  275.4500
275.8700  275.5700
276.0000  275.8200
276.0200  275.9200
275.8000  275.7500
275.3000  275.3500
274.8000  274.9200
274.3500  274.6700
274.1400  274.5700
274.1700  274.6000
274.3700  274.7000
274.6000  274.8700
274.7000  274.9200
274.4700  274.7200
274.0500  274.2400
273.7200  273.8000
273.5500  273.5200
273.5200  273.3500
273.3700  273.1400
273.1400  272.8200
272.9900  272.6000
272.9200  272.5500
272.8200  272.5700
272.6700  272.5000
272.4700  272.3500
272.4700  272.3200
272.7200  272.4900
272.8200  272.7700
272.5500  272.8700
272.0200  272.6700
271.6500  272.4700
271.8000  272.4500
271.6200  272.2500
272.1000  272.2700
272.6000  272.3700
272.9500  272.4000
273.1400  272.4500
273.2200  272.4500
273.2000  272.4500
273.0700  272.4500
272.9700  272.3700
272.8500  272.2500
272.8700  272.1000
272.9500  271.9900
273.0700  271.9900
273.2000  272.0500
273.2500  272.2000
273.2700  272.4000
273.1700  272.6000
272.8900  272.7700
272.4500  272.8700
272.0200  272.8500
271.7000  272.7700
271.7000  272.8200
271.9200  273.0500
272.1200  273.3200
272.0200  273.3500
271.5500  273.0200
270.8000  272.3500
270.1200  271.4200
270.0200  270.6200
270.3500  270.0500
270.8700  269.7700
271.2400  269.6400
271.3500  269.5700
271.1700  269.5000
271.1000  269.3900
271.1200  269.2200
271.2200  269.0700
271.2400  268.8700
271.2000  268.7700
270.9700  268.7700
270.7000  268.9000
270.6000  269.2000
270.7700  269.6400
271.2200  270.3000
271.7500  270.9400
272.2000  271.4700
272.4500  271.7700
272.6000  271.8200
272.7700  271.9500
272.9200  272.1200
272.9500  272.3200
272.7000  272.4000
272.1400  272.2700
271.6200  272.0500
271.3500  271.9500
271.5000  272.1200
271.8700  272.6200
272.2200  273.1000
272.3200  273.4000
272.1200  273.5000
271.7200  273.4000
271.3500  273.2700
271.2000  273.2000
271.2200  273.1000
271.4500  272.9700
271.7200  272.8200
271.8700  272.6500
272.0000  272.5500
272.0700  272.4900
272.2400  272.5000
272.5700  272.6000
272.9500  272.7200
273.2700  272.8200
273.5000  272.9700
273.6200  273.0200
273.6200  273.0700
273.6000  273.0700
273.5000  272.9900
273.4500  272.9400
273.4500  273.0500
273.5500  273.2200
273.6200  273.3700
273.4900  273.4900
273.2500  273.4500
273.0000  273.3500
272.9500  273.3200
272.9700  273.3500
272.9700  273.3000
272.7200  273.0200
272.3200  272.6000
271.9200  272.2000
271.6500  271.9700
271.5500  271.9200
271.4900  271.9200
271.4700  271.8500
271.4500  271.7200
271.5000  271.6500
271.6500  271.7700
271.9200  271.9500
272.2400  272.1500
272.5700  272.3000
272.9000  272.3900
273.0500  272.5000
273.1000  272.6200
273.0500  272.8200
273.1500  273.0200
273.5000  273.3200
274.0200  273.7000
274.5200  273.9200
274.7200  273.9700
274.6900  273.9500
274.4900  273.9500
274.4900  274.1700
274.6700  274.7700
274.8900  275.3700
274.8700  275.6200
274.5500  275.3500
273.9700  274.6000
273.4200  273.6500
273.1400  272.8700
273.1500  272.5200
273.3500  272.5500
273.5500  272.8200
273.5500  273.1400
273.2500  273.3000
272.8500  273.2500
272.5700  272.9700
272.4900  272.6400
272.5700  272.3900
272.6500  272.2200
272.6200  272.1000
272.6500  272.1200
272.7500  272.3000
273.0000  272.6500
273.1700  272.8500
273.1000  272.8000
272.8200  272.4900
272.5200  272.1000
272.3700  271.9500
272.3200  272.0700
272.2000  272.3500
271.9200  272.4900
271.6000  272.4200
271.4200  272.3200
271.7700  272.2000
272.4200  272.2200
273.0200  272.2500
273.4500  272.2500
273.5700  272.3000
273.4700  272.3000
273.1700  272.2400
272.8500  272.1700
272.6700  271.9900
272.7000  271.8200
272.8500  271.5500
273.0500  271.2700
273.0200  271.0500
272.7200  270.9200
272.1700  270.9200
271.4900  271.1000
270.7200  271.2700
269.8700  271.1000
268.7000  270.2400
267.2000  268.4900
265.3200  265.9200
263.2400  263.0500
261.3700  260.5000
260.0700  258.9900
259.8200  258.9500
260.7400  260.2000
262.6700  262.3200
265.1500  264.6500
267.5000  266.4700
268.9500  267.3000
269.2000  267.1200
268.2000  266.0200
266.4500  264.5000
264.7000  262.8500
263.2700  261.2700
262.2000  259.7400
261.1000  258.2400
259.7200  256.6200
258.1000  255.0300
256.6700  253.9700
256.0000  253.7800
256.6700  254.8400
258.6000  256.9500
261.2200  259.7000
263.7000  262.3500
265.3900  264.2400
266.1700  265.2500
266.2700  265.4700
266.1000  265.3900
265.8200  265.2700
265.3500  265.1000
264.3200  264.6200
262.6500  263.7200
260.7000  262.4700
259.2400  261.2700
258.9500  260.6500
260.0200  261.0500
262.2200  262.3700
264.7400  264.2700
266.8200  266.3500
268.0000  268.2400
268.2700  269.6700
268.1400  270.8200
268.1400  271.7500
268.6200  272.5700
269.6000  273.2700
270.7700  273.8000
271.8000  274.0200
272.3500  273.8000
272.4700  273.2500
272.3200  272.6000
272.1000  272.1000
271.9500  271.8700
272.0000  271.9500
272.1500  272.1700
272.3000  272.3500
272.3200  272.4200
272.2500  272.3500
272.1200  272.2400
271.9900  272.2200
271.8700  272.2000
271.7700  272.2000
271.6000  272.1000
271.4000  271.8900
271.2000  271.6900
271.1000  271.6700
271.2200  271.7400
271.3000  271.8500
271.3500  271.8700
271.3500  271.7700
271.1400  271.5200
270.8700  271.1700
270.5000  270.8000
270.1200  270.4200
269.8000  270.0700
269.6400  269.8700
269.8200  269.8500
270.2700  270.0200
270.8200  270.3700
271.3700  270.6700
271.7200  270.8500
271.8700  270.9200
271.9200  271.0500
272.1000  271.3000
272.4000  271.7400
272.8500  272.3000
273.2000  272.7000
273.2700  272.7700
272.9900  272.6000
272.6500  272.3200
272.3900  272.3500
272.5000  272.7000
272.9700  273.2000
273.3700  273.4700
273.3500  272.9900
272.7000  271.7000
271.6400  269.8700
270.7200  268.1400
270.4500  267.2000
270.9500  267.2700
271.9200  268.2000
272.7500  269.3200
272.9700  270.1200
272.4700  270.4200
271.6000  270.3700
270.9700  270.4200
270.9500  270.7700
271.5700  271.4500
272.4500  272.1200
273.0000  272.5000
273.0700  272.3700
272.8000  271.9700
272.5500  271.6200
272.5500  271.5700
272.7500  271.8500
272.9200  272.2000
272.7400  272.3000
272.3000  272.1700
271.6200  271.8500
270.9700  271.6700
270.6000  271.6000
270.5200  271.7500
270.7500  271.9700
271.2000  272.1000
269.3500  269.7500
269.4500  269.3500
269.3200  268.7000
268.9500  267.9000
268.5200  267.2000
268.1700  266.7200
268.0700  266.6500
268.3500  266.8700
268.8200  267.1700
269.3900  267.3500
269.7200  267.1200
269.4900  266.4200
268.6700  265.3000
267.3000  264.1000
265.6700  262.9700
263.9500  262.0500
262.1700  261.0500
260.2000  259.5200
257.7200  256.8900
254.4700  253.0700
250.7200  248.4200
246.9700  243.9200
244.2200  240.8500
243.4500  240.3200
245.2000  242.7800
249.2800  247.7000
254.6500  253.7500
259.8700  259.2000
263.3200  262.5500
264.1000  263.0500
262.2200  260.8900
258.4700  257.0200
254.2800  252.6900
250.7000  248.8700
248.3500  246.2000
247.0300  244.4000
246.1500  243.1700
245.0500  242.1200
243.7000  241.1700
242.4500  240.6700
242.0400  241.1200
243.1000  242.8200
245.5000  245.7000
248.7800  249.2000
251.9500  252.5000
254.3200  255.0300
255.6500  256.4500
256.0700  257.0200
256.0500  257.0700
255.7800  256.9700
255.2800  256.8000
254.4200  256.3000
253.1200  255.3000
251.6700  253.7800
250.6000  252.1200
250.4400  250.6500
251.6200  249.7900
253.6500  249.7000
255.9000  250.0400
257.3500  250.5300
257.4900  250.8500
256.5200  251.0300
255.0300  251.3500
253.9700  252.2800
254.2400  254.1500
256.1500  257.1200
259.3900  260.7500
263.2200  264.4500
266.7700  267.6500
269.4500  269.9200
271.0500  271.1700
271.6200  271.6200
271.6200  271.6200
271.3700  271.4500
271.0700  271.2500
270.8700  271.1000
270.7200  270.9500
270.5500  270.8000
270.3500  270.7000
270.2400  270.6700
270.2700  270.8000
270.4000  271.0200
270.6200  271.3000
270.7700  271.5500
270.7200  271.6200
270.5200  271.5000
270.0500  271.2000
269.5200  270.7500
268.9900  270.2000
268.6400  269.6200
268.5500  269.1500
268.6200  268.8700
268.7700  268.8200
268.9500  268.8900
269.1000  269.0500
269.2500  269.1500
269.4200  269.2500
269.6200  269.2700
269.8500  269.3200
270.1000  269.4000
270.3200  269.6500
270.6000  270.0500
270.9500  270.5200
271.3000  271.0700
271.6000  271.4700
271.6400  271.5200
271.4900  271.3000
271.1400  270.9200
270.8200  270.8000
270.9900  271.0700
271.6500  271.8700
272.6400  272.8000
273.5000  273.1000
273.4200  272.2200
272.1000  269.7700
269.6500  266.2500
266.7000  262.5000
264.2700  259.7700
263.1200  258.8700
263.5200  259.9000
264.9500  262.2400
266.6700  264.9000
267.9700  266.8700
268.5000  267.9000
268.5000  268.1000
268.4900  268.0700
268.8700  268.2700
269.7200  268.8700
270.7500  269.6400
271.5000  270.2200
271.7200  270.3000
271.4700  269.9900
271.1000  269.6500
270.8500  269.5200
270.8900  269.7700
271.1500  270.2700
271.2200  270.7000
271.0200  270.8200
270.4900  270.5700
269.7700  270.2200
269.1700  269.8500
268.8700  269.6700
268.8700  269.7200
269.1000  269.8000
254.7000  252.8200
253.0300  251.1000
251.0300  249.0500
248.9200  246.8500
247.0300  245.0000
245.5500  243.7900
244.7800  243.4200
244.7000  243.7500
245.2000  244.5300
245.9700  245.3500
246.5700  245.7400
246.8700  245.6500
246.6200  244.9500
246.0700  243.9500
245.2800  242.9200
244.5000  242.1000
243.7500  241.4000
242.9700  240.6700
242.0300  239.7800
240.8500  238.6500
239.7200  237.6200
239.0000  237.3200
239.2900  238.3700
241.0300  241.0700
244.2800  245.4200
248.5700  250.6500
252.9200  255.5000
256.2500  258.7500
257.5700  259.4900
256.6700  257.5700
253.9200  253.5300
250.0400  248.3700
246.1500  243.3700
243.0400  239.2900
240.8700  236.5700
239.4500  234.9200
238.2800  233.9200
236.8700  233.1500
235.2200  232.4700
233.7200  232.0300
232.9200  232.2000
233.3500  233.2800
235.0500  235.3500
237.7900  238.0300
240.8700  240.7500
243.6500  243.0300
245.6900  244.4900
246.8700  245.0500
247.2900  244.9700
247.2200  244.5400
246.9500  244.0000
246.6000  243.5500
246.2900  243.2500
246.2000  243.0000
246.3200  242.7200
246.7800  242.4000
247.3500  241.8500
247.8000  240.9000
247.7000  239.4000
246.7800  237.4200
245.1000  235.2500
243.0700  233.3700
241.4000  232.5000
241.0000  233.3000
242.3700  236.0700
245.6200  240.8000
250.3700  246.7800
255.7800  253.2200
260.8700  259.2000
265.1000  263.9500
267.9500  267.1500
269.5200  268.9700
270.2000  269.7400
270.3900  269.9500
270.4000  269.9700
270.3700  270.0200
270.3200  270.1000
270.1500  270.1700
269.8500  270.1400
269.4500  270.0500
269.0500  269.8200
268.7200  269.6400
268.6200  269.5700
268.6500  269.5700
268.7700  269.6400
268.8700  269.7000
268.8200  269.6500
268.7200  269.3900
268.5700  269.0700
268.5500  268.7200
268.6200  268.4900
268.9500  268.4700
269.3700  268.7000
269.8200  269.0500
270.2700  269.4900
270.5200  269.8700
270.6700  270.1200
270.7700  270.2000
270.8000  270.2200
270.8200  270.2500
270.9200  270.3200
271.0500  270.5200
271.0700  270.6400
271.0200  270.6200
270.7400  270.3700
270.2200  269.7700
269.6700  269.1700
269.3200  268.7700
269.3200  268.8000
269.7200  269.3500
270.4900  270.1700
271.1200  270.8500
271.1200  270.7700
270.0500  269.5000
267.8700  267.1000
264.9200  264.1000
261.8900  261.3000
259.6200  259.5200
258.6700  259.3700
259.1500  260.6400
260.6700  262.8900
262.5500  265.1000
264.1200  266.5700
265.0500  266.9900
265.3500  266.4700
265.3700  265.5200
265.5200  264.8000
266.1200  264.7000
267.1500  265.2700
268.4200  266.4200
269.7000  267.7700
270.6500  268.9200
271.2000  269.6700
271.2700  269.8500
270.8200  269.4000
269.8500  268.3200
268.4000  266.6400
266.5500  264.5000
264.4500  262.2000
262.3700  259.9500
260.4500  258.0500
258.8200  256.5500
257.4500  255.3200
256.1700  254.1700
242.7000  239.3000
241.6700  238.0000
240.0500  236.2000
237.9200  234.1700
235.6000  232.2800
233.4200  230.8700
231.7000  230.2000
230.7500  230.2500
230.4500  230.9700
230.7800  231.9700
231.4200  232.9200
232.2200  233.5500
232.8700  233.7200
233.3000  233.4700
233.4500  232.8700
233.4200  232.2000
233.3000  231.6500
233.2200  231.4000
233.3000  231.5700
233.6500  232.2800
234.4200  233.6500
235.7800  235.7200
237.7000  238.5000
240.2000  241.7900
243.0500  245.3000
245.8200  248.5000
248.1200  250.9000
249.5700  252.0300
249.9000  251.7500
249.1500  250.1500
247.5000  247.5500
245.3700  244.5000
243.0400  241.4500
240.8000  238.7500
238.6500  236.3700
236.4500  234.3500
234.2000  232.3700
231.7800  230.4200
229.3700  228.5000
227.2500  226.8700
225.8000  225.7200
225.2800  225.2500
225.6700  225.4700
226.8200  226.2800
228.4400  227.2200
230.0000  228.1000
231.3000  228.5700
232.1000  228.4500
232.4500  228.0000
232.5500  227.3200
232.5700  226.8000
232.7200  226.6500
233.0700  226.9500
233.6000  227.6700
234.2000  228.7200
234.7200  229.8500
235.0300  230.7200
235.0300  231.2800
234.8000  231.4200
234.5300  231.4200
234.5300  231.6500
235.2800  232.4700
237.0400  234.4000
240.1200  237.6000
244.3700  242.0700
249.5000  247.4200
254.8500  253.0500
259.8700  258.2700
263.9500  262.5700
266.8200  265.5200
268.4200  267.1200
269.0700  267.7400
269.1400  267.8000
269.0500  267.7700
269.0200  268.0000
269.3000  268.6500
269.7400  269.6200
270.1700  270.7000
270.4700  271.6200
270.5700  272.1500
270.3500  272.1700
269.9700  271.8000
269.4500  271.1200
268.8700  270.2200
268.2700  269.2700
267.6700  268.3500
266.9700  267.4500
266.2000  266.5500
265.3200  265.6700
264.4700  264.7700
263.6700  264.0200
263.1500  263.4500
262.8700  263.1400
262.9900  263.1400
263.4700  263.5000
264.3000  264.1200
265.3200  265.0200
266.4700  266.0500
267.5500  267.0500
268.4500  268.0000
269.0700  268.6000
269.2200  268.8700
268.9700  268.6700
268.2700  267.9700
267.2400  266.9500
266.2000  265.7200
265.2700  264.5700
264.7200  263.8000
264.5700  263.5700
264.8700  263.8500
265.4500  264.5200
265.9900  265.3900
266.3000  266.1200
266.1000  266.4900
265.3000  266.4200
264.1700  266.0500
262.9700  265.6200
261.9700  265.3700
261.3200  265.3900
261.0400  265.6200
261.0500  265.7700
260.9900  265.6200
260.8200  265.0500
260.4200  263.9500
260.0000  262.7000
259.8200  261.5500
260.1500  261.0000
261.1200  261.1500
262.7000  261.9900
264.5400  263.3200
266.2700  264.6500
267.4500  265.4700
267.5500  265.3700
266.4000  264.1200
264.1200  261.6700
260.7700  258.3000
256.9500  254.3700
253.0300  250.4500
249.4700  246.9500
246.7200  244.2000
244.9000  242.3700
243.9000  241.2800
243.4500  240.6700
243.1700  240.1200
238.0000  236.8700
238.8700  237.1700
239.1500  237.0300
238.8000  236.5000
237.9500  235.8000
236.8200  235.0500
235.6700  234.4700
234.6700  234.1200
234.0300  234.0400
233.7200  234.1500
233.6500  234.2000
233.6700  234.1000
233.6500  233.7000
233.4200  233.0300
232.9000  231.9700
232.1700  230.8200
231.2500  229.7000
230.3500  228.7800
229.6000  228.2900
229.2200  228.3500
229.3200  228.9700
229.8700  230.2200
230.9700  231.9200
232.4000  233.9000
234.0300  236.0500
235.6000  237.9500
236.9200  239.5300
237.8700  240.6000
238.3200  241.1700
238.2200  241.2000
237.7800  240.7900
237.0300  240.1500
236.0000  239.2500
234.9200  238.2200
233.8200  237.1500
232.7500  235.9500
231.6500  234.7000
230.6500  233.3200
229.7500  231.9200
228.9700  230.6200
228.4200  229.4700
228.1200  228.5300
227.9700  227.8700
228.0000  227.3700
228.0500  227.0700
228.1200  226.7900
228.1700  226.5700
228.2000  226.3700
228.3000  226.2200
228.5000  226.2200
228.8700  226.4500
229.4000  226.9200
230.0000  227.6500
230.6000  228.5500
231.1000  229.5700
231.3700  230.5500
231.5000  231.4700
231.5300  232.3500
231.6700  233.2900
232.2500  234.4700
233.4200  236.0500
235.4700  238.2800
238.4200  241.2500
242.2500  244.8200
246.6700  248.8200
251.2900  252.9500
255.7200  256.8200
259.5500  260.1000
262.4500  262.6400
264.4000  264.2700
265.4200  265.1400
265.7500  265.4700
265.6500  265.6000
265.4700  265.7700
265.4200  266.2000
265.5400  266.8900
265.9500  267.8000
266.4200  268.6400
266.8200  269.3200
267.0200  269.4700
266.7700  268.9900
266.0700  267.8500
264.8500  266.0500
263.1700  263.7700
261.0500  261.1700
258.6700  258.4000
256.1000  255.7000
253.5700  253.2500
251.2500  251.1200
249.3700  249.5400
248.0400  248.5500
247.5000  248.1700
247.7800  248.5300
248.9000  249.5300
250.6900  251.1500
253.0300  253.1700
255.6000  255.5000
258.1500  257.8000
260.3200  259.8200
261.9200  261.4000
262.7700  262.3200
262.7700  262.5200
262.0700  262.0500
260.8700  261.0000
259.4700  259.6000
258.2000  258.2400
257.3200  257.1200
257.0200  256.5200
257.5000  256.6200
258.6700  257.4200
260.3200  258.8000
262.2200  260.6000
264.0700  262.5200
265.5700  264.2700
266.5500  265.6700
266.8200  266.4500
266.3700  266.6400
265.2400  266.2200
263.6200  265.3000
261.6400  263.9700
259.5200  262.3900
257.4700  260.8000
255.7800  259.3500
254.6000  258.3200
254.1500  257.8500
254.4700  257.9500
255.5400  258.6500
257.1700  259.7500
259.0200  261.0200
260.6400  262.0500
261.6200  262.4000
261.6000  261.8500
260.3000  260.1700
257.7000  257.3500
254.0400  253.6500
249.7000  249.4200
245.1200  245.1500
240.9500  241.2500
237.6000  238.1700
235.4000  236.1200
234.4000  235.1200
234.5300  235.0400
235.4500  235.5300
236.7500  236.2500
232.8000  231.8500
233.4000  231.9200
233.9000  231.9000
234.2000  231.7900
234.2400  231.5700
234.0500  231.2200
233.7500  230.7500
233.3200  230.2500
232.8500  229.7000
232.4000  229.1500
231.9200  228.5000
231.3700  227.8500
230.7900  227.1500
230.1500  226.4200
229.4400  225.7200
228.6700  225.0500
227.8700  224.5000
227.1000  224.1500
226.4700  224.0500
226.0000  224.2200
225.7800  224.7000
225.7200  225.4000
225.9000  226.2500
226.2200  227.2500
226.6500  228.2000
227.0300  229.1000
227.3500  229.8700
227.5500  230.3700
227.6200  230.7200
227.5300  230.8000
227.3500  230.7200
227.1500  230.5700
226.9200  230.3200
226.8200  229.9900
226.8000  229.6500
226.9000  229.3000
227.1700  228.9500
227.4700  228.6000
227.8700  228.2000
228.2800  227.8200
228.6700  227.4500
228.9700  227.1200
229.2500  226.8500
229.4700  226.6700
229.6200  226.6700
229.8200  226.8000
230.1200  227.1700
230.5700  227.8000
231.2000  228.7000
232.0700  229.9000
233.1000  231.2800
234.3200  232.9000
235.6500  234.6500
236.9500  236.3500
238.2000  238.1000
239.3700  239.7000
240.4700  241.2200
241.5400  242.6700
242.6000  244.0300
243.7500  245.4200
245.1500  246.9200
246.7800  248.5500
248.6900  250.3200
250.8700  252.2200
253.1500  254.1500
255.4500  256.0500
257.6000  257.8200
259.4200  259.3000
260.8700  260.4500
261.8200  261.2200
262.3700  261.7200
262.4700  261.8500
262.3000  261.7700
261.9200  261.5200
261.3900  261.1200
260.8500  260.6500
260.2700  260.0500
259.6200  259.3200
258.9000  258.4000
258.1200  257.1700
257.1000  255.7200
255.9000  254.0400
254.4900  252.2200
252.9400  250.3200
251.3200  248.4700
249.7200  246.7800
248.2500  245.4500
247.1200  244.5000
246.4200  244.1500
246.2200  244.3000
246.6500  245.0700
247.6200  246.3500
249.1500  248.1000
251.0400  250.1200
253.2000  252.2900
255.3200  254.3700
257.2200  256.2200
258.7200  257.6700
259.6000  258.5000
259.7700  258.7200
259.2200  258.3200
258.0200  257.3700
256.3900  255.9000
254.5000  254.2400
252.6700  252.5700
251.1200  251.0700
250.1500  249.9500
249.7800  249.3700
250.1500  249.4200
251.2000  250.0700
252.7800  251.1700
254.6500  252.5700
256.6500  254.1200
258.4000  255.5400
259.8200  256.7000
260.6700  257.3700
260.9000  257.5700
260.5500  257.3500
259.6400  256.7200
258.4200  255.9000
257.0500  254.9700
255.7900  254.2400
254.7800  253.8000
254.1500  253.7800
254.0300  254.2200
254.3700  255.0300
255.0400  256.0700
255.8700  257.2200
256.6000  258.1700
257.0000  258.7000
256.8200  258.6200
255.9400  257.7400
254.1900  256.0700
251.7800  253.6700
248.7800  250.6200
245.4000  247.2500
241.9200  243.8200
238.7500  240.5400
236.0000  237.6700
233.9500  235.4000
232.5700  233.7200
231.9700  232.6200
231.9000  232.0700
232.2200  231.8700
232.8500  228.1200
233.4700  228.2500
234.1200  228.4500
234.7500  228.6700
235.2500  228.9500
235.6700  229.0700
235.9500  229.1500
236.0500  229.1000
235.9700  228.9700
235.7200  228.7000
235.2800  228.3700
234.7000  227.8700
233.9700  227.4000
233.1500  226.8700
232.2200  226.3200
231.2800  225.7800
230.3000  225.2900
229.3000  224.9000
228.3500  224.6000
227.4500  224.3500
226.6500  224.2200
225.9200  224.1700
225.3000  224.2000
224.8000  224.2900
224.3700  224.4000
224.0500  224.5300
223.8500  224.7000
223.6500  224.8700
223.5700  225.0300
223.5700  225.1500
223.5700  225.2500
223.7500  225.3500
223.9700  225.4700
224.2500  225.5700
224.6000  225.6700
224.9700  225.7200
225.4000  225.7800
225.8200  225.7900
226.2000  225.8200
226.5700  225.7800
226.9200  225.7200
227.2000  225.6700
227.4500  225.7000
227.6700  225.7000
227.9000  225.8700
228.2000  226.1500
228.5500  226.6000
229.0300  227.2500
229.6200  228.1200
230.4000  229.1700
231.3500  230.4700
232.4500  231.9700
233.7200  233.6200
235.1200  235.4000
236.6700  237.2200
238.2500  239.1200
239.9000  241.0400
241.6200  242.9200
243.3700  244.8200
245.1500  246.6500
246.9700  248.3700
248.7500  250.0000
250.5000  251.5500
252.2500  252.9700
253.9000  254.2800
255.4400  255.4000
256.8700  256.4200
258.1500  257.2200
259.2200  257.8200
260.1000  258.2700
260.8000  258.5700
261.2400  258.6700
261.5500  258.6200
261.6500  258.4500
261.6400  258.1700
261.5500  257.8000
261.3200  257.4000
261.0500  256.9500
260.7000  256.5000
260.3200  256.1000
259.9700  255.7200
259.6000  255.4200
259.2400  255.2200
258.9200  255.1500
258.7000  255.2000
258.5500  255.4000
258.4700  255.7500
258.5000  256.2200
258.6500  256.8500
258.8500  257.5200
259.1200  258.2200
259.4200  258.8200
259.6200  259.4200
259.7200  259.7700
259.6500  259.8900
259.3200  259.6400
258.7000  259.1500
257.7700  258.2700
256.5200  257.0700
255.0000  255.5900
253.2200  253.9200
251.3200  252.0700
249.4200  250.2200
247.6200  248.4700
246.0300  246.9000
244.7500  245.6200
243.8700  244.6700
243.4200  244.1200
243.4700  243.9700
243.9500  244.2200
244.7800  244.7000
245.8500  245.4700
247.1200  246.4000
248.4500  247.2900
249.7200  248.2200
250.8200  248.9700
251.7200  249.5500
252.3200  249.9700
252.6900  250.2000
252.8500  250.2800
252.7200  250.2200
252.4500  250.0000
251.9700  249.7800
251.4700  249.4500
250.8700  249.1500
250.2200  248.8200
249.5000  248.3700
248.6200  247.8700
247.6700  247.2200
246.6000  246.3500
245.3700  245.2800
243.9500  243.9700
242.4000  242.4200
240.7800  240.7200
239.0700  238.8700
237.4000  237.0000
235.8500  235.1500
234.5000  233.3700
233.3700  231.8700
232.5700  230.5700
232.1000  229.5500
231.9000  228.8000
232.0000  228.3500
232.3500  228.1200
233.4000  229.3200
233.7500  229.6000
234.1500  229.8500
234.4700  230.2000
234.7800  230.4700
234.9700  230.7200
235.1000  230.9700
235.1000  231.1500
234.9700  231.2500
234.7500  231.2800
234.4200  231.2000
233.9000  231.0700
233.3500  230.8500
232.6700  230.6500
231.9200  230.3200
231.1500  229.9700
230.3200  229.6000
229.4700  229.2800
228.6500  228.9200
227.8700  228.6000
227.1500  228.3500
226.5000  228.1000
225.9500  227.9200
225.4500  227.8000
225.0700  227.7400
224.8000  227.7500
224.6700  227.8000
224.6000  227.9200
224.6200  228.1000
224.7500  228.3000
224.9700  228.5300
225.2800  228.7800
225.5700  229.0300
225.9200  229.2200
226.3200  229.4700
226.7000  229.6700
227.0700  229.8500
227.4500  229.9700
227.7800  230.0300
228.0300  230.0700
228.2500  230.0700
228.4200  230.0500
228.5700  229.9500
228.6700  229.9000
228.7800  229.8200
228.8000  229.7800
228.8700  229.7500
228.9700  229.7800
229.0700  229.8500
229.2200  230.0000
229.4200  230.2200
229.7200  230.5500
230.0700  231.0000
230.5300  231.5000
231.0500  232.0700
231.6700  232.7800
232.4000  233.5700
233.2200  234.4000
234.1000  235.2900
235.0700  236.3000
236.1200  237.2500
237.2200  238.3000
238.3700  239.3500
239.5500  240.4000
240.7800  241.4500
241.9700  242.5000
243.1700  243.5400
244.3700  244.5500
245.5000  245.5300
246.6200  246.4400
247.6700  247.3700
248.7000  248.2500
249.6200  249.0700
250.5000  249.8500
251.3000  250.6000
252.0400  251.3200
252.7000  251.9700
253.2500  252.6200
253.7500  253.2200
254.2000  253.7800
254.5000  254.3000
254.7500  254.7500
254.9200  255.1500
255.0300  255.5000
255.0000  255.7500
254.9000  255.9700
254.7500  256.0700
254.4500  256.0500
254.0700  255.9500
253.6200  255.7200
253.0700  255.3700
252.4200  254.9000
251.6500  254.3000
250.8200  253.6000
249.9200  252.7500
248.9200  251.7900
247.9000  250.7800
246.8700  249.7200
245.8000  248.6500
244.7800  247.5500
243.8000  246.5300
242.9000  245.5500
242.1200  244.6700
241.4700  243.9000
240.9700  243.3500
240.6700  242.8700
240.5300  242.6000
240.5500  242.4700
240.7000  242.5400
241.0300  242.7200
241.5000  243.0500
242.0300  243.4000
242.6700  243.8700
243.3000  244.3200
243.9200  244.7800
244.4500  245.1500
244.9200  245.4700
245.3000  245.6700
245.4900  245.7800
245.6000  245.7200
245.5300  245.5400
245.2900  245.2500
244.9200  244.7500
244.4000  244.1500
243.7200  243.4200
242.9400  242.5700
242.1000  241.6000
241.1200  240.5700
240.1200  239.4700
239.0700  238.3500
238.0300  237.1700
237.0400  236.0000
236.1000  234.8500
235.2200  233.8000
234.4200  232.8000
233.7500  231.8700
233.2200  231.1000
232.8200  230.3700
232.5300  229.8500
232.4000  229.4200
232.4000  229.1700
232.5300  229.0500
232.7800  229.0400
233.0500  229.1500
233.0300  234.5700
232.7800  234.4000
232.5300  234.2500
232.2500  234.1200
231.9700  234.0000
231.7200  233.9000
231.4500  233.7500
231.2000  233.6500
230.9200  233.5300
230.6500  233.4500
230.3500  233.3200
230.0700  233.1700
229.7200  233.0700
229.4500  232.9700
229.1500  232.8500
228.9000  232.7500
228.6000  232.6000
228.3200  232.4700
228.0500  232.3700
227.8200  232.2500
227.5700  232.1500
227.4000  232.0700
227.2200  231.9700
227.0500  231.9000
226.9200  231.8200
226.7800  231.7200
226.6700  231.6700
226.6000  231.6000
226.5400  231.5700
226.5300  231.5000
226.5000  231.4500
226.5000  231.4000
226.5300  231.3200
226.5400  231.2900
226.6200  231.2200
226.6500  231.1700
226.7000  231.1200
226.7200  231.0700
226.7900  231.0000
226.8700  230.9200
226.9200  230.8200
226.9700  230.7800
227.0300  230.7000
227.0700  230.6200
227.1000  230.5400
227.1700  230.4700
227.2200  230.4000
227.2800  230.3200
227.3500  230.3200
227.4000  230.3000
227.5300  230.2800
227.5700  230.2800
227.7000  230.3500
227.8000  230.3700
227.9500  230.4700
228.1000  230.6000
228.2800  230.7500
228.4700  230.9000
228.7000  231.1200
228.9200  231.3500
229.2200  231.6000
229.5000  231.9000
229.7900  232.2000
230.1200  232.5400
230.5000  232.9200
230.8700  233.2900
231.2200  233.7000
231.6500  234.1200
232.0500  234.5500
232.4200  234.9700
232.8500  235.4200
233.2200  235.8700
233.6500  236.2900
234.0300  236.7500
234.4000  237.1500
234.7800  237.6000
235.1200  237.9700
235.4700  238.3700
235.7800  238.7500
236.0500  239.0700
236.2900  239.4000
236.5400  239.6700
236.7800  239.9700
236.9700  240.1700
237.1200  240.4000
237.2500  240.5700
237.3700  240.7200
237.5000  240.8500
237.5400  240.9200
237.6000  241.0000
237.6200  241.0300
237.6500  241.0300
237.6500  241.0400
237.6500  241.0000
237.6500  240.9700
237.6700  240.9200
237.6500  240.8700
237.6500  240.8500
237.6700  240.7900
237.6500  240.7200
237.7200  240.7200
237.7800  240.7000
237.8200  240.6200
237.9000  240.6500
238.0000  240.6700
238.1200  240.7000
238.2200  240.7200
238.3700  240.7500
238.5000  240.8200
238.6500  240.8500
238.7800  240.9200
238.9200  241.0000
239.0500  241.0300
239.1700  241.1200
239.3000  241.1200
239.4000  241.1500
239.4200  241.1500
239.4700  241.1000
239.4700  241.0400
239.4500  240.9700
239.4000  240.8500
239.3200  240.7000
239.2000  240.5400
239.0300  240.3200
238.8700  240.1200
238.6500  239.8700
238.4000  239.5700
238.1500  239.2800
237.8500  238.9700
237.5500  238.6500
237.2500  238.3200
236.9200  238.0000
236.6200  237.6500
236.2900  237.3200
235.9500  237.0300
235.6500  236.6900
235.2900  236.3700
235.0000  236.1000
234.7200  235.8200
234.4000  235.5700
234.1200  235.3200
233.8200  235.1500
233.5700  234.9000
233.3000  234.7200
231.4200  235.0700
231.4200  235.0700
231.4200  235.0700
231.4200  235.0700
231.4200  235.0700
231.4200  235.0700
231.4200  235.0700
231.4200  235.0700
231.4200  235.0700
231.4200  235.0700
231.4200  235.0700
231.4200  235.0700
231.4200  235.0700
231.4200  235.0700
231.4200  235.0700
231.4200  235.0700
231.4200  235.0700
231.4200  235.0700
231.4200  235.0700
231.4200  235.0700
231.4200  235.0700
231.4200  235.0700
231.4200  235.0700
231.4200  235.0700
231.4200  235.0700
231.4200  235.0700
231.4200  235.0700
231.4200  235.0700
231.4200  235.0700
231.4200  235.0700
231.4200  235.0700
231.4200  235.0700
231.4200  235.0700
231.4200  235.0700
231.4200  235.0700
231.4200  235.0700
231.4200  235.0700
231.4200  235.0700
231.4200  235.0700
231.4200  235.0700
231.4200  235.0700
231.4200  235.0700
231.4200  235.0700
231.4200  235.0700
231.4200  235.0700
231.4200  235.0700
231.4200  235.0700
231.4200  235.0700
231.4200  235.0700
231.4200  235.0700
231.4200  235.0700
231.4200  235.0700
231.4200  235.0700
231.4200  235.0700
231.4200  235.0700
231.4200  235.0700
231.4200  235.0700
231.4200  235.0700
231.4200  235.0700
231.4200  235.0700
231.4200  235.0700
231.4200  235.0700
231.4200  235.0700
231.4200  235.0700
231.4200  235.0700
231.4200  235.0700
231.4200  235.0700
231.4200  235.0700
231.4200  235.0700
231.4200  235.0700
231.4200  235.0700
231.4200  235.0700
231.4200  235.0700
231.4200  235.0700
231.4200  235.0700
231.4200  235.0700
231.4200  235.0700
231.4200  235.0700
231.4200  235.0700
231.4200  235.0700
231.4200  235.0700
231.4200  235.0700
231.4200  235.0700
231.4200  235.0700
231.4200  235.0700
231.4200  235.0700
231.4200  235.0700
231.4200  235.0700
231.4200  235.0700
231.4200  235.0700
231.4200  235.0700
231.4200  235.0700
231.4200  235.0700
231.4200  235.0700
231.4200  235.0700
231.4200  235.0700
231.4200  235.0700
231.4200  235.0700
231.4200  235.0700
231.4200  235.0700
231.4200  235.0700
231.4200  235.0700
231.4200  235.0700
231.4200  235.0700
231.4200  235.0700
231.4200  235.0700
231.4200  235.0700
231.4200  235.0700
231.4200  235.0700
231.4200  235.0700
231.4200  235.0700
231.4200  235.0700
231.4200  235.0700
231.4200  235.0700
231.4200  235.0700
231.4200  235.0700
231.4200  235.0700
231.4200  235.0700
231.4200  235.0700
231.4200  235.0700
231.4200  235.0700
231.4200  235.0700
231.4200  235.0700
231.4200  235.0700
231.4200  235.0700
231.4200  235.0700
231.4200  235.0700
231.4200  235.0700
231.4200  235.0700
231.4200  235.0700
231.4200  235.0700
231.4200  235.0700
231.4200  235.0700
231.4200  235.0700
231.4200  235.0700
231.4200  235.0700
231.4200  235.0700
231.4200  235.0700
231.4200  235.0700
231.4200  235.0700
231.4200  235.0700
231.4200  235.0700
231.4200  235.0700
231.4200  235.0700
