# Supplementary material for: Analysis of cause-effect inference by comparing regression errors
Source: PeerJ Comput Sci. 2019 Jan 21;5:e169. doi: 10.7717/peerj-cs.169 (PMC7924496; doi:10.7717/peerj-cs.169)
Supplement: Supplemental Information 2 — Contains artificial and real-world data sets. [file peerj-cs-05-169-s002.zip › CEP data/pair0044.txt]

103060.0000  102630.0000
102140.0000  101680.0000
102080.0000  101620.0000
102030.0000  101570.0000
101980.0000  101530.0000
101930.0000  101480.0000
101900.0000  101440.0000
101870.0000  101410.0000
101840.0000  101390.0000
101830.0000  101360.0000
101810.0000  101350.0000
101810.0000  101340.0000
101810.0000  101340.0000
101820.0000  101350.0000
101840.0000  101360.0000
101860.0000  101380.0000
101890.0000  101400.0000
101920.0000  101430.0000
101960.0000  101470.0000
102010.0000  101510.0000
102060.0000  101560.0000
102110.0000  101610.0000
102170.0000  101670.0000
102240.0000  101730.0000
102300.0000  101790.0000
102370.0000  101870.0000
102450.0000  101940.0000
102520.0000  102010.0000
102600.0000  102090.0000
102680.0000  102170.0000
102750.0000  102250.0000
102820.0000  102330.0000
102900.0000  102410.0000
102970.0000  102480.0000
103040.0000  102560.0000
103110.0000  102630.0000
103170.0000  102700.0000
103230.0000  102760.0000
103280.0000  102820.0000
103330.0000  102880.0000
103370.0000  102930.0000
103410.0000  102970.0000
103440.0000  103010.0000
103470.0000  103050.0000
103490.0000  103070.0000
103500.0000  103090.0000
103510.0000  103100.0000
103510.0000  103110.0000
103510.0000  103110.0000
103490.0000  103100.0000
103480.0000  103090.0000
103450.0000  103080.0000
103430.0000  103060.0000
103400.0000  103030.0000
103370.0000  103000.0000
103330.0000  102970.0000
103290.0000  102930.0000
103260.0000  102890.0000
103220.0000  102860.0000
103180.0000  102820.0000
103140.0000  102780.0000
103110.0000  102750.0000
103070.0000  102720.0000
103040.0000  102690.0000
103020.0000  102660.0000
103000.0000  102640.0000
102980.0000  102620.0000
102960.0000  102610.0000
102950.0000  102590.0000
102940.0000  102590.0000
102940.0000  102590.0000
102940.0000  102590.0000
102940.0000  102590.0000
102950.0000  102600.0000
102960.0000  102610.0000
102970.0000  102620.0000
102980.0000  102640.0000
102990.0000  102650.0000
103010.0000  102670.0000
103020.0000  102690.0000
103040.0000  102710.0000
103050.0000  102720.0000
103060.0000  102740.0000
103080.0000  102760.0000
103090.0000  102770.0000
103100.0000  102790.0000
103110.0000  102800.0000
103120.0000  102810.0000
103120.0000  102820.0000
103130.0000  102830.0000
103130.0000  102830.0000
103130.0000  102830.0000
103130.0000  102830.0000
103120.0000  102820.0000
103110.0000  102820.0000
103100.0000  102800.0000
103090.0000  102790.0000
103070.0000  102770.0000
103050.0000  102750.0000
103030.0000  102720.0000
103010.0000  102700.0000
102980.0000  102670.0000
102960.0000  102640.0000
102940.0000  102610.0000
102910.0000  102580.0000
102890.0000  102550.0000
102880.0000  102530.0000
102870.0000  102510.0000
102860.0000  102500.0000
102860.0000  102480.0000
102860.0000  102480.0000
102870.0000  102480.0000
102890.0000  102490.0000
102920.0000  102500.0000
102940.0000  102520.0000
102970.0000  102530.0000
103010.0000  102560.0000
103040.0000  102590.0000
103080.0000  102610.0000
103120.0000  102640.0000
103150.0000  102660.0000
103180.0000  102690.0000
103210.0000  102710.0000
103230.0000  102720.0000
103240.0000  102730.0000
103250.0000  102740.0000
103250.0000  102730.0000
103240.0000  102720.0000
103220.0000  102700.0000
103190.0000  102670.0000
103160.0000  102640.0000
103110.0000  102590.0000
103060.0000  102550.0000
103010.0000  102490.0000
102940.0000  102430.0000
102870.0000  102370.0000
102800.0000  102300.0000
102730.0000  102230.0000
102650.0000  102160.0000
102580.0000  102090.0000
102500.0000  102010.0000
102420.0000  101940.0000
102350.0000  101870.0000
102280.0000  101810.0000
102210.0000  101740.0000
102500.0000  102280.0000
102500.0000  102300.0000
102490.0000  102320.0000
102480.0000  102330.0000
102470.0000  102340.0000
102460.0000  102340.0000
102450.0000  102320.0000
102430.0000  102300.0000
102410.0000  102270.0000
102380.0000  102240.0000
102350.0000  102190.0000
102320.0000  102140.0000
102290.0000  102090.0000
102250.0000  102030.0000
102220.0000  101970.0000
102190.0000  101920.0000
102170.0000  101870.0000
102160.0000  101830.0000
102160.0000  101800.0000
102170.0000  101790.0000
102190.0000  101790.0000
102230.0000  101790.0000
102270.0000  101820.0000
102330.0000  101860.0000
102390.0000  101900.0000
102460.0000  101960.0000
102530.0000  102020.0000
102600.0000  102080.0000
102670.0000  102150.0000
102730.0000  102220.0000
102790.0000  102280.0000
102850.0000  102350.0000
102900.0000  102410.0000
102950.0000  102470.0000
102990.0000  102530.0000
103030.0000  102590.0000
103070.0000  102640.0000
103100.0000  102700.0000
103140.0000  102750.0000
103180.0000  102810.0000
103220.0000  102860.0000
103260.0000  102920.0000
103300.0000  102970.0000
103340.0000  103020.0000
103380.0000  103070.0000
103420.0000  103110.0000
103450.0000  103150.0000
103480.0000  103180.0000
103490.0000  103200.0000
103500.0000  103210.0000
103500.0000  103210.0000
103490.0000  103190.0000
103460.0000  103160.0000
103420.0000  103120.0000
103380.0000  103060.0000
103320.0000  103000.0000
103250.0000  102930.0000
103180.0000  102860.0000
103110.0000  102780.0000
103040.0000  102700.0000
102980.0000  102630.0000
102920.0000  102570.0000
102880.0000  102520.0000
102860.0000  102490.0000
102850.0000  102480.0000
102870.0000  102490.0000
102900.0000  102520.0000
102950.0000  102560.0000
103020.0000  102620.0000
103100.0000  102700.0000
103180.0000  102780.0000
103260.0000  102860.0000
103330.0000  102940.0000
103390.0000  103000.0000
103440.0000  103060.0000
103470.0000  103090.0000
103470.0000  103100.0000
103450.0000  103090.0000
103400.0000  103060.0000
103330.0000  103010.0000
103250.0000  102950.0000
103160.0000  102870.0000
103060.0000  102790.0000
102970.0000  102720.0000
102890.0000  102660.0000
102820.0000  102620.0000
102780.0000  102590.0000
102770.0000  102600.0000
102790.0000  102630.0000
102830.0000  102690.0000
102900.0000  102780.0000
103000.0000  102880.0000
103100.0000  102990.0000
103210.0000  103110.0000
103310.0000  103210.0000
103390.0000  103280.0000
103430.0000  103320.0000
103430.0000  103320.0000
103390.0000  103260.0000
103290.0000  103150.0000
103140.0000  102990.0000
102940.0000  102770.0000
102700.0000  102520.0000
102440.0000  102230.0000
102160.0000  101940.0000
101890.0000  101640.0000
101640.0000  101360.0000
101430.0000  101130.0000
101270.0000  100930.0000
101170.0000  100800.0000
101130.0000  100740.0000
101180.0000  100750.0000
101290.0000  100820.0000
101460.0000  100960.0000
101690.0000  101150.0000
101960.0000  101380.0000
102260.0000  101640.0000
102560.0000  101900.0000
102850.0000  102150.0000
103120.0000  102390.0000
103350.0000  102590.0000
103540.0000  102750.0000
103680.0000  102860.0000
103760.0000  102920.0000
103790.0000  102940.0000
103770.0000  102910.0000
103710.0000  102850.0000
103620.0000  102770.0000
103510.0000  102670.0000
103380.0000  102560.0000
103250.0000  102450.0000
103120.0000  102350.0000
103000.0000  102270.0000
102900.0000  102200.0000
102810.0000  102150.0000
102730.0000  102120.0000
102670.0000  102110.0000
102620.0000  102110.0000
102590.0000  102120.0000
102560.0000  102140.0000
102540.0000  102170.0000
102530.0000  102200.0000
102520.0000  102230.0000
102510.0000  102260.0000
102140.0000  102410.0000
102060.0000  102390.0000
101970.0000  102350.0000
101880.0000  102290.0000
101800.0000  102250.0000
101740.0000  102210.0000
101690.0000  102180.0000
101660.0000  102150.0000
101620.0000  102110.0000
101580.0000  102060.0000
101530.0000  101990.0000
101450.0000  101900.0000
101370.0000  101800.0000
101280.0000  101690.0000
101190.0000  101560.0000
101100.0000  101440.0000
101030.0000  101340.0000
100980.0000  101250.0000
100970.0000  101200.0000
100980.0000  101170.0000
101030.0000  101180.0000
101130.0000  101230.0000
101240.0000  101300.0000
101390.0000  101410.0000
101550.0000  101530.0000
101710.0000  101650.0000
101880.0000  101780.0000
102030.0000  101890.0000
102150.0000  101990.0000
102250.0000  102070.0000
102320.0000  102130.0000
102360.0000  102160.0000
102370.0000  102170.0000
102360.0000  102160.0000
102340.0000  102150.0000
102310.0000  102130.0000
102290.0000  102120.0000
102280.0000  102120.0000
102280.0000  102120.0000
102290.0000  102140.0000
102330.0000  102180.0000
102380.0000  102220.0000
102440.0000  102280.0000
102520.0000  102350.0000
102620.0000  102440.0000
102720.0000  102530.0000
102840.0000  102630.0000
102960.0000  102740.0000
103080.0000  102850.0000
103210.0000  102960.0000
103330.0000  103070.0000
103450.0000  103180.0000
103570.0000  103280.0000
103670.0000  103380.0000
103760.0000  103460.0000
103840.0000  103520.0000
103880.0000  103560.0000
103910.0000  103570.0000
103910.0000  103560.0000
103890.0000  103530.0000
103840.0000  103470.0000
103780.0000  103390.0000
103710.0000  103310.0000
103640.0000  103230.0000
103590.0000  103170.0000
103570.0000  103120.0000
103570.0000  103110.0000
103600.0000  103140.0000
103680.0000  103200.0000
103790.0000  103300.0000
103910.0000  103410.0000
104050.0000  103540.0000
104170.0000  103670.0000
104270.0000  103770.0000
104340.0000  103840.0000
104360.0000  103880.0000
104320.0000  103850.0000
104230.0000  103780.0000
104070.0000  103640.0000
103840.0000  103450.0000
103570.0000  103210.0000
103260.0000  102940.0000
102920.0000  102630.0000
102560.0000  102320.0000
102210.0000  102010.0000
101890.0000  101730.0000
101620.0000  101500.0000
101420.0000  101330.0000
101310.0000  101260.0000
101310.0000  101290.0000
101430.0000  101430.0000
101660.0000  101670.0000
102000.0000  102030.0000
102430.0000  102460.0000
102900.0000  102940.0000
103380.0000  103410.0000
103810.0000  103830.0000
104140.0000  104130.0000
104320.0000  104280.0000
104300.0000  104220.0000
104050.0000  103940.0000
103570.0000  103430.0000
102890.0000  102700.0000
102030.0000  101800.0000
101060.0000  100790.0000
100050.0000  99740.0000
99060.0000  98710.0000
98180.0000  97770.0000
97440.0000  96990.0000
96910.0000  96410.0000
96590.0000  96030.0000
96490.0000  95880.0000
96590.0000  95920.0000
96850.0000  96120.0000
97220.0000  96420.0000
97640.0000  96760.0000
98040.0000  97090.0000
98350.0000  97350.0000
98540.0000  97470.0000
98570.0000  97440.0000
98420.0000  97240.0000
98110.0000  96890.0000
97650.0000  96400.0000
97090.0000  95830.0000
96490.0000  95220.0000
95910.0000  94640.0000
95390.0000  94140.0000
95010.0000  93780.0000
94780.0000  93600.0000
94760.0000  93630.0000
94950.0000  93870.0000
95340.0000  94330.0000
95930.0000  94990.0000
96660.0000  95810.0000
97500.0000  96740.0000
98380.0000  97730.0000
99250.0000  98710.0000
100060.0000  99630.0000
100760.0000  100440.0000
101330.0000  101130.0000
101740.0000  101650.0000
102010.0000  102020.0000
102150.0000  102250.0000
102180.0000  102370.0000
101180.0000  101870.0000
100390.0000  101130.0000
99750.0000  100520.0000
99300.0000  100080.0000
99030.0000  99820.0000
98930.0000  99720.0000
98960.0000  99740.0000
99070.0000  99850.0000
99230.0000  100000.0000
99420.0000  100190.0000
99630.0000  100380.0000
99840.0000  100590.0000
100060.0000  100790.0000
100280.0000  100990.0000
100490.0000  101180.0000
100680.0000  101350.0000
100840.0000  101470.0000
100950.0000  101560.0000
101020.0000  101600.0000
101060.0000  101600.0000
101080.0000  101580.0000
101110.0000  101560.0000
101170.0000  101570.0000
101270.0000  101620.0000
101420.0000  101720.0000
101610.0000  101860.0000
101840.0000  102040.0000
102080.0000  102230.0000
102290.0000  102400.0000
102470.0000  102540.0000
102600.0000  102640.0000
102660.0000  102690.0000
102690.0000  102700.0000
102680.0000  102690.0000
102660.0000  102670.0000
102650.0000  102660.0000
102650.0000  102670.0000
102680.0000  102700.0000
102730.0000  102750.0000
102810.0000  102810.0000
102890.0000  102880.0000
102990.0000  102960.0000
103090.0000  103030.0000
103200.0000  103120.0000
103310.0000  103200.0000
103410.0000  103290.0000
103510.0000  103370.0000
103590.0000  103440.0000
103650.0000  103480.0000
103660.0000  103480.0000
103640.0000  103460.0000
103600.0000  103410.0000
103540.0000  103350.0000
103490.0000  103290.0000
103480.0000  103260.0000
103510.0000  103270.0000
103590.0000  103330.0000
103720.0000  103440.0000
103860.0000  103560.0000
104000.0000  103670.0000
104100.0000  103740.0000
104130.0000  103750.0000
104100.0000  103690.0000
104000.0000  103560.0000
103840.0000  103380.0000
103660.0000  103170.0000
103480.0000  102960.0000
103340.0000  102790.0000
103240.0000  102670.0000
103190.0000  102590.0000
103180.0000  102560.0000
103190.0000  102560.0000
103200.0000  102550.0000
103200.0000  102540.0000
103170.0000  102500.0000
103120.0000  102450.0000
103070.0000  102410.0000
103030.0000  102380.0000
103030.0000  102400.0000
103070.0000  102470.0000
103160.0000  102590.0000
103290.0000  102740.0000
103410.0000  102910.0000
103510.0000  103040.0000
103550.0000  103120.0000
103500.0000  103110.0000
103340.0000  103000.0000
103090.0000  102780.0000
102760.0000  102490.0000
102390.0000  102160.0000
102040.0000  101840.0000
101750.0000  101580.0000
101580.0000  101420.0000
101560.0000  101410.0000
101690.0000  101550.0000
101980.0000  101840.0000
102370.0000  102210.0000
102790.0000  102610.0000
103160.0000  102940.0000
103350.0000  103100.0000
103300.0000  103000.0000
102930.0000  102580.0000
102200.0000  101800.0000
101150.0000  100700.0000
99830.0000  99340.0000
98370.0000  97830.0000
96880.0000  96290.0000
95500.0000  94850.0000
94330.0000  93620.0000
93440.0000  92660.0000
92870.0000  92020.0000
92590.0000  91670.0000
92550.0000  91550.0000
92630.0000  91560.0000
92710.0000  91580.0000
92670.0000  91480.0000
92370.0000  91130.0000
91750.0000  90480.0000
90780.0000  89490.0000
89480.0000  88190.0000
87930.0000  86650.0000
86240.0000  84990.0000
84530.0000  83310.0000
82930.0000  81750.0000
81560.0000  80410.0000
80510.0000  79400.0000
79870.0000  78800.0000
79690.0000  78660.0000
80030.0000  79040.0000
80910.0000  79970.0000
82340.0000  81440.0000
84280.0000  83450.0000
86690.0000  85910.0000
89430.0000  88740.0000
92360.0000  91770.0000
95280.0000  94810.0000
97980.0000  97640.0000
100260.0000  100070.0000
101970.0000  101930.0000
103030.0000  103150.0000
103450.0000  103730.0000
103320.0000  103730.0000
102790.0000  103310.0000
102020.0000  102640.0000
100470.0000  101280.0000
99780.0000  100590.0000
99390.0000  100180.0000
99250.0000  100020.0000
99290.0000  100030.0000
99380.0000  100100.0000
99480.0000  100180.0000
99520.0000  100230.0000
99540.0000  100250.0000
99580.0000  100290.0000
99700.0000  100410.0000
99930.0000  100630.0000
100290.0000  100970.0000
100750.0000  101410.0000
101270.0000  101870.0000
101740.0000  102290.0000
102100.0000  102580.0000
102280.0000  102680.0000
102260.0000  102580.0000
102050.0000  102290.0000
101710.0000  101870.0000
101340.0000  101420.0000
101020.0000  101040.0000
100840.0000  100790.0000
100840.0000  100740.0000
101040.0000  100880.0000
101380.0000  101180.0000
101790.0000  101580.0000
102200.0000  101980.0000
102530.0000  102310.0000
102720.0000  102510.0000
102770.0000  102590.0000
102690.0000  102540.0000
102540.0000  102420.0000
102360.0000  102290.0000
102200.0000  102170.0000
102090.0000  102090.0000
102010.0000  102030.0000
101950.0000  101980.0000
101900.0000  101920.0000
101830.0000  101850.0000
101780.0000  101770.0000
101770.0000  101740.0000
101850.0000  101800.0000
102070.0000  101990.0000
102410.0000  102330.0000
102880.0000  102790.0000
103380.0000  103300.0000
103840.0000  103760.0000
104160.0000  104100.0000
104300.0000  104240.0000
104230.0000  104170.0000
103990.0000  103930.0000
103670.0000  103590.0000
103370.0000  103260.0000
103160.0000  103020.0000
103110.0000  102930.0000
103230.0000  103010.0000
103490.0000  103240.0000
103830.0000  103540.0000
104180.0000  103850.0000
104430.0000  104080.0000
104550.0000  104170.0000
104510.0000  104100.0000
104340.0000  103910.0000
104100.0000  103640.0000
103870.0000  103380.0000
103720.0000  103190.0000
103690.0000  103130.0000
103800.0000  103190.0000
103990.0000  103350.0000
104210.0000  103510.0000
104360.0000  103620.0000
104390.0000  103610.0000
104260.0000  103460.0000
104010.0000  103190.0000
103680.0000  102830.0000
103330.0000  102470.0000
103040.0000  102170.0000
102850.0000  101980.0000
102780.0000  101930.0000
102830.0000  101980.0000
102960.0000  102130.0000
103150.0000  102330.0000
103350.0000  102560.0000
103550.0000  102770.0000
103710.0000  102960.0000
103820.0000  103100.0000
103850.0000  103150.0000
103770.0000  103110.0000
103570.0000  102950.0000
103260.0000  102670.0000
102870.0000  102310.0000
102450.0000  101920.0000
102080.0000  101560.0000
101820.0000  101320.0000
101750.0000  101250.0000
101870.0000  101370.0000
102160.0000  101640.0000
102540.0000  102000.0000
102900.0000  102340.0000
103100.0000  102520.0000
103040.0000  102440.0000
102660.0000  102020.0000
101930.0000  101260.0000
100920.0000  100190.0000
99730.0000  98940.0000
98510.0000  97650.0000
97420.0000  96460.0000
96580.0000  95520.0000
96070.0000  94890.0000
95910.0000  94620.0000
96020.0000  94640.0000
96250.0000  94780.0000
96370.0000  94850.0000
96130.0000  94580.0000
95290.0000  93750.0000
93700.0000  92210.0000
91380.0000  89960.0000
88440.0000  87120.0000
85140.0000  83940.0000
81790.0000  80700.0000
78660.0000  77670.0000
75970.0000  75060.0000
73830.0000  73000.0000
72330.0000  71550.0000
71460.0000  70720.0000
71230.0000  70520.0000
71650.0000  70960.0000
72730.0000  72080.0000
74530.0000  73900.0000
77050.0000  76450.0000
80290.0000  79730.0000
84130.0000  83630.0000
88370.0000  87950.0000
92700.0000  92370.0000
96720.0000  96520.0000
100050.0000  100010.0000
102410.0000  102550.0000
103680.0000  104000.0000
103960.0000  104440.0000
103460.0000  104070.0000
102510.0000  103230.0000
101430.0000  102220.0000
100830.0000  101550.0000
100780.0000  101490.0000
100950.0000  101630.0000
101170.0000  101820.0000
101300.0000  101930.0000
101260.0000  101880.0000
101030.0000  101650.0000
100670.0000  101310.0000
100300.0000  100960.0000
100010.0000  100700.0000
99880.0000  100590.0000
99920.0000  100630.0000
100100.0000  100780.0000
100350.0000  100980.0000
100600.0000  101150.0000
100790.0000  101240.0000
100890.0000  101220.0000
100860.0000  101050.0000
100720.0000  100770.0000
100490.0000  100390.0000
100230.0000  99970.0000
100010.0000  99600.0000
99900.0000  99340.0000
99960.0000  99270.0000
100230.0000  99430.0000
100670.0000  99800.0000
101230.0000  100330.0000
101820.0000  100930.0000
102340.0000  101490.0000
102700.0000  101930.0000
102870.0000  102190.0000
102850.0000  102280.0000
102710.0000  102250.0000
102500.0000  102140.0000
102320.0000  102050.0000
102190.0000  102010.0000
102160.0000  102050.0000
102190.0000  102130.0000
102220.0000  102190.0000
102180.0000  102160.0000
102030.0000  102010.0000
101780.0000  101740.0000
101490.0000  101440.0000
101290.0000  101220.0000
101290.0000  101220.0000
101560.0000  101500.0000
102080.0000  102040.0000
102750.0000  102740.0000
103410.0000  103430.0000
103910.0000  103940.0000
104170.0000  104220.0000
104190.0000  104240.0000
104070.0000  104090.0000
103880.0000  103870.0000
103730.0000  103670.0000
103650.0000  103540.0000
103650.0000  103480.0000
103680.0000  103470.0000
103750.0000  103500.0000
103830.0000  103550.0000
103890.0000  103610.0000
103940.0000  103650.0000
103920.0000  103640.0000
103810.0000  103540.0000
103600.0000  103340.0000
103320.0000  103060.0000
103020.0000  102750.0000
102800.0000  102510.0000
102730.0000  102400.0000
102810.0000  102440.0000
103010.0000  102600.0000
103250.0000  102790.0000
103420.0000  102900.0000
103460.0000  102880.0000
103340.0000  102710.0000
103140.0000  102450.0000
102930.0000  102200.0000
102800.0000  102020.0000
102790.0000  101980.0000
102890.0000  102030.0000
102990.0000  102110.0000
103010.0000  102120.0000
102870.0000  101970.0000
102560.0000  101660.0000
102160.0000  101260.0000
101790.0000  100900.0000
101600.0000  100720.0000
101670.0000  100800.0000
102000.0000  101150.0000
102510.0000  101670.0000
103040.0000  102220.0000
103420.0000  102630.0000
103530.0000  102790.0000
103360.0000  102650.0000
102950.0000  102290.0000
102440.0000  101820.0000
101980.0000  101390.0000
101650.0000  101090.0000
101510.0000  100960.0000
101520.0000  100990.0000
101610.0000  101090.0000
101700.0000  101180.0000
101700.0000  101190.0000
101580.0000  101060.0000
101310.0000  100760.0000
100880.0000  100280.0000
100290.0000  99600.0000
99560.0000  98750.0000
98740.0000  97800.0000
97960.0000  96870.0000
97380.0000  96150.0000
97210.0000  95850.0000
97600.0000  96130.0000
98600.0000  97030.0000
100040.0000  98400.0000
101550.0000  99880.0000
102590.0000  100920.0000
102580.0000  100970.0000
101120.0000  99610.0000
98120.0000  96760.0000
93900.0000  92700.0000
89000.0000  87960.0000
84060.0000  83140.0000
79560.0000  78730.0000
75800.0000  75020.0000
72890.0000  72140.0000
70820.0000  70090.0000
69570.0000  68850.0000
69130.0000  68440.0000
69580.0000  68930.0000
71020.0000  70420.0000
73530.0000  73000.0000
77130.0000  76660.0000
81660.0000  81250.0000
86750.0000  86410.0000
91870.0000  91630.0000
96430.0000  96310.0000
99940.0000  99960.0000
102150.0000  102330.0000
103110.0000  103440.0000
103090.0000  103580.0000
102520.0000  103120.0000
101780.0000  102450.0000
101170.0000  101880.0000
100800.0000  101590.0000
100850.0000  101700.0000
100970.0000  101860.0000
101030.0000  101950.0000
100920.0000  101830.0000
100620.0000  101510.0000
100220.0000  101070.0000
99910.0000  100710.0000
99820.0000  100570.0000
99990.0000  100680.0000
100320.0000  100980.0000
100670.0000  101280.0000
100870.0000  101440.0000
100880.0000  101400.0000
100730.0000  101180.0000
100500.0000  100880.0000
100310.0000  100580.0000
100200.0000  100350.0000
100190.0000  100190.0000
100230.0000  100060.0000
100320.0000  99940.0000
100430.0000  99850.0000
100590.0000  99790.0000
100810.0000  99800.0000
101080.0000  99890.0000
101360.0000  100050.0000
101620.0000  100250.0000
101820.0000  100450.0000
101930.0000  100640.0000
102010.0000  100840.0000
102100.0000  101070.0000
102240.0000  101360.0000
102390.0000  101670.0000
102480.0000  101900.0000
102430.0000  101980.0000
102220.0000  101880.0000
101920.0000  101690.0000
101710.0000  101540.0000
101680.0000  101550.0000
101840.0000  101720.0000
102090.0000  101970.0000
102260.0000  102120.0000
102260.0000  102110.0000
102150.0000  102000.0000
102090.0000  101960.0000
102200.0000  102100.0000
102480.0000  102440.0000
102800.0000  102810.0000
102930.0000  103000.0000
102780.0000  102890.0000
102430.0000  102560.0000
102100.0000  102220.0000
102040.0000  102140.0000
102380.0000  102430.0000
103010.0000  102990.0000
103680.0000  103590.0000
104090.0000  103930.0000
104080.0000  103870.0000
103690.0000  103450.0000
103150.0000  102890.0000
102710.0000  102460.0000
102570.0000  102340.0000
102740.0000  102560.0000
103130.0000  102990.0000
103530.0000  103430.0000
103780.0000  103720.0000
103800.0000  103770.0000
103640.0000  103640.0000
103410.0000  103410.0000
103200.0000  103190.0000
103060.0000  103020.0000
102960.0000  102890.0000
102840.0000  102710.0000
102640.0000  102450.0000
102350.0000  102110.0000
102040.0000  101740.0000
101820.0000  101460.0000
101820.0000  101400.0000
102100.0000  101610.0000
102640.0000  102090.0000
103320.0000  102710.0000
103920.0000  103260.0000
104270.0000  103560.0000
104250.0000  103510.0000
103940.0000  103150.0000
103500.0000  102670.0000
103140.0000  102270.0000
103020.0000  102100.0000
103150.0000  102190.0000
103390.0000  102400.0000
103540.0000  102550.0000
103410.0000  102450.0000
102950.0000  102050.0000
102240.0000  101410.0000
101480.0000  100740.0000
100890.0000  100240.0000
100620.0000  100060.0000
100700.0000  100200.0000
101000.0000  100560.0000
101320.0000  100930.0000
101470.0000  101110.0000
101340.0000  101000.0000
100970.0000  100640.0000
100520.0000  100180.0000
100170.0000  99800.0000
100060.0000  99610.0000
100110.0000  99550.0000
100150.0000  99450.0000
99890.0000  99030.0000
99150.0000  98140.0000
97960.0000  96810.0000
96600.0000  95350.0000
95550.0000  94220.0000
95250.0000  93870.0000
95980.0000  94560.0000
97680.0000  96220.0000
99940.0000  98460.0000
102070.0000  100580.0000
103260.0000  101810.0000
102890.0000  101550.0000
100690.0000  99500.0000
96860.0000  95830.0000
91870.0000  90960.0000
86330.0000  85500.0000
80830.0000  80020.0000
75830.0000  75000.0000
71650.0000  70820.0000
68580.0000  67760.0000
66870.0000  66100.0000
66780.0000  66100.0000
68510.0000  67950.0000
72170.0000  71730.0000
77590.0000  77260.0000
84210.0000  83990.0000
91090.0000  90940.0000
97080.0000  96990.0000
101310.0000  101300.0000
103500.0000  103590.0000
104010.0000  104230.0000
103530.0000  103880.0000
102690.0000  103160.0000
101890.0000  102460.0000
101280.0000  101940.0000
100930.0000  101660.0000
100800.0000  101950.0000
100730.0000  102070.0000
100900.0000  102390.0000
100940.0000  102520.0000
100450.0000  102030.0000
99370.0000  100850.0000
98010.0000  99340.0000
96900.0000  98050.0000
96430.0000  97410.0000
96630.0000  97450.0000
97230.0000  97930.0000
97860.0000  98470.0000
98280.0000  98850.0000
98510.0000  99090.0000
98740.0000  99320.0000
99090.0000  99660.0000
99560.0000  100090.0000
100030.0000  100470.0000
100360.0000  100660.0000
100470.0000  100610.0000
100420.0000  100380.0000
100330.0000  100070.0000
100290.0000  99810.0000
100390.0000  99670.0000
100630.0000  99690.0000
100990.0000  99830.0000
101360.0000  100050.0000
101650.0000  100270.0000
101820.0000  100430.0000
101910.0000  100610.0000
102080.0000  100910.0000
102410.0000  101400.0000
102810.0000  101990.0000
102950.0000  102300.0000
102430.0000  101940.0000
101100.0000  100740.0000
99240.0000  98970.0000
97530.0000  97310.0000
96600.0000  96400.0000
96710.0000  96510.0000
97600.0000  97390.0000
98650.0000  98420.0000
99290.0000  99060.0000
99430.0000  99210.0000
99400.0000  99210.0000
99640.0000  99510.0000
100260.0000  100200.0000
100890.0000  100910.0000
101020.0000  101120.0000
100410.0000  100560.0000
99320.0000  99500.0000
98350.0000  98530.0000
98030.0000  98180.0000
98490.0000  98580.0000
99450.0000  99470.0000
100440.0000  100390.0000
101120.0000  101010.0000
101380.0000  101250.0000
101400.0000  101260.0000
101390.0000  101270.0000
101510.0000  101430.0000
101800.0000  101750.0000
102130.0000  102120.0000
102330.0000  102360.0000
102260.0000  102330.0000
101880.0000  101980.0000
101270.0000  101410.0000
100600.0000  100770.0000
100010.0000  100200.0000
99640.0000  99830.0000
99580.0000  99760.0000
99870.0000  100020.0000
100500.0000  100600.0000
101340.0000  101370.0000
102130.0000  102100.0000
102580.0000  102490.0000
102450.0000  102310.0000
101730.0000  101540.0000
100620.0000  100370.0000
99420.0000  99100.0000
98380.0000  97990.0000
97580.0000  97130.0000
97000.0000  96500.0000
96560.0000  96010.0000
96260.0000  95640.0000
96200.0000  95500.0000
96540.0000  95730.0000
97320.0000  96390.0000
98440.0000  97390.0000
99630.0000  98490.0000
100570.0000  99390.0000
101030.0000  99840.0000
100950.0000  99800.0000
100490.0000  99420.0000
99890.0000  98940.0000
99410.0000  98610.0000
99250.0000  98610.0000
99500.0000  99010.0000
100110.0000  99740.0000
100890.0000  100610.0000
101580.0000  101350.0000
101960.0000  101730.0000
101920.0000  101690.0000
101550.0000  101300.0000
101060.0000  100780.0000
100710.0000  100360.0000
100620.0000  100170.0000
100790.0000  100190.0000
101030.0000  100240.0000
101020.0000  100060.0000
100540.0000  99410.0000
99520.0000  98260.0000
98160.0000  96820.0000
96800.0000  95420.0000
95790.0000  94390.0000
95320.0000  93910.0000
95440.0000  94020.0000
96150.0000  94730.0000
97400.0000  95990.0000
98980.0000  97610.0000
100320.0000  99050.0000
100450.0000  99340.0000
98360.0000  97420.0000
93690.0000  92870.0000
87050.0000  86280.0000
79860.0000  79050.0000
73530.0000  72660.0000
69020.0000  68120.0000
66790.0000  65890.0000
66990.0000  66140.0000
69670.0000  68880.0000
74720.0000  74000.0000
81700.0000  81010.0000
89530.0000  88830.0000
96610.0000  95870.0000
101430.0000  100690.0000
103450.0000  102790.0000
103390.0000  102920.0000
102550.0000  102330.0000
101910.0000  101960.0000
101730.0000  102040.0000
101720.0000  102270.0000
101540.0000  102300.0000
101150.0000  102100.0000
100390.0000  101660.0000
100600.0000  102100.0000
101310.0000  102980.0000
101390.0000  103120.0000
100080.0000  101750.0000
97630.0000  99160.0000
95150.0000  96520.0000
93760.0000  94960.0000
93860.0000  94910.0000
95080.0000  95980.0000
96560.0000  97320.0000
97560.0000  98230.0000
97890.0000  98540.0000
97920.0000  98610.0000
98110.0000  98880.0000
98660.0000  99500.0000
99350.0000  100210.0000
99870.0000  100670.0000
100040.0000  100740.0000
99980.0000  100550.0000
99920.0000  100330.0000
99920.0000  100150.0000
99890.0000  99920.0000
99760.0000  99550.0000
99590.0000  99130.0000
99630.0000  98910.0000
100030.0000  99070.0000
100720.0000  99570.0000
101420.0000  100170.0000
101880.0000  100650.0000
102110.0000  100990.0000
102320.0000  101370.0000
102630.0000  101880.0000
102740.0000  102200.0000
102080.0000  101710.0000
100200.0000  99960.0000
97400.0000  97230.0000
94690.0000  94530.0000
93220.0000  93040.0000
93550.0000  93340.0000
95230.0000  94990.0000
97040.0000  96780.0000
97830.0000  97580.0000
97490.0000  97260.0000
96960.0000  96780.0000
97280.0000  97170.0000
98630.0000  98600.0000
100030.0000  100100.0000
100170.0000  100310.0000
98590.0000  98780.0000
96110.0000  96310.0000
94040.0000  94230.0000
93110.0000  93270.0000
93090.0000  93190.0000
93300.0000  93340.0000
93390.0000  93360.0000
93630.0000  93570.0000
94590.0000  94530.0000
96460.0000  96450.0000
98810.0000  98870.0000
100790.0000  100920.0000
101650.0000  101850.0000
101220.0000  101450.0000
99820.0000  100040.0000
98040.0000  98260.0000
96490.0000  96680.0000
95510.0000  95690.0000
95160.0000  95330.0000
95200.0000  95370.0000
95330.0000  95490.0000
95390.0000  95540.0000
95560.0000  95680.0000
96130.0000  96200.0000
97240.0000  97260.0000
98670.0000  98650.0000
99860.0000  99800.0000
100270.0000  100160.0000
99640.0000  99480.0000
98190.0000  97970.0000
96440.0000  96140.0000
94830.0000  94450.0000
93590.0000  93160.0000
92700.0000  92240.0000
92020.0000  91540.0000
91500.0000  90980.0000
91280.0000  90680.0000
91550.0000  90850.0000
92410.0000  91580.0000
93730.0000  92770.0000
95160.0000  94100.0000
96430.0000  95290.0000
97450.0000  96260.0000
98350.0000  97130.0000
99210.0000  97980.0000
99890.0000  98710.0000
100110.0000  99060.0000
99760.0000  98900.0000
99030.0000  98400.0000
98360.0000  97950.0000
98130.0000  97870.0000
98430.0000  98260.0000
99090.0000  98960.0000
99810.0000  99690.0000
100290.0000  100160.0000
100290.0000  100130.0000
99750.0000  99530.0000
98840.0000  98490.0000
97930.0000  97420.0000
97460.0000  96770.0000
97690.0000  96790.0000
98470.0000  97390.0000
99430.0000  98190.0000
100130.0000  98790.0000
100320.0000  98940.0000
99840.0000  98480.0000
98610.0000  97320.0000
96740.0000  95530.0000
94870.0000  93700.0000
94030.0000  92870.0000
95140.0000  93970.0000
98050.0000  96910.0000
100970.0000  99930.0000
101010.0000  100160.0000
96360.0000  95700.0000
88240.0000  87660.0000
79990.0000  79370.0000
74530.0000  73790.0000
72980.0000  72080.0000
74950.0000  73900.0000
79200.0000  78020.0000
84440.0000  83140.0000
89830.0000  88410.0000
94980.0000  93390.0000
99350.0000  97580.0000
102130.0000  100220.0000
102750.0000  100830.0000
101720.0000  99980.0000
100470.0000  99060.0000
100300.0000  99320.0000
101390.0000  100880.0000
102820.0000  102780.0000
103360.0000  103730.0000
102590.0000  103300.0000
101220.0000  102230.0000
100580.0000  101610.0000
101540.0000  102810.0000
102040.0000  103440.0000
100890.0000  102310.0000
98270.0000  99600.0000
95590.0000  96790.0000
94270.0000  95370.0000
94880.0000  95900.0000
96890.0000  97820.0000
99130.0000  99960.0000
100520.0000  101220.0000
100650.0000  101260.0000
99980.0000  100570.0000
99300.0000  99950.0000
99160.0000  99910.0000
99480.0000  100320.0000
99780.0000  100660.0000
99680.0000  100520.0000
99310.0000  100070.0000
99150.0000  99800.0000
99500.0000  99990.0000
100080.0000  100400.0000
100310.0000  100430.0000
99890.0000  99800.0000
99170.0000  98840.0000
98820.0000  98250.0000
99280.0000  98480.0000
100410.0000  99440.0000
101640.0000  100580.0000
102380.0000  101350.0000
102500.0000  101590.0000
102340.0000  101620.0000
102350.0000  101830.0000
102640.0000  102320.0000
102770.0000  102600.0000
102050.0000  101990.0000
100190.0000  100160.0000
97750.0000  97710.0000
95890.0000  95810.0000
95500.0000  95370.0000
96470.0000  96310.0000
97620.0000  97430.0000
97640.0000  97450.0000
96410.0000  96240.0000
95300.0000  95160.0000
95880.0000  95790.0000
98340.0000  98320.0000
101000.0000  101050.0000
101540.0000  101640.0000
99280.0000  99410.0000
95940.0000  96060.0000
93670.0000  93780.0000
93020.0000  93100.0000
92670.0000  92700.0000
91090.0000  91060.0000
88390.0000  88300.0000
86310.0000  86170.0000
86460.0000  86340.0000
89000.0000  88950.0000
92570.0000  92630.0000
95330.0000  95500.0000
96280.0000  96550.0000
95730.0000  96050.0000
94540.0000  94880.0000
93420.0000  93750.0000
92820.0000  93130.0000
93040.0000  93320.0000
94110.0000  94350.0000
95640.0000  95860.0000
96990.0000  97220.0000
97720.0000  97970.0000
97890.0000  98160.0000
97920.0000  98190.0000
98110.0000  98370.0000
98440.0000  98670.0000
98620.0000  98810.0000
98510.0000  98640.0000
98140.0000  98180.0000
97640.0000  97590.0000
97100.0000  96940.0000
96510.0000  96280.0000
95850.0000  95590.0000
95050.0000  94800.0000
94060.0000  93820.0000
92880.0000  92630.0000
91690.0000  91400.0000
90830.0000  90450.0000
90480.0000  89980.0000
90450.0000  89830.0000
90280.0000  89560.0000
89740.0000  88950.0000
89250.0000  88390.0000
89620.0000  88680.0000
91370.0000  90320.0000
94120.0000  93000.0000
96720.0000  95610.0000
98060.0000  97080.0000
97980.0000  97210.0000
97210.0000  96660.0000
96580.0000  96240.0000
96450.0000  96260.0000
96760.0000  96660.0000
97370.0000  97330.0000
98270.0000  98250.0000
99290.0000  99240.0000
100020.0000  99850.0000
99990.0000  99670.0000
99320.0000  98810.0000
98690.0000  97990.0000
98770.0000  97910.0000
99570.0000  98570.0000
100420.0000  99330.0000
100630.0000  99500.0000
100220.0000  99100.0000
99620.0000  98570.0000
98980.0000  98050.0000
97870.0000  97060.0000
96060.0000  95330.0000
94390.0000  93690.0000
94430.0000  93730.0000
96830.0000  96180.0000
99860.0000  99360.0000
99700.0000  99420.0000
93810.0000  93690.0000
84370.0000  84240.0000
76500.0000  76230.0000
74080.0000  73620.0000
78090.0000  77450.0000
86840.0000  86030.0000
96300.0000  95370.0000
102360.0000  101310.0000
104010.0000  102820.0000
103310.0000  101930.0000
102350.0000  100780.0000
101500.0000  99780.0000
100280.0000  98480.0000
98800.0000  97030.0000
98110.0000  96480.0000
99020.0000  97650.0000
101100.0000  100110.0000
102800.0000  102300.0000
102900.0000  102870.0000
101650.0000  102050.0000
100520.0000  101260.0000
102260.0000  103170.0000
101790.0000  102940.0000
99430.0000  100700.0000
95960.0000  97210.0000
93370.0000  94540.0000
93180.0000  94260.0000
95340.0000  96340.0000
98380.0000  99300.0000
100550.0000  101380.0000
101120.0000  101830.0000
100590.0000  101190.0000
99840.0000  100390.0000
99380.0000  99970.0000
99340.0000  100010.0000
99650.0000  100400.0000
100090.0000  100870.0000
100250.0000  101000.0000
99920.0000  100580.0000
99400.0000  99910.0000
99230.0000  99580.0000
99600.0000  99780.0000
100010.0000  100030.0000
99920.0000  99790.0000
99460.0000  99190.0000
99380.0000  98960.0000
100200.0000  99610.0000
101600.0000  100820.0000
102710.0000  101820.0000
102950.0000  102070.0000
102490.0000  101740.0000
101860.0000  101330.0000
101460.0000  101150.0000
101320.0000  101200.0000
101290.0000  101310.0000
101250.0000  101350.0000
101040.0000  101160.0000
100430.0000  100550.0000
99270.0000  99360.0000
97760.0000  97820.0000
96550.0000  96590.0000
96320.0000  96340.0000
97020.0000  97020.0000
97710.0000  97700.0000
97420.0000  97390.0000
96390.0000  96340.0000
96050.0000  96000.0000
97400.0000  97350.0000
99710.0000  99670.0000
100950.0000  100940.0000
100120.0000  100110.0000
98510.0000  98500.0000
98100.0000  98080.0000
98910.0000  98880.0000
98620.0000  98570.0000
95140.0000  95080.0000
89550.0000  89470.0000
85090.0000  85010.0000
83960.0000  83920.0000
85790.0000  85820.0000
88480.0000  88600.0000
90280.0000  90510.0000
91210.0000  91540.0000
92240.0000  92650.0000
93670.0000  94150.0000
94820.0000  95330.0000
95030.0000  95550.0000
94620.0000  95130.0000
94440.0000  94940.0000
94940.0000  95450.0000
95900.0000  96460.0000
96940.0000  97590.0000
97900.0000  98640.0000
98690.0000  99490.0000
99110.0000  99900.0000
98930.0000  99640.0000
98280.0000  98850.0000
97690.0000  98110.0000
97590.0000  97870.0000
97760.0000  97930.0000
97520.0000  97630.0000
96400.0000  96480.0000
94580.0000  94640.0000
92640.0000  92720.0000
90950.0000  91060.0000
89360.0000  89490.0000
87620.0000  87740.0000
85970.0000  86000.0000
84960.0000  84840.0000
84790.0000  84480.0000
84920.0000  84460.0000
84620.0000  84060.0000
83990.0000  83380.0000
84170.0000  83530.0000
86330.0000  85620.0000
90370.0000  89540.0000
94680.0000  93770.0000
97400.0000  96470.0000
98020.0000  97180.0000
97620.0000  96920.0000
97290.0000  96760.0000
97180.0000  96820.0000
96870.0000  96690.0000
96410.0000  96360.0000
96510.0000  96540.0000
97710.0000  97730.0000
99610.0000  99540.0000
101060.0000  100850.0000
101320.0000  100950.0000
100840.0000  100310.0000
100730.0000  100070.0000
101350.0000  100590.0000
101810.0000  101000.0000
101000.0000  100180.0000
99140.0000  98330.0000
97670.0000  96930.0000
97740.0000  97070.0000
98810.0000  98230.0000
99260.0000  98770.0000
98370.0000  97970.0000
97370.0000  97130.0000
97920.0000  97980.0000
99670.0000  100160.0000
99710.0000  100630.0000
95290.0000  96410.0000
87670.0000  88650.0000
81460.0000  82100.0000
80510.0000  80840.0000
85610.0000  85770.0000
94080.0000  94190.0000
100820.0000  100950.0000
102400.0000  102470.0000
100260.0000  100160.0000
98230.0000  97930.0000
98300.0000  97810.0000
99640.0000  98980.0000
100420.0000  99550.0000
100100.0000  98970.0000
99730.0000  98380.0000
100320.0000  98900.0000
101550.0000  100300.0000
102300.0000  101450.0000
102070.0000  101730.0000
101600.0000  101750.0000
101750.0000  102320.0000
101980.0000  102940.0000
100300.0000  101460.0000
97150.0000  98370.0000
94250.0000  95440.0000
93490.0000  94600.0000
95410.0000  96450.0000
98740.0000  99700.0000
101220.0000  102090.0000
101620.0000  102390.0000
100790.0000  101450.0000
100360.0000  100950.0000
100850.0000  101400.0000
101340.0000  101890.0000
100990.0000  101550.0000
100110.0000  100650.0000
99560.0000  100050.0000
99540.0000  99940.0000
99630.0000  99900.0000
99670.0000  99780.0000
99990.0000  99960.0000
100630.0000  100490.0000
100900.0000  100690.0000
100270.0000  100020.0000
99390.0000  99100.0000
99460.0000  99100.0000
100760.0000  100270.0000
102190.0000  101590.0000
102500.0000  101860.0000
101690.0000  101170.0000
100870.0000  100580.0000
100900.0000  100900.0000
101690.0000  101950.0000
102490.0000  102910.0000
102510.0000  102970.0000
101530.0000  101950.0000
100070.0000  100410.0000
99000.0000  99270.0000
98610.0000  98840.0000
98300.0000  98510.0000
97410.0000  97600.0000
96320.0000  96450.0000
96170.0000  96230.0000
97310.0000  97320.0000
98590.0000  98550.0000
98500.0000  98440.0000
97050.0000  96970.0000
95740.0000  95640.0000
95680.0000  95570.0000
96410.0000  96290.0000
96780.0000  96650.0000
96590.0000  96460.0000
96740.0000  96600.0000
97530.0000  97400.0000
97720.0000  97640.0000
96000.0000  95970.0000
93020.0000  93060.0000
91060.0000  91170.0000
91520.0000  91690.0000
93510.0000  93750.0000
95050.0000  95350.0000
95320.0000  95690.0000
95360.0000  95820.0000
96330.0000  96900.0000
97960.0000  98630.0000
99020.0000  99770.0000
98900.0000  99660.0000
98120.0000  98880.0000
97500.0000  98290.0000
97280.0000  98120.0000
97230.0000  98190.0000
97280.0000  98390.0000
97520.0000  98810.0000
97850.0000  99230.0000
97890.0000  99240.0000
97500.0000  98640.0000
96980.0000  97850.0000
96870.0000  97480.0000
97280.0000  97720.0000
97650.0000  98040.0000
97250.0000  97640.0000
95850.0000  96250.0000
94180.0000  94570.0000
93270.0000  93650.0000
93520.0000  93920.0000
94150.0000  94610.0000
93860.0000  94350.0000
92250.0000  92650.0000
90330.0000  90510.0000
89350.0000  89220.0000
89250.0000  88820.0000
88740.0000  88130.0000
87120.0000  86470.0000
85580.0000  84960.0000
86100.0000  85490.0000
89240.0000  88590.0000
93440.0000  92690.0000
96340.0000  95520.0000
97130.0000  96300.0000
96960.0000  96150.0000
96990.0000  96260.0000
97220.0000  96620.0000
97050.0000  96650.0000
96500.0000  96300.0000
96350.0000  96310.0000
97310.0000  97340.0000
99270.0000  99290.0000
101230.0000  101180.0000
102070.0000  101920.0000
101650.0000  101370.0000
100960.0000  100570.0000
100990.0000  100520.0000
101500.0000  100990.0000
101330.0000  100810.0000
99970.0000  99450.0000
98450.0000  97950.0000
98140.0000  97690.0000
99110.0000  98720.0000
100030.0000  99730.0000
99730.0000  99570.0000
98580.0000  98680.0000
97940.0000  98470.0000
98370.0000  99550.0000
98900.0000  100810.0000
97990.0000  100450.0000
95480.0000  98050.0000
93060.0000  95400.0000
92740.0000  94720.0000
94920.0000  96570.0000
97950.0000  99350.0000
99520.0000  100660.0000
99020.0000  99850.0000
98080.0000  98570.0000
98500.0000  98710.0000
100320.0000  100390.0000
102040.0000  101990.0000
102370.0000  102140.0000
101690.0000  101160.0000
101330.0000  100450.0000
101820.0000  100710.0000
102450.0000  101370.0000
102390.0000  101620.0000
101840.0000  101550.0000
101660.0000  101860.0000
102040.0000  102670.0000
101190.0000  102400.0000
101480.0000  102940.0000
101300.0000  102850.0000
100910.0000  102430.0000
100670.0000  102090.0000
100830.0000  102090.0000
101230.0000  102330.0000
101340.0000  102260.0000
100830.0000  101600.0000
100200.0000  100840.0000
100230.0000  100780.0000
100720.0000  101180.0000
100560.0000  100920.0000
99410.0000  99690.0000
98420.0000  98610.0000
98650.0000  98780.0000
99670.0000  99750.0000
100270.0000  100290.0000
100210.0000  100160.0000
100340.0000  100240.0000
101060.0000  100930.0000
101510.0000  101370.0000
100930.0000  100790.0000
100030.0000  99880.0000
100100.0000  99910.0000
101220.0000  100960.0000
102220.0000  101900.0000
102410.0000  102120.0000
102350.0000  102230.0000
102560.0000  102700.0000
102540.0000  102950.0000
101890.0000  102500.0000
101310.0000  101980.0000
101510.0000  102140.0000
101870.0000  102400.0000
101270.0000  101670.0000
99960.0000  100280.0000
99310.0000  99580.0000
99750.0000  99990.0000
100210.0000  100410.0000
99560.0000  99670.0000
97810.0000  97790.0000
95660.0000  95530.0000
93650.0000  93460.0000
91980.0000  91780.0000
90770.0000  90590.0000
90130.0000  89960.0000
90200.0000  90050.0000
90950.0000  90800.0000
91760.0000  91610.0000
91770.0000  91610.0000
90870.0000  90720.0000
90110.0000  89980.0000
90610.0000  90560.0000
92570.0000  92620.0000
95280.0000  95440.0000
97920.0000  98180.0000
99970.0000  100290.0000
101170.0000  101510.0000
101520.0000  101880.0000
101160.0000  101570.0000
100120.0000  100640.0000
98430.0000  99060.0000
96530.0000  97260.0000
95440.0000  96260.0000
95920.0000  96810.0000
97600.0000  98550.0000
99140.0000  100140.0000
99530.0000  100590.0000
98960.0000  100120.0000
98270.0000  99610.0000
97800.0000  99360.0000
97290.0000  99010.0000
96650.0000  98320.0000
96260.0000  97680.0000
96490.0000  97580.0000
97100.0000  97920.0000
97500.0000  98200.0000
97410.0000  98120.0000
96980.0000  97740.0000
96490.0000  97270.0000
96140.0000  96900.0000
96250.0000  96980.0000
97200.0000  97920.0000
98810.0000  99590.0000
100110.0000  100940.0000
100100.0000  100860.0000
98990.0000  99520.0000
97990.0000  98130.0000
97400.0000  97100.0000
95790.0000  95130.0000
92020.0000  91200.0000
87530.0000  86720.0000
85260.0000  84510.0000
86530.0000  85810.0000
89920.0000  89210.0000
92920.0000  92200.0000
94400.0000  93700.0000
95040.0000  94360.0000
95410.0000  94750.0000
95410.0000  94800.0000
95190.0000  94680.0000
95390.0000  95030.0000
96220.0000  96020.0000
97280.0000  97210.0000
98390.0000  98380.0000
99780.0000  99790.0000
101290.0000  101260.0000
102110.0000  102040.0000
101990.0000  101860.0000
101680.0000  101490.0000
101690.0000  101460.0000
101520.0000  101260.0000
100540.0000  100260.0000
99080.0000  98770.0000
97890.0000  97580.0000
97200.0000  96940.0000
96840.0000  96680.0000
96930.0000  96890.0000
97650.0000  97800.0000
98610.0000  99080.0000
99020.0000  100040.0000
98670.0000  100390.0000
98070.0000  100490.0000
97770.0000  100650.0000
97790.0000  100810.0000
97900.0000  100720.0000
98010.0000  100430.0000
98220.0000  100180.0000
98600.0000  100120.0000
99150.0000  100280.0000
99850.0000  100670.0000
100540.0000  101140.0000
100830.0000  101290.0000
100500.0000  100840.0000
99930.0000  100090.0000
99890.0000  99780.0000
100730.0000  100310.0000
101880.0000  101230.0000
102310.0000  101620.0000
101640.0000  101170.0000
100600.0000  100530.0000
100160.0000  100550.0000
100550.0000  101390.0000
100560.0000  102090.0000
100770.0000  102590.0000
100730.0000  102730.0000
100490.0000  102520.0000
99980.0000  101880.0000
99440.0000  101080.0000
99460.0000  100800.0000
100140.0000  101180.0000
100660.0000  101450.0000
100360.0000  100950.0000
99580.0000  100020.0000
98880.0000  99200.0000
98260.0000  98480.0000
97890.0000  98050.0000
98380.0000  98490.0000
99660.0000  99710.0000
100620.0000  100620.0000
100590.0000  100550.0000
100360.0000  100310.0000
100840.0000  100800.0000
101530.0000  101510.0000
101200.0000  101190.0000
99770.0000  99790.0000
98760.0000  98800.0000
99410.0000  99450.0000
101020.0000  101020.0000
101800.0000  101770.0000
101450.0000  101460.0000
101410.0000  101570.0000
102170.0000  102550.0000
102240.0000  102820.0000
100760.0000  101440.0000
99260.0000  99910.0000
99250.0000  99810.0000
99890.0000  100340.0000
99360.0000  99720.0000
97370.0000  97650.0000
94830.0000  95040.0000
92620.0000  92760.0000
91840.0000  91920.0000
93570.0000  93600.0000
96540.0000  96500.0000
96840.0000  96700.0000
92810.0000  92620.0000
88070.0000  87880.0000
86450.0000  86280.0000
87630.0000  87490.0000
89040.0000  88930.0000
89980.0000  89880.0000
91510.0000  91410.0000
93190.0000  93080.0000
93120.0000  93030.0000
91410.0000  91360.0000
90690.0000  90710.0000
92910.0000  93020.0000
97190.0000  97400.0000
100700.0000  100980.0000
101490.0000  101800.0000
100500.0000  100790.0000
99950.0000  100250.0000
100350.0000  100720.0000
99920.0000  100380.0000
97340.0000  97930.0000
94250.0000  94960.0000
93390.0000  94220.0000
95410.0000  96350.0000
98180.0000  99210.0000
99190.0000  100250.0000
98280.0000  99330.0000
97210.0000  98290.0000
97110.0000  98290.0000
97380.0000  98710.0000
97050.0000  98500.0000
96290.0000  97710.0000
96020.0000  97280.0000
96490.0000  97570.0000
97020.0000  98000.0000
97020.0000  97990.0000
96780.0000  97810.0000
96880.0000  97970.0000
97370.0000  98490.0000
97720.0000  98830.0000
97490.0000  98540.0000
96870.0000  97850.0000
96610.0000  97530.0000
97160.0000  98020.0000
98060.0000  98860.0000
98730.0000  99360.0000
99370.0000  99690.0000
100370.0000  100220.0000
100630.0000  99980.0000
98310.0000  97310.0000
93810.0000  92710.0000
90030.0000  89020.0000
88890.0000  87990.0000
89530.0000  88720.0000
90250.0000  89510.0000
91010.0000  90350.0000
92670.0000  92070.0000
94600.0000  94040.0000
95210.0000  94680.0000
94720.0000  94240.0000
95090.0000  94670.0000
96870.0000  96530.0000
98460.0000  98220.0000
98730.0000  98630.0000
98660.0000  98660.0000
99200.0000  99280.0000
99840.0000  99960.0000
100080.0000  100180.0000
100540.0000  100580.0000
101420.0000  101370.0000
101510.0000  101320.0000
99980.0000  99650.0000
97840.0000  97410.0000
96260.0000  95820.0000
95130.0000  94740.0000
94140.0000  93870.0000
94130.0000  93980.0000
95920.0000  95910.0000
98660.0000  98840.0000
100410.0000  100910.0000
100330.0000  101250.0000
99340.0000  100730.0000
98630.0000  100450.0000
98480.0000  100560.0000
98550.0000  100660.0000
98660.0000  100580.0000
98910.0000  100540.0000
99330.0000  100680.0000
99760.0000  100910.0000
100010.0000  101010.0000
100070.0000  100950.0000
100120.0000  100890.0000
100360.0000  100990.0000
100830.0000  101270.0000
101390.0000  101580.0000
101890.0000  101780.0000
102160.0000  101810.0000
102010.0000  101610.0000
101370.0000  101160.0000
100560.0000  100750.0000
100090.0000  100760.0000
100200.0000  101340.0000
100630.0000  102270.0000
100440.0000  102340.0000
99600.0000  101650.0000
99010.0000  101070.0000
99130.0000  101050.0000
99390.0000  101050.0000
99430.0000  100790.0000
99540.0000  100600.0000
99600.0000  100400.0000
99320.0000  99920.0000
99120.0000  99600.0000
99240.0000  99640.0000
99110.0000  99440.0000
98630.0000  98860.0000
98620.0000  98750.0000
99050.0000  99080.0000
99040.0000  98970.0000
98870.0000  98740.0000
99780.0000  99650.0000
101650.0000  101540.0000
102770.0000  102720.0000
102080.0000  102100.0000
100240.0000  100360.0000
98830.0000  99020.0000
98990.0000  99230.0000
100340.0000  100600.0000
101130.0000  101420.0000
100470.0000  100820.0000
99530.0000  99990.0000
99630.0000  100200.0000
100740.0000  101390.0000
102290.0000  102970.0000
103330.0000  103960.0000
101610.0000  102100.0000
96180.0000  96500.0000
90660.0000  90870.0000
89150.0000  89310.0000
89980.0000  90080.0000
87710.0000  87690.0000
82720.0000  82630.0000
81930.0000  81820.0000
88100.0000  88000.0000
94750.0000  94610.0000
94120.0000  93950.0000
89680.0000  89530.0000
88920.0000  88790.0000
91570.0000  91460.0000
92680.0000  92580.0000
91960.0000  91860.0000
93250.0000  93150.0000
96660.0000  96550.0000
98140.0000  98050.0000
96130.0000  96080.0000
93630.0000  93640.0000
93560.0000  93650.0000
96040.0000  96200.0000
99140.0000  99350.0000
100670.0000  100870.0000
100370.0000  100560.0000
100000.0000  100220.0000
100410.0000  100730.0000
100200.0000  100680.0000
98370.0000  99010.0000
96610.0000  97390.0000
96920.0000  97810.0000
98710.0000  99640.0000
99670.0000  100590.0000
99040.0000  99910.0000
98150.0000  98990.0000
98170.0000  99020.0000
98660.0000  99580.0000
98670.0000  99670.0000
98060.0000  99130.0000
97560.0000  98630.0000
97570.0000  98600.0000
97710.0000  98720.0000
97530.0000  98570.0000
97310.0000  98430.0000
97470.0000  98680.0000
97740.0000  99040.0000
97740.0000  99080.0000
97810.0000  99150.0000
98360.0000  99630.0000
98930.0000  100060.0000
98920.0000  99910.0000
98770.0000  99640.0000
98960.0000  99720.0000
99050.0000  99670.0000
98870.0000  99230.0000
99420.0000  99380.0000
100990.0000  100430.0000
101530.0000  100480.0000
99010.0000  97760.0000
94420.0000  93260.0000
90100.0000  89120.0000
86760.0000  85930.0000
84290.0000  83570.0000
83730.0000  83110.0000
86400.0000  85830.0000
91150.0000  90620.0000
94470.0000  94000.0000
94760.0000  94410.0000
94510.0000  94250.0000
96040.0000  95810.0000
98220.0000  98020.0000
98970.0000  98860.0000
98620.0000  98640.0000
98500.0000  98610.0000
98530.0000  98650.0000
98520.0000  98620.0000
99460.0000  99510.0000
101400.0000  101330.0000
102080.0000  101800.0000
100020.0000  99490.0000
96880.0000  96200.0000
94910.0000  94190.0000
94200.0000  93570.0000
93970.0000  93460.0000
94260.0000  93880.0000
95510.0000  95260.0000
97370.0000  97280.0000
99150.0000  99260.0000
100480.0000  100810.0000
101180.0000  101740.0000
101070.0000  101890.0000
100480.0000  101540.0000
100110.0000  101300.0000
100260.0000  101430.0000
100600.0000  101650.0000
100720.0000  101650.0000
100650.0000  101520.0000
100640.0000  101520.0000
100770.0000  101660.0000
100980.0000  101850.0000
101290.0000  102080.0000
101570.0000  102230.0000
101630.0000  102030.0000
101430.0000  101520.0000
101330.0000  101170.0000
101570.0000  101370.0000
101770.0000  101780.0000
101390.0000  101830.0000
100680.0000  101590.0000
100410.0000  101730.0000
100390.0000  101940.0000
101140.0000  102900.0000
100200.0000  102020.0000
98110.0000  99810.0000
96570.0000  98060.0000
95820.0000  97110.0000
95630.0000  96720.0000
96100.0000  96960.0000
96490.0000  97100.0000
96160.0000  96600.0000
96350.0000  96780.0000
97920.0000  98430.0000
99110.0000  99650.0000
98820.0000  99250.0000
98680.0000  98920.0000
99560.0000  99640.0000
100280.0000  100230.0000
100590.0000  100450.0000
101260.0000  101050.0000
101900.0000  101680.0000
101950.0000  101810.0000
101980.0000  101950.0000
101950.0000  102040.0000
101140.0000  101350.0000
100350.0000  100680.0000
100730.0000  101190.0000
101330.0000  101880.0000
100500.0000  101120.0000
98580.0000  99230.0000
96660.0000  97300.0000
95270.0000  95880.0000
95250.0000  95840.0000
96160.0000  96710.0000
93730.0000  94130.0000
85540.0000  85700.0000
77780.0000  77760.0000
77610.0000  77540.0000
83530.0000  83420.0000
86030.0000  85840.0000
81690.0000  81440.0000
79170.0000  78930.0000
83670.0000  83470.0000
89200.0000  89000.0000
88500.0000  88320.0000
86060.0000  85920.0000
88650.0000  88530.0000
93300.0000  93190.0000
93470.0000  93370.0000
91260.0000  91160.0000
92420.0000  92320.0000
96050.0000  95940.0000
97570.0000  97490.0000
96560.0000  96520.0000
95310.0000  95300.0000
94520.0000  94530.0000
94720.0000  94760.0000
96820.0000  96880.0000
99690.0000  99730.0000
101050.0000  101070.0000
100920.0000  101010.0000
100740.0000  101000.0000
100460.0000  100950.0000
99630.0000  100350.0000
99100.0000  99990.0000
99380.0000  100340.0000
99460.0000  100380.0000
98750.0000  99540.0000
98250.0000  98950.0000
98750.0000  99390.0000
99400.0000  100050.0000
99230.0000  99940.0000
98570.0000  99350.0000
98240.0000  99100.0000
98410.0000  99320.0000
98670.0000  99600.0000
98630.0000  99590.0000
98350.0000  99340.0000
98290.0000  99330.0000
98690.0000  99800.0000
98910.0000  100110.0000
98340.0000  99610.0000
97720.0000  98980.0000
98080.0000  99260.0000
98910.0000  99960.0000
98980.0000  99920.0000
98720.0000  99580.0000
99230.0000  99970.0000
99880.0000  100470.0000
99530.0000  99920.0000
99090.0000  99160.0000
100080.0000  99640.0000
101720.0000  100690.0000
101490.0000  100120.0000
98470.0000  97150.0000
94110.0000  93030.0000
90040.0000  89170.0000
86750.0000  86030.0000
84670.0000  84080.0000
85130.0000  84620.0000
88660.0000  88180.0000
92790.0000  92350.0000
94130.0000  93840.0000
93460.0000  93350.0000
94240.0000  94210.0000
96680.0000  96670.0000
97910.0000  97920.0000
97220.0000  97280.0000
96800.0000  96870.0000
97480.0000  97490.0000
98120.0000  98060.0000
98440.0000  98330.0000
99100.0000  98900.0000
99580.0000  99180.0000
98840.0000  98200.0000
97270.0000  96470.0000
96090.0000  95260.0000
96000.0000  95270.0000
97180.0000  96560.0000
99150.0000  98570.0000
100430.0000  99920.0000
100210.0000  99820.0000
99750.0000  99520.0000
100430.0000  100330.0000
101630.0000  101620.0000
101960.0000  102050.0000
101460.0000  101660.0000
101010.0000  101270.0000
100920.0000  101160.0000
100890.0000  101080.0000
100790.0000  100990.0000
100800.0000  101160.0000
101050.0000  101660.0000
101210.0000  102040.0000
101010.0000  101930.0000
100760.0000  101650.0000
100940.0000  101660.0000
101500.0000  101950.0000
101970.0000  102120.0000
102130.0000  102090.0000
102230.0000  102180.0000
102350.0000  102500.0000
101940.0000  102440.0000
100710.0000  101620.0000
99840.0000  101100.0000
100470.0000  101710.0000
98720.0000  100070.0000
95180.0000  96440.0000
90650.0000  91730.0000
88110.0000  89010.0000
88750.0000  89570.0000
91960.0000  92720.0000
96250.0000  96870.0000
98270.0000  98680.0000
96380.0000  96630.0000
94600.0000  94890.0000
96360.0000  96860.0000
99020.0000  99730.0000
99390.0000  100120.0000
99030.0000  99630.0000
99420.0000  99880.0000
99660.0000  99930.0000
100170.0000  100220.0000
101860.0000  101700.0000
103220.0000  102970.0000
103200.0000  102990.0000
102970.0000  102830.0000
102540.0000  102500.0000
101320.0000  101420.0000
100810.0000  101100.0000
101680.0000  102170.0000
101140.0000  101770.0000
98020.0000  98670.0000
95740.0000  96430.0000
96380.0000  97130.0000
97140.0000  97890.0000
95900.0000  96570.0000
94860.0000  95430.0000
94510.0000  94940.0000
91460.0000  91640.0000
85870.0000  85830.0000
82280.0000  82130.0000
81200.0000  81020.0000
78900.0000  78660.0000
75810.0000  75520.0000
76820.0000  76500.0000
82400.0000  82110.0000
86380.0000  86130.0000
85500.0000  85300.0000
85280.0000  85120.0000
89290.0000  89170.0000
92820.0000  92720.0000
92090.0000  92000.0000
91810.0000  91720.0000
95370.0000  95270.0000
98420.0000  98330.0000
97830.0000  97770.0000
97200.0000  97120.0000
98080.0000  97960.0000
97850.0000  97650.0000
96890.0000  96620.0000
98100.0000  97790.0000
100550.0000  100220.0000
101310.0000  101000.0000
100680.0000  100470.0000
100360.0000  100360.0000
100260.0000  100580.0000
99960.0000  100590.0000
99870.0000  100730.0000
100000.0000  100970.0000
99830.0000  100820.0000
99590.0000  100500.0000
99790.0000  100620.0000
100100.0000  100850.0000
99870.0000  100550.0000
99440.0000  100080.0000
99590.0000  100230.0000
100040.0000  100670.0000
99900.0000  100540.0000
99320.0000  99960.0000
99160.0000  99820.0000
99380.0000  100050.0000
99270.0000  99960.0000
98940.0000  99670.0000
99090.0000  99870.0000
99510.0000  100330.0000
99590.0000  100430.0000
99490.0000  100300.0000
99420.0000  100190.0000
99120.0000  99900.0000
98900.0000  99690.0000
99330.0000  100050.0000
100020.0000  100570.0000
100260.0000  100630.0000
100290.0000  100370.0000
100540.0000  100090.0000
101150.0000  100030.0000
102210.0000  100670.0000
102790.0000  101280.0000
101350.0000  100090.0000
98380.0000  97330.0000
95240.0000  94330.0000
91340.0000  90630.0000
87050.0000  86530.0000
85690.0000  85300.0000
88600.0000  88280.0000
92070.0000  91830.0000
93040.0000  92940.0000
93850.0000  93870.0000
96420.0000  96500.0000
98260.0000  98330.0000
97560.0000  97610.0000
96700.0000  96730.0000
97570.0000  97550.0000
98740.0000  98630.0000
98640.0000  98410.0000
98090.0000  97750.0000
98280.0000  97810.0000
98730.0000  98120.0000
98490.0000  97800.0000
97700.0000  96990.0000
97420.0000  96750.0000
98700.0000  98050.0000
101170.0000  100490.0000
102700.0000  101970.0000
102120.0000  101380.0000
101150.0000  100380.0000
101370.0000  100530.0000
101990.0000  101050.0000
102080.0000  101110.0000
102080.0000  101160.0000
102180.0000  101330.0000
102100.0000  101360.0000
102000.0000  101450.0000
101930.0000  101660.0000
101690.0000  101800.0000
101500.0000  102020.0000
101560.0000  102390.0000
101710.0000  102680.0000
101870.0000  102820.0000
102100.0000  102840.0000
102310.0000  102740.0000
102610.0000  102770.0000
102770.0000  102830.0000
102450.0000  102550.0000
102270.0000  102500.0000
102860.0000  103320.0000
103060.0000  103820.0000
101930.0000  102970.0000
99300.0000  100000.0000
96520.0000  97280.0000
93700.0000  94380.0000
91480.0000  92060.0000
91510.0000  92040.0000
93520.0000  94000.0000
95800.0000  96160.0000
97360.0000  97580.0000
96860.0000  97000.0000
94580.0000  94670.0000
94600.0000  94730.0000
98310.0000  98660.0000
101050.0000  101680.0000
100790.0000  101620.0000
101030.0000  101950.0000
101330.0000  102210.0000
98700.0000  99330.0000
96230.0000  96490.0000
97950.0000  97930.0000
101790.0000  101620.0000
103610.0000  103360.0000
103050.0000  102780.0000
101860.0000  101650.0000
101270.0000  101200.0000
102000.0000  102100.0000
103400.0000  103690.0000
103310.0000  103770.0000
100710.0000  101290.0000
98030.0000  98700.0000
97810.0000  98530.0000
97270.0000  97910.0000
92230.0000  92630.0000
86280.0000  86460.0000
85500.0000  85580.0000
88900.0000  88940.0000
91240.0000  91190.0000
90370.0000  90240.0000
86690.0000  86500.0000
81540.0000  81300.0000
78570.0000  78270.0000
79960.0000  79600.0000
83340.0000  82960.0000
85730.0000  85370.0000
87620.0000  87300.0000
89910.0000  89650.0000
90810.0000  90640.0000
89240.0000  89140.0000
88750.0000  88690.0000
93220.0000  93180.0000
99530.0000  99500.0000
100230.0000  100210.0000
96530.0000  96500.0000
95650.0000  95560.0000
97650.0000  97440.0000
98190.0000  97800.0000
98030.0000  97440.0000
99500.0000  98790.0000
100760.0000  100030.0000
100590.0000  99900.0000
100720.0000  100070.0000
101210.0000  100730.0000
100910.0000  100810.0000
100460.0000  100810.0000
100390.0000  101100.0000
100100.0000  101040.0000
99780.0000  100830.0000
99950.0000  100980.0000
100180.0000  101130.0000
100030.0000  100880.0000
99860.0000  100600.0000
100000.0000  100630.0000
100270.0000  100770.0000
100360.0000  100730.0000
100200.0000  100430.0000
100000.0000  100120.0000
100130.0000  100190.0000
100510.0000  100540.0000
100460.0000  100510.0000
99900.0000  100000.0000
99670.0000  99820.0000
99920.0000  100120.0000
99900.0000  100160.0000
99680.0000  100020.0000
99890.0000  100320.0000
100380.0000  100920.0000
100590.0000  101250.0000
100350.0000  101020.0000
99760.0000  100300.0000
99730.0000  100040.0000
100720.0000  100670.0000
101150.0000  100500.0000
100490.0000  99190.0000
101220.0000  99580.0000
102920.0000  101390.0000
100780.0000  99560.0000
94940.0000  93960.0000
90810.0000  89960.0000
88410.0000  87720.0000
84040.0000  83590.0000
79820.0000  79600.0000
80470.0000  80360.0000
85030.0000  84940.0000
89130.0000  89080.0000
91740.0000  91790.0000
94320.0000  94480.0000
96610.0000  96760.0000
97680.0000  97770.0000
98010.0000  98050.0000
98500.0000  98490.0000
99150.0000  99090.0000
99430.0000  99310.0000
99380.0000  99240.0000
99400.0000  99270.0000
98940.0000  98780.0000
97830.0000  97600.0000
97430.0000  97090.0000
98360.0000  97960.0000
99740.0000  99320.0000
100950.0000  100470.0000
101720.0000  101070.0000
101800.0000  100900.0000
101970.0000  100720.0000
102630.0000  100990.0000
102830.0000  100900.0000
102600.0000  100620.0000
102770.0000  100980.0000
102730.0000  101280.0000
102160.0000  101140.0000
102150.0000  101560.0000
102460.0000  102330.0000
102140.0000  102470.0000
101780.0000  102480.0000
101820.0000  102750.0000
101780.0000  102800.0000
101940.0000  102880.0000
102320.0000  102990.0000
102140.0000  102450.0000
102040.0000  102110.0000
102860.0000  102860.0000
103070.0000  103090.0000
101910.0000  101960.0000
101480.0000  101630.0000
102230.0000  102550.0000
101690.0000  102230.0000
94720.0000  94990.0000
96890.0000  97230.0000
98700.0000  98990.0000
99520.0000  99730.0000
99940.0000  100140.0000
99770.0000  99870.0000
98080.0000  97910.0000
95170.0000  94800.0000
92200.0000  91820.0000
91650.0000  91350.0000
95890.0000  95710.0000
101090.0000  101150.0000
100370.0000  100750.0000
97310.0000  97960.0000
98660.0000  99510.0000
99710.0000  100580.0000
93760.0000  94320.0000
86890.0000  87080.0000
87310.0000  87260.0000
94330.0000  94110.0000
100660.0000  100260.0000
101490.0000  100990.0000
100720.0000  100300.0000
102320.0000  102070.0000
102530.0000  102440.0000
99280.0000  99310.0000
98250.0000  98420.0000
99160.0000  99470.0000
94160.0000  94450.0000
85120.0000  85260.0000
79140.0000  79120.0000
75210.0000  75020.0000
72430.0000  72120.0000
74570.0000  74240.0000
80670.0000  80420.0000
85400.0000  85180.0000
87940.0000  87690.0000
88920.0000  88650.0000
87640.0000  87390.0000
87160.0000  86910.0000
88800.0000  88490.0000
88670.0000  88290.0000
86990.0000  86590.0000
87730.0000  87380.0000
89250.0000  88980.0000
87760.0000  87580.0000
85740.0000  85640.0000
88090.0000  88050.0000
94680.0000  94700.0000
99050.0000  99120.0000
96440.0000  96470.0000
92510.0000  92470.0000
94120.0000  94010.0000
98750.0000  98550.0000
100590.0000  100160.0000
100450.0000  99690.0000
100470.0000  99510.0000
99640.0000  98670.0000
99320.0000  98350.0000
100970.0000  99870.0000
101800.0000  100680.0000
100820.0000  100050.0000
100630.0000  100460.0000
101090.0000  101510.0000
100630.0000  101460.0000
100230.0000  101280.0000
100450.0000  101570.0000
100310.0000  101380.0000
100060.0000  101000.0000
100450.0000  101240.0000
100830.0000  101420.0000
100460.0000  100830.0000
100090.0000  100220.0000
100520.0000  100390.0000
101050.0000  100690.0000
100800.0000  100290.0000
100430.0000  99840.0000
100630.0000  100030.0000
100950.0000  100430.0000
100980.0000  100590.0000
100790.0000  100560.0000
100470.0000  100400.0000
100300.0000  100410.0000
100340.0000  100610.0000
100110.0000  100530.0000
99940.0000  100510.0000
100340.0000  100970.0000
100510.0000  101010.0000
100350.0000  100510.0000
101000.0000  100670.0000
101720.0000  100740.0000
101420.0000  99840.0000
102050.0000  100250.0000
103210.0000  101600.0000
99230.0000  98000.0000
90400.0000  89480.0000
84850.0000  84100.0000
84850.0000  84240.0000
84690.0000  84230.0000
81230.0000  80970.0000
78190.0000  78110.0000
78960.0000  79000.0000
83640.0000  83710.0000
89880.0000  89960.0000
94270.0000  94420.0000
96340.0000  96550.0000
98110.0000  98320.0000
99210.0000  99420.0000
98860.0000  99080.0000
98810.0000  99100.0000
99330.0000  99720.0000
98880.0000  99420.0000
98020.0000  98650.0000
97480.0000  98100.0000
97150.0000  97630.0000
98240.0000  98540.0000
100680.0000  100890.0000
101870.0000  101980.0000
101590.0000  101470.0000
101750.0000  101220.0000
102090.0000  101110.0000
102190.0000  100790.0000
102610.0000  100840.0000
102780.0000  100810.0000
102720.0000  100800.0000
103180.0000  101550.0000
103200.0000  102050.0000
102560.0000  101920.0000
102610.0000  102410.0000
102740.0000  102950.0000
102150.0000  102740.0000
102220.0000  103120.0000
102670.0000  103720.0000
102070.0000  103070.0000
101850.0000  102640.0000
103000.0000  103440.0000
103330.0000  103440.0000
102560.0000  102500.0000
103020.0000  102900.0000
103860.0000  103680.0000
101790.0000  101570.0000
97370.0000  97190.0000
94110.0000  94050.0000
93460.0000  93560.0000
97190.0000  97330.0000
102420.0000  102620.0000
103880.0000  103990.0000
102670.0000  102640.0000
100920.0000  100820.0000
99930.0000  99720.0000
99910.0000  99500.0000
99410.0000  98820.0000
96980.0000  96370.0000
95360.0000  94860.0000
97640.0000  97370.0000
98670.0000  98800.0000
92950.0000  93420.0000
87390.0000  88020.0000
87790.0000  88450.0000
88590.0000  89100.0000
84570.0000  84740.0000
79960.0000  79850.0000
81150.0000  80910.0000
90850.0000  90470.0000
103030.0000  102420.0000
105060.0000  104300.0000
99730.0000  99060.0000
99840.0000  99360.0000
102990.0000  102700.0000
100760.0000  100600.0000
97710.0000  97670.0000
94050.0000  94040.0000
81030.0000  80910.0000
68060.0000  67800.0000
68310.0000  67970.0000
78730.0000  78330.0000
88710.0000  88220.0000
94680.0000  94150.0000
94920.0000  94470.0000
89700.0000  89330.0000
86430.0000  86090.0000
84060.0000  83780.0000
77480.0000  77280.0000
73780.0000  73620.0000
78650.0000  78460.0000
85470.0000  85170.0000
87090.0000  86770.0000
85900.0000  85670.0000
85230.0000  85120.0000
86560.0000  86510.0000
90910.0000  90890.0000
96560.0000  96610.0000
100450.0000  100600.0000
100760.0000  100930.0000
97460.0000  97530.0000
94870.0000  94830.0000
97720.0000  97620.0000
102840.0000  102620.0000
103430.0000  102920.0000
101090.0000  100210.0000
100220.0000  99090.0000
100270.0000  99040.0000
100930.0000  99530.0000
102200.0000  100520.0000
101900.0000  100100.0000
100750.0000  99280.0000
101000.0000  100210.0000
101130.0000  101090.0000
100370.0000  100930.0000
100440.0000  101400.0000
100850.0000  102040.0000
100540.0000  101790.0000
100340.0000  101540.0000
100470.0000  101520.0000
100550.0000  101360.0000
100720.0000  101260.0000
100930.0000  101170.0000
101050.0000  100990.0000
101130.0000  100820.0000
101090.0000  100580.0000
101120.0000  100490.0000
101270.0000  100610.0000
101190.0000  100580.0000
101010.0000  100530.0000
101070.0000  100790.0000
101180.0000  101130.0000
101320.0000  101490.0000
101480.0000  101840.0000
101140.0000  101640.0000
100670.0000  101260.0000
101000.0000  101600.0000
101450.0000  101840.0000
101090.0000  101040.0000
100900.0000  100300.0000
101460.0000  100210.0000
101620.0000  99830.0000
101610.0000  99670.0000
102250.0000  100530.0000
100670.0000  99310.0000
93780.0000  92760.0000
85390.0000  84640.0000
81600.0000  81010.0000
82650.0000  82160.0000
83280.0000  82920.0000
79850.0000  79740.0000
76280.0000  76400.0000
78770.0000  78950.0000
87240.0000  87350.0000
94520.0000  94590.0000
97050.0000  97240.0000
98710.0000  99030.0000
100140.0000  100560.0000
99850.0000  100440.0000
99900.0000  100710.0000
99810.0000  100830.0000
97420.0000  98530.0000
95950.0000  97090.0000
97770.0000  98900.0000
99760.0000  100750.0000
100630.0000  101340.0000
101560.0000  102000.0000
101480.0000  101620.0000
100860.0000  100540.0000
101580.0000  100740.0000
102260.0000  101070.0000
102050.0000  100720.0000
102540.0000  101170.0000
103130.0000  101790.0000
102940.0000  101740.0000
103090.0000  102150.0000
103250.0000  102690.0000
102930.0000  102740.0000
103090.0000  103260.0000
103020.0000  103510.0000
102180.0000  102930.0000
102150.0000  103050.0000
102670.0000  103600.0000
102440.0000  103260.0000
102300.0000  102860.0000
102770.0000  103030.0000
102970.0000  103030.0000
102670.0000  102610.0000
102500.0000  102390.0000
102940.0000  102770.0000
102050.0000  101840.0000
97200.0000  97040.0000
91740.0000  91660.0000
91760.0000  91770.0000
100870.0000  100880.0000
101170.0000  101220.0000
98750.0000  98770.0000
98260.0000  98170.0000
99730.0000  99500.0000
100780.0000  100430.0000
101290.0000  100850.0000
101790.0000  101290.0000
101170.0000  100680.0000
100100.0000  99710.0000
100180.0000  100070.0000
98010.0000  98350.0000
92250.0000  92920.0000
89180.0000  89910.0000
89990.0000  90620.0000
90490.0000  90860.0000
90920.0000  90930.0000
89820.0000  89610.0000
84980.0000  84740.0000
84490.0000  84190.0000
93160.0000  92650.0000
99260.0000  98540.0000
94330.0000  93590.0000
90660.0000  90050.0000
95340.0000  94910.0000
99720.0000  99450.0000
97070.0000  96890.0000
88270.0000  88120.0000
73350.0000  73160.0000
61060.0000  60820.0000
61070.0000  60800.0000
71060.0000  70760.0000
80480.0000  80110.0000
81210.0000  80850.0000
71730.0000  71470.0000
61890.0000  61680.0000
62070.0000  61870.0000
67030.0000  66850.0000
65120.0000  65010.0000
61590.0000  61500.0000
65500.0000  65380.0000
74850.0000  74630.0000
82920.0000  82660.0000
86040.0000  85910.0000
86660.0000  86680.0000
90550.0000  90660.0000
97810.0000  97980.0000
102180.0000  102430.0000
102290.0000  102600.0000
101900.0000  102200.0000
100960.0000  101130.0000
99200.0000  99250.0000
100030.0000  99960.0000
102260.0000  102020.0000
100300.0000  99790.0000
96760.0000  95930.0000
97570.0000  96440.0000
100670.0000  99210.0000
101930.0000  100100.0000
101710.0000  99600.0000
101210.0000  99100.0000
101300.0000  99580.0000
101810.0000  100730.0000
101240.0000  100860.0000
100640.0000  100920.0000
100970.0000  101750.0000
100650.0000  101770.0000
100210.0000  101520.0000
100720.0000  102100.0000
100690.0000  101990.0000
100230.0000  101340.0000
100690.0000  101560.0000
101150.0000  101740.0000
100900.0000  101230.0000
100890.0000  100980.0000
101350.0000  101230.0000
101760.0000  101460.0000
101810.0000  101420.0000
101610.0000  101210.0000
101610.0000  101280.0000
101800.0000  101600.0000
101600.0000  101600.0000
101150.0000  101360.0000
101140.0000  101550.0000
101550.0000  102050.0000
101560.0000  102110.0000
101140.0000  101610.0000
101040.0000  101240.0000
101360.0000  101120.0000
101620.0000  100880.0000
101960.0000  100660.0000
102280.0000  100500.0000
101780.0000  99870.0000
101560.0000  99840.0000
102650.0000  101240.0000
100100.0000  99040.0000
90540.0000  89820.0000
82080.0000  81570.0000
81310.0000  80890.0000
83280.0000  82960.0000
80600.0000  80480.0000
76470.0000  76560.0000
78430.0000  78590.0000
87040.0000  87130.0000
95180.0000  95240.0000
97930.0000  98140.0000
98790.0000  99160.0000
100170.0000  100700.0000
100600.0000  101370.0000
100110.0000  101150.0000
98630.0000  99790.0000
96160.0000  97290.0000
96180.0000  97280.0000
99680.0000  100750.0000
101990.0000  102820.0000
101600.0000  101970.0000
101530.0000  101440.0000
101880.0000  101400.0000
101920.0000  101090.0000
102560.0000  101490.0000
102930.0000  101820.0000
102570.0000  101560.0000
102990.0000  102090.0000
103460.0000  102680.0000
103100.0000  102460.0000
103140.0000  102700.0000
103240.0000  103080.0000
102720.0000  102860.0000
102570.0000  102990.0000
102710.0000  103360.0000
102660.0000  103450.0000
102550.0000  103330.0000
102150.0000  102830.0000
102360.0000  102910.0000
103030.0000  103410.0000
102360.0000  102560.0000
102100.0000  102170.0000
103450.0000  103430.0000
103080.0000  103000.0000
101810.0000  101710.0000
102700.0000  102590.0000
101930.0000  101840.0000
98180.0000  98100.0000
97750.0000  97710.0000
94240.0000  94130.0000
93220.0000  93070.0000
93610.0000  93410.0000
96680.0000  96400.0000
100210.0000  99830.0000
102160.0000  101670.0000
102130.0000  101590.0000
101420.0000  100920.0000
101140.0000  100760.0000
101270.0000  101060.0000
101920.0000  101960.0000
101400.0000  101740.0000
99990.0000  100550.0000
100900.0000  101520.0000
100280.0000  100800.0000
96370.0000  96700.0000
97600.0000  97710.0000
100390.0000  100340.0000
92170.0000  92120.0000
80930.0000  80850.0000
79750.0000  79520.0000
87220.0000  86760.0000
91780.0000  91180.0000
88720.0000  88170.0000
87280.0000  86910.0000
87150.0000  86920.0000
80300.0000  80100.0000
74860.0000  74670.0000
76490.0000  76300.0000
74040.0000  73830.0000
63300.0000  63130.0000
54240.0000  54080.0000
52270.0000  52100.0000
54480.0000  54340.0000
53320.0000  53240.0000
49470.0000  49420.0000
50320.0000  50260.0000
54990.0000  54940.0000
57820.0000  57790.0000
58950.0000  58930.0000
61260.0000  61220.0000
67550.0000  67420.0000
78140.0000  77990.0000
86440.0000  86390.0000
90170.0000  90240.0000
95220.0000  95420.0000
100310.0000  100610.0000
101230.0000  101600.0000
100890.0000  101320.0000
101430.0000  101880.0000
101140.0000  101490.0000
99610.0000  99750.0000
98980.0000  98870.0000
99700.0000  99360.0000
98770.0000  98170.0000
97130.0000  96170.0000
98800.0000  97420.0000
101490.0000  99750.0000
101740.0000  99730.0000
101370.0000  99260.0000
101500.0000  99590.0000
101580.0000  100140.0000
101380.0000  100500.0000
100880.0000  100520.0000
101060.0000  101250.0000
101470.0000  102150.0000
100860.0000  101870.0000
100610.0000  101840.0000
101110.0000  102440.0000
101060.0000  102310.0000
101060.0000  102160.0000
101420.0000  102330.0000
101340.0000  102040.0000
101450.0000  101920.0000
101900.0000  102140.0000
101850.0000  101870.0000
101570.0000  101420.0000
101660.0000  101420.0000
101990.0000  101740.0000
102200.0000  102000.0000
102160.0000  102080.0000
102240.0000  102310.0000
102350.0000  102600.0000
102060.0000  102450.0000
101820.0000  102280.0000
101920.0000  102360.0000
101850.0000  102180.0000
101860.0000  101950.0000
102230.0000  101990.0000
102030.0000  101450.0000
101390.0000  100440.0000
101730.0000  100430.0000
102040.0000  100610.0000
101260.0000  99900.0000
101840.0000  100620.0000
102170.0000  101190.0000
97330.0000  96670.0000
92020.0000  91530.0000
91460.0000  91030.0000
89550.0000  89240.0000
83080.0000  82950.0000
79580.0000  79610.0000
82700.0000  82810.0000
89320.0000  89400.0000
95970.0000  96050.0000
99850.0000  100070.0000
100380.0000  100800.0000
100620.0000  101280.0000
101230.0000  102160.0000
99830.0000  100870.0000
97430.0000  98400.0000
97310.0000  98150.0000
99570.0000  100280.0000
101670.0000  102180.0000
102090.0000  102260.0000
101690.0000  101440.0000
101970.0000  101380.0000
102630.0000  101840.0000
102630.0000  101770.0000
102550.0000  101700.0000
102810.0000  102070.0000
102910.0000  102290.0000
102980.0000  102460.0000
102950.0000  102550.0000
102860.0000  102600.0000
103110.0000  103060.0000
103180.0000  103360.0000
102960.0000  103370.0000
102880.0000  103440.0000
102470.0000  103120.0000
102480.0000  103130.0000
102990.0000  103570.0000
102390.0000  102910.0000
102040.0000  102500.0000
102830.0000  103190.0000
102600.0000  102830.0000
102220.0000  102340.0000
102890.0000  102920.0000
102430.0000  102400.0000
101980.0000  101940.0000
103020.0000  102970.0000
101460.0000  101400.0000
97040.0000  96960.0000
94710.0000  94620.0000
91360.0000  91150.0000
93710.0000  93400.0000
98300.0000  97860.0000
100490.0000  99970.0000
99020.0000  98520.0000
99430.0000  98920.0000
102180.0000  101650.0000
103500.0000  103020.0000
102690.0000  102390.0000
100990.0000  100900.0000
100690.0000  100780.0000
102010.0000  102270.0000
102690.0000  103020.0000
102390.0000  102710.0000
98430.0000  98700.0000
92390.0000  92640.0000
93430.0000  93610.0000
99620.0000  99660.0000
100590.0000  100570.0000
94160.0000  94170.0000
84180.0000  84150.0000
80490.0000  80300.0000
86180.0000  85800.0000
89750.0000  89340.0000
90320.0000  90070.0000
90570.0000  90430.0000
80700.0000  80550.0000
74390.0000  74180.0000
87210.0000  86940.0000
100660.0000  100360.0000
87400.0000  87190.0000
64920.0000  64800.0000
52360.0000  52290.0000
50120.0000  50070.0000
52740.0000  52730.0000
54890.0000  54890.0000
54350.0000  54370.0000
52450.0000  52470.0000
52420.0000  52430.0000
54230.0000  54260.0000
58070.0000  58090.0000
69200.0000  69170.0000
84450.0000  84480.0000
89640.0000  89720.0000
90340.0000  90420.0000
97120.0000  97310.0000
101530.0000  101910.0000
100310.0000  100800.0000
101010.0000  101630.0000
102100.0000  102810.0000
101260.0000  101930.0000
100550.0000  101020.0000
99600.0000  99770.0000
99310.0000  99170.0000
100170.0000  99650.0000
100750.0000  99680.0000
101570.0000  99990.0000
101930.0000  100150.0000
101500.0000  99730.0000
101830.0000  100120.0000
102010.0000  100540.0000
101550.0000  100490.0000
101420.0000  100780.0000
101360.0000  101100.0000
101210.0000  101340.0000
100950.0000  101440.0000
100920.0000  101670.0000
101330.0000  102240.0000
101060.0000  102030.0000
100680.0000  101600.0000
101310.0000  102120.0000
101560.0000  102250.0000
101250.0000  101790.0000
101640.0000  101990.0000
101980.0000  102130.0000
101920.0000  101910.0000
102240.0000  102140.0000
102450.0000  102310.0000
102320.0000  102200.0000
102200.0000  102160.0000
101940.0000  101990.0000
101980.0000  102140.0000
102400.0000  102660.0000
102320.0000  102670.0000
102000.0000  102390.0000
102050.0000  102390.0000
102210.0000  102430.0000
102090.0000  102150.0000
101840.0000  101740.0000
101780.0000  101530.0000
101590.0000  101150.0000
101460.0000  100870.0000
101620.0000  101030.0000
101000.0000  100440.0000
100740.0000  100110.0000
101760.0000  101090.0000
100780.0000  100230.0000
98700.0000  98290.0000
98350.0000  98020.0000
94390.0000  94180.0000
86470.0000  86360.0000
83900.0000  83890.0000
87530.0000  87610.0000
91020.0000  91180.0000
94710.0000  94940.0000
99900.0000  100240.0000
101890.0000  102430.0000
101240.0000  102030.0000
101890.0000  102890.0000
101610.0000  102580.0000
99890.0000  100630.0000
100550.0000  101050.0000
102320.0000  102580.0000
102190.0000  102170.0000
102020.0000  101720.0000
102630.0000  102150.0000
102610.0000  102060.0000
102540.0000  101960.0000
102710.0000  102150.0000
102660.0000  102150.0000
102860.0000  102410.0000
103130.0000  102740.0000
103080.0000  102790.0000
103050.0000  102900.0000
103040.0000  103050.0000
102870.0000  103030.0000
102410.0000  102730.0000
102370.0000  102820.0000
102920.0000  103440.0000
102650.0000  103170.0000
102060.0000  102530.0000
102390.0000  102860.0000
102550.0000  103110.0000
102110.0000  102680.0000
101850.0000  102300.0000
102230.0000  102510.0000
102730.0000  102860.0000
101990.0000  102020.0000
101910.0000  101860.0000
103590.0000  103480.0000
100930.0000  100820.0000
93160.0000  93090.0000
88870.0000  88800.0000
89820.0000  89690.0000
96460.0000  96140.0000
96830.0000  96460.0000
99290.0000  98850.0000
99920.0000  99470.0000
97020.0000  96640.0000
95690.0000  95350.0000
97630.0000  97280.0000
99640.0000  99290.0000
100890.0000  100620.0000
101100.0000  100960.0000
100890.0000  100920.0000
101620.0000  101790.0000
100840.0000  101030.0000
98440.0000  98610.0000
95210.0000  95390.0000
91950.0000  92190.0000
93040.0000  93300.0000
96110.0000  96240.0000
99170.0000  99140.0000
103190.0000  103170.0000
95520.0000  95580.0000
81860.0000  81860.0000
80430.0000  80300.0000
84990.0000  84850.0000
88350.0000  88330.0000
93380.0000  93440.0000
91030.0000  91000.0000
86430.0000  86260.0000
93460.0000  93230.0000
102670.0000  102360.0000
101550.0000  101210.0000
91430.0000  91210.0000
74530.0000  74460.0000
59110.0000  59120.0000
51540.0000  51590.0000
50530.0000  50600.0000
52550.0000  52620.0000
56620.0000  56650.0000
60620.0000  60620.0000
58850.0000  58880.0000
59310.0000  59350.0000
74980.0000  75030.0000
94260.0000  94450.0000
94040.0000  94280.0000
91820.0000  91970.0000
99050.0000  99260.0000
101050.0000  101420.0000
97330.0000  97840.0000
98480.0000  99200.0000
100770.0000  101600.0000
100690.0000  101480.0000
101010.0000  101720.0000
100590.0000  101100.0000
100210.0000  100370.0000
101200.0000  100910.0000
101530.0000  100710.0000
101520.0000  100290.0000
101520.0000  100180.0000
101400.0000  100120.0000
101670.0000  100460.0000
101510.0000  100460.0000
101440.0000  100630.0000
101750.0000  101210.0000
101710.0000  101440.0000
101680.0000  101670.0000
101450.0000  101660.0000
101400.0000  101780.0000
101730.0000  102240.0000
101600.0000  102180.0000
101680.0000  102260.0000
101960.0000  102480.0000
101730.0000  102150.0000
101920.0000  102230.0000
102290.0000  102480.0000
101970.0000  102040.0000
101950.0000  101960.0000
102420.0000  102410.0000
102240.0000  102240.0000
102020.0000  102060.0000
102550.0000  102630.0000
102840.0000  102950.0000
102590.0000  102750.0000
102260.0000  102460.0000
102150.0000  102390.0000
102420.0000  102660.0000
102380.0000  102550.0000
102200.0000  102290.0000
102230.0000  102270.0000
101850.0000  101880.0000
101850.0000  101860.0000
102080.0000  102070.0000
101310.0000  101290.0000
100910.0000  100990.0000
101020.0000  101180.0000
100650.0000  100670.0000
101470.0000  101210.0000
102110.0000  101720.0000
100220.0000  99950.0000
99220.0000  99110.0000
97700.0000  97640.0000
90690.0000  90610.0000
85110.0000  85050.0000
87770.0000  87800.0000
93550.0000  93760.0000
97240.0000  97670.0000
100630.0000  101220.0000
102680.0000  103350.0000
101870.0000  102610.0000
101370.0000  102140.0000
102030.0000  102690.0000
102230.0000  102660.0000
102300.0000  102510.0000
102410.0000  102430.0000
102120.0000  101960.0000
102300.0000  102020.0000
102770.0000  102480.0000
102510.0000  102240.0000
102420.0000  102130.0000
102850.0000  102570.0000
102920.0000  102670.0000
102810.0000  102600.0000
102690.0000  102540.0000
102620.0000  102520.0000
102780.0000  102770.0000
102770.0000  102870.0000
102850.0000  103050.0000
102960.0000  103220.0000
102550.0000  102880.0000
102390.0000  102760.0000
102800.0000  103170.0000
102900.0000  103270.0000
102270.0000  102720.0000
101940.0000  102540.0000
102360.0000  103010.0000
102020.0000  102510.0000
101780.0000  102030.0000
102610.0000  102690.0000
102110.0000  102110.0000
102000.0000  101930.0000
102890.0000  102760.0000
98210.0000  98050.0000
91260.0000  91110.0000
91320.0000  91140.0000
95390.0000  95120.0000
98770.0000  98490.0000
97430.0000  97140.0000
95260.0000  94950.0000
95240.0000  94930.0000
95990.0000  95710.0000
95630.0000  95390.0000
96280.0000  96060.0000
97770.0000  97560.0000
99780.0000  99600.0000
100900.0000  100780.0000
99930.0000  99930.0000
99740.0000  99840.0000
99160.0000  99280.0000
98010.0000  98110.0000
96970.0000  97100.0000
93030.0000  93230.0000
91090.0000  91330.0000
92720.0000  92900.0000
93990.0000  93980.0000
99410.0000  99320.0000
102880.0000  102860.0000
95950.0000  95980.0000
91740.0000  91800.0000
92400.0000  92550.0000
90320.0000  90540.0000
88720.0000  88890.0000
89930.0000  89970.0000
94270.0000  94220.0000
98700.0000  98630.0000
97110.0000  96950.0000
96500.0000  96210.0000
100820.0000  100510.0000
100570.0000  100380.0000
91570.0000  91510.0000
79740.0000  79780.0000
71980.0000  72040.0000
71030.0000  71080.0000
78370.0000  78370.0000
86230.0000  86190.0000
77610.0000  77610.0000
67800.0000  67830.0000
75130.0000  75180.0000
87380.0000  87580.0000
90350.0000  90740.0000
93890.0000  94330.0000
98730.0000  99150.0000
97580.0000  97990.0000
95260.0000  95760.0000
97430.0000  98130.0000
100590.0000  101360.0000
101060.0000  101720.0000
100660.0000  101210.0000
100340.0000  100710.0000
100710.0000  100760.0000
101320.0000  101010.0000
100990.0000  100360.0000
101220.0000  100350.0000
101680.0000  100720.0000
101770.0000  100820.0000
101980.0000  101100.0000
101810.0000  101060.0000
101960.0000  101350.0000
101800.0000  101340.0000
101210.0000  100930.0000
101620.0000  101510.0000
101830.0000  101850.0000
101610.0000  101740.0000
101470.0000  101710.0000
101360.0000  101680.0000
101770.0000  102120.0000
101690.0000  102030.0000
101530.0000  101790.0000
102030.0000  102210.0000
102030.0000  102150.0000
102090.0000  102180.0000
102420.0000  102490.0000
102270.0000  102320.0000
102190.0000  102240.0000
102390.0000  102460.0000
102350.0000  102400.0000
102140.0000  102160.0000
102320.0000  102360.0000
102530.0000  102590.0000
102390.0000  102450.0000
102510.0000  102530.0000
102410.0000  102380.0000
102180.0000  102140.0000
102470.0000  102490.0000
102190.0000  102280.0000
101500.0000  101630.0000
101400.0000  101570.0000
101040.0000  101270.0000
100770.0000  101080.0000
101100.0000  101460.0000
100490.0000  100730.0000
100400.0000  100370.0000
102010.0000  101770.0000
101680.0000  101470.0000
100900.0000  100820.0000
101500.0000  101490.0000
95430.0000  95440.0000
84690.0000  84740.0000
82490.0000  82580.0000
90090.0000  90330.0000
97860.0000  98390.0000
100880.0000  101570.0000
101970.0000  102610.0000
102650.0000  103230.0000
102230.0000  102740.0000
101630.0000  102010.0000
102000.0000  102220.0000
102050.0000  102150.0000
101950.0000  101950.0000
102640.0000  102580.0000
102640.0000  102540.0000
102180.0000  102100.0000
102480.0000  102420.0000
102640.0000  102560.0000
102450.0000  102320.0000
102400.0000  102290.0000
102560.0000  102500.0000
102700.0000  102700.0000
102730.0000  102770.0000
102780.0000  102830.0000
102490.0000  102580.0000
102330.0000  102450.0000
102760.0000  102900.0000
102900.0000  103070.0000
102460.0000  102660.0000
102210.0000  102420.0000
102600.0000  102840.0000
102520.0000  102830.0000
101650.0000  102050.0000
101810.0000  102230.0000
102270.0000  102590.0000
101800.0000  101940.0000
101720.0000  101730.0000
101890.0000  101850.0000
101610.0000  101560.0000
100440.0000  100350.0000
97870.0000  97730.0000
96720.0000  96560.0000
98120.0000  97910.0000
98990.0000  98730.0000
99080.0000  98880.0000
97380.0000  97210.0000
91390.0000  91230.0000
89070.0000  88900.0000
91350.0000  91160.0000
93490.0000  93330.0000
95600.0000  95450.0000
97250.0000  97110.0000
98490.0000  98370.0000
98270.0000  98190.0000
95960.0000  95910.0000
97050.0000  97070.0000
98860.0000  98920.0000
98340.0000  98380.0000
99910.0000  99950.0000
97410.0000  97460.0000
91550.0000  91620.0000
92080.0000  92130.0000
94150.0000  94100.0000
95100.0000  94970.0000
100260.0000  100150.0000
103170.0000  103070.0000
100200.0000  100170.0000
99260.0000  99400.0000
100080.0000  100280.0000
98510.0000  98610.0000
97310.0000  97330.0000
99570.0000  99580.0000
101630.0000  101620.0000
99310.0000  99250.0000
96100.0000  95940.0000
95410.0000  95200.0000
98280.0000  98090.0000
102210.0000  102040.0000
103110.0000  102960.0000
103260.0000  103150.0000
100430.0000  100360.0000
96490.0000  96470.0000
96440.0000  96420.0000
89400.0000  89400.0000
79550.0000  79580.0000
79530.0000  79560.0000
84370.0000  84500.0000
90790.0000  91190.0000
96510.0000  97100.0000
96240.0000  96760.0000
95980.0000  96400.0000
97100.0000  97530.0000
97760.0000  98290.0000
99850.0000  100420.0000
101010.0000  101490.0000
100900.0000  101200.0000
100940.0000  101000.0000
101120.0000  100930.0000
101290.0000  100900.0000
101250.0000  100700.0000
101730.0000  101060.0000
101640.0000  100940.0000
101360.0000  100690.0000
101700.0000  101100.0000
101460.0000  100940.0000
101650.0000  101210.0000
101950.0000  101600.0000
101850.0000  101600.0000
101910.0000  101770.0000
101460.0000  101420.0000
101650.0000  101700.0000
101980.0000  102100.0000
101650.0000  101820.0000
101830.0000  102020.0000
101750.0000  101930.0000
101980.0000  102150.0000
102200.0000  102340.0000
101630.0000  101740.0000
102100.0000  102180.0000
102370.0000  102420.0000
101980.0000  101990.0000
102490.0000  102460.0000
102660.0000  102620.0000
102340.0000  102280.0000
102290.0000  102230.0000
102420.0000  102350.0000
102590.0000  102490.0000
102370.0000  102240.0000
102210.0000  102060.0000
102440.0000  102290.0000
102280.0000  102190.0000
101890.0000  101880.0000
101890.0000  101970.0000
101770.0000  101900.0000
101720.0000  101890.0000
101860.0000  102100.0000
101210.0000  101490.0000
101070.0000  101320.0000
101600.0000  101760.0000
101260.0000  101270.0000
101640.0000  101500.0000
101940.0000  101770.0000
100820.0000  100750.0000
101400.0000  101420.0000
100880.0000  100950.0000
92870.0000  92980.0000
83210.0000  83330.0000
82690.0000  82930.0000
92510.0000  93050.0000
101590.0000  102270.0000
101860.0000  102400.0000
101150.0000  101600.0000
102810.0000  103220.0000
102610.0000  102920.0000
102230.0000  102440.0000
102470.0000  102620.0000
101990.0000  102060.0000
102390.0000  102400.0000
102520.0000  102520.0000
102150.0000  102160.0000
102580.0000  102570.0000
102460.0000  102420.0000
102360.0000  102280.0000
102600.0000  102540.0000
102420.0000  102420.0000
102440.0000  102470.0000
102440.0000  102490.0000
102540.0000  102580.0000
102890.0000  102930.0000
102740.0000  102790.0000
102250.0000  102310.0000
102350.0000  102420.0000
103000.0000  103080.0000
102630.0000  102720.0000
101970.0000  102060.0000
102540.0000  102600.0000
102590.0000  102640.0000
101770.0000  101820.0000
101930.0000  101950.0000
102340.0000  102300.0000
101930.0000  101830.0000
101850.0000  101720.0000
101390.0000  101250.0000
99130.0000  98970.0000
97810.0000  97650.0000
98620.0000  98470.0000
98490.0000  98320.0000
97900.0000  97710.0000
98980.0000  98790.0000
95840.0000  95710.0000
91810.0000  91720.0000
90070.0000  89970.0000
91930.0000  91810.0000
94030.0000  93900.0000
93240.0000  93090.0000
91400.0000  91250.0000
93450.0000  93300.0000
95870.0000  95740.0000
93790.0000  93670.0000
95500.0000  95460.0000
99130.0000  99150.0000
96880.0000  96900.0000
97790.0000  97790.0000
100490.0000  100470.0000
94150.0000  94110.0000
88970.0000  88910.0000
92560.0000  92420.0000
95720.0000  95540.0000
97770.0000  97620.0000
101420.0000  101280.0000
99230.0000  99120.0000
96450.0000  96450.0000
99520.0000  99580.0000
102530.0000  102550.0000
102690.0000  102700.0000
101020.0000  101010.0000
99300.0000  99200.0000
98470.0000  98330.0000
97450.0000  97290.0000
96100.0000  95920.0000
94790.0000  94670.0000
93410.0000  93330.0000
93830.0000  93750.0000
99410.0000  99320.0000
101680.0000  101610.0000
95670.0000  95670.0000
92560.0000  92620.0000
90270.0000  90330.0000
86490.0000  86550.0000
87430.0000  87450.0000
92000.0000  92030.0000
98290.0000  98480.0000
100080.0000  100380.0000
97740.0000  97990.0000
100210.0000  100430.0000
101110.0000  101340.0000
98890.0000  99120.0000
99740.0000  99980.0000
100440.0000  100640.0000
100850.0000  100900.0000
101410.0000  101270.0000
101190.0000  100900.0000
101430.0000  101060.0000
101440.0000  101040.0000
101560.0000  101130.0000
101560.0000  101140.0000
101530.0000  101130.0000
101910.0000  101520.0000
101590.0000  101250.0000
101490.0000  101210.0000
101460.0000  101240.0000
101460.0000  101290.0000
101750.0000  101660.0000
101370.0000  101380.0000
101520.0000  101590.0000
101620.0000  101720.0000
101410.0000  101540.0000
101890.0000  102010.0000
101700.0000  101820.0000
101770.0000  101890.0000
102050.0000  102160.0000
101870.0000  101970.0000
102240.0000  102300.0000
101980.0000  102000.0000
101980.0000  101930.0000
102390.0000  102290.0000
101810.0000  101700.0000
102110.0000  102030.0000
102710.0000  102660.0000
102070.0000  101990.0000
101890.0000  101760.0000
102460.0000  102300.0000
102430.0000  102270.0000
102300.0000  102180.0000
102430.0000  102380.0000
101950.0000  101960.0000
101920.0000  102010.0000
101960.0000  102120.0000
101210.0000  101420.0000
101360.0000  101600.0000
101220.0000  101450.0000
100780.0000  100960.0000
101590.0000  101670.0000
101560.0000  101530.0000
101230.0000  101110.0000
102180.0000  102050.0000
101910.0000  101870.0000
100800.0000  100850.0000
102720.0000  102780.0000
101660.0000  101720.0000
89360.0000  89480.0000
79160.0000  79410.0000
84990.0000  85450.0000
99670.0000  100300.0000
103880.0000  104470.0000
100680.0000  101160.0000
101240.0000  101640.0000
101600.0000  101890.0000
101210.0000  101420.0000
102320.0000  102490.0000
101970.0000  102090.0000
101730.0000  101780.0000
102180.0000  102210.0000
102100.0000  102120.0000
102250.0000  102230.0000
101960.0000  101920.0000
102160.0000  102110.0000
102480.0000  102470.0000
102100.0000  102100.0000
102310.0000  102310.0000
102330.0000  102320.0000
102060.0000  102070.0000
102210.0000  102240.0000
102580.0000  102620.0000
102780.0000  102840.0000
102210.0000  102270.0000
102110.0000  102180.0000
102700.0000  102740.0000
102340.0000  102350.0000
101910.0000  101850.0000
102280.0000  102180.0000
102170.0000  102050.0000
101680.0000  101540.0000
101990.0000  101830.0000
102020.0000  101830.0000
101430.0000  101220.0000
100360.0000  100140.0000
98450.0000  98220.0000
97800.0000  97570.0000
97930.0000  97730.0000
98000.0000  97800.0000
99190.0000  98980.0000
96690.0000  96540.0000
95350.0000  95240.0000
96420.0000  96310.0000
95060.0000  94930.0000
94660.0000  94520.0000
96520.0000  96350.0000
94620.0000  94440.0000
91360.0000  91180.0000
93380.0000  93210.0000
96160.0000  96010.0000
94480.0000  94370.0000
95600.0000  95580.0000
99020.0000  99040.0000
97000.0000  97030.0000
94590.0000  94620.0000
98240.0000  98250.0000
97440.0000  97410.0000
88810.0000  88720.0000
90690.0000  90510.0000
99060.0000  98830.0000
98760.0000  98580.0000
98970.0000  98860.0000
100420.0000  100370.0000
100120.0000  100140.0000
100880.0000  100920.0000
100150.0000  100160.0000
100100.0000  100100.0000
101010.0000  100970.0000
101700.0000  101570.0000
99500.0000  99360.0000
95510.0000  95340.0000
96330.0000  96100.0000
97990.0000  97830.0000
98260.0000  98200.0000
99970.0000  99940.0000
101500.0000  101470.0000
101460.0000  101460.0000
99560.0000  99590.0000
97570.0000  97650.0000
93800.0000  93850.0000
89800.0000  89820.0000
91060.0000  91060.0000
95640.0000  95620.0000
99990.0000  100010.0000
100730.0000  100760.0000
100090.0000  100110.0000
102060.0000  102120.0000
101540.0000  101620.0000
100360.0000  100440.0000
101430.0000  101500.0000
101260.0000  101260.0000
101260.0000  101160.0000
101180.0000  101020.0000
100880.0000  100660.0000
101500.0000  101270.0000
101260.0000  101040.0000
101160.0000  100940.0000
101480.0000  101240.0000
101370.0000  101130.0000
101390.0000  101140.0000
101440.0000  101220.0000
101760.0000  101580.0000
101560.0000  101420.0000
101140.0000  101060.0000
101420.0000  101410.0000
101510.0000  101580.0000
101570.0000  101680.0000
101420.0000  101510.0000
101350.0000  101440.0000
101690.0000  101810.0000
101530.0000  101660.0000
101560.0000  101680.0000
101620.0000  101730.0000
101660.0000  101750.0000
101890.0000  101950.0000
101730.0000  101720.0000
102170.0000  102100.0000
102300.0000  102190.0000
101940.0000  101820.0000
102260.0000  102180.0000
101900.0000  101850.0000
101080.0000  101030.0000
101050.0000  100970.0000
101990.0000  101910.0000
102310.0000  102240.0000
101630.0000  101580.0000
101930.0000  101910.0000
101920.0000  101940.0000
101590.0000  101680.0000
101810.0000  101960.0000
101390.0000  101570.0000
101490.0000  101670.0000
101910.0000  102040.0000
101630.0000  101710.0000
101400.0000  101420.0000
101540.0000  101500.0000
101470.0000  101400.0000
101490.0000  101430.0000
102230.0000  102210.0000
101360.0000  101400.0000
101110.0000  101160.0000
102110.0000  102170.0000
96030.0000  96160.0000
85070.0000  85300.0000
81290.0000  81610.0000
89790.0000  90300.0000
101050.0000  101710.0000
102700.0000  103280.0000
101990.0000  102390.0000
102540.0000  102810.0000
101690.0000  101880.0000
101820.0000  101980.0000
101570.0000  101690.0000
101430.0000  101490.0000
101350.0000  101350.0000
100340.0000  100320.0000
101090.0000  101070.0000
102170.0000  102160.0000
102180.0000  102180.0000
102000.0000  101990.0000
101970.0000  101950.0000
102310.0000  102280.0000
102290.0000  102260.0000
102500.0000  102510.0000
102260.0000  102280.0000
101570.0000  101600.0000
102260.0000  102310.0000
102600.0000  102690.0000
101850.0000  101950.0000
101880.0000  101970.0000
102500.0000  102550.0000
102070.0000  102050.0000
101640.0000  101570.0000
102300.0000  102200.0000
101970.0000  101860.0000
101480.0000  101330.0000
101860.0000  101680.0000
101680.0000  101450.0000
100380.0000  100140.0000
98400.0000  98170.0000
97860.0000  97630.0000
97430.0000  97210.0000
97020.0000  96810.0000
98170.0000  97970.0000
97220.0000  97080.0000
96300.0000  96190.0000
97410.0000  97280.0000
95310.0000  95160.0000
94130.0000  93970.0000
96600.0000  96420.0000
97800.0000  97620.0000
97910.0000  97740.0000
97320.0000  97170.0000
94130.0000  94030.0000
93330.0000  93300.0000
95890.0000  95900.0000
96320.0000  96370.0000
97040.0000  97110.0000
95300.0000  95380.0000
95730.0000  95800.0000
100990.0000  101010.0000
92190.0000  92140.0000
85310.0000  85200.0000
92030.0000  91910.0000
94210.0000  94100.0000
95450.0000  95380.0000
99240.0000  99200.0000
100910.0000  100920.0000
102470.0000  102510.0000
101670.0000  101690.0000
101480.0000  101470.0000
101020.0000  100960.0000
101370.0000  101290.0000
100040.0000  99980.0000
94730.0000  94630.0000
95250.0000  95080.0000
97130.0000  97020.0000
97490.0000  97430.0000
100690.0000  100640.0000
101280.0000  101240.0000
100850.0000  100840.0000
101440.0000  101460.0000
100150.0000  100170.0000
97300.0000  97310.0000
95460.0000  95450.0000
96510.0000  96480.0000
97590.0000  97550.0000
98720.0000  98680.0000
100840.0000  100810.0000
101260.0000  101240.0000
100810.0000  100800.0000
100320.0000  100310.0000
99280.0000  99280.0000
99230.0000  99240.0000
100710.0000  100690.0000
101510.0000  101450.0000
101110.0000  101040.0000
101330.0000  101260.0000
101450.0000  101370.0000
101200.0000  101120.0000
101470.0000  101380.0000
101390.0000  101290.0000
101160.0000  101030.0000
101180.0000  101040.0000
101020.0000  100890.0000
101010.0000  100910.0000
101300.0000  101240.0000
101470.0000  101470.0000
101330.0000  101400.0000
101150.0000  101260.0000
101250.0000  101350.0000
101530.0000  101610.0000
101620.0000  101710.0000
101400.0000  101520.0000
101500.0000  101640.0000
101840.0000  101970.0000
101650.0000  101770.0000
101630.0000  101710.0000
101730.0000  101760.0000
101650.0000  101640.0000
101720.0000  101670.0000
101470.0000  101360.0000
101860.0000  101760.0000
102220.0000  102160.0000
101860.0000  101840.0000
102170.0000  102160.0000
101760.0000  101730.0000
101640.0000  101600.0000
102280.0000  102230.0000
101880.0000  101810.0000
101960.0000  101890.0000
101870.0000  101830.0000
101410.0000  101430.0000
101640.0000  101700.0000
101740.0000  101820.0000
101450.0000  101520.0000
101110.0000  101170.0000
101460.0000  101510.0000
101320.0000  101360.0000
101610.0000  101630.0000
102120.0000  102120.0000
101020.0000  101040.0000
101450.0000  101460.0000
101940.0000  101960.0000
101520.0000  101570.0000
101620.0000  101680.0000
101350.0000  101440.0000
98860.0000  99030.0000
90570.0000  90810.0000
88330.0000  88690.0000
96190.0000  96670.0000
97760.0000  98180.0000
97180.0000  97500.0000
101120.0000  101390.0000
101990.0000  102190.0000
101960.0000  102110.0000
101680.0000  101810.0000
101490.0000  101570.0000
101470.0000  101500.0000
99720.0000  99720.0000
100060.0000  100050.0000
101490.0000  101500.0000
101600.0000  101610.0000
101680.0000  101680.0000
101890.0000  101880.0000
101850.0000  101830.0000
101350.0000  101360.0000
101690.0000  101740.0000
102420.0000  102470.0000
102220.0000  102260.0000
101710.0000  101780.0000
101830.0000  101950.0000
102450.0000  102600.0000
101790.0000  101910.0000
101540.0000  101650.0000
102260.0000  102320.0000
101720.0000  101730.0000
101620.0000  101590.0000
101660.0000  101590.0000
101450.0000  101340.0000
101650.0000  101520.0000
101450.0000  101290.0000
101160.0000  100980.0000
99330.0000  99130.0000
97920.0000  97710.0000
97900.0000  97690.0000
97510.0000  97320.0000
98230.0000  98050.0000
98270.0000  98150.0000
97530.0000  97420.0000
97800.0000  97660.0000
96720.0000  96540.0000
96560.0000  96370.0000
97810.0000  97610.0000
98000.0000  97800.0000
98640.0000  98470.0000
96730.0000  96620.0000
90470.0000  90440.0000
90030.0000  90050.0000
94220.0000  94260.0000
93160.0000  93200.0000
96450.0000  96500.0000
95570.0000  95620.0000
88360.0000  88400.0000
95130.0000  95130.0000
95250.0000  95180.0000
87170.0000  87090.0000
92100.0000  92030.0000
97030.0000  96980.0000
100110.0000  100040.0000
102090.0000  102020.0000
100560.0000  100510.0000
100840.0000  100820.0000
100340.0000  100320.0000
101740.0000  101690.0000
101010.0000  100930.0000
100220.0000  100160.0000
101070.0000  101060.0000
95940.0000  95900.0000
95480.0000  95400.0000
100440.0000  100380.0000
101450.0000  101410.0000
101070.0000  101010.0000
100860.0000  100800.0000
101040.0000  100980.0000
101040.0000  101000.0000
100700.0000  100670.0000
99570.0000  99540.0000
98490.0000  98440.0000
99560.0000  99490.0000
98320.0000  98250.0000
96560.0000  96520.0000
99480.0000  99430.0000
101400.0000  101350.0000
101100.0000  101070.0000
101590.0000  101540.0000
99460.0000  99410.0000
98570.0000  98520.0000
101310.0000  101260.0000
101250.0000  101230.0000
100620.0000  100600.0000
101440.0000  101440.0000
100770.0000  100770.0000
100850.0000  100850.0000
101200.0000  101190.0000
100780.0000  100750.0000
101040.0000  100990.0000
101350.0000  101290.0000
101510.0000  101480.0000
101220.0000  101220.0000
100940.0000  100970.0000
101070.0000  101130.0000
101080.0000  101150.0000
101300.0000  101360.0000
101200.0000  101240.0000
101020.0000  101060.0000
101150.0000  101220.0000
101110.0000  101220.0000
101180.0000  101310.0000
101170.0000  101300.0000
101180.0000  101300.0000
101440.0000  101520.0000
101470.0000  101500.0000
101550.0000  101550.0000
101770.0000  101730.0000
101690.0000  101610.0000
101700.0000  101630.0000
101500.0000  101470.0000
101520.0000  101500.0000
102000.0000  101980.0000
101740.0000  101700.0000
101750.0000  101680.0000
101840.0000  101740.0000
101540.0000  101410.0000
101650.0000  101530.0000
101540.0000  101450.0000
101750.0000  101710.0000
101490.0000  101490.0000
101240.0000  101260.0000
101660.0000  101680.0000
101280.0000  101320.0000
101690.0000  101760.0000
101520.0000  101600.0000
100980.0000  101030.0000
101550.0000  101560.0000
101450.0000  101480.0000
101760.0000  101820.0000
101270.0000  101330.0000
101530.0000  101610.0000
101530.0000  101610.0000
100530.0000  100610.0000
103690.0000  103830.0000
102380.0000  102560.0000
98880.0000  99100.0000
99490.0000  99700.0000
94950.0000  95120.0000
92890.0000  93070.0000
95640.0000  95840.0000
97150.0000  97300.0000
101220.0000  101350.0000
102250.0000  102370.0000
100860.0000  100950.0000
102140.0000  102210.0000
102230.0000  102260.0000
102270.0000  102290.0000
102210.0000  102240.0000
101660.0000  101690.0000
101710.0000  101730.0000
101570.0000  101580.0000
101950.0000  101970.0000
102240.0000  102290.0000
101620.0000  101700.0000
101130.0000  101210.0000
101920.0000  101980.0000
102140.0000  102220.0000
101100.0000  101220.0000
101700.0000  101830.0000
101990.0000  102120.0000
101240.0000  101360.0000
101660.0000  101770.0000
101670.0000  101750.0000
101380.0000  101400.0000
101180.0000  101150.0000
101290.0000  101220.0000
101530.0000  101450.0000
100750.0000  100650.0000
101020.0000  100880.0000
100220.0000  100050.0000
98450.0000  98270.0000
98470.0000  98310.0000
97880.0000  97750.0000
98140.0000  98010.0000
98070.0000  97970.0000
98330.0000  98250.0000
97920.0000  97830.0000
95700.0000  95570.0000
95700.0000  95550.0000
97590.0000  97410.0000
97400.0000  97200.0000
96370.0000  96220.0000
95290.0000  95210.0000
92110.0000  92090.0000
91070.0000  91100.0000
93740.0000  93780.0000
93150.0000  93190.0000
96330.0000  96340.0000
93510.0000  93490.0000
81480.0000  81460.0000
87790.0000  87720.0000
98710.0000  98560.0000
96900.0000  96770.0000
99440.0000  99330.0000
100630.0000  100550.0000
101180.0000  101100.0000
101900.0000  101820.0000
101190.0000  101140.0000
102570.0000  102520.0000
100850.0000  100800.0000
101130.0000  101070.0000
101460.0000  101400.0000
101140.0000  101100.0000
102540.0000  102540.0000
96870.0000  96860.0000
93260.0000  93210.0000
98530.0000  98490.0000
101980.0000  101930.0000
101000.0000  100930.0000
101290.0000  101230.0000
101330.0000  101250.0000
100520.0000  100450.0000
101700.0000  101650.0000
100700.0000  100670.0000
98650.0000  98620.0000
100110.0000  100040.0000
99350.0000  99300.0000
96990.0000  96970.0000
99140.0000  99110.0000
101190.0000  101170.0000
100660.0000  100650.0000
101070.0000  101060.0000
100470.0000  100420.0000
100160.0000  100100.0000
101380.0000  101330.0000
100840.0000  100830.0000
100880.0000  100910.0000
101230.0000  101280.0000
100790.0000  100840.0000
101360.0000  101400.0000
101040.0000  101070.0000
100930.0000  100950.0000
101170.0000  101180.0000
100400.0000  100420.0000
100710.0000  100730.0000
101100.0000  101150.0000
101100.0000  101150.0000
101170.0000  101200.0000
100930.0000  100940.0000
101170.0000  101170.0000
101240.0000  101260.0000
101150.0000  101210.0000
101210.0000  101300.0000
101320.0000  101400.0000
101400.0000  101500.0000
101230.0000  101340.0000
101390.0000  101480.0000
101360.0000  101420.0000
101250.0000  101270.0000
101320.0000  101300.0000
101260.0000  101200.0000
101560.0000  101490.0000
101560.0000  101490.0000
101540.0000  101470.0000
101760.0000  101710.0000
101320.0000  101260.0000
101420.0000  101330.0000
101940.0000  101840.0000
101400.0000  101280.0000
101500.0000  101380.0000
101800.0000  101700.0000
101200.0000  101130.0000
101650.0000  101590.0000
101560.0000  101520.0000
101210.0000  101190.0000
101810.0000  101800.0000
101330.0000  101340.0000
101340.0000  101380.0000
101500.0000  101540.0000
101370.0000  101420.0000
101500.0000  101540.0000
101180.0000  101220.0000
101660.0000  101740.0000
101030.0000  101110.0000
101220.0000  101320.0000
102230.0000  102330.0000
100590.0000  100690.0000
100770.0000  100890.0000
101290.0000  101430.0000
101900.0000  102060.0000
102740.0000  102860.0000
100600.0000  100710.0000
100030.0000  100150.0000
97680.0000  97790.0000
96520.0000  96620.0000
101520.0000  101630.0000
102140.0000  102260.0000
100770.0000  100860.0000
101440.0000  101510.0000
100460.0000  100500.0000
100630.0000  100650.0000
101030.0000  101050.0000
101010.0000  101060.0000
101300.0000  101330.0000
101090.0000  101100.0000
101130.0000  101140.0000
101400.0000  101420.0000
102050.0000  102080.0000
101750.0000  101790.0000
101040.0000  101100.0000
101850.0000  101930.0000
101930.0000  102020.0000
101190.0000  101290.0000
101590.0000  101710.0000
101750.0000  101870.0000
101330.0000  101440.0000
101410.0000  101480.0000
101680.0000  101710.0000
101350.0000  101340.0000
101080.0000  101040.0000
101590.0000  101530.0000
101240.0000  101170.0000
100210.0000  100100.0000
98250.0000  98110.0000
96520.0000  96390.0000
97130.0000  97030.0000
97190.0000  97090.0000
97330.0000  97230.0000
98090.0000  98010.0000
97630.0000  97590.0000
96800.0000  96770.0000
95020.0000  94970.0000
95230.0000  95140.0000
96430.0000  96290.0000
97110.0000  96940.0000
96910.0000  96770.0000
95520.0000  95450.0000
94180.0000  94160.0000
93310.0000  93340.0000
95030.0000  95070.0000
95480.0000  95500.0000
95110.0000  95100.0000
89140.0000  89120.0000
78260.0000  78250.0000
82700.0000  82660.0000
93250.0000  93140.0000
93060.0000  92960.0000
94380.0000  94290.0000
97220.0000  97150.0000
100250.0000  100200.0000
101380.0000  101330.0000
100200.0000  100180.0000
101470.0000  101450.0000
101170.0000  101140.0000
101200.0000  101170.0000
101120.0000  101100.0000
100210.0000  100200.0000
101140.0000  101150.0000
100230.0000  100240.0000
98780.0000  98770.0000
100120.0000  100110.0000
100900.0000  100870.0000
100030.0000  99990.0000
100720.0000  100660.0000
100960.0000  100880.0000
100530.0000  100450.0000
101010.0000  100970.0000
100300.0000  100290.0000
100150.0000  100130.0000
101120.0000  101070.0000
101200.0000  101170.0000
100520.0000  100500.0000
100560.0000  100540.0000
101400.0000  101410.0000
100810.0000  100830.0000
100480.0000  100470.0000
100930.0000  100910.0000
99420.0000  99420.0000
98340.0000  98330.0000
100260.0000  100260.0000
101650.0000  101670.0000
100700.0000  100730.0000
100790.0000  100820.0000
101070.0000  101110.0000
100420.0000  100460.0000
100930.0000  100960.0000
101240.0000  101280.0000
101090.0000  101120.0000
101190.0000  101210.0000
100690.0000  100720.0000
100740.0000  100770.0000
101060.0000  101050.0000
100960.0000  100930.0000
100830.0000  100810.0000
100710.0000  100740.0000
101030.0000  101100.0000
100910.0000  100980.0000
100730.0000  100790.0000
100920.0000  100990.0000
100930.0000  101000.0000
101150.0000  101210.0000
101010.0000  101040.0000
101220.0000  101220.0000
101500.0000  101460.0000
101130.0000  101060.0000
101250.0000  101190.0000
101210.0000  101130.0000
101250.0000  101170.0000
101520.0000  101450.0000
101370.0000  101310.0000
101480.0000  101400.0000
101390.0000  101290.0000
101260.0000  101160.0000
101560.0000  101490.0000
101560.0000  101510.0000
101320.0000  101280.0000
101390.0000  101360.0000
101420.0000  101380.0000
101370.0000  101340.0000
101250.0000  101230.0000
101070.0000  101070.0000
101210.0000  101240.0000
101140.0000  101190.0000
101310.0000  101370.0000
101530.0000  101600.0000
101020.0000  101070.0000
101360.0000  101410.0000
101730.0000  101800.0000
101120.0000  101210.0000
101210.0000  101310.0000
101890.0000  101990.0000
101630.0000  101720.0000
100670.0000  100780.0000
100850.0000  100980.0000
100900.0000  101020.0000
101600.0000  101720.0000
103060.0000  103170.0000
101080.0000  101180.0000
99830.0000  99940.0000
99670.0000  99780.0000
99370.0000  99480.0000
101970.0000  102080.0000
99670.0000  99750.0000
95340.0000  95390.0000
96790.0000  96820.0000
98780.0000  98800.0000
99790.0000  99820.0000
100660.0000  100690.0000
101670.0000  101670.0000
102240.0000  102210.0000
100850.0000  100820.0000
100850.0000  100830.0000
102120.0000  102140.0000
101440.0000  101510.0000
100830.0000  100910.0000
101650.0000  101720.0000
101390.0000  101450.0000
101080.0000  101170.0000
101450.0000  101530.0000
101270.0000  101310.0000
101300.0000  101310.0000
101170.0000  101170.0000
101390.0000  101360.0000
101320.0000  101270.0000
100990.0000  100940.0000
101470.0000  101400.0000
100420.0000  100320.0000
97190.0000  97080.0000
94820.0000  94730.0000
95710.0000  95630.0000
97530.0000  97440.0000
98290.0000  98190.0000
98580.0000  98560.0000
98700.0000  98710.0000
98730.0000  98730.0000
98090.0000  98090.0000
95740.0000  95710.0000
92440.0000  92360.0000
92700.0000  92590.0000
95400.0000  95280.0000
94920.0000  94840.0000
93050.0000  93030.0000
92270.0000  92290.0000
94590.0000  94600.0000
97200.0000  97170.0000
95970.0000  95960.0000
88580.0000  88580.0000
79110.0000  79110.0000
81310.0000  81300.0000
89760.0000  89720.0000
91850.0000  91810.0000
94380.0000  94330.0000
98940.0000  98900.0000
101890.0000  101870.0000
102250.0000  102230.0000
101370.0000  101350.0000
101050.0000  101030.0000
100980.0000  100970.0000
101220.0000  101230.0000
101290.0000  101320.0000
101410.0000  101440.0000
100880.0000  100920.0000
100810.0000  100850.0000
100880.0000  100880.0000
100320.0000  100290.0000
100870.0000  100840.0000
101480.0000  101440.0000
101310.0000  101250.0000
100920.0000  100860.0000
101390.0000  101360.0000
100960.0000  100940.0000
100400.0000  100370.0000
100820.0000  100780.0000
99860.0000  99800.0000
100710.0000  100660.0000
101390.0000  101370.0000
100270.0000  100270.0000
101180.0000  101200.0000
100780.0000  100810.0000
100060.0000  100080.0000
101210.0000  101230.0000
99570.0000  99590.0000
97840.0000  97840.0000
100130.0000  100120.0000
101120.0000  101130.0000
100430.0000  100450.0000
101090.0000  101120.0000
100790.0000  100830.0000
100900.0000  100920.0000
100950.0000  100950.0000
100060.0000  100060.0000
100750.0000  100730.0000
101040.0000  101030.0000
100850.0000  100850.0000
101050.0000  101050.0000
100620.0000  100620.0000
100870.0000  100860.0000
101200.0000  101190.0000
100910.0000  100910.0000
100990.0000  101020.0000
100970.0000  101000.0000
101040.0000  101070.0000
101150.0000  101170.0000
100940.0000  100960.0000
101040.0000  101040.0000
101080.0000  101070.0000
101050.0000  101010.0000
101100.0000  101020.0000
101250.0000  101170.0000
101370.0000  101300.0000
101270.0000  101210.0000
101230.0000  101160.0000
100960.0000  100920.0000
101230.0000  101190.0000
101400.0000  101330.0000
101030.0000  100940.0000
101530.0000  101430.0000
101190.0000  101130.0000
100790.0000  100760.0000
101570.0000  101540.0000
101260.0000  101240.0000
101200.0000  101180.0000
101500.0000  101480.0000
101200.0000  101190.0000
101620.0000  101610.0000
101630.0000  101650.0000
101300.0000  101350.0000
101120.0000  101190.0000
101150.0000  101230.0000
101540.0000  101600.0000
101120.0000  101160.0000
101290.0000  101340.0000
101420.0000  101500.0000
100800.0000  100890.0000
101130.0000  101230.0000
101360.0000  101450.0000
101900.0000  101980.0000
102100.0000  102180.0000
101100.0000  101200.0000
100860.0000  100960.0000
100460.0000  100570.0000
101120.0000  101240.0000
101430.0000  101550.0000
98320.0000  98440.0000
99700.0000  99810.0000
100220.0000  100320.0000
91280.0000  91360.0000
90250.0000  90310.0000
97870.0000  97920.0000
98910.0000  98950.0000
96900.0000  96940.0000
96820.0000  96860.0000
98830.0000  98860.0000
101480.0000  101480.0000
102170.0000  102170.0000
101360.0000  101370.0000
100710.0000  100750.0000
101660.0000  101720.0000
101380.0000  101450.0000
100970.0000  101040.0000
101530.0000  101590.0000
101330.0000  101380.0000
101260.0000  101280.0000
101280.0000  101260.0000
101640.0000  101590.0000
101110.0000  101050.0000
101140.0000  101090.0000
101620.0000  101560.0000
100820.0000  100770.0000
101230.0000  101160.0000
101530.0000  101430.0000
100100.0000  100020.0000
97570.0000  97540.0000
96690.0000  96650.0000
97930.0000  97880.0000
98480.0000  98440.0000
100700.0000  100710.0000
101000.0000  101020.0000
100790.0000  100820.0000
99680.0000  99730.0000
94860.0000  94900.0000
91330.0000  91330.0000
92230.0000  92200.0000
94490.0000  94410.0000
95220.0000  95130.0000
93980.0000  93940.0000
92630.0000  92660.0000
92420.0000  92410.0000
92730.0000  92660.0000
93800.0000  93810.0000
91750.0000  91780.0000
86840.0000  86840.0000
88560.0000  88580.0000
94930.0000  94960.0000
98430.0000  98450.0000
100450.0000  100450.0000
101890.0000  101900.0000
100990.0000  101010.0000
100020.0000  100040.0000
101370.0000  101390.0000
101500.0000  101520.0000
101170.0000  101210.0000
101090.0000  101140.0000
100500.0000  100550.0000
101200.0000  101240.0000
101050.0000  101080.0000
100800.0000  100810.0000
100440.0000  100420.0000
99700.0000  99650.0000
100040.0000  100010.0000
100580.0000  100530.0000
100650.0000  100580.0000
100340.0000  100300.0000
100890.0000  100880.0000
99870.0000  99860.0000
98540.0000  98520.0000
98510.0000  98490.0000
98850.0000  98820.0000
100840.0000  100780.0000
100950.0000  100900.0000
101380.0000  101350.0000
101160.0000  101160.0000
97240.0000  97260.0000
97570.0000  97590.0000
100920.0000  100930.0000
100950.0000  100960.0000
99910.0000  99910.0000
100480.0000  100500.0000
100840.0000  100870.0000
100940.0000  100970.0000
101140.0000  101160.0000
100440.0000  100440.0000
101010.0000  101000.0000
101350.0000  101320.0000
101050.0000  101020.0000
101130.0000  101120.0000
100260.0000  100240.0000
100610.0000  100580.0000
101160.0000  101130.0000
100780.0000  100760.0000
100760.0000  100750.0000
100640.0000  100630.0000
100760.0000  100740.0000
100780.0000  100780.0000
100760.0000  100780.0000
100890.0000  100900.0000
100830.0000  100820.0000
100980.0000  100940.0000
101000.0000  100940.0000
101110.0000  101050.0000
101140.0000  101080.0000
100900.0000  100830.0000
101070.0000  101020.0000
100930.0000  100880.0000
100940.0000  100900.0000
101380.0000  101360.0000
101180.0000  101180.0000
101150.0000  101160.0000
101200.0000  101170.0000
101080.0000  101020.0000
101340.0000  101270.0000
101260.0000  101190.0000
101320.0000  101290.0000
101480.0000  101460.0000
101030.0000  101020.0000
101290.0000  101300.0000
101340.0000  101350.0000
101030.0000  101060.0000
101210.0000  101250.0000
100680.0000  100730.0000
101190.0000  101260.0000
101540.0000  101630.0000
100960.0000  101050.0000
101520.0000  101610.0000
101140.0000  101210.0000
101000.0000  101060.0000
101550.0000  101620.0000
101630.0000  101720.0000
101410.0000  101520.0000
100650.0000  100740.0000
100880.0000  100970.0000
100680.0000  100750.0000
101330.0000  101430.0000
102150.0000  102250.0000
101030.0000  101130.0000
101860.0000  101980.0000
101310.0000  101430.0000
100970.0000  101110.0000
103820.0000  103950.0000
95850.0000  95940.0000
84360.0000  84440.0000
89490.0000  89560.0000
100050.0000  100110.0000
97440.0000  97490.0000
92440.0000  92480.0000
92880.0000  92920.0000
96860.0000  96890.0000
98700.0000  98710.0000
99140.0000  99160.0000
101320.0000  101340.0000
100850.0000  100880.0000
101090.0000  101130.0000
101610.0000  101670.0000
100960.0000  101030.0000
101260.0000  101340.0000
101050.0000  101100.0000
101370.0000  101380.0000
101020.0000  101000.0000
101120.0000  101080.0000
101520.0000  101480.0000
100990.0000  100930.0000
101230.0000  101170.0000
101250.0000  101200.0000
101110.0000  101070.0000
101030.0000  100990.0000
101430.0000  101410.0000
100610.0000  100610.0000
99800.0000  99790.0000
100540.0000  100540.0000
100240.0000  100250.0000
101230.0000  101230.0000
100880.0000  100890.0000
100790.0000  100810.0000
101440.0000  101490.0000
97270.0000  97340.0000
94730.0000  94760.0000
95550.0000  95550.0000
95710.0000  95690.0000
96380.0000  96360.0000
95960.0000  95970.0000
95510.0000  95540.0000
93100.0000  93040.0000
89030.0000  88910.0000
89190.0000  89160.0000
89670.0000  89710.0000
91440.0000  91460.0000
96760.0000  96790.0000
98650.0000  98710.0000
99280.0000  99340.0000
100420.0000  100490.0000
101020.0000  101090.0000
101730.0000  101780.0000
101340.0000  101390.0000
101290.0000  101350.0000
100660.0000  100700.0000
100770.0000  100810.0000
101410.0000  101460.0000
101040.0000  101060.0000
100830.0000  100840.0000
100580.0000  100570.0000
101290.0000  101270.0000
101590.0000  101550.0000
101840.0000  101800.0000
101550.0000  101540.0000
100850.0000  100820.0000
101320.0000  101260.0000
101120.0000  101090.0000
101290.0000  101290.0000
100110.0000  100110.0000
98180.0000  98150.0000
97760.0000  97760.0000
99620.0000  99610.0000
101290.0000  101250.0000
99920.0000  99870.0000
101050.0000  101000.0000
98070.0000  98050.0000
93310.0000  93320.0000
97490.0000  97510.0000
100890.0000  100900.0000
100400.0000  100410.0000
100420.0000  100430.0000
100540.0000  100550.0000
101120.0000  101130.0000
100690.0000  100690.0000
100660.0000  100650.0000
100920.0000  100880.0000
100310.0000  100270.0000
99940.0000  99900.0000
100640.0000  100590.0000
101090.0000  101070.0000
101070.0000  101060.0000
101110.0000  101080.0000
100350.0000  100300.0000
100840.0000  100780.0000
101210.0000  101160.0000
100580.0000  100520.0000
101000.0000  100950.0000
100850.0000  100830.0000
100820.0000  100810.0000
100920.0000  100920.0000
100670.0000  100640.0000
101050.0000  101000.0000
100860.0000  100800.0000
100770.0000  100720.0000
101090.0000  101050.0000
101110.0000  101070.0000
101190.0000  101170.0000
101160.0000  101150.0000
101080.0000  101070.0000
100900.0000  100910.0000
101020.0000  101040.0000
101050.0000  101070.0000
101030.0000  101030.0000
101300.0000  101270.0000
100880.0000  100830.0000
101080.0000  101020.0000
101350.0000  101310.0000
100880.0000  100880.0000
101220.0000  101250.0000
101390.0000  101420.0000
101110.0000  101130.0000
101320.0000  101360.0000
101570.0000  101630.0000
101340.0000  101400.0000
101380.0000  101440.0000
101270.0000  101350.0000
101050.0000  101140.0000
101240.0000  101320.0000
101270.0000  101350.0000
101570.0000  101660.0000
100870.0000  100980.0000
100780.0000  100890.0000
101440.0000  101550.0000
101520.0000  101630.0000
101990.0000  102100.0000
101190.0000  101290.0000
101380.0000  101480.0000
101060.0000  101170.0000
100870.0000  100980.0000
101700.0000  101800.0000
100110.0000  100230.0000
102180.0000  102310.0000
100460.0000  100560.0000
91390.0000  91450.0000
89830.0000  89890.0000
96850.0000  96910.0000
101040.0000  101120.0000
98040.0000  98100.0000
95550.0000  95590.0000
95760.0000  95800.0000
98740.0000  98760.0000
99800.0000  99810.0000
96900.0000  96910.0000
99030.0000  99040.0000
101480.0000  101490.0000
100940.0000  100960.0000
100940.0000  100970.0000
101060.0000  101120.0000
101450.0000  101510.0000
100810.0000  100850.0000
101460.0000  101490.0000
101440.0000  101450.0000
100830.0000  100830.0000
101500.0000  101490.0000
101160.0000  101120.0000
101150.0000  101110.0000
101240.0000  101230.0000
101190.0000  101180.0000
100920.0000  100910.0000
101110.0000  101090.0000
101150.0000  101140.0000
100970.0000  100960.0000
101520.0000  101510.0000
100910.0000  100920.0000
101150.0000  101150.0000
101120.0000  101140.0000
100610.0000  100640.0000
101620.0000  101640.0000
98750.0000  98800.0000
95230.0000  95260.0000
95410.0000  95440.0000
96840.0000  96900.0000
97200.0000  97230.0000
96130.0000  96140.0000
96010.0000  95990.0000
91550.0000  91480.0000
87300.0000  87210.0000
87670.0000  87640.0000
84160.0000  84190.0000
87590.0000  87620.0000
99210.0000  99220.0000
101120.0000  101140.0000
100880.0000  100940.0000
101880.0000  101980.0000
100620.0000  100710.0000
101080.0000  101140.0000
101200.0000  101250.0000
101200.0000  101240.0000
101240.0000  101250.0000
101220.0000  101220.0000
100880.0000  100870.0000
100980.0000  100960.0000
101440.0000  101430.0000
100840.0000  100840.0000
100740.0000  100730.0000
99980.0000  99960.0000
100090.0000  100080.0000
100510.0000  100530.0000
100460.0000  100470.0000
100820.0000  100810.0000
100270.0000  100260.0000
100960.0000  100980.0000
101240.0000  101240.0000
100430.0000  100400.0000
99050.0000  99030.0000
99490.0000  99490.0000
101470.0000  101470.0000
100560.0000  100570.0000
100020.0000  100000.0000
96720.0000  96690.0000
95680.0000  95690.0000
99700.0000  99750.0000
98010.0000  98060.0000
97600.0000  97640.0000
99900.0000  99920.0000
99800.0000  99790.0000
100020.0000  100000.0000
99210.0000  99200.0000
99820.0000  99810.0000
101580.0000  101550.0000
101770.0000  101730.0000
101650.0000  101600.0000
100830.0000  100790.0000
99910.0000  99870.0000
100450.0000  100410.0000
101160.0000  101120.0000
100790.0000  100740.0000
100800.0000  100720.0000
100790.0000  100710.0000
100750.0000  100690.0000
100990.0000  100940.0000
100690.0000  100650.0000
100890.0000  100860.0000
101110.0000  101080.0000
100980.0000  100940.0000
101060.0000  101000.0000
101040.0000  100980.0000
101110.0000  101060.0000
100930.0000  100900.0000
100840.0000  100810.0000
100800.0000  100780.0000
100880.0000  100860.0000
101230.0000  101230.0000
100920.0000  100940.0000
101130.0000  101150.0000
101190.0000  101210.0000
100880.0000  100900.0000
101310.0000  101320.0000
101090.0000  101080.0000
101240.0000  101220.0000
101160.0000  101160.0000
101020.0000  101050.0000
101520.0000  101570.0000
100920.0000  100960.0000
101140.0000  101170.0000
101270.0000  101300.0000
100890.0000  100930.0000
101350.0000  101400.0000
101090.0000  101150.0000
100950.0000  101020.0000
101540.0000  101630.0000
101300.0000  101400.0000
100910.0000  101030.0000
101410.0000  101560.0000
101240.0000  101400.0000
101460.0000  101620.0000
101240.0000  101390.0000
100680.0000  100820.0000
101230.0000  101360.0000
101120.0000  101260.0000
101630.0000  101780.0000
100570.0000  100720.0000
101240.0000  101370.0000
101530.0000  101630.0000
100680.0000  100790.0000
103100.0000  103200.0000
93330.0000  93400.0000
87970.0000  88000.0000
97490.0000  97500.0000
99890.0000  99910.0000
98800.0000  98850.0000
99150.0000  99200.0000
100350.0000  100390.0000
100980.0000  101010.0000
98540.0000  98550.0000
99640.0000  99660.0000
99210.0000  99240.0000
99450.0000  99480.0000
101340.0000  101360.0000
101080.0000  101100.0000
101480.0000  101510.0000
101060.0000  101110.0000
101340.0000  101370.0000
101180.0000  101190.0000
100820.0000  100830.0000
101300.0000  101320.0000
101210.0000  101210.0000
101170.0000  101150.0000
101070.0000  101040.0000
101390.0000  101400.0000
100970.0000  101020.0000
101170.0000  101200.0000
101410.0000  101410.0000
101060.0000  101060.0000
101310.0000  101310.0000
100910.0000  100900.0000
100990.0000  100970.0000
100760.0000  100750.0000
100850.0000  100850.0000
101410.0000  101440.0000
100770.0000  100820.0000
100820.0000  100870.0000
100220.0000  100290.0000
97030.0000  97080.0000
95650.0000  95710.0000
97400.0000  97480.0000
97010.0000  97060.0000
95750.0000  95760.0000
95460.0000  95460.0000
88270.0000  88280.0000
85080.0000  85100.0000
88570.0000  88570.0000
84450.0000  84460.0000
87700.0000  87740.0000
100100.0000  100120.0000
101450.0000  101470.0000
100880.0000  100920.0000
101860.0000  101910.0000
101150.0000  101190.0000
101390.0000  101410.0000
100750.0000  100750.0000
100990.0000  100970.0000
101090.0000  101050.0000
101100.0000  101060.0000
100900.0000  100870.0000
100560.0000  100540.0000
100840.0000  100830.0000
100640.0000  100630.0000
101310.0000  101300.0000
101380.0000  101390.0000
101260.0000  101280.0000
101100.0000  101120.0000
100850.0000  100860.0000
101160.0000  101170.0000
100770.0000  100800.0000
100830.0000  100870.0000
100790.0000  100800.0000
101000.0000  100990.0000
99440.0000  99430.0000
98190.0000  98200.0000
100500.0000  100510.0000
101300.0000  101320.0000
100920.0000  100920.0000
100100.0000  100070.0000
100920.0000  100920.0000
100290.0000  100320.0000
95680.0000  95710.0000
97360.0000  97400.0000
100660.0000  100680.0000
99860.0000  99850.0000
99790.0000  99750.0000
98980.0000  98950.0000
97420.0000  97420.0000
95920.0000  95920.0000
96610.0000  96580.0000
99330.0000  99290.0000
101210.0000  101170.0000
102180.0000  102120.0000
100670.0000  100610.0000
99710.0000  99660.0000
101170.0000  101130.0000
101000.0000  100940.0000
100550.0000  100470.0000
100990.0000  100930.0000
100630.0000  100590.0000
100780.0000  100740.0000
100880.0000  100820.0000
100570.0000  100520.0000
100860.0000  100820.0000
100750.0000  100710.0000
100780.0000  100730.0000
101090.0000  101050.0000
100890.0000  100860.0000
101120.0000  101090.0000
101210.0000  101170.0000
100800.0000  100760.0000
101020.0000  100980.0000
101040.0000  101010.0000
100990.0000  100980.0000
101090.0000  101070.0000
100930.0000  100930.0000
100970.0000  100990.0000
100940.0000  100960.0000
101120.0000  101140.0000
101010.0000  101060.0000
101150.0000  101210.0000
101170.0000  101230.0000
100830.0000  100880.0000
101570.0000  101590.0000
101280.0000  101300.0000
101050.0000  101080.0000
101360.0000  101410.0000
101180.0000  101240.0000
101410.0000  101500.0000
101140.0000  101250.0000
101180.0000  101320.0000
101280.0000  101440.0000
101080.0000  101270.0000
101080.0000  101280.0000
101400.0000  101610.0000
101270.0000  101460.0000
101320.0000  101490.0000
101440.0000  101600.0000
100760.0000  100930.0000
101630.0000  101810.0000
100950.0000  101120.0000
101520.0000  101670.0000
100950.0000  101090.0000
100790.0000  100920.0000
103280.0000  103400.0000
90950.0000  91040.0000
89460.0000  89490.0000
102560.0000  102540.0000
99450.0000  99430.0000
99980.0000  99990.0000
101310.0000  101330.0000
98280.0000  98310.0000
102230.0000  102240.0000
100760.0000  100760.0000
99910.0000  99920.0000
100700.0000  100750.0000
100510.0000  100560.0000
100860.0000  100880.0000
99960.0000  99980.0000
101270.0000  101290.0000
100370.0000  100390.0000
100240.0000  100250.0000
101790.0000  101780.0000
101120.0000  101110.0000
101030.0000  101030.0000
101180.0000  101200.0000
101160.0000  101180.0000
101090.0000  101100.0000
101280.0000  101340.0000
101070.0000  101150.0000
101180.0000  101210.0000
101190.0000  101180.0000
100830.0000  100820.0000
101390.0000  101380.0000
101030.0000  101010.0000
101390.0000  101360.0000
101390.0000  101370.0000
100730.0000  100730.0000
101110.0000  101140.0000
101140.0000  101200.0000
101130.0000  101180.0000
101520.0000  101570.0000
98840.0000  98880.0000
94640.0000  94660.0000
94790.0000  94840.0000
95220.0000  95270.0000
94130.0000  94170.0000
95160.0000  95190.0000
91040.0000  91080.0000
87570.0000  87620.0000
88940.0000  88960.0000
87140.0000  87150.0000
91970.0000  92010.0000
100840.0000  100880.0000
100960.0000  100990.0000
100830.0000  100860.0000
100750.0000  100760.0000
100740.0000  100730.0000
101750.0000  101730.0000
101140.0000  101100.0000
101470.0000  101420.0000
100840.0000  100780.0000
100730.0000  100680.0000
101470.0000  101420.0000
101110.0000  101070.0000
101040.0000  101020.0000
100570.0000  100560.0000
100470.0000  100450.0000
100400.0000  100410.0000
100500.0000  100530.0000
100660.0000  100670.0000
100470.0000  100500.0000
100770.0000  100840.0000
100930.0000  101020.0000
100860.0000  100940.0000
100510.0000  100570.0000
101140.0000  101210.0000
100750.0000  100810.0000
99390.0000  99410.0000
99510.0000  99530.0000
99670.0000  99690.0000
100490.0000  100500.0000
100870.0000  100860.0000
101160.0000  101170.0000
100690.0000  100710.0000
99010.0000  99030.0000
100330.0000  100350.0000
101090.0000  101080.0000
100390.0000  100360.0000
100970.0000  100920.0000
100870.0000  100830.0000
98620.0000  98600.0000
95000.0000  94980.0000
93450.0000  93400.0000
92450.0000  92390.0000
93290.0000  93240.0000
98770.0000  98720.0000
100660.0000  100600.0000
99330.0000  99270.0000
100380.0000  100330.0000
100550.0000  100520.0000
100880.0000  100850.0000
101210.0000  101180.0000
100610.0000  100580.0000
101130.0000  101100.0000
101030.0000  101010.0000
100860.0000  100840.0000
101210.0000  101210.0000
101070.0000  101060.0000
101030.0000  101020.0000
100930.0000  100920.0000
100920.0000  100900.0000
100880.0000  100830.0000
101030.0000  100960.0000
101120.0000  101040.0000
101030.0000  100970.0000
101110.0000  101060.0000
100910.0000  100870.0000
101020.0000  100980.0000
101230.0000  101210.0000
101130.0000  101140.0000
101060.0000  101080.0000
101030.0000  101070.0000
100990.0000  101050.0000
101100.0000  101140.0000
101060.0000  101100.0000
101240.0000  101280.0000
101160.0000  101200.0000
100780.0000  100820.0000
101620.0000  101670.0000
101220.0000  101280.0000
100970.0000  101060.0000
101520.0000  101630.0000
100750.0000  100890.0000
101310.0000  101460.0000
101430.0000  101600.0000
101220.0000  101420.0000
101310.0000  101540.0000
100920.0000  101150.0000
101110.0000  101310.0000
101400.0000  101610.0000
101640.0000  101840.0000
101120.0000  101300.0000
101670.0000  101850.0000
100840.0000  101010.0000
101290.0000  101440.0000
101530.0000  101680.0000
100650.0000  100790.0000
102510.0000  102640.0000
91180.0000  91280.0000
88760.0000  88790.0000
102520.0000  102460.0000
99460.0000  99430.0000
99260.0000  99260.0000
103750.0000  103750.0000
99460.0000  99470.0000
100640.0000  100630.0000
101080.0000  101060.0000
100740.0000  100740.0000
99550.0000  99590.0000
98550.0000  98590.0000
99760.0000  99780.0000
98680.0000  98670.0000
99750.0000  99740.0000
99280.0000  99280.0000
98060.0000  98050.0000
99610.0000  99600.0000
100840.0000  100810.0000
101440.0000  101440.0000
100950.0000  100990.0000
101210.0000  101260.0000
101260.0000  101300.0000
101020.0000  101070.0000
101290.0000  101340.0000
101170.0000  101170.0000
101270.0000  101260.0000
101290.0000  101270.0000
101350.0000  101340.0000
100930.0000  100940.0000
100990.0000  100990.0000
101180.0000  101180.0000
101560.0000  101600.0000
100950.0000  101030.0000
101070.0000  101160.0000
100870.0000  100930.0000
100990.0000  101020.0000
99930.0000  99960.0000
94020.0000  94040.0000
91490.0000  91500.0000
92740.0000  92760.0000
91050.0000  91100.0000
91690.0000  91740.0000
92200.0000  92260.0000
88880.0000  88940.0000
86560.0000  86600.0000
87240.0000  87280.0000
94120.0000  94160.0000
100780.0000  100820.0000
101220.0000  101280.0000
101900.0000  101930.0000
101700.0000  101700.0000
101040.0000  101020.0000
101010.0000  100960.0000
100520.0000  100460.0000
101210.0000  101150.0000
101190.0000  101120.0000
100960.0000  100860.0000
100750.0000  100650.0000
100300.0000  100220.0000
100800.0000  100720.0000
100920.0000  100850.0000
100840.0000  100780.0000
100640.0000  100610.0000
100540.0000  100560.0000
100820.0000  100870.0000
100890.0000  100970.0000
100650.0000  100770.0000
100480.0000  100620.0000
100780.0000  100910.0000
100700.0000  100800.0000
100700.0000  100790.0000
100910.0000  100990.0000
100950.0000  100980.0000
100310.0000  100320.0000
99530.0000  99530.0000
99960.0000  99950.0000
99600.0000  99600.0000
99540.0000  99560.0000
100470.0000  100480.0000
100460.0000  100480.0000
100160.0000  100170.0000
99670.0000  99670.0000
100070.0000  100070.0000
100760.0000  100720.0000
101010.0000  100940.0000
101180.0000  101110.0000
100880.0000  100780.0000
100680.0000  100550.0000
96960.0000  96840.0000
92490.0000  92410.0000
94830.0000  94770.0000
99480.0000  99400.0000
100790.0000  100690.0000
100530.0000  100440.0000
100190.0000  100150.0000
100460.0000  100450.0000
100470.0000  100470.0000
100730.0000  100720.0000
100800.0000  100820.0000
100420.0000  100450.0000
100980.0000  101010.0000
100650.0000  100700.0000
100640.0000  100670.0000
101070.0000  101090.0000
100780.0000  100790.0000
101270.0000  101240.0000
100970.0000  100920.0000
100810.0000  100780.0000
101190.0000  101120.0000
100940.0000  100880.0000
101150.0000  101110.0000
101180.0000  101120.0000
101080.0000  101000.0000
100940.0000  100880.0000
100950.0000  100920.0000
101110.0000  101120.0000
101070.0000  101090.0000
101160.0000  101190.0000
101140.0000  101160.0000
101080.0000  101100.0000
101200.0000  101240.0000
101080.0000  101150.0000
101010.0000  101100.0000
101250.0000  101340.0000
100830.0000  100900.0000
101150.0000  101230.0000
101390.0000  101490.0000
101190.0000  101310.0000
101660.0000  101810.0000
100730.0000  100900.0000
101180.0000  101380.0000
101570.0000  101800.0000
101290.0000  101530.0000
101710.0000  101920.0000
100630.0000  100850.0000
101060.0000  101290.0000
101070.0000  101270.0000
101430.0000  101600.0000
101360.0000  101500.0000
101300.0000  101430.0000
101990.0000  102130.0000
100300.0000  100420.0000
103460.0000  103590.0000
93370.0000  93480.0000
81140.0000  81180.0000
93190.0000  93130.0000
101490.0000  101430.0000
96180.0000  96160.0000
98650.0000  98620.0000
101750.0000  101720.0000
101040.0000  101000.0000
98630.0000  98590.0000
98860.0000  98860.0000
98170.0000  98190.0000
96910.0000  96940.0000
98350.0000  98350.0000
97790.0000  97770.0000
98000.0000  97990.0000
97670.0000  97680.0000
95930.0000  95930.0000
96420.0000  96420.0000
99120.0000  99090.0000
101360.0000  101360.0000
101000.0000  101040.0000
101180.0000  101240.0000
101220.0000  101260.0000
101040.0000  101080.0000
101460.0000  101480.0000
100960.0000  100960.0000
101300.0000  101290.0000
101230.0000  101230.0000
100970.0000  100990.0000
101530.0000  101560.0000
101080.0000  101100.0000
101210.0000  101220.0000
101160.0000  101240.0000
100770.0000  100870.0000
101430.0000  101540.0000
100860.0000  100930.0000
101480.0000  101520.0000
101000.0000  101040.0000
92740.0000  92770.0000
87660.0000  87670.0000
89630.0000  89620.0000
89600.0000  89620.0000
88750.0000  88790.0000
88480.0000  88520.0000
87030.0000  87050.0000
86760.0000  86780.0000
89250.0000  89280.0000
95230.0000  95260.0000
100290.0000  100350.0000
100610.0000  100690.0000
100300.0000  100360.0000
100900.0000  100910.0000
101370.0000  101340.0000
101550.0000  101490.0000
101340.0000  101260.0000
100980.0000  100870.0000
100830.0000  100690.0000
101020.0000  100860.0000
101020.0000  100870.0000
100980.0000  100860.0000
100630.0000  100530.0000
100160.0000  100040.0000
100400.0000  100280.0000
100790.0000  100720.0000
100810.0000  100820.0000
100550.0000  100610.0000
100680.0000  100770.0000
100830.0000  100960.0000
100730.0000  100900.0000
100840.0000  101000.0000
100720.0000  100800.0000
100550.0000  100590.0000
100480.0000  100530.0000
100720.0000  100760.0000
100890.0000  100910.0000
100710.0000  100710.0000
100540.0000  100520.0000
100130.0000  100130.0000
100180.0000  100200.0000
99880.0000  99900.0000
99400.0000  99420.0000
99620.0000  99640.0000
99710.0000  99730.0000
100560.0000  100570.0000
100880.0000  100820.0000
100340.0000  100250.0000
100790.0000  100690.0000
100980.0000  100850.0000
101630.0000  101480.0000
102490.0000  102350.0000
100590.0000  100480.0000
98470.0000  98370.0000
99410.0000  99280.0000
100910.0000  100780.0000
100710.0000  100610.0000
100480.0000  100410.0000
100360.0000  100330.0000
100250.0000  100250.0000
101130.0000  101160.0000
100990.0000  101050.0000
100720.0000  100790.0000
101300.0000  101380.0000
100740.0000  100830.0000
100980.0000  101040.0000
101140.0000  101170.0000
100640.0000  100660.0000
101100.0000  101100.0000
101060.0000  101060.0000
101200.0000  101220.0000
101170.0000  101140.0000
100960.0000  100900.0000
101100.0000  101070.0000
100980.0000  100910.0000
101210.0000  101100.0000
101180.0000  101060.0000
101200.0000  101130.0000
101110.0000  101090.0000
100970.0000  100970.0000
101100.0000  101090.0000
101010.0000  101020.0000
101150.0000  101170.0000
100930.0000  100970.0000
101230.0000  101300.0000
101480.0000  101580.0000
101060.0000  101150.0000
101410.0000  101490.0000
101640.0000  101730.0000
101030.0000  101120.0000
101150.0000  101260.0000
101480.0000  101610.0000
101100.0000  101260.0000
101730.0000  101930.0000
100970.0000  101200.0000
100810.0000  101040.0000
101830.0000  102040.0000
101100.0000  101300.0000
102210.0000  102430.0000
101340.0000  101560.0000
101160.0000  101340.0000
101850.0000  102020.0000
100650.0000  100790.0000
101970.0000  102100.0000
99750.0000  99850.0000
103260.0000  103350.0000
99750.0000  99850.0000
80330.0000  80380.0000
82880.0000  82850.0000
101130.0000  101060.0000
102870.0000  102840.0000
98640.0000  98610.0000
97690.0000  97640.0000
98600.0000  98540.0000
99140.0000  99070.0000
97650.0000  97620.0000
96870.0000  96860.0000
97820.0000  97810.0000
98320.0000  98290.0000
96770.0000  96760.0000
95840.0000  95870.0000
95440.0000  95470.0000
96030.0000  96040.0000
98280.0000  98280.0000
100420.0000  100410.0000
101500.0000  101490.0000
101210.0000  101230.0000
101290.0000  101330.0000
101260.0000  101290.0000
101170.0000  101190.0000
101420.0000  101440.0000
101070.0000  101080.0000
101440.0000  101440.0000
101280.0000  101290.0000
100980.0000  101000.0000
101520.0000  101570.0000
101030.0000  101100.0000
101080.0000  101140.0000
100970.0000  101090.0000
101340.0000  101470.0000
101480.0000  101600.0000
100460.0000  100550.0000
102260.0000  102290.0000
98400.0000  98410.0000
87680.0000  87710.0000
84480.0000  84520.0000
87560.0000  87540.0000
88710.0000  88680.0000
87740.0000  87730.0000
86800.0000  86770.0000
88000.0000  87950.0000
89380.0000  89340.0000
90490.0000  90470.0000
94050.0000  94050.0000
98260.0000  98300.0000
101070.0000  101160.0000
101670.0000  101760.0000
100440.0000  100490.0000
100010.0000  100020.0000
100830.0000  100790.0000
101240.0000  101150.0000
100970.0000  100850.0000
101040.0000  100890.0000
100830.0000  100670.0000
100620.0000  100460.0000
100790.0000  100670.0000
100460.0000  100350.0000
100460.0000  100300.0000
100280.0000  100110.0000
99890.0000  99810.0000
100250.0000  100290.0000
100360.0000  100450.0000
100440.0000  100550.0000
100570.0000  100700.0000
100530.0000  100680.0000
100540.0000  100670.0000
100580.0000  100650.0000
100930.0000  100940.0000
100800.0000  100830.0000
100460.0000  100540.0000
100600.0000  100660.0000
100870.0000  100870.0000
100860.0000  100830.0000
100830.0000  100810.0000
101140.0000  101140.0000
100780.0000  100800.0000
100880.0000  100910.0000
101310.0000  101320.0000
100600.0000  100600.0000
100920.0000  100890.0000
100960.0000  100890.0000
99720.0000  99610.0000
100230.0000  100100.0000
100660.0000  100500.0000
99390.0000  99230.0000
99800.0000  99650.0000
101360.0000  101230.0000
100900.0000  100780.0000
100130.0000  99970.0000
100600.0000  100460.0000
100860.0000  100750.0000
100770.0000  100690.0000
100700.0000  100660.0000
100600.0000  100590.0000
100520.0000  100570.0000
100460.0000  100550.0000
100780.0000  100870.0000
100740.0000  100840.0000
100720.0000  100820.0000
101120.0000  101210.0000
100850.0000  100920.0000
101110.0000  101160.0000
101080.0000  101120.0000
100710.0000  100750.0000
101130.0000  101170.0000
100840.0000  100830.0000
101190.0000  101120.0000
101360.0000  101300.0000
100980.0000  100940.0000
101330.0000  101240.0000
101110.0000  101000.0000
101270.0000  101190.0000
101220.0000  101170.0000
101240.0000  101220.0000
101340.0000  101330.0000
101030.0000  101050.0000
101440.0000  101490.0000
101120.0000  101180.0000
101080.0000  101140.0000
101080.0000  101170.0000
100960.0000  101060.0000
101360.0000  101470.0000
100970.0000  101070.0000
101310.0000  101400.0000
101530.0000  101660.0000
101190.0000  101330.0000
101370.0000  101520.0000
101500.0000  101690.0000
101340.0000  101550.0000
101540.0000  101760.0000
101450.0000  101650.0000
100810.0000  100980.0000
101590.0000  101770.0000
100880.0000  101070.0000
101250.0000  101450.0000
101990.0000  102190.0000
100370.0000  100540.0000
102920.0000  103070.0000
100960.0000  101070.0000
100450.0000  100510.0000
105050.0000  105120.0000
90330.0000  90400.0000
74430.0000  74420.0000
75860.0000  75820.0000
88400.0000  88380.0000
100900.0000  100890.0000
99900.0000  99880.0000
95550.0000  95530.0000
97470.0000  97430.0000
96890.0000  96840.0000
96010.0000  95960.0000
98580.0000  98530.0000
97930.0000  97900.0000
95000.0000  95020.0000
93930.0000  93980.0000
93590.0000  93630.0000
96430.0000  96440.0000
100920.0000  100930.0000
101710.0000  101710.0000
101260.0000  101220.0000
101240.0000  101220.0000
101230.0000  101240.0000
101390.0000  101410.0000
101250.0000  101250.0000
101290.0000  101280.0000
101340.0000  101340.0000
101250.0000  101250.0000
101360.0000  101380.0000
101500.0000  101530.0000
101100.0000  101170.0000
101090.0000  101200.0000
101580.0000  101690.0000
100890.0000  101050.0000
101490.0000  101670.0000
101110.0000  101280.0000
100530.0000  100670.0000
102400.0000  102460.0000
95600.0000  95610.0000
85930.0000  85960.0000
86410.0000  86460.0000
88640.0000  88630.0000
88340.0000  88300.0000
88790.0000  88750.0000
89280.0000  89200.0000
91170.0000  91030.0000
91810.0000  91670.0000
92750.0000  92640.0000
95650.0000  95590.0000
97780.0000  97790.0000
101300.0000  101400.0000
101200.0000  101320.0000
96940.0000  97010.0000
97840.0000  97890.0000
101110.0000  101110.0000
101200.0000  101110.0000
100840.0000  100710.0000
101220.0000  101100.0000
101000.0000  100890.0000
100790.0000  100680.0000
100640.0000  100560.0000
100260.0000  100160.0000
100570.0000  100400.0000
100680.0000  100480.0000
100540.0000  100440.0000
100840.0000  100870.0000
100880.0000  100980.0000
100860.0000  100980.0000
100770.0000  100880.0000
100750.0000  100860.0000
100820.0000  100910.0000
100660.0000  100730.0000
100480.0000  100520.0000
100310.0000  100390.0000
100470.0000  100600.0000
100350.0000  100440.0000
100310.0000  100310.0000
100570.0000  100530.0000
100410.0000  100370.0000
100500.0000  100480.0000
100450.0000  100450.0000
100580.0000  100590.0000
100560.0000  100560.0000
99270.0000  99260.0000
98900.0000  98850.0000
99260.0000  99150.0000
98650.0000  98520.0000
99050.0000  98910.0000
101300.0000  101150.0000
101950.0000  101770.0000
99790.0000  99600.0000
99290.0000  99110.0000
101040.0000  100870.0000
101330.0000  101130.0000
100810.0000  100630.0000
100980.0000  100870.0000
100760.0000  100700.0000
100740.0000  100690.0000
101100.0000  101060.0000
100520.0000  100500.0000
100270.0000  100300.0000
100820.0000  100860.0000
100670.0000  100740.0000
100890.0000  100980.0000
100830.0000  100930.0000
100390.0000  100480.0000
101220.0000  101310.0000
101150.0000  101230.0000
101060.0000  101120.0000
101510.0000  101560.0000
100980.0000  100990.0000
101270.0000  101210.0000
101170.0000  101100.0000
101140.0000  101100.0000
101460.0000  101400.0000
100950.0000  100880.0000
101320.0000  101280.0000
101190.0000  101170.0000
101240.0000  101220.0000
101430.0000  101420.0000
101010.0000  101040.0000
101300.0000  101370.0000
101220.0000  101280.0000
101520.0000  101540.0000
101450.0000  101480.0000
101570.0000  101630.0000
101680.0000  101760.0000
101070.0000  101140.0000
101900.0000  101970.0000
101400.0000  101490.0000
101280.0000  101400.0000
101730.0000  101860.0000
100890.0000  101040.0000
101690.0000  101860.0000
101590.0000  101760.0000
101430.0000  101570.0000
101790.0000  101930.0000
101560.0000  101700.0000
101770.0000  101930.0000
101590.0000  101780.0000
101890.0000  102080.0000
100990.0000  101170.0000
101560.0000  101720.0000
102010.0000  102140.0000
99540.0000  99630.0000
103200.0000  103270.0000
102050.0000  102110.0000
82860.0000  82880.0000
65650.0000  65640.0000
66220.0000  66220.0000
84980.0000  85000.0000
101200.0000  101240.0000
98710.0000  98770.0000
96590.0000  96660.0000
98090.0000  98110.0000
96610.0000  96590.0000
96020.0000  95980.0000
94680.0000  94660.0000
93210.0000  93250.0000
94000.0000  94070.0000
94170.0000  94220.0000
97310.0000  97350.0000
101670.0000  101700.0000
101310.0000  101300.0000
101170.0000  101130.0000
101730.0000  101690.0000
101240.0000  101220.0000
101520.0000  101520.0000
101400.0000  101410.0000
101330.0000  101330.0000
101600.0000  101590.0000
101230.0000  101230.0000
101150.0000  101160.0000
101500.0000  101520.0000
101260.0000  101320.0000
101300.0000  101400.0000
101520.0000  101650.0000
101390.0000  101560.0000
101280.0000  101470.0000
101540.0000  101730.0000
101530.0000  101710.0000
101160.0000  101300.0000
94970.0000  95040.0000
87850.0000  87890.0000
88400.0000  88450.0000
89540.0000  89550.0000
89370.0000  89350.0000
90590.0000  90540.0000
89900.0000  89790.0000
89510.0000  89350.0000
92040.0000  91880.0000
97210.0000  97090.0000
99850.0000  99810.0000
99790.0000  99830.0000
101840.0000  101930.0000
97730.0000  97830.0000
92640.0000  92710.0000
97630.0000  97660.0000
102200.0000  102170.0000
101140.0000  101010.0000
101080.0000  100940.0000
101090.0000  100980.0000
100860.0000  100790.0000
101220.0000  101170.0000
101160.0000  101120.0000
100900.0000  100830.0000
100410.0000  100280.0000
100170.0000  100000.0000
100490.0000  100370.0000
100320.0000  100290.0000
100230.0000  100280.0000
100600.0000  100660.0000
100670.0000  100730.0000
100790.0000  100850.0000
100750.0000  100820.0000
100760.0000  100830.0000
100740.0000  100810.0000
100480.0000  100600.0000
100660.0000  100810.0000
100440.0000  100550.0000
100410.0000  100430.0000
100720.0000  100690.0000
100470.0000  100450.0000
100650.0000  100660.0000
100550.0000  100570.0000
100270.0000  100280.0000
99900.0000  99920.0000
97860.0000  97890.0000
96320.0000  96300.0000
97360.0000  97230.0000
98720.0000  98550.0000
98440.0000  98270.0000
99110.0000  98920.0000
100670.0000  100460.0000
98740.0000  98510.0000
97200.0000  96960.0000
99830.0000  99600.0000
101200.0000  100990.0000
100340.0000  100170.0000
100650.0000  100560.0000
100870.0000  100830.0000
100530.0000  100500.0000
100850.0000  100790.0000
100770.0000  100700.0000
100380.0000  100320.0000
100650.0000  100620.0000
100900.0000  100910.0000
100870.0000  100930.0000
100570.0000  100660.0000
100580.0000  100690.0000
101000.0000  101110.0000
100860.0000  100960.0000
101110.0000  101200.0000
101220.0000  101290.0000
101070.0000  101120.0000
101460.0000  101460.0000
101130.0000  101090.0000
101320.0000  101270.0000
101460.0000  101390.0000
101240.0000  101180.0000
101600.0000  101560.0000
101110.0000  101070.0000
101330.0000  101280.0000
101550.0000  101510.0000
101410.0000  101400.0000
101640.0000  101670.0000
101210.0000  101230.0000
101570.0000  101550.0000
101300.0000  101280.0000
101230.0000  101220.0000
101600.0000  101600.0000
101300.0000  101320.0000
101720.0000  101740.0000
100940.0000  100990.0000
101600.0000  101680.0000
102080.0000  102190.0000
101220.0000  101350.0000
102150.0000  102290.0000
100950.0000  101060.0000
101500.0000  101570.0000
102200.0000  102280.0000
100890.0000  100990.0000
102270.0000  102410.0000
100890.0000  101050.0000
101410.0000  101570.0000
102670.0000  102830.0000
100230.0000  100370.0000
102690.0000  102830.0000
102070.0000  102220.0000
99510.0000  99620.0000
103470.0000  103570.0000
103570.0000  103650.0000
90980.0000  91010.0000
71130.0000  71150.0000
66650.0000  66700.0000
83900.0000  83950.0000
97030.0000  97090.0000
97850.0000  97930.0000
100220.0000  100270.0000
97300.0000  97320.0000
94410.0000  94400.0000
94280.0000  94290.0000
93100.0000  93140.0000
93540.0000  93610.0000
94620.0000  94710.0000
98470.0000  98550.0000
102210.0000  102260.0000
101330.0000  101330.0000
101490.0000  101460.0000
101820.0000  101770.0000
101240.0000  101200.0000
101600.0000  101570.0000
101470.0000  101450.0000
101450.0000  101450.0000
101410.0000  101420.0000
101620.0000  101630.0000
101620.0000  101630.0000
101260.0000  101300.0000
101610.0000  101680.0000
101240.0000  101340.0000
101210.0000  101350.0000
102030.0000  102240.0000
100780.0000  100990.0000
101290.0000  101480.0000
101570.0000  101730.0000
101120.0000  101270.0000
98390.0000  98480.0000
90210.0000  90280.0000
86230.0000  86330.0000
88300.0000  88360.0000
89950.0000  89930.0000
90610.0000  90530.0000
89630.0000  89490.0000
88860.0000  88710.0000
93380.0000  93210.0000
99890.0000  99770.0000
100470.0000  100480.0000
100550.0000  100630.0000
101560.0000  101640.0000
94780.0000  94830.0000
92330.0000  92340.0000
100070.0000  100040.0000
102200.0000  102130.0000
100240.0000  100130.0000
101610.0000  101510.0000
101440.0000  101350.0000
101060.0000  100990.0000
101130.0000  101080.0000
100540.0000  100500.0000
101110.0000  101050.0000
101280.0000  101200.0000
101080.0000  100980.0000
101300.0000  101230.0000
101060.0000  101040.0000
101330.0000  101360.0000
101440.0000  101460.0000
101020.0000  101020.0000
101120.0000  101130.0000
100840.0000  100870.0000
100770.0000  100830.0000
101010.0000  101080.0000
100660.0000  100750.0000
100480.0000  100600.0000
100430.0000  100550.0000
100520.0000  100580.0000
100490.0000  100480.0000
100320.0000  100330.0000
100210.0000  100310.0000
99440.0000  99540.0000
99240.0000  99270.0000
98970.0000  98980.0000
97310.0000  97370.0000
96250.0000  96280.0000
96130.0000  96060.0000
96600.0000  96470.0000
97190.0000  97010.0000
97840.0000  97620.0000
98720.0000  98490.0000
97330.0000  97090.0000
96030.0000  95750.0000
98440.0000  98140.0000
100900.0000  100660.0000
101040.0000  100870.0000
100900.0000  100780.0000
101020.0000  100940.0000
100900.0000  100830.0000
100620.0000  100570.0000
100590.0000  100520.0000
100590.0000  100500.0000
100660.0000  100580.0000
100840.0000  100800.0000
100560.0000  100580.0000
100400.0000  100460.0000
100880.0000  100960.0000
101140.0000  101220.0000
101240.0000  101340.0000
101410.0000  101520.0000
101110.0000  101210.0000
101270.0000  101340.0000
101490.0000  101510.0000
101280.0000  101280.0000
101530.0000  101530.0000
101230.0000  101220.0000
101270.0000  101230.0000
101420.0000  101360.0000
101050.0000  100990.0000
101750.0000  101690.0000
101520.0000  101460.0000
101390.0000  101350.0000
101900.0000  101880.0000
101390.0000  101370.0000
101830.0000  101790.0000
101700.0000  101650.0000
101580.0000  101520.0000
101870.0000  101810.0000
101430.0000  101380.0000
101890.0000  101880.0000
101710.0000  101740.0000
101760.0000  101820.0000
101390.0000  101480.0000
101180.0000  101300.0000
102360.0000  102490.0000
101390.0000  101490.0000
102100.0000  102180.0000
101940.0000  102000.0000
100710.0000  100770.0000
102870.0000  102960.0000
101340.0000  101460.0000
101510.0000  101630.0000
102850.0000  102980.0000
100590.0000  100710.0000
102130.0000  102270.0000
101880.0000  102030.0000
101280.0000  101400.0000
100170.0000  100270.0000
101100.0000  101190.0000
108530.0000  108620.0000
86090.0000  86160.0000
61800.0000  61850.0000
72590.0000  72620.0000
95210.0000  95230.0000
98950.0000  98970.0000
99650.0000  99660.0000
97580.0000  97580.0000
96540.0000  96520.0000
96960.0000  96960.0000
92470.0000  92510.0000
91110.0000  91160.0000
94540.0000  94620.0000
99730.0000  99830.0000
102250.0000  102320.0000
101320.0000  101360.0000
101790.0000  101790.0000
101600.0000  101560.0000
101550.0000  101510.0000
101870.0000  101820.0000
101400.0000  101350.0000
101980.0000  101940.0000
101360.0000  101340.0000
101410.0000  101410.0000
101810.0000  101840.0000
101040.0000  101100.0000
101830.0000  101920.0000
101320.0000  101450.0000
101270.0000  101450.0000
101730.0000  102010.0000
101140.0000  101420.0000
101690.0000  101920.0000
100990.0000  101210.0000
101740.0000  101920.0000
102620.0000  102730.0000
92690.0000  92780.0000
84750.0000  84860.0000
87340.0000  87400.0000
89590.0000  89560.0000
89730.0000  89620.0000
91310.0000  91130.0000
93470.0000  93260.0000
98220.0000  97990.0000
101560.0000  101380.0000
100010.0000  99940.0000
100820.0000  100840.0000
100800.0000  100800.0000
94820.0000  94800.0000
95310.0000  95250.0000
102030.0000  101940.0000
102050.0000  101970.0000
100650.0000  100590.0000
101800.0000  101730.0000
101170.0000  101080.0000
101490.0000  101410.0000
102040.0000  102000.0000
101310.0000  101280.0000
101340.0000  101300.0000
101120.0000  101080.0000
100900.0000  100890.0000
101080.0000  101080.0000
100880.0000  100910.0000
101060.0000  101100.0000
100990.0000  101010.0000
100890.0000  100900.0000
101360.0000  101370.0000
101270.0000  101310.0000
101090.0000  101150.0000
101070.0000  101130.0000
100930.0000  100980.0000
100970.0000  101040.0000
100860.0000  100940.0000
100590.0000  100610.0000
100410.0000  100390.0000
100320.0000  100360.0000
98530.0000  98700.0000
95750.0000  95920.0000
95590.0000  95660.0000
96210.0000  96220.0000
96250.0000  96300.0000
96650.0000  96700.0000
94980.0000  94950.0000
93800.0000  93730.0000
95740.0000  95650.0000
97610.0000  97440.0000
98580.0000  98350.0000
98360.0000  98120.0000
97200.0000  96900.0000
97530.0000  97200.0000
99410.0000  99130.0000
101080.0000  100860.0000
101030.0000  100850.0000
100630.0000  100510.0000
101260.0000  101160.0000
100980.0000  100880.0000
100420.0000  100310.0000
100890.0000  100760.0000
101050.0000  100940.0000
101030.0000  100980.0000
101170.0000  101170.0000
101130.0000  101160.0000
101130.0000  101180.0000
101070.0000  101140.0000
101160.0000  101250.0000
101280.0000  101380.0000
101290.0000  101390.0000
101500.0000  101570.0000
101210.0000  101250.0000
101140.0000  101190.0000
101500.0000  101570.0000
101260.0000  101350.0000
101620.0000  101680.0000
101700.0000  101750.0000
101400.0000  101430.0000
101920.0000  101910.0000
101530.0000  101470.0000
101570.0000  101490.0000
101910.0000  101830.0000
101440.0000  101380.0000
101850.0000  101770.0000
101610.0000  101530.0000
101580.0000  101500.0000
101890.0000  101780.0000
101330.0000  101230.0000
101690.0000  101620.0000
101590.0000  101580.0000
101580.0000  101620.0000
101920.0000  101990.0000
101710.0000  101800.0000
101840.0000  101940.0000
101420.0000  101540.0000
101880.0000  102000.0000
102000.0000  102110.0000
101850.0000  101930.0000
102330.0000  102410.0000
101510.0000  101630.0000
102070.0000  102210.0000
101460.0000  101590.0000
101790.0000  101890.0000
102650.0000  102780.0000
99490.0000  99600.0000
104120.0000  104220.0000
103110.0000  103200.0000
96250.0000  96320.0000
104260.0000  104350.0000
87070.0000  87150.0000
62950.0000  62990.0000
75520.0000  75560.0000
99820.0000  99860.0000
99460.0000  99440.0000
98580.0000  98540.0000
98140.0000  98090.0000
96610.0000  96580.0000
96370.0000  96370.0000
93440.0000  93460.0000
94120.0000  94140.0000
98380.0000  98460.0000
101930.0000  102050.0000
102140.0000  102250.0000
101240.0000  101300.0000
102210.0000  102240.0000
101560.0000  101550.0000
101740.0000  101680.0000
102150.0000  102060.0000
101170.0000  101070.0000
102200.0000  102100.0000
101830.0000  101760.0000
101500.0000  101470.0000
102150.0000  102150.0000
101290.0000  101350.0000
101900.0000  102000.0000
101570.0000  101720.0000
101080.0000  101300.0000
101560.0000  101830.0000
101470.0000  101750.0000
102120.0000  102400.0000
100710.0000  101010.0000
100720.0000  101030.0000
102430.0000  102680.0000
95070.0000  95250.0000
86930.0000  87090.0000
87800.0000  87890.0000
89920.0000  89890.0000
88540.0000  88430.0000
87240.0000  87080.0000
90470.0000  90260.0000
98160.0000  97920.0000
101510.0000  101300.0000
100050.0000  99890.0000
101120.0000  100980.0000
101450.0000  101310.0000
99380.0000  99230.0000
100400.0000  100250.0000
102160.0000  102050.0000
101510.0000  101440.0000
101690.0000  101630.0000
102090.0000  102020.0000
101580.0000  101500.0000
101630.0000  101580.0000
101550.0000  101540.0000
101500.0000  101520.0000
101750.0000  101770.0000
101500.0000  101530.0000
101530.0000  101590.0000
101700.0000  101770.0000
101530.0000  101610.0000
101530.0000  101580.0000
101570.0000  101590.0000
101640.0000  101640.0000
101420.0000  101420.0000
101220.0000  101230.0000
101360.0000  101400.0000
101260.0000  101280.0000
101230.0000  101220.0000
101220.0000  101200.0000
100980.0000  100930.0000
100840.0000  100740.0000
100760.0000  100640.0000
100550.0000  100490.0000
97980.0000  98040.0000
94440.0000  94550.0000
94300.0000  94390.0000
95140.0000  95230.0000
94950.0000  95070.0000
94660.0000  94760.0000
93260.0000  93320.0000
93870.0000  93930.0000
97200.0000  97230.0000
98780.0000  98650.0000
98970.0000  98680.0000
98540.0000  98220.0000
97130.0000  96830.0000
96260.0000  95940.0000
97120.0000  96830.0000
100110.0000  99830.0000
101870.0000  101610.0000
101090.0000  100900.0000
101210.0000  101070.0000
101390.0000  101260.0000
100850.0000  100710.0000
101140.0000  100980.0000
101070.0000  100940.0000
100720.0000  100640.0000
100880.0000  100860.0000
100840.0000  100870.0000
100940.0000  101030.0000
101210.0000  101330.0000
101230.0000  101350.0000
101260.0000  101370.0000
101320.0000  101410.0000
101470.0000  101510.0000
101500.0000  101530.0000
101520.0000  101580.0000
101460.0000  101580.0000
101200.0000  101360.0000
101370.0000  101530.0000
101420.0000  101570.0000
101380.0000  101490.0000
101620.0000  101660.0000
101660.0000  101620.0000
102030.0000  101940.0000
101980.0000  101880.0000
101710.0000  101620.0000
102000.0000  101910.0000
101530.0000  101450.0000
101540.0000  101460.0000
101780.0000  101700.0000
101520.0000  101450.0000
101920.0000  101850.0000
101510.0000  101460.0000
101420.0000  101420.0000
102120.0000  102170.0000
101660.0000  101760.0000
101690.0000  101820.0000
102120.0000  102260.0000
101700.0000  101850.0000
101690.0000  101830.0000
102210.0000  102350.0000
101400.0000  101540.0000
101560.0000  101720.0000
103040.0000  103220.0000
101200.0000  101340.0000
102010.0000  102150.0000
103610.0000  103740.0000
100110.0000  100230.0000
101920.0000  102040.0000
101880.0000  101990.0000
101960.0000  102040.0000
105830.0000  105920.0000
81570.0000  81640.0000
63810.0000  63870.0000
81770.0000  81880.0000
102160.0000  102260.0000
98730.0000  98720.0000
100050.0000  100000.0000
98950.0000  98900.0000
93740.0000  93700.0000
94370.0000  94340.0000
98050.0000  98010.0000
101670.0000  101650.0000
102130.0000  102180.0000
102020.0000  102130.0000
101880.0000  102000.0000
101250.0000  101330.0000
102290.0000  102320.0000
101650.0000  101640.0000
101560.0000  101490.0000
102470.0000  102350.0000
101580.0000  101440.0000
102040.0000  101920.0000
101980.0000  101900.0000
101530.0000  101500.0000
102190.0000  102190.0000
101560.0000  101610.0000
101640.0000  101730.0000
101920.0000  102060.0000
101640.0000  101840.0000
101820.0000  102020.0000
101220.0000  101460.0000
101730.0000  101980.0000
101680.0000  102000.0000
101150.0000  101570.0000
101510.0000  102000.0000
98240.0000  98700.0000
92030.0000  92390.0000
89660.0000  89860.0000
90820.0000  90830.0000
88100.0000  88020.0000
82820.0000  82710.0000
86620.0000  86430.0000
98170.0000  97910.0000
102510.0000  102270.0000
101060.0000  100840.0000
101540.0000  101320.0000
101360.0000  101140.0000
101440.0000  101230.0000
102270.0000  102100.0000
101660.0000  101550.0000
101780.0000  101680.0000
102270.0000  102180.0000
101830.0000  101760.0000
102220.0000  102180.0000
102360.0000  102360.0000
101730.0000  101780.0000
101870.0000  101960.0000
101910.0000  102020.0000
101760.0000  101880.0000
101850.0000  101980.0000
101590.0000  101730.0000
101610.0000  101720.0000
101700.0000  101770.0000
101590.0000  101600.0000
101710.0000  101680.0000
101540.0000  101490.0000
101550.0000  101500.0000
101720.0000  101690.0000
101420.0000  101390.0000
101400.0000  101350.0000
101300.0000  101180.0000
101140.0000  100930.0000
101180.0000  100910.0000
100730.0000  100430.0000
100290.0000  100020.0000
98430.0000  98260.0000
95290.0000  95210.0000
94480.0000  94460.0000
95040.0000  95070.0000
95090.0000  95130.0000
94970.0000  95020.0000
94440.0000  94550.0000
95590.0000  95720.0000
98430.0000  98500.0000
100220.0000  100100.0000
100460.0000  100100.0000
99160.0000  98680.0000
98230.0000  97770.0000
97950.0000  97550.0000
96870.0000  96550.0000
98330.0000  98050.0000
101500.0000  101240.0000
101610.0000  101400.0000
101100.0000  100940.0000
101650.0000  101530.0000
101610.0000  101520.0000
101580.0000  101500.0000
101550.0000  101470.0000
101460.0000  101410.0000
101420.0000  101420.0000
101080.0000  101140.0000
101130.0000  101260.0000
101280.0000  101430.0000
101190.0000  101350.0000
101460.0000  101590.0000
101440.0000  101550.0000
101330.0000  101390.0000
101580.0000  101590.0000
101480.0000  101510.0000
101360.0000  101480.0000
101540.0000  101710.0000
101470.0000  101660.0000
101440.0000  101620.0000
101690.0000  101810.0000
101670.0000  101740.0000
101620.0000  101630.0000
101740.0000  101700.0000
101600.0000  101520.0000
101760.0000  101650.0000
101980.0000  101880.0000
101800.0000  101740.0000
102020.0000  102010.0000
101800.0000  101840.0000
101380.0000  101470.0000
101760.0000  101870.0000
101630.0000  101720.0000
101530.0000  101590.0000
101620.0000  101680.0000
101290.0000  101380.0000
101720.0000  101860.0000
102190.0000  102350.0000
101860.0000  102010.0000
101890.0000  102040.0000
102390.0000  102560.0000
102320.0000  102520.0000
102190.0000  102380.0000
102450.0000  102640.0000
101990.0000  102140.0000
101670.0000  101820.0000
101710.0000  101850.0000
102610.0000  102760.0000
102530.0000  102680.0000
99110.0000  99240.0000
103010.0000  103150.0000
101290.0000  101440.0000
77290.0000  77390.0000
70670.0000  70800.0000
91970.0000  92210.0000
102600.0000  102780.0000
98590.0000  98630.0000
102170.0000  102140.0000
99320.0000  99270.0000
93920.0000  93840.0000
95730.0000  95640.0000
100500.0000  100420.0000
103550.0000  103530.0000
101760.0000  101820.0000
101190.0000  101290.0000
102420.0000  102540.0000
101490.0000  101560.0000
101990.0000  101980.0000
102150.0000  102110.0000
101560.0000  101480.0000
102310.0000  102190.0000
101990.0000  101860.0000
101970.0000  101880.0000
102230.0000  102190.0000
101710.0000  101710.0000
101940.0000  101980.0000
101990.0000  102060.0000
101710.0000  101820.0000
101740.0000  101870.0000
101980.0000  102140.0000
102080.0000  102300.0000
101820.0000  102080.0000
101590.0000  101890.0000
101850.0000  102190.0000
101480.0000  101920.0000
101330.0000  101900.0000
101130.0000  101760.0000
96880.0000  97390.0000
90530.0000  90770.0000
87790.0000  87820.0000
85670.0000  85640.0000
83810.0000  83760.0000
90570.0000  90400.0000
101130.0000  100830.0000
102300.0000  102030.0000
100830.0000  100580.0000
102230.0000  101960.0000
101880.0000  101640.0000
101820.0000  101610.0000
102450.0000  102280.0000
102030.0000  101900.0000
102600.0000  102480.0000
102660.0000  102560.0000
101860.0000  101800.0000
102250.0000  102240.0000
102280.0000  102330.0000
102200.0000  102300.0000
102570.0000  102710.0000
102020.0000  102180.0000
101890.0000  102060.0000
102120.0000  102320.0000
101690.0000  101910.0000
101850.0000  102050.0000
101930.0000  102070.0000
101580.0000  101620.0000
101840.0000  101790.0000
101980.0000  101850.0000
101920.0000  101750.0000
101850.0000  101670.0000
101650.0000  101470.0000
101850.0000  101650.0000
101840.0000  101570.0000
101650.0000  101260.0000
101580.0000  101100.0000
101240.0000  100730.0000
101140.0000  100680.0000
99710.0000  99350.0000
96600.0000  96330.0000
95410.0000  95200.0000
96260.0000  96100.0000
97350.0000  97210.0000
98340.0000  98300.0000
98390.0000  98460.0000
98000.0000  98010.0000
98190.0000  98090.0000
98730.0000  98530.0000
98920.0000  98540.0000
98750.0000  98210.0000
99650.0000  99120.0000
99350.0000  98980.0000
96300.0000  96050.0000
96640.0000  96410.0000
100840.0000  100600.0000
102200.0000  102010.0000
101420.0000  101280.0000
101450.0000  101340.0000
101280.0000  101220.0000
101100.0000  101110.0000
101160.0000  101210.0000
101200.0000  101270.0000
101290.0000  101390.0000
101240.0000  101380.0000
101280.0000  101460.0000
101150.0000  101350.0000
100980.0000  101150.0000
101230.0000  101420.0000
101300.0000  101480.0000
101370.0000  101520.0000
101690.0000  101750.0000
101510.0000  101540.0000
101480.0000  101560.0000
101700.0000  101830.0000
101500.0000  101660.0000
101510.0000  101670.0000
101660.0000  101800.0000
101580.0000  101710.0000
101760.0000  101860.0000
101900.0000  101940.0000
101880.0000  101860.0000
102010.0000  101950.0000
101810.0000  101740.0000
101670.0000  101660.0000
101870.0000  101950.0000
101780.0000  101920.0000
101690.0000  101910.0000
101550.0000  101830.0000
101370.0000  101680.0000
101630.0000  101910.0000
101620.0000  101820.0000
101760.0000  101890.0000
101850.0000  101980.0000
101210.0000  101350.0000
101820.0000  101940.0000
102310.0000  102440.0000
101490.0000  101630.0000
102210.0000  102380.0000
102260.0000  102450.0000
101210.0000  101360.0000
103090.0000  103220.0000
103330.0000  103460.0000
100740.0000  100860.0000
102650.0000  102790.0000
103320.0000  103470.0000
100690.0000  100810.0000
104000.0000  104130.0000
96610.0000  96740.0000
78690.0000  78780.0000
81780.0000  81940.0000
99520.0000  99790.0000
100510.0000  100690.0000
98680.0000  98700.0000
102250.0000  102190.0000
99050.0000  98940.0000
98350.0000  98220.0000
100820.0000  100710.0000
101100.0000  101010.0000
102380.0000  102370.0000
101740.0000  101800.0000
101260.0000  101390.0000
102390.0000  102540.0000
101240.0000  101320.0000
101420.0000  101400.0000
102350.0000  102300.0000
101690.0000  101610.0000
102110.0000  102010.0000
102210.0000  102130.0000
101790.0000  101770.0000
102290.0000  102320.0000
102170.0000  102230.0000
101830.0000  101910.0000
102110.0000  102250.0000
102060.0000  102260.0000
101560.0000  101770.0000
101600.0000  101830.0000
101690.0000  101990.0000
101860.0000  102170.0000
101630.0000  101990.0000
101400.0000  101800.0000
101210.0000  101660.0000
101270.0000  101800.0000
101850.0000  102450.0000
99430.0000  99980.0000
93420.0000  93790.0000
89900.0000  90150.0000
90130.0000  90370.0000
92530.0000  92680.0000
98360.0000  98250.0000
102710.0000  102390.0000
101380.0000  101060.0000
101010.0000  100710.0000
102450.0000  102150.0000
102040.0000  101760.0000
102150.0000  101910.0000
102660.0000  102460.0000
102140.0000  102010.0000
102290.0000  102190.0000
102510.0000  102450.0000
102640.0000  102640.0000
102990.0000  103040.0000
102400.0000  102520.0000
102170.0000  102340.0000
102560.0000  102750.0000
102260.0000  102490.0000
102430.0000  102690.0000
102630.0000  102930.0000
102140.0000  102470.0000
102180.0000  102510.0000
102160.0000  102440.0000
101950.0000  102100.0000
102200.0000  102180.0000
102050.0000  101840.0000
101840.0000  101500.0000
102060.0000  101680.0000
102050.0000  101640.0000
101960.0000  101510.0000
101870.0000  101370.0000
101730.0000  101140.0000
101600.0000  100920.0000
101560.0000  100830.0000
101570.0000  100880.0000
100160.0000  99550.0000
97890.0000  97360.0000
97730.0000  97320.0000
99080.0000  98820.0000
99940.0000  99870.0000
100440.0000  100600.0000
100450.0000  100700.0000
99860.0000  99930.0000
98950.0000  98760.0000
97890.0000  97570.0000
97860.0000  97480.0000
99320.0000  98900.0000
100000.0000  99640.0000
97680.0000  97470.0000
95770.0000  95630.0000
98600.0000  98400.0000
102290.0000  102040.0000
102070.0000  101870.0000
101310.0000  101160.0000
101850.0000  101720.0000
101840.0000  101760.0000
101740.0000  101760.0000
101700.0000  101820.0000
101280.0000  101490.0000
101170.0000  101420.0000
101230.0000  101530.0000
101220.0000  101540.0000
101330.0000  101660.0000
101470.0000  101770.0000
101400.0000  101710.0000
101200.0000  101520.0000
101290.0000  101580.0000
101550.0000  101730.0000
101640.0000  101720.0000
101730.0000  101780.0000
101630.0000  101700.0000
101560.0000  101630.0000
101800.0000  101890.0000
101760.0000  101880.0000
101720.0000  101870.0000
101970.0000  102130.0000
101900.0000  102030.0000
101920.0000  102000.0000
102160.0000  102190.0000
102240.0000  102250.0000
102470.0000  102520.0000
102310.0000  102420.0000
102070.0000  102240.0000
102440.0000  102670.0000
102070.0000  102380.0000
101640.0000  102050.0000
101830.0000  102290.0000
101190.0000  101630.0000
101290.0000  101670.0000
101930.0000  102200.0000
101310.0000  101460.0000
102040.0000  102110.0000
102720.0000  102750.0000
101460.0000  101490.0000
102470.0000  102500.0000
103390.0000  103440.0000
101810.0000  101880.0000
102540.0000  102630.0000
103010.0000  103110.0000
101790.0000  101880.0000
102730.0000  102830.0000
101060.0000  101140.0000
100370.0000  100410.0000
104980.0000  105040.0000
96390.0000  96470.0000
82270.0000  82330.0000
87000.0000  87110.0000
98590.0000  98790.0000
98590.0000  98740.0000
100380.0000  100390.0000
102370.0000  102290.0000
99140.0000  99040.0000
101420.0000  101320.0000
103610.0000  103530.0000
101600.0000  101530.0000
102700.0000  102640.0000
102750.0000  102700.0000
101280.0000  101280.0000
101870.0000  101890.0000
101470.0000  101420.0000
101430.0000  101330.0000
102160.0000  102060.0000
101650.0000  101540.0000
102110.0000  101980.0000
102650.0000  102580.0000
102000.0000  102000.0000
102140.0000  102190.0000
102460.0000  102510.0000
102080.0000  102150.0000
101960.0000  102100.0000
102130.0000  102360.0000
102090.0000  102370.0000
101750.0000  102060.0000
101810.0000  102010.0000
101830.0000  102050.0000
102160.0000  102430.0000
102070.0000  102430.0000
101800.0000  102240.0000
101430.0000  101930.0000
101190.0000  101770.0000
100620.0000  101250.0000
99350.0000  99960.0000
99300.0000  99860.0000
100780.0000  101290.0000
101840.0000  102100.0000
102100.0000  101950.0000
101780.0000  101350.0000
101610.0000  101130.0000
102430.0000  101990.0000
102530.0000  102130.0000
101890.0000  101530.0000
102360.0000  102040.0000
102780.0000  102510.0000
102700.0000  102510.0000
103030.0000  102920.0000
102870.0000  102820.0000
102620.0000  102630.0000
102930.0000  103030.0000
102890.0000  103070.0000
102840.0000  103100.0000
102890.0000  103190.0000
102510.0000  102870.0000
102330.0000  102730.0000
102140.0000  102560.0000
101820.0000  102260.0000
101870.0000  102330.0000
101750.0000  102150.0000
101660.0000  101920.0000
101980.0000  102000.0000
102050.0000  101780.0000
102180.0000  101680.0000
102510.0000  101890.0000
102350.0000  101660.0000
102170.0000  101430.0000
102330.0000  101570.0000
102360.0000  101560.0000
102150.0000  101290.0000
102070.0000  101140.0000
102060.0000  101110.0000
101430.0000  100560.0000
100630.0000  99920.0000
100790.0000  100290.0000
101320.0000  101090.0000
101420.0000  101540.0000
101180.0000  101660.0000
100630.0000  101270.0000
100310.0000  100790.0000
100040.0000  100160.0000
99110.0000  99010.0000
99040.0000  98930.0000
99960.0000  99880.0000
98420.0000  98340.0000
95260.0000  95220.0000
96230.0000  96190.0000
100880.0000  100720.0000
102410.0000  102130.0000
100920.0000  100650.0000
101420.0000  101230.0000
102410.0000  102280.0000
101580.0000  101530.0000
101240.0000  101270.0000
101610.0000  101750.0000
101400.0000  101690.0000
101350.0000  101730.0000
101480.0000  101890.0000
101240.0000  101700.0000
101070.0000  101570.0000
101060.0000  101550.0000
101030.0000  101490.0000
101180.0000  101620.0000
101250.0000  101660.0000
101150.0000  101460.0000
101380.0000  101570.0000
101720.0000  101820.0000
101760.0000  101810.0000
102020.0000  102030.0000
102280.0000  102280.0000
102100.0000  102140.0000
102230.0000  102310.0000
102370.0000  102470.0000
102150.0000  102270.0000
102410.0000  102520.0000
102490.0000  102600.0000
102220.0000  102320.0000
102570.0000  102690.0000
102420.0000  102590.0000
101900.0000  102120.0000
102170.0000  102440.0000
101910.0000  102260.0000
101700.0000  102130.0000
102270.0000  102810.0000
101660.0000  102290.0000
101160.0000  101850.0000
101770.0000  102410.0000
101350.0000  101790.0000
101210.0000  101410.0000
101970.0000  101980.0000
101870.0000  101760.0000
102120.0000  101960.0000
102540.0000  102390.0000
102400.0000  102300.0000
102680.0000  102640.0000
102120.0000  102150.0000
102480.0000  102520.0000
104120.0000  104150.0000
101950.0000  101940.0000
101370.0000  101340.0000
103860.0000  103880.0000
95090.0000  95180.0000
84770.0000  84850.0000
90040.0000  90100.0000
99280.0000  99390.0000
99710.0000  99830.0000
101100.0000  101130.0000
102390.0000  102310.0000
100670.0000  100580.0000
102150.0000  102100.0000
102840.0000  102800.0000
101430.0000  101390.0000
102560.0000  102470.0000
102570.0000  102390.0000
101490.0000  101230.0000
102180.0000  101820.0000
101930.0000  101440.0000
101490.0000  100970.0000
102090.0000  101630.0000
101930.0000  101530.0000
102000.0000  101690.0000
102570.0000  102380.0000
102470.0000  102410.0000
102390.0000  102390.0000
102550.0000  102530.0000
102640.0000  102600.0000
102520.0000  102490.0000
102190.0000  102220.0000
102280.0000  102380.0000
102300.0000  102470.0000
102250.0000  102170.0000
101880.0000  101850.0000
101840.0000  101880.0000
101720.0000  101860.0000
101580.0000  101840.0000
101510.0000  101900.0000
101330.0000  101850.0000
101300.0000  101930.0000
101370.0000  102060.0000
101240.0000  101880.0000
100960.0000  101440.0000
100700.0000  100870.0000
100660.0000  100420.0000
100990.0000  100460.0000
101690.0000  101040.0000
102180.0000  101530.0000
102210.0000  101640.0000
102640.0000  102130.0000
103210.0000  102740.0000
102920.0000  102510.0000
102790.0000  102450.0000
103350.0000  103090.0000
103330.0000  103160.0000
102990.0000  102930.0000
103040.0000  103080.0000
102970.0000  103120.0000
102820.0000  103060.0000
102750.0000  103050.0000
102620.0000  102970.0000
102600.0000  103010.0000
102580.0000  103020.0000
102480.0000  102960.0000
102470.0000  102950.0000
102250.0000  102670.0000
102030.0000  102310.0000
102070.0000  102080.0000
102100.0000  101760.0000
102130.0000  101490.0000
102160.0000  101320.0000
102120.0000  101160.0000
102310.0000  101290.0000
102480.0000  101460.0000
102330.0000  101320.0000
102240.0000  101210.0000
102300.0000  101230.0000
102270.0000  101230.0000
102300.0000  101400.0000
102440.0000  101770.0000
102350.0000  101910.0000
101890.0000  101740.0000
101490.0000  101720.0000
101040.0000  101650.0000
100360.0000  101220.0000
100230.0000  101130.0000
100480.0000  101200.0000
100080.0000  100590.0000
99600.0000  100040.0000
99220.0000  99630.0000
97630.0000  97960.0000
96470.0000  96730.0000
98460.0000  98620.0000
101330.0000  101220.0000
101670.0000  101290.0000
101560.0000  101130.0000
102550.0000  102200.0000
102150.0000  101920.0000
100970.0000  100870.0000
101550.0000  101530.0000
102090.0000  102170.0000
100780.0000  100990.0000
99600.0000  99910.0000
99870.0000  100260.0000
100720.0000  101280.0000
101140.0000  101900.0000
100830.0000  101660.0000
100620.0000  101370.0000
101030.0000  101650.0000
101220.0000  101720.0000
101140.0000  101510.0000
101460.0000  101700.0000
101640.0000  101790.0000
101560.0000  101620.0000
101900.0000  101870.0000
102070.0000  101990.0000
101960.0000  101890.0000
102430.0000  102370.0000
102650.0000  102610.0000
102480.0000  102480.0000
103010.0000  103040.0000
103110.0000  103190.0000
102530.0000  102640.0000
102790.0000  102950.0000
102970.0000  103190.0000
102620.0000  102890.0000
102860.0000  103200.0000
102600.0000  102990.0000
101840.0000  102300.0000
102070.0000  102620.0000
102020.0000  102690.0000
101400.0000  102210.0000
101510.0000  102440.0000
101500.0000  102380.0000
101170.0000  101820.0000
101640.0000  101950.0000
102310.0000  102310.0000
102190.0000  101970.0000
101830.0000  101530.0000
102700.0000  102410.0000
103740.0000  103520.0000
102750.0000  102610.0000
102130.0000  102040.0000
102700.0000  102630.0000
101820.0000  101740.0000
102410.0000  102320.0000
102710.0000  102650.0000
94780.0000  94780.0000
88580.0000  88550.0000
94640.0000  94520.0000
101770.0000  101640.0000
100320.0000  100280.0000
99730.0000  99720.0000
101920.0000  101840.0000
102350.0000  102260.0000
102540.0000  102510.0000
102690.0000  102670.0000
102470.0000  102430.0000
102860.0000  102740.0000
102620.0000  102390.0000
102360.0000  101990.0000
102770.0000  102240.0000
102320.0000  101620.0000
101950.0000  101180.0000
102490.0000  101780.0000
102670.0000  102090.0000
102500.0000  102120.0000
102510.0000  102330.0000
102650.0000  102580.0000
102660.0000  102620.0000
102220.0000  102140.0000
102200.0000  102070.0000
102610.0000  102450.0000
102260.0000  102090.0000
101970.0000  101820.0000
102340.0000  102220.0000
102160.0000  101840.0000
101980.0000  101710.0000
101930.0000  101750.0000
101870.0000  101790.0000
101740.0000  101790.0000
101720.0000  101910.0000
101530.0000  101870.0000
101190.0000  101680.0000
100990.0000  101620.0000
100650.0000  101340.0000
100310.0000  100880.0000
100730.0000  100960.0000
101770.0000  101540.0000
102400.0000  101770.0000
102350.0000  101520.0000
102220.0000  101370.0000
102340.0000  101550.0000
102620.0000  101920.0000
102780.0000  102150.0000
102820.0000  102240.0000
102990.0000  102460.0000
103150.0000  102720.0000
103210.0000  102930.0000
103440.0000  103310.0000
103500.0000  103490.0000
103130.0000  103210.0000
102900.0000  103040.0000
102870.0000  103030.0000
102690.0000  102900.0000
102480.0000  102740.0000
102230.0000  102530.0000
101860.0000  102180.0000
101630.0000  101950.0000
101590.0000  101880.0000
101620.0000  101810.0000
101680.0000  101650.0000
101810.0000  101430.0000
102020.0000  101270.0000
102210.0000  101200.0000
102390.0000  101220.0000
102500.0000  101270.0000
102390.0000  101160.0000
102310.0000  101120.0000
102540.0000  101380.0000
102620.0000  101520.0000
102300.0000  101300.0000
102040.0000  101220.0000
102030.0000  101420.0000
101980.0000  101570.0000
101810.0000  101640.0000
101590.0000  101750.0000
101290.0000  101770.0000
100960.0000  101740.0000
100740.0000  101740.0000
100600.0000  101660.0000
100580.0000  101560.0000
100680.0000  101570.0000
100350.0000  101120.0000
99590.0000  100280.0000
99640.0000  100290.0000
100680.0000  101160.0000
101290.0000  101340.0000
101280.0000  100940.0000
101590.0000  101070.0000
101680.0000  101160.0000
101360.0000  100900.0000
101960.0000  101660.0000
102910.0000  102780.0000
102050.0000  102010.0000
99980.0000  100020.0000
98950.0000  99070.0000
99390.0000  99700.0000
100450.0000  101110.0000
101000.0000  102020.0000
100530.0000  101720.0000
100170.0000  101290.0000
100510.0000  101400.0000
100640.0000  101250.0000
100670.0000  101050.0000
101190.0000  101410.0000
101430.0000  101530.0000
101460.0000  101440.0000
102060.0000  101940.0000
102450.0000  102240.0000
102350.0000  102110.0000
102710.0000  102480.0000
102860.0000  102650.0000
102500.0000  102320.0000
102710.0000  102590.0000
103000.0000  102940.0000
102820.0000  102850.0000
103010.0000  103120.0000
102930.0000  103130.0000
102290.0000  102580.0000
102390.0000  102760.0000
102620.0000  103050.0000
102110.0000  102580.0000
101930.0000  102440.0000
102050.0000  102620.0000
101640.0000  102310.0000
101380.0000  102200.0000
101540.0000  102520.0000
101380.0000  102370.0000
101060.0000  101840.0000
101410.0000  101820.0000
102140.0000  102150.0000
102410.0000  102120.0000
102330.0000  101920.0000
102320.0000  101910.0000
102550.0000  102210.0000
103240.0000  102980.0000
103050.0000  102860.0000
101990.0000  101840.0000
102800.0000  102650.0000
102040.0000  101850.0000
94990.0000  94810.0000
90360.0000  90150.0000
95250.0000  94950.0000
101420.0000  101090.0000
101420.0000  101250.0000
101090.0000  101050.0000
102510.0000  102430.0000
102310.0000  102150.0000
101810.0000  101670.0000
102490.0000  102410.0000
102850.0000  102780.0000
102710.0000  102570.0000
102790.0000  102560.0000
102840.0000  102550.0000
102650.0000  102310.0000
102680.0000  102280.0000
102830.0000  102420.0000
102510.0000  102150.0000
102370.0000  102120.0000
102720.0000  102620.0000
102510.0000  102520.0000
102270.0000  102280.0000
102660.0000  102630.0000
102470.0000  102400.0000
102000.0000  101870.0000
102310.0000  102120.0000
102410.0000  102160.0000
102020.0000  101720.0000
102060.0000  101730.0000
101560.0000  101070.0000
101540.0000  101120.0000
101650.0000  101330.0000
101650.0000  101440.0000
101420.0000  101330.0000
101300.0000  101330.0000
101210.0000  101360.0000
100960.0000  101210.0000
100940.0000  101360.0000
101280.0000  101880.0000
101430.0000  102070.0000
101280.0000  101670.0000
101090.0000  101000.0000
101010.0000  100440.0000
101340.0000  100440.0000
102130.0000  101110.0000
102720.0000  101730.0000
102660.0000  101780.0000
102670.0000  101890.0000
103260.0000  102540.0000
103730.0000  103090.0000
103500.0000  102980.0000
103140.0000  102790.0000
103040.0000  102860.0000
102870.0000  102830.0000
102710.0000  102740.0000
102840.0000  102880.0000
102840.0000  102880.0000
102500.0000  102570.0000
102290.0000  102390.0000
102310.0000  102420.0000
102250.0000  102340.0000
102120.0000  102190.0000
101990.0000  102020.0000
101770.0000  101730.0000
101620.0000  101410.0000
101650.0000  101170.0000
101750.0000  100930.0000
101830.0000  100710.0000
101910.0000  100590.0000
102000.0000  100590.0000
102130.0000  100720.0000
102350.0000  100990.0000
102440.0000  101200.0000
102340.0000  101250.0000
102360.0000  101440.0000
102440.0000  101700.0000
102200.0000  101650.0000
101940.0000  101570.0000
101930.0000  101780.0000
101800.0000  101890.0000
101570.0000  101900.0000
101490.0000  102080.0000
101130.0000  101960.0000
100440.0000  101440.0000
100430.0000  101500.0000
100850.0000  101950.0000
100240.0000  101310.0000
98960.0000  100010.0000
98830.0000  99860.0000
99910.0000  100760.0000
100920.0000  101340.0000
101340.0000  101300.0000
101290.0000  100940.0000
101340.0000  100810.0000
102040.0000  101440.0000
102000.0000  101500.0000
99550.0000  99230.0000
96950.0000  96750.0000
97470.0000  97340.0000
99980.0000  99960.0000
101310.0000  101540.0000
101210.0000  101800.0000
100780.0000  101720.0000
100210.0000  101370.0000
100080.0000  101270.0000
100520.0000  101550.0000
100620.0000  101350.0000
100560.0000  101010.0000
100990.0000  101230.0000
101220.0000  101300.0000
101180.0000  101100.0000
101600.0000  101370.0000
101970.0000  101590.0000
101920.0000  101460.0000
102290.0000  101800.0000
102840.0000  102350.0000
102970.0000  102520.0000
103150.0000  102780.0000
103250.0000  103030.0000
102950.0000  102880.0000
102890.0000  102960.0000
102990.0000  103180.0000
102630.0000  102930.0000
102340.0000  102740.0000
102430.0000  102870.0000
102250.0000  102720.0000
101990.0000  102470.0000
102030.0000  102520.0000
101940.0000  102430.0000
101530.0000  102080.0000
101350.0000  102030.0000
101430.0000  102270.0000
101200.0000  102110.0000
100840.0000  101610.0000
101190.0000  101600.0000
102040.0000  102020.0000
102280.0000  101920.0000
102040.0000  101510.0000
102570.0000  102030.0000
103420.0000  102940.0000
102850.0000  102480.0000
102270.0000  102010.0000
103430.0000  103210.0000
101860.0000  101630.0000
95000.0000  94720.0000
90910.0000  90570.0000
94870.0000  94480.0000
100720.0000  100400.0000
102110.0000  102020.0000
101860.0000  101930.0000
102200.0000  102150.0000
101970.0000  101710.0000
102160.0000  101830.0000
103060.0000  102790.0000
102880.0000  102680.0000
102380.0000  102190.0000
102970.0000  102790.0000
103150.0000  103000.0000
102390.0000  102300.0000
102510.0000  102490.0000
103060.0000  103100.0000
102450.0000  102560.0000
102090.0000  102260.0000
102720.0000  102930.0000
102500.0000  102690.0000
101760.0000  101880.0000
102080.0000  102100.0000
102380.0000  102330.0000
101890.0000  101760.0000
101740.0000  101490.0000
101880.0000  101530.0000
101700.0000  101270.0000
101550.0000  101070.0000
101420.0000  100690.0000
101100.0000  100470.0000
100940.0000  100460.0000
100930.0000  100620.0000
100850.0000  100690.0000
100990.0000  100960.0000
101410.0000  101470.0000
101470.0000  101580.0000
101040.0000  101230.0000
100650.0000  100960.0000
100470.0000  100900.0000
100480.0000  100880.0000
100830.0000  100990.0000
101390.0000  101140.0000
101760.0000  101080.0000
101890.0000  100910.0000
102040.0000  100960.0000
102280.0000  101260.0000
102450.0000  101530.0000
102420.0000  101610.0000
102330.0000  101640.0000
102480.0000  101920.0000
102850.0000  102420.0000
103010.0000  102730.0000
102820.0000  102660.0000
102640.0000  102540.0000
102550.0000  102470.0000
102310.0000  102270.0000
102100.0000  102080.0000
102060.0000  102060.0000
101920.0000  101910.0000
101630.0000  101550.0000
101440.0000  101260.0000
101320.0000  101020.0000
101190.0000  100780.0000
101180.0000  100650.0000
101280.0000  100580.0000
101310.0000  100380.0000
101360.0000  100190.0000
101550.0000  100160.0000
101720.0000  100200.0000
101850.0000  100290.0000
101970.0000  100460.0000
101830.0000  100480.0000
101590.0000  100460.0000
101690.0000  100810.0000
101870.0000  101210.0000
101680.0000  101230.0000
101560.0000  101310.0000
101720.0000  101670.0000
101560.0000  101710.0000
101170.0000  101510.0000
101220.0000  101740.0000
101350.0000  102000.0000
101050.0000  101820.0000
100900.0000  101790.0000
100980.0000  102010.0000
100470.0000  101600.0000
99600.0000  100800.0000
99440.0000  100640.0000
100010.0000  101050.0000
100610.0000  101260.0000
100810.0000  101000.0000
100760.0000  100580.0000
101170.0000  100710.0000
101810.0000  101190.0000
100610.0000  99960.0000
97410.0000  96830.0000
96030.0000  95520.0000
98520.0000  98080.0000
101560.0000  101290.0000
101950.0000  101940.0000
101170.0000  101420.0000
101020.0000  101510.0000
100910.0000  101590.0000
100580.0000  101400.0000
100470.0000  101270.0000
100360.0000  101010.0000
100320.0000  100770.0000
100660.0000  100950.0000
100930.0000  101050.0000
100950.0000  100880.0000
101290.0000  101000.0000
101750.0000  101250.0000
101950.0000  101290.0000
102200.0000  101460.0000
102470.0000  101690.0000
102480.0000  101740.0000
102620.0000  102000.0000
102850.0000  102440.0000
102620.0000  102460.0000
102380.0000  102440.0000
102600.0000  102820.0000
102640.0000  102990.0000
102240.0000  102670.0000
101960.0000  102430.0000
101810.0000  102280.0000
101460.0000  101910.0000
101290.0000  101720.0000
101540.0000  101930.0000
101560.0000  101910.0000
101240.0000  101590.0000
101310.0000  101750.0000
101670.0000  102290.0000
101490.0000  102220.0000
101020.0000  101670.0000
101180.0000  101540.0000
101810.0000  101750.0000
102270.0000  101840.0000
102460.0000  101830.0000
102180.0000  101480.0000
101650.0000  101010.0000
102320.0000  101800.0000
103260.0000  102890.0000
100300.0000  100010.0000
94460.0000  94130.0000
93020.0000  92560.0000
97840.0000  97290.0000
102140.0000  101710.0000
101800.0000  101650.0000
100860.0000  100870.0000
101530.0000  101470.0000
101970.0000  101730.0000
102190.0000  101840.0000
102860.0000  102510.0000
102900.0000  102610.0000
102550.0000  102350.0000
103010.0000  102920.0000
103290.0000  103320.0000
102630.0000  102780.0000
102370.0000  102620.0000
102670.0000  103010.0000
102350.0000  102750.0000
101940.0000  102370.0000
102140.0000  102560.0000
102080.0000  102430.0000
101660.0000  101910.0000
101670.0000  101790.0000
101770.0000  101740.0000
101580.0000  101380.0000
101520.0000  101150.0000
101560.0000  101040.0000
101500.0000  100840.0000
101510.0000  100770.0000
100900.0000  99790.0000
100680.0000  99750.0000
100640.0000  99940.0000
100850.0000  100370.0000
100700.0000  100440.0000
100300.0000  100230.0000
100250.0000  100300.0000
100490.0000  100620.0000
100690.0000  100830.0000
100860.0000  101000.0000
101000.0000  101170.0000
101000.0000  101220.0000
101030.0000  101220.0000
101240.0000  101210.0000
101280.0000  100920.0000
101100.0000  100410.0000
101200.0000  100300.0000
101790.0000  100810.0000
102310.0000  101320.0000
102330.0000  101410.0000
102270.0000  101460.0000
102420.0000  101740.0000
102500.0000  101940.0000
102280.0000  101850.0000
102120.0000  101800.0000
102130.0000  101890.0000
101960.0000  101800.0000
101630.0000  101560.0000
101520.0000  101520.0000
101520.0000  101530.0000
101250.0000  101240.0000
100980.0000  100870.0000
101020.0000  100750.0000
101130.0000  100650.0000
101090.0000  100420.0000
101070.0000  100240.0000
101070.0000  100100.0000
101010.0000  99900.0000
101100.0000  99850.0000
101310.0000  99930.0000
101340.0000  99850.0000
101270.0000  99740.0000
101490.0000  99970.0000
101820.0000  100400.0000
101910.0000  100690.0000
101810.0000  100860.0000
101640.0000  100960.0000
101410.0000  100960.0000
101350.0000  101120.0000
101470.0000  101470.0000
101390.0000  101600.0000
101100.0000  101490.0000
101020.0000  101550.0000
101070.0000  101690.0000
100890.0000  101550.0000
100600.0000  101310.0000
100520.0000  101300.0000
100660.0000  101490.0000
100870.0000  101730.0000
100850.0000  101710.0000
100450.0000  101210.0000
100100.0000  100600.0000
100160.0000  100290.0000
100380.0000  100140.0000
100580.0000  100050.0000
100750.0000  100030.0000
100430.0000  99630.0000
99810.0000  99010.0000
100190.0000  99400.0000
101500.0000  100780.0000
101850.0000  101300.0000
100920.0000  100600.0000
100540.0000  100420.0000
101100.0000  101110.0000
101300.0000  101450.0000
100940.0000  101210.0000
100760.0000  101120.0000
100780.0000  101130.0000
100730.0000  101000.0000
100730.0000  100860.0000
100770.0000  100730.0000
100890.0000  100610.0000
101200.0000  100650.0000
101510.0000  100690.0000
101700.0000  100690.0000
102010.0000  100910.0000
102270.0000  101170.0000
102200.0000  101180.0000
102210.0000  101380.0000
102530.0000  101960.0000
102540.0000  102280.0000
102120.0000  102150.0000
101790.0000  102050.0000
101570.0000  101960.0000
101270.0000  101730.0000
101250.0000  101730.0000
101540.0000  101990.0000
101460.0000  101860.0000
101070.0000  101400.0000
101070.0000  101320.0000
101320.0000  101490.0000
101130.0000  101230.0000
100710.0000  100810.0000
100680.0000  100890.0000
100900.0000  101290.0000
100910.0000  101440.0000
100770.0000  101290.0000
100820.0000  101110.0000
101240.0000  101150.0000
101820.0000  101350.0000
102220.0000  101480.0000
102780.0000  101890.0000
103640.0000  102770.0000
102520.0000  101830.0000
97570.0000  97080.0000
92860.0000  92430.0000
93990.0000  93450.0000
99740.0000  99030.0000
103050.0000  102320.0000
102000.0000  101400.0000
101390.0000  100900.0000
102450.0000  102000.0000
102440.0000  101970.0000
101600.0000  101100.0000
101990.0000  101500.0000
102810.0000  102370.0000
102600.0000  102280.0000
102260.0000  102100.0000
102490.0000  102500.0000
102510.0000  102710.0000
102170.0000  102540.0000
102040.0000  102520.0000
101990.0000  102520.0000
101680.0000  102220.0000
101360.0000  101880.0000
101310.0000  101760.0000
101410.0000  101740.0000
101300.0000  101460.0000
101030.0000  100950.0000
101010.0000  100690.0000
101170.0000  100600.0000
101010.0000  100200.0000
100730.0000  99710.0000
100810.0000  99670.0000
100460.0000  99050.0000
100050.0000  98880.0000
99730.0000  98860.0000
99840.0000  99250.0000
99980.0000  99650.0000
99930.0000  99820.0000
99930.0000  100000.0000
100030.0000  100220.0000
100120.0000  100340.0000
100330.0000  100480.0000
100570.0000  100630.0000
100470.0000  100450.0000
100050.0000  100010.0000
99960.0000  99850.0000
100420.0000  100190.0000
101000.0000  100570.0000
101260.0000  100630.0000
101220.0000  100420.0000
101130.0000  100210.0000
101200.0000  100240.0000
101410.0000  100500.0000
101500.0000  100710.0000
101250.0000  100610.0000
101030.0000  100530.0000
101190.0000  100810.0000
101410.0000  101160.0000
101200.0000  101080.0000
100750.0000  100760.0000
100560.0000  100660.0000
100580.0000  100720.0000
100590.0000  100710.0000
100650.0000  100680.0000
100710.0000  100570.0000
100550.0000  100180.0000
100300.0000  99660.0000
100270.0000  99370.0000
100330.0000  99230.0000
100290.0000  99050.0000
100330.0000  99010.0000
100540.0000  99190.0000
100670.0000  99320.0000
100660.0000  99310.0000
100750.0000  99400.0000
100890.0000  99560.0000
100840.0000  99640.0000
100800.0000  99800.0000
100980.0000  100220.0000
101120.0000  100610.0000
100940.0000  100690.0000
100660.0000  100680.0000
100600.0000  100840.0000
100640.0000  101070.0000
100560.0000  101130.0000
100400.0000  101050.0000
100340.0000  101040.0000
100370.0000  101080.0000
100260.0000  100930.0000
100070.0000  100640.0000
100010.0000  100420.0000
100010.0000  100270.0000
99940.0000  100080.0000
100070.0000  100020.0000
100470.0000  100140.0000
100730.0000  100060.0000
100720.0000  99750.0000
100820.0000  99690.0000
101130.0000  99990.0000
101280.0000  100220.0000
101180.0000  100220.0000
101030.0000  100170.0000
100900.0000  100160.0000
100920.0000  100360.0000
101180.0000  100790.0000
101320.0000  101060.0000
101080.0000  100900.0000
100860.0000  100750.0000
100990.0000  100930.0000
101210.0000  101160.0000
101170.0000  101090.0000
101010.0000  100840.0000
100980.0000  100640.0000
101140.0000  100580.0000
101350.0000  100530.0000
101340.0000  100290.0000
101280.0000  100050.0000
101560.0000  100260.0000
101990.0000  100720.0000
102060.0000  100930.0000
101850.0000  100990.0000
101750.0000  101210.0000
101630.0000  101430.0000
101420.0000  101520.0000
101390.0000  101740.0000
101470.0000  101980.0000
101210.0000  101780.0000
100790.0000  101350.0000
100680.0000  101190.0000
100690.0000  101090.0000
100430.0000  100710.0000
100230.0000  100380.0000
100500.0000  100530.0000
100930.0000  100860.0000
100980.0000  100850.0000
100800.0000  100690.0000
100790.0000  100800.0000
100950.0000  101150.0000
100970.0000  101340.0000
100890.0000  101290.0000
100960.0000  101210.0000
101060.0000  101000.0000
100970.0000  100550.0000
101340.0000  100590.0000
102250.0000  101290.0000
101620.0000  100650.0000
98150.0000  97320.0000
95120.0000  94420.0000
96500.0000  95800.0000
100880.0000  100070.0000
103070.0000  102180.0000
102120.0000  101210.0000
101630.0000  100710.0000
102510.0000  101590.0000
102690.0000  101780.0000
102160.0000  101300.0000
102530.0000  101720.0000
103220.0000  102530.0000
102880.0000  102370.0000
102270.0000  101980.0000
102410.0000  102340.0000
102530.0000  102680.0000
101930.0000  102260.0000
101400.0000  101840.0000
101450.0000  101940.0000
101380.0000  101880.0000
100890.0000  101370.0000
100580.0000  101000.0000
100600.0000  100900.0000
100430.0000  100540.0000
100110.0000  99960.0000
100200.0000  99750.0000
100560.0000  99760.0000
100580.0000  99420.0000
100400.0000  98980.0000
100470.0000  98960.0000
100180.0000  98680.0000
99880.0000  98750.0000
99520.0000  98760.0000
99310.0000  98900.0000
99250.0000  99140.0000
99380.0000  99490.0000
99690.0000  99930.0000
99840.0000  100150.0000
99590.0000  99920.0000
99380.0000  99620.0000
99670.0000  99760.0000
100300.0000  100240.0000
100750.0000  100590.0000
100850.0000  100640.0000
100800.0000  100540.0000
100690.0000  100340.0000
100520.0000  100070.0000
100390.0000  99830.0000
100420.0000  99740.0000
100540.0000  99790.0000
100660.0000  99920.0000
100710.0000  100070.0000
100750.0000  100250.0000
100820.0000  100460.0000
100830.0000  100590.0000
100620.0000  100510.0000
100290.0000  100320.0000
100070.0000  100250.0000
99990.0000  100280.0000
99830.0000  100180.0000
99550.0000  99890.0000
99350.0000  99620.0000
99250.0000  99370.0000
99210.0000  99110.0000
99370.0000  98990.0000
99790.0000  99120.0000
100130.0000  99210.0000
100170.0000  99060.0000
100130.0000  98920.0000
100270.0000  99040.0000
100450.0000  99260.0000
100530.0000  99410.0000
100590.0000  99530.0000
100630.0000  99610.0000
100530.0000  99570.0000
100450.0000  99610.0000
100570.0000  99900.0000
100680.0000  100240.0000
100510.0000  100310.0000
100220.0000  100270.0000
100160.0000  100430.0000
100190.0000  100650.0000
100020.0000  100620.0000
99800.0000  100480.0000
99900.0000  100610.0000
100240.0000  100920.0000
100380.0000  100970.0000
100270.0000  100660.0000
100230.0000  100350.0000
100360.0000  100190.0000
100420.0000  99990.0000
100320.0000  99650.0000
100120.0000  99210.0000
99850.0000  98700.0000
99670.0000  98300.0000
99790.0000  98280.0000
100080.0000  98560.0000
100140.0000  98720.0000
99940.0000  98700.0000
99910.0000  98870.0000
100210.0000  99380.0000
100560.0000  99930.0000
100630.0000  100200.0000
100550.0000  100270.0000
100590.0000  100380.0000
100740.0000  100540.0000
100790.0000  100580.0000
100730.0000  100480.0000
100750.0000  100470.0000
100880.0000  100550.0000
101010.0000  100600.0000
101150.0000  100620.0000
101360.0000  100700.0000
101520.0000  100720.0000
101520.0000  100630.0000
101450.0000  100520.0000
101310.0000  100440.0000
101090.0000  100380.0000
100920.0000  100460.0000
100880.0000  100720.0000
100700.0000  100860.0000
100320.0000  100760.0000
100100.0000  100760.0000
100130.0000  100930.0000
99980.0000  100830.0000
99600.0000  100400.0000
99500.0000  100190.0000
99840.0000  100370.0000
100090.0000  100440.0000
99920.0000  100100.0000
99700.0000  99710.0000
99780.0000  99660.0000
100000.0000  99780.0000
100090.0000  99850.0000
100080.0000  99880.0000
100010.0000  99930.0000
99930.0000  100020.0000
100080.0000  100340.0000
100570.0000  100910.0000
100910.0000  101190.0000
100740.0000  100820.0000
100820.0000  100600.0000
101720.0000  101180.0000
102200.0000  101420.0000
100820.0000  99950.0000
98950.0000  98080.0000
99160.0000  98290.0000
101250.0000  100360.0000
102580.0000  101660.0000
102190.0000  101270.0000
101770.0000  100830.0000
102160.0000  101200.0000
102450.0000  101500.0000
102260.0000  101360.0000
102180.0000  101380.0000
102210.0000  101550.0000
101970.0000  101500.0000
101700.0000  101450.0000
101690.0000  101650.0000
101480.0000  101620.0000
100860.0000  101150.0000
100450.0000  100840.0000
100470.0000  100940.0000
100370.0000  100880.0000
99940.0000  100450.0000
99720.0000  100160.0000
99880.0000  100190.0000
99940.0000  100040.0000
99790.0000  99580.0000
99820.0000  99200.0000
100050.0000  98980.0000
100160.0000  98670.0000
100140.0000  98420.0000
100200.0000  98470.0000
98980.0000  97780.0000
98860.0000  98180.0000
98870.0000  98700.0000
98790.0000  99030.0000
98430.0000  98940.0000
98010.0000  98620.0000
97950.0000  98560.0000
98350.0000  98880.0000
98810.0000  99250.0000
99050.0000  99380.0000
99140.0000  99330.0000
99240.0000  99300.0000
99350.0000  99300.0000
99370.0000  99230.0000
99330.0000  99120.0000
99370.0000  99110.0000
99660.0000  99380.0000
100150.0000  99860.0000
100550.0000  100240.0000
100550.0000  100230.0000
100220.0000  99900.0000
99860.0000  99620.0000
99690.0000  99570.0000
99590.0000  99580.0000
99420.0000  99490.0000
99260.0000  99410.0000
99290.0000  99550.0000
99460.0000  99840.0000
99470.0000  99970.0000
99240.0000  99790.0000
99000.0000  99580.0000
98990.0000  99540.0000
99070.0000  99530.0000
99030.0000  99320.0000
98900.0000  98950.0000
98780.0000  98570.0000
98720.0000  98230.0000
98720.0000  98000.0000
98880.0000  97980.0000
99120.0000  98130.0000
99220.0000  98240.0000
99190.0000  98300.0000
99300.0000  98530.0000
99630.0000  98970.0000
99870.0000  99310.0000
99810.0000  99370.0000
99590.0000  99320.0000
99460.0000  99370.0000
99410.0000  99530.0000
99380.0000  99700.0000
99330.0000  99820.0000
99240.0000  99890.0000
99100.0000  99850.0000
98960.0000  99760.0000
98840.0000  99630.0000
98750.0000  99440.0000
98730.0000  99260.0000
98930.0000  99230.0000
99370.0000  99380.0000
99750.0000  99430.0000
99860.0000  99220.0000
99880.0000  98990.0000
100090.0000  99010.0000
100400.0000  99200.0000
100520.0000  99210.0000
100350.0000  98950.0000
100120.0000  98630.0000
100020.0000  98510.0000
100090.0000  98680.0000
100210.0000  99040.0000
100200.0000  99340.0000
99960.0000  99410.0000
99710.0000  99420.0000
99780.0000  99670.0000
100140.0000  100140.0000
100440.0000  100470.0000
100450.0000  100440.0000
100420.0000  100330.0000
100590.0000  100420.0000
100770.0000  100550.0000
100710.0000  100420.0000
100460.0000  100110.0000
100310.0000  99920.0000
100370.0000  99970.0000
100510.0000  100110.0000
100560.0000  100210.0000
100480.0000  100230.0000
100350.0000  100260.0000
100360.0000  100480.0000
100490.0000  100860.0000
100440.0000  101060.0000
100030.0000  100870.0000
99540.0000  100560.0000
99360.0000  100480.0000
99430.0000  100550.0000
99420.0000  100470.0000
99310.0000  100200.0000
99240.0000  99920.0000
99250.0000  99730.0000
99260.0000  99540.0000
99260.0000  99360.0000
99280.0000  99220.0000
99350.0000  99170.0000
99550.0000  99330.0000
99880.0000  99660.0000
100070.0000  99910.0000
99910.0000  99850.0000
99680.0000  99750.0000
99790.0000  100010.0000
100120.0000  100450.0000
100230.0000  100590.0000
100230.0000  100500.0000
100500.0000  100570.0000
100730.0000  100560.0000
100230.0000  99840.0000
99310.0000  98730.0000
99080.0000  98350.0000
99860.0000  99040.0000
100830.0000  99940.0000
101350.0000  100440.0000
101650.0000  100760.0000
101960.0000  101110.0000
102020.0000  101240.0000
101820.0000  101120.0000
101690.0000  101090.0000
101760.0000  101250.0000
101690.0000  101290.0000
101330.0000  101050.0000
100800.0000  100670.0000
100340.0000  100360.0000
100090.0000  100280.0000
100080.0000  100450.0000
100080.0000  100600.0000
99800.0000  100410.0000
99380.0000  99980.0000
99170.0000  99670.0000
99220.0000  99530.0000
99250.0000  99270.0000
99210.0000  98800.0000
99290.0000  98360.0000
99470.0000  98050.0000
99540.0000  97790.0000
99420.0000  97600.0000
99200.0000  97580.0000
99340.0000  98720.0000
98620.0000  98570.0000
98110.0000  98580.0000
98000.0000  98890.0000
98090.0000  99210.0000
98070.0000  99230.0000
97980.0000  99040.0000
98060.0000  98950.0000
98350.0000  99080.0000
98600.0000  99190.0000
98620.0000  99080.0000
98500.0000  98840.0000
98550.0000  98780.0000
98910.0000  99020.0000
99380.0000  99400.0000
99640.0000  99580.0000
99530.0000  99440.0000
99200.0000  99090.0000
98880.0000  98790.0000
98720.0000  98650.0000
98750.0000  98740.0000
98930.0000  99010.0000
99150.0000  99320.0000
99290.0000  99530.0000
99320.0000  99620.0000
99300.0000  99650.0000
99180.0000  99590.0000
98860.0000  99350.0000
98350.0000  98930.0000
97870.0000  98560.0000
97650.0000  98450.0000
97610.0000  98490.0000
97560.0000  98430.0000
97440.0000  98190.0000
97420.0000  97960.0000
97620.0000  97860.0000
97930.0000  97860.0000
98270.0000  97910.0000
98640.0000  98050.0000
98970.0000  98240.0000
99100.0000  98330.0000
98990.0000  98280.0000
98850.0000  98260.0000
98830.0000  98370.0000
98830.0000  98540.0000
98740.0000  98630.0000
98620.0000  98720.0000
98620.0000  98930.0000
98670.0000  99200.0000
98600.0000  99320.0000
98360.0000  99240.0000
98170.0000  99170.0000
98240.0000  99300.0000
98500.0000  99560.0000
98720.0000  99700.0000
98750.0000  99570.0000
98750.0000  99320.0000
98910.0000  99170.0000
99130.0000  99050.0000
99160.0000  98760.0000
99000.0000  98310.0000
98910.0000  98000.0000
99090.0000  98040.0000
99340.0000  98250.0000
99420.0000  98340.0000
99330.0000  98260.0000
99270.0000  98160.0000
99320.0000  98140.0000
99340.0000  98150.0000
99270.0000  98210.0000
99230.0000  98420.0000
99330.0000  98840.0000
99480.0000  99320.0000
99540.0000  99630.0000
99430.0000  99700.0000
99280.0000  99630.0000
99280.0000  99610.0000
99430.0000  99700.0000
99630.0000  99790.0000
99780.0000  99830.0000
99930.0000  99860.0000
100110.0000  99940.0000
100210.0000  99980.0000
100130.0000  99870.0000
99980.0000  99750.0000
99960.0000  99810.0000
99960.0000  99940.0000
99710.0000  99880.0000
99210.0000  99600.0000
98780.0000  99410.0000
98630.0000  99500.0000
98620.0000  99710.0000
98560.0000  99800.0000
98450.0000  99760.0000
98420.0000  99720.0000
98420.0000  99620.0000
98280.0000  99310.0000
98000.0000  98820.0000
97860.0000  98450.0000
98120.0000  98480.0000
98630.0000  98780.0000
98940.0000  98910.0000
98830.0000  98700.0000
98620.0000  98470.0000
98740.0000  98620.0000
99140.0000  99080.0000
99410.0000  99410.0000
99380.0000  99440.0000
99290.0000  99450.0000
99330.0000  99600.0000
99390.0000  99770.0000
99430.0000  99860.0000
99630.0000  100020.0000
100060.0000  100330.0000
100460.0000  100560.0000
100550.0000  100440.0000
100410.0000  100090.0000
100300.0000  99800.0000
100390.0000  99730.0000
100610.0000  99850.0000
100830.0000  100020.0000
100880.0000  100080.0000
100750.0000  99990.0000
100630.0000  99930.0000
100740.0000  100110.0000
100960.0000  100390.0000
100960.0000  100480.0000
100640.0000  100280.0000
100250.0000  100040.0000
99960.0000  99940.0000
99720.0000  99930.0000
99420.0000  99840.0000
99060.0000  99640.0000
98850.0000  99470.0000
98830.0000  99370.0000
98890.0000  99250.0000
98890.0000  98980.0000
98860.0000  98580.0000
98970.0000  98250.0000
99260.0000  98080.0000
99600.0000  98080.0000
99860.0000  98220.0000
99980.0000  98490.0000
99840.0000  98710.0000
98900.0000  98770.0000
98480.0000  98810.0000
97730.0000  98500.0000
97210.0000  98330.0000
97140.0000  98500.0000
97270.0000  98710.0000
97200.0000  98600.0000
96930.0000  98220.0000
96760.0000  97930.0000
96880.0000  97940.0000
97210.0000  98170.0000
97530.0000  98370.0000
97730.0000  98430.0000
97850.0000  98400.0000
97930.0000  98330.0000
97950.0000  98230.0000
97940.0000  98130.0000
98040.0000  98150.0000
98330.0000  98420.0000
98750.0000  98850.0000
99070.0000  99210.0000
99090.0000  99260.0000
98810.0000  99010.0000
98460.0000  98660.0000
98230.0000  98450.0000
98170.0000  98430.0000
98170.0000  98490.0000
98160.0000  98570.0000
98130.0000  98700.0000
98110.0000  98890.0000
97990.0000  98980.0000
97640.0000  98770.0000
97170.0000  98330.0000
96930.0000  97970.0000
97120.0000  97940.0000
97510.0000  98060.0000
97670.0000  97930.0000
97440.0000  97440.0000
97110.0000  96900.0000
97050.0000  96690.0000
97300.0000  96860.0000
97620.0000  97170.0000
97830.0000  97410.0000
97920.0000  97580.0000
97960.0000  97760.0000
97970.0000  97950.0000
97930.0000  98140.0000
97840.0000  98310.0000
97710.0000  98440.0000
97520.0000  98500.0000
97280.0000  98460.0000
97010.0000  98330.0000
96830.0000  98190.0000
96760.0000  98070.0000
96840.0000  97990.0000
97060.0000  97940.0000
97400.0000  97920.0000
97800.0000  97930.0000
98210.0000  97970.0000
98620.0000  98080.0000
99020.0000  98260.0000
99340.0000  98420.0000
99380.0000  98370.0000
99100.0000  98090.0000
98770.0000  97840.0000
98730.0000  97900.0000
99010.0000  98270.0000
99210.0000  98530.0000
99010.0000  98370.0000
98560.0000  98010.0000
98340.0000  97950.0000
98520.0000  98360.0000
98810.0000  98920.0000
98840.0000  99210.0000
98720.0000  99270.0000
98790.0000  99420.0000
99140.0000  99760.0000
99400.0000  99950.0000
99260.0000  99700.0000
98950.0000  99220.0000
98900.0000  99000.0000
99230.0000  99160.0000
99490.0000  99290.0000
99340.0000  99070.0000
98970.0000  98700.0000
98850.0000  98660.0000
99050.0000  99020.0000
99170.0000  99360.0000
98970.0000  99400.0000
98660.0000  99360.0000
98570.0000  99530.0000
98630.0000  99800.0000
98440.0000  99750.0000
97950.0000  99310.0000
97560.0000  98880.0000
97630.0000  98850.0000
98050.0000  99120.0000
98390.0000  99250.0000
98400.0000  99040.0000
98240.0000  98690.0000
98170.0000  98460.0000
98170.0000  98360.0000
98120.0000  98270.0000
98030.0000  98180.0000
98040.0000  98250.0000
98220.0000  98490.0000
98450.0000  98740.0000
98650.0000  98940.0000
98860.0000  99160.0000
99170.0000  99470.0000
99440.0000  99770.0000
99540.0000  99890.0000
99480.0000  99830.0000
99420.0000  99740.0000
99490.0000  99730.0000
99650.0000  99760.0000
99860.0000  99820.0000
100120.0000  99890.0000
100400.0000  99990.0000
100610.0000  100040.0000
100630.0000  99950.0000
100490.0000  99750.0000
100330.0000  99570.0000
100230.0000  99500.0000
100090.0000  99440.0000
99800.0000  99270.0000
99410.0000  99030.0000
99200.0000  99000.0000
99300.0000  99310.0000
99490.0000  99710.0000
99370.0000  99810.0000
98910.0000  99510.0000
98510.0000  99160.0000
98480.0000  99040.0000
98710.0000  99080.0000
98850.0000  98960.0000
98820.0000  98620.0000
98840.0000  98290.0000
99030.0000  98130.0000
99150.0000  97980.0000
98970.0000  97680.0000
98630.0000  97420.0000
98550.0000  97610.0000
98790.0000  98220.0000
99050.0000  99170.0000
99030.0000  99490.0000
98630.0000  99400.0000
98090.0000  99130.0000
97760.0000  98990.0000
97710.0000  99040.0000
97740.0000  99110.0000
97700.0000  99070.0000
97630.0000  99000.0000
97650.0000  99000.0000
97690.0000  99010.0000
97590.0000  98830.0000
97260.0000  98360.0000
96820.0000  97780.0000
96550.0000  97350.0000
96610.0000  97250.0000
96940.0000  97440.0000
97320.0000  97700.0000
97510.0000  97780.0000
97420.0000  97580.0000
97120.0000  97220.0000
96890.0000  96910.0000
96940.0000  96900.0000
97340.0000  97240.0000
97860.0000  97750.0000
98180.0000  98120.0000
98110.0000  98150.0000
97750.0000  97970.0000
97380.0000  97810.0000
97160.0000  97830.0000
97030.0000  97910.0000
96870.0000  97850.0000
96660.0000  97620.0000
96540.0000  97390.0000
96600.0000  97300.0000
96740.0000  97280.0000
96830.0000  97230.0000
96880.0000  97160.0000
97050.0000  97210.0000
97360.0000  97410.0000
97630.0000  97600.0000
97640.0000  97540.0000
97390.0000  97260.0000
97130.0000  97000.0000
97010.0000  96950.0000
96960.0000  97030.0000
96780.0000  97020.0000
96420.0000  96910.0000
96150.0000  96890.0000
96180.0000  97160.0000
96510.0000  97680.0000
96860.0000  98140.0000
96990.0000  98270.0000
96930.0000  98120.0000
96930.0000  97900.0000
97110.0000  97770.0000
97360.0000  97640.0000
97440.0000  97310.0000
97320.0000  96840.0000
97260.0000  96530.0000
97510.0000  96640.0000
98050.0000  97130.0000
98550.0000  97660.0000
98770.0000  97960.0000
98740.0000  98080.0000
98720.0000  98240.0000
98800.0000  98510.0000
98850.0000  98750.0000
98730.0000  98800.0000
98570.0000  98800.0000
98550.0000  98920.0000
98610.0000  99130.0000
98520.0000  99190.0000
98190.0000  98960.0000
97870.0000  98700.0000
97920.0000  98740.0000
98310.0000  99060.0000
98650.0000  99280.0000
98630.0000  99110.0000
98420.0000  98700.0000
98390.0000  98470.0000
98630.0000  98510.0000
98830.0000  98570.0000
98720.0000  98380.0000
98410.0000  98090.0000
98220.0000  98010.0000
98230.0000  98200.0000
98190.0000  98390.0000
97900.0000  98340.0000
97520.0000  98200.0000
97340.0000  98220.0000
97410.0000  98450.0000
97490.0000  98620.0000
97420.0000  98580.0000
97320.0000  98450.0000
97430.0000  98490.0000
97690.0000  98650.0000
97810.0000  98670.0000
97620.0000  98380.0000
97300.0000  97990.0000
97220.0000  97880.0000
97520.0000  98180.0000
98020.0000  98710.0000
98400.0000  99110.0000
98470.0000  99190.0000
98300.0000  98990.0000
98080.0000  98730.0000
97990.0000  98570.0000
98090.0000  98580.0000
98310.0000  98700.0000
98490.0000  98800.0000
98550.0000  98790.0000
98530.0000  98710.0000
98550.0000  98680.0000
98720.0000  98800.0000
99020.0000  99020.0000
99280.0000  99190.0000
99320.0000  99110.0000
99050.0000  98730.0000
98590.0000  98180.0000
98230.0000  97760.0000
98260.0000  97780.0000
98750.0000  98280.0000
99400.0000  98990.0000
99760.0000  99450.0000
99620.0000  99470.0000
99190.0000  99230.0000
98820.0000  99100.0000
98670.0000  99170.0000
98560.0000  99280.0000
98300.0000  99170.0000
98020.0000  98940.0000
97970.0000  98800.0000
98170.0000  98790.0000
98300.0000  98630.0000
98130.0000  98140.0000
97870.0000  97570.0000
98010.0000  97420.0000
98690.0000  97870.0000
99440.0000  98490.0000
99690.0000  98740.0000
99350.0000  98550.0000
98940.0000  98400.0000
98870.0000  98650.0000
98190.0000  98410.0000
97960.0000  98420.0000
97730.0000  98390.0000
97520.0000  98320.0000
97410.0000  98280.0000
97380.0000  98290.0000
97340.0000  98260.0000
97180.0000  98110.0000
96900.0000  97860.0000
96620.0000  97610.0000
96430.0000  97440.0000
96390.0000  97380.0000
96500.0000  97420.0000
96760.0000  97560.0000
97130.0000  97800.0000
97550.0000  98050.0000
97830.0000  98180.0000
97840.0000  98020.0000
97540.0000  97580.0000
97130.0000  97050.0000
96900.0000  96720.0000
97110.0000  96860.0000
97800.0000  97480.0000
98700.0000  98340.0000
99360.0000  99010.0000
99430.0000  99150.0000
98870.0000  98720.0000
98020.0000  98030.0000
97310.0000  97520.0000
97060.0000  97440.0000
97270.0000  97750.0000
97690.0000  98190.0000
98040.0000  98480.0000
98150.0000  98500.0000
98040.0000  98330.0000
97860.0000  98120.0000
97770.0000  98010.0000
97800.0000  98030.0000
97820.0000  98040.0000
97600.0000  97780.0000
97010.0000  97150.0000
96240.0000  96330.0000
95700.0000  95760.0000
95760.0000  95800.0000
96390.0000  96450.0000
97160.0000  97280.0000
97580.0000  97820.0000
97500.0000  97880.0000
97190.0000  97710.0000
96970.0000  97600.0000
96880.0000  97580.0000
96720.0000  97420.0000
96330.0000  96990.0000
95910.0000  96460.0000
95860.0000  96280.0000
96460.0000  96710.0000
97520.0000  97550.0000
98500.0000  98290.0000
98920.0000  98470.0000
98680.0000  98060.0000
98110.0000  97400.0000
97580.0000  96880.0000
97290.0000  96650.0000
97190.0000  96670.0000
97170.0000  96810.0000
97130.0000  96960.0000
97020.0000  97070.0000
96880.0000  97150.0000
96800.0000  97280.0000
96910.0000  97560.0000
97220.0000  98030.0000
97610.0000  98520.0000
97850.0000  98830.0000
97870.0000  98860.0000
97770.0000  98710.0000
97730.0000  98580.0000
97790.0000  98510.0000
97870.0000  98440.0000
97910.0000  98290.0000
97940.0000  98120.0000
98040.0000  98040.0000
98200.0000  98020.0000
98270.0000  97980.0000
98170.0000  97830.0000
98010.0000  97700.0000
97930.0000  97710.0000
97930.0000  97850.0000
97840.0000  97940.0000
97560.0000  97850.0000
97230.0000  97680.0000
97080.0000  97670.0000
97220.0000  97920.0000
97540.0000  98320.0000
97790.0000  98620.0000
97840.0000  98700.0000
97710.0000  98600.0000
97560.0000  98460.0000
97470.0000  98390.0000
97500.0000  98430.0000
97610.0000  98560.0000
97720.0000  98700.0000
97700.0000  98700.0000
97460.0000  98470.0000
97080.0000  98070.0000
96800.0000  97730.0000
96860.0000  97720.0000
97300.0000  98080.0000
97920.0000  98600.0000
98390.0000  98950.0000
98540.0000  98970.0000
98490.0000  98790.0000
98540.0000  98720.0000
98900.0000  99010.0000
99520.0000  99570.0000
100040.0000  100040.0000
100040.0000  100020.0000
99370.0000  99310.0000
98240.0000  98160.0000
97130.0000  97040.0000
96550.0000  96440.0000
96670.0000  96560.0000
97330.0000  97230.0000
98080.0000  98010.0000
98490.0000  98470.0000
98420.0000  98490.0000
98090.0000  98310.0000
97840.0000  98270.0000
97820.0000  98500.0000
97840.0000  98780.0000
97650.0000  98800.0000
97220.0000  98480.0000
96900.0000  98150.0000
97030.0000  98130.0000
97580.0000  98400.0000
98120.0000  98610.0000
98260.0000  98410.0000
98040.0000  97880.0000
97860.0000  97470.0000
98080.0000  97530.0000
98620.0000  97990.0000
99070.0000  98460.0000
99130.0000  98650.0000
98850.0000  98560.0000
98480.0000  98440.0000
98610.0000  98790.0000
98650.0000  99000.0000
98620.0000  99090.0000
98570.0000  99100.0000
98540.0000  99070.0000
98530.0000  99010.0000
98480.0000  98910.0000
98360.0000  98760.0000
98210.0000  98580.0000
98070.0000  98440.0000
98000.0000  98350.0000
97990.0000  98310.0000
97980.0000  98240.0000
97920.0000  98090.0000
97720.0000  97780.0000
97310.0000  97260.0000
96590.0000  96440.0000
95400.0000  95180.0000
93670.0000  93410.0000
91460.0000  91170.0000
89020.0000  88730.0000
86820.0000  86530.0000
85400.0000  85090.0000
85180.0000  84860.0000
86380.0000  86050.0000
88880.0000  88570.0000
92200.0000  91950.0000
95570.0000  95420.0000
98140.0000  98110.0000
99230.0000  99300.0000
98650.0000  98760.0000
96690.0000  96770.0000
93990.0000  94010.0000
91190.0000  91160.0000
88780.0000  88710.0000
86900.0000  86830.0000
85480.0000  85420.0000
84290.0000  84250.0000
83130.0000  83110.0000
82000.0000  81990.0000
81090.0000  81090.0000
80730.0000  80740.0000
81180.0000  81190.0000
82420.0000  82420.0000
84100.0000  84100.0000
85700.0000  85690.0000
86790.0000  86800.0000
87300.0000  87340.0000
87390.0000  87470.0000
87220.0000  87330.0000
86720.0000  86850.0000
85720.0000  85860.0000
84270.0000  84420.0000
82810.0000  82980.0000
82080.0000  82270.0000
82700.0000  82910.0000
84840.0000  85070.0000
88110.0000  88340.0000
91690.0000  91900.0000
94730.0000  94880.0000
96710.0000  96810.0000
97690.0000  97750.0000
98080.0000  98110.0000
98320.0000  98360.0000
98660.0000  98740.0000
99040.0000  99210.0000
99280.0000  99540.0000
99170.0000  99560.0000
98700.0000  99230.0000
98060.0000  98710.0000
97490.0000  98250.0000
97190.0000  98010.0000
97180.0000  98030.0000
97380.0000  98210.0000
97630.0000  98410.0000
97810.0000  98490.0000
97860.0000  98410.0000
97800.0000  98200.0000
97720.0000  97960.0000
97680.0000  97770.0000
97690.0000  97630.0000
97660.0000  97490.0000
97540.0000  97260.0000
97320.0000  97000.0000
97150.0000  96830.0000
97160.0000  96870.0000
97370.0000  97150.0000
97680.0000  97560.0000
97920.0000  97930.0000
98030.0000  98180.0000
98040.0000  98320.0000
98010.0000  98400.0000
97930.0000  98440.0000
97800.0000  98410.0000
97600.0000  98300.0000
97410.0000  98190.0000
97330.0000  98190.0000
97440.0000  98360.0000
97690.0000  98670.0000
97920.0000  98940.0000
97950.0000  98980.0000
97710.0000  98750.0000
97330.0000  98360.0000
97100.0000  98080.0000
97210.0000  98130.0000
97660.0000  98510.0000
98170.0000  98930.0000
98370.0000  99030.0000
98060.0000  98630.0000
97460.0000  97940.0000
97010.0000  97410.0000
97090.0000  97430.0000
97670.0000  97980.0000
98240.0000  98530.0000
98150.0000  98440.0000
97110.0000  97400.0000
95480.0000  95760.0000
94120.0000  94390.0000
93870.0000  94120.0000
95020.0000  95240.0000
97120.0000  97310.0000
99170.0000  99320.0000
100160.0000  100290.0000
99760.0000  99900.0000
98510.0000  98700.0000
97370.0000  97670.0000
97040.0000  97520.0000
97550.0000  98250.0000
98310.0000  99260.0000
98630.0000  99770.0000
98210.0000  99460.0000
97380.0000  98630.0000
96770.0000  97890.0000
96740.0000  97640.0000
97220.0000  97840.0000
97790.0000  98100.0000
98090.0000  98110.0000
98040.0000  97800.0000
97830.0000  97420.0000
97700.0000  97210.0000
97770.0000  97280.0000
98000.0000  97600.0000
98260.0000  98030.0000
98490.0000  98450.0000
97460.0000  97590.0000
96480.0000  96700.0000
95430.0000  95670.0000
94520.0000  94760.0000
93990.0000  94170.0000
93930.0000  94050.0000
94290.0000  94350.0000
94890.0000  94910.0000
95470.0000  95440.0000
95710.0000  95670.0000
95420.0000  95350.0000
94480.0000  94380.0000
92990.0000  92850.0000
91130.0000  90960.0000
89120.0000  88920.0000
87050.0000  86830.0000
84850.0000  84640.0000
82320.0000  82130.0000
79300.0000  79130.0000
75860.0000  75700.0000
72410.0000  72250.0000
69650.0000  69460.0000
68360.0000  68120.0000
69130.0000  68840.0000
72250.0000  71900.0000
77450.0000  77060.0000
83760.0000  83360.0000
89490.0000  89120.0000
92770.0000  92450.0000
92460.0000  92190.0000
88870.0000  88630.0000
83460.0000  83240.0000
77960.0000  77740.0000
73580.0000  73360.0000
70790.0000  70570.0000
69450.0000  69240.0000
69050.0000  68870.0000
69030.0000  68880.0000
69000.0000  68880.0000
68840.0000  68760.0000
68710.0000  68660.0000
68840.0000  68820.0000
69330.0000  69330.0000
70070.0000  70080.0000
70820.0000  70820.0000
71330.0000  71320.0000
71520.0000  71500.0000
71520.0000  71480.0000
71490.0000  71460.0000
71520.0000  71510.0000
71490.0000  71510.0000
71220.0000  71280.0000
70640.0000  70750.0000
69990.0000  70150.0000
69720.0000  69950.0000
70330.0000  70630.0000
72050.0000  72410.0000
74720.0000  75150.0000
77830.0000  78320.0000
80700.0000  81220.0000
82800.0000  83330.0000
84070.0000  84580.0000
84870.0000  85350.0000
85750.0000  86210.0000
87130.0000  87600.0000
89140.0000  89610.0000
91520.0000  92020.0000
93820.0000  94370.0000
95620.0000  96220.0000
96720.0000  97350.0000
97190.0000  97840.0000
97280.0000  97910.0000
97250.0000  97860.0000
97250.0000  97810.0000
97300.0000  97800.0000
97340.0000  97750.0000
97340.0000  97660.0000
97330.0000  97540.0000
97390.0000  97480.0000
97550.0000  97540.0000
97800.0000  97700.0000
98060.0000  97870.0000
98220.0000  97960.0000
98220.0000  97910.0000
98090.0000  97760.0000
97890.0000  97570.0000
97680.0000  97410.0000
97480.0000  97280.0000
97260.0000  97190.0000
97040.0000  97100.0000
96870.0000  97070.0000
96790.0000  97120.0000
96840.0000  97290.0000
97000.0000  97560.0000
97200.0000  97840.0000
97330.0000  98040.0000
97330.0000  98090.0000
97150.0000  97950.0000
96850.0000  97680.0000
96530.0000  97380.0000
96320.0000  97180.0000
96330.0000  97210.0000
96630.0000  97510.0000
97150.0000  98010.0000
97690.0000  98510.0000
97980.0000  98770.0000
97880.0000  98610.0000
97440.0000  98140.0000
97050.0000  97720.0000
97140.0000  97790.0000
97970.0000  98620.0000
99350.0000  100000.0000
100560.0000  101230.0000
100660.0000  101330.0000
99050.0000  99690.0000
95960.0000  96550.0000
92460.0000  92980.0000
89870.0000  90310.0000
89160.0000  89530.0000
90550.0000  90850.0000
93440.0000  93690.0000
96640.0000  96840.0000
98900.0000  99070.0000
99560.0000  99740.0000
98930.0000  99140.0000
97880.0000  98150.0000
97220.0000  97580.0000
97240.0000  97720.0000
97680.0000  98300.0000
98020.0000  98740.0000
97880.0000  98690.0000
97330.0000  98150.0000
96750.0000  97520.0000
96530.0000  97180.0000
96830.0000  97310.0000
97510.0000  97770.0000
98240.0000  98280.0000
98760.0000  98600.0000
98990.0000  98670.0000
99010.0000  98620.0000
98940.0000  98560.0000
98830.0000  98530.0000
98620.0000  98460.0000
98190.0000  98180.0000
78780.0000  78850.0000
76240.0000  76290.0000
73900.0000  73920.0000
72030.0000  72000.0000
70820.0000  70750.0000
70390.0000  70270.0000
70680.0000  70520.0000
71480.0000  71310.0000
72510.0000  72330.0000
73390.0000  73210.0000
73870.0000  73690.0000
73800.0000  73630.0000
73260.0000  73100.0000
72450.0000  72290.0000
71580.0000  71440.0000
70800.0000  70680.0000
70130.0000  70030.0000
69490.0000  69400.0000
68800.0000  68720.0000
68100.0000  68000.0000
67600.0000  67460.0000
67670.0000  67480.0000
68710.0000  68450.0000
71000.0000  70670.0000
74450.0000  74050.0000
78560.0000  78110.0000
82310.0000  81830.0000
84480.0000  84000.0000
84170.0000  83710.0000
81320.0000  80910.0000
76800.0000  76420.0000
71860.0000  71520.0000
67620.0000  67320.0000
64730.0000  64470.0000
63300.0000  63080.0000
63070.0000  62890.0000
63560.0000  63430.0000
64290.0000  64210.0000
64910.0000  64880.0000
65320.0000  65340.0000
65610.0000  65680.0000
65910.0000  66020.0000
66300.0000  66450.0000
66700.0000  66870.0000
66960.0000  67150.0000
66940.0000  67150.0000
66640.0000  66850.0000
66180.0000  66380.0000
65750.0000  65950.0000
65540.0000  65740.0000
65630.0000  65850.0000
66020.0000  66240.0000
66620.0000  66870.0000
67390.0000  67660.0000
68300.0000  68600.0000
69320.0000  69640.0000
70370.0000  70710.0000
71310.0000  71660.0000
71950.0000  72310.0000
72210.0000  72570.0000
72170.0000  72530.0000
72140.0000  72490.0000
72530.0000  72890.0000
73750.0000  74130.0000
76040.0000  76460.0000
79390.0000  79870.0000
83480.0000  84030.0000
87770.0000  88400.0000
91650.0000  92330.0000
94630.0000  95340.0000
96520.0000  97230.0000
97460.0000  98140.0000
97760.0000  98380.0000
97770.0000  98320.0000
97720.0000  98170.0000
97700.0000  98050.0000
97700.0000  97960.0000
97680.0000  97840.0000
97600.0000  97670.0000
97460.0000  97450.0000
97300.0000  97240.0000
97180.0000  97070.0000
97150.0000  97010.0000
97260.0000  97110.0000
97510.0000  97370.0000
97860.0000  97760.0000
98240.0000  98190.0000
98560.0000  98590.0000
98740.0000  98850.0000
98750.0000  98960.0000
98630.0000  98940.0000
98460.0000  98860.0000
98320.0000  98790.0000
98250.0000  98770.0000
98220.0000  98780.0000
98200.0000  98780.0000
98120.0000  98710.0000
97960.0000  98560.0000
97760.0000  98370.0000
97580.0000  98210.0000
97500.0000  98140.0000
97480.0000  98130.0000
97440.0000  98110.0000
97220.0000  97890.0000
96700.0000  97370.0000
95900.0000  96550.0000
95000.0000  95640.0000
94350.0000  95000.0000
94320.0000  94980.0000
95080.0000  95760.0000
96470.0000  97160.0000
97910.0000  98610.0000
98600.0000  99300.0000
97850.0000  98510.0000
95500.0000  96110.0000
92140.0000  92680.0000
88850.0000  89300.0000
86720.0000  87090.0000
86460.0000  86750.0000
88200.0000  88440.0000
91470.0000  91660.0000
95290.0000  95460.0000
98490.0000  98660.0000
100230.0000  100410.0000
100350.0000  100550.0000
99330.0000  99560.0000
97990.0000  98250.0000
97020.0000  97310.0000
96750.0000  97080.0000
97170.0000  97530.0000
98020.0000  98420.0000
98980.0000  99390.0000
99730.0000  100140.0000
100060.0000  100420.0000
99810.0000  100090.0000
98930.0000  99110.0000
97440.0000  97510.0000
95460.0000  95430.0000
93190.0000  93100.0000
90810.0000  90700.0000
88440.0000  88350.0000
86120.0000  86070.0000
83770.0000  83780.0000
81330.0000  81380.0000
66090.0000  66060.0000
64620.0000  64570.0000
63110.0000  63050.0000
61720.0000  61640.0000
60640.0000  60530.0000
60020.0000  59900.0000
59930.0000  59800.0000
60340.0000  60200.0000
61150.0000  61010.0000
62160.0000  62020.0000
63200.0000  63050.0000
64080.0000  63940.0000
64730.0000  64600.0000
65160.0000  65030.0000
65430.0000  65310.0000
65660.0000  65540.0000
65940.0000  65820.0000
66350.0000  66230.0000
66960.0000  66820.0000
67810.0000  67640.0000
68940.0000  68740.0000
70390.0000  70140.0000
72120.0000  71830.0000
74010.0000  73670.0000
75790.0000  75420.0000
77110.0000  76710.0000
77580.0000  77170.0000
76970.0000  76560.0000
75250.0000  74850.0000
72720.0000  72340.0000
69820.0000  69470.0000
67050.0000  66740.0000
64780.0000  64510.0000
63170.0000  62960.0000
62230.0000  62060.0000
61790.0000  61670.0000
61660.0000  61590.0000
61670.0000  61640.0000
61730.0000  61750.0000
61860.0000  61910.0000
62120.0000  62210.0000
62560.0000  62690.0000
63170.0000  63330.0000
63850.0000  64060.0000
64480.0000  64720.0000
64900.0000  65180.0000
65070.0000  65370.0000
65030.0000  65340.0000
64920.0000  65240.0000
64910.0000  65240.0000
65160.0000  65490.0000
65730.0000  66070.0000
66590.0000  66950.0000
67640.0000  68010.0000
68700.0000  69070.0000
69580.0000  69960.0000
70160.0000  70540.0000
70400.0000  70760.0000
70390.0000  70730.0000
70370.0000  70680.0000
70650.0000  70930.0000
71550.0000  71800.0000
73350.0000  73580.0000
76160.0000  76410.0000
79950.0000  80230.0000
84430.0000  84760.0000
89090.0000  89500.0000
93320.0000  93810.0000
96530.0000  97100.0000
98400.0000  99020.0000
98960.0000  99610.0000
98560.0000  99190.0000
97690.0000  98280.0000
96840.0000  97360.0000
96350.0000  96790.0000
96330.0000  96670.0000
96710.0000  96960.0000
97310.0000  97490.0000
97910.0000  98020.0000
98310.0000  98380.0000
98440.0000  98480.0000
98270.0000  98310.0000
97900.0000  97960.0000
97410.0000  97510.0000
96870.0000  97010.0000
96260.0000  96450.0000
95540.0000  95770.0000
94610.0000  94890.0000
93420.0000  93740.0000
91980.0000  92330.0000
90390.0000  90750.0000
88810.0000  89170.0000
87450.0000  87820.0000
86510.0000  86870.0000
86120.0000  86470.0000
86340.0000  86690.0000
87140.0000  87490.0000
88400.0000  88760.0000
89920.0000  90300.0000
91450.0000  91840.0000
92700.0000  93100.0000
93420.0000  93840.0000
93440.0000  93870.0000
92750.0000  93180.0000
91490.0000  91920.0000
89960.0000  90380.0000
88530.0000  88940.0000
87540.0000  87950.0000
87230.0000  87630.0000
87610.0000  88010.0000
88530.0000  88920.0000
89620.0000  90000.0000
90500.0000  90860.0000
90860.0000  91190.0000
90660.0000  90960.0000
90140.0000  90400.0000
89740.0000  89960.0000
89910.0000  90100.0000
90940.0000  91090.0000
92810.0000  92940.0000
95210.0000  95330.0000
97610.0000  97720.0000
99410.0000  99530.0000
100230.0000  100370.0000
100040.0000  100200.0000
99180.0000  99360.0000
98150.0000  98360.0000
97430.0000  97660.0000
97280.0000  97530.0000
97660.0000  97930.0000
98270.0000  98550.0000
98620.0000  98900.0000
98190.0000  98460.0000
96650.0000  96880.0000
93900.0000  94080.0000
90190.0000  90320.0000
85970.0000  86040.0000
81730.0000  81760.0000
77890.0000  77890.0000
74710.0000  74690.0000
72220.0000  72190.0000
70330.0000  70300.0000
68830.0000  68800.0000
67470.0000  67450.0000
66880.0000  66830.0000
66920.0000  66860.0000
66620.0000  66550.0000
66000.0000  65940.0000
65200.0000  65130.0000
64370.0000  64300.0000
63690.0000  63610.0000
63260.0000  63170.0000
63120.0000  63020.0000
63240.0000  63140.0000
63550.0000  63450.0000
63960.0000  63840.0000
64350.0000  64230.0000
64660.0000  64530.0000
64850.0000  64720.0000
64950.0000  64810.0000
64990.0000  64840.0000
65060.0000  64890.0000
65230.0000  65040.0000
65530.0000  65320.0000
65990.0000  65760.0000
66600.0000  66330.0000
67270.0000  66970.0000
67890.0000  67570.0000
68340.0000  67990.0000
68510.0000  68150.0000
68300.0000  67940.0000
67710.0000  67350.0000
66790.0000  66430.0000
65650.0000  65320.0000
64440.0000  64130.0000
63300.0000  63000.0000
62320.0000  62060.0000
61570.0000  61340.0000
61050.0000  60850.0000
60750.0000  60580.0000
60620.0000  60480.0000
60630.0000  60520.0000
60770.0000  60680.0000
61030.0000  60960.0000
61380.0000  61350.0000
61830.0000  61830.0000
62340.0000  62370.0000
62870.0000  62940.0000
63360.0000  63480.0000
63800.0000  63950.0000
64170.0000  64360.0000
64510.0000  64720.0000
64850.0000  65090.0000
65250.0000  65520.0000
65740.0000  66030.0000
66310.0000  66620.0000
66910.0000  67240.0000
67470.0000  67810.0000
67900.0000  68250.0000
68170.0000  68520.0000
68310.0000  68640.0000
68420.0000  68730.0000
68670.0000  68950.0000
69290.0000  69520.0000
70490.0000  70680.0000
72440.0000  72600.0000
75240.0000  75350.0000
78850.0000  78920.0000
83070.0000  83120.0000
87540.0000  87580.0000
91820.0000  91860.0000
95400.0000  95450.0000
97900.0000  97990.0000
99170.0000  99280.0000
99290.0000  99420.0000
98590.0000  98730.0000
97500.0000  97640.0000
96420.0000  96550.0000
95660.0000  95780.0000
95390.0000  95480.0000
95600.0000  95670.0000
96160.0000  96220.0000
96890.0000  96940.0000
97530.0000  97590.0000
97880.0000  97950.0000
97770.0000  97880.0000
97130.0000  97280.0000
95950.0000  96130.0000
94260.0000  94490.0000
92180.0000  92430.0000
89790.0000  90070.0000
87230.0000  87510.0000
84630.0000  84910.0000
82130.0000  82400.0000
79890.0000  80160.0000
78050.0000  78300.0000
76730.0000  76960.0000
76020.0000  76230.0000
75930.0000  76120.0000
76430.0000  76610.0000
77400.0000  77590.0000
78690.0000  78870.0000
80050.0000  80230.0000
81250.0000  81430.0000
82090.0000  82260.0000
82440.0000  82610.0000
82290.0000  82460.0000
81780.0000  81940.0000
81130.0000  81290.0000
80610.0000  80760.0000
80480.0000  80630.0000
80960.0000  81100.0000
82140.0000  82280.0000
84010.0000  84160.0000
86450.0000  86590.0000
89200.0000  89330.0000
91960.0000  92090.0000
94420.0000  94540.0000
96340.0000  96450.0000
97630.0000  97720.0000
98280.0000  98360.0000
98430.0000  98490.0000
98230.0000  98280.0000
97840.0000  97870.0000
97370.0000  97400.0000
96920.0000  96950.0000
96540.0000  96590.0000
96300.0000  96360.0000
96270.0000  96340.0000
96470.0000  96580.0000
96920.0000  97050.0000
97510.0000  97670.0000
98050.0000  98230.0000
98230.0000  98430.0000
97710.0000  97930.0000
96210.0000  96430.0000
93590.0000  93790.0000
89940.0000  90110.0000
85560.0000  85710.0000
80920.0000  81030.0000
76480.0000  76550.0000
72640.0000  72670.0000
69640.0000  69660.0000
67610.0000  67600.0000
66480.0000  66460.0000
66110.0000  66080.0000
66240.0000  66200.0000
66590.0000  66540.0000
66640.0000  66640.0000
66440.0000  66430.0000
66060.0000  66040.0000
65500.0000  65470.0000
64770.0000  64720.0000
63940.0000  63880.0000
63090.0000  63020.0000
62310.0000  62230.0000
61660.0000  61580.0000
61180.0000  61090.0000
60880.0000  60790.0000
60750.0000  60650.0000
60770.0000  60660.0000
60890.0000  60780.0000
61080.0000  60960.0000
61310.0000  61180.0000
61560.0000  61430.0000
61820.0000  61670.0000
62080.0000  61910.0000
62320.0000  62130.0000
62540.0000  62330.0000
62710.0000  62480.0000
62820.0000  62570.0000
62830.0000  62560.0000
62720.0000  62440.0000
62480.0000  62190.0000
62130.0000  61830.0000
61660.0000  61370.0000
61140.0000  60840.0000
60600.0000  60310.0000
60090.0000  59810.0000
59670.0000  59390.0000
59370.0000  59110.0000
59220.0000  58970.0000
59230.0000  58980.0000
59380.0000  59150.0000
59670.0000  59440.0000
60050.0000  59840.0000
60510.0000  60310.0000
61000.0000  60820.0000
61500.0000  61350.0000
62000.0000  61870.0000
62470.0000  62370.0000
62930.0000  62870.0000
63380.0000  63350.0000
63840.0000  63850.0000
64340.0000  64370.0000
64870.0000  64950.0000
65470.0000  65580.0000
66130.0000  66270.0000
66830.0000  67000.0000
67550.0000  67750.0000
68260.0000  68470.0000
68910.0000  69140.0000
69520.0000  69750.0000
70090.0000  70320.0000
70670.0000  70900.0000
71350.0000  71560.0000
72230.0000  72410.0000
73410.0000  73570.0000
74980.0000  75110.0000
77020.0000  77100.0000
79530.0000  79560.0000
82450.0000  82440.0000
85670.0000  85620.0000
88990.0000  88900.0000
92190.0000  92070.0000
95050.0000  94900.0000
97340.0000  97180.0000
98970.0000  98800.0000
99900.0000  99740.0000
100200.0000  100050.0000
100010.0000  99890.0000
99500.0000  99410.0000
98860.0000  98790.0000
98190.0000  98160.0000
97600.0000  97600.0000
97110.0000  97130.0000
96690.0000  96750.0000
96300.0000  96390.0000
95870.0000  96000.0000
95350.0000  95500.0000
94690.0000  94860.0000
93860.0000  94050.0000
92870.0000  93070.0000
91740.0000  91950.0000
90520.0000  90720.0000
89250.0000  89460.0000
88010.0000  88200.0000
86820.0000  87000.0000
85740.0000  85910.0000
84780.0000  84930.0000
83940.0000  84090.0000
83210.0000  83340.0000
82530.0000  82650.0000
81850.0000  81960.0000
81110.0000  81220.0000
80270.0000  80360.0000
79280.0000  79370.0000
78170.0000  78250.0000
76980.0000  77060.0000
75820.0000  75880.0000
74790.0000  74860.0000
74060.0000  74120.0000
73770.0000  73830.0000
74030.0000  74100.0000
74940.0000  75020.0000
76550.0000  76640.0000
78840.0000  78940.0000
81730.0000  81840.0000
85050.0000  85170.0000
88560.0000  88710.0000
92010.0000  92170.0000
95090.0000  95260.0000
97550.0000  97710.0000
99210.0000  99370.0000
100010.0000  100170.0000
100040.0000  100180.0000
99440.0000  99570.0000
98470.0000  98590.0000
97360.0000  97470.0000
96350.0000  96440.0000
95610.0000  95680.0000
95230.0000  95300.0000
95220.0000  95290.0000
95530.0000  95610.0000
96010.0000  96090.0000
96440.0000  96530.0000
96580.0000  96670.0000
96180.0000  96290.0000
95070.0000  95190.0000
93160.0000  93290.0000
90490.0000  90620.0000
87230.0000  87360.0000
83630.0000  83750.0000
79970.0000  80080.0000
76530.0000  76630.0000
73530.0000  73620.0000
71090.0000  71170.0000
69270.0000  69330.0000
68040.0000  68090.0000
67300.0000  67340.0000
66930.0000  66960.0000
66760.0000  66780.0000
67080.0000  67190.0000
66820.0000  66920.0000
66540.0000  66640.0000
66240.0000  66330.0000
65880.0000  65970.0000
65480.0000  65560.0000
65040.0000  65110.0000
64560.0000  64630.0000
64080.0000  64140.0000
63600.0000  63660.0000
63140.0000  63190.0000
62710.0000  62760.0000
62320.0000  62350.0000
61960.0000  61990.0000
61630.0000  61650.0000
61320.0000  61330.0000
61030.0000  61030.0000
60750.0000  60730.0000
60470.0000  60430.0000
60190.0000  60140.0000
59900.0000  59830.0000
59610.0000  59520.0000
59300.0000  59200.0000
59000.0000  58880.0000
58710.0000  58580.0000
58440.0000  58290.0000
58200.0000  58030.0000
58000.0000  57830.0000
57870.0000  57690.0000
57820.0000  57620.0000
57860.0000  57650.0000
57990.0000  57770.0000
58220.0000  58000.0000
58550.0000  58330.0000
58980.0000  58740.0000
59480.0000  59240.0000
60030.0000  59790.0000
60620.0000  60380.0000
61230.0000  60990.0000
61830.0000  61590.0000
62410.0000  62180.0000
62950.0000  62730.0000
63450.0000  63240.0000
63910.0000  63720.0000
64340.0000  64160.0000
64740.0000  64580.0000
65120.0000  64990.0000
65500.0000  65390.0000
65890.0000  65810.0000
66310.0000  66250.0000
66750.0000  66720.0000
67230.0000  67220.0000
67760.0000  67780.0000
68340.0000  68380.0000
69000.0000  69050.0000
69740.0000  69810.0000
70590.0000  70670.0000
71570.0000  71670.0000
72710.0000  72810.0000
74030.0000  74130.0000
75550.0000  75640.0000
77260.0000  77350.0000
79160.0000  79240.0000
81220.0000  81290.0000
83400.0000  83460.0000
85640.0000  85690.0000
87870.0000  87910.0000
90030.0000  90060.0000
92040.0000  92070.0000
93830.0000  93870.0000
95380.0000  95420.0000
96660.0000  96700.0000
97660.0000  97710.0000
98400.0000  98470.0000
98900.0000  98990.0000
99230.0000  99330.0000
99390.0000  99520.0000
99450.0000  99590.0000
99430.0000  99580.0000
99350.0000  99510.0000
99220.0000  99400.0000
99060.0000  99240.0000
98860.0000  99040.0000
98620.0000  98800.0000
98310.0000  98490.0000
97930.0000  98100.0000
97450.0000  97610.0000
96850.0000  97010.0000
96110.0000  96260.0000
95210.0000  95340.0000
94130.0000  94250.0000
92850.0000  92960.0000
91370.0000  91480.0000
89710.0000  89820.0000
87880.0000  87980.0000
85920.0000  86010.0000
83880.0000  83970.0000
81820.0000  81910.0000
79820.0000  79900.0000
77950.0000  78040.0000
76300.0000  76390.0000
74950.0000  75040.0000
73950.0000  74040.0000
73380.0000  73480.0000
73270.0000  73380.0000
73650.0000  73770.0000
74530.0000  74650.0000
75870.0000  76000.0000
77630.0000  77780.0000
79740.0000  79900.0000
82100.0000  82270.0000
84570.0000  84760.0000
87030.0000  87230.0000
89340.0000  89550.0000
91370.0000  91580.0000
93020.0000  93230.0000
94220.0000  94440.0000
94970.0000  95180.0000
95290.0000  95490.0000
95220.0000  95420.0000
94860.0000  95040.0000
94270.0000  94440.0000
93530.0000  93680.0000
92700.0000  92840.0000
91800.0000  91920.0000
90840.0000  90950.0000
89810.0000  89920.0000
88690.0000  88790.0000
87440.0000  87540.0000
86050.0000  86150.0000
84490.0000  84600.0000
82790.0000  82900.0000
80980.0000  81090.0000
79090.0000  79210.0000
77210.0000  77330.0000
75390.0000  75510.0000
73690.0000  73810.0000
72170.0000  72290.0000
70860.0000  70980.0000
69770.0000  69890.0000
68910.0000  69030.0000
68250.0000  68370.0000
67750.0000  67870.0000
67380.0000  67490.0000
68230.0000  68500.0000
68160.0000  68430.0000
68080.0000  68350.0000
67990.0000  68260.0000
67880.0000  68140.0000
67730.0000  67990.0000
67530.0000  67790.0000
67290.0000  67540.0000
67000.0000  67240.0000
66670.0000  66890.0000
66290.0000  66500.0000
65870.0000  66070.0000
65420.0000  65610.0000
64960.0000  65120.0000
64470.0000  64620.0000
63990.0000  64120.0000
63520.0000  63630.0000
63060.0000  63150.0000
62630.0000  62700.0000
62230.0000  62280.0000
61890.0000  61910.0000
61580.0000  61590.0000
61350.0000  61330.0000
61170.0000  61130.0000
61060.0000  61000.0000
61010.0000  60940.0000
61040.0000  60940.0000
61150.0000  61030.0000
61320.0000  61180.0000
61560.0000  61400.0000
61860.0000  61680.0000
62210.0000  62010.0000
62600.0000  62390.0000
63030.0000  62800.0000
63470.0000  63230.0000
63930.0000  63670.0000
64370.0000  64100.0000
64800.0000  64510.0000
65190.0000  64900.0000
65540.0000  65240.0000
65830.0000  65530.0000
66070.0000  65760.0000
66240.0000  65930.0000
66350.0000  66050.0000
66400.0000  66100.0000
66390.0000  66100.0000
66340.0000  66060.0000
66250.0000  65980.0000
66140.0000  65880.0000
66010.0000  65770.0000
65890.0000  65670.0000
65790.0000  65580.0000
65720.0000  65530.0000
65700.0000  65520.0000
65740.0000  65580.0000
65850.0000  65710.0000
66040.0000  65920.0000
66330.0000  66220.0000
66720.0000  66620.0000
67210.0000  67120.0000
67810.0000  67740.0000
68520.0000  68450.0000
69330.0000  69270.0000
70240.0000  70190.0000
71230.0000  71190.0000
72310.0000  72280.0000
73450.0000  73420.0000
74640.0000  74620.0000
75860.0000  75850.0000
77100.0000  77100.0000
78340.0000  78350.0000
79570.0000  79580.0000
80760.0000  80770.0000
81900.0000  81920.0000
82980.0000  83010.0000
83990.0000  84020.0000
84910.0000  84950.0000
85750.0000  85790.0000
86480.0000  86520.0000
87100.0000  87150.0000
87610.0000  87660.0000
88000.0000  88050.0000
88260.0000  88320.0000
88400.0000  88450.0000
88390.0000  88450.0000
88260.0000  88310.0000
87990.0000  88040.0000
87580.0000  87640.0000
87040.0000  87110.0000
86390.0000  86450.0000
85630.0000  85690.0000
84770.0000  84840.0000
83850.0000  83910.0000
82870.0000  82940.0000
81870.0000  81940.0000
80870.0000  80950.0000
79900.0000  79990.0000
79000.0000  79090.0000
78190.0000  78280.0000
77490.0000  77590.0000
76930.0000  77030.0000
76540.0000  76640.0000
76310.0000  76420.0000
76260.0000  76390.0000
76410.0000  76530.0000
76720.0000  76860.0000
77220.0000  77360.0000
77860.0000  78000.0000
78630.0000  78780.0000
79490.0000  79650.0000
80410.0000  80590.0000
81360.0000  81540.0000
82290.0000  82470.0000
83150.0000  83340.0000
83920.0000  84110.0000
84550.0000  84750.0000
85020.0000  85230.0000
85320.0000  85520.0000
85410.0000  85620.0000
85320.0000  85530.0000
85030.0000  85240.0000
84570.0000  84780.0000
83940.0000  84150.0000
83170.0000  83380.0000
82280.0000  82490.0000
81300.0000  81510.0000
80260.0000  80460.0000
79160.0000  79370.0000
78050.0000  78260.0000
76940.0000  77140.0000
75840.0000  76060.0000
74790.0000  75000.0000
73790.0000  74010.0000
72860.0000  73080.0000
72010.0000  72230.0000
71250.0000  71480.0000
70580.0000  70810.0000
70000.0000  70240.0000
69530.0000  69770.0000
69140.0000  69390.0000
68840.0000  69100.0000
68610.0000  68870.0000
68450.0000  68700.0000
68320.0000  68590.0000
68630.0000  68810.0000
68500.0000  68670.0000
68370.0000  68540.0000
68250.0000  68410.0000
68130.0000  68280.0000
68020.0000  68160.0000
67900.0000  68040.0000
67790.0000  67910.0000
67670.0000  67790.0000
67560.0000  67670.0000
67450.0000  67540.0000
67340.0000  67420.0000
67230.0000  67300.0000
67130.0000  67180.0000
67020.0000  67060.0000
66930.0000  66950.0000
66830.0000  66840.0000
66750.0000  66740.0000
66670.0000  66650.0000
66600.0000  66560.0000
66540.0000  66490.0000
66490.0000  66420.0000
66440.0000  66360.0000
66410.0000  66320.0000
66400.0000  66280.0000
66380.0000  66250.0000
66380.0000  66240.0000
66380.0000  66230.0000
66400.0000  66220.0000
66410.0000  66220.0000
66430.0000  66230.0000
66450.0000  66240.0000
66470.0000  66240.0000
66480.0000  66240.0000
66490.0000  66240.0000
66490.0000  66230.0000
66480.0000  66210.0000
66460.0000  66180.0000
66430.0000  66140.0000
66380.0000  66090.0000
66320.0000  66020.0000
66250.0000  65940.0000
66160.0000  65850.0000
66060.0000  65750.0000
65940.0000  65630.0000
65820.0000  65500.0000
65690.0000  65370.0000
65550.0000  65240.0000
65410.0000  65100.0000
65270.0000  64960.0000
65140.0000  64830.0000
65010.0000  64700.0000
64890.0000  64590.0000
64780.0000  64480.0000
64690.0000  64400.0000
64620.0000  64330.0000
64570.0000  64290.0000
64540.0000  64270.0000
64540.0000  64270.0000
64560.0000  64300.0000
64620.0000  64360.0000
64700.0000  64450.0000
64810.0000  64570.0000
64950.0000  64710.0000
65110.0000  64890.0000
65310.0000  65080.0000
65530.0000  65310.0000
65770.0000  65560.0000
66030.0000  65830.0000
66310.0000  66110.0000
66600.0000  66410.0000
66910.0000  66730.0000
67230.0000  67050.0000
67550.0000  67370.0000
67870.0000  67700.0000
68190.0000  68030.0000
68510.0000  68360.0000
68830.0000  68680.0000
69130.0000  68990.0000
69420.0000  69280.0000
69690.0000  69570.0000
69950.0000  69830.0000
70190.0000  70080.0000
70420.0000  70310.0000
70620.0000  70520.0000
70800.0000  70710.0000
70970.0000  70880.0000
71110.0000  71030.0000
71240.0000  71170.0000
71360.0000  71290.0000
71460.0000  71400.0000
71540.0000  71490.0000
71620.0000  71570.0000
71690.0000  71660.0000
71760.0000  71730.0000
71830.0000  71810.0000
71900.0000  71880.0000
71970.0000  71960.0000
72040.0000  72040.0000
72130.0000  72140.0000
72220.0000  72240.0000
72320.0000  72350.0000
72430.0000  72470.0000
72550.0000  72590.0000
72680.0000  72730.0000
72820.0000  72870.0000
72950.0000  73020.0000
73090.0000  73160.0000
73240.0000  73310.0000
73370.0000  73450.0000
73500.0000  73590.0000
73620.0000  73710.0000
73720.0000  73820.0000
73810.0000  73910.0000
73870.0000  73990.0000
73910.0000  74030.0000
73920.0000  74050.0000
73910.0000  74040.0000
73870.0000  74010.0000
73800.0000  73950.0000
73710.0000  73850.0000
73580.0000  73730.0000
73420.0000  73580.0000
73250.0000  73410.0000
73050.0000  73210.0000
72830.0000  73000.0000
72590.0000  72770.0000
72350.0000  72520.0000
72080.0000  72260.0000
71820.0000  72000.0000
71550.0000  71740.0000
71280.0000  71470.0000
71020.0000  71210.0000
70770.0000  70950.0000
70510.0000  70700.0000
70270.0000  70460.0000
70050.0000  70230.0000
69830.0000  70020.0000
69620.0000  69810.0000
69430.0000  69610.0000
69250.0000  69430.0000
69080.0000  69260.0000
68920.0000  69100.0000
68770.0000  68950.0000
67030.0000  66900.0000
67030.0000  66900.0000
67030.0000  66900.0000
67030.0000  66900.0000
67030.0000  66900.0000
67030.0000  66900.0000
67030.0000  66900.0000
67030.0000  66900.0000
67030.0000  66900.0000
67030.0000  66900.0000
67030.0000  66900.0000
67030.0000  66900.0000
67030.0000  66900.0000
67030.0000  66900.0000
67030.0000  66900.0000
67030.0000  66900.0000
67030.0000  66900.0000
67030.0000  66900.0000
67030.0000  66900.0000
67030.0000  66900.0000
67030.0000  66900.0000
67030.0000  66900.0000
67030.0000  66900.0000
67030.0000  66900.0000
67030.0000  66900.0000
67030.0000  66900.0000
67030.0000  66900.0000
67030.0000  66900.0000
67030.0000  66900.0000
67030.0000  66900.0000
67030.0000  66900.0000
67030.0000  66900.0000
67030.0000  66900.0000
67030.0000  66900.0000
67030.0000  66900.0000
67030.0000  66900.0000
67030.0000  66900.0000
67030.0000  66900.0000
67030.0000  66900.0000
67030.0000  66900.0000
67030.0000  66900.0000
67030.0000  66900.0000
67030.0000  66900.0000
67030.0000  66900.0000
67030.0000  66900.0000
67030.0000  66900.0000
67030.0000  66900.0000
67030.0000  66900.0000
67030.0000  66900.0000
67030.0000  66900.0000
67030.0000  66900.0000
67030.0000  66900.0000
67030.0000  66900.0000
67030.0000  66900.0000
67030.0000  66900.0000
67030.0000  66900.0000
67030.0000  66900.0000
67030.0000  66900.0000
67030.0000  66900.0000
67030.0000  66900.0000
67030.0000  66900.0000
67030.0000  66900.0000
67030.0000  66900.0000
67030.0000  66900.0000
67030.0000  66900.0000
67030.0000  66900.0000
67030.0000  66900.0000
67030.0000  66900.0000
67030.0000  66900.0000
67030.0000  66900.0000
67030.0000  66900.0000
67030.0000  66900.0000
67030.0000  66900.0000
67030.0000  66900.0000
67030.0000  66900.0000
67030.0000  66900.0000
67030.0000  66900.0000
67030.0000  66900.0000
67030.0000  66900.0000
67030.0000  66900.0000
67030.0000  66900.0000
67030.0000  66900.0000
67030.0000  66900.0000
67030.0000  66900.0000
67030.0000  66900.0000
67030.0000  66900.0000
67030.0000  66900.0000
67030.0000  66900.0000
67030.0000  66900.0000
67030.0000  66900.0000
67030.0000  66900.0000
67030.0000  66900.0000
67030.0000  66900.0000
67030.0000  66900.0000
67030.0000  66900.0000
67030.0000  66900.0000
67030.0000  66900.0000
67030.0000  66900.0000
67030.0000  66900.0000
67030.0000  66900.0000
67030.0000  66900.0000
67030.0000  66900.0000
67030.0000  66900.0000
67030.0000  66900.0000
67030.0000  66900.0000
67030.0000  66900.0000
67030.0000  66900.0000
67030.0000  66900.0000
67030.0000  66900.0000
67030.0000  66900.0000
67030.0000  66900.0000
67030.0000  66900.0000
67030.0000  66900.0000
67030.0000  66900.0000
67030.0000  66900.0000
67030.0000  66900.0000
67030.0000  66900.0000
67030.0000  66900.0000
67030.0000  66900.0000
67030.0000  66900.0000
67030.0000  66900.0000
67030.0000  66900.0000
67030.0000  66900.0000
67030.0000  66900.0000
67030.0000  66900.0000
67030.0000  66900.0000
67030.0000  66900.0000
67030.0000  66900.0000
67030.0000  66900.0000
67030.0000  66900.0000
67030.0000  66900.0000
67030.0000  66900.0000
67030.0000  66900.0000
67030.0000  66900.0000
67030.0000  66900.0000
67030.0000  66900.0000
67030.0000  66900.0000
67030.0000  66900.0000
67030.0000  66900.0000
67030.0000  66900.0000
67030.0000  66900.0000
67030.0000  66900.0000
67030.0000  66900.0000
67030.0000  66900.0000
