# Supplementary material for: Analysis of cause-effect inference by comparing regression errors
Source: PeerJ Comput Sci. 2019 Jan 21;5:e169. doi: 10.7717/peerj-cs.169 (PMC7924496; doi:10.7717/peerj-cs.169)
Supplement: Supplemental Information 2 — Contains artificial and real-world data sets. [file peerj-cs-05-169-s002.zip › CEP data/pair0045.txt]

102772.0000  102370.0000
102520.0000  102097.0000
102517.0000  102097.0000
102515.0000  102100.0000
102515.0000  102102.0000
102515.0000  102102.0000
102512.0000  102102.0000
102512.0000  102105.0000
102515.0000  102102.0000
102515.0000  102102.0000
102515.0000  102102.0000
102520.0000  102102.0000
102522.0000  102102.0000
102527.0000  102102.0000
102532.0000  102107.0000
102537.0000  102107.0000
102545.0000  102110.0000
102547.0000  102112.0000
102557.0000  102115.0000
102565.0000  102122.0000
102572.0000  102127.0000
102582.0000  102137.0000
102592.0000  102142.0000
102602.0000  102152.0000
102612.0000  102165.0000
102622.0000  102175.0000
102635.0000  102187.0000
102647.0000  102197.0000
102660.0000  102212.0000
102672.0000  102227.0000
102685.0000  102242.0000
102700.0000  102260.0000
102715.0000  102280.0000
102725.0000  102295.0000
102745.0000  102315.0000
102755.0000  102332.0000
102770.0000  102350.0000
102787.0000  102370.0000
102797.0000  102390.0000
102810.0000  102405.0000
102825.0000  102425.0000
102840.0000  102442.0000
102850.0000  102460.0000
102865.0000  102480.0000
102877.0000  102495.0000
102890.0000  102507.0000
102900.0000  102527.0000
102910.0000  102542.0000
102922.0000  102557.0000
102932.0000  102570.0000
102942.0000  102585.0000
102947.0000  102597.0000
102960.0000  102605.0000
102970.0000  102617.0000
102975.0000  102630.0000
102980.0000  102635.0000
102985.0000  102645.0000
102995.0000  102652.0000
102997.0000  102660.0000
103002.0000  102665.0000
103007.0000  102667.0000
103010.0000  102675.0000
103012.0000  102677.0000
103012.0000  102682.0000
103012.0000  102685.0000
103015.0000  102687.0000
103015.0000  102690.0000
103015.0000  102687.0000
103015.0000  102687.0000
103010.0000  102687.0000
103005.0000  102687.0000
103005.0000  102687.0000
102997.0000  102682.0000
102992.0000  102682.0000
102985.0000  102677.0000
102980.0000  102675.0000
102972.0000  102670.0000
102962.0000  102665.0000
102952.0000  102660.0000
102945.0000  102652.0000
102930.0000  102647.0000
102920.0000  102635.0000
102905.0000  102627.0000
102892.0000  102620.0000
102875.0000  102610.0000
102865.0000  102597.0000
102850.0000  102585.0000
102835.0000  102575.0000
102817.0000  102562.0000
102802.0000  102550.0000
102790.0000  102537.0000
102775.0000  102522.0000
102757.0000  102510.0000
102745.0000  102497.0000
102732.0000  102485.0000
102717.0000  102472.0000
102707.0000  102460.0000
102695.0000  102447.0000
102685.0000  102435.0000
102677.0000  102425.0000
102670.0000  102407.0000
102665.0000  102397.0000
102657.0000  102387.0000
102655.0000  102375.0000
102647.0000  102362.0000
102642.0000  102352.0000
102642.0000  102345.0000
102640.0000  102337.0000
102640.0000  102322.0000
102637.0000  102315.0000
102640.0000  102300.0000
102637.0000  102292.0000
102637.0000  102277.0000
102640.0000  102270.0000
102635.0000  102257.0000
102635.0000  102245.0000
102637.0000  102232.0000
102637.0000  102222.0000
102635.0000  102210.0000
102632.0000  102197.0000
102630.0000  102187.0000
102627.0000  102175.0000
102627.0000  102162.0000
102620.0000  102152.0000
102620.0000  102145.0000
102615.0000  102135.0000
102610.0000  102127.0000
102605.0000  102120.0000
102602.0000  102112.0000
102597.0000  102105.0000
102590.0000  102100.0000
102585.0000  102095.0000
102577.0000  102092.0000
102572.0000  102085.0000
102567.0000  102087.0000
102560.0000  102085.0000
102555.0000  102085.0000
102547.0000  102085.0000
102545.0000  102087.0000
102537.0000  102087.0000
102532.0000  102090.0000
102532.0000  102090.0000
102527.0000  102095.0000
102525.0000  102095.0000
102522.0000  102095.0000
102122.0000  101897.0000
102082.0000  101882.0000
102047.0000  101867.0000
102015.0000  101847.0000
101977.0000  101827.0000
101947.0000  101802.0000
101925.0000  101782.0000
101900.0000  101757.0000
101877.0000  101735.0000
101865.0000  101712.0000
101855.0000  101692.0000
101845.0000  101672.0000
101842.0000  101655.0000
101847.0000  101642.0000
101850.0000  101630.0000
101860.0000  101620.0000
101880.0000  101617.0000
101897.0000  101617.0000
101925.0000  101620.0000
101947.0000  101625.0000
101982.0000  101642.0000
102012.0000  101660.0000
102055.0000  101682.0000
102092.0000  101705.0000
102132.0000  101740.0000
102175.0000  101775.0000
102222.0000  101815.0000
102265.0000  101855.0000
102312.0000  101902.0000
102357.0000  101950.0000
102400.0000  102000.0000
102445.0000  102050.0000
102487.0000  102102.0000
102530.0000  102152.0000
102572.0000  102202.0000
102612.0000  102252.0000
102652.0000  102305.0000
102690.0000  102355.0000
102722.0000  102397.0000
102760.0000  102442.0000
102790.0000  102485.0000
102820.0000  102527.0000
102850.0000  102570.0000
102880.0000  102605.0000
102907.0000  102637.0000
102932.0000  102665.0000
102955.0000  102697.0000
102982.0000  102722.0000
103005.0000  102745.0000
103025.0000  102767.0000
103050.0000  102785.0000
103070.0000  102802.0000
103090.0000  102822.0000
103107.0000  102835.0000
103125.0000  102845.0000
103140.0000  102857.0000
103157.0000  102865.0000
103170.0000  102872.0000
103182.0000  102880.0000
103197.0000  102885.0000
103205.0000  102890.0000
103217.0000  102892.0000
103222.0000  102897.0000
103230.0000  102897.0000
103232.0000  102892.0000
103237.0000  102890.0000
103240.0000  102887.0000
103240.0000  102882.0000
103240.0000  102875.0000
103235.0000  102867.0000
103227.0000  102862.0000
103220.0000  102855.0000
103207.0000  102847.0000
103192.0000  102837.0000
103177.0000  102827.0000
103155.0000  102817.0000
103132.0000  102805.0000
103105.0000  102792.0000
103077.0000  102780.0000
103042.0000  102762.0000
103010.0000  102745.0000
102972.0000  102727.0000
102932.0000  102707.0000
102887.0000  102682.0000
102847.0000  102660.0000
102802.0000  102632.0000
102757.0000  102607.0000
102710.0000  102580.0000
102667.0000  102547.0000
102617.0000  102515.0000
102570.0000  102482.0000
102527.0000  102445.0000
102480.0000  102410.0000
102440.0000  102372.0000
102402.0000  102337.0000
102367.0000  102302.0000
102337.0000  102270.0000
102312.0000  102242.0000
102292.0000  102212.0000
102277.0000  102192.0000
102272.0000  102172.0000
102275.0000  102155.0000
102280.0000  102145.0000
102295.0000  102140.0000
102315.0000  102137.0000
102340.0000  102137.0000
102362.0000  102135.0000
102390.0000  102135.0000
102412.0000  102130.0000
102435.0000  102125.0000
102455.0000  102112.0000
102470.0000  102092.0000
102487.0000  102070.0000
102495.0000  102047.0000
102500.0000  102012.0000
102505.0000  101975.0000
102507.0000  101940.0000
102507.0000  101902.0000
102510.0000  101865.0000
102512.0000  101832.0000
102512.0000  101800.0000
102517.0000  101772.0000
102515.0000  101750.0000
102517.0000  101732.0000
102517.0000  101717.0000
102517.0000  101710.0000
102512.0000  101707.0000
102512.0000  101710.0000
102510.0000  101715.0000
102502.0000  101730.0000
102497.0000  101745.0000
102487.0000  101760.0000
102475.0000  101785.0000
102460.0000  101805.0000
102440.0000  101827.0000
102420.0000  101847.0000
102397.0000  101870.0000
102370.0000  101882.0000
102337.0000  101900.0000
102307.0000  101907.0000
102272.0000  101915.0000
102232.0000  101917.0000
102197.0000  101912.0000
102157.0000  101907.0000
101735.0000  101955.0000
101652.0000  101930.0000
101577.0000  101900.0000
101510.0000  101865.0000
101447.0000  101832.0000
101395.0000  101795.0000
101345.0000  101755.0000
101302.0000  101720.0000
101267.0000  101682.0000
101237.0000  101650.0000
101217.0000  101617.0000
101197.0000  101590.0000
101187.0000  101567.0000
101177.0000  101547.0000
101180.0000  101530.0000
101195.0000  101517.0000
101212.0000  101512.0000
101245.0000  101512.0000
101287.0000  101520.0000
101335.0000  101535.0000
101400.0000  101560.0000
101472.0000  101595.0000
101552.0000  101635.0000
101640.0000  101682.0000
101732.0000  101740.0000
101822.0000  101800.0000
101917.0000  101862.0000
102010.0000  101927.0000
102097.0000  101995.0000
102187.0000  102065.0000
102267.0000  102130.0000
102350.0000  102202.0000
102422.0000  102270.0000
102495.0000  102335.0000
102560.0000  102402.0000
102617.0000  102465.0000
102675.0000  102522.0000
102722.0000  102575.0000
102767.0000  102625.0000
102812.0000  102670.0000
102852.0000  102712.0000
102892.0000  102750.0000
102932.0000  102787.0000
102967.0000  102820.0000
103002.0000  102852.0000
103037.0000  102880.0000
103075.0000  102907.0000
103107.0000  102930.0000
103140.0000  102957.0000
103172.0000  102980.0000
103197.0000  102997.0000
103227.0000  103015.0000
103252.0000  103030.0000
103282.0000  103042.0000
103305.0000  103052.0000
103330.0000  103060.0000
103352.0000  103070.0000
103377.0000  103080.0000
103400.0000  103082.0000
103422.0000  103090.0000
103442.0000  103092.0000
103462.0000  103097.0000
103472.0000  103095.0000
103485.0000  103087.0000
103487.0000  103075.0000
103490.0000  103062.0000
103485.0000  103040.0000
103477.0000  103020.0000
103465.0000  102992.0000
103445.0000  102965.0000
103425.0000  102942.0000
103405.0000  102912.0000
103380.0000  102887.0000
103350.0000  102855.0000
103317.0000  102827.0000
103275.0000  102797.0000
103232.0000  102765.0000
103180.0000  102727.0000
103125.0000  102692.0000
103062.0000  102652.0000
102992.0000  102612.0000
102922.0000  102577.0000
102852.0000  102537.0000
102785.0000  102510.0000
102720.0000  102487.0000
102660.0000  102465.0000
102597.0000  102450.0000
102545.0000  102427.0000
102490.0000  102402.0000
102435.0000  102375.0000
102377.0000  102337.0000
102317.0000  102292.0000
102252.0000  102240.0000
102187.0000  102172.0000
102122.0000  102110.0000
102057.0000  102045.0000
102002.0000  101990.0000
101952.0000  101942.0000
101917.0000  101895.0000
101902.0000  101862.0000
101900.0000  101832.0000
101915.0000  101807.0000
101935.0000  101787.0000
101975.0000  101777.0000
102020.0000  101782.0000
102097.0000  101800.0000
102175.0000  101817.0000
102250.0000  101822.0000
102305.0000  101810.0000
102342.0000  101782.0000
102365.0000  101740.0000
102365.0000  101687.0000
102362.0000  101627.0000
102350.0000  101567.0000
102342.0000  101505.0000
102335.0000  101450.0000
102340.0000  101397.0000
102355.0000  101355.0000
102375.0000  101315.0000
102400.0000  101287.0000
102430.0000  101277.0000
102467.0000  101272.0000
102510.0000  101285.0000
102557.0000  101312.0000
102610.0000  101352.0000
102665.0000  101412.0000
102717.0000  101477.0000
102770.0000  101552.0000
102810.0000  101635.0000
102840.0000  101717.0000
102852.0000  101795.0000
102845.0000  101862.0000
102817.0000  101920.0000
102770.0000  101965.0000
102705.0000  101995.0000
102625.0000  102012.0000
102532.0000  102020.0000
102425.0000  102020.0000
102322.0000  102015.0000
102215.0000  102010.0000
102110.0000  102007.0000
102007.0000  102000.0000
101910.0000  101990.0000
101822.0000  101972.0000
101392.0000  102050.0000
101295.0000  102010.0000
101205.0000  101962.0000
101127.0000  101912.0000
101072.0000  101870.0000
101035.0000  101832.0000
101010.0000  101810.0000
100997.0000  101787.0000
100992.0000  101770.0000
100987.0000  101750.0000
100982.0000  101730.0000
100975.0000  101707.0000
100967.0000  101685.0000
100967.0000  101660.0000
100972.0000  101645.0000
100982.0000  101635.0000
101005.0000  101635.0000
101040.0000  101642.0000
101090.0000  101657.0000
101150.0000  101682.0000
101225.0000  101717.0000
101312.0000  101760.0000
101412.0000  101807.0000
101527.0000  101865.0000
101640.0000  101927.0000
101757.0000  101990.0000
101877.0000  102050.0000
101985.0000  102110.0000
102090.0000  102175.0000
102187.0000  102235.0000
102277.0000  102300.0000
102360.0000  102367.0000
102445.0000  102435.0000
102517.0000  102505.0000
102585.0000  102575.0000
102647.0000  102640.0000
102700.0000  102695.0000
102752.0000  102747.0000
102797.0000  102787.0000
102840.0000  102832.0000
102882.0000  102862.0000
102927.0000  102895.0000
102970.0000  102927.0000
103017.0000  102960.0000
103065.0000  102995.0000
103115.0000  103035.0000
103167.0000  103072.0000
103217.0000  103110.0000
103267.0000  103155.0000
103320.0000  103195.0000
103362.0000  103230.0000
103407.0000  103260.0000
103445.0000  103282.0000
103475.0000  103300.0000
103502.0000  103312.0000
103527.0000  103320.0000
103552.0000  103317.0000
103580.0000  103320.0000
103605.0000  103320.0000
103632.0000  103315.0000
103660.0000  103312.0000
103682.0000  103310.0000
103700.0000  103300.0000
103715.0000  103280.0000
103720.0000  103257.0000
103715.0000  103222.0000
103702.0000  103175.0000
103682.0000  103127.0000
103652.0000  103072.0000
103622.0000  103017.0000
103597.0000  102965.0000
103565.0000  102917.0000
103535.0000  102875.0000
103507.0000  102832.0000
103472.0000  102795.0000
103435.0000  102757.0000
103387.0000  102720.0000
103332.0000  102670.0000
103265.0000  102617.0000
103187.0000  102550.0000
103100.0000  102482.0000
103000.0000  102405.0000
102902.0000  102325.0000
102802.0000  102252.0000
102702.0000  102190.0000
102612.0000  102137.0000
102530.0000  102100.0000
102465.0000  102080.0000
102415.0000  102077.0000
102375.0000  102090.0000
102350.0000  102105.0000
102327.0000  102122.0000
102307.0000  102130.0000
102282.0000  102122.0000
102247.0000  102087.0000
102197.0000  102037.0000
102142.0000  101972.0000
102082.0000  101897.0000
102032.0000  101827.0000
101990.0000  101762.0000
101962.0000  101710.0000
101957.0000  101665.0000
101967.0000  101622.0000
101987.0000  101585.0000
102042.0000  101557.0000
102107.0000  101525.0000
102177.0000  101480.0000
102242.0000  101420.0000
102280.0000  101345.0000
102292.0000  101255.0000
102272.0000  101152.0000
102227.0000  101045.0000
102172.0000  100942.0000
102125.0000  100850.0000
102092.0000  100780.0000
102087.0000  100737.0000
102112.0000  100717.0000
102160.0000  100727.0000
102242.0000  100767.0000
102345.0000  100832.0000
102480.0000  100917.0000
102640.0000  101025.0000
102827.0000  101142.0000
103020.0000  101260.0000
103205.0000  101370.0000
103347.0000  101465.0000
103440.0000  101537.0000
103462.0000  101597.0000
103425.0000  101647.0000
103337.0000  101705.0000
103217.0000  101772.0000
103082.0000  101845.0000
102942.0000  101920.0000
102810.0000  101987.0000
102675.0000  102032.0000
102535.0000  102050.0000
102392.0000  102052.0000
102245.0000  102045.0000
102102.0000  102045.0000
101962.0000  102055.0000
101835.0000  102067.0000
101712.0000  102080.0000
101600.0000  102087.0000
101495.0000  102077.0000
101267.0000  102072.0000
101115.0000  101930.0000
100990.0000  101797.0000
100907.0000  101690.0000
100867.0000  101620.0000
100855.0000  101585.0000
100867.0000  101585.0000
100895.0000  101605.0000
100927.0000  101632.0000
100950.0000  101662.0000
100967.0000  101680.0000
100980.0000  101682.0000
100987.0000  101670.0000
101000.0000  101652.0000
101027.0000  101627.0000
101062.0000  101602.0000
101120.0000  101585.0000
101182.0000  101567.0000
101260.0000  101555.0000
101337.0000  101552.0000
101420.0000  101562.0000
101517.0000  101587.0000
101622.0000  101625.0000
101737.0000  101677.0000
101852.0000  101740.0000
101962.0000  101802.0000
102062.0000  101865.0000
102147.0000  101920.0000
102217.0000  101982.0000
102280.0000  102050.0000
102340.0000  102125.0000
102400.0000  102220.0000
102467.0000  102317.0000
102535.0000  102422.0000
102610.0000  102530.0000
102677.0000  102640.0000
102750.0000  102737.0000
102815.0000  102827.0000
102885.0000  102905.0000
102947.0000  102970.0000
103007.0000  103025.0000
103065.0000  103067.0000
103117.0000  103097.0000
103160.0000  103122.0000
103200.0000  103147.0000
103222.0000  103170.0000
103250.0000  103192.0000
103282.0000  103227.0000
103322.0000  103267.0000
103372.0000  103317.0000
103435.0000  103370.0000
103502.0000  103432.0000
103570.0000  103487.0000
103630.0000  103532.0000
103682.0000  103565.0000
103722.0000  103580.0000
103752.0000  103575.0000
103772.0000  103560.0000
103785.0000  103535.0000
103792.0000  103507.0000
103797.0000  103482.0000
103797.0000  103455.0000
103800.0000  103425.0000
103790.0000  103392.0000
103775.0000  103347.0000
103747.0000  103285.0000
103710.0000  103215.0000
103670.0000  103132.0000
103622.0000  103045.0000
103575.0000  102955.0000
103532.0000  102870.0000
103492.0000  102790.0000
103452.0000  102712.0000
103405.0000  102632.0000
103357.0000  102562.0000
103307.0000  102487.0000
103247.0000  102420.0000
103190.0000  102350.0000
103132.0000  102292.0000
103072.0000  102235.0000
103017.0000  102185.0000
102965.0000  102142.0000
102910.0000  102105.0000
102865.0000  102070.0000
102825.0000  102047.0000
102785.0000  102025.0000
102745.0000  102015.0000
102715.0000  102012.0000
102685.0000  102015.0000
102655.0000  102017.0000
102630.0000  102027.0000
102607.0000  102037.0000
102587.0000  102052.0000
102572.0000  102062.0000
102560.0000  102072.0000
102537.0000  102062.0000
102502.0000  102032.0000
102450.0000  101977.0000
102377.0000  101900.0000
102290.0000  101805.0000
102192.0000  101695.0000
102087.0000  101585.0000
101992.0000  101472.0000
101912.0000  101352.0000
101850.0000  101232.0000
101795.0000  101102.0000
101775.0000  100975.0000
101765.0000  100845.0000
101752.0000  100705.0000
101727.0000  100555.0000
101677.0000  100397.0000
101607.0000  100230.0000
101527.0000  100067.0000
101455.0000  99925.0000
101402.0000  99820.0000
101382.0000  99760.0000
101387.0000  99740.0000
101425.0000  99755.0000
101497.0000  99812.0000
101622.0000  99920.0000
101825.0000  100095.0000
102130.0000  100345.0000
102515.0000  100665.0000
102955.0000  101015.0000
103385.0000  101345.0000
103732.0000  101600.0000
103940.0000  101757.0000
103992.0000  101827.0000
103902.0000  101845.0000
103715.0000  101860.0000
103480.0000  101907.0000
103242.0000  102000.0000
103030.0000  102105.0000
102845.0000  102197.0000
102682.0000  102252.0000
102527.0000  102247.0000
102380.0000  102215.0000
102237.0000  102180.0000
102107.0000  102177.0000
101990.0000  102215.0000
101867.0000  102252.0000
101735.0000  102270.0000
101587.0000  102255.0000
101430.0000  102185.0000
101342.0000  102052.0000
101140.0000  101847.0000
100962.0000  101652.0000
100822.0000  101485.0000
100715.0000  101360.0000
100647.0000  101277.0000
100605.0000  101235.0000
100575.0000  101217.0000
100552.0000  101227.0000
100540.0000  101240.0000
100535.0000  101257.0000
100535.0000  101257.0000
100552.0000  101250.0000
100585.0000  101227.0000
100635.0000  101190.0000
100702.0000  101152.0000
100785.0000  101110.0000
100877.0000  101070.0000
100990.0000  101040.0000
101115.0000  101015.0000
101262.0000  101007.0000
101425.0000  101020.0000
101597.0000  101042.0000
101762.0000  101082.0000
101912.0000  101130.0000
102030.0000  101195.0000
102127.0000  101270.0000
102205.0000  101367.0000
102272.0000  101487.0000
102337.0000  101627.0000
102400.0000  101780.0000
102470.0000  101947.0000
102547.0000  102120.0000
102627.0000  102297.0000
102717.0000  102470.0000
102802.0000  102632.0000
102887.0000  102787.0000
102970.0000  102917.0000
103050.0000  103027.0000
103130.0000  103115.0000
103205.0000  103187.0000
103270.0000  103237.0000
103322.0000  103272.0000
103355.0000  103290.0000
103362.0000  103295.0000
103347.0000  103285.0000
103312.0000  103267.0000
103280.0000  103257.0000
103270.0000  103267.0000
103285.0000  103297.0000
103330.0000  103347.0000
103397.0000  103407.0000
103477.0000  103477.0000
103565.0000  103537.0000
103645.0000  103582.0000
103710.0000  103602.0000
103752.0000  103600.0000
103775.0000  103575.0000
103770.0000  103535.0000
103752.0000  103487.0000
103720.0000  103437.0000
103680.0000  103392.0000
103630.0000  103350.0000
103580.0000  103310.0000
103520.0000  103265.0000
103462.0000  103212.0000
103402.0000  103140.0000
103340.0000  103060.0000
103287.0000  102977.0000
103230.0000  102882.0000
103182.0000  102787.0000
103137.0000  102697.0000
103090.0000  102605.0000
103045.0000  102510.0000
102992.0000  102412.0000
102937.0000  102312.0000
102885.0000  102220.0000
102842.0000  102140.0000
102812.0000  102067.0000
102792.0000  102012.0000
102782.0000  101977.0000
102782.0000  101962.0000
102790.0000  101965.0000
102810.0000  101980.0000
102840.0000  102007.0000
102880.0000  102045.0000
102907.0000  102082.0000
102927.0000  102107.0000
102927.0000  102122.0000
102917.0000  102125.0000
102902.0000  102125.0000
102887.0000  102132.0000
102870.0000  102145.0000
102850.0000  102160.0000
102835.0000  102185.0000
102820.0000  102207.0000
102797.0000  102215.0000
102752.0000  102192.0000
102675.0000  102130.0000
102560.0000  102030.0000
102405.0000  101890.0000
102222.0000  101722.0000
102022.0000  101532.0000
101830.0000  101332.0000
101662.0000  101137.0000
101535.0000  100945.0000
101457.0000  100762.0000
101415.0000  100585.0000
101400.0000  100407.0000
101382.0000  100227.0000
101337.0000  100040.0000
101260.0000  99842.0000
101157.0000  99657.0000
101037.0000  99480.0000
100925.0000  99337.0000
100825.0000  99232.0000
100740.0000  99172.0000
100667.0000  99150.0000
100605.0000  99155.0000
100582.0000  99190.0000
100625.0000  99285.0000
100782.0000  99480.0000
101067.0000  99805.0000
101490.0000  100250.0000
102000.0000  100742.0000
102505.0000  101190.0000
102925.0000  101520.0000
103205.0000  101722.0000
103340.0000  101837.0000
103372.0000  101947.0000
103350.0000  102105.0000
103295.0000  102307.0000
103222.0000  102497.0000
103100.0000  102607.0000
102927.0000  102602.0000
102717.0000  102512.0000
102515.0000  102400.0000
102345.0000  102330.0000
102225.0000  102332.0000
102125.0000  102377.0000
102025.0000  102415.0000
101900.0000  102420.0000
101737.0000  102357.0000
101542.0000  102230.0000
101377.0000  102152.0000
101097.0000  101942.0000
100820.0000  101712.0000
100572.0000  101500.0000
100377.0000  101305.0000
100230.0000  101137.0000
100130.0000  101000.0000
100077.0000  100892.0000
100055.0000  100820.0000
100060.0000  100775.0000
100077.0000  100745.0000
100097.0000  100725.0000
100122.0000  100700.0000
100142.0000  100665.0000
100162.0000  100620.0000
100190.0000  100565.0000
100232.0000  100507.0000
100307.0000  100455.0000
100415.0000  100412.0000
100562.0000  100385.0000
100745.0000  100375.0000
100947.0000  100370.0000
101160.0000  100375.0000
101365.0000  100392.0000
101565.0000  100420.0000
101740.0000  100490.0000
101902.0000  100595.0000
102052.0000  100752.0000
102197.0000  100960.0000
102327.0000  101210.0000
102457.0000  101482.0000
102582.0000  101752.0000
102692.0000  102015.0000
102795.0000  102255.0000
102900.0000  102485.0000
103000.0000  102690.0000
103097.0000  102870.0000
103180.0000  103015.0000
103245.0000  103122.0000
103297.0000  103180.0000
103330.0000  103202.0000
103340.0000  103195.0000
103335.0000  103172.0000
103312.0000  103150.0000
103277.0000  103127.0000
103217.0000  103110.0000
103150.0000  103090.0000
103090.0000  103090.0000
103060.0000  103115.0000
103060.0000  103157.0000
103095.0000  103217.0000
103152.0000  103277.0000
103215.0000  103322.0000
103275.0000  103335.0000
103330.0000  103327.0000
103377.0000  103295.0000
103405.0000  103252.0000
103417.0000  103202.0000
103402.0000  103152.0000
103365.0000  103102.0000
103302.0000  103057.0000
103230.0000  103012.0000
103145.0000  102960.0000
103070.0000  102922.0000
103000.0000  102900.0000
102930.0000  102877.0000
102855.0000  102837.0000
102780.0000  102782.0000
102702.0000  102712.0000
102632.0000  102632.0000
102577.0000  102557.0000
102537.0000  102487.0000
102507.0000  102412.0000
102472.0000  102330.0000
102430.0000  102232.0000
102382.0000  102125.0000
102330.0000  102015.0000
102280.0000  101905.0000
102235.0000  101805.0000
102192.0000  101710.0000
102165.0000  101627.0000
102145.0000  101562.0000
102125.0000  101505.0000
102110.0000  101450.0000
102112.0000  101410.0000
102132.0000  101382.0000
102177.0000  101385.0000
102242.0000  101395.0000
102317.0000  101432.0000
102395.0000  101480.0000
102470.0000  101545.0000
102527.0000  101617.0000
102567.0000  101705.0000
102602.0000  101797.0000
102627.0000  101892.0000
102637.0000  101987.0000
102627.0000  102057.0000
102595.0000  102105.0000
102535.0000  102102.0000
102445.0000  102052.0000
102317.0000  101952.0000
102145.0000  101797.0000
101935.0000  101597.0000
101717.0000  101370.0000
101520.0000  101135.0000
101362.0000  100902.0000
101247.0000  100687.0000
101172.0000  100477.0000
101137.0000  100277.0000
101122.0000  100067.0000
101102.0000  99860.0000
101047.0000  99655.0000
100965.0000  99485.0000
100865.0000  99362.0000
100757.0000  99270.0000
100627.0000  99165.0000
100460.0000  99030.0000
100277.0000  98880.0000
100132.0000  98790.0000
100032.0000  98777.0000
100007.0000  98857.0000
100070.0000  99030.0000
100205.0000  99262.0000
100432.0000  99570.0000
100760.0000  99940.0000
101182.0000  100352.0000
101645.0000  100765.0000
102082.0000  101142.0000
102450.0000  101482.0000
102730.0000  101820.0000
102922.0000  102155.0000
103027.0000  102450.0000
103035.0000  102632.0000
102940.0000  102662.0000
102770.0000  102585.0000
102582.0000  102465.0000
102422.0000  102392.0000
102322.0000  102390.0000
102250.0000  102422.0000
102172.0000  102467.0000
102090.0000  102502.0000
101980.0000  102497.0000
101830.0000  102442.0000
101625.0000  102325.0000
101197.0000  102337.0000
100842.0000  102180.0000
100505.0000  102000.0000
100225.0000  101802.0000
100017.0000  101605.0000
99885.0000  101405.0000
99840.0000  101215.0000
99877.0000  101060.0000
99970.0000  100947.0000
100060.0000  100870.0000
100120.0000  100805.0000
100142.0000  100752.0000
100127.0000  100707.0000
100077.0000  100660.0000
100007.0000  100597.0000
99945.0000  100530.0000
99920.0000  100460.0000
99955.0000  100402.0000
100052.0000  100365.0000
100200.0000  100347.0000
100390.0000  100347.0000
100610.0000  100365.0000
100847.0000  100385.0000
101095.0000  100405.0000
101340.0000  100427.0000
101585.0000  100467.0000
101822.0000  100555.0000
102045.0000  100697.0000
102250.0000  100907.0000
102442.0000  101182.0000
102615.0000  101492.0000
102762.0000  101812.0000
102875.0000  102102.0000
102967.0000  102362.0000
103057.0000  102602.0000
103170.0000  102825.0000
103315.0000  103050.0000
103460.0000  103245.0000
103550.0000  103360.0000
103565.0000  103375.0000
103522.0000  103315.0000
103455.0000  103227.0000
103377.0000  103145.0000
103300.0000  103075.0000
103205.0000  103022.0000
103082.0000  102960.0000
102935.0000  102882.0000
102795.0000  102817.0000
102707.0000  102810.0000
102705.0000  102872.0000
102777.0000  102987.0000
102882.0000  103105.0000
102970.0000  103170.0000
103020.0000  103167.0000
103037.0000  103107.0000
103030.0000  103020.0000
103030.0000  102955.0000
103040.0000  102930.0000
103050.0000  102927.0000
103020.0000  102912.0000
102935.0000  102850.0000
102802.0000  102747.0000
102660.0000  102635.0000
102550.0000  102557.0000
102482.0000  102530.0000
102435.0000  102527.0000
102387.0000  102512.0000
102307.0000  102462.0000
102202.0000  102385.0000
102097.0000  102290.0000
102015.0000  102197.0000
101965.0000  102110.0000
101912.0000  102010.0000
101825.0000  101867.0000
101667.0000  101660.0000
101465.0000  101405.0000
101265.0000  101147.0000
101107.0000  100935.0000
101015.0000  100782.0000
100987.0000  100690.0000
101012.0000  100652.0000
101065.0000  100650.0000
101145.0000  100675.0000
101235.0000  100717.0000
101340.0000  100755.0000
101445.0000  100775.0000
101557.0000  100770.0000
101662.0000  100750.0000
101757.0000  100727.0000
101835.0000  100725.0000
101900.0000  100745.0000
101952.0000  100795.0000
102007.0000  100885.0000
102072.0000  101010.0000
102145.0000  101182.0000
102217.0000  101392.0000
102285.0000  101617.0000
102322.0000  101815.0000
102325.0000  101952.0000
102292.0000  102010.0000
102245.0000  102002.0000
102162.0000  101935.0000
102030.0000  101805.0000
101852.0000  101610.0000
101652.0000  101375.0000
101457.0000  101117.0000
101295.0000  100852.0000
101155.0000  100585.0000
101025.0000  100302.0000
100890.0000  100000.0000
100755.0000  99685.0000
100630.0000  99372.0000
100527.0000  99112.0000
100472.0000  98947.0000
100462.0000  98895.0000
100450.0000  98892.0000
100377.0000  98850.0000
100197.0000  98715.0000
99945.0000  98522.0000
99715.0000  98377.0000
99597.0000  98370.0000
99615.0000  98525.0000
99700.0000  98755.0000
99820.0000  98987.0000
100055.0000  99277.0000
100540.0000  99747.0000
101300.0000  100412.0000
102195.0000  101155.0000
103010.0000  101790.0000
103542.0000  102202.0000
103705.0000  102367.0000
103542.0000  102325.0000
103217.0000  102155.0000
102910.0000  101977.0000
102705.0000  101875.0000
102607.0000  101867.0000
102542.0000  101927.0000
102470.0000  102017.0000
102360.0000  102125.0000
102225.0000  102247.0000
102090.0000  102367.0000
101942.0000  102450.0000
101757.0000  102480.0000
101512.0000  102440.0000
101162.0000  102425.0000
100827.0000  102330.0000
100540.0000  102202.0000
100317.0000  102042.0000
100150.0000  101855.0000
100055.0000  101655.0000
100085.0000  101507.0000
100225.0000  101427.0000
100377.0000  101372.0000
100457.0000  101295.0000
100472.0000  101195.0000
100455.0000  101107.0000
100415.0000  101060.0000
100327.0000  101037.0000
100212.0000  101007.0000
100117.0000  100980.0000
100090.0000  100957.0000
100130.0000  100940.0000
100230.0000  100932.0000
100367.0000  100935.0000
100530.0000  100945.0000
100720.0000  100960.0000
100935.0000  100982.0000
101185.0000  100997.0000
101470.0000  101017.0000
101762.0000  101045.0000
102040.0000  101082.0000
102285.0000  101157.0000
102482.0000  101280.0000
102645.0000  101467.0000
102780.0000  101712.0000
102897.0000  102002.0000
102985.0000  102285.0000
103045.0000  102532.0000
103097.0000  102740.0000
103180.0000  102945.0000
103357.0000  103180.0000
103562.0000  103400.0000
103672.0000  103485.0000
103612.0000  103382.0000
103460.0000  103202.0000
103315.0000  103047.0000
103210.0000  102950.0000
103137.0000  102915.0000
103067.0000  102910.0000
102945.0000  102867.0000
102757.0000  102755.0000
102557.0000  102632.0000
102420.0000  102572.0000
102395.0000  102610.0000
102477.0000  102715.0000
102590.0000  102820.0000
102657.0000  102877.0000
102705.0000  102897.0000
102770.0000  102927.0000
102860.0000  102982.0000
102947.0000  103050.0000
102985.0000  103080.0000
102942.0000  103045.0000
102822.0000  102950.0000
102657.0000  102805.0000
102470.0000  102645.0000
102310.0000  102512.0000
102207.0000  102442.0000
102150.0000  102400.0000
102082.0000  102322.0000
101967.0000  102182.0000
101815.0000  102000.0000
101660.0000  101825.0000
101540.0000  101690.0000
101470.0000  101595.0000
101420.0000  101515.0000
101345.0000  101402.0000
101182.0000  101202.0000
100915.0000  100895.0000
100590.0000  100530.0000
100267.0000  100172.0000
99992.0000  99855.0000
99772.0000  99577.0000
99632.0000  99362.0000
99595.0000  99235.0000
99642.0000  99197.0000
99742.0000  99237.0000
99862.0000  99322.0000
100010.0000  99425.0000
100185.0000  99532.0000
100390.0000  99640.0000
100615.0000  99745.0000
100825.0000  99842.0000
101005.0000  99935.0000
101157.0000  100022.0000
101287.0000  100110.0000
101417.0000  100207.0000
101535.0000  100327.0000
101640.0000  100487.0000
101737.0000  100702.0000
101832.0000  100972.0000
101932.0000  101277.0000
102035.0000  101572.0000
102132.0000  101820.0000
102197.0000  101985.0000
102220.0000  102060.0000
102175.0000  102037.0000
102055.0000  101922.0000
101882.0000  101717.0000
101690.0000  101457.0000
101535.0000  101177.0000
101425.0000  100887.0000
101312.0000  100552.0000
101125.0000  100152.0000
100860.0000  99722.0000
100570.0000  99332.0000
100327.0000  99037.0000
100170.0000  98850.0000
100085.0000  98767.0000
100022.0000  98727.0000
99920.0000  98650.0000
99710.0000  98460.0000
99382.0000  98142.0000
99037.0000  97825.0000
98857.0000  97707.0000
98882.0000  97845.0000
98970.0000  98107.0000
99057.0000  98365.0000
99397.0000  98777.0000
100207.0000  99507.0000
101240.0000  100312.0000
102022.0000  100752.0000
102362.0000  100760.0000
102397.0000  100595.0000
102300.0000  100462.0000
102185.0000  100382.0000
102112.0000  100322.0000
102132.0000  100310.0000
102237.0000  100367.0000
102367.0000  100502.0000
102467.0000  100720.0000
102492.0000  101012.0000
102415.0000  101365.0000
102280.0000  101727.0000
102127.0000  102050.0000
101960.0000  102285.0000
101757.0000  102425.0000
101485.0000  102467.0000
101402.0000  102422.0000
101147.0000  102402.0000
100927.0000  102325.0000
100747.0000  102180.0000
100612.0000  101985.0000
100552.0000  101815.0000
100550.0000  101690.0000
100540.0000  101582.0000
100520.0000  101462.0000
100520.0000  101340.0000
100555.0000  101247.0000
100615.0000  101217.0000
100667.0000  101255.0000
100665.0000  101317.0000
100612.0000  101380.0000
100570.0000  101430.0000
100585.0000  101470.0000
100642.0000  101502.0000
100742.0000  101522.0000
100855.0000  101520.0000
100995.0000  101505.0000
101167.0000  101497.0000
101367.0000  101510.0000
101607.0000  101530.0000
101882.0000  101550.0000
102172.0000  101572.0000
102437.0000  101605.0000
102640.0000  101665.0000
102787.0000  101760.0000
102885.0000  101895.0000
102952.0000  102082.0000
103010.0000  102310.0000
103057.0000  102555.0000
103080.0000  102760.0000
103080.0000  102910.0000
103077.0000  103007.0000
103127.0000  103097.0000
103260.0000  103217.0000
103372.0000  103287.0000
103367.0000  103227.0000
103260.0000  103080.0000
103130.0000  102935.0000
103047.0000  102847.0000
103027.0000  102842.0000
103002.0000  102877.0000
102872.0000  102817.0000
102645.0000  102642.0000
102440.0000  102480.0000
102315.0000  102415.0000
102307.0000  102462.0000
102402.0000  102580.0000
102437.0000  102592.0000
102350.0000  102477.0000
102300.0000  102405.0000
102375.0000  102482.0000
102572.0000  102735.0000
102790.0000  103035.0000
102860.0000  103117.0000
102742.0000  102967.0000
102582.0000  102810.0000
102437.0000  102727.0000
102277.0000  102635.0000
102097.0000  102522.0000
101945.0000  102415.0000
101805.0000  102282.0000
101647.0000  102087.0000
101455.0000  101830.0000
101247.0000  101550.0000
101050.0000  101302.0000
100860.0000  101105.0000
100665.0000  100925.0000
100437.0000  100712.0000
100167.0000  100455.0000
99880.0000  100157.0000
99597.0000  99842.0000
99322.0000  99530.0000
99057.0000  99205.0000
98815.0000  98885.0000
98637.0000  98605.0000
98585.0000  98442.0000
98657.0000  98420.0000
98792.0000  98502.0000
98925.0000  98612.0000
99015.0000  98705.0000
99077.0000  98767.0000
99175.0000  98827.0000
99345.0000  98910.0000
99577.0000  99020.0000
99845.0000  99147.0000
100117.0000  99290.0000
100402.0000  99455.0000
100710.0000  99647.0000
101015.0000  99840.0000
101242.0000  99970.0000
101337.0000  100055.0000
101347.0000  100155.0000
101357.0000  100332.0000
101405.0000  100597.0000
101500.0000  100920.0000
101632.0000  101260.0000
101815.0000  101590.0000
102012.0000  101887.0000
102167.0000  102100.0000
102202.0000  102157.0000
102100.0000  102020.0000
101892.0000  101722.0000
101670.0000  101347.0000
101470.0000  100965.0000
101292.0000  100590.0000
101085.0000  100212.0000
100850.0000  99872.0000
100652.0000  99617.0000
100532.0000  99465.0000
100472.0000  99412.0000
100387.0000  99390.0000
100215.0000  99320.0000
99942.0000  99150.0000
99575.0000  98845.0000
99110.0000  98395.0000
98557.0000  97865.0000
98122.0000  97490.0000
97975.0000  97457.0000
97972.0000  97657.0000
98052.0000  97935.0000
98610.0000  98505.0000
99685.0000  99385.0000
100450.0000  99882.0000
100445.0000  99652.0000
100245.0000  99310.0000
100320.0000  99340.0000
100540.0000  99527.0000
100717.0000  99582.0000
100862.0000  99537.0000
101067.0000  99537.0000
101357.0000  99652.0000
101690.0000  99865.0000
102012.0000  100135.0000
102227.0000  100450.0000
102302.0000  100822.0000
102270.0000  101245.0000
102195.0000  101665.0000
102077.0000  102015.0000
101905.0000  102255.0000
101670.0000  102382.0000
101582.0000  102445.0000
101370.0000  102492.0000
101180.0000  102465.0000
101070.0000  102405.0000
101077.0000  102367.0000
101077.0000  102260.0000
100982.0000  102035.0000
100867.0000  101815.0000
100835.0000  101672.0000
100877.0000  101592.0000
100957.0000  101562.0000
101042.0000  101595.0000
101080.0000  101657.0000
101047.0000  101715.0000
100982.0000  101735.0000
100942.0000  101722.0000
100960.0000  101705.0000
101035.0000  101692.0000
101155.0000  101677.0000
101307.0000  101665.0000
101490.0000  101672.0000
101687.0000  101715.0000
101897.0000  101770.0000
102097.0000  101817.0000
102287.0000  101840.0000
102465.0000  101857.0000
102650.0000  101900.0000
102837.0000  101990.0000
102990.0000  102130.0000
103070.0000  102317.0000
103092.0000  102525.0000
103072.0000  102722.0000
103040.0000  102885.0000
103017.0000  102997.0000
103007.0000  103067.0000
103002.0000  103097.0000
103007.0000  103105.0000
103042.0000  103135.0000
103115.0000  103200.0000
103175.0000  103247.0000
103152.0000  103205.0000
103047.0000  103077.0000
102937.0000  102945.0000
102892.0000  102887.0000
102890.0000  102882.0000
102827.0000  102830.0000
102662.0000  102660.0000
102482.0000  102462.0000
102367.0000  102355.0000
102345.0000  102355.0000
102337.0000  102365.0000
102192.0000  102215.0000
101967.0000  101980.0000
101872.0000  101872.0000
101930.0000  101920.0000
102070.0000  102155.0000
102197.0000  102447.0000
102180.0000  102485.0000
102060.0000  102327.0000
101980.0000  102250.0000
101887.0000  102242.0000
101675.0000  102130.0000
101327.0000  101875.0000
100987.0000  101575.0000
100752.0000  101355.0000
100612.0000  101210.0000
100502.0000  101085.0000
100402.0000  100980.0000
100290.0000  100882.0000
100112.0000  100752.0000
99817.0000  100525.0000
99417.0000  100192.0000
99015.0000  99807.0000
98687.0000  99450.0000
98467.0000  99160.0000
98307.0000  98892.0000
98157.0000  98607.0000
98035.0000  98332.0000
97980.0000  98167.0000
98030.0000  98140.0000
98150.0000  98227.0000
98307.0000  98387.0000
98445.0000  98547.0000
98537.0000  98675.0000
98625.0000  98795.0000
98755.0000  98945.0000
98967.0000  99105.0000
99235.0000  99217.0000
99510.0000  99240.0000
99752.0000  99220.0000
99962.0000  99242.0000
100160.0000  99332.0000
100375.0000  99460.0000
100580.0000  99567.0000
100732.0000  99655.0000
100827.0000  99762.0000
100907.0000  99915.0000
101022.0000  100140.0000
101182.0000  100447.0000
101370.0000  100810.0000
101552.0000  101177.0000
101745.0000  101545.0000
101965.0000  101900.0000
102145.0000  102150.0000
102175.0000  102162.0000
102037.0000  101945.0000
101805.0000  101595.0000
101580.0000  101222.0000
101387.0000  100880.0000
101200.0000  100565.0000
101005.0000  100282.0000
100860.0000  100095.0000
100832.0000  100052.0000
100922.0000  100140.0000
100980.0000  100225.0000
100832.0000  100142.0000
100482.0000  99902.0000
100075.0000  99592.0000
99647.0000  99245.0000
99077.0000  98827.0000
98332.0000  98377.0000
97692.0000  98122.0000
97330.0000  98172.0000
97150.0000  98342.0000
97365.0000  98632.0000
98035.0000  99045.0000
98505.0000  99150.0000
98577.0000  98935.0000
98732.0000  98915.0000
99057.0000  99162.0000
99325.0000  99352.0000
99552.0000  99440.0000
99845.0000  99552.0000
100240.0000  99757.0000
100675.0000  100017.0000
101072.0000  100207.0000
101407.0000  100277.0000
101695.0000  100310.0000
101930.0000  100467.0000
102100.0000  100820.0000
102167.0000  101297.0000
102132.0000  101755.0000
102002.0000  102110.0000
101802.0000  102330.0000
101590.0000  102500.0000
101402.0000  102550.0000
101265.0000  102537.0000
101237.0000  102535.0000
101260.0000  102495.0000
101202.0000  102325.0000
101107.0000  102097.0000
101090.0000  101965.0000
101137.0000  101900.0000
101192.0000  101862.0000
101257.0000  101850.0000
101290.0000  101837.0000
101267.0000  101797.0000
101217.0000  101742.0000
101157.0000  101680.0000
101130.0000  101617.0000
101177.0000  101580.0000
101325.0000  101595.0000
101540.0000  101650.0000
101787.0000  101752.0000
102020.0000  101887.0000
102227.0000  102035.0000
102415.0000  102162.0000
102575.0000  102257.0000
102712.0000  102305.0000
102820.0000  102327.0000
102937.0000  102357.0000
103040.0000  102417.0000
103102.0000  102550.0000
103095.0000  102745.0000
102997.0000  102932.0000
102860.0000  103045.0000
102760.0000  103105.0000
102722.0000  103115.0000
102732.0000  103095.0000
102770.0000  103092.0000
102817.0000  103100.0000
102832.0000  103092.0000
102832.0000  103090.0000
102852.0000  103122.0000
102877.0000  103142.0000
102827.0000  103017.0000
102712.0000  102790.0000
102662.0000  102660.0000
102715.0000  102680.0000
102792.0000  102737.0000
102785.0000  102720.0000
102667.0000  102585.0000
102545.0000  102447.0000
102517.0000  102415.0000
102522.0000  102420.0000
102422.0000  102307.0000
102177.0000  102077.0000
101957.0000  101892.0000
101842.0000  101845.0000
101720.0000  101845.0000
101472.0000  101722.0000
101190.0000  101490.0000
101052.0000  101352.0000
101027.0000  101350.0000
100927.0000  101310.0000
100650.0000  101132.0000
100302.0000  100892.0000
100060.0000  100742.0000
99935.0000  100670.0000
99787.0000  100547.0000
99585.0000  100357.0000
99397.0000  100200.0000
99240.0000  100105.0000
99020.0000  100000.0000
98657.0000  99797.0000
98202.0000  99495.0000
97787.0000  99165.0000
97520.0000  98852.0000
97405.0000  98550.0000
97402.0000  98267.0000
97462.0000  98062.0000
97560.0000  97985.0000
97662.0000  98035.0000
97765.0000  98145.0000
97832.0000  98247.0000
97892.0000  98332.0000
97940.0000  98372.0000
97990.0000  98417.0000
98072.0000  98532.0000
98230.0000  98720.0000
98482.0000  98925.0000
98860.0000  99110.0000
99327.0000  99237.0000
99802.0000  99355.0000
100202.0000  99535.0000
100492.0000  99777.0000
100655.0000  99987.0000
100720.0000  100045.0000
100755.0000  99990.0000
100812.0000  99947.0000
100860.0000  99952.0000
100930.0000  100010.0000
101060.0000  100165.0000
101235.0000  100415.0000
101395.0000  100727.0000
101527.0000  101070.0000
101665.0000  101432.0000
101827.0000  101767.0000
101957.0000  101972.0000
101970.0000  101967.0000
101850.0000  101795.0000
101680.0000  101545.0000
101552.0000  101310.0000
101485.0000  101125.0000
101392.0000  100955.0000
101267.0000  100785.0000
101175.0000  100680.0000
101182.0000  100680.0000
101242.0000  100730.0000
101215.0000  100725.0000
101047.0000  100640.0000
100807.0000  100515.0000
100517.0000  100367.0000
100097.0000  100157.0000
99342.0000  99830.0000
98330.0000  99455.0000
97410.0000  99240.0000
96792.0000  99187.0000
96545.0000  99205.0000
96712.0000  99247.0000
97095.0000  99262.0000
97497.0000  99255.0000
97927.0000  99340.0000
98367.0000  99480.0000
98827.0000  99645.0000
99317.0000  99825.0000
99787.0000  100032.0000
100192.0000  100260.0000
100510.0000  100457.0000
100767.0000  100547.0000
101035.0000  100515.0000
101342.0000  100465.0000
101662.0000  100552.0000
101915.0000  100840.0000
102042.0000  101270.0000
102047.0000  101722.0000
101945.0000  102102.0000
101780.0000  102360.0000
101465.0000  102627.0000
101227.0000  102642.0000
101030.0000  102562.0000
100900.0000  102427.0000
100860.0000  102282.0000
100900.0000  102165.0000
101002.0000  102097.0000
101132.0000  102052.0000
101240.0000  102007.0000
101310.0000  101955.0000
101322.0000  101872.0000
101270.0000  101720.0000
101180.0000  101532.0000
101105.0000  101372.0000
101075.0000  101272.0000
101140.0000  101277.0000
101317.0000  101397.0000
101580.0000  101605.0000
101895.0000  101852.0000
102215.0000  102115.0000
102485.0000  102367.0000
102700.0000  102585.0000
102872.0000  102747.0000
102997.0000  102840.0000
103070.0000  102862.0000
103115.0000  102842.0000
103155.0000  102830.0000
103170.0000  102867.0000
103132.0000  102972.0000
103017.0000  103095.0000
102860.0000  103187.0000
102722.0000  103242.0000
102632.0000  103240.0000
102585.0000  103167.0000
102580.0000  103070.0000
102592.0000  102990.0000
102622.0000  102947.0000
102630.0000  102922.0000
102607.0000  102870.0000
102617.0000  102825.0000
102677.0000  102807.0000
102745.0000  102790.0000
102755.0000  102690.0000
102742.0000  102570.0000
102807.0000  102572.0000
102940.0000  102715.0000
102982.0000  102810.0000
102825.0000  102695.0000
102585.0000  102460.0000
102452.0000  102305.0000
102467.0000  102302.0000
102512.0000  102345.0000
102430.0000  102302.0000
102175.0000  102132.0000
101812.0000  101897.0000
101435.0000  101647.0000
101100.0000  101382.0000
100842.0000  101155.0000
100672.0000  100997.0000
100517.0000  100860.0000
100267.0000  100670.0000
99937.0000  100442.0000
99672.0000  100295.0000
99527.0000  100270.0000
99397.0000  100255.0000
99190.0000  100122.0000
98967.0000  99930.0000
98805.0000  99792.0000
98642.0000  99680.0000
98357.0000  99500.0000
97915.0000  99235.0000
97402.0000  98935.0000
96940.0000  98615.0000
96607.0000  98247.0000
96465.0000  97862.0000
96542.0000  97607.0000
96797.0000  97595.0000
97105.0000  97785.0000
97342.0000  98030.0000
97462.0000  98205.0000
97505.0000  98290.0000
97560.0000  98330.0000
97622.0000  98357.0000
97690.0000  98402.0000
97770.0000  98512.0000
97915.0000  98685.0000
98162.0000  98885.0000
98555.0000  99067.0000
99077.0000  99212.0000
99667.0000  99357.0000
100240.0000  99552.0000
100740.0000  99845.0000
101135.0000  100205.0000
101312.0000  100445.0000
101260.0000  100450.0000
101175.0000  100372.0000
101162.0000  100352.0000
101187.0000  100372.0000
101235.0000  100410.0000
101325.0000  100482.0000
101437.0000  100620.0000
101552.0000  100840.0000
101625.0000  101130.0000
101685.0000  101432.0000
101787.0000  101707.0000
101902.0000  101900.0000
101927.0000  101925.0000
101822.0000  101785.0000
101675.0000  101607.0000
101590.0000  101467.0000
101557.0000  101382.0000
101522.0000  101297.0000
101495.0000  101242.0000
101515.0000  101230.0000
101557.0000  101245.0000
101552.0000  101232.0000
101447.0000  101192.0000
101302.0000  101142.0000
101137.0000  101082.0000
100862.0000  100970.0000
100352.0000  100792.0000
99610.0000  100590.0000
98695.0000  100385.0000
97795.0000  100185.0000
97195.0000  100055.0000
97045.0000  100030.0000
97255.0000  100057.0000
97662.0000  100085.0000
98137.0000  100112.0000
98640.0000  100175.0000
99150.0000  100295.0000
99615.0000  100440.0000
99980.0000  100575.0000
100230.0000  100685.0000
100432.0000  100792.0000
100670.0000  100870.0000
100990.0000  100920.0000
101337.0000  100945.0000
101625.0000  100997.0000
101805.0000  101140.0000
101885.0000  101415.0000
101902.0000  101802.0000
101842.0000  102197.0000
101687.0000  102487.0000
101300.0000  102795.0000
100950.0000  102747.0000
100635.0000  102622.0000
100412.0000  102445.0000
100337.0000  102260.0000
100440.0000  102117.0000
100672.0000  102037.0000
100917.0000  101967.0000
101077.0000  101860.0000
101120.0000  101702.0000
101062.0000  101500.0000
100925.0000  101245.0000
100770.0000  100995.0000
100710.0000  100860.0000
100822.0000  100917.0000
101102.0000  101150.0000
101467.0000  101477.0000
101857.0000  101835.0000
102227.0000  102190.0000
102545.0000  102512.0000
102820.0000  102800.0000
103065.0000  103065.0000
103267.0000  103277.0000
103382.0000  103397.0000
103390.0000  103397.0000
103347.0000  103320.0000
103322.0000  103265.0000
103307.0000  103277.0000
103262.0000  103367.0000
103135.0000  103435.0000
102935.0000  103412.0000
102747.0000  103360.0000
102650.0000  103307.0000
102620.0000  103195.0000
102617.0000  103090.0000
102622.0000  103017.0000
102640.0000  102985.0000
102647.0000  102945.0000
102627.0000  102862.0000
102617.0000  102770.0000
102647.0000  102710.0000
102717.0000  102687.0000
102817.0000  102685.0000
102900.0000  102685.0000
103032.0000  102767.0000
103100.0000  102877.0000
102990.0000  102870.0000
102805.0000  102750.0000
102580.0000  102525.0000
102340.0000  102237.0000
102155.0000  102027.0000
102067.0000  101945.0000
102030.0000  101952.0000
101900.0000  101902.0000
101582.0000  101705.0000
101275.0000  101500.0000
101060.0000  101340.0000
100850.0000  101142.0000
100652.0000  100937.0000
100395.0000  100690.0000
100022.0000  100377.0000
99625.0000  100097.0000
99312.0000  99905.0000
99115.0000  99835.0000
98912.0000  99775.0000
98655.0000  99632.0000
98480.0000  99515.0000
98390.0000  99437.0000
98272.0000  99325.0000
98077.0000  99152.0000
97780.0000  98955.0000
97430.0000  98752.0000
97045.0000  98470.0000
96692.0000  98090.0000
96510.0000  97742.0000
96587.0000  97640.0000
96865.0000  97820.0000
97152.0000  98112.0000
97320.0000  98345.0000
97405.0000  98482.0000
97485.0000  98590.0000
97595.0000  98687.0000
97707.0000  98755.0000
97805.0000  98782.0000
97927.0000  98842.0000
98125.0000  98985.0000
98412.0000  99192.0000
98762.0000  99377.0000
99167.0000  99467.0000
99645.0000  99495.0000
100215.0000  99575.0000
100815.0000  99792.0000
101375.0000  100165.0000
101775.0000  100575.0000
101880.0000  100812.0000
101805.0000  100867.0000
101717.0000  100887.0000
101650.0000  100897.0000
101590.0000  100890.0000
101557.0000  100872.0000
101565.0000  100872.0000
101625.0000  100917.0000
101655.0000  101025.0000
101627.0000  101175.0000
101625.0000  101352.0000
101690.0000  101565.0000
101735.0000  101747.0000
101717.0000  101810.0000
101675.0000  101800.0000
101665.0000  101780.0000
101650.0000  101697.0000
101612.0000  101542.0000
101620.0000  101417.0000
101695.0000  101367.0000
101770.0000  101335.0000
101780.0000  101290.0000
101692.0000  101255.0000
101567.0000  101260.0000
101447.0000  101265.0000
101302.0000  101240.0000
101052.0000  101207.0000
100712.0000  101192.0000
100275.0000  101167.0000
99705.0000  101065.0000
99112.0000  100922.0000
98742.0000  100830.0000
98685.0000  100807.0000
98880.0000  100817.0000
99200.0000  100845.0000
99547.0000  100912.0000
99865.0000  101020.0000
100117.0000  101130.0000
100312.0000  101212.0000
100480.0000  101270.0000
100662.0000  101327.0000
100902.0000  101385.0000
101192.0000  101407.0000
101467.0000  101387.0000
101680.0000  101362.0000
101807.0000  101430.0000
101865.0000  101660.0000
101862.0000  102040.0000
101792.0000  102440.0000
101602.0000  102710.0000
101257.0000  102880.0000
100922.0000  102807.0000
100585.0000  102655.0000
100330.0000  102425.0000
100207.0000  102157.0000
100257.0000  101945.0000
100460.0000  101842.0000
100700.0000  101777.0000
100855.0000  101665.0000
100885.0000  101495.0000
100802.0000  101290.0000
100637.0000  101045.0000
100502.0000  100832.0000
100535.0000  100775.0000
100777.0000  100915.0000
101152.0000  101180.0000
101575.0000  101512.0000
102007.0000  101887.0000
102392.0000  102265.0000
102690.0000  102585.0000
102957.0000  102892.0000
103222.0000  103232.0000
103445.0000  103550.0000
103590.0000  103772.0000
103640.0000  103860.0000
103620.0000  103847.0000
103562.0000  103807.0000
103482.0000  103782.0000
103390.0000  103792.0000
103235.0000  103765.0000
103027.0000  103640.0000
102837.0000  103465.0000
102750.0000  103347.0000
102747.0000  103275.0000
102767.0000  103180.0000
102850.0000  103185.0000
102905.0000  103205.0000
102872.0000  103080.0000
102907.0000  102960.0000
103092.0000  102965.0000
103222.0000  102975.0000
102935.0000  102732.0000
102790.0000  102627.0000
102890.0000  102712.0000
102972.0000  102820.0000
102855.0000  102732.0000
102620.0000  102510.0000
102525.0000  102420.0000
102450.0000  102347.0000
102220.0000  102112.0000
101910.0000  101802.0000
101687.0000  101597.0000
101585.0000  101530.0000
101565.0000  101557.0000
101487.0000  101547.0000
101337.0000  101495.0000
101197.0000  101415.0000
101055.0000  101262.0000
100900.0000  101085.0000
100622.0000  100837.0000
100195.0000  100512.0000
99760.0000  100235.0000
99400.0000  100042.0000
99115.0000  99910.0000
98855.0000  99750.0000
98657.0000  99587.0000
98547.0000  99457.0000
98487.0000  99352.0000
98440.0000  99282.0000
98390.0000  99245.0000
98310.0000  99225.0000
98157.0000  99162.0000
97917.0000  98985.0000
97667.0000  98727.0000
97525.0000  98535.0000
97530.0000  98517.0000
97605.0000  98637.0000
97655.0000  98772.0000
97680.0000  98890.0000
97735.0000  99020.0000
97820.0000  99150.0000
97905.0000  99235.0000
98012.0000  99267.0000
98170.0000  99290.0000
98372.0000  99350.0000
98582.0000  99440.0000
98805.0000  99552.0000
99060.0000  99660.0000
99345.0000  99707.0000
99715.0000  99680.0000
100235.0000  99682.0000
100877.0000  99850.0000
101460.0000  100185.0000
101900.0000  100627.0000
102197.0000  101050.0000
102385.0000  101352.0000
102475.0000  101537.0000
102375.0000  101570.0000
102110.0000  101430.0000
101917.0000  101295.0000
101860.0000  101285.0000
101852.0000  101337.0000
101847.0000  101380.0000
101792.0000  101400.0000
101742.0000  101467.0000
101722.0000  101577.0000
101687.0000  101685.0000
101620.0000  101730.0000
101590.0000  101735.0000
101615.0000  101750.0000
101635.0000  101715.0000
101630.0000  101567.0000
101655.0000  101377.0000
101725.0000  101210.0000
101815.0000  101080.0000
101865.0000  101052.0000
101902.0000  101165.0000
101945.0000  101327.0000
101917.0000  101420.0000
101782.0000  101430.0000
101617.0000  101455.0000
101462.0000  101522.0000
101265.0000  101562.0000
101000.0000  101542.0000
100690.0000  101485.0000
100377.0000  101407.0000
100155.0000  101322.0000
100112.0000  101267.0000
100222.0000  101262.0000
100392.0000  101307.0000
100530.0000  101392.0000
100627.0000  101495.0000
100730.0000  101617.0000
100842.0000  101725.0000
100967.0000  101785.0000
101110.0000  101782.0000
101310.0000  101737.0000
101562.0000  101697.0000
101812.0000  101692.0000
101972.0000  101790.0000
101990.0000  102010.0000
101887.0000  102325.0000
101730.0000  102630.0000
101530.0000  102830.0000
101402.0000  102935.0000
101135.0000  102865.0000
100877.0000  102700.0000
100695.0000  102460.0000
100557.0000  102150.0000
100462.0000  101850.0000
100495.0000  101665.0000
100657.0000  101557.0000
100840.0000  101462.0000
100967.0000  101410.0000
100947.0000  101395.0000
100745.0000  101282.0000
100542.0000  101095.0000
100547.0000  100990.0000
100780.0000  101042.0000
101107.0000  101202.0000
101457.0000  101425.0000
101845.0000  101717.0000
102242.0000  102045.0000
102590.0000  102385.0000
102927.0000  102780.0000
103260.0000  103207.0000
103490.0000  103540.0000
103580.0000  103757.0000
103625.0000  103925.0000
103620.0000  104040.0000
103550.0000  104067.0000
103437.0000  104020.0000
103337.0000  103970.0000
103267.0000  103937.0000
103207.0000  103910.0000
103097.0000  103817.0000
102920.0000  103612.0000
102792.0000  103367.0000
102917.0000  103285.0000
103565.0000  103662.0000
103722.0000  103627.0000
103055.0000  102890.0000
102735.0000  102465.0000
102932.0000  102507.0000
103407.0000  102880.0000
103340.0000  102887.0000
103067.0000  102747.0000
103135.0000  102892.0000
103285.0000  103152.0000
103010.0000  102932.0000
102642.0000  102552.0000
102482.0000  102372.0000
102427.0000  102282.0000
102210.0000  102065.0000
101872.0000  101760.0000
101637.0000  101562.0000
101455.0000  101422.0000
101335.0000  101332.0000
101315.0000  101330.0000
101317.0000  101352.0000
101265.0000  101325.0000
101210.0000  101257.0000
101132.0000  101160.0000
100915.0000  101007.0000
100527.0000  100785.0000
100125.0000  100612.0000
99780.0000  100502.0000
99475.0000  100370.0000
99240.0000  100200.0000
99115.0000  100032.0000
99072.0000  99875.0000
99067.0000  99765.0000
99075.0000  99725.0000
99085.0000  99742.0000
99042.0000  99752.0000
98932.0000  99720.0000
98802.0000  99662.0000
98692.0000  99597.0000
98607.0000  99540.0000
98525.0000  99480.0000
98442.0000  99435.0000
98400.0000  99435.0000
98405.0000  99510.0000
98425.0000  99617.0000
98420.0000  99682.0000
98435.0000  99695.0000
98540.0000  99717.0000
98740.0000  99787.0000
98922.0000  99862.0000
99032.0000  99892.0000
99140.0000  99887.0000
99332.0000  99915.0000
99595.0000  99982.0000
99917.0000  99992.0000
100367.0000  99927.0000
100957.0000  99950.0000
101507.0000  100162.0000
101880.0000  100525.0000
102170.0000  100975.0000
102497.0000  101455.0000
102810.0000  101852.0000
102905.0000  102017.0000
102725.0000  101915.0000
102460.0000  101740.0000
102307.0000  101702.0000
102227.0000  101787.0000
102157.0000  101860.0000
102045.0000  101837.0000
101922.0000  101787.0000
101867.0000  101797.0000
101857.0000  101852.0000
101832.0000  101867.0000
101780.0000  101782.0000
101732.0000  101680.0000
101707.0000  101615.0000
101737.0000  101555.0000
101830.0000  101447.0000
101935.0000  101287.0000
101997.0000  101135.0000
101992.0000  101107.0000
102000.0000  101225.0000
102050.0000  101380.0000
102075.0000  101470.0000
102062.0000  101532.0000
102020.0000  101592.0000
101935.0000  101657.0000
101870.0000  101722.0000
101785.0000  101750.0000
101642.0000  101707.0000
101427.0000  101595.0000
101222.0000  101452.0000
101117.0000  101327.0000
101095.0000  101257.0000
101095.0000  101277.0000
101075.0000  101417.0000
101052.0000  101647.0000
101075.0000  101890.0000
101142.0000  102082.0000
101240.0000  102167.0000
101402.0000  102167.0000
101660.0000  102145.0000
101955.0000  102145.0000
102165.0000  102157.0000
102232.0000  102210.0000
102180.0000  102347.0000
102045.0000  102552.0000
101852.0000  102755.0000
101642.0000  102897.0000
101700.0000  102917.0000
101485.0000  102857.0000
101275.0000  102697.0000
101140.0000  102497.0000
101030.0000  102232.0000
100820.0000  101860.0000
100675.0000  101545.0000
100732.0000  101380.0000
100877.0000  101282.0000
101057.0000  101270.0000
101130.0000  101400.0000
100905.0000  101440.0000
100597.0000  101325.0000
100505.0000  101237.0000
100655.0000  101282.0000
100922.0000  101400.0000
101217.0000  101515.0000
101557.0000  101617.0000
101912.0000  101765.0000
102257.0000  102020.0000
102657.0000  102435.0000
103075.0000  102912.0000
103345.0000  103272.0000
103455.0000  103527.0000
103495.0000  103765.0000
103462.0000  103922.0000
103395.0000  103990.0000
103385.0000  104052.0000
103357.0000  104110.0000
103200.0000  104022.0000
103025.0000  103872.0000
102915.0000  103765.0000
102750.0000  103577.0000
102545.0000  103200.0000
102405.0000  102770.0000
102557.0000  102572.0000
102855.0000  102667.0000
102797.0000  102545.0000
102572.0000  102207.0000
102740.0000  102170.0000
103222.0000  102522.0000
103335.0000  102750.0000
103265.0000  102860.0000
103355.0000  103087.0000
103475.0000  103335.0000
103212.0000  103147.0000
102890.0000  102847.0000
102662.0000  102625.0000
102450.0000  102355.0000
102145.0000  102022.0000
101877.0000  101792.0000
101727.0000  101670.0000
101542.0000  101502.0000
101367.0000  101270.0000
101307.0000  101117.0000
101225.0000  100945.0000
101117.0000  100790.0000
101135.0000  100807.0000
101187.0000  100882.0000
101090.0000  100880.0000
100832.0000  100840.0000
100535.0000  100857.0000
100240.0000  100872.0000
99962.0000  100817.0000
99765.0000  100742.0000
99667.0000  100660.0000
99630.0000  100552.0000
99620.0000  100447.0000
99652.0000  100402.0000
99692.0000  100380.0000
99682.0000  100327.0000
99637.0000  100272.0000
99597.0000  100232.0000
99547.0000  100182.0000
99455.0000  100097.0000
99347.0000  100007.0000
99292.0000  99965.0000
99282.0000  99972.0000
99275.0000  100000.0000
99237.0000  100020.0000
99202.0000  100027.0000
99212.0000  100050.0000
99277.0000  100085.0000
99352.0000  100132.0000
99417.0000  100202.0000
99485.0000  100280.0000
99602.0000  100325.0000
99777.0000  100325.0000
99947.0000  100310.0000
100160.0000  100247.0000
100545.0000  100102.0000
101107.0000  100010.0000
101650.0000  100155.0000
101975.0000  100527.0000
102125.0000  100897.0000
102332.0000  101250.0000
102637.0000  101607.0000
102865.0000  101887.0000
102972.0000  102085.0000
102940.0000  102200.0000
102747.0000  102162.0000
102587.0000  102157.0000
102505.0000  102232.0000
102412.0000  102272.0000
102265.0000  102217.0000
102167.0000  102152.0000
102157.0000  102117.0000
102125.0000  102085.0000
102035.0000  101980.0000
101967.0000  101847.0000
101970.0000  101752.0000
102015.0000  101682.0000
102072.0000  101595.0000
102107.0000  101492.0000
102125.0000  101422.0000
102145.0000  101427.0000
102165.0000  101490.0000
102210.0000  101557.0000
102262.0000  101605.0000
102332.0000  101662.0000
102360.0000  101640.0000
102312.0000  101532.0000
102295.0000  101427.0000
102312.0000  101357.0000
102257.0000  101265.0000
102125.0000  101172.0000
102017.0000  101152.0000
101942.0000  101187.0000
101847.0000  101270.0000
101755.0000  101460.0000
101670.0000  101760.0000
101577.0000  102080.0000
101520.0000  102337.0000
101550.0000  102525.0000
101655.0000  102610.0000
101842.0000  102597.0000
102110.0000  102557.0000
102365.0000  102545.0000
102465.0000  102545.0000
102435.0000  102555.0000
102390.0000  102637.0000
102325.0000  102787.0000
102157.0000  102885.0000
101920.0000  102915.0000
102072.0000  102790.0000
101855.0000  102700.0000
101497.0000  102352.0000
101145.0000  101920.0000
100947.0000  101625.0000
100867.0000  101430.0000
100897.0000  101287.0000
101012.0000  101235.0000
101117.0000  101235.0000
101197.0000  101237.0000
101165.0000  101280.0000
100995.0000  101342.0000
100810.0000  101432.0000
100675.0000  101502.0000
100717.0000  101630.0000
100905.0000  101775.0000
101127.0000  101810.0000
101397.0000  101710.0000
101640.0000  101630.0000
101925.0000  101767.0000
102357.0000  102100.0000
102762.0000  102475.0000
103007.0000  102782.0000
103162.0000  103065.0000
103267.0000  103330.0000
103232.0000  103452.0000
103110.0000  103500.0000
103057.0000  103627.0000
103027.0000  103777.0000
102890.0000  103725.0000
102755.0000  103542.0000
102625.0000  103335.0000
102527.0000  103222.0000
102550.0000  102980.0000
102560.0000  102652.0000
102450.0000  102362.0000
102325.0000  102155.0000
102252.0000  102072.0000
102192.0000  101947.0000
102340.0000  101872.0000
102680.0000  101967.0000
102920.0000  102170.0000
103022.0000  102392.0000
103062.0000  102585.0000
103135.0000  102767.0000
103190.0000  102922.0000
103125.0000  102985.0000
102812.0000  102780.0000
102385.0000  102360.0000
102095.0000  102077.0000
101892.0000  101882.0000
101760.0000  101772.0000
101642.0000  101622.0000
101537.0000  101372.0000
101450.0000  101082.0000
101272.0000  100675.0000
101130.0000  100397.0000
101155.0000  100420.0000
101207.0000  100507.0000
101172.0000  100515.0000
101052.0000  100575.0000
100852.0000  100747.0000
100577.0000  100920.0000
100332.0000  101037.0000
100190.0000  101127.0000
100092.0000  101142.0000
100037.0000  101070.0000
100042.0000  100995.0000
100087.0000  100942.0000
100140.0000  100887.0000
100182.0000  100812.0000
100225.0000  100737.0000
100257.0000  100632.0000
100250.0000  100485.0000
100222.0000  100347.0000
100207.0000  100272.0000
100197.0000  100237.0000
100135.0000  100187.0000
100042.0000  100140.0000
99977.0000  100122.0000
99960.0000  100152.0000
99947.0000  100205.0000
99912.0000  100250.0000
99875.0000  100302.0000
99892.0000  100435.0000
99962.0000  100612.0000
100027.0000  100697.0000
100087.0000  100625.0000
100205.0000  100515.0000
100452.0000  100405.0000
100855.0000  100227.0000
101337.0000  100052.0000
101730.0000  100107.0000
101922.0000  100445.0000
101987.0000  100787.0000
102235.0000  101137.0000
102700.0000  101542.0000
103000.0000  101872.0000
103215.0000  102275.0000
103420.0000  102735.0000
103272.0000  102792.0000
102912.0000  102577.0000
102725.0000  102507.0000
102607.0000  102525.0000
102505.0000  102535.0000
102492.0000  102532.0000
102497.0000  102490.0000
102407.0000  102377.0000
102272.0000  102242.0000
102207.0000  102132.0000
102187.0000  102070.0000
102147.0000  102015.0000
102045.0000  101925.0000
101960.0000  101822.0000
101987.0000  101770.0000
102047.0000  101717.0000
102035.0000  101647.0000
102012.0000  101612.0000
102050.0000  101590.0000
102105.0000  101480.0000
102140.0000  101265.0000
102210.0000  100990.0000
102392.0000  100795.0000
102607.0000  100715.0000
102697.0000  100737.0000
102657.0000  100870.0000
102590.0000  101137.0000
102490.0000  101430.0000
102357.0000  101745.0000
102252.0000  102107.0000
102147.0000  102447.0000
101987.0000  102665.0000
101880.0000  102795.0000
101907.0000  102915.0000
102035.0000  102967.0000
102220.0000  102897.0000
102450.0000  102782.0000
102662.0000  102752.0000
102762.0000  102790.0000
102732.0000  102757.0000
102652.0000  102707.0000
102585.0000  102735.0000
102460.0000  102777.0000
102262.0000  102777.0000
102287.0000  102635.0000
101927.0000  102325.0000
101520.0000  101837.0000
101145.0000  101385.0000
100965.0000  101187.0000
100965.0000  101082.0000
101017.0000  100855.0000
101147.0000  100730.0000
101387.0000  100872.0000
101497.0000  101005.0000
101297.0000  101020.0000
101157.0000  101210.0000
101057.0000  101432.0000
100912.0000  101592.0000
100907.0000  101792.0000
101085.0000  101982.0000
101290.0000  101990.0000
101670.0000  101890.0000
101920.0000  101725.0000
101890.0000  101642.0000
102170.0000  101780.0000
102477.0000  101970.0000
102677.0000  102247.0000
102852.0000  102585.0000
102945.0000  102817.0000
102875.0000  102900.0000
102812.0000  103015.0000
102842.0000  103185.0000
102742.0000  103197.0000
102660.0000  103140.0000
102820.0000  103152.0000
102892.0000  103112.0000
102812.0000  102870.0000
102705.0000  102377.0000
102660.0000  102190.0000
102555.0000  102180.0000
102265.0000  101937.0000
102040.0000  101720.0000
102012.0000  101717.0000
102162.0000  101847.0000
102390.0000  101932.0000
102550.0000  101915.0000
102682.0000  101957.0000
102795.0000  102187.0000
102927.0000  102460.0000
103115.0000  102680.0000
103192.0000  102817.0000
102810.0000  102677.0000
102350.0000  102402.0000
102132.0000  102230.0000
101977.0000  102072.0000
101840.0000  101932.0000
101632.0000  101647.0000
101517.0000  101357.0000
101442.0000  101020.0000
101370.0000  100607.0000
101330.0000  100352.0000
101310.0000  100315.0000
101280.0000  100270.0000
101277.0000  100157.0000
101280.0000  100167.0000
101140.0000  100365.0000
100865.0000  100697.0000
100645.0000  101060.0000
100497.0000  101320.0000
100357.0000  101405.0000
100295.0000  101402.0000
100317.0000  101372.0000
100337.0000  101277.0000
100355.0000  101137.0000
100422.0000  101012.0000
100487.0000  100865.0000
100550.0000  100680.0000
100630.0000  100502.0000
100725.0000  100375.0000
100792.0000  100282.0000
100807.0000  100207.0000
100785.0000  100180.0000
100757.0000  100235.0000
100725.0000  100332.0000
100650.0000  100407.0000
100547.0000  100477.0000
100472.0000  100582.0000
100460.0000  100727.0000
100470.0000  100890.0000
100452.0000  101020.0000
100407.0000  101032.0000
100427.0000  100920.0000
100582.0000  100755.0000
100857.0000  100542.0000
101222.0000  100262.0000
101595.0000  100040.0000
101857.0000  100090.0000
101970.0000  100417.0000
102000.0000  100747.0000
102292.0000  101130.0000
102832.0000  101560.0000
102985.0000  101812.0000
103032.0000  102102.0000
103205.0000  102477.0000
103252.0000  102822.0000
103025.0000  102987.0000
102810.0000  102877.0000
102697.0000  102670.0000
102645.0000  102660.0000
102685.0000  102787.0000
102690.0000  102827.0000
102577.0000  102730.0000
102437.0000  102627.0000
102262.0000  102527.0000
102052.0000  102440.0000
101845.0000  102377.0000
101632.0000  102280.0000
101495.0000  102157.0000
101505.0000  102035.0000
101515.0000  101850.0000
101415.0000  101647.0000
101350.0000  101492.0000
101412.0000  101307.0000
101577.0000  101067.0000
101800.0000  100857.0000
102070.0000  100712.0000
102395.0000  100677.0000
102717.0000  100785.0000
102932.0000  101027.0000
102980.0000  101392.0000
102917.0000  101790.0000
102792.0000  102140.0000
102660.0000  102457.0000
102552.0000  102755.0000
102402.0000  102967.0000
102217.0000  103082.0000
102145.0000  103150.0000
102202.0000  103185.0000
102365.0000  103142.0000
102595.0000  103022.0000
102780.0000  102905.0000
102890.0000  102852.0000
102925.0000  102827.0000
102860.0000  102697.0000
102725.0000  102500.0000
102660.0000  102470.0000
102677.0000  102642.0000
102567.0000  102732.0000
102150.0000  102332.0000
102002.0000  102180.0000
101882.0000  101962.0000
101662.0000  101632.0000
101432.0000  101340.0000
101305.0000  101115.0000
101267.0000  100860.0000
101310.0000  100710.0000
101447.0000  100765.0000
101547.0000  100885.0000
101397.0000  101037.0000
101235.0000  101322.0000
101170.0000  101680.0000
101227.0000  102082.0000
101292.0000  102215.0000
101470.0000  102220.0000
101765.0000  102100.0000
102247.0000  101962.0000
102430.0000  101895.0000
102022.0000  101600.0000
102087.0000  101492.0000
102245.0000  101485.0000
102297.0000  101612.0000
102540.0000  102052.0000
102597.0000  102285.0000
102435.0000  102277.0000
102467.0000  102437.0000
102597.0000  102645.0000
102420.0000  102367.0000
102822.0000  102490.0000
103072.0000  102632.0000
102617.0000  102172.0000
102412.0000  101850.0000
102327.0000  101722.0000
102280.0000  101752.0000
102302.0000  101825.0000
102390.0000  101917.0000
102317.0000  101872.0000
102107.0000  101795.0000
102077.0000  101940.0000
102195.0000  101917.0000
102430.0000  101927.0000
102565.0000  101975.0000
102597.0000  102125.0000
102622.0000  102337.0000
102685.0000  102480.0000
102660.0000  102535.0000
102425.0000  102470.0000
102182.0000  102352.0000
102000.0000  102192.0000
101842.0000  101977.0000
101667.0000  101735.0000
101490.0000  101452.0000
101487.0000  101265.0000
101495.0000  100982.0000
101515.0000  100640.0000
101522.0000  100382.0000
101485.0000  100222.0000
101457.0000  100037.0000
101480.0000  99810.0000
101472.0000  99690.0000
101332.0000  99847.0000
101105.0000  100302.0000
100922.0000  100862.0000
100750.0000  101287.0000
100590.0000  101532.0000
100535.0000  101685.0000
100490.0000  101722.0000
100422.0000  101615.0000
100450.0000  101490.0000
100572.0000  101385.0000
100680.0000  101222.0000
100782.0000  101025.0000
100907.0000  100855.0000
101017.0000  100710.0000
101090.0000  100590.0000
101162.0000  100525.0000
101220.0000  100552.0000
101257.0000  100640.0000
101240.0000  100757.0000
101180.0000  100890.0000
101117.0000  101055.0000
101077.0000  101237.0000
101022.0000  101370.0000
100940.0000  101422.0000
100850.0000  101440.0000
100827.0000  101420.0000
100910.0000  101297.0000
101052.0000  101025.0000
101215.0000  100630.0000
101450.0000  100220.0000
101747.0000  99977.0000
101955.0000  100027.0000
101985.0000  100287.0000
101960.0000  100592.0000
102080.0000  100902.0000
102515.0000  101292.0000
102797.0000  101612.0000
102820.0000  101865.0000
102907.0000  102155.0000
102945.0000  102555.0000
102905.0000  103087.0000
102872.0000  103097.0000
102885.0000  102742.0000
102912.0000  102792.0000
102907.0000  102982.0000
102787.0000  103035.0000
102577.0000  102955.0000
102352.0000  102912.0000
102060.0000  102867.0000
101762.0000  102785.0000
101532.0000  102720.0000
101282.0000  102597.0000
101110.0000  102362.0000
101102.0000  102117.0000
101130.0000  101857.0000
101130.0000  101580.0000
101180.0000  101335.0000
101382.0000  101080.0000
101720.0000  100900.0000
102072.0000  100912.0000
102362.0000  101050.0000
102627.0000  101287.0000
102877.0000  101595.0000
103070.0000  101910.0000
103142.0000  102237.0000
103092.0000  102547.0000
102985.0000  102800.0000
102852.0000  103005.0000
102692.0000  103145.0000
102495.0000  103202.0000
102372.0000  103235.0000
102380.0000  103270.0000
102427.0000  103212.0000
102527.0000  103067.0000
102702.0000  102960.0000
102842.0000  102900.0000
102862.0000  102825.0000
102815.0000  102712.0000
102712.0000  102542.0000
102540.0000  102332.0000
102430.0000  102267.0000
102500.0000  102457.0000
102410.0000  102510.0000
102190.0000  102205.0000
102135.0000  102182.0000
102097.0000  102125.0000
102032.0000  101952.0000
101912.0000  101690.0000
101817.0000  101480.0000
101765.0000  101335.0000
101727.0000  101247.0000
101685.0000  101195.0000
101620.0000  101202.0000
101485.0000  101350.0000
101332.0000  101635.0000
101322.0000  102012.0000
101342.0000  102220.0000
101420.0000  102205.0000
101712.0000  102197.0000
101960.0000  101990.0000
102132.0000  101790.0000
102422.0000  101952.0000
102330.0000  101977.0000
101967.0000  101475.0000
102052.0000  101312.0000
102065.0000  101282.0000
102302.0000  101655.0000
102382.0000  101920.0000
102302.0000  102010.0000
102282.0000  102090.0000
102357.0000  102165.0000
102495.0000  102110.0000
103282.0000  102765.0000
102985.0000  102702.0000
102020.0000  101762.0000
102062.0000  101607.0000
102180.0000  101617.0000
101940.0000  101372.0000
101987.0000  101485.0000
101867.0000  101430.0000
101900.0000  101592.0000
102087.0000  102027.0000
102082.0000  102120.0000
101945.0000  101680.0000
102092.0000  101610.0000
102300.0000  101855.0000
102337.0000  102095.0000
102275.0000  102267.0000
102247.0000  102390.0000
102322.0000  102510.0000
102275.0000  102522.0000
102085.0000  102400.0000
101915.0000  102215.0000
101747.0000  101942.0000
101545.0000  101627.0000
101407.0000  101365.0000
101407.0000  101177.0000
101447.0000  100945.0000
101535.0000  100695.0000
101535.0000  100365.0000
101542.0000  100067.0000
101610.0000  99792.0000
101620.0000  99507.0000
101562.0000  99437.0000
101452.0000  99715.0000
101305.0000  100220.0000
101132.0000  100740.0000
100947.0000  101197.0000
100812.0000  101572.0000
100732.0000  101827.0000
100622.0000  101922.0000
100545.0000  101907.0000
100590.0000  101875.0000
100697.0000  101802.0000
100817.0000  101685.0000
100985.0000  101575.0000
101137.0000  101465.0000
101252.0000  101345.0000
101400.0000  101270.0000
101550.0000  101247.0000
101622.0000  101235.0000
101645.0000  101237.0000
101662.0000  101317.0000
101677.0000  101480.0000
101662.0000  101655.0000
101602.0000  101807.0000
101525.0000  101920.0000
101467.0000  101965.0000
101405.0000  101940.0000
101350.0000  101835.0000
101370.0000  101602.0000
101475.0000  101270.0000
101602.0000  100892.0000
101742.0000  100482.0000
101877.0000  100135.0000
101922.0000  100025.0000
101867.0000  100147.0000
101817.0000  100420.0000
101845.0000  100757.0000
102045.0000  101102.0000
102395.0000  101430.0000
102547.0000  101657.0000
102707.0000  101942.0000
102857.0000  102315.0000
102817.0000  102627.0000
102717.0000  102590.0000
102805.0000  102555.0000
102920.0000  102797.0000
102940.0000  103050.0000
102830.0000  103145.0000
102587.0000  103105.0000
102280.0000  103057.0000
101950.0000  103000.0000
101672.0000  102897.0000
101437.0000  102797.0000
101277.0000  102635.0000
101267.0000  102375.0000
101342.0000  102110.0000
101437.0000  101792.0000
101585.0000  101497.0000
101797.0000  101327.0000
102057.0000  101240.0000
102337.0000  101280.0000
102560.0000  101475.0000
102740.0000  101745.0000
102920.0000  102050.0000
103055.0000  102320.0000
103127.0000  102515.0000
103140.0000  102722.0000
103085.0000  102940.0000
102975.0000  103105.0000
102832.0000  103222.0000
102680.0000  103297.0000
102547.0000  103287.0000
102482.0000  103212.0000
102480.0000  103132.0000
102505.0000  103035.0000
102552.0000  102910.0000
102625.0000  102822.0000
102715.0000  102790.0000
102755.0000  102752.0000
102702.0000  102640.0000
102560.0000  102465.0000
102372.0000  102277.0000
102247.0000  102157.0000
102212.0000  102140.0000
102215.0000  102185.0000
102262.0000  102122.0000
102242.0000  102077.0000
102247.0000  102027.0000
102240.0000  101932.0000
102240.0000  101840.0000
102252.0000  101772.0000
102225.0000  101695.0000
102140.0000  101640.0000
102012.0000  101622.0000
101907.0000  101685.0000
101800.0000  101830.0000
101645.0000  101980.0000
101547.0000  102110.0000
101560.0000  102162.0000
101620.0000  102137.0000
101805.0000  102152.0000
101997.0000  102110.0000
102035.0000  102022.0000
102137.0000  101957.0000
102517.0000  102185.0000
102245.0000  102005.0000
101955.0000  101517.0000
101977.0000  101290.0000
102015.0000  101277.0000
102087.0000  101570.0000
101990.0000  101725.0000
102010.0000  101810.0000
102302.0000  102030.0000
102350.0000  102055.0000
102365.0000  102102.0000
102602.0000  102477.0000
103050.0000  102927.0000
103297.0000  102890.0000
102840.0000  102470.0000
102542.0000  102462.0000
102447.0000  102597.0000
102017.0000  102262.0000
102005.0000  102287.0000
102180.0000  102562.0000
101670.0000  101995.0000
101402.0000  101355.0000
101760.0000  101465.0000
101957.0000  101760.0000
102012.0000  101975.0000
102055.0000  102165.0000
102070.0000  102302.0000
102092.0000  102400.0000
102070.0000  102437.0000
101930.0000  102367.0000
101752.0000  102210.0000
101572.0000  101935.0000
101415.0000  101580.0000
101367.0000  101280.0000
101377.0000  101055.0000
101392.0000  100797.0000
101427.0000  100435.0000
101440.0000  100027.0000
101512.0000  99772.0000
101590.0000  99587.0000
101610.0000  99492.0000
101597.0000  99682.0000
101537.0000  100092.0000
101392.0000  100495.0000
101232.0000  100862.0000
101097.0000  101272.0000
100985.0000  101647.0000
100885.0000  101885.0000
100815.0000  102032.0000
100827.0000  102132.0000
100902.0000  102142.0000
100995.0000  102077.0000
101140.0000  102035.0000
101315.0000  102007.0000
101447.0000  101912.0000
101575.0000  101812.0000
101727.0000  101750.0000
101845.0000  101697.0000
101912.0000  101677.0000
101987.0000  101737.0000
102057.0000  101857.0000
102067.0000  101990.0000
102050.0000  102122.0000
102010.0000  102247.0000
101952.0000  102340.0000
101887.0000  102345.0000
101820.0000  102262.0000
101775.0000  102127.0000
101797.0000  101915.0000
101832.0000  101630.0000
101822.0000  101282.0000
101785.0000  100862.0000
101750.0000  100467.0000
101707.0000  100290.0000
101660.0000  100300.0000
101620.0000  100405.0000
101622.0000  100660.0000
101720.0000  101025.0000
101902.0000  101307.0000
102055.0000  101445.0000
102240.0000  101640.0000
102460.0000  102000.0000
102400.0000  102232.0000
102377.0000  102280.0000
102692.0000  102565.0000
102920.0000  102885.0000
102885.0000  103080.0000
102742.0000  103167.0000
102497.0000  103177.0000
102202.0000  103122.0000
101967.0000  103035.0000
101770.0000  102892.0000
101652.0000  102655.0000
101635.0000  102392.0000
101712.0000  102187.0000
101845.0000  101992.0000
102010.0000  101762.0000
102200.0000  101617.0000
102377.0000  101612.0000
102532.0000  101685.0000
102687.0000  101860.0000
102817.0000  102100.0000
102915.0000  102320.0000
103002.0000  102507.0000
103045.0000  102662.0000
103040.0000  102802.0000
103015.0000  102965.0000
102945.0000  103125.0000
102820.0000  103205.0000
102697.0000  103225.0000
102607.0000  103225.0000
102575.0000  103192.0000
102537.0000  103087.0000
102447.0000  102950.0000
102402.0000  102847.0000
102455.0000  102797.0000
102487.0000  102715.0000
102505.0000  102635.0000
102555.0000  102592.0000
102522.0000  102510.0000
102382.0000  102350.0000
102277.0000  102240.0000
102237.0000  102190.0000
102240.0000  102142.0000
102270.0000  102142.0000
102357.0000  102095.0000
102360.0000  102052.0000
102410.0000  101957.0000
102445.0000  101925.0000
102505.0000  101957.0000
102507.0000  101967.0000
102497.0000  101980.0000
102485.0000  102045.0000
102392.0000  102102.0000
102257.0000  102147.0000
102132.0000  102210.0000
101987.0000  102232.0000
101927.0000  102240.0000
101965.0000  102262.0000
101915.0000  102197.0000
101925.0000  102160.0000
101902.0000  102087.0000
101917.0000  101975.0000
101925.0000  101927.0000
101935.0000  101862.0000
102032.0000  101905.0000
102045.0000  101852.0000
101877.0000  101355.0000
101795.0000  101187.0000
101745.0000  101367.0000
101645.0000  101502.0000
101637.0000  101542.0000
101965.0000  101762.0000
101952.0000  101647.0000
102215.0000  101910.0000
101762.0000  101510.0000
101842.0000  101495.0000
103255.0000  102515.0000
103050.0000  102592.0000
101765.0000  101817.0000
101002.0000  101187.0000
100950.0000  101172.0000
101942.0000  102132.0000
102630.0000  102882.0000
101910.0000  102410.0000
101400.0000  101720.0000
101580.0000  101525.0000
101822.0000  101832.0000
101860.0000  101947.0000
101992.0000  102042.0000
102050.0000  102237.0000
101935.0000  102315.0000
101842.0000  102335.0000
101692.0000  102302.0000
101420.0000  102122.0000
101152.0000  101812.0000
100975.0000  101447.0000
100932.0000  101122.0000
100967.0000  100845.0000
101052.0000  100540.0000
101227.0000  100160.0000
101427.0000  99862.0000
101545.0000  99787.0000
101610.0000  99837.0000
101680.0000  99977.0000
101697.0000  100225.0000
101582.0000  100515.0000
101422.0000  100777.0000
101327.0000  101062.0000
101245.0000  101367.0000
101162.0000  101647.0000
101125.0000  101867.0000
101130.0000  102030.0000
101155.0000  102115.0000
101217.0000  102132.0000
101347.0000  102147.0000
101507.0000  102185.0000
101627.0000  102165.0000
101742.0000  102090.0000
101900.0000  102055.0000
102040.0000  102047.0000
102125.0000  102035.0000
102177.0000  102052.0000
102222.0000  102122.0000
102240.0000  102210.0000
102250.0000  102312.0000
102272.0000  102437.0000
102275.0000  102532.0000
102205.0000  102555.0000
102102.0000  102490.0000
102047.0000  102387.0000
102072.0000  102305.0000
102080.0000  102165.0000
101972.0000  101905.0000
101795.0000  101567.0000
101655.0000  101245.0000
101547.0000  100970.0000
101362.0000  100772.0000
101182.0000  100615.0000
101155.0000  100517.0000
101295.0000  100630.0000
101517.0000  100970.0000
101702.0000  101287.0000
101792.0000  101447.0000
101832.0000  101515.0000
101960.0000  101685.0000
102040.0000  101922.0000
102155.0000  102137.0000
102475.0000  102515.0000
102732.0000  102902.0000
102690.0000  103037.0000
102510.0000  103050.0000
102277.0000  103047.0000
102075.0000  102985.0000
101987.0000  102867.0000
101937.0000  102695.0000
101947.0000  102442.0000
102012.0000  102237.0000
102097.0000  102062.0000
102235.0000  101940.0000
102382.0000  101922.0000
102487.0000  101950.0000
102575.0000  102010.0000
102675.0000  102130.0000
102785.0000  102282.0000
102880.0000  102445.0000
102940.0000  102580.0000
102965.0000  102695.0000
102960.0000  102820.0000
102925.0000  102942.0000
102852.0000  103022.0000
102742.0000  103057.0000
102655.0000  103090.0000
102622.0000  103120.0000
102590.0000  103080.0000
102545.0000  102995.0000
102477.0000  102935.0000
102317.0000  102857.0000
102177.0000  102735.0000
102200.0000  102642.0000
102292.0000  102572.0000
102350.0000  102492.0000
102382.0000  102422.0000
102402.0000  102355.0000
102362.0000  102265.0000
102305.0000  102202.0000
102280.0000  102165.0000
102370.0000  102157.0000
102372.0000  102117.0000
102380.0000  102017.0000
102410.0000  102010.0000
102477.0000  102020.0000
102510.0000  102040.0000
102550.0000  102085.0000
102537.0000  102120.0000
102502.0000  102107.0000
102537.0000  102167.0000
102517.0000  102242.0000
102395.0000  102255.0000
102300.0000  102320.0000
102220.0000  102370.0000
102130.0000  102320.0000
102085.0000  102260.0000
102022.0000  102202.0000
101957.0000  102200.0000
101880.0000  102182.0000
101872.0000  102042.0000
101917.0000  101887.0000
101905.0000  101915.0000
101710.0000  101757.0000
101812.0000  101765.0000
101795.0000  101592.0000
101650.0000  101432.0000
101582.0000  101527.0000
101570.0000  101640.0000
101620.0000  101602.0000
101715.0000  101552.0000
101700.0000  101455.0000
101767.0000  101445.0000
101845.0000  101500.0000
101737.0000  101487.0000
101602.0000  101367.0000
101947.0000  101865.0000
102455.0000  102607.0000
102297.0000  102347.0000
101762.0000  101837.0000
101645.0000  101625.0000
101592.0000  101477.0000
101522.0000  101677.0000
101492.0000  101712.0000
101172.0000  101272.0000
101515.0000  101760.0000
101575.0000  101887.0000
101902.0000  102047.0000
101990.0000  102192.0000
101745.0000  102122.0000
101552.0000  102122.0000
101417.0000  102177.0000
101195.0000  102017.0000
100937.0000  101727.0000
100710.0000  101410.0000
100572.0000  101090.0000
100635.0000  100807.0000
100865.0000  100582.0000
101162.0000  100360.0000
101435.0000  100220.0000
101580.0000  100247.0000
101652.0000  100367.0000
101727.0000  100515.0000
101742.0000  100680.0000
101680.0000  100867.0000
101625.0000  101090.0000
101580.0000  101310.0000
101500.0000  101485.0000
101452.0000  101657.0000
101470.0000  101847.0000
101492.0000  101990.0000
101502.0000  102065.0000
101547.0000  102112.0000
101647.0000  102157.0000
101747.0000  102162.0000
101837.0000  102140.0000
101957.0000  102150.0000
102085.0000  102172.0000
102167.0000  102195.0000
102215.0000  102225.0000
102255.0000  102270.0000
102275.0000  102335.0000
102320.0000  102420.0000
102382.0000  102505.0000
102390.0000  102552.0000
102335.0000  102532.0000
102275.0000  102507.0000
102267.0000  102500.0000
102282.0000  102462.0000
102255.0000  102362.0000
102135.0000  102202.0000
101945.0000  101997.0000
101755.0000  101785.0000
101595.0000  101585.0000
101365.0000  101360.0000
101017.0000  101095.0000
100722.0000  100877.0000
100752.0000  100767.0000
101110.0000  100842.0000
101470.0000  101100.0000
101630.0000  101365.0000
101635.0000  101520.0000
101650.0000  101572.0000
101762.0000  101590.0000
101982.0000  101765.0000
102107.0000  102027.0000
102225.0000  102410.0000
102327.0000  102792.0000
102337.0000  102922.0000
102277.0000  102890.0000
102167.0000  102862.0000
102077.0000  102800.0000
102095.0000  102680.0000
102125.0000  102500.0000
102147.0000  102322.0000
102222.0000  102232.0000
102322.0000  102180.0000
102427.0000  102167.0000
102500.0000  102217.0000
102552.0000  102277.0000
102627.0000  102342.0000
102707.0000  102435.0000
102742.0000  102502.0000
102760.0000  102562.0000
102787.0000  102635.0000
102810.0000  102715.0000
102802.0000  102795.0000
102765.0000  102870.0000
102722.0000  102920.0000
102672.0000  102927.0000
102617.0000  102930.0000
102607.0000  102970.0000
102617.0000  102970.0000
102550.0000  102902.0000
102372.0000  102815.0000
102135.0000  102730.0000
101975.0000  102610.0000
101975.0000  102457.0000
102105.0000  102362.0000
102245.0000  102342.0000
102290.0000  102305.0000
102292.0000  102242.0000
102310.0000  102192.0000
102272.0000  102107.0000
102250.0000  102080.0000
102310.0000  102057.0000
102362.0000  102042.0000
102275.0000  101982.0000
102265.0000  101950.0000
102352.0000  102007.0000
102410.0000  102045.0000
102412.0000  102067.0000
102442.0000  102145.0000
102457.0000  102202.0000
102457.0000  102230.0000
102467.0000  102275.0000
102387.0000  102272.0000
102282.0000  102287.0000
102187.0000  102302.0000
102095.0000  102227.0000
101997.0000  102117.0000
101835.0000  101972.0000
101730.0000  101952.0000
101750.0000  102060.0000
101737.0000  101962.0000
101792.0000  101760.0000
101825.0000  101735.0000
101727.0000  101727.0000
101450.0000  101477.0000
101322.0000  101392.0000
101250.0000  101452.0000
101190.0000  101470.0000
101197.0000  101407.0000
101255.0000  101312.0000
101355.0000  101312.0000
101432.0000  101357.0000
101330.0000  101165.0000
101260.0000  100945.0000
101497.0000  101185.0000
101705.0000  101505.0000
101405.0000  101355.0000
101120.0000  101185.0000
101130.0000  101187.0000
101232.0000  101312.0000
101432.0000  101430.0000
101630.0000  101532.0000
101497.0000  101472.0000
101375.0000  101495.0000
100832.0000  100995.0000
100902.0000  101287.0000
101027.0000  101745.0000
101420.0000  102070.0000
101640.0000  102077.0000
101417.0000  101870.0000
101180.0000  101827.0000
101120.0000  101910.0000
101020.0000  101770.0000
100910.0000  101540.0000
100767.0000  101302.0000
100712.0000  101080.0000
100857.0000  100905.0000
101065.0000  100760.0000
101267.0000  100632.0000
101467.0000  100595.0000
101587.0000  100632.0000
101662.0000  100715.0000
101710.0000  100845.0000
101732.0000  100987.0000
101742.0000  101132.0000
101742.0000  101282.0000
101707.0000  101422.0000
101665.0000  101550.0000
101657.0000  101677.0000
101652.0000  101775.0000
101635.0000  101862.0000
101650.0000  101960.0000
101702.0000  102047.0000
101762.0000  102097.0000
101850.0000  102112.0000
101952.0000  102135.0000
102050.0000  102185.0000
102132.0000  102237.0000
102187.0000  102272.0000
102240.0000  102305.0000
102285.0000  102355.0000
102320.0000  102400.0000
102362.0000  102425.0000
102395.0000  102432.0000
102397.0000  102440.0000
102385.0000  102437.0000
102357.0000  102417.0000
102342.0000  102377.0000
102330.0000  102320.0000
102265.0000  102247.0000
102127.0000  102167.0000
101940.0000  102050.0000
101737.0000  101872.0000
101510.0000  101677.0000
101252.0000  101485.0000
100985.0000  101287.0000
100795.0000  101135.0000
100810.0000  101047.0000
101085.0000  101055.0000
101450.0000  101232.0000
101670.0000  101487.0000
101720.0000  101655.0000
101705.0000  101702.0000
101680.0000  101662.0000
101842.0000  101762.0000
101985.0000  101975.0000
102010.0000  102275.0000
102032.0000  102610.0000
101995.0000  102682.0000
102007.0000  102630.0000
102065.0000  102622.0000
102070.0000  102565.0000
102110.0000  102477.0000
102190.0000  102405.0000
102227.0000  102322.0000
102307.0000  102310.0000
102425.0000  102365.0000
102472.0000  102377.0000
102477.0000  102392.0000
102487.0000  102422.0000
102517.0000  102432.0000
102552.0000  102427.0000
102572.0000  102467.0000
102597.0000  102550.0000
102622.0000  102627.0000
102650.0000  102685.0000
102667.0000  102722.0000
102662.0000  102747.0000
102665.0000  102780.0000
102677.0000  102820.0000
102642.0000  102817.0000
102585.0000  102777.0000
102557.0000  102760.0000
102510.0000  102735.0000
102325.0000  102617.0000
102065.0000  102457.0000
101932.0000  102347.0000
101947.0000  102260.0000
102010.0000  102162.0000
102105.0000  102132.0000
102157.0000  102140.0000
102127.0000  102090.0000
102110.0000  102027.0000
102140.0000  102017.0000
102175.0000  102022.0000
102237.0000  102020.0000
102280.0000  102015.0000
102002.0000  101805.0000
101997.0000  101825.0000
102135.0000  101987.0000
102275.0000  102060.0000
102255.0000  102007.0000
102257.0000  102072.0000
102292.0000  102150.0000
102297.0000  102172.0000
102295.0000  102195.0000
102252.0000  102177.0000
102187.0000  102170.0000
102087.0000  102147.0000
102005.0000  102072.0000
101902.0000  101957.0000
101740.0000  101797.0000
101557.0000  101617.0000
101500.0000  101615.0000
101497.0000  101600.0000
101645.0000  101577.0000
101825.0000  101665.0000
101775.0000  101672.0000
101642.0000  101562.0000
101455.0000  101425.0000
101255.0000  101400.0000
101105.0000  101310.0000
101032.0000  101145.0000
100975.0000  101002.0000
100942.0000  100950.0000
101035.0000  101015.0000
101150.0000  101080.0000
101252.0000  101082.0000
101217.0000  100985.0000
101242.0000  101042.0000
101555.0000  101375.0000
101757.0000  101620.0000
101705.0000  101605.0000
101532.0000  101465.0000
101427.0000  101407.0000
101362.0000  101342.0000
101265.0000  101300.0000
101145.0000  101287.0000
100857.0000  100942.0000
100697.0000  100915.0000
100687.0000  101307.0000
100925.0000  101657.0000
101077.0000  101747.0000
101010.0000  101550.0000
100997.0000  101500.0000
100950.0000  101520.0000
100855.0000  101430.0000
100862.0000  101312.0000
100855.0000  101137.0000
100937.0000  101002.0000
101102.0000  100912.0000
101237.0000  100850.0000
101387.0000  100840.0000
101510.0000  100857.0000
101575.0000  100890.0000
101647.0000  100982.0000
101685.0000  101085.0000
101690.0000  101172.0000
101717.0000  101280.0000
101732.0000  101382.0000
101720.0000  101472.0000
101697.0000  101560.0000
101667.0000  101627.0000
101657.0000  101692.0000
101660.0000  101770.0000
101672.0000  101845.0000
101725.0000  101907.0000
101795.0000  101982.0000
101877.0000  102052.0000
101945.0000  102082.0000
101985.0000  102102.0000
102072.0000  102172.0000
102177.0000  102240.0000
102260.0000  102280.0000
102320.0000  102305.0000
102347.0000  102315.0000
102347.0000  102305.0000
102330.0000  102280.0000
102345.0000  102277.0000
102395.0000  102302.0000
102397.0000  102282.0000
102375.0000  102235.0000
102332.0000  102205.0000
102240.0000  102165.0000
102085.0000  102090.0000
101902.0000  101987.0000
101730.0000  101857.0000
101570.0000  101737.0000
101390.0000  101625.0000
101205.0000  101470.0000
101102.0000  101337.0000
101162.0000  101307.0000
101350.0000  101357.0000
101560.0000  101437.0000
101687.0000  101547.0000
101725.0000  101647.0000
101680.0000  101697.0000
101637.0000  101715.0000
101625.0000  101702.0000
101815.0000  101830.0000
101905.0000  102195.0000
101805.0000  102450.0000
101850.0000  102525.0000
101882.0000  102432.0000
101972.0000  102435.0000
102040.0000  102457.0000
102060.0000  102367.0000
102117.0000  102330.0000
102172.0000  102322.0000
102240.0000  102312.0000
102320.0000  102335.0000
102337.0000  102340.0000
102350.0000  102357.0000
102380.0000  102372.0000
102400.0000  102352.0000
102427.0000  102350.0000
102445.0000  102392.0000
102440.0000  102445.0000
102450.0000  102492.0000
102492.0000  102540.0000
102557.0000  102602.0000
102600.0000  102640.0000
102587.0000  102635.0000
102567.0000  102627.0000
102572.0000  102650.0000
102562.0000  102645.0000
102490.0000  102575.0000
102415.0000  102485.0000
102332.0000  102385.0000
102182.0000  102227.0000
102045.0000  102087.0000
102010.0000  102027.0000
102000.0000  101967.0000
101985.0000  101895.0000
101982.0000  101865.0000
101972.0000  101837.0000
101967.0000  101815.0000
102007.0000  101855.0000
102030.0000  101885.0000
102030.0000  101865.0000
102020.0000  101825.0000
101852.0000  101660.0000
101877.0000  101755.0000
101980.0000  101907.0000
102137.0000  102007.0000
102167.0000  102012.0000
102117.0000  101977.0000
102140.0000  101985.0000
102227.0000  102060.0000
102190.0000  102062.0000
102095.0000  101965.0000
102082.0000  101977.0000
102007.0000  101972.0000
101842.0000  101865.0000
101720.0000  101740.0000
101590.0000  101602.0000
101542.0000  101532.0000
101450.0000  101422.0000
101425.0000  101392.0000
101492.0000  101332.0000
101655.0000  101447.0000
101722.0000  101565.0000
101677.0000  101542.0000
101550.0000  101437.0000
101317.0000  101332.0000
101120.0000  101182.0000
101105.0000  101120.0000
101097.0000  101107.0000
101032.0000  101017.0000
100867.0000  100770.0000
100782.0000  100650.0000
100957.0000  100800.0000
101195.0000  100995.0000
101270.0000  101120.0000
101205.0000  101122.0000
101075.0000  100980.0000
101070.0000  100975.0000
101225.0000  101155.0000
101135.0000  101155.0000
100995.0000  101090.0000
100977.0000  101075.0000
101000.0000  101092.0000
100922.0000  100925.0000
100812.0000  100827.0000
100782.0000  100987.0000
100862.0000  101160.0000
100920.0000  101190.0000
100992.0000  101210.0000
101025.0000  101242.0000
100927.0000  101167.0000
100887.0000  101142.0000
100905.0000  101102.0000
100967.0000  101012.0000
101117.0000  100972.0000
101235.0000  100937.0000
101327.0000  100970.0000
101437.0000  101042.0000
101492.0000  101070.0000
101530.0000  101120.0000
101590.0000  101195.0000
101597.0000  101220.0000
101587.0000  101245.0000
101595.0000  101310.0000
101590.0000  101365.0000
101587.0000  101420.0000
101572.0000  101475.0000
101532.0000  101532.0000
101547.0000  101617.0000
101582.0000  101682.0000
101615.0000  101745.0000
101702.0000  101825.0000
101765.0000  101895.0000
101822.0000  101952.0000
101875.0000  101990.0000
101927.0000  102025.0000
101987.0000  102062.0000
102057.0000  102070.0000
102130.0000  102080.0000
102190.0000  102097.0000
102212.0000  102110.0000
102225.0000  102147.0000
102217.0000  102167.0000
102205.0000  102130.0000
102227.0000  102095.0000
102255.0000  102100.0000
102277.0000  102125.0000
102242.0000  102127.0000
102112.0000  102065.0000
101957.0000  101972.0000
101820.0000  101907.0000
101687.0000  101845.0000
101547.0000  101752.0000
101407.0000  101640.0000
101307.0000  101520.0000
101282.0000  101440.0000
101372.0000  101437.0000
101507.0000  101480.0000
101615.0000  101500.0000
101670.0000  101560.0000
101697.0000  101677.0000
101692.0000  101747.0000
101647.0000  101712.0000
101612.0000  101675.0000
101597.0000  101655.0000
101805.0000  102135.0000
101740.0000  102420.0000
101715.0000  102357.0000
101720.0000  102297.0000
101715.0000  102207.0000
101865.0000  102267.0000
101950.0000  102235.0000
101995.0000  102205.0000
102052.0000  102225.0000
102092.0000  102205.0000
102125.0000  102175.0000
102137.0000  102170.0000
102157.0000  102172.0000
102182.0000  102165.0000
102215.0000  102172.0000
102275.0000  102232.0000
102290.0000  102277.0000
102272.0000  102282.0000
102300.0000  102305.0000
102340.0000  102337.0000
102362.0000  102377.0000
102400.0000  102430.0000
102435.0000  102475.0000
102422.0000  102475.0000
102392.0000  102455.0000
102392.0000  102452.0000
102365.0000  102405.0000
102287.0000  102287.0000
102232.0000  102172.0000
102177.0000  102067.0000
102062.0000  101937.0000
101960.0000  101830.0000
101910.0000  101757.0000
101847.0000  101665.0000
101767.0000  101565.0000
101745.0000  101527.0000
101820.0000  101590.0000
101855.0000  101635.0000
101852.0000  101652.0000
101880.0000  101675.0000
101865.0000  101650.0000
101722.0000  101580.0000
101812.0000  101722.0000
101872.0000  101775.0000
101942.0000  101817.0000
102002.0000  101837.0000
101920.0000  101727.0000
101880.0000  101645.0000
101982.0000  101705.0000
101977.0000  101755.0000
101872.0000  101705.0000
101817.0000  101702.0000
101695.0000  101662.0000
101512.0000  101532.0000
101407.0000  101445.0000
101387.0000  101432.0000
101340.0000  101355.0000
101330.0000  101302.0000
101435.0000  101342.0000
101502.0000  101295.0000
101547.0000  101312.0000
101630.0000  101452.0000
101602.0000  101502.0000
101467.0000  101417.0000
101315.0000  101327.0000
101212.0000  101252.0000
101092.0000  101107.0000
101002.0000  101007.0000
101047.0000  101002.0000
101117.0000  100985.0000
100995.0000  100847.0000
100860.0000  100690.0000
100892.0000  100647.0000
101065.0000  100895.0000
101240.0000  101182.0000
101315.0000  101280.0000
101307.0000  101280.0000
101260.0000  101250.0000
101160.0000  101197.0000
101035.0000  101125.0000
100912.0000  100990.0000
100867.0000  100882.0000
100872.0000  100840.0000
100857.0000  100825.0000
100855.0000  100870.0000
100922.0000  100957.0000
101010.0000  101040.0000
101072.0000  101137.0000
101052.0000  101137.0000
101052.0000  101135.0000
101072.0000  101140.0000
101050.0000  101055.0000
101132.0000  101040.0000
101227.0000  101060.0000
101262.0000  101047.0000
101320.0000  101105.0000
101347.0000  101140.0000
101367.0000  101150.0000
101420.0000  101195.0000
101442.0000  101207.0000
101447.0000  101202.0000
101460.0000  101230.0000
101447.0000  101262.0000
101407.0000  101270.0000
101385.0000  101307.0000
101397.0000  101392.0000
101422.0000  101495.0000
101452.0000  101560.0000
101480.0000  101567.0000
101520.0000  101612.0000
101575.0000  101692.0000
101607.0000  101747.0000
101660.0000  101792.0000
101717.0000  101832.0000
101772.0000  101865.0000
101822.0000  101882.0000
101890.0000  101890.0000
101975.0000  101910.0000
102027.0000  101912.0000
102052.0000  101935.0000
102070.0000  101985.0000
102060.0000  102010.0000
102072.0000  102015.0000
102107.0000  102022.0000
102130.0000  102042.0000
102100.0000  102022.0000
102017.0000  101960.0000
101932.0000  101900.0000
101845.0000  101860.0000
101742.0000  101820.0000
101625.0000  101760.0000
101500.0000  101680.0000
101437.0000  101605.0000
101457.0000  101575.0000
101472.0000  101542.0000
101467.0000  101485.0000
101505.0000  101465.0000
101580.0000  101515.0000
101645.0000  101597.0000
101665.0000  101670.0000
101657.0000  101700.0000
101592.0000  101652.0000
101525.0000  101595.0000
101445.0000  101577.0000
101507.0000  101800.0000
101745.0000  102302.0000
101685.0000  102330.0000
101485.0000  102150.0000
101507.0000  102070.0000
101672.0000  102075.0000
101817.0000  102087.0000
101860.0000  102050.0000
101885.0000  102042.0000
101905.0000  102025.0000
101922.0000  101982.0000
101937.0000  101952.0000
101977.0000  101952.0000
102027.0000  102002.0000
102052.0000  102045.0000
102075.0000  102077.0000
102085.0000  102082.0000
102100.0000  102082.0000
102127.0000  102092.0000
102152.0000  102127.0000
102167.0000  102180.0000
102170.0000  102195.0000
102185.0000  102212.0000
102217.0000  102267.0000
102192.0000  102277.0000
102142.0000  102235.0000
102140.0000  102210.0000
102117.0000  102157.0000
102057.0000  102035.0000
102007.0000  101930.0000
101950.0000  101852.0000
101845.0000  101735.0000
101755.0000  101607.0000
101700.0000  101515.0000
101640.0000  101422.0000
101582.0000  101347.0000
101642.0000  101407.0000
101687.0000  101447.0000
101672.0000  101437.0000
101705.0000  101487.0000
101707.0000  101512.0000
101587.0000  101440.0000
101665.0000  101555.0000
101707.0000  101562.0000
101752.0000  101575.0000
101792.0000  101585.0000
101712.0000  101495.0000
101600.0000  101385.0000
101550.0000  101350.0000
101567.0000  101397.0000
101635.0000  101520.0000
101620.0000  101585.0000
101482.0000  101495.0000
101282.0000  101322.0000
101080.0000  101152.0000
101077.0000  101160.0000
101130.0000  101210.0000
101207.0000  101222.0000
101317.0000  101255.0000
101570.0000  101410.0000
101480.0000  101342.0000
101472.0000  101382.0000
101470.0000  101410.0000
101370.0000  101340.0000
101277.0000  101285.0000
101250.0000  101280.0000
101235.0000  101252.0000
101177.0000  101155.0000
101050.0000  100982.0000
100985.0000  100897.0000
100985.0000  100917.0000
100945.0000  100860.0000
100870.0000  100702.0000
100877.0000  100755.0000
100952.0000  100900.0000
101070.0000  101020.0000
101122.0000  101082.0000
101075.0000  101052.0000
100985.0000  100995.0000
100840.0000  100865.0000
100797.0000  100800.0000
100880.0000  100847.0000
100910.0000  100870.0000
100890.0000  100842.0000
100892.0000  100852.0000
100970.0000  100937.0000
101042.0000  101027.0000
101060.0000  101052.0000
101075.0000  101067.0000
101107.0000  101115.0000
101090.0000  101105.0000
101107.0000  101080.0000
101177.0000  101122.0000
101175.0000  101107.0000
101185.0000  101112.0000
101237.0000  101157.0000
101232.0000  101152.0000
101257.0000  101167.0000
101262.0000  101160.0000
101250.0000  101122.0000
101275.0000  101130.0000
101270.0000  101140.0000
101265.0000  101167.0000
101275.0000  101217.0000
101275.0000  101275.0000
101272.0000  101340.0000
101292.0000  101405.0000
101332.0000  101435.0000
101385.0000  101462.0000
101417.0000  101500.0000
101420.0000  101542.0000
101462.0000  101605.0000
101532.0000  101667.0000
101565.0000  101677.0000
101600.0000  101677.0000
101655.0000  101680.0000
101705.0000  101695.0000
101745.0000  101692.0000
101780.0000  101685.0000
101852.0000  101752.0000
101900.0000  101842.0000
101915.0000  101895.0000
101932.0000  101915.0000
101930.0000  101897.0000
101922.0000  101877.0000
101907.0000  101845.0000
101865.0000  101790.0000
101810.0000  101737.0000
101710.0000  101672.0000
101607.0000  101622.0000
101560.0000  101612.0000
101530.0000  101597.0000
101490.0000  101557.0000
101450.0000  101507.0000
101432.0000  101482.0000
101457.0000  101500.0000
101510.0000  101530.0000
101565.0000  101575.0000
101570.0000  101587.0000
101542.0000  101557.0000
101567.0000  101590.0000
101577.0000  101630.0000
101542.0000  101597.0000
101510.0000  101607.0000
101422.0000  101597.0000
101502.0000  101777.0000
101645.0000  102130.0000
101460.0000  101990.0000
101440.0000  101877.0000
101592.0000  101930.0000
101712.0000  101985.0000
101765.0000  101967.0000
101762.0000  101917.0000
101757.0000  101882.0000
101780.0000  101862.0000
101777.0000  101820.0000
101787.0000  101785.0000
101832.0000  101830.0000
101875.0000  101882.0000
101882.0000  101897.0000
101890.0000  101895.0000
101895.0000  101882.0000
101890.0000  101867.0000
101897.0000  101900.0000
101940.0000  101990.0000
101977.0000  102032.0000
101967.0000  102005.0000
101952.0000  102015.0000
101965.0000  102080.0000
101945.0000  102077.0000
101887.0000  102007.0000
101855.0000  101955.0000
101835.0000  101892.0000
101790.0000  101797.0000
101740.0000  101710.0000
101682.0000  101617.0000
101602.0000  101495.0000
101525.0000  101390.0000
101460.0000  101297.0000
101380.0000  101195.0000
101372.0000  101170.0000
101445.0000  101230.0000
101470.0000  101257.0000
101512.0000  101300.0000
101547.0000  101357.0000
101392.0000  101270.0000
101410.0000  101295.0000
101430.0000  101282.0000
101507.0000  101312.0000
101562.0000  101350.0000
101510.0000  101295.0000
101437.0000  101222.0000
101325.0000  101147.0000
101257.0000  101142.0000
101402.0000  101370.0000
101440.0000  101462.0000
101300.0000  101327.0000
101110.0000  101147.0000
100735.0000  100790.0000
100677.0000  100722.0000
101035.0000  101075.0000
101137.0000  101137.0000
101245.0000  101157.0000
101522.0000  101380.0000
101472.0000  101390.0000
101397.0000  101347.0000
101415.0000  101352.0000
101442.0000  101375.0000
101345.0000  101302.0000
101232.0000  101212.0000
101152.0000  101130.0000
101200.0000  101142.0000
101190.0000  101105.0000
101045.0000  100990.0000
100927.0000  100910.0000
100837.0000  100812.0000
100850.0000  100770.0000
101005.0000  100945.0000
101097.0000  101052.0000
101080.0000  101025.0000
101067.0000  101010.0000
101110.0000  101057.0000
101082.0000  101042.0000
100942.0000  100907.0000
100867.0000  100827.0000
100890.0000  100842.0000
100877.0000  100802.0000
100882.0000  100805.0000
100952.0000  100900.0000
100990.0000  100940.0000
101030.0000  100982.0000
101040.0000  101005.0000
101070.0000  101027.0000
101082.0000  101032.0000
101137.0000  101080.0000
101150.0000  101102.0000
101105.0000  101077.0000
101072.0000  101060.0000
101100.0000  101100.0000
101082.0000  101082.0000
101077.0000  101072.0000
101097.0000  101090.0000
101080.0000  101052.0000
101102.0000  101055.0000
101140.0000  101080.0000
101117.0000  101080.0000
101112.0000  101110.0000
101120.0000  101147.0000
101135.0000  101182.0000
101167.0000  101227.0000
101187.0000  101245.0000
101205.0000  101240.0000
101220.0000  101260.0000
101225.0000  101302.0000
101242.0000  101350.0000
101295.0000  101425.0000
101337.0000  101467.0000
101375.0000  101490.0000
101442.0000  101522.0000
101495.0000  101522.0000
101527.0000  101520.0000
101577.0000  101535.0000
101627.0000  101557.0000
101672.0000  101602.0000
101697.0000  101657.0000
101727.0000  101707.0000
101747.0000  101720.0000
101737.0000  101690.0000
101740.0000  101665.0000
101750.0000  101635.0000
101717.0000  101587.0000
101655.0000  101532.0000
101600.0000  101505.0000
101570.0000  101517.0000
101522.0000  101517.0000
101472.0000  101487.0000
101460.0000  101477.0000
101435.0000  101477.0000
101422.0000  101490.0000
101425.0000  101495.0000
101415.0000  101472.0000
101427.0000  101447.0000
101457.0000  101492.0000
101485.0000  101545.0000
101485.0000  101542.0000
101467.0000  101545.0000
101425.0000  101497.0000
101390.0000  101470.0000
101445.0000  101592.0000
101427.0000  101617.0000
101412.0000  101645.0000
101425.0000  101640.0000
101462.0000  101630.0000
101557.0000  101767.0000
101597.0000  101810.0000
101652.0000  101810.0000
101635.0000  101765.0000
101600.0000  101715.0000
101597.0000  101685.0000
101627.0000  101692.0000
101647.0000  101685.0000
101670.0000  101687.0000
101682.0000  101712.0000
101697.0000  101730.0000
101710.0000  101727.0000
101707.0000  101712.0000
101717.0000  101730.0000
101717.0000  101767.0000
101692.0000  101772.0000
101722.0000  101790.0000
101780.0000  101842.0000
101757.0000  101837.0000
101702.0000  101817.0000
101697.0000  101830.0000
101672.0000  101787.0000
101615.0000  101727.0000
101597.0000  101702.0000
101582.0000  101655.0000
101542.0000  101567.0000
101520.0000  101495.0000
101487.0000  101422.0000
101395.0000  101305.0000
101252.0000  101155.0000
101155.0000  101022.0000
101145.0000  100972.0000
101235.0000  101050.0000
101305.0000  101142.0000
101332.0000  101192.0000
101365.0000  101225.0000
101195.0000  101090.0000
101185.0000  101102.0000
101185.0000  101092.0000
101267.0000  101130.0000
101340.0000  101167.0000
101277.0000  101082.0000
101207.0000  101000.0000
101090.0000  100920.0000
100985.0000  100887.0000
101085.0000  101047.0000
101140.0000  101165.0000
101037.0000  101082.0000
100882.0000  100925.0000
100635.0000  100650.0000
100627.0000  100610.0000
101210.0000  101155.0000
101320.0000  101220.0000
101285.0000  101140.0000
101377.0000  101240.0000
101432.0000  101332.0000
101422.0000  101342.0000
101370.0000  101300.0000
101335.0000  101267.0000
101320.0000  101267.0000
101345.0000  101295.0000
101255.0000  101200.0000
101150.0000  101090.0000
101117.0000  101042.0000
101092.0000  101047.0000
101067.0000  101065.0000
100932.0000  100930.0000
100817.0000  100775.0000
100812.0000  100775.0000
100960.0000  100910.0000
101015.0000  100940.0000
101010.0000  100942.0000
100975.0000  100900.0000
100947.0000  100867.0000
100937.0000  100882.0000
100910.0000  100885.0000
100922.0000  100885.0000
100950.0000  100880.0000
100947.0000  100887.0000
100972.0000  100940.0000
100967.0000  100935.0000
100965.0000  100940.0000
100950.0000  100955.0000
100982.0000  100965.0000
101027.0000  100980.0000
101080.0000  101017.0000
101055.0000  101012.0000
100992.0000  100982.0000
101007.0000  101035.0000
101002.0000  101050.0000
100965.0000  101007.0000
100980.0000  101025.0000
100967.0000  101000.0000
100962.0000  100972.0000
100987.0000  100995.0000
100975.0000  100985.0000
100990.0000  101010.0000
101010.0000  101052.0000
101002.0000  101052.0000
101037.0000  101057.0000
101070.0000  101072.0000
101087.0000  101085.0000
101097.0000  101117.0000
101097.0000  101157.0000
101107.0000  101190.0000
101142.0000  101227.0000
101170.0000  101270.0000
101190.0000  101295.0000
101232.0000  101322.0000
101275.0000  101332.0000
101310.0000  101332.0000
101362.0000  101342.0000
101420.0000  101365.0000
101465.0000  101397.0000
101487.0000  101415.0000
101502.0000  101435.0000
101527.0000  101472.0000
101545.0000  101480.0000
101590.0000  101502.0000
101605.0000  101507.0000
101580.0000  101460.0000
101552.0000  101432.0000
101530.0000  101430.0000
101517.0000  101437.0000
101512.0000  101450.0000
101467.0000  101425.0000
101422.0000  101402.0000
101415.0000  101400.0000
101402.0000  101417.0000
101380.0000  101422.0000
101350.0000  101400.0000
101352.0000  101402.0000
101377.0000  101415.0000
101385.0000  101432.0000
101400.0000  101480.0000
101387.0000  101470.0000
101387.0000  101480.0000
101417.0000  101517.0000
101387.0000  101492.0000
101380.0000  101505.0000
101385.0000  101532.0000
101400.0000  101567.0000
101415.0000  101555.0000
101382.0000  101490.0000
101362.0000  101490.0000
101372.0000  101492.0000
101492.0000  101597.0000
101502.0000  101617.0000
101412.0000  101535.0000
101335.0000  101432.0000
101360.0000  101427.0000
101442.0000  101485.0000
101547.0000  101562.0000
101582.0000  101607.0000
101572.0000  101615.0000
101567.0000  101587.0000
101550.0000  101555.0000
101535.0000  101542.0000
101557.0000  101582.0000
101587.0000  101607.0000
101560.0000  101592.0000
101560.0000  101615.0000
101575.0000  101652.0000
101542.0000  101632.0000
101500.0000  101602.0000
101507.0000  101615.0000
101480.0000  101597.0000
101437.0000  101545.0000
101425.0000  101500.0000
101425.0000  101452.0000
101392.0000  101382.0000
101350.0000  101310.0000
101287.0000  101232.0000
101170.0000  101100.0000
101052.0000  100945.0000
101040.0000  100897.0000
101125.0000  100985.0000
101175.0000  101060.0000
101177.0000  101080.0000
101182.0000  101080.0000
101030.0000  100942.0000
100997.0000  100955.0000
101010.0000  100967.0000
101077.0000  101005.0000
101162.0000  101067.0000
101160.0000  101012.0000
101067.0000  100882.0000
100932.0000  100777.0000
100815.0000  100735.0000
100820.0000  100797.0000
100875.0000  100902.0000
100832.0000  100872.0000
100695.0000  100702.0000
100675.0000  100670.0000
100892.0000  100860.0000
101495.0000  101450.0000
101495.0000  101405.0000
101327.0000  101205.0000
101335.0000  101232.0000
101372.0000  101272.0000
101390.0000  101315.0000
101367.0000  101315.0000
101330.0000  101290.0000
101230.0000  101205.0000
101202.0000  101185.0000
101220.0000  101190.0000
101192.0000  101165.0000
101117.0000  101087.0000
100997.0000  100982.0000
100940.0000  100945.0000
100930.0000  100940.0000
100920.0000  100910.0000
100920.0000  100907.0000
100905.0000  100877.0000
100860.0000  100815.0000
100900.0000  100837.0000
100957.0000  100872.0000
100985.0000  100897.0000
100980.0000  100935.0000
100937.0000  100922.0000
100960.0000  100940.0000
101002.0000  100960.0000
100965.0000  100930.0000
100945.0000  100917.0000
100957.0000  100930.0000
100922.0000  100922.0000
100912.0000  100927.0000
100965.0000  100947.0000
100977.0000  100955.0000
100957.0000  100950.0000
100975.0000  100957.0000
100957.0000  100950.0000
100945.0000  100970.0000
100912.0000  100942.0000
100925.0000  100950.0000
100907.0000  100950.0000
100862.0000  100900.0000
100877.0000  100905.0000
100885.0000  100915.0000
100887.0000  100912.0000
100912.0000  100932.0000
100900.0000  100927.0000
100907.0000  100940.0000
100950.0000  100947.0000
100945.0000  100912.0000
100945.0000  100920.0000
100962.0000  100990.0000
100977.0000  101055.0000
100992.0000  101065.0000
101005.0000  101065.0000
101025.0000  101092.0000
101067.0000  101140.0000
101120.0000  101175.0000
101147.0000  101177.0000
101210.0000  101202.0000
101267.0000  101222.0000
101272.0000  101205.0000
101285.0000  101220.0000
101312.0000  101237.0000
101350.0000  101270.0000
101362.0000  101302.0000
101365.0000  101300.0000
101392.0000  101307.0000
101397.0000  101300.0000
101392.0000  101297.0000
101402.0000  101325.0000
101400.0000  101350.0000
101392.0000  101355.0000
101382.0000  101345.0000
101385.0000  101342.0000
101385.0000  101347.0000
101337.0000  101317.0000
101290.0000  101287.0000
101277.0000  101305.0000
101275.0000  101322.0000
101297.0000  101357.0000
101322.0000  101385.0000
101310.0000  101362.0000
101322.0000  101375.0000
101340.0000  101412.0000
101337.0000  101430.0000
101345.0000  101440.0000
101337.0000  101440.0000
101332.0000  101430.0000
101307.0000  101420.0000
101305.0000  101430.0000
101295.0000  101420.0000
101300.0000  101422.0000
101320.0000  101435.0000
101292.0000  101397.0000
101337.0000  101447.0000
101347.0000  101457.0000
101255.0000  101367.0000
101187.0000  101295.0000
101102.0000  101187.0000
101225.0000  101275.0000
101340.0000  101355.0000
101392.0000  101407.0000
101417.0000  101447.0000
101437.0000  101467.0000
101482.0000  101482.0000
101462.0000  101442.0000
101430.0000  101390.0000
101460.0000  101437.0000
101467.0000  101487.0000
101402.0000  101462.0000
101372.0000  101447.0000
101402.0000  101472.0000
101377.0000  101447.0000
101340.0000  101422.0000
101350.0000  101432.0000
101352.0000  101397.0000
101335.0000  101347.0000
101310.0000  101310.0000
101300.0000  101272.0000
101260.0000  101215.0000
101220.0000  101165.0000
101175.0000  101110.0000
101090.0000  100985.0000
101035.0000  100912.0000
101057.0000  100952.0000
101067.0000  100970.0000
101052.0000  100950.0000
101057.0000  100950.0000
100897.0000  100877.0000
100857.0000  100870.0000
100862.0000  100865.0000
100872.0000  100867.0000
100942.0000  100912.0000
101037.0000  100947.0000
100987.0000  100850.0000
100855.0000  100722.0000
100835.0000  100752.0000
100835.0000  100805.0000
100792.0000  100800.0000
100752.0000  100745.0000
100680.0000  100630.0000
100735.0000  100712.0000
100995.0000  100987.0000
101485.0000  101460.0000
101525.0000  101485.0000
101322.0000  101275.0000
101280.0000  101235.0000
101302.0000  101247.0000
101282.0000  101242.0000
101240.0000  101230.0000
101257.0000  101245.0000
101275.0000  101250.0000
101212.0000  101190.0000
101132.0000  101125.0000
101102.0000  101107.0000
101112.0000  101130.0000
101085.0000  101110.0000
100972.0000  101005.0000
100862.0000  100900.0000
100837.0000  100837.0000
100870.0000  100835.0000
100910.0000  100870.0000
100902.0000  100857.0000
100915.0000  100845.0000
100942.0000  100882.0000
100955.0000  100925.0000
100935.0000  100920.0000
100900.0000  100877.0000
100905.0000  100870.0000
100920.0000  100870.0000
100965.0000  100917.0000
100972.0000  100950.0000
100912.0000  100910.0000
100867.0000  100887.0000
100887.0000  100920.0000
100935.0000  100947.0000
100917.0000  100935.0000
100900.0000  100920.0000
100970.0000  100965.0000
100930.0000  100922.0000
100887.0000  100897.0000
100875.0000  100900.0000
100880.0000  100907.0000
100822.0000  100860.0000
100822.0000  100855.0000
100842.0000  100850.0000
100822.0000  100822.0000
100860.0000  100847.0000
100860.0000  100850.0000
100842.0000  100837.0000
100867.0000  100870.0000
100860.0000  100865.0000
100865.0000  100862.0000
100892.0000  100890.0000
100900.0000  100900.0000
100905.0000  100930.0000
100912.0000  100945.0000
100930.0000  100957.0000
100955.0000  100980.0000
100980.0000  100995.0000
101022.0000  101017.0000
101062.0000  101050.0000
101117.0000  101075.0000
101150.0000  101077.0000
101175.0000  101097.0000
101200.0000  101137.0000
101197.0000  101132.0000
101200.0000  101135.0000
101202.0000  101157.0000
101232.0000  101195.0000
101270.0000  101205.0000
101275.0000  101185.0000
101290.0000  101197.0000
101270.0000  101202.0000
101252.0000  101215.0000
101292.0000  101267.0000
101310.0000  101292.0000
101317.0000  101295.0000
101302.0000  101282.0000
101295.0000  101285.0000
101307.0000  101302.0000
101297.0000  101320.0000
101272.0000  101327.0000
101242.0000  101317.0000
101242.0000  101325.0000
101280.0000  101342.0000
101307.0000  101355.0000
101302.0000  101362.0000
101277.0000  101355.0000
101255.0000  101347.0000
101252.0000  101357.0000
101277.0000  101375.0000
101302.0000  101392.0000
101315.0000  101410.0000
101295.0000  101400.0000
101287.0000  101400.0000
101285.0000  101395.0000
101275.0000  101395.0000
101270.0000  101395.0000
101215.0000  101330.0000
101185.0000  101297.0000
101135.0000  101240.0000
101170.0000  101250.0000
101240.0000  101297.0000
101165.0000  101205.0000
101200.0000  101240.0000
101297.0000  101330.0000
101347.0000  101377.0000
101377.0000  101395.0000
101405.0000  101395.0000
101382.0000  101375.0000
101320.0000  101330.0000
101275.0000  101317.0000
101297.0000  101360.0000
101280.0000  101342.0000
101262.0000  101327.0000
101282.0000  101345.0000
101280.0000  101335.0000
101282.0000  101302.0000
101312.0000  101287.0000
101317.0000  101267.0000
101262.0000  101212.0000
101250.0000  101197.0000
101242.0000  101185.0000
101187.0000  101130.0000
101167.0000  101100.0000
101145.0000  101052.0000
101060.0000  100982.0000
101017.0000  100985.0000
101000.0000  100957.0000
100945.0000  100892.0000
100930.0000  100887.0000
100975.0000  100982.0000
100957.0000  100975.0000
100915.0000  100950.0000
100865.0000  100920.0000
100900.0000  100955.0000
101000.0000  101002.0000
100980.0000  100940.0000
100892.0000  100792.0000
100920.0000  100820.0000
100987.0000  100937.0000
100930.0000  100942.0000
100920.0000  100885.0000
100880.0000  100770.0000
100792.0000  100790.0000
100895.0000  100950.0000
101152.0000  101160.0000
101202.0000  101232.0000
101122.0000  101165.0000
101125.0000  101145.0000
101202.0000  101200.0000
101250.0000  101255.0000
101205.0000  101225.0000
101145.0000  101167.0000
101165.0000  101182.0000
101175.0000  101187.0000
101122.0000  101155.0000
101057.0000  101100.0000
100977.0000  101022.0000
100952.0000  100987.0000
100952.0000  100977.0000
100937.0000  100955.0000
100920.0000  100897.0000
100872.0000  100825.0000
100837.0000  100802.0000
100840.0000  100792.0000
100860.0000  100790.0000
100857.0000  100815.0000
100852.0000  100850.0000
100880.0000  100870.0000
100932.0000  100902.0000
100920.0000  100897.0000
100932.0000  100895.0000
101000.0000  100932.0000
100967.0000  100920.0000
100915.0000  100890.0000
100915.0000  100912.0000
100945.0000  100967.0000
100945.0000  100962.0000
100897.0000  100902.0000
100880.0000  100882.0000
100875.0000  100880.0000
100855.0000  100872.0000
100847.0000  100872.0000
100842.0000  100867.0000
100817.0000  100830.0000
100810.0000  100810.0000
100845.0000  100835.0000
100827.0000  100802.0000
100817.0000  100787.0000
100817.0000  100800.0000
100787.0000  100775.0000
100825.0000  100795.0000
100857.0000  100822.0000
100827.0000  100807.0000
100835.0000  100827.0000
100825.0000  100812.0000
100820.0000  100800.0000
100840.0000  100847.0000
100857.0000  100870.0000
100882.0000  100887.0000
100920.0000  100910.0000
100955.0000  100915.0000
100995.0000  100937.0000
101032.0000  100972.0000
101047.0000  100985.0000
101065.0000  100995.0000
101090.0000  101030.0000
101100.0000  101052.0000
101112.0000  101065.0000
101127.0000  101102.0000
101117.0000  101120.0000
101132.0000  101135.0000
101155.0000  101127.0000
101172.0000  101110.0000
101200.0000  101120.0000
101212.0000  101137.0000
101230.0000  101192.0000
101240.0000  101227.0000
101227.0000  101225.0000
101250.0000  101257.0000
101257.0000  101265.0000
101262.0000  101287.0000
101242.0000  101285.0000
101195.0000  101242.0000
101212.0000  101277.0000
101237.0000  101320.0000
101245.0000  101337.0000
101255.0000  101337.0000
101245.0000  101305.0000
101250.0000  101305.0000
101265.0000  101337.0000
101275.0000  101367.0000
101257.0000  101362.0000
101235.0000  101332.0000
101255.0000  101335.0000
101277.0000  101360.0000
101287.0000  101385.0000
101292.0000  101395.0000
101265.0000  101362.0000
101255.0000  101375.0000
101232.0000  101360.0000
101192.0000  101327.0000
101227.0000  101355.0000
101185.0000  101280.0000
101415.0000  101490.0000
101277.0000  101350.0000
101142.0000  101207.0000
101155.0000  101207.0000
101295.0000  101332.0000
101347.0000  101387.0000
101337.0000  101365.0000
101302.0000  101315.0000
101307.0000  101322.0000
101310.0000  101332.0000
101215.0000  101247.0000
101190.0000  101232.0000
101215.0000  101267.0000
101195.0000  101270.0000
101192.0000  101270.0000
101210.0000  101265.0000
101232.0000  101245.0000
101230.0000  101210.0000
101260.0000  101227.0000
101262.0000  101215.0000
101225.0000  101167.0000
101205.0000  101155.0000
101172.0000  101130.0000
101142.0000  101102.0000
101122.0000  101082.0000
101082.0000  101062.0000
101045.0000  101052.0000
101042.0000  101030.0000
101020.0000  101007.0000
100985.0000  100990.0000
101022.0000  101017.0000
101002.0000  101010.0000
100970.0000  100992.0000
100962.0000  101012.0000
100980.0000  101045.0000
101020.0000  101055.0000
100980.0000  100987.0000
100952.0000  100932.0000
100930.0000  100900.0000
100940.0000  100947.0000
100970.0000  101002.0000
101110.0000  101045.0000
101190.0000  101017.0000
100980.0000  100945.0000
100977.0000  101060.0000
101132.0000  101157.0000
101070.0000  101102.0000
101040.0000  101100.0000
101135.0000  101197.0000
101172.0000  101245.0000
101172.0000  101245.0000
101227.0000  101280.0000
101202.0000  101260.0000
101130.0000  101192.0000
101055.0000  101100.0000
101025.0000  101062.0000
101065.0000  101105.0000
101065.0000  101087.0000
100992.0000  101000.0000
100907.0000  100902.0000
100890.0000  100872.0000
100935.0000  100895.0000
100955.0000  100917.0000
100897.0000  100887.0000
100852.0000  100830.0000
100890.0000  100835.0000
100917.0000  100882.0000
100902.0000  100910.0000
100890.0000  100887.0000
100930.0000  100907.0000
100930.0000  100920.0000
100905.0000  100895.0000
100942.0000  100895.0000
100935.0000  100885.0000
100960.0000  100920.0000
100970.0000  100950.0000
101030.0000  101045.0000
100927.0000  100950.0000
100900.0000  100912.0000
100852.0000  100867.0000
100837.0000  100847.0000
100830.0000  100840.0000
100832.0000  100840.0000
100805.0000  100805.0000
100795.0000  100777.0000
100807.0000  100775.0000
100775.0000  100740.0000
100765.0000  100722.0000
100810.0000  100765.0000
100807.0000  100782.0000
100792.0000  100777.0000
100812.0000  100782.0000
100807.0000  100755.0000
100840.0000  100780.0000
100857.0000  100800.0000
100815.0000  100760.0000
100820.0000  100770.0000
100832.0000  100805.0000
100840.0000  100835.0000
100867.0000  100857.0000
100885.0000  100860.0000
100930.0000  100880.0000
100962.0000  100897.0000
100980.0000  100925.0000
101005.0000  100962.0000
101032.0000  100992.0000
101040.0000  101015.0000
101037.0000  101025.0000
101062.0000  101050.0000
101067.0000  101075.0000
101067.0000  101090.0000
101085.0000  101105.0000
101102.0000  101105.0000
101130.0000  101105.0000
101155.0000  101105.0000
101182.0000  101122.0000
101197.0000  101165.0000
101190.0000  101185.0000
101187.0000  101210.0000
101212.0000  101250.0000
101235.0000  101257.0000
101240.0000  101277.0000
101240.0000  101295.0000
101242.0000  101300.0000
101242.0000  101305.0000
101220.0000  101295.0000
101222.0000  101307.0000
101232.0000  101320.0000
101245.0000  101325.0000
101250.0000  101342.0000
101212.0000  101325.0000
101197.0000  101312.0000
101202.0000  101325.0000
101230.0000  101340.0000
101272.0000  101375.0000
101290.0000  101390.0000
101285.0000  101392.0000
101270.0000  101382.0000
101257.0000  101367.0000
101252.0000  101355.0000
101220.0000  101337.0000
101217.0000  101345.0000
101195.0000  101300.0000
101307.0000  101360.0000
101305.0000  101352.0000
101195.0000  101260.0000
101187.0000  101267.0000
101195.0000  101260.0000
101235.0000  101280.0000
101237.0000  101280.0000
101290.0000  101307.0000
101285.0000  101285.0000
101262.0000  101275.0000
101247.0000  101260.0000
101225.0000  101237.0000
101157.0000  101172.0000
101145.0000  101180.0000
101162.0000  101225.0000
101165.0000  101225.0000
101162.0000  101200.0000
101200.0000  101227.0000
101202.0000  101222.0000
101195.0000  101202.0000
101232.0000  101220.0000
101225.0000  101190.0000
101202.0000  101167.0000
101187.0000  101175.0000
101160.0000  101157.0000
101145.0000  101135.0000
101135.0000  101120.0000
101107.0000  101097.0000
101082.0000  101067.0000
101070.0000  101067.0000
101042.0000  101047.0000
101057.0000  101052.0000
101037.0000  101057.0000
101005.0000  101027.0000
100970.0000  100997.0000
100960.0000  101010.0000
101032.0000  101072.0000
100980.0000  101015.0000
100952.0000  101015.0000
100960.0000  100995.0000
100965.0000  100980.0000
101020.0000  101010.0000
101190.0000  101125.0000
101332.0000  101192.0000
101150.0000  101080.0000
101180.0000  101225.0000
101217.0000  101270.0000
101065.0000  101077.0000
101092.0000  101112.0000
101177.0000  101237.0000
101210.0000  101292.0000
101152.0000  101242.0000
101132.0000  101192.0000
101130.0000  101177.0000
101147.0000  101182.0000
101130.0000  101135.0000
101057.0000  101052.0000
100990.0000  100985.0000
100965.0000  100957.0000
100967.0000  100957.0000
100940.0000  100930.0000
100890.0000  100877.0000
100830.0000  100807.0000
100800.0000  100790.0000
100780.0000  100795.0000
100770.0000  100782.0000
100800.0000  100785.0000
100802.0000  100797.0000
100805.0000  100822.0000
100835.0000  100835.0000
100895.0000  100857.0000
100942.0000  100910.0000
100937.0000  100927.0000
100935.0000  100932.0000
100925.0000  100932.0000
100937.0000  100925.0000
100987.0000  100957.0000
100967.0000  100982.0000
100875.0000  100925.0000
100875.0000  100925.0000
100835.0000  100880.0000
100797.0000  100812.0000
100797.0000  100792.0000
100812.0000  100792.0000
100817.0000  100802.0000
100805.0000  100792.0000
100797.0000  100765.0000
100780.0000  100737.0000
100790.0000  100745.0000
100780.0000  100737.0000
100770.0000  100730.0000
100800.0000  100765.0000
100805.0000  100765.0000
100805.0000  100750.0000
100852.0000  100772.0000
100847.0000  100765.0000
100827.0000  100767.0000
100830.0000  100780.0000
100822.0000  100782.0000
100872.0000  100840.0000
100915.0000  100885.0000
100920.0000  100882.0000
100950.0000  100895.0000
100965.0000  100907.0000
100975.0000  100925.0000
100970.0000  100940.0000
100962.0000  100935.0000
100962.0000  100942.0000
100987.0000  100975.0000
101010.0000  101010.0000
101007.0000  101020.0000
101035.0000  101050.0000
101057.0000  101070.0000
101050.0000  101075.0000
101072.0000  101087.0000
101092.0000  101085.0000
101115.0000  101105.0000
101125.0000  101122.0000
101142.0000  101172.0000
101165.0000  101220.0000
101155.0000  101197.0000
101177.0000  101210.0000
101212.0000  101245.0000
101230.0000  101270.0000
101240.0000  101290.0000
101217.0000  101270.0000
101210.0000  101272.0000
101232.0000  101317.0000
101245.0000  101342.0000
101230.0000  101347.0000
101205.0000  101350.0000
101200.0000  101360.0000
101232.0000  101395.0000
101252.0000  101407.0000
101260.0000  101402.0000
101267.0000  101402.0000
101265.0000  101407.0000
101267.0000  101412.0000
101247.0000  101400.0000
101255.0000  101382.0000
101247.0000  101357.0000
101237.0000  101350.0000
101247.0000  101355.0000
101270.0000  101345.0000
101402.0000  101432.0000
101225.0000  101235.0000
101217.0000  101242.0000
101175.0000  101225.0000
101170.0000  101222.0000
101202.0000  101242.0000
101197.0000  101227.0000
101205.0000  101217.0000
101237.0000  101250.0000
101235.0000  101262.0000
101185.0000  101217.0000
101180.0000  101202.0000
101177.0000  101195.0000
101140.0000  101175.0000
101107.0000  101157.0000
101155.0000  101187.0000
101182.0000  101187.0000
101175.0000  101187.0000
101190.0000  101200.0000
101172.0000  101172.0000
101182.0000  101167.0000
101202.0000  101167.0000
101180.0000  101192.0000
101150.0000  101210.0000
101152.0000  101182.0000
101162.0000  101160.0000
101147.0000  101142.0000
101140.0000  101132.0000
101112.0000  101095.0000
101085.0000  101062.0000
101077.0000  101062.0000
101082.0000  101080.0000
101042.0000  101077.0000
101030.0000  101077.0000
100992.0000  101042.0000
100967.0000  101035.0000
101050.0000  101107.0000
101050.0000  101110.0000
100980.0000  101065.0000
100995.0000  101037.0000
101045.0000  101045.0000
101090.0000  101077.0000
101222.0000  101240.0000
101352.0000  101377.0000
101230.0000  101200.0000
101272.0000  101277.0000
101207.0000  101282.0000
101132.0000  101157.0000
101177.0000  101185.0000
101172.0000  101215.0000
101175.0000  101222.0000
101217.0000  101252.0000
101225.0000  101247.0000
101162.0000  101170.0000
101107.0000  101092.0000
101057.0000  101025.0000
101050.0000  101015.0000
101027.0000  100995.0000
100947.0000  100922.0000
100862.0000  100850.0000
100817.0000  100817.0000
100855.0000  100847.0000
100860.0000  100870.0000
100825.0000  100850.0000
100807.0000  100817.0000
100815.0000  100825.0000
100847.0000  100867.0000
100860.0000  100892.0000
100850.0000  100890.0000
100860.0000  100870.0000
100892.0000  100885.0000
100900.0000  100892.0000
100920.0000  100925.0000
100895.0000  100912.0000
100885.0000  100915.0000
100905.0000  100900.0000
100945.0000  100907.0000
100932.0000  100930.0000
100882.0000  100912.0000
100925.0000  100960.0000
100842.0000  100882.0000
100802.0000  100820.0000
100802.0000  100800.0000
100810.0000  100777.0000
100807.0000  100780.0000
100805.0000  100807.0000
100822.0000  100830.0000
100827.0000  100812.0000
100780.0000  100747.0000
100780.0000  100735.0000
100817.0000  100760.0000
100807.0000  100755.0000
100785.0000  100740.0000
100815.0000  100775.0000
100827.0000  100770.0000
100832.0000  100752.0000
100840.0000  100780.0000
100810.0000  100767.0000
100825.0000  100772.0000
100865.0000  100807.0000
100867.0000  100822.0000
100895.0000  100857.0000
100932.0000  100895.0000
100957.0000  100915.0000
100987.0000  100947.0000
100980.0000  100952.0000
100980.0000  100947.0000
100987.0000  100945.0000
100987.0000  100942.0000
101017.0000  100977.0000
101040.0000  101015.0000
101052.0000  101032.0000
101040.0000  101025.0000
101035.0000  101032.0000
101040.0000  101055.0000
101040.0000  101057.0000
101065.0000  101097.0000
101077.0000  101122.0000
101100.0000  101160.0000
101125.0000  101187.0000
101137.0000  101182.0000
101195.0000  101222.0000
101222.0000  101240.0000
101222.0000  101252.0000
101210.0000  101262.0000
101200.0000  101270.0000
101222.0000  101312.0000
101212.0000  101325.0000
101202.0000  101335.0000
101195.0000  101350.0000
101190.0000  101372.0000
101212.0000  101417.0000
101220.0000  101432.0000
101210.0000  101405.0000
101225.0000  101395.0000
101230.0000  101397.0000
101242.0000  101407.0000
101260.0000  101435.0000
101245.0000  101412.0000
101255.0000  101405.0000
101252.0000  101390.0000
101247.0000  101380.0000
101265.0000  101380.0000
101312.0000  101402.0000
101335.0000  101365.0000
101225.0000  101200.0000
101207.0000  101185.0000
101172.0000  101185.0000
101145.0000  101162.0000
101152.0000  101175.0000
101252.0000  101260.0000
101237.0000  101225.0000
101182.0000  101195.0000
101202.0000  101247.0000
101207.0000  101245.0000
101177.0000  101197.0000
101147.0000  101165.0000
101145.0000  101165.0000
101095.0000  101112.0000
101117.0000  101120.0000
101170.0000  101157.0000
101145.0000  101135.0000
101152.0000  101150.0000
101157.0000  101175.0000
101165.0000  101177.0000
101185.0000  101190.0000
101172.0000  101227.0000
101162.0000  101242.0000
101175.0000  101207.0000
101190.0000  101182.0000
101177.0000  101162.0000
101172.0000  101160.0000
101150.0000  101137.0000
101132.0000  101105.0000
101127.0000  101105.0000
101105.0000  101115.0000
101057.0000  101095.0000
101035.0000  101102.0000
101052.0000  101112.0000
101030.0000  101077.0000
101027.0000  101060.0000
101112.0000  101145.0000
101100.0000  101150.0000
101087.0000  101137.0000
101097.0000  101135.0000
101110.0000  101145.0000
101177.0000  101230.0000
101285.0000  101357.0000
101285.0000  101305.0000
101285.0000  101310.0000
101152.0000  101205.0000
101117.0000  101155.0000
101172.0000  101197.0000
101217.0000  101242.0000
101185.0000  101192.0000
101165.0000  101160.0000
101165.0000  101145.0000
101155.0000  101112.0000
101137.0000  101095.0000
101050.0000  101002.0000
100977.0000  100930.0000
100952.0000  100907.0000
100927.0000  100892.0000
100870.0000  100847.0000
100780.0000  100767.0000
100722.0000  100705.0000
100685.0000  100695.0000
100697.0000  100722.0000
100737.0000  100750.0000
100757.0000  100785.0000
100765.0000  100832.0000
100775.0000  100867.0000
100762.0000  100850.0000
100752.0000  100817.0000
100772.0000  100840.0000
100802.0000  100857.0000
100850.0000  100875.0000
100892.0000  100907.0000
100892.0000  100912.0000
100905.0000  100905.0000
100910.0000  100900.0000
100875.0000  100882.0000
100850.0000  100865.0000
100847.0000  100867.0000
100810.0000  100820.0000
100807.0000  100802.0000
100820.0000  100792.0000
100820.0000  100772.0000
100812.0000  100767.0000
100805.0000  100782.0000
100885.0000  100857.0000
100942.0000  100890.0000
100955.0000  100895.0000
100907.0000  100855.0000
100795.0000  100745.0000
100792.0000  100732.0000
100795.0000  100730.0000
100790.0000  100747.0000
100782.0000  100752.0000
100820.0000  100790.0000
100847.0000  100817.0000
100840.0000  100807.0000
100867.0000  100840.0000
100862.0000  100837.0000
100877.0000  100857.0000
100915.0000  100915.0000
100930.0000  100925.0000
100942.0000  100930.0000
100960.0000  100950.0000
100970.0000  100940.0000
100997.0000  100940.0000
101017.0000  100952.0000
101030.0000  100957.0000
101047.0000  100982.0000
101042.0000  100992.0000
101027.0000  100980.0000
101037.0000  100995.0000
101060.0000  101037.0000
101062.0000  101067.0000
101042.0000  101067.0000
101037.0000  101077.0000
101045.0000  101105.0000
101087.0000  101137.0000
101117.0000  101162.0000
101132.0000  101175.0000
101147.0000  101182.0000
101145.0000  101187.0000
101197.0000  101247.0000
101217.0000  101282.0000
101207.0000  101292.0000
101197.0000  101317.0000
101182.0000  101325.0000
101222.0000  101377.0000
101235.0000  101405.0000
101240.0000  101435.0000
101237.0000  101465.0000
101217.0000  101455.0000
101242.0000  101452.0000
101260.0000  101465.0000
101267.0000  101475.0000
101285.0000  101472.0000
101300.0000  101475.0000
101287.0000  101455.0000
101295.0000  101452.0000
101290.0000  101447.0000
101272.0000  101410.0000
101267.0000  101405.0000
101320.0000  101435.0000
101365.0000  101390.0000
101237.0000  101202.0000
101182.0000  101150.0000
101165.0000  101157.0000
101230.0000  101227.0000
101147.0000  101152.0000
101180.0000  101167.0000
101242.0000  101217.0000
101222.0000  101225.0000
101172.0000  101207.0000
101192.0000  101227.0000
101215.0000  101225.0000
101182.0000  101172.0000
101160.0000  101150.0000
101152.0000  101142.0000
101145.0000  101145.0000
101155.0000  101140.0000
101165.0000  101135.0000
101150.0000  101140.0000
101127.0000  101160.0000
101145.0000  101192.0000
101167.0000  101205.0000
101172.0000  101222.0000
101192.0000  101232.0000
101190.0000  101202.0000
101200.0000  101192.0000
101225.0000  101210.0000
101195.0000  101192.0000
101150.0000  101160.0000
101137.0000  101140.0000
101127.0000  101125.0000
101152.0000  101192.0000
101100.0000  101180.0000
101055.0000  101147.0000
101077.0000  101140.0000
101072.0000  101107.0000
101070.0000  101100.0000
101155.0000  101172.0000
101207.0000  101215.0000
101192.0000  101215.0000
101185.0000  101240.0000
101155.0000  101225.0000
101165.0000  101232.0000
101220.0000  101275.0000
101285.0000  101320.0000
101257.0000  101295.0000
101095.0000  101127.0000
101075.0000  101115.0000
101105.0000  101160.0000
101157.0000  101197.0000
101180.0000  101182.0000
101187.0000  101165.0000
101155.0000  101110.0000
101107.0000  101040.0000
101085.0000  101020.0000
101047.0000  100977.0000
100987.0000  100895.0000
100895.0000  100797.0000
100792.0000  100702.0000
100712.0000  100642.0000
100690.0000  100620.0000
100677.0000  100612.0000
100657.0000  100630.0000
100672.0000  100687.0000
100715.0000  100760.0000
100745.0000  100822.0000
100740.0000  100857.0000
100732.0000  100877.0000
100735.0000  100862.0000
100737.0000  100830.0000
100747.0000  100835.0000
100750.0000  100830.0000
100795.0000  100822.0000
100842.0000  100850.0000
100855.0000  100860.0000
100850.0000  100842.0000
100835.0000  100835.0000
100810.0000  100830.0000
100820.0000  100837.0000
100802.0000  100825.0000
100782.0000  100787.0000
100800.0000  100797.0000
100810.0000  100800.0000
100837.0000  100797.0000
100860.0000  100797.0000
100840.0000  100765.0000
100822.0000  100725.0000
100827.0000  100705.0000
100857.0000  100740.0000
100930.0000  100842.0000
100832.0000  100777.0000
100780.0000  100702.0000
100817.0000  100712.0000
100805.0000  100720.0000
100795.0000  100747.0000
100787.0000  100772.0000
100782.0000  100780.0000
100817.0000  100815.0000
100832.0000  100847.0000
100827.0000  100860.0000
100877.0000  100920.0000
100882.0000  100935.0000
100895.0000  100932.0000
100945.0000  100960.0000
100962.0000  100972.0000
101005.0000  100982.0000
101025.0000  100982.0000
101037.0000  101000.0000
101082.0000  101015.0000
101090.0000  101025.0000
101075.0000  101035.0000
101082.0000  101027.0000
101090.0000  101017.0000
101070.0000  101010.0000
101055.0000  101027.0000
101057.0000  101062.0000
101052.0000  101080.0000
101065.0000  101100.0000
101102.0000  101127.0000
101110.0000  101137.0000
101110.0000  101152.0000
101117.0000  101182.0000
101127.0000  101222.0000
101157.0000  101245.0000
101162.0000  101235.0000
101187.0000  101275.0000
101227.0000  101332.0000
101262.0000  101380.0000
101265.0000  101415.0000
101220.0000  101390.0000
101237.0000  101435.0000
101245.0000  101477.0000
101267.0000  101502.0000
101297.0000  101507.0000
101242.0000  101462.0000
101250.0000  101477.0000
101282.0000  101477.0000
101310.0000  101482.0000
101332.0000  101482.0000
101322.0000  101460.0000
101307.0000  101447.0000
101262.0000  101392.0000
101300.0000  101425.0000
101252.0000  101367.0000
101530.0000  101587.0000
101200.0000  101140.0000
101170.0000  101117.0000
101100.0000  101072.0000
101105.0000  101077.0000
101210.0000  101182.0000
101192.0000  101155.0000
101157.0000  101122.0000
101217.0000  101220.0000
101250.0000  101277.0000
101235.0000  101257.0000
101250.0000  101240.0000
101257.0000  101235.0000
101205.0000  101197.0000
101190.0000  101202.0000
101230.0000  101237.0000
101242.0000  101237.0000
101192.0000  101172.0000
101162.0000  101157.0000
101142.0000  101187.0000
101170.0000  101225.0000
101190.0000  101235.0000
101197.0000  101242.0000
101215.0000  101237.0000
101220.0000  101225.0000
101222.0000  101215.0000
101225.0000  101230.0000
101210.0000  101232.0000
101187.0000  101220.0000
101190.0000  101212.0000
101172.0000  101185.0000
101140.0000  101220.0000
101100.0000  101215.0000
101090.0000  101197.0000
101090.0000  101165.0000
101080.0000  101125.0000
101095.0000  101130.0000
101172.0000  101207.0000
101265.0000  101265.0000
101232.0000  101215.0000
101225.0000  101235.0000
101202.0000  101247.0000
101217.0000  101277.0000
101257.0000  101287.0000
101247.0000  101267.0000
101167.0000  101192.0000
101027.0000  101057.0000
101012.0000  101070.0000
101050.0000  101127.0000
101057.0000  101120.0000
101097.0000  101110.0000
101152.0000  101130.0000
101172.0000  101115.0000
101142.0000  101062.0000
101055.0000  100950.0000
100950.0000  100820.0000
100915.0000  100765.0000
100900.0000  100747.0000
100792.0000  100672.0000
100602.0000  100500.0000
100475.0000  100350.0000
100442.0000  100320.0000
100497.0000  100425.0000
100570.0000  100570.0000
100605.0000  100667.0000
100650.0000  100740.0000
100667.0000  100797.0000
100667.0000  100842.0000
100680.0000  100832.0000
100695.0000  100780.0000
100695.0000  100740.0000
100665.0000  100720.0000
100680.0000  100720.0000
100732.0000  100750.0000
100767.0000  100762.0000
100787.0000  100762.0000
100780.0000  100777.0000
100755.0000  100775.0000
100735.0000  100765.0000
100740.0000  100767.0000
100765.0000  100782.0000
100782.0000  100810.0000
100790.0000  100795.0000
100832.0000  100787.0000
100850.0000  100767.0000
100830.0000  100722.0000
100837.0000  100702.0000
100840.0000  100692.0000
100817.0000  100682.0000
100770.0000  100662.0000
100792.0000  100695.0000
100817.0000  100692.0000
100812.0000  100682.0000
100810.0000  100710.0000
100822.0000  100755.0000
100780.0000  100750.0000
100755.0000  100752.0000
100790.0000  100815.0000
100810.0000  100870.0000
100845.0000  100910.0000
100877.0000  100952.0000
100865.0000  100955.0000
100910.0000  100970.0000
100947.0000  100977.0000
100957.0000  100977.0000
101015.0000  101012.0000
101035.0000  101035.0000
101052.0000  101065.0000
101070.0000  101040.0000
101070.0000  101007.0000
101095.0000  101055.0000
101122.0000  101065.0000
101145.0000  101035.0000
101157.0000  101040.0000
101145.0000  101070.0000
101120.0000  101100.0000
101105.0000  101102.0000
101110.0000  101110.0000
101107.0000  101117.0000
101100.0000  101132.0000
101117.0000  101160.0000
101142.0000  101212.0000
101165.0000  101267.0000
101190.0000  101285.0000
101230.0000  101302.0000
101272.0000  101355.0000
101280.0000  101375.0000
101295.0000  101402.0000
101295.0000  101427.0000
101290.0000  101452.0000
101315.0000  101517.0000
101282.0000  101510.0000
101285.0000  101515.0000
101312.0000  101520.0000
101320.0000  101520.0000
101370.0000  101587.0000
101355.0000  101562.0000
101362.0000  101547.0000
101380.0000  101542.0000
101357.0000  101500.0000
101362.0000  101495.0000
101280.0000  101385.0000
101312.0000  101402.0000
101220.0000  101315.0000
101552.0000  101662.0000
101380.0000  101347.0000
101177.0000  101102.0000
101237.0000  101215.0000
101107.0000  101077.0000
101092.0000  101047.0000
101187.0000  101120.0000
101192.0000  101120.0000
101185.0000  101140.0000
101272.0000  101257.0000
101280.0000  101257.0000
101240.0000  101212.0000
101277.0000  101270.0000
101272.0000  101297.0000
101275.0000  101300.0000
101312.0000  101315.0000
101275.0000  101277.0000
101250.0000  101240.0000
101247.0000  101232.0000
101242.0000  101260.0000
101242.0000  101282.0000
101240.0000  101275.0000
101257.0000  101282.0000
101250.0000  101262.0000
101265.0000  101267.0000
101275.0000  101267.0000
101252.0000  101260.0000
101255.0000  101280.0000
101215.0000  101265.0000
101192.0000  101260.0000
101187.0000  101250.0000
101205.0000  101322.0000
101172.0000  101307.0000
101150.0000  101275.0000
101137.0000  101225.0000
101162.0000  101195.0000
101125.0000  101137.0000
101270.0000  101305.0000
101312.0000  101345.0000
101222.0000  101192.0000
101192.0000  101152.0000
101182.0000  101162.0000
101222.0000  101192.0000
101192.0000  101137.0000
101120.0000  101080.0000
101095.0000  101065.0000
101015.0000  101005.0000
100900.0000  100940.0000
100920.0000  101007.0000
101042.0000  101130.0000
101127.0000  101182.0000
101117.0000  101127.0000
101067.0000  101030.0000
101077.0000  100992.0000
101072.0000  100952.0000
100992.0000  100845.0000
100890.0000  100727.0000
100792.0000  100630.0000
100647.0000  100525.0000
100470.0000  100360.0000
100365.0000  100202.0000
100320.0000  100157.0000
100355.0000  100280.0000
100457.0000  100492.0000
100547.0000  100642.0000
100612.0000  100720.0000
100632.0000  100757.0000
100632.0000  100782.0000
100650.0000  100785.0000
100672.0000  100742.0000
100672.0000  100677.0000
100620.0000  100647.0000
100575.0000  100650.0000
100602.0000  100662.0000
100657.0000  100657.0000
100705.0000  100672.0000
100725.0000  100705.0000
100720.0000  100722.0000
100702.0000  100720.0000
100697.0000  100725.0000
100722.0000  100737.0000
100740.0000  100745.0000
100770.0000  100745.0000
100810.0000  100737.0000
100815.0000  100705.0000
100812.0000  100677.0000
100820.0000  100667.0000
100807.0000  100645.0000
100797.0000  100647.0000
100790.0000  100665.0000
100787.0000  100665.0000
100812.0000  100652.0000
100815.0000  100667.0000
100820.0000  100712.0000
100807.0000  100725.0000
100772.0000  100720.0000
100732.0000  100725.0000
100705.0000  100750.0000
100740.0000  100825.0000
100807.0000  100897.0000
100830.0000  100932.0000
100872.0000  100980.0000
100932.0000  101015.0000
100950.0000  101015.0000
101000.0000  101050.0000
101030.0000  101072.0000
101037.0000  101072.0000
101072.0000  101107.0000
101085.0000  101067.0000
101117.0000  101037.0000
101165.0000  101105.0000
101170.0000  101122.0000
101182.0000  101092.0000
101207.0000  101092.0000
101212.0000  101127.0000
101197.0000  101155.0000
101200.0000  101180.0000
101190.0000  101180.0000
101157.0000  101185.0000
101160.0000  101217.0000
101175.0000  101240.0000
101182.0000  101247.0000
101197.0000  101285.0000
101237.0000  101342.0000
101280.0000  101387.0000
101295.0000  101392.0000
101312.0000  101410.0000
101340.0000  101460.0000
101357.0000  101495.0000
101370.0000  101522.0000
101357.0000  101550.0000
101342.0000  101555.0000
101372.0000  101587.0000
101392.0000  101587.0000
101417.0000  101595.0000
101420.0000  101605.0000
101372.0000  101562.0000
101390.0000  101590.0000
101397.0000  101592.0000
101390.0000  101565.0000
101430.0000  101575.0000
101367.0000  101472.0000
101340.0000  101407.0000
101357.0000  101432.0000
101307.0000  101382.0000
101617.0000  101602.0000
101265.0000  101172.0000
101110.0000  101080.0000
101202.0000  101190.0000
101040.0000  101017.0000
101030.0000  101002.0000
101175.0000  101130.0000
101225.0000  101177.0000
101275.0000  101222.0000
101315.0000  101257.0000
101277.0000  101245.0000
101300.0000  101320.0000
101337.0000  101390.0000
101382.0000  101417.0000
101395.0000  101405.0000
101337.0000  101345.0000
101307.0000  101305.0000
101307.0000  101277.0000
101312.0000  101292.0000
101310.0000  101315.0000
101300.0000  101312.0000
101320.0000  101322.0000
101312.0000  101302.0000
101297.0000  101290.0000
101300.0000  101302.0000
101285.0000  101300.0000
101302.0000  101335.0000
101255.0000  101327.0000
101217.0000  101322.0000
101232.0000  101337.0000
101247.0000  101400.0000
101237.0000  101412.0000
101200.0000  101377.0000
101162.0000  101302.0000
101190.0000  101257.0000
101150.0000  101165.0000
101205.0000  101237.0000
101110.0000  101162.0000
101045.0000  101040.0000
101035.0000  100992.0000
101032.0000  100992.0000
101082.0000  100982.0000
101087.0000  100932.0000
101065.0000  100905.0000
101022.0000  100890.0000
100977.0000  100895.0000
100870.0000  100875.0000
100840.0000  100937.0000
100960.0000  101085.0000
101137.0000  101215.0000
101170.0000  101222.0000
101125.0000  101120.0000
101090.0000  100995.0000
101050.0000  100922.0000
100990.0000  100872.0000
100955.0000  100840.0000
100897.0000  100792.0000
100735.0000  100650.0000
100522.0000  100422.0000
100392.0000  100212.0000
100360.0000  100162.0000
100380.0000  100282.0000
100455.0000  100485.0000
100557.0000  100660.0000
100642.0000  100760.0000
100692.0000  100800.0000
100710.0000  100815.0000
100707.0000  100807.0000
100682.0000  100752.0000
100610.0000  100647.0000
100495.0000  100570.0000
100410.0000  100547.0000
100430.0000  100522.0000
100505.0000  100505.0000
100585.0000  100537.0000
100632.0000  100585.0000
100647.0000  100620.0000
100602.0000  100605.0000
100567.0000  100577.0000
100615.0000  100620.0000
100705.0000  100695.0000
100752.0000  100697.0000
100762.0000  100655.0000
100790.0000  100650.0000
100777.0000  100635.0000
100777.0000  100625.0000
100822.0000  100645.0000
100852.0000  100660.0000
100847.0000  100667.0000
100832.0000  100660.0000
100840.0000  100650.0000
100817.0000  100645.0000
100795.0000  100690.0000
100790.0000  100727.0000
100792.0000  100742.0000
100772.0000  100725.0000
100735.0000  100717.0000
100755.0000  100780.0000
100782.0000  100827.0000
100790.0000  100860.0000
100835.0000  100927.0000
100880.0000  100977.0000
100942.0000  101042.0000
101030.0000  101122.0000
101070.0000  101147.0000
101117.0000  101177.0000
101160.0000  101212.0000
101160.0000  101172.0000
101205.0000  101142.0000
101240.0000  101170.0000
101255.0000  101207.0000
101267.0000  101202.0000
101255.0000  101182.0000
101277.0000  101240.0000
101320.0000  101302.0000
101337.0000  101320.0000
101312.0000  101300.0000
101277.0000  101300.0000
101277.0000  101340.0000
101297.0000  101355.0000
101342.0000  101370.0000
101372.0000  101405.0000
101387.0000  101445.0000
101382.0000  101465.0000
101387.0000  101467.0000
101435.0000  101500.0000
101437.0000  101527.0000
101435.0000  101555.0000
101450.0000  101580.0000
101450.0000  101605.0000
101477.0000  101645.0000
101485.0000  101642.0000
101480.0000  101620.0000
101505.0000  101640.0000
101505.0000  101645.0000
101512.0000  101670.0000
101512.0000  101697.0000
101502.0000  101692.0000
101522.0000  101697.0000
101487.0000  101645.0000
101462.0000  101590.0000
101410.0000  101500.0000
101347.0000  101415.0000
101325.0000  101390.0000
101280.0000  101302.0000
101690.0000  101640.0000
101677.0000  101647.0000
101142.0000  101167.0000
101160.0000  101195.0000
101015.0000  101075.0000
101062.0000  101122.0000
101207.0000  101227.0000
101262.0000  101235.0000
101320.0000  101272.0000
101350.0000  101337.0000
101380.0000  101432.0000
101415.0000  101482.0000
101470.0000  101522.0000
101485.0000  101527.0000
101450.0000  101472.0000
101407.0000  101405.0000
101425.0000  101395.0000
101420.0000  101387.0000
101412.0000  101405.0000
101400.0000  101397.0000
101397.0000  101400.0000
101417.0000  101410.0000
101390.0000  101382.0000
101380.0000  101372.0000
101357.0000  101362.0000
101345.0000  101377.0000
101330.0000  101402.0000
101282.0000  101385.0000
101255.0000  101382.0000
101327.0000  101497.0000
101317.0000  101505.0000
101315.0000  101507.0000
101265.0000  101437.0000
101192.0000  101327.0000
101155.0000  101225.0000
101132.0000  101152.0000
100987.0000  101027.0000
100912.0000  100932.0000
100902.0000  100877.0000
100960.0000  100900.0000
101077.0000  100950.0000
101190.0000  100997.0000
101152.0000  100950.0000
100887.0000  100757.0000
100690.0000  100657.0000
100637.0000  100677.0000
100797.0000  100890.0000
101012.0000  101112.0000
101272.0000  101340.0000
101182.0000  101217.0000
101172.0000  101140.0000
101187.0000  101060.0000
101190.0000  101047.0000
101105.0000  101000.0000
101025.0000  100950.0000
100962.0000  100917.0000
100880.0000  100840.0000
100772.0000  100705.0000
100650.0000  100520.0000
100590.0000  100420.0000
100580.0000  100465.0000
100615.0000  100597.0000
100707.0000  100757.0000
100785.0000  100847.0000
100807.0000  100862.0000
100792.0000  100850.0000
100755.0000  100817.0000
100710.0000  100775.0000
100642.0000  100710.0000
100522.0000  100635.0000
100425.0000  100572.0000
100402.0000  100505.0000
100452.0000  100472.0000
100520.0000  100482.0000
100527.0000  100495.0000
100470.0000  100475.0000
100372.0000  100395.0000
100347.0000  100355.0000
100442.0000  100467.0000
100580.0000  100615.0000
100640.0000  100610.0000
100652.0000  100517.0000
100695.0000  100522.0000
100745.0000  100572.0000
100752.0000  100562.0000
100787.0000  100567.0000
100850.0000  100617.0000
100930.0000  100682.0000
100910.0000  100677.0000
100875.0000  100660.0000
100775.0000  100605.0000
100740.0000  100647.0000
100767.0000  100725.0000
100780.0000  100745.0000
100782.0000  100732.0000
100802.0000  100730.0000
100805.0000  100755.0000
100802.0000  100772.0000
100802.0000  100810.0000
100805.0000  100862.0000
100862.0000  100955.0000
100972.0000  101082.0000
101040.0000  101147.0000
101087.0000  101185.0000
101172.0000  101262.0000
101212.0000  101295.0000
101232.0000  101285.0000
101282.0000  101270.0000
101295.0000  101252.0000
101320.0000  101270.0000
101335.0000  101265.0000
101340.0000  101275.0000
101372.0000  101330.0000
101392.0000  101362.0000
101422.0000  101380.0000
101435.0000  101400.0000
101440.0000  101432.0000
101450.0000  101480.0000
101455.0000  101480.0000
101480.0000  101465.0000
101477.0000  101455.0000
101495.0000  101482.0000
101525.0000  101525.0000
101520.0000  101540.0000
101520.0000  101550.0000
101495.0000  101542.0000
101525.0000  101605.0000
101572.0000  101687.0000
101590.0000  101720.0000
101607.0000  101740.0000
101590.0000  101697.0000
101630.0000  101707.0000
101660.0000  101742.0000
101632.0000  101737.0000
101637.0000  101775.0000
101587.0000  101742.0000
101597.0000  101757.0000
101645.0000  101805.0000
101567.0000  101715.0000
101555.0000  101697.0000
101497.0000  101635.0000
101377.0000  101497.0000
101435.0000  101522.0000
101370.0000  101432.0000
101155.0000  101190.0000
101490.0000  101507.0000
101655.0000  101732.0000
101215.0000  101287.0000
101222.0000  101277.0000
101080.0000  101147.0000
101172.0000  101222.0000
101232.0000  101237.0000
101297.0000  101270.0000
101365.0000  101355.0000
101427.0000  101477.0000
101530.0000  101597.0000
101582.0000  101662.0000
101562.0000  101647.0000
101560.0000  101605.0000
101522.0000  101532.0000
101567.0000  101535.0000
101545.0000  101485.0000
101510.0000  101477.0000
101507.0000  101475.0000
101487.0000  101465.0000
101502.0000  101500.0000
101462.0000  101470.0000
101445.0000  101457.0000
101440.0000  101455.0000
101410.0000  101447.0000
101397.0000  101465.0000
101347.0000  101457.0000
101325.0000  101467.0000
101380.0000  101590.0000
101325.0000  101535.0000
101335.0000  101515.0000
101322.0000  101487.0000
101275.0000  101422.0000
101232.0000  101327.0000
101145.0000  101200.0000
100962.0000  101040.0000
100842.0000  100897.0000
100902.0000  100872.0000
101060.0000  100952.0000
101195.0000  101012.0000
101282.0000  101070.0000
101120.0000  100937.0000
100772.0000  100650.0000
100512.0000  100525.0000
100487.0000  100572.0000
100717.0000  100797.0000
101080.0000  101127.0000
101387.0000  101402.0000
101325.0000  101292.0000
101310.0000  101240.0000
101280.0000  101180.0000
101322.0000  101220.0000
101310.0000  101227.0000
101257.0000  101190.0000
101150.0000  101115.0000
101057.0000  101015.0000
101020.0000  100960.0000
100977.0000  100895.0000
100942.0000  100847.0000
100930.0000  100855.0000
100935.0000  100917.0000
100997.0000  101017.0000
101032.0000  101055.0000
101027.0000  101037.0000
101007.0000  101017.0000
100957.0000  100992.0000
100912.0000  100965.0000
100852.0000  100917.0000
100745.0000  100837.0000
100617.0000  100745.0000
100510.0000  100625.0000
100475.0000  100530.0000
100470.0000  100462.0000
100392.0000  100400.0000
100232.0000  100320.0000
100090.0000  100192.0000
100105.0000  100135.0000
100227.0000  100240.0000
100395.0000  100445.0000
100492.0000  100512.0000
100542.0000  100460.0000
100597.0000  100452.0000
100642.0000  100460.0000
100670.0000  100440.0000
100677.0000  100437.0000
100762.0000  100520.0000
100927.0000  100627.0000
100990.0000  100690.0000
100962.0000  100725.0000
100882.0000  100707.0000
100842.0000  100725.0000
100845.0000  100762.0000
100830.0000  100762.0000
100822.0000  100770.0000
100855.0000  100782.0000
100872.0000  100782.0000
100860.0000  100777.0000
100817.0000  100782.0000
100787.0000  100810.0000
100860.0000  100922.0000
101002.0000  101075.0000
101112.0000  101192.0000
101195.0000  101287.0000
101247.0000  101345.0000
101262.0000  101360.0000
101310.0000  101377.0000
101342.0000  101365.0000
101367.0000  101365.0000
101395.0000  101387.0000
101385.0000  101372.0000
101410.0000  101372.0000
101440.0000  101385.0000
101467.0000  101405.0000
101547.0000  101482.0000
101577.0000  101522.0000
101582.0000  101545.0000
101607.0000  101585.0000
101617.0000  101595.0000
101635.0000  101587.0000
101617.0000  101567.0000
101622.0000  101570.0000
101632.0000  101575.0000
101612.0000  101567.0000
101615.0000  101612.0000
101612.0000  101650.0000
101630.0000  101700.0000
101625.0000  101717.0000
101630.0000  101745.0000
101685.0000  101810.0000
101700.0000  101807.0000
101745.0000  101830.0000
101740.0000  101807.0000
101717.0000  101782.0000
101755.0000  101842.0000
101717.0000  101830.0000
101737.0000  101862.0000
101740.0000  101865.0000
101680.0000  101802.0000
101670.0000  101805.0000
101572.0000  101712.0000
101545.0000  101665.0000
101452.0000  101557.0000
101295.0000  101387.0000
101452.0000  101532.0000
101125.0000  101207.0000
101842.0000  101877.0000
101467.0000  101510.0000
101312.0000  101327.0000
101160.0000  101170.0000
101197.0000  101207.0000
101267.0000  101257.0000
101295.0000  101262.0000
101372.0000  101362.0000
101487.0000  101510.0000
101700.0000  101747.0000
101737.0000  101825.0000
101672.0000  101775.0000
101675.0000  101745.0000
101625.0000  101662.0000
101675.0000  101675.0000
101670.0000  101627.0000
101655.0000  101607.0000
101662.0000  101610.0000
101632.0000  101577.0000
101642.0000  101605.0000
101600.0000  101580.0000
101562.0000  101565.0000
101547.0000  101572.0000
101507.0000  101570.0000
101480.0000  101570.0000
101410.0000  101542.0000
101380.0000  101565.0000
101432.0000  101702.0000
101395.0000  101665.0000
101352.0000  101590.0000
101290.0000  101507.0000
101267.0000  101450.0000
101247.0000  101362.0000
101135.0000  101207.0000
100990.0000  101092.0000
100892.0000  100945.0000
101040.0000  100970.0000
101212.0000  101055.0000
101292.0000  101060.0000
101320.0000  101062.0000
101125.0000  100892.0000
100820.0000  100637.0000
100572.0000  100512.0000
100627.0000  100640.0000
100822.0000  100827.0000
101152.0000  101115.0000
101422.0000  101347.0000
101497.0000  101410.0000
101512.0000  101437.0000
101495.0000  101437.0000
101495.0000  101420.0000
101477.0000  101385.0000
101497.0000  101407.0000
101467.0000  101420.0000
101387.0000  101357.0000
101307.0000  101265.0000
101220.0000  101187.0000
101177.0000  101160.0000
101165.0000  101172.0000
101155.0000  101182.0000
101167.0000  101205.0000
101185.0000  101200.0000
101190.0000  101195.0000
101182.0000  101187.0000
101127.0000  101162.0000
101075.0000  101137.0000
101032.0000  101085.0000
100975.0000  101012.0000
100877.0000  100940.0000
100757.0000  100827.0000
100650.0000  100667.0000
100512.0000  100492.0000
100282.0000  100327.0000
100067.0000  100232.0000
100035.0000  100225.0000
100085.0000  100157.0000
100152.0000  100170.0000
100292.0000  100350.0000
100395.0000  100447.0000
100465.0000  100437.0000
100507.0000  100432.0000
100465.0000  100365.0000
100437.0000  100255.0000
100482.0000  100247.0000
100600.0000  100362.0000
100827.0000  100522.0000
101057.0000  100715.0000
101130.0000  100845.0000
101105.0000  100880.0000
101062.0000  100890.0000
101032.0000  100907.0000
101000.0000  100902.0000
100975.0000  100885.0000
100985.0000  100877.0000
101020.0000  100890.0000
100992.0000  100885.0000
100912.0000  100855.0000
100880.0000  100870.0000
100927.0000  100950.0000
101022.0000  101067.0000
101150.0000  101212.0000
101250.0000  101332.0000
101277.0000  101375.0000
101315.0000  101412.0000
101355.0000  101420.0000
101335.0000  101372.0000
101335.0000  101377.0000
101355.0000  101422.0000
101372.0000  101460.0000
101440.0000  101507.0000
101492.0000  101535.0000
101555.0000  101575.0000
101640.0000  101620.0000
101675.0000  101620.0000
101715.0000  101645.0000
101747.0000  101680.0000
101740.0000  101672.0000
101732.0000  101660.0000
101692.0000  101617.0000
101670.0000  101587.0000
101665.0000  101565.0000
101662.0000  101562.0000
101677.0000  101620.0000
101662.0000  101665.0000
101675.0000  101725.0000
101712.0000  101790.0000
101757.0000  101852.0000
101795.0000  101905.0000
101780.0000  101905.0000
101802.0000  101932.0000
101840.0000  101950.0000
101890.0000  101972.0000
101915.0000  101997.0000
101865.0000  101982.0000
101865.0000  102005.0000
101830.0000  101947.0000
101832.0000  101937.0000
101812.0000  101930.0000
101645.0000  101755.0000
101677.0000  101767.0000
101580.0000  101672.0000
101335.0000  101405.0000
101400.0000  101477.0000
101170.0000  101257.0000
101952.0000  101905.0000
101355.0000  101380.0000
101305.0000  101345.0000
101187.0000  101172.0000
101330.0000  101277.0000
101430.0000  101370.0000
101467.0000  101417.0000
101610.0000  101595.0000
101710.0000  101707.0000
101845.0000  101855.0000
101840.0000  101915.0000
101780.0000  101902.0000
101772.0000  101872.0000
101730.0000  101792.0000
101765.0000  101787.0000
101772.0000  101762.0000
101772.0000  101722.0000
101800.0000  101712.0000
101780.0000  101680.0000
101800.0000  101707.0000
101775.0000  101705.0000
101732.0000  101695.0000
101690.0000  101702.0000
101632.0000  101690.0000
101607.0000  101707.0000
101532.0000  101687.0000
101452.0000  101675.0000
101585.0000  101842.0000
101545.0000  101820.0000
101467.0000  101745.0000
101330.0000  101635.0000
101235.0000  101542.0000
101175.0000  101427.0000
101097.0000  101277.0000
100995.0000  101195.0000
100912.0000  101025.0000
101047.0000  100987.0000
101220.0000  101055.0000
101357.0000  101132.0000
101420.0000  101160.0000
101262.0000  101015.0000
101052.0000  100842.0000
100880.0000  100712.0000
100942.0000  100807.0000
101130.0000  100992.0000
101400.0000  101245.0000
101627.0000  101485.0000
101685.0000  101585.0000
101690.0000  101622.0000
101755.0000  101695.0000
101805.0000  101732.0000
101790.0000  101717.0000
101730.0000  101685.0000
101652.0000  101647.0000
101600.0000  101625.0000
101572.0000  101595.0000
101525.0000  101555.0000
101482.0000  101532.0000
101457.0000  101522.0000
101445.0000  101517.0000
101447.0000  101492.0000
101450.0000  101465.0000
101440.0000  101442.0000
101420.0000  101412.0000
101370.0000  101377.0000
101315.0000  101340.0000
101265.0000  101280.0000
101205.0000  101192.0000
101117.0000  101092.0000
101000.0000  100942.0000
100852.0000  100752.0000
100615.0000  100500.0000
100312.0000  100255.0000
100135.0000  100200.0000
100255.0000  100397.0000
100365.0000  100492.0000
100340.0000  100472.0000
100385.0000  100542.0000
100445.0000  100577.0000
100457.0000  100567.0000
100400.0000  100512.0000
100282.0000  100332.0000
100252.0000  100127.0000
100350.0000  100067.0000
100515.0000  100205.0000
100767.0000  100450.0000
101080.0000  100750.0000
101280.0000  100970.0000
101312.0000  101027.0000
101305.0000  101060.0000
101267.0000  101077.0000
101225.0000  101085.0000
101200.0000  101070.0000
101192.0000  101055.0000
101195.0000  101042.0000
101150.0000  101027.0000
101067.0000  100987.0000
101010.0000  100982.0000
100990.0000  101022.0000
101045.0000  101127.0000
101155.0000  101270.0000
101255.0000  101375.0000
101330.0000  101435.0000
101397.0000  101485.0000
101452.0000  101495.0000
101472.0000  101492.0000
101430.0000  101485.0000
101370.0000  101485.0000
101375.0000  101530.0000
101422.0000  101582.0000
101470.0000  101610.0000
101545.0000  101650.0000
101630.0000  101662.0000
101722.0000  101677.0000
101832.0000  101750.0000
101860.0000  101770.0000
101835.0000  101745.0000
101795.0000  101710.0000
101722.0000  101642.0000
101687.0000  101612.0000
101670.0000  101592.0000
101642.0000  101570.0000
101635.0000  101572.0000
101625.0000  101587.0000
101665.0000  101670.0000
101730.0000  101785.0000
101752.0000  101860.0000
101787.0000  101920.0000
101832.0000  101977.0000
101882.0000  102030.0000
101910.0000  102057.0000
101945.0000  102085.0000
101957.0000  102097.0000
101955.0000  102107.0000
101995.0000  102155.0000
101970.0000  102107.0000
101952.0000  102077.0000
101935.0000  102055.0000
101782.0000  101900.0000
101727.0000  101842.0000
101642.0000  101757.0000
101502.0000  101582.0000
101445.0000  101535.0000
101422.0000  101490.0000
102362.0000  102335.0000
101275.0000  101400.0000
101357.0000  101460.0000
101225.0000  101220.0000
101452.0000  101407.0000
101557.0000  101502.0000
101710.0000  101637.0000
101920.0000  101862.0000
101912.0000  101862.0000
101955.0000  101932.0000
101920.0000  101970.0000
101800.0000  101910.0000
101800.0000  101912.0000
101792.0000  101865.0000
101825.0000  101852.0000
101837.0000  101832.0000
101860.0000  101792.0000
101940.0000  101822.0000
101957.0000  101817.0000
101952.0000  101825.0000
101905.0000  101827.0000
101850.0000  101815.0000
101825.0000  101822.0000
101765.0000  101812.0000
101737.0000  101827.0000
101717.0000  101855.0000
101645.0000  101845.0000
101722.0000  101925.0000
101672.0000  101905.0000
101590.0000  101842.0000
101457.0000  101770.0000
101277.0000  101695.0000
101097.0000  101577.0000
100980.0000  101450.0000
100912.0000  101360.0000
100880.0000  101155.0000
101025.0000  101010.0000
101240.0000  101070.0000
101497.0000  101270.0000
101512.0000  101247.0000
101355.0000  101092.0000
101360.0000  101122.0000
101337.0000  101115.0000
101400.0000  101182.0000
101492.0000  101277.0000
101670.0000  101470.0000
101852.0000  101695.0000
101952.0000  101840.0000
102015.0000  101920.0000
102022.0000  101935.0000
102010.0000  101942.0000
102025.0000  101990.0000
102015.0000  102025.0000
101967.0000  102015.0000
101910.0000  102005.0000
101855.0000  101960.0000
101800.0000  101905.0000
101730.0000  101852.0000
101672.0000  101802.0000
101647.0000  101752.0000
101637.0000  101700.0000
101632.0000  101640.0000
101627.0000  101595.0000
101615.0000  101560.0000
101585.0000  101525.0000
101530.0000  101487.0000
101470.0000  101427.0000
101412.0000  101350.0000
101365.0000  101232.0000
101265.0000  101052.0000
101097.0000  100827.0000
100845.0000  100550.0000
100547.0000  100282.0000
100420.0000  100255.0000
100565.0000  100505.0000
100715.0000  100722.0000
100712.0000  100767.0000
100725.0000  100795.0000
100707.0000  100795.0000
100602.0000  100767.0000
100442.0000  100637.0000
100287.0000  100377.0000
100260.0000  100145.0000
100390.0000  100035.0000
100590.0000  100120.0000
100832.0000  100360.0000
101080.0000  100667.0000
101315.0000  100980.0000
101457.0000  101170.0000
101487.0000  101227.0000
101457.0000  101235.0000
101430.0000  101265.0000
101425.0000  101302.0000
101407.0000  101315.0000
101375.0000  101287.0000
101337.0000  101257.0000
101277.0000  101225.0000
101192.0000  101187.0000
101117.0000  101177.0000
101115.0000  101235.0000
101157.0000  101310.0000
101210.0000  101357.0000
101295.0000  101420.0000
101370.0000  101470.0000
101445.0000  101500.0000
101532.0000  101545.0000
101515.0000  101547.0000
101437.0000  101550.0000
101430.0000  101602.0000
101442.0000  101630.0000
101470.0000  101640.0000
101550.0000  101670.0000
101640.0000  101707.0000
101740.0000  101750.0000
101802.0000  101757.0000
101800.0000  101720.0000
101827.0000  101720.0000
101837.0000  101732.0000
101797.0000  101740.0000
101772.0000  101765.0000
101710.0000  101747.0000
101617.0000  101710.0000
101567.0000  101677.0000
101562.0000  101647.0000
101592.0000  101655.0000
101622.0000  101685.0000
101665.0000  101757.0000
101752.0000  101897.0000
101847.0000  102015.0000
101942.0000  102090.0000
101985.0000  102127.0000
102022.0000  102197.0000
102107.0000  102300.0000
102142.0000  102332.0000
102167.0000  102335.0000
102157.0000  102302.0000
102082.0000  102225.0000
102035.0000  102177.0000
101975.0000  102107.0000
101820.0000  101955.0000
101647.0000  101790.0000
101530.0000  101665.0000
101362.0000  101512.0000
101635.0000  101757.0000
101902.0000  102110.0000
101217.0000  101497.0000
101425.0000  101607.0000
101332.0000  101367.0000
101545.0000  101530.0000
101572.0000  101512.0000
101792.0000  101692.0000
102015.0000  101912.0000
102035.0000  101952.0000
102045.0000  102030.0000
101952.0000  102005.0000
101805.0000  101905.0000
101787.0000  101895.0000
101800.0000  101862.0000
101862.0000  101860.0000
101917.0000  101885.0000
101945.0000  101872.0000
102032.0000  101915.0000
102047.0000  101920.0000
102025.0000  101925.0000
101995.0000  101952.0000
101932.0000  101942.0000
101910.0000  101945.0000
101860.0000  101935.0000
101792.0000  101910.0000
101785.0000  101920.0000
101770.0000  101927.0000
101765.0000  101992.0000
101762.0000  102017.0000
101707.0000  101995.0000
101595.0000  101930.0000
101420.0000  101855.0000
101180.0000  101750.0000
100997.0000  101612.0000
100930.0000  101472.0000
101005.0000  101345.0000
101175.0000  101220.0000
101295.0000  101220.0000
101382.0000  101270.0000
101350.0000  101127.0000
101412.0000  101122.0000
101495.0000  101225.0000
101567.0000  101312.0000
101730.0000  101470.0000
101860.0000  101620.0000
101992.0000  101787.0000
102095.0000  101930.0000
102187.0000  102062.0000
102287.0000  102175.0000
102320.0000  102227.0000
102315.0000  102255.0000
102302.0000  102295.0000
102255.0000  102302.0000
102212.0000  102307.0000
102175.0000  102305.0000
102130.0000  102280.0000
102090.0000  102252.0000
102027.0000  102215.0000
101952.0000  102157.0000
101890.0000  102080.0000
101852.0000  101982.0000
101850.0000  101887.0000
101867.0000  101810.0000
101870.0000  101732.0000
101840.0000  101665.0000
101797.0000  101612.0000
101752.0000  101567.0000
101717.0000  101507.0000
101680.0000  101392.0000
101590.0000  101197.0000
101427.0000  100952.0000
101200.0000  100702.0000
100955.0000  100512.0000
100850.0000  100495.0000
100982.0000  100700.0000
101132.0000  100910.0000
101160.0000  100985.0000
101117.0000  100980.0000
100957.0000  100917.0000
100732.0000  100802.0000
100557.0000  100590.0000
100430.0000  100355.0000
100365.0000  100185.0000
100415.0000  100052.0000
100585.0000  100060.0000
100817.0000  100297.0000
101025.0000  100650.0000
101255.0000  100990.0000
101462.0000  101222.0000
101560.0000  101322.0000
101590.0000  101395.0000
101575.0000  101420.0000
101535.0000  101417.0000
101480.0000  101417.0000
101422.0000  101427.0000
101375.0000  101420.0000
101332.0000  101405.0000
101292.0000  101390.0000
101252.0000  101390.0000
101230.0000  101402.0000
101220.0000  101407.0000
101227.0000  101405.0000
101260.0000  101440.0000
101312.0000  101495.0000
101410.0000  101550.0000
101540.0000  101600.0000
101585.0000  101615.0000
101552.0000  101632.0000
101525.0000  101657.0000
101512.0000  101670.0000
101542.0000  101697.0000
101582.0000  101717.0000
101642.0000  101760.0000
101730.0000  101822.0000
101780.0000  101815.0000
101810.0000  101792.0000
101880.0000  101820.0000
101915.0000  101855.0000
101930.0000  101925.0000
101925.0000  102005.0000
101860.0000  102010.0000
101777.0000  101995.0000
101662.0000  101952.0000
101545.0000  101862.0000
101510.0000  101792.0000
101517.0000  101725.0000
101580.0000  101722.0000
101670.0000  101800.0000
101730.0000  101872.0000
101895.0000  102022.0000
102047.0000  102172.0000
102100.0000  102245.0000
102167.0000  102340.0000
102200.0000  102382.0000
102247.0000  102397.0000
102327.0000  102445.0000
102285.0000  102402.0000
102197.0000  102317.0000
102120.0000  102237.0000
101955.0000  102077.0000
101770.0000  101885.0000
101577.0000  101712.0000
101367.0000  101502.0000
101642.0000  101755.0000
101540.0000  101797.0000
101435.0000  101730.0000
101487.0000  101677.0000
101507.0000  101522.0000
101662.0000  101612.0000
101690.0000  101580.0000
101885.0000  101750.0000
102070.0000  101950.0000
102127.0000  102035.0000
102125.0000  102102.0000
101960.0000  102017.0000
101722.0000  101847.0000
101615.0000  101762.0000
101632.0000  101702.0000
101760.0000  101737.0000
101892.0000  101837.0000
101962.0000  101885.0000
102080.0000  101982.0000
102105.0000  102032.0000
102072.0000  102052.0000
102070.0000  102107.0000
102042.0000  102102.0000
102002.0000  102087.0000
101940.0000  102087.0000
101850.0000  102045.0000
101787.0000  102007.0000
101765.0000  101985.0000
101762.0000  102060.0000
101745.0000  102047.0000
101712.0000  102062.0000
101632.0000  102025.0000
101510.0000  101952.0000
101302.0000  101832.0000
101072.0000  101665.0000
100935.0000  101487.0000
100960.0000  101402.0000
101030.0000  101390.0000
100987.0000  101327.0000
100980.0000  101167.0000
101132.0000  101020.0000
101445.0000  101137.0000
101645.0000  101320.0000
101812.0000  101502.0000
101962.0000  101660.0000
102102.0000  101827.0000
102272.0000  102035.0000
102385.0000  102195.0000
102432.0000  102302.0000
102470.0000  102385.0000
102510.0000  102457.0000
102575.0000  102562.0000
102590.0000  102640.0000
102540.0000  102655.0000
102490.0000  102650.0000
102450.0000  102637.0000
102402.0000  102615.0000
102335.0000  102580.0000
102235.0000  102505.0000
102105.0000  102400.0000
101987.0000  102285.0000
101917.0000  102167.0000
101912.0000  102047.0000
101967.0000  101935.0000
102037.0000  101825.0000
102065.0000  101730.0000
102060.0000  101672.0000
102040.0000  101630.0000
102007.0000  101560.0000
101942.0000  101442.0000
101852.0000  101267.0000
101740.0000  101062.0000
101570.0000  100860.0000
101387.0000  100720.0000
101342.0000  100732.0000
101482.0000  100935.0000
101567.0000  101135.0000
101505.0000  101237.0000
101330.0000  101262.0000
101032.0000  101192.0000
100707.0000  100955.0000
100485.0000  100565.0000
100390.0000  100220.0000
100355.0000  100075.0000
100367.0000  100022.0000
100517.0000  100110.0000
100782.0000  100422.0000
101005.0000  100802.0000
101182.0000  101042.0000
101350.0000  101137.0000
101552.0000  101302.0000
101677.0000  101470.0000
101727.0000  101562.0000
101692.0000  101547.0000
101610.0000  101530.0000
101522.0000  101540.0000
101432.0000  101547.0000
101345.0000  101542.0000
101300.0000  101550.0000
101282.0000  101565.0000
101262.0000  101570.0000
101255.0000  101570.0000
101272.0000  101570.0000
101260.0000  101560.0000
101247.0000  101565.0000
101312.0000  101602.0000
101460.0000  101637.0000
101590.0000  101670.0000
101657.0000  101710.0000
101670.0000  101732.0000
101707.0000  101777.0000
101762.0000  101855.0000
101790.0000  101907.0000
101825.0000  101967.0000
101892.0000  102042.0000
101940.0000  102065.0000
102017.0000  102095.0000
102120.0000  102150.0000
102182.0000  102200.0000
102230.0000  102285.0000
102207.0000  102327.0000
102117.0000  102297.0000
102050.0000  102287.0000
101910.0000  102240.0000
101742.0000  102165.0000
101650.0000  102122.0000
101540.0000  101992.0000
101462.0000  101845.0000
101520.0000  101787.0000
101627.0000  101780.0000
101822.0000  101890.0000
102025.0000  102065.0000
102125.0000  102150.0000
102245.0000  102282.0000
102362.0000  102422.0000
102445.0000  102510.0000
102497.0000  102575.0000
102460.0000  102547.0000
102387.0000  102470.0000
102267.0000  102342.0000
102065.0000  102135.0000
101817.0000  101862.0000
101567.0000  101640.0000
101375.0000  101452.0000
101692.0000  101785.0000
101707.0000  101890.0000
101595.0000  101822.0000
101542.0000  101707.0000
101610.0000  101627.0000
101752.0000  101687.0000
101847.0000  101750.0000
102067.0000  101982.0000
102195.0000  102125.0000
102245.0000  102177.0000
102267.0000  102200.0000
102095.0000  102045.0000
101800.0000  101795.0000
101567.0000  101582.0000
101492.0000  101445.0000
101602.0000  101500.0000
101770.0000  101680.0000
101912.0000  101810.0000
102117.0000  102000.0000
102240.0000  102170.0000
102235.0000  102237.0000
102240.0000  102285.0000
102247.0000  102305.0000
102235.0000  102305.0000
102162.0000  102297.0000
102042.0000  102252.0000
101932.0000  102200.0000
101835.0000  102135.0000
101982.0000  102177.0000
101912.0000  102125.0000
101857.0000  102117.0000
101760.0000  102110.0000
101627.0000  102057.0000
101435.0000  101945.0000
101210.0000  101792.0000
101015.0000  101645.0000
100890.0000  101515.0000
100832.0000  101422.0000
100850.0000  101350.0000
100972.0000  101217.0000
101202.0000  101062.0000
101485.0000  101070.0000
101770.0000  101300.0000
102017.0000  101582.0000
102190.0000  101797.0000
102325.0000  101977.0000
102470.0000  102157.0000
102600.0000  102340.0000
102717.0000  102537.0000
102795.0000  102680.0000
102810.0000  102755.0000
102810.0000  102820.0000
102795.0000  102882.0000
102767.0000  102935.0000
102732.0000  102965.0000
102657.0000  102937.0000
102542.0000  102867.0000
102427.0000  102792.0000
102302.0000  102695.0000
102170.0000  102587.0000
102052.0000  102477.0000
101967.0000  102337.0000
101935.0000  102162.0000
101982.0000  101982.0000
102087.0000  101810.0000
102167.0000  101675.0000
102197.0000  101597.0000
102212.0000  101547.0000
102225.0000  101502.0000
102200.0000  101455.0000
102147.0000  101372.0000
102080.0000  101240.0000
101987.0000  101080.0000
101862.0000  100955.0000
101810.0000  100970.0000
101842.0000  101137.0000
101822.0000  101322.0000
101660.0000  101430.0000
101345.0000  101455.0000
100915.0000  101367.0000
100507.0000  101125.0000
100252.0000  100712.0000
100175.0000  100305.0000
100182.0000  100100.0000
100227.0000  100130.0000
100422.0000  100340.0000
100722.0000  100652.0000
100962.0000  100925.0000
101070.0000  101027.0000
101260.0000  101090.0000
101527.0000  101250.0000
101715.0000  101445.0000
101805.0000  101612.0000
101792.0000  101662.0000
101700.0000  101647.0000
101605.0000  101630.0000
101525.0000  101657.0000
101412.0000  101690.0000
101315.0000  101682.0000
101272.0000  101675.0000
101232.0000  101675.0000
101172.0000  101665.0000
101145.0000  101627.0000
101147.0000  101595.0000
101147.0000  101590.0000
101187.0000  101600.0000
101297.0000  101605.0000
101460.0000  101640.0000
101615.0000  101720.0000
101750.0000  101797.0000
101890.0000  101895.0000
102002.0000  102005.0000
102072.0000  102102.0000
102152.0000  102217.0000
102230.0000  102322.0000
102282.0000  102395.0000
102372.0000  102485.0000
102457.0000  102557.0000
102485.0000  102585.0000
102492.0000  102615.0000
102440.0000  102607.0000
102340.0000  102560.0000
102260.0000  102532.0000
102125.0000  102472.0000
101967.0000  102402.0000
101845.0000  102387.0000
101662.0000  102312.0000
101475.0000  102177.0000
101427.0000  102062.0000
101472.0000  101915.0000
101610.0000  101805.0000
101837.0000  101842.0000
102065.0000  101960.0000
102277.0000  102125.0000
102442.0000  102307.0000
102537.0000  102450.0000
102592.0000  102562.0000
102607.0000  102620.0000
102572.0000  102590.0000
102462.0000  102460.0000
102262.0000  102245.0000
101917.0000  101890.0000
101577.0000  101610.0000
101395.0000  101487.0000
101745.0000  101870.0000
101890.0000  101990.0000
101795.0000  101920.0000
101677.0000  101815.0000
101687.0000  101725.0000
101827.0000  101762.0000
102005.0000  101932.0000
102230.0000  102200.0000
102347.0000  102315.0000
102400.0000  102350.0000
102422.0000  102325.0000
102325.0000  102140.0000
102137.0000  101870.0000
101910.0000  101557.0000
101755.0000  101280.0000
101752.0000  101242.0000
101862.0000  101425.0000
102017.0000  101640.0000
102227.0000  101922.0000
102380.0000  102212.0000
102435.0000  102377.0000
102435.0000  102432.0000
102427.0000  102417.0000
102420.0000  102390.0000
102385.0000  102362.0000
102300.0000  102325.0000
102197.0000  102287.0000
102087.0000  102245.0000
102117.0000  102045.0000
102045.0000  102015.0000
101957.0000  102000.0000
101850.0000  102005.0000
101717.0000  101992.0000
101537.0000  101937.0000
101337.0000  101860.0000
101130.0000  101762.0000
100932.0000  101617.0000
100787.0000  101427.0000
100765.0000  101245.0000
100942.0000  101110.0000
101275.0000  101040.0000
101615.0000  101085.0000
101887.0000  101245.0000
102117.0000  101490.0000
102352.0000  101787.0000
102580.0000  102080.0000
102737.0000  102290.0000
102847.0000  102452.0000
102960.0000  102637.0000
103067.0000  102817.0000
103132.0000  102972.0000
103147.0000  103082.0000
103087.0000  103127.0000
102980.0000  103117.0000
102875.0000  103092.0000
102760.0000  103035.0000
102642.0000  102965.0000
102510.0000  102880.0000
102365.0000  102770.0000
102210.0000  102647.0000
102075.0000  102510.0000
101967.0000  102350.0000
101912.0000  102155.0000
101942.0000  101932.0000
102042.0000  101707.0000
102160.0000  101530.0000
102255.0000  101437.0000
102317.0000  101385.0000
102352.0000  101367.0000
102360.0000  101380.0000
102342.0000  101370.0000
102312.0000  101320.0000
102285.0000  101260.0000
102225.0000  101230.0000
102147.0000  101292.0000
102072.0000  101427.0000
101967.0000  101545.0000
101767.0000  101620.0000
101427.0000  101632.0000
100987.0000  101560.0000
100580.0000  101412.0000
100315.0000  101187.0000
100215.0000  100902.0000
100192.0000  100682.0000
100195.0000  100637.0000
100317.0000  100737.0000
100525.0000  100877.0000
100685.0000  100975.0000
100840.0000  101007.0000
101162.0000  101052.0000
101525.0000  101147.0000
101757.0000  101330.0000
101850.0000  101515.0000
101845.0000  101622.0000
101747.0000  101637.0000
101637.0000  101615.0000
101570.0000  101635.0000
101452.0000  101655.0000
101317.0000  101617.0000
101235.0000  101612.0000
101097.0000  101650.0000
100895.0000  101642.0000
100762.0000  101585.0000
100792.0000  101540.0000
100912.0000  101530.0000
101040.0000  101532.0000
101167.0000  101537.0000
101327.0000  101577.0000
101510.0000  101665.0000
101717.0000  101777.0000
101945.0000  101915.0000
102135.0000  102055.0000
102277.0000  102187.0000
102405.0000  102332.0000
102527.0000  102477.0000
102632.0000  102615.0000
102725.0000  102752.0000
102772.0000  102837.0000
102770.0000  102872.0000
102745.0000  102895.0000
102695.0000  102897.0000
102605.0000  102867.0000
102487.0000  102812.0000
102340.0000  102722.0000
102165.0000  102617.0000
102005.0000  102540.0000
101820.0000  102477.0000
101605.0000  102417.0000
101405.0000  102330.0000
101290.0000  102170.0000
101350.0000  101992.0000
101582.0000  101887.0000
101870.0000  101860.0000
102142.0000  101925.0000
102375.0000  102082.0000
102552.0000  102290.0000
102675.0000  102485.0000
102742.0000  102602.0000
102700.0000  102600.0000
102590.0000  102502.0000
102417.0000  102327.0000
102080.0000  101982.0000
101725.0000  101670.0000
101572.0000  101560.0000
101890.0000  101835.0000
102092.0000  101952.0000
102085.0000  101960.0000
101925.0000  101890.0000
101837.0000  101830.0000
101947.0000  101877.0000
102135.0000  102060.0000
102317.0000  102290.0000
102457.0000  102445.0000
102552.0000  102500.0000
102582.0000  102462.0000
102555.0000  102332.0000
102502.0000  102145.0000
102417.0000  101900.0000
102322.0000  101637.0000
102277.0000  101522.0000
102295.0000  101602.0000
102377.0000  101825.0000
102492.0000  102137.0000
102562.0000  102397.0000
102562.0000  102507.0000
102522.0000  102487.0000
102457.0000  102385.0000
102397.0000  102277.0000
102375.0000  102220.0000
102340.0000  102177.0000
102265.0000  102120.0000
102185.0000  102077.0000
101990.0000  101675.0000
101932.0000  101680.0000
101867.0000  101697.0000
101792.0000  101727.0000
101697.0000  101757.0000
101562.0000  101772.0000
101395.0000  101757.0000
101207.0000  101710.0000
101012.0000  101645.0000
100865.0000  101557.0000
100837.0000  101417.0000
100987.0000  101220.0000
101300.0000  101062.0000
101657.0000  101037.0000
101970.0000  101160.0000
102235.0000  101395.0000
102450.0000  101685.0000
102625.0000  101950.0000
102797.0000  102190.0000
102990.0000  102427.0000
103147.0000  102645.0000
103222.0000  102817.0000
103235.0000  102962.0000
103192.0000  103070.0000
103112.0000  103110.0000
103017.0000  103092.0000
102912.0000  103037.0000
102797.0000  102945.0000
102657.0000  102837.0000
102482.0000  102710.0000
102302.0000  102567.0000
102140.0000  102430.0000
101987.0000  102285.0000
101837.0000  102110.0000
101750.0000  101927.0000
101760.0000  101720.0000
101842.0000  101462.0000
101965.0000  101240.0000
102102.0000  101120.0000
102202.0000  101075.0000
102270.0000  101085.0000
102337.0000  101160.0000
102397.0000  101250.0000
102417.0000  101312.0000
102402.0000  101357.0000
102350.0000  101400.0000
102255.0000  101470.0000
102135.0000  101547.0000
102002.0000  101607.0000
101832.0000  101670.0000
101597.0000  101735.0000
101305.0000  101750.0000
100980.0000  101717.0000
100690.0000  101640.0000
100505.0000  101520.0000
100440.0000  101382.0000
100430.0000  101275.0000
100440.0000  101200.0000
100467.0000  101157.0000
100520.0000  101165.0000
100700.0000  101157.0000
101042.0000  101087.0000
101395.0000  101052.0000
101632.0000  101125.0000
101775.0000  101257.0000
101822.0000  101370.0000
101732.0000  101440.0000
101597.0000  101460.0000
101500.0000  101455.0000
101420.0000  101445.0000
101357.0000  101470.0000
101245.0000  101542.0000
100967.0000  101617.0000
100612.0000  101612.0000
100375.0000  101555.0000
100345.0000  101460.0000
100480.0000  101367.0000
100695.0000  101310.0000
100912.0000  101307.0000
101120.0000  101355.0000
101330.0000  101435.0000
101570.0000  101557.0000
101842.0000  101720.0000
102117.0000  101907.0000
102340.0000  102095.0000
102522.0000  102270.0000
102672.0000  102447.0000
102812.0000  102617.0000
102910.0000  102775.0000
102952.0000  102892.0000
102960.0000  102977.0000
102927.0000  103022.0000
102840.0000  103020.0000
102710.0000  102982.0000
102560.0000  102912.0000
102412.0000  102817.0000
102272.0000  102725.0000
102115.0000  102612.0000
101952.0000  102502.0000
101785.0000  102437.0000
101572.0000  102395.0000
101357.0000  102332.0000
101255.0000  102230.0000
101305.0000  102077.0000
101495.0000  101902.0000
101835.0000  101840.0000
102200.0000  101922.0000
102460.0000  102060.0000
102627.0000  102230.0000
102730.0000  102400.0000
102755.0000  102492.0000
102702.0000  102505.0000
102560.0000  102402.0000
102267.0000  102100.0000
102005.0000  101810.0000
101927.0000  101715.0000
102182.0000  101885.0000
102272.0000  101885.0000
102162.0000  101832.0000
102010.0000  101845.0000
101915.0000  101882.0000
102000.0000  101922.0000
102177.0000  102027.0000
102367.0000  102237.0000
102547.0000  102480.0000
102685.0000  102610.0000
102770.0000  102622.0000
102790.0000  102565.0000
102755.0000  102467.0000
102697.0000  102360.0000
102645.0000  102257.0000
102595.0000  102200.0000
102552.0000  102205.0000
102547.0000  102307.0000
102552.0000  102457.0000
102495.0000  102510.0000
102412.0000  102432.0000
102352.0000  102325.0000
102302.0000  102225.0000
102235.0000  102112.0000
102170.0000  101982.0000
102115.0000  101872.0000
102067.0000  101777.0000
102025.0000  101707.0000
101670.0000  101185.0000
101617.0000  101197.0000
101572.0000  101260.0000
101510.0000  101310.0000
101442.0000  101355.0000
101385.0000  101422.0000
101340.0000  101495.0000
101255.0000  101525.0000
101082.0000  101515.0000
100902.0000  101500.0000
100837.0000  101452.0000
100937.0000  101307.0000
101170.0000  101077.0000
101475.0000  100905.0000
101795.0000  100907.0000
102102.0000  101105.0000
102362.0000  101405.0000
102555.0000  101707.0000
102740.0000  101985.0000
102922.0000  102245.0000
103072.0000  102482.0000
103155.0000  102685.0000
103155.0000  102837.0000
103070.0000  102915.0000
102952.0000  102922.0000
102850.0000  102875.0000
102750.0000  102780.0000
102627.0000  102655.0000
102490.0000  102535.0000
102342.0000  102405.0000
102187.0000  102265.0000
102047.0000  102117.0000
101892.0000  101940.0000
101722.0000  101737.0000
101595.0000  101545.0000
101567.0000  101365.0000
101610.0000  101137.0000
101697.0000  100902.0000
101817.0000  100740.0000
101945.0000  100670.0000
102052.0000  100685.0000
102145.0000  100775.0000
102220.0000  100915.0000
102255.0000  101067.0000
102237.0000  101197.0000
102180.0000  101295.0000
102095.0000  101390.0000
102012.0000  101485.0000
101925.0000  101577.0000
101820.0000  101670.0000
101687.0000  101767.0000
101510.0000  101822.0000
101272.0000  101822.0000
101022.0000  101795.0000
100820.0000  101765.0000
100680.0000  101710.0000
100580.0000  101625.0000
100482.0000  101517.0000
100392.0000  101435.0000
100375.0000  101415.0000
100517.0000  101360.0000
100810.0000  101205.0000
101110.0000  101057.0000
101345.0000  100997.0000
101517.0000  100992.0000
101602.0000  101012.0000
101570.0000  101087.0000
101460.0000  101147.0000
101347.0000  101140.0000
101310.0000  101160.0000
101342.0000  101312.0000
101287.0000  101512.0000
101052.0000  101627.0000
100725.0000  101642.0000
100442.0000  101592.0000
100272.0000  101455.0000
100275.0000  101280.0000
100442.0000  101152.0000
100665.0000  101105.0000
100877.0000  101122.0000
101107.0000  101190.0000
101352.0000  101282.0000
101617.0000  101392.0000
101907.0000  101537.0000
102185.0000  101722.0000
102430.0000  101927.0000
102650.0000  102155.0000
102840.0000  102377.0000
102950.0000  102585.0000
102990.0000  102767.0000
102975.0000  102905.0000
102897.0000  102955.0000
102775.0000  102945.0000
102642.0000  102922.0000
102482.0000  102855.0000
102307.0000  102730.0000
102145.0000  102587.0000
101987.0000  102450.0000
101842.0000  102312.0000
101740.0000  102220.0000
101632.0000  102175.0000
101475.0000  102147.0000
101287.0000  102122.0000
101162.0000  102067.0000
101192.0000  101952.0000
101415.0000  101820.0000
101750.0000  101725.0000
102080.0000  101717.0000
102362.0000  101835.0000
102590.0000  102052.0000
102717.0000  102252.0000
102730.0000  102357.0000
102602.0000  102335.0000
102367.0000  102142.0000
102187.0000  101942.0000
102142.0000  101822.0000
102307.0000  101842.0000
102265.0000  101755.0000
102030.0000  101690.0000
101775.0000  101702.0000
101665.0000  101735.0000
101820.0000  101770.0000
102132.0000  101872.0000
102430.0000  102105.0000
102645.0000  102390.0000
102777.0000  102582.0000
102865.0000  102670.0000
102895.0000  102710.0000
102847.0000  102690.0000
102755.0000  102652.0000
102657.0000  102625.0000
102575.0000  102600.0000
102495.0000  102592.0000
102425.0000  102582.0000
102342.0000  102532.0000
102242.0000  102417.0000
102140.0000  102250.0000
102077.0000  102100.0000
102050.0000  102000.0000
102002.0000  101867.0000
101910.0000  101667.0000
101820.0000  101477.0000
101770.0000  101350.0000
101722.0000  101247.0000
101230.0000  100505.0000
101142.0000  100515.0000
101082.0000  100607.0000
101042.0000  100725.0000
101005.0000  100837.0000
100985.0000  100947.0000
101007.0000  101062.0000
101050.0000  101167.0000
101030.0000  101230.0000
100927.0000  101252.0000
100817.0000  101252.0000
100825.0000  101235.0000
100987.0000  101147.0000
101242.0000  100985.0000
101512.0000  100835.0000
101767.0000  100812.0000
102020.0000  100980.0000
102265.0000  101277.0000
102467.0000  101582.0000
102600.0000  101822.0000
102677.0000  102017.0000
102745.0000  102215.0000
102782.0000  102392.0000
102747.0000  102497.0000
102662.0000  102522.0000
102565.0000  102470.0000
102445.0000  102365.0000
102315.0000  102250.0000
102182.0000  102137.0000
102027.0000  102002.0000
101850.0000  101810.0000
101680.0000  101580.0000
101540.0000  101342.0000
101422.0000  101115.0000
101332.0000  100920.0000
101277.0000  100755.0000
101267.0000  100585.0000
101315.0000  100412.0000
101407.0000  100270.0000
101542.0000  100190.0000
101667.0000  100187.0000
101775.0000  100260.0000
101855.0000  100405.0000
101907.0000  100605.0000
101917.0000  100825.0000
101870.0000  101015.0000
101800.0000  101165.0000
101730.0000  101297.0000
101667.0000  101422.0000
101602.0000  101550.0000
101527.0000  101670.0000
101432.0000  101750.0000
101305.0000  101782.0000
101162.0000  101775.0000
101005.0000  101735.0000
100822.0000  101667.0000
100632.0000  101605.0000
100462.0000  101550.0000
100312.0000  101487.0000
100205.0000  101400.0000
100217.0000  101242.0000
100402.0000  101035.0000
100680.0000  100865.0000
100945.0000  100767.0000
101140.0000  100685.0000
101267.0000  100655.0000
101350.0000  100717.0000
101380.0000  100782.0000
101335.0000  100777.0000
101280.0000  100822.0000
101275.0000  101025.0000
101255.0000  101252.0000
101162.0000  101410.0000
101010.0000  101480.0000
100805.0000  101472.0000
100567.0000  101370.0000
100420.0000  101212.0000
100417.0000  101055.0000
100492.0000  100942.0000
100605.0000  100887.0000
100780.0000  100902.0000
101015.0000  100945.0000
101282.0000  100995.0000
101582.0000  101090.0000
101892.0000  101235.0000
102165.0000  101422.0000
102407.0000  101635.0000
102612.0000  101867.0000
102732.0000  102107.0000
102760.0000  102350.0000
102717.0000  102552.0000
102617.0000  102660.0000
102470.0000  102680.0000
102322.0000  102652.0000
102160.0000  102567.0000
101975.0000  102417.0000
101812.0000  102255.0000
101685.0000  102115.0000
101570.0000  101980.0000
101487.0000  101865.0000
101455.0000  101785.0000
101417.0000  101755.0000
101327.0000  101762.0000
101197.0000  101812.0000
101102.0000  101827.0000
101115.0000  101762.0000
101282.0000  101635.0000
101607.0000  101547.0000
101975.0000  101555.0000
102255.0000  101632.0000
102432.0000  101750.0000
102545.0000  101907.0000
102552.0000  102040.0000
102432.0000  102060.0000
102267.0000  101972.0000
102170.0000  101827.0000
102220.0000  101682.0000
102222.0000  101607.0000
102027.0000  101605.0000
101692.0000  101537.0000
101482.0000  101497.0000
101595.0000  101535.0000
101917.0000  101680.0000
102260.0000  101917.0000
102532.0000  102192.0000
102712.0000  102422.0000
102795.0000  102590.0000
102810.0000  102715.0000
102772.0000  102787.0000
102682.0000  102810.0000
102547.0000  102775.0000
102395.0000  102700.0000
102255.0000  102625.0000
102122.0000  102522.0000
101992.0000  102380.0000
101885.0000  102212.0000
101800.0000  102032.0000
101715.0000  101830.0000
101652.0000  101622.0000
101605.0000  101417.0000
101540.0000  101185.0000
101462.0000  100952.0000
101397.0000  100762.0000
101322.0000  100602.0000
100822.0000  99730.0000
100700.0000  99770.0000
100580.0000  99877.0000
100517.0000  100042.0000
100515.0000  100252.0000
100532.0000  100450.0000
100550.0000  100602.0000
100607.0000  100730.0000
100710.0000  100847.0000
100787.0000  100932.0000
100782.0000  100960.0000
100730.0000  100960.0000
100727.0000  100910.0000
100837.0000  100815.0000
101052.0000  100697.0000
101292.0000  100625.0000
101502.0000  100632.0000
101687.0000  100735.0000
101872.0000  100927.0000
102040.0000  101160.0000
102152.0000  101375.0000
102202.0000  101555.0000
102202.0000  101682.0000
102165.0000  101760.0000
102102.0000  101790.0000
102020.0000  101782.0000
101900.0000  101735.0000
101737.0000  101647.0000
101562.0000  101535.0000
101405.0000  101400.0000
101267.0000  101235.0000
101167.0000  101042.0000
101110.0000  100830.0000
101077.0000  100600.0000
101030.0000  100367.0000
100970.0000  100150.0000
100932.0000  99972.0000
100942.0000  99847.0000
100995.0000  99770.0000
101087.0000  99735.0000
101202.0000  99757.0000
101332.0000  99840.0000
101440.0000  99962.0000
101512.0000  100137.0000
101535.0000  100365.0000
101520.0000  100612.0000
101477.0000  100827.0000
101417.0000  100990.0000
101342.0000  101125.0000
101252.0000  101252.0000
101170.0000  101372.0000
101090.0000  101465.0000
101015.0000  101517.0000
100942.0000  101522.0000
100855.0000  101482.0000
100742.0000  101420.0000
100620.0000  101362.0000
100502.0000  101297.0000
100365.0000  101187.0000
100217.0000  101045.0000
100122.0000  100862.0000
100165.0000  100660.0000
100325.0000  100465.0000
100522.0000  100292.0000
100690.0000  100167.0000
100832.0000  100127.0000
100967.0000  100185.0000
101075.0000  100270.0000
101125.0000  100340.0000
101155.0000  100455.0000
101172.0000  100645.0000
101185.0000  100865.0000
101175.0000  101045.0000
101145.0000  101162.0000
101085.0000  101220.0000
100965.0000  101232.0000
100845.0000  101195.0000
100760.0000  101105.0000
100710.0000  100980.0000
100710.0000  100850.0000
100782.0000  100742.0000
100927.0000  100652.0000
101135.0000  100592.0000
101395.0000  100605.0000
101675.0000  100685.0000
101910.0000  100822.0000
102107.0000  101017.0000
102272.0000  101255.0000
102355.0000  101515.0000
102342.0000  101767.0000
102265.0000  101997.0000
102130.0000  102152.0000
101952.0000  102190.0000
101760.0000  102137.0000
101587.0000  102030.0000
101435.0000  101897.0000
101310.0000  101747.0000
101215.0000  101600.0000
101137.0000  101455.0000
101087.0000  101325.0000
101080.0000  101240.0000
101110.0000  101200.0000
101117.0000  101210.0000
101067.0000  101272.0000
100972.0000  101360.0000
100885.0000  101425.0000
100912.0000  101435.0000
101092.0000  101385.0000
101380.0000  101300.0000
101680.0000  101230.0000
101977.0000  101250.0000
102252.0000  101392.0000
102427.0000  101597.0000
102460.0000  101777.0000
102377.0000  101887.0000
102267.0000  101857.0000
102242.0000  101665.0000
102295.0000  101552.0000
102242.0000  101540.0000
102032.0000  101440.0000
101830.0000  101355.0000
101805.0000  101367.0000
101957.0000  101500.0000
102167.0000  101690.0000
102397.0000  101915.0000
102577.0000  102152.0000
102650.0000  102340.0000
102622.0000  102475.0000
102552.0000  102577.0000
102432.0000  102635.0000
102257.0000  102610.0000
102047.0000  102505.0000
101857.0000  102362.0000
101685.0000  102197.0000
101515.0000  102010.0000
101362.0000  101797.0000
101240.0000  101560.0000
101130.0000  101282.0000
101047.0000  100982.0000
101005.0000  100700.0000
100987.0000  100437.0000
100982.0000  100182.0000
100965.0000  99952.0000
100917.0000  99785.0000
100362.0000  98962.0000
100207.0000  99047.0000
100042.0000  99170.0000
99925.0000  99335.0000
99895.0000  99565.0000
99937.0000  99827.0000
99997.0000  100065.0000
100052.0000  100240.0000
100142.0000  100357.0000
100270.0000  100425.0000
100420.0000  100480.0000
100542.0000  100537.0000
100602.0000  100567.0000
100637.0000  100547.0000
100717.0000  100497.0000
100852.0000  100447.0000
100995.0000  100390.0000
101107.0000  100340.0000
101222.0000  100332.0000
101327.0000  100400.0000
101395.0000  100520.0000
101415.0000  100652.0000
101400.0000  100777.0000
101377.0000  100885.0000
101337.0000  100965.0000
101270.0000  101017.0000
101157.0000  101032.0000
100997.0000  101002.0000
100827.0000  100917.0000
100675.0000  100800.0000
100550.0000  100657.0000
100447.0000  100472.0000
100375.0000  100235.0000
100350.0000  99972.0000
100360.0000  99715.0000
100390.0000  99492.0000
100437.0000  99330.0000
100500.0000  99257.0000
100572.0000  99262.0000
100642.0000  99312.0000
100725.0000  99392.0000
100812.0000  99487.0000
100897.0000  99585.0000
100965.0000  99682.0000
101010.0000  99842.0000
101037.0000  100065.0000
101047.0000  100320.0000
101030.0000  100545.0000
100957.0000  100722.0000
100850.0000  100862.0000
100727.0000  100965.0000
100617.0000  101032.0000
100535.0000  101077.0000
100477.0000  101102.0000
100437.0000  101112.0000
100410.0000  101092.0000
100395.0000  101040.0000
100385.0000  100930.0000
100362.0000  100765.0000
100325.0000  100595.0000
100280.0000  100415.0000
100247.0000  100192.0000
100250.0000  99922.0000
100327.0000  99662.0000
100445.0000  99495.0000
100555.0000  99447.0000
100625.0000  99515.0000
100685.0000  99652.0000
100755.0000  99817.0000
100842.0000  99990.0000
100910.0000  100187.0000
100950.0000  100397.0000
100970.0000  100597.0000
100995.0000  100750.0000
101010.0000  100845.0000
101010.0000  100902.0000
101000.0000  100937.0000
100985.0000  100945.0000
100972.0000  100902.0000
100987.0000  100822.0000
101047.0000  100717.0000
101140.0000  100590.0000
101272.0000  100477.0000
101447.0000  100412.0000
101612.0000  100397.0000
101730.0000  100435.0000
101812.0000  100557.0000
101865.0000  100750.0000
101847.0000  100977.0000
101747.0000  101197.0000
101605.0000  101395.0000
101440.0000  101537.0000
101250.0000  101587.0000
101065.0000  101550.0000
100910.0000  101460.0000
100780.0000  101332.0000
100670.0000  101165.0000
100577.0000  100975.0000
100532.0000  100810.0000
100530.0000  100677.0000
100557.0000  100585.0000
100607.0000  100532.0000
100675.0000  100537.0000
100717.0000  100607.0000
100722.0000  100737.0000
100687.0000  100890.0000
100655.0000  101025.0000
100692.0000  101095.0000
100842.0000  101092.0000
101107.0000  101055.0000
101430.0000  101020.0000
101722.0000  100992.0000
101957.0000  101030.0000
102145.0000  101197.0000
102285.0000  101435.0000
102300.0000  101557.0000
102222.0000  101475.0000
102230.0000  101417.0000
102312.0000  101447.0000
102342.0000  101442.0000
102302.0000  101402.0000
102265.0000  101380.0000
102297.0000  101435.0000
102377.0000  101540.0000
102457.0000  101685.0000
102502.0000  101865.0000
102495.0000  102027.0000
102420.0000  102142.0000
102265.0000  102205.0000
102055.0000  102202.0000
101810.0000  102127.0000
101542.0000  101962.0000
101295.0000  101760.0000
101072.0000  101550.0000
100870.0000  101332.0000
100687.0000  101095.0000
100537.0000  100830.0000
100430.0000  100540.0000
100375.0000  100227.0000
100372.0000  99920.0000
100437.0000  99640.0000
100515.0000  99375.0000
100550.0000  99140.0000
100492.0000  98985.0000
99852.0000  98377.0000
99662.0000  98547.0000
99505.0000  98770.0000
99380.0000  98995.0000
99297.0000  99197.0000
99285.0000  99395.0000
99355.0000  99600.0000
99470.0000  99787.0000
99592.0000  99915.0000
99722.0000  99967.0000
99887.0000  99982.0000
100080.0000  100027.0000
100240.0000  100090.0000
100327.0000  100125.0000
100367.0000  100115.0000
100410.0000  100077.0000
100475.0000  100047.0000
100552.0000  100007.0000
100620.0000  99975.0000
100665.0000  99950.0000
100667.0000  99955.0000
100625.0000  100002.0000
100570.0000  100085.0000
100520.0000  100172.0000
100462.0000  100232.0000
100390.0000  100280.0000
100287.0000  100317.0000
100145.0000  100317.0000
99982.0000  100272.0000
99825.0000  100172.0000
99702.0000  100040.0000
99607.0000  99875.0000
99557.0000  99672.0000
99565.0000  99455.0000
99622.0000  99240.0000
99702.0000  99032.0000
99782.0000  98860.0000
99875.0000  98767.0000
99985.0000  98770.0000
100095.0000  98862.0000
100195.0000  99002.0000
100277.0000  99165.0000
100345.0000  99305.0000
100417.0000  99420.0000
100475.0000  99537.0000
100490.0000  99670.0000
100470.0000  99825.0000
100420.0000  99997.0000
100345.0000  100155.0000
100240.0000  100290.0000
100127.0000  100390.0000
100020.0000  100462.0000
99935.0000  100515.0000
99877.0000  100540.0000
99847.0000  100542.0000
99852.0000  100520.0000
99900.0000  100472.0000
99975.0000  100365.0000
100070.0000  100197.0000
100162.0000  99997.0000
100222.0000  99792.0000
100227.0000  99557.0000
100212.0000  99307.0000
100235.0000  99077.0000
100282.0000  98912.0000
100317.0000  98820.0000
100335.0000  98827.0000
100352.0000  98945.0000
100387.0000  99155.0000
100425.0000  99390.0000
100455.0000  99630.0000
100492.0000  99880.0000
100555.0000  100135.0000
100625.0000  100345.0000
100677.0000  100477.0000
100732.0000  100550.0000
100795.0000  100595.0000
100857.0000  100622.0000
100905.0000  100637.0000
100952.0000  100632.0000
101007.0000  100605.0000
101072.0000  100555.0000
101147.0000  100495.0000
101225.0000  100445.0000
101282.0000  100402.0000
101297.0000  100390.0000
101272.0000  100417.0000
101207.0000  100502.0000
101100.0000  100637.0000
100950.0000  100787.0000
100775.0000  100920.0000
100582.0000  101012.0000
100380.0000  101027.0000
100185.0000  100972.0000
100035.0000  100872.0000
99940.0000  100735.0000
99880.0000  100562.0000
99852.0000  100372.0000
99852.0000  100200.0000
99870.0000  100047.0000
99905.0000  99925.0000
99977.0000  99855.0000
100072.0000  99862.0000
100170.0000  99930.0000
100235.0000  100042.0000
100277.0000  100195.0000
100295.0000  100387.0000
100315.0000  100570.0000
100380.0000  100715.0000
100530.0000  100812.0000
100755.0000  100840.0000
101007.0000  100797.0000
101275.0000  100752.0000
101562.0000  100815.0000
101805.0000  100952.0000
101900.0000  101012.0000
101862.0000  100977.0000
101872.0000  100985.0000
101985.0000  101087.0000
102112.0000  101200.0000
102202.0000  101272.0000
102267.0000  101325.0000
102322.0000  101397.0000
102347.0000  101472.0000
102325.0000  101542.0000
102257.0000  101612.0000
102137.0000  101677.0000
101952.0000  101692.0000
101700.0000  101637.0000
101405.0000  101522.0000
101112.0000  101375.0000
100820.0000  101185.0000
100537.0000  100982.0000
100285.0000  100777.0000
100075.0000  100565.0000
99905.0000  100337.0000
99782.0000  100087.0000
99722.0000  99825.0000
99735.0000  99520.0000
99802.0000  99182.0000
99925.0000  98847.0000
100062.0000  98580.0000
100112.0000  98400.0000
100030.0000  98327.0000
99377.0000  98207.0000
99065.0000  98412.0000
98782.0000  98632.0000
98582.0000  98840.0000
98475.0000  98992.0000
98450.0000  99072.0000
98502.0000  99112.0000
98635.0000  99170.0000
98812.0000  99250.0000
98995.0000  99325.0000
99170.0000  99362.0000
99340.0000  99395.0000
99510.0000  99452.0000
99680.0000  99530.0000
99825.0000  99605.0000
99920.0000  99660.0000
99972.0000  99697.0000
99997.0000  99715.0000
100027.0000  99722.0000
100045.0000  99720.0000
100025.0000  99717.0000
99950.0000  99722.0000
99860.0000  99737.0000
99777.0000  99762.0000
99720.0000  99785.0000
99655.0000  99810.0000
99560.0000  99822.0000
99412.0000  99795.0000
99225.0000  99715.0000
99040.0000  99595.0000
98887.0000  99467.0000
98770.0000  99322.0000
98700.0000  99152.0000
98677.0000  98957.0000
98710.0000  98757.0000
98785.0000  98570.0000
98905.0000  98420.0000
99052.0000  98330.0000
99220.0000  98307.0000
99375.0000  98377.0000
99500.0000  98515.0000
99595.0000  98697.0000
99655.0000  98880.0000
99700.0000  99040.0000
99727.0000  99175.0000
99722.0000  99297.0000
99697.0000  99422.0000
99642.0000  99560.0000
99567.0000  99685.0000
99472.0000  99787.0000
99370.0000  99862.0000
99267.0000  99910.0000
99180.0000  99927.0000
99120.0000  99920.0000
99097.0000  99882.0000
99140.0000  99835.0000
99245.0000  99780.0000
99387.0000  99687.0000
99540.0000  99547.0000
99692.0000  99365.0000
99820.0000  99180.0000
99910.0000  99012.0000
99960.0000  98872.0000
99977.0000  98775.0000
99972.0000  98675.0000
99950.0000  98560.0000
99920.0000  98445.0000
99902.0000  98407.0000
99897.0000  98505.0000
99885.0000  98732.0000
99885.0000  99040.0000
99912.0000  99372.0000
99962.0000  99677.0000
100020.0000  99915.0000
100080.0000  100082.0000
100167.0000  100192.0000
100287.0000  100267.0000
100392.0000  100307.0000
100477.0000  100322.0000
100540.0000  100322.0000
100590.0000  100312.0000
100627.0000  100292.0000
100637.0000  100257.0000
100632.0000  100235.0000
100622.0000  100232.0000
100595.0000  100250.0000
100525.0000  100275.0000
100410.0000  100317.0000
100265.0000  100380.0000
100107.0000  100460.0000
99932.0000  100535.0000
99742.0000  100570.0000
99550.0000  100550.0000
99372.0000  100477.0000
99235.0000  100352.0000
99150.0000  100182.0000
99107.0000  99980.0000
99097.0000  99777.0000
99102.0000  99582.0000
99122.0000  99400.0000
99172.0000  99267.0000
99275.0000  99205.0000
99400.0000  99225.0000
99517.0000  99297.0000
99612.0000  99400.0000
99705.0000  99547.0000
99802.0000  99737.0000
99880.0000  99950.0000
99927.0000  100142.0000
99987.0000  100320.0000
100112.0000  100470.0000
100290.0000  100562.0000
100497.0000  100577.0000
100707.0000  100557.0000
100910.0000  100532.0000
101055.0000  100487.0000
101147.0000  100430.0000
101240.0000  100417.0000
101352.0000  100480.0000
101472.0000  100587.0000
101580.0000  100712.0000
101675.0000  100845.0000
101732.0000  100972.0000
101735.0000  101050.0000
101677.0000  101082.0000
101587.0000  101085.0000
101455.0000  101057.0000
101257.0000  100980.0000
100992.0000  100855.0000
100697.0000  100710.0000
100395.0000  100572.0000
100095.0000  100450.0000
99812.0000  100320.0000
99587.0000  100180.0000
99422.0000  100010.0000
99300.0000  99785.0000
99225.0000  99525.0000
99232.0000  99232.0000
99317.0000  98895.0000
99450.0000  98515.0000
99587.0000  98172.0000
99702.0000  97962.0000
99732.0000  97930.0000
99622.0000  98035.0000
99050.0000  98465.0000
98665.0000  98640.0000
98255.0000  98747.0000
97922.0000  98822.0000
97742.0000  98870.0000
97700.0000  98865.0000
97745.0000  98802.0000
97855.0000  98747.0000
98012.0000  98745.0000
98210.0000  98800.0000
98400.0000  98865.0000
98560.0000  98907.0000
98697.0000  98922.0000
98835.0000  98947.0000
98980.0000  98987.0000
99112.0000  99047.0000
99210.0000  99110.0000
99272.0000  99165.0000
99310.0000  99212.0000
99312.0000  99245.0000
99280.0000  99270.0000
99212.0000  99290.0000
99145.0000  99315.0000
99097.0000  99340.0000
99065.0000  99360.0000
99010.0000  99360.0000
98917.0000  99327.0000
98767.0000  99257.0000
98577.0000  99152.0000
98355.0000  99037.0000
98122.0000  98912.0000
97907.0000  98772.0000
97750.0000  98597.0000
97672.0000  98400.0000
97687.0000  98205.0000
97790.0000  98030.0000
97952.0000  97885.0000
98140.0000  97785.0000
98315.0000  97730.0000
98467.0000  97745.0000
98600.0000  97842.0000
98710.0000  97997.0000
98790.0000  98187.0000
98840.0000  98380.0000
98847.0000  98557.0000
98822.0000  98717.0000
98767.0000  98865.0000
98680.0000  98990.0000
98567.0000  99092.0000
98447.0000  99170.0000
98335.0000  99217.0000
98247.0000  99240.0000
98185.0000  99242.0000
98160.0000  99217.0000
98195.0000  99177.0000
98300.0000  99110.0000
98467.0000  99027.0000
98670.0000  98925.0000
98882.0000  98805.0000
99085.0000  98682.0000
99255.0000  98562.0000
99380.0000  98457.0000
99455.0000  98395.0000
99497.0000  98405.0000
99525.0000  98450.0000
99532.0000  98467.0000
99512.0000  98397.0000
99462.0000  98287.0000
99402.0000  98232.0000
99352.0000  98312.0000
99322.0000  98532.0000
99312.0000  98842.0000
99320.0000  99157.0000
99335.0000  99435.0000
99377.0000  99645.0000
99457.0000  99800.0000
99562.0000  99885.0000
99657.0000  99910.0000
99737.0000  99895.0000
99820.0000  99867.0000
99905.0000  99837.0000
99962.0000  99797.0000
99975.0000  99750.0000
99962.0000  99715.0000
99930.0000  99710.0000
99875.0000  99727.0000
99775.0000  99757.0000
99640.0000  99805.0000
99485.0000  99865.0000
99310.0000  99930.0000
99115.0000  99975.0000
98910.0000  99982.0000
98725.0000  99955.0000
98580.0000  99890.0000
98477.0000  99770.0000
98410.0000  99605.0000
98380.0000  99410.0000
98387.0000  99205.0000
98427.0000  99017.0000
98482.0000  98842.0000
98555.0000  98697.0000
98647.0000  98622.0000
98757.0000  98630.0000
98865.0000  98712.0000
98960.0000  98842.0000
99070.0000  99012.0000
99195.0000  99197.0000
99310.0000  99380.0000
99397.0000  99557.0000
99477.0000  99745.0000
99567.0000  99940.0000
99675.0000  100092.0000
99780.0000  100167.0000
99895.0000  100160.0000
100040.0000  100132.0000
100215.0000  100110.0000
100387.0000  100082.0000
100535.0000  100045.0000
100655.0000  100010.0000
100760.0000  100020.0000
100857.0000  100072.0000
100925.0000  100137.0000
100935.0000  100187.0000
100905.0000  100210.0000
100855.0000  100225.0000
100792.0000  100237.0000
100692.0000  100222.0000
100525.0000  100167.0000
100297.0000  100092.0000
100040.0000  100020.0000
99760.0000  99962.0000
99472.0000  99887.0000
99220.0000  99785.0000
99050.0000  99655.0000
98960.0000  99482.0000
98910.0000  99247.0000
98890.0000  98957.0000
98940.0000  98645.0000
99077.0000  98342.0000
99262.0000  98082.0000
99410.0000  97905.0000
99475.0000  97870.0000
99447.0000  97997.0000
99315.0000  98227.0000
98822.0000  98715.0000
98497.0000  98842.0000
98110.0000  98885.0000
97732.0000  98872.0000
97470.0000  98830.0000
97345.0000  98780.0000
97330.0000  98720.0000
97370.0000  98652.0000
97425.0000  98602.0000
97490.0000  98562.0000
97565.0000  98530.0000
97650.0000  98487.0000
97737.0000  98425.0000
97817.0000  98357.0000
97905.0000  98305.0000
98007.0000  98287.0000
98122.0000  98300.0000
98227.0000  98335.0000
98310.0000  98390.0000
98357.0000  98445.0000
98385.0000  98505.0000
98410.0000  98575.0000
98450.0000  98637.0000
98487.0000  98695.0000
98502.0000  98725.0000
98462.0000  98712.0000
98362.0000  98677.0000
98210.0000  98617.0000
97995.0000  98557.0000
97732.0000  98495.0000
97462.0000  98417.0000
97227.0000  98325.0000
97090.0000  98210.0000
97050.0000  98065.0000
97092.0000  97900.0000
97185.0000  97725.0000
97300.0000  97567.0000
97427.0000  97440.0000
97552.0000  97357.0000
97670.0000  97330.0000
97770.0000  97347.0000
97850.0000  97405.0000
97907.0000  97497.0000
97937.0000  97610.0000
97932.0000  97737.0000
97887.0000  97875.0000
97805.0000  98015.0000
97687.0000  98150.0000
97555.0000  98272.0000
97422.0000  98387.0000
97307.0000  98477.0000
97222.0000  98527.0000
97177.0000  98532.0000
97195.0000  98495.0000
97282.0000  98425.0000
97457.0000  98325.0000
97695.0000  98205.0000
97960.0000  98082.0000
98237.0000  97990.0000
98490.0000  97947.0000
98705.0000  97932.0000
98852.0000  97930.0000
98947.0000  97950.0000
99007.0000  98005.0000
99042.0000  98112.0000
99047.0000  98225.0000
99020.0000  98287.0000
98965.0000  98287.0000
98905.0000  98272.0000
98855.0000  98305.0000
98817.0000  98440.0000
98792.0000  98652.0000
98780.0000  98907.0000
98790.0000  99162.0000
98832.0000  99375.0000
98905.0000  99517.0000
98972.0000  99577.0000
99037.0000  99565.0000
99107.0000  99517.0000
99182.0000  99445.0000
99257.0000  99347.0000
99305.0000  99232.0000
99317.0000  99117.0000
99302.0000  99042.0000
99262.0000  99005.0000
99180.0000  99005.0000
99050.0000  99030.0000
98892.0000  99085.0000
98730.0000  99172.0000
98560.0000  99265.0000
98362.0000  99317.0000
98160.0000  99327.0000
97990.0000  99297.0000
97890.0000  99247.0000
97847.0000  99172.0000
97837.0000  99052.0000
97845.0000  98900.0000
97885.0000  98740.0000
97952.0000  98600.0000
98022.0000  98477.0000
98085.0000  98382.0000
98137.0000  98330.0000
98185.0000  98335.0000
98245.0000  98410.0000
98312.0000  98527.0000
98402.0000  98672.0000
98522.0000  98820.0000
98660.0000  98962.0000
98810.0000  99102.0000
98962.0000  99260.0000
99102.0000  99425.0000
99222.0000  99565.0000
99317.0000  99662.0000
99405.0000  99712.0000
99507.0000  99735.0000
99627.0000  99735.0000
99755.0000  99710.0000
99885.0000  99660.0000
100017.0000  99612.0000
100140.0000  99580.0000
100220.0000  99552.0000
100240.0000  99507.0000
100200.0000  99457.0000
100145.0000  99435.0000
100087.0000  99455.0000
100007.0000  99485.0000
99862.0000  99492.0000
99660.0000  99470.0000
99445.0000  99460.0000
99247.0000  99482.0000
99057.0000  99507.0000
98867.0000  99467.0000
98710.0000  99350.0000
98625.0000  99180.0000
98625.0000  98985.0000
98667.0000  98757.0000
98717.0000  98495.0000
98797.0000  98235.0000
98942.0000  98045.0000
99135.0000  97970.0000
99280.0000  98010.0000
99317.0000  98135.0000
99237.0000  98317.0000
99067.0000  98525.0000
98702.0000  98830.0000
98447.0000  98910.0000
98157.0000  98935.0000
97865.0000  98905.0000
97620.0000  98845.0000
97465.0000  98787.0000
97377.0000  98732.0000
97310.0000  98670.0000
97227.0000  98585.0000
97127.0000  98467.0000
97045.0000  98340.0000
97005.0000  98215.0000
97010.0000  98097.0000
97040.0000  97985.0000
97085.0000  97875.0000
97127.0000  97765.0000
97182.0000  97677.0000
97257.0000  97620.0000
97350.0000  97600.0000
97450.0000  97610.0000
97572.0000  97647.0000
97707.0000  97712.0000
97850.0000  97787.0000
97972.0000  97870.0000
98052.0000  97945.0000
98082.0000  98012.0000
98045.0000  98072.0000
97927.0000  98125.0000
97742.0000  98160.0000
97502.0000  98157.0000
97262.0000  98112.0000
97077.0000  98027.0000
96982.0000  97912.0000
96960.0000  97790.0000
96980.0000  97667.0000
97020.0000  97560.0000
97070.0000  97485.0000
97140.0000  97437.0000
97210.0000  97392.0000
97260.0000  97340.0000
97275.0000  97262.0000
97255.0000  97177.0000
97220.0000  97102.0000
97195.0000  97080.0000
97162.0000  97107.0000
97112.0000  97177.0000
97025.0000  97272.0000
96912.0000  97392.0000
96787.0000  97512.0000
96675.0000  97632.0000
96585.0000  97725.0000
96525.0000  97770.0000
96520.0000  97772.0000
96582.0000  97735.0000
96725.0000  97670.0000
96940.0000  97580.0000
97200.0000  97460.0000
97470.0000  97335.0000
97722.0000  97240.0000
97952.0000  97222.0000
98145.0000  97275.0000
98295.0000  97380.0000
98397.0000  97515.0000
98460.0000  97665.0000
98490.0000  97830.0000
98475.0000  98002.0000
98440.0000  98160.0000
98390.0000  98300.0000
98337.0000  98415.0000
98295.0000  98520.0000
98260.0000  98632.0000
98230.0000  98747.0000
98210.0000  98870.0000
98210.0000  98980.0000
98232.0000  99055.0000
98270.0000  99075.0000
98320.0000  99052.0000
98390.0000  99000.0000
98475.0000  98922.0000
98562.0000  98827.0000
98630.0000  98695.0000
98665.0000  98542.0000
98667.0000  98405.0000
98642.0000  98315.0000
98585.0000  98280.0000
98477.0000  98280.0000
98315.0000  98300.0000
98135.0000  98342.0000
97965.0000  98415.0000
97817.0000  98502.0000
97692.0000  98580.0000
97590.0000  98630.0000
97535.0000  98665.0000
97540.0000  98695.0000
97585.0000  98712.0000
97645.0000  98700.0000
97692.0000  98652.0000
97725.0000  98580.0000
97752.0000  98512.0000
97770.0000  98465.0000
97772.0000  98445.0000
97767.0000  98440.0000
97770.0000  98462.0000
97792.0000  98502.0000
97837.0000  98555.0000
97917.0000  98617.0000
98025.0000  98685.0000
98167.0000  98757.0000
98332.0000  98830.0000
98500.0000  98902.0000
98665.0000  98980.0000
98815.0000  99050.0000
98945.0000  99125.0000
99070.0000  99195.0000
99185.0000  99255.0000
99305.0000  99297.0000
99425.0000  99322.0000
99545.0000  99330.0000
99650.0000  99327.0000
99707.0000  99290.0000
99680.0000  99212.0000
99582.0000  99097.0000
99455.0000  98995.0000
99345.0000  98950.0000
99255.0000  98965.0000
99140.0000  99005.0000
98972.0000  99030.0000
98762.0000  99045.0000
98570.0000  99080.0000
98410.0000  99135.0000
98280.0000  99150.0000
98165.0000  99075.0000
98075.0000  98900.0000
98067.0000  98680.0000
98150.0000  98467.0000
98285.0000  98280.0000
98432.0000  98115.0000
98570.0000  97980.0000
98735.0000  97922.0000
98920.0000  97985.0000
99077.0000  98152.0000
99137.0000  98357.0000
99075.0000  98555.0000
98917.0000  98710.0000
98587.0000  98812.0000
98395.0000  98857.0000
98205.0000  98862.0000
98032.0000  98830.0000
97887.0000  98767.0000
97770.0000  98685.0000
97675.0000  98592.0000
97572.0000  98500.0000
97450.0000  98400.0000
97310.0000  98292.0000
97172.0000  98167.0000
97062.0000  98040.0000
96987.0000  97895.0000
96945.0000  97742.0000
96927.0000  97585.0000
96945.0000  97440.0000
97002.0000  97332.0000
97107.0000  97277.0000
97255.0000  97275.0000
97420.0000  97317.0000
97582.0000  97380.0000
97730.0000  97450.0000
97855.0000  97522.0000
97950.0000  97592.0000
98007.0000  97662.0000
98012.0000  97727.0000
97957.0000  97787.0000
97852.0000  97850.0000
97720.0000  97905.0000
97575.0000  97935.0000
97460.0000  97927.0000
97400.0000  97877.0000
97385.0000  97802.0000
97382.0000  97720.0000
97375.0000  97655.0000
97352.0000  97610.0000
97325.0000  97582.0000
97295.0000  97552.0000
97257.0000  97497.0000
97195.0000  97402.0000
97125.0000  97290.0000
97055.0000  97172.0000
96992.0000  97070.0000
96962.0000  97022.0000
96950.0000  97017.0000
96892.0000  97020.0000
96795.0000  97030.0000
96685.0000  97052.0000
96587.0000  97092.0000
96537.0000  97155.0000
96542.0000  97220.0000
96590.0000  97272.0000
96670.0000  97305.0000
96787.0000  97330.0000
96915.0000  97325.0000
97090.0000  97327.0000
97265.0000  97287.0000
97425.0000  97215.0000
97555.0000  97127.0000
97650.0000  97052.0000
97715.0000  97022.0000
97762.0000  97052.0000
97795.0000  97152.0000
97825.0000  97295.0000
97842.0000  97477.0000
97847.0000  97677.0000
97837.0000  97880.0000
97807.0000  98077.0000
97757.0000  98240.0000
97727.0000  98392.0000
97700.0000  98510.0000
97692.0000  98607.0000
97712.0000  98682.0000
97752.0000  98730.0000
97800.0000  98732.0000
97852.0000  98692.0000
97907.0000  98617.0000
97970.0000  98515.0000
98037.0000  98397.0000
98092.0000  98260.0000
98122.0000  98097.0000
98112.0000  97927.0000
98082.0000  97782.0000
98025.0000  97687.0000
97957.0000  97640.0000
97857.0000  97645.0000
97745.0000  97677.0000
97632.0000  97740.0000
97540.0000  97832.0000
97490.0000  97947.0000
97470.0000  98070.0000
97477.0000  98180.0000
97505.0000  98280.0000
97550.0000  98372.0000
97600.0000  98457.0000
97640.0000  98522.0000
97657.0000  98552.0000
97645.0000  98557.0000
97615.0000  98540.0000
97572.0000  98522.0000
97527.0000  98505.0000
97490.0000  98492.0000
97465.0000  98480.0000
97470.0000  98467.0000
97500.0000  98450.0000
97567.0000  98440.0000
97660.0000  98447.0000
97785.0000  98470.0000
97940.0000  98502.0000
98107.0000  98540.0000
98275.0000  98580.0000
98435.0000  98627.0000
98590.0000  98697.0000
98730.0000  98777.0000
98855.0000  98857.0000
98952.0000  98927.0000
99030.0000  98975.0000
99087.0000  99002.0000
99102.0000  98995.0000
99067.0000  98955.0000
98972.0000  98872.0000
98845.0000  98755.0000
98727.0000  98657.0000
98625.0000  98605.0000
98532.0000  98600.0000
98407.0000  98627.0000
98242.0000  98665.0000
98045.0000  98715.0000
97850.0000  98777.0000
97692.0000  98822.0000
97557.0000  98807.0000
97460.0000  98690.0000
97412.0000  98490.0000
97447.0000  98252.0000
97577.0000  98045.0000
97772.0000  97900.0000
97982.0000  97817.0000
98190.0000  97787.0000
98390.0000  97835.0000
98592.0000  97970.0000
98762.0000  98170.0000
98867.0000  98395.0000
98862.0000  98587.0000
98755.0000  98725.0000
98275.0000  98455.0000
98137.0000  98497.0000
98030.0000  98502.0000
97950.0000  98477.0000
97895.0000  98420.0000
97845.0000  98325.0000
97795.0000  98217.0000
97732.0000  98110.0000
97662.0000  98017.0000
97595.0000  97940.0000
97525.0000  97862.0000
97472.0000  97787.0000
97437.0000  97700.0000
97425.0000  97610.0000
97450.0000  97530.0000
97505.0000  97465.0000
97567.0000  97425.0000
97645.0000  97405.0000
97712.0000  97405.0000
97760.0000  97415.0000
97817.0000  97470.0000
97912.0000  97580.0000
98037.0000  97722.0000
98162.0000  97845.0000
98232.0000  97897.0000
98207.0000  97880.0000
98105.0000  97845.0000
97977.0000  97825.0000
97870.0000  97835.0000
97787.0000  97835.0000
97732.0000  97820.0000
97705.0000  97787.0000
97715.0000  97760.0000
97740.0000  97747.0000
97755.0000  97755.0000
97747.0000  97782.0000
97715.0000  97815.0000
97682.0000  97842.0000
97655.0000  97845.0000
97612.0000  97805.0000
97525.0000  97700.0000
97370.0000  97520.0000
97167.0000  97295.0000
96982.0000  97082.0000
96865.0000  96935.0000
96822.0000  96867.0000
96830.0000  96877.0000
96865.0000  96940.0000
96922.0000  97032.0000
96992.0000  97135.0000
97077.0000  97232.0000
97180.0000  97320.0000
97302.0000  97410.0000
97447.0000  97525.0000
97582.0000  97667.0000
97660.0000  97795.0000
97655.0000  97862.0000
97607.0000  97855.0000
97565.0000  97795.0000
97545.0000  97707.0000
97535.0000  97627.0000
97495.0000  97542.0000
97457.0000  97477.0000
97422.0000  97457.0000
97402.0000  97485.0000
97397.0000  97557.0000
97395.0000  97665.0000
97385.0000  97780.0000
97367.0000  97892.0000
97347.0000  97995.0000
97342.0000  98090.0000
97365.0000  98177.0000
97405.0000  98245.0000
97457.0000  98280.0000
97512.0000  98275.0000
97562.0000  98230.0000
97617.0000  98150.0000
97667.0000  98052.0000
97715.0000  97942.0000
97745.0000  97815.0000
97762.0000  97687.0000
97755.0000  97557.0000
97732.0000  97450.0000
97705.0000  97372.0000
97677.0000  97340.0000
97647.0000  97352.0000
97622.0000  97402.0000
97605.0000  97492.0000
97600.0000  97620.0000
97615.0000  97765.0000
97635.0000  97915.0000
97655.0000  98055.0000
97670.0000  98177.0000
97677.0000  98280.0000
97662.0000  98360.0000
97642.0000  98415.0000
97597.0000  98445.0000
97540.0000  98452.0000
97480.0000  98440.0000
97425.0000  98420.0000
97375.0000  98395.0000
97342.0000  98372.0000
97330.0000  98350.0000
97345.0000  98327.0000
97385.0000  98307.0000
97450.0000  98295.0000
97542.0000  98297.0000
97652.0000  98317.0000
97772.0000  98342.0000
97905.0000  98385.0000
98027.0000  98430.0000
98152.0000  98500.0000
98280.0000  98590.0000
98387.0000  98685.0000
98477.0000  98775.0000
98542.0000  98845.0000
98590.0000  98905.0000
98607.0000  98937.0000
98597.0000  98922.0000
98550.0000  98837.0000
98485.0000  98710.0000
98430.0000  98585.0000
98370.0000  98492.0000
98307.0000  98437.0000
98225.0000  98415.0000
98115.0000  98412.0000
97957.0000  98430.0000
97780.0000  98467.0000
97610.0000  98527.0000
97465.0000  98572.0000
97345.0000  98567.0000
97260.0000  98482.0000
97225.0000  98330.0000
97252.0000  98137.0000
97355.0000  97957.0000
97525.0000  97820.0000
97732.0000  97737.0000
97955.0000  97715.0000
98170.0000  97760.0000
98355.0000  97857.0000
98490.0000  98000.0000
98550.0000  98147.0000
98515.0000  98282.0000
98415.0000  98385.0000
98130.0000  98255.0000
98060.0000  98275.0000
98032.0000  98287.0000
98037.0000  98287.0000
98065.0000  98270.0000
98097.0000  98235.0000
98107.0000  98182.0000
98100.0000  98117.0000
98057.0000  98040.0000
97995.0000  97960.0000
97915.0000  97872.0000
97835.0000  97785.0000
97772.0000  97715.0000
97747.0000  97672.0000
97772.0000  97672.0000
97832.0000  97697.0000
97897.0000  97727.0000
97952.0000  97772.0000
98017.0000  97870.0000
98152.0000  98085.0000
98420.0000  98465.0000
98817.0000  98962.0000
99200.0000  99355.0000
99350.0000  99385.0000
99150.0000  98980.0000
98710.0000  98375.0000
98297.0000  97892.0000
98065.0000  97682.0000
97985.0000  97660.0000
97950.0000  97687.0000
97950.0000  97740.0000
98060.0000  97887.0000
98307.0000  98165.0000
98612.0000  98512.0000
98845.0000  98820.0000
98967.0000  99035.0000
99025.0000  99182.0000
99082.0000  99282.0000
99152.0000  99345.0000
99167.0000  99305.0000
99032.0000  99100.0000
98692.0000  98702.0000
98190.0000  98162.0000
97660.0000  97612.0000
97245.0000  97177.0000
97010.0000  96905.0000
96945.0000  96807.0000
96997.0000  96835.0000
97090.0000  96925.0000
97187.0000  97030.0000
97280.0000  97130.0000
97390.0000  97255.0000
97550.0000  97437.0000
97760.0000  97712.0000
97955.0000  98067.0000
98045.0000  98425.0000
97987.0000  98692.0000
97832.0000  98815.0000
97672.0000  98800.0000
97567.0000  98705.0000
97547.0000  98592.0000
97585.0000  98492.0000
97650.0000  98405.0000
97692.0000  98297.0000
97660.0000  98162.0000
97552.0000  98017.0000
97412.0000  97902.0000
97307.0000  97845.0000
97250.0000  97837.0000
97247.0000  97867.0000
97255.0000  97890.0000
97282.0000  97917.0000
97335.0000  97937.0000
97392.0000  97947.0000
97452.0000  97940.0000
97510.0000  97907.0000
97560.0000  97862.0000
97605.0000  97797.0000
97642.0000  97722.0000
97672.0000  97645.0000
97692.0000  97567.0000
97707.0000  97497.0000
97722.0000  97450.0000
97742.0000  97420.0000
97765.0000  97422.0000
97782.0000  97450.0000
97792.0000  97512.0000
97787.0000  97590.0000
97770.0000  97687.0000
97737.0000  97800.0000
97700.0000  97905.0000
97652.0000  97997.0000
97605.0000  98065.0000
97550.0000  98110.0000
97495.0000  98132.0000
97432.0000  98135.0000
97375.0000  98122.0000
97317.0000  98102.0000
97267.0000  98082.0000
97230.0000  98070.0000
97205.0000  98067.0000
97202.0000  98072.0000
97222.0000  98085.0000
97272.0000  98115.0000
97347.0000  98155.0000
97440.0000  98210.0000
97542.0000  98270.0000
97655.0000  98345.0000
97762.0000  98425.0000
97860.0000  98505.0000
97955.0000  98597.0000
98065.0000  98710.0000
98185.0000  98832.0000
98315.0000  98952.0000
98427.0000  99060.0000
98547.0000  99185.0000
98697.0000  99355.0000
98837.0000  99487.0000
98895.0000  99472.0000
98832.0000  99280.0000
98695.0000  99007.0000
98550.0000  98770.0000
98442.0000  98605.0000
98350.0000  98515.0000
98267.0000  98462.0000
98180.0000  98440.0000
98080.0000  98442.0000
97970.0000  98450.0000
97862.0000  98467.0000
97762.0000  98480.0000
97680.0000  98470.0000
97612.0000  98425.0000
97572.0000  98342.0000
97562.0000  98217.0000
97622.0000  98100.0000
97727.0000  97990.0000
97877.0000  97912.0000
98042.0000  97877.0000
98192.0000  97885.0000
98307.0000  97927.0000
98362.0000  97995.0000
98360.0000  98072.0000
98297.0000  98145.0000
98215.0000  98212.0000
98232.0000  98477.0000
98305.0000  98567.0000
98455.0000  98705.0000
98675.0000  98887.0000
98927.0000  99077.0000
99157.0000  99220.0000
99307.0000  99277.0000
99365.0000  99255.0000
99347.0000  99187.0000
99297.0000  99132.0000
99252.0000  99112.0000
99235.0000  99150.0000
99260.0000  99242.0000
99320.0000  99377.0000
99397.0000  99520.0000
99480.0000  99645.0000
99552.0000  99742.0000
99615.0000  99827.0000
99700.0000  99917.0000
99817.0000  100010.0000
99947.0000  100072.0000
100022.0000  100002.0000
99950.0000  99720.0000
99670.0000  99205.0000
99245.0000  98595.0000
98822.0000  98075.0000
98515.0000  97765.0000
98357.0000  97645.0000
98292.0000  97637.0000
98302.0000  97722.0000
98415.0000  97960.0000
98680.0000  98415.0000
99045.0000  99025.0000
99412.0000  99642.0000
99682.0000  100120.0000
99865.0000  100422.0000
100020.0000  100612.0000
100205.0000  100747.0000
100415.0000  100860.0000
100577.0000  100905.0000
100575.0000  100800.0000
100330.0000  100500.0000
99857.0000  100030.0000
99257.0000  99477.0000
98665.0000  98965.0000
98190.0000  98577.0000
97865.0000  98345.0000
97692.0000  98262.0000
97647.0000  98295.0000
97685.0000  98407.0000
97782.0000  98552.0000
97917.0000  98722.0000
98072.0000  98902.0000
98220.0000  99087.0000
98330.0000  99265.0000
98362.0000  99420.0000
98330.0000  99537.0000
98267.0000  99635.0000
98222.0000  99742.0000
98257.0000  99895.0000
98405.0000  100105.0000
98635.0000  100325.0000
98847.0000  100437.0000
98912.0000  100315.0000
98735.0000  99917.0000
98362.0000  99345.0000
97920.0000  98767.0000
97550.0000  98327.0000
97320.0000  98065.0000
97212.0000  97940.0000
97190.0000  97887.0000
97190.0000  97852.0000
97232.0000  97835.0000
97297.0000  97822.0000
97387.0000  97822.0000
97480.0000  97822.0000
97562.0000  97807.0000
97632.0000  97777.0000
97677.0000  97735.0000
97700.0000  97682.0000
97710.0000  97627.0000
97717.0000  97590.0000
97722.0000  97575.0000
97737.0000  97577.0000
97755.0000  97610.0000
97765.0000  97657.0000
97760.0000  97712.0000
97735.0000  97767.0000
97687.0000  97815.0000
97625.0000  97850.0000
97545.0000  97867.0000
97460.0000  97872.0000
97382.0000  97857.0000
97312.0000  97840.0000
97255.0000  97810.0000
97207.0000  97780.0000
97175.0000  97750.0000
97152.0000  97735.0000
97142.0000  97735.0000
97145.0000  97752.0000
97165.0000  97782.0000
97197.0000  97832.0000
97252.0000  97897.0000
97332.0000  97980.0000
97427.0000  98082.0000
97532.0000  98190.0000
97655.0000  98320.0000
97790.0000  98462.0000
97920.0000  98600.0000
98042.0000  98735.0000
98170.0000  98865.0000
98297.0000  98995.0000
98412.0000  99105.0000
98530.0000  99200.0000
98645.0000  99280.0000
98800.0000  99387.0000
98987.0000  99505.0000
99140.0000  99550.0000
99175.0000  99465.0000
99060.0000  99245.0000
98850.0000  98982.0000
98640.0000  98765.0000
98477.0000  98622.0000
98355.0000  98522.0000
98277.0000  98465.0000
98227.0000  98442.0000
98187.0000  98440.0000
98132.0000  98440.0000
98077.0000  98430.0000
98040.0000  98425.0000
98010.0000  98420.0000
98007.0000  98422.0000
98025.0000  98425.0000
98055.0000  98407.0000
98095.0000  98372.0000
98130.0000  98317.0000
98175.0000  98260.0000
98202.0000  98215.0000
98232.0000  98202.0000
98257.0000  98230.0000
98267.0000  98280.0000
98260.0000  98337.0000
98237.0000  98382.0000
98217.0000  98427.0000
99012.0000  99510.0000
99105.0000  99665.0000
99320.0000  99915.0000
99662.0000  100247.0000
100107.0000  100612.0000
100585.0000  100925.0000
101010.0000  101125.0000
101322.0000  101192.0000
101502.0000  101165.0000
101570.0000  101100.0000
101570.0000  101060.0000
101545.0000  101077.0000
101522.0000  101157.0000
101512.0000  101287.0000
101510.0000  101425.0000
101502.0000  101545.0000
101485.0000  101605.0000
101437.0000  101575.0000
101347.0000  101440.0000
101200.0000  101187.0000
100977.0000  100815.0000
100677.0000  100347.0000
100315.0000  99817.0000
99915.0000  99285.0000
99532.0000  98810.0000
99212.0000  98437.0000
98970.0000  98177.0000
98805.0000  98032.0000
98720.0000  97992.0000
98710.0000  98075.0000
98787.0000  98282.0000
98945.0000  98615.0000
99167.0000  99025.0000
99435.0000  99462.0000
99737.0000  99895.0000
100092.0000  100322.0000
100512.0000  100765.0000
100990.0000  101225.0000
101485.0000  101682.0000
101912.0000  102077.0000
102167.0000  102337.0000
102195.0000  102410.0000
101985.0000  102295.0000
101610.0000  102050.0000
101172.0000  101772.0000
100782.0000  101552.0000
100490.0000  101435.0000
100320.0000  101445.0000
100257.0000  101550.0000
100267.0000  101702.0000
100292.0000  101830.0000
100292.0000  101877.0000
100252.0000  101812.0000
100160.0000  101645.0000
100027.0000  101410.0000
99892.0000  101147.0000
99767.0000  100902.0000
99677.0000  100692.0000
99622.0000  100547.0000
99597.0000  100430.0000
99550.0000  100310.0000
99420.0000  100110.0000
99167.0000  99790.0000
98790.0000  99355.0000
98355.0000  98870.0000
97960.0000  98452.0000
97670.0000  98165.0000
97500.0000  98025.0000
97417.0000  97977.0000
97345.0000  97935.0000
97272.0000  97882.0000
97200.0000  97800.0000
97152.0000  97712.0000
97132.0000  97640.0000
97155.0000  97587.0000
97205.0000  97547.0000
97277.0000  97525.0000
97352.0000  97515.0000
97425.0000  97522.0000
97482.0000  97532.0000
97520.0000  97545.0000
97545.0000  97570.0000
97552.0000  97600.0000
97555.0000  97635.0000
97545.0000  97677.0000
97517.0000  97700.0000
97480.0000  97717.0000
97435.0000  97725.0000
97382.0000  97712.0000
97325.0000  97690.0000
97275.0000  97655.0000
97232.0000  97622.0000
97192.0000  97590.0000
97160.0000  97557.0000
97135.0000  97532.0000
97122.0000  97520.0000
97122.0000  97522.0000
97150.0000  97557.0000
97200.0000  97612.0000
97272.0000  97687.0000
97352.0000  97775.0000
97442.0000  97872.0000
97530.0000  97972.0000
97625.0000  98075.0000
97732.0000  98192.0000
97855.0000  98327.0000
97990.0000  98475.0000
98125.0000  98622.0000
98252.0000  98755.0000
98360.0000  98855.0000
98455.0000  98930.0000
98550.0000  98985.0000
98630.0000  99027.0000
98707.0000  99055.0000
98775.0000  99062.0000
98840.0000  99057.0000
98892.0000  99027.0000
98915.0000  98982.0000
98895.0000  98917.0000
98830.0000  98840.0000
98730.0000  98760.0000
98620.0000  98682.0000
98500.0000  98602.0000
98407.0000  98535.0000
98342.0000  98487.0000
98300.0000  98470.0000
98267.0000  98465.0000
98232.0000  98460.0000
98190.0000  98447.0000
98155.0000  98430.0000
98135.0000  98425.0000
98135.0000  98422.0000
98135.0000  98415.0000
98117.0000  98387.0000
98110.0000  98362.0000
98137.0000  98375.0000
98237.0000  98467.0000
98417.0000  98647.0000
98647.0000  98882.0000
98857.0000  99112.0000
99002.0000  99285.0000
99062.0000  99380.0000
99045.0000  99415.0000
99012.0000  99440.0000
99650.0000  99750.0000
99552.0000  99732.0000
99555.0000  99800.0000
99652.0000  99930.0000
99842.0000  100097.0000
100080.0000  100275.0000
100340.0000  100430.0000
100582.0000  100547.0000
100777.0000  100627.0000
100917.0000  100685.0000
101020.0000  100750.0000
101100.0000  100850.0000
101187.0000  100992.0000
101300.0000  101185.0000
101442.0000  101410.0000
101615.0000  101645.0000
101792.0000  101847.0000
101947.0000  101977.0000
102042.0000  101995.0000
102040.0000  101877.0000
101927.0000  101620.0000
101700.0000  101245.0000
101387.0000  100787.0000
101022.0000  100307.0000
100655.0000  99850.0000
100322.0000  99450.0000
100055.0000  99137.0000
99867.0000  98912.0000
99765.0000  98782.0000
99745.0000  98745.0000
99797.0000  98777.0000
99910.0000  98877.0000
100065.0000  99025.0000
100242.0000  99212.0000
100430.0000  99427.0000
100625.0000  99675.0000
100817.0000  99950.0000
100995.0000  100247.0000
101157.0000  100550.0000
101285.0000  100845.0000
101372.0000  101105.0000
101410.0000  101320.0000
101402.0000  101477.0000
101362.0000  101600.0000
101317.0000  101687.0000
101275.0000  101762.0000
101237.0000  101827.0000
101197.0000  101880.0000
101137.0000  101902.0000
101042.0000  101867.0000
100905.0000  101777.0000
100727.0000  101617.0000
100535.0000  101402.0000
100340.0000  101162.0000
100182.0000  100917.0000
100070.0000  100692.0000
100015.0000  100495.0000
99992.0000  100310.0000
99972.0000  100127.0000
99902.0000  99912.0000
99737.0000  99637.0000
99452.0000  99292.0000
99062.0000  98892.0000
98635.0000  98495.0000
98240.0000  98147.0000
97930.0000  97892.0000
97730.0000  97732.0000
97610.0000  97655.0000
97535.0000  97612.0000
97460.0000  97562.0000
97382.0000  97502.0000
97305.0000  97435.0000
97240.0000  97377.0000
97207.0000  97327.0000
97187.0000  97287.0000
97210.0000  97282.0000
97265.0000  97305.0000
97335.0000  97360.0000
97425.0000  97447.0000
97497.0000  97532.0000
97565.0000  97625.0000
97615.0000  97707.0000
97645.0000  97777.0000
97655.0000  97832.0000
97672.0000  97897.0000
97700.0000  97970.0000
97752.0000  98060.0000
97837.0000  98167.0000
97952.0000  98280.0000
98077.0000  98390.0000
98192.0000  98467.0000
98257.0000  98495.0000
98250.0000  98465.0000
98165.0000  98372.0000
98015.0000  98227.0000
97835.0000  98062.0000
97665.0000  97910.0000
97542.0000  97797.0000
97482.0000  97737.0000
97487.0000  97735.0000
97550.0000  97782.0000
97657.0000  97870.0000
97795.0000  97992.0000
97957.0000  98147.0000
98145.0000  98325.0000
98332.0000  98515.0000
98497.0000  98690.0000
98615.0000  98832.0000
98677.0000  98915.0000
98697.0000  98942.0000
98690.0000  98930.0000
98687.0000  98905.0000
98705.0000  98887.0000
98732.0000  98880.0000
98762.0000  98880.0000
98782.0000  98880.0000
98792.0000  98865.0000
98780.0000  98830.0000
98757.0000  98790.0000
98725.0000  98745.0000
98690.0000  98692.0000
98657.0000  98652.0000
98625.0000  98617.0000
98582.0000  98590.0000
98540.0000  98565.0000
98485.0000  98542.0000
98430.0000  98522.0000
98390.0000  98517.0000
98355.0000  98517.0000
98340.0000  98530.0000
98337.0000  98540.0000
98320.0000  98530.0000
98312.0000  98522.0000
98327.0000  98532.0000
98430.0000  98617.0000
98652.0000  98805.0000
99007.0000  99105.0000
99437.0000  99462.0000
99860.0000  99797.0000
100160.0000  100032.0000
100277.0000  100122.0000
100217.0000  100082.0000
100037.0000  99962.0000
99827.0000  99832.0000
100487.0000  100655.0000
100435.0000  100682.0000
100410.0000  100725.0000
100422.0000  100792.0000
100465.0000  100882.0000
100532.0000  100982.0000
100620.0000  101092.0000
100715.0000  101212.0000
100820.0000  101335.0000
100922.0000  101462.0000
101040.0000  101600.0000
101165.0000  101757.0000
101310.0000  101927.0000
101475.0000  102105.0000
101665.0000  102280.0000
101862.0000  102435.0000
102057.0000  102552.0000
102227.0000  102612.0000
102352.0000  102592.0000
102422.0000  102490.0000
102417.0000  102310.0000
102352.0000  102060.0000
102230.0000  101767.0000
102072.0000  101455.0000
101905.0000  101150.0000
101752.0000  100875.0000
101620.0000  100645.0000
101532.0000  100477.0000
101497.0000  100370.0000
101502.0000  100320.0000
101547.0000  100327.0000
101600.0000  100370.0000
101657.0000  100442.0000
101695.0000  100532.0000
101697.0000  100627.0000
101667.0000  100720.0000
101597.0000  100820.0000
101507.0000  100912.0000
101400.0000  101012.0000
101302.0000  101112.0000
101215.0000  101217.0000
101145.0000  101322.0000
101095.0000  101422.0000
101057.0000  101502.0000
101022.0000  101552.0000
100972.0000  101560.0000
100895.0000  101512.0000
100780.0000  101400.0000
100605.0000  101220.0000
100395.0000  100980.0000
100140.0000  100695.0000
99870.0000  100382.0000
99602.0000  100067.0000
99352.0000  99765.0000
99140.0000  99492.0000
98970.0000  99257.0000
98840.0000  99057.0000
98750.0000  98895.0000
98672.0000  98752.0000
98602.0000  98622.0000
98520.0000  98495.0000
98420.0000  98360.0000
98302.0000  98220.0000
98177.0000  98085.0000
98057.0000  97955.0000
97955.0000  97837.0000
97867.0000  97742.0000
97800.0000  97665.0000
97752.0000  97610.0000
97697.0000  97555.0000
97657.0000  97517.0000
97625.0000  97502.0000
97605.0000  97505.0000
97605.0000  97527.0000
97625.0000  97572.0000
97665.0000  97640.0000
97720.0000  97725.0000
97782.0000  97820.0000
97845.0000  97917.0000
97915.0000  98022.0000
97982.0000  98127.0000
98045.0000  98227.0000
98105.0000  98320.0000
98165.0000  98415.0000
98222.0000  98507.0000
98285.0000  98592.0000
98345.0000  98670.0000
98402.0000  98727.0000
98447.0000  98765.0000
98462.0000  98765.0000
98447.0000  98727.0000
98397.0000  98650.0000
98305.0000  98532.0000
98182.0000  98395.0000
98042.0000  98247.0000
97900.0000  98097.0000
97772.0000  97965.0000
97670.0000  97862.0000
97607.0000  97800.0000
97600.0000  97785.0000
97662.0000  97827.0000
97787.0000  97937.0000
97985.0000  98112.0000
98232.0000  98337.0000
98500.0000  98597.0000
98750.0000  98850.0000
98942.0000  99057.0000
99050.0000  99197.0000
99072.0000  99257.0000
99025.0000  99240.0000
98942.0000  99180.0000
98857.0000  99100.0000
98797.0000  99025.0000
98760.0000  98972.0000
98750.0000  98935.0000
98750.0000  98912.0000
98745.0000  98890.0000
98735.0000  98870.0000
98722.0000  98850.0000
98707.0000  98830.0000
98692.0000  98810.0000
98682.0000  98785.0000
98665.0000  98752.0000
98640.0000  98717.0000
98610.0000  98672.0000
98567.0000  98625.0000
98530.0000  98590.0000
98502.0000  98567.0000
98487.0000  98562.0000
98485.0000  98565.0000
98485.0000  98575.0000
98505.0000  98587.0000
98540.0000  98610.0000
98622.0000  98667.0000
98767.0000  98782.0000
98997.0000  98975.0000
99302.0000  99237.0000
99650.0000  99550.0000
99990.0000  99870.0000
100282.0000  100155.0000
100477.0000  100377.0000
100577.0000  100522.0000
100587.0000  100600.0000
100547.0000  100637.0000
100387.0000  101345.0000
100290.0000  101327.0000
100187.0000  101295.0000
100087.0000  101262.0000
100002.0000  101237.0000
99932.0000  101217.0000
99887.0000  101210.0000
99865.0000  101227.0000
99875.0000  101260.0000
99915.0000  101317.0000
99987.0000  101392.0000
100095.0000  101490.0000
100230.0000  101600.0000
100395.0000  101712.0000
100582.0000  101830.0000
100780.0000  101942.0000
100992.0000  102040.0000
101197.0000  102115.0000
101395.0000  102162.0000
101577.0000  102180.0000
101737.0000  102167.0000
101870.0000  102127.0000
101982.0000  102067.0000
102070.0000  101987.0000
102137.0000  101900.0000
102182.0000  101810.0000
102217.0000  101725.0000
102240.0000  101647.0000
102252.0000  101580.0000
102255.0000  101532.0000
102250.0000  101495.0000
102227.0000  101470.0000
102200.0000  101455.0000
102155.0000  101450.0000
102100.0000  101452.0000
102037.0000  101462.0000
101970.0000  101475.0000
101895.0000  101497.0000
101827.0000  101520.0000
101765.0000  101547.0000
101705.0000  101572.0000
101647.0000  101592.0000
101592.0000  101605.0000
101532.0000  101602.0000
101462.0000  101570.0000
101372.0000  101510.0000
101262.0000  101412.0000
101125.0000  101277.0000
100955.0000  101097.0000
100757.0000  100882.0000
100537.0000  100637.0000
100300.0000  100375.0000
100052.0000  100100.0000
99805.0000  99827.0000
99565.0000  99562.0000
99335.0000  99317.0000
99127.0000  99092.0000
98940.0000  98900.0000
98777.0000  98735.0000
98635.0000  98605.0000
98520.0000  98500.0000
98427.0000  98425.0000
98357.0000  98375.0000
98307.0000  98340.0000
98275.0000  98330.0000
98260.0000  98332.0000
98262.0000  98340.0000
98270.0000  98357.0000
98292.0000  98375.0000
98315.0000  98397.0000
98337.0000  98420.0000
98360.0000  98445.0000
98390.0000  98475.0000
98405.0000  98500.0000
98422.0000  98522.0000
98435.0000  98555.0000
98450.0000  98580.0000
98457.0000  98605.0000
98460.0000  98622.0000
98465.0000  98637.0000
98460.0000  98640.0000
98450.0000  98640.0000
98432.0000  98630.0000
98412.0000  98610.0000
98387.0000  98585.0000
98360.0000  98552.0000
98325.0000  98512.0000
98280.0000  98460.0000
98237.0000  98407.0000
98192.0000  98352.0000
98140.0000  98292.0000
98090.0000  98225.0000
98030.0000  98152.0000
97972.0000  98077.0000
97915.0000  98012.0000
97867.0000  97952.0000
97840.0000  97912.0000
97840.0000  97902.0000
97877.0000  97935.0000
97965.0000  98015.0000
98100.0000  98147.0000
98292.0000  98327.0000
98515.0000  98542.0000
98752.0000  98782.0000
98987.0000  99020.0000
99187.0000  99232.0000
99335.0000  99400.0000
99415.0000  99510.0000
99430.0000  99562.0000
99390.0000  99560.0000
99312.0000  99517.0000
99217.0000  99450.0000
99122.0000  99377.0000
99040.0000  99305.0000
98977.0000  99247.0000
98932.0000  99197.0000
98900.0000  99162.0000
98885.0000  99132.0000
98870.0000  99110.0000
98857.0000  99092.0000
98850.0000  99072.0000
98840.0000  99055.0000
98832.0000  99037.0000
98827.0000  99017.0000
98820.0000  99002.0000
98820.0000  98990.0000
98832.0000  98987.0000
98850.0000  98992.0000
98882.0000  99020.0000
98935.0000  99062.0000
99010.0000  99130.0000
99107.0000  99230.0000
99237.0000  99365.0000
99395.0000  99535.0000
99575.0000  99735.0000
99772.0000  99967.0000
99970.0000  100217.0000
100160.0000  100472.0000
100322.0000  100712.0000
100445.0000  100925.0000
100527.0000  101095.0000
100550.0000  101222.0000
100532.0000  101302.0000
100472.0000  101340.0000
100535.0000  101577.0000
100482.0000  101545.0000
100425.0000  101502.0000
100375.0000  101460.0000
100335.0000  101412.0000
100302.0000  101375.0000
100290.0000  101335.0000
100290.0000  101307.0000
100310.0000  101290.0000
100350.0000  101277.0000
100412.0000  101277.0000
100490.0000  101287.0000
100585.0000  101310.0000
100702.0000  101332.0000
100830.0000  101367.0000
100975.0000  101405.0000
101127.0000  101440.0000
101282.0000  101480.0000
101442.0000  101510.0000
101595.0000  101532.0000
101740.0000  101550.0000
101877.0000  101557.0000
101995.0000  101552.0000
102095.0000  101537.0000
102170.0000  101507.0000
102225.0000  101465.0000
102257.0000  101417.0000
102267.0000  101357.0000
102257.0000  101295.0000
102227.0000  101227.0000
102180.0000  101160.0000
102125.0000  101090.0000
102057.0000  101027.0000
101982.0000  100965.0000
101912.0000  100907.0000
101835.0000  100865.0000
101765.0000  100825.0000
101695.0000  100790.0000
101630.0000  100767.0000
101572.0000  100752.0000
101517.0000  100740.0000
101472.0000  100732.0000
101427.0000  100727.0000
101385.0000  100722.0000
101345.0000  100720.0000
101305.0000  100715.0000
101265.0000  100700.0000
101217.0000  100687.0000
101167.0000  100655.0000
101112.0000  100620.0000
101042.0000  100572.0000
100965.0000  100512.0000
100880.0000  100440.0000
100782.0000  100360.0000
100672.0000  100267.0000
100557.0000  100162.0000
100432.0000  100055.0000
100295.0000  99942.0000
100157.0000  99827.0000
100020.0000  99712.0000
99877.0000  99602.0000
99737.0000  99492.0000
99605.0000  99395.0000
99475.0000  99300.0000
99355.0000  99215.0000
99240.0000  99142.0000
99142.0000  99075.0000
99052.0000  99017.0000
98977.0000  98967.0000
98910.0000  98925.0000
98852.0000  98887.0000
98802.0000  98857.0000
98760.0000  98830.0000
98727.0000  98802.0000
98697.0000  98780.0000
98672.0000  98757.0000
98650.0000  98740.0000
98632.0000  98715.0000
98612.0000  98695.0000
98595.0000  98670.0000
98577.0000  98647.0000
98562.0000  98620.0000
98545.0000  98595.0000
98527.0000  98565.0000
98512.0000  98537.0000
98497.0000  98515.0000
98490.0000  98490.0000
98482.0000  98467.0000
98477.0000  98452.0000
98482.0000  98437.0000
98495.0000  98437.0000
98517.0000  98442.0000
98550.0000  98455.0000
98597.0000  98487.0000
98657.0000  98532.0000
98730.0000  98597.0000
98817.0000  98677.0000
98920.0000  98772.0000
99030.0000  98880.0000
99150.0000  99002.0000
99272.0000  99127.0000
99390.0000  99255.0000
99500.0000  99382.0000
99597.0000  99492.0000
99675.0000  99592.0000
99732.0000  99667.0000
99762.0000  99730.0000
99772.0000  99762.0000
99760.0000  99780.0000
99732.0000  99782.0000
99692.0000  99767.0000
99640.0000  99742.0000
99587.0000  99712.0000
99532.0000  99677.0000
99482.0000  99647.0000
99435.0000  99617.0000
99395.0000  99592.0000
99365.0000  99575.0000
99340.0000  99557.0000
99327.0000  99550.0000
99317.0000  99550.0000
99322.0000  99562.0000
99330.0000  99582.0000
99352.0000  99612.0000
99390.0000  99655.0000
99437.0000  99715.0000
99502.0000  99790.0000
99575.0000  99880.0000
99667.0000  99987.0000
99765.0000  100110.0000
99877.0000  100247.0000
99995.0000  100397.0000
100112.0000  100552.0000
100232.0000  100712.0000
100342.0000  100872.0000
100445.0000  101022.0000
100532.0000  101167.0000
100600.0000  101292.0000
100647.0000  101397.0000
100672.0000  101487.0000
100677.0000  101547.0000
100662.0000  101582.0000
100632.0000  101600.0000
100585.0000  101595.0000
100800.0000  100812.0000
100847.0000  100835.0000
100895.0000  100857.0000
100942.0000  100872.0000
100987.0000  100887.0000
101037.0000  100902.0000
101087.0000  100915.0000
101142.0000  100922.0000
101192.0000  100935.0000
101250.0000  100940.0000
101300.0000  100947.0000
101360.0000  100952.0000
101417.0000  100960.0000
101472.0000  100962.0000
101530.0000  100965.0000
101585.0000  100970.0000
101640.0000  100970.0000
101690.0000  100970.0000
101740.0000  100965.0000
101787.0000  100965.0000
101830.0000  100957.0000
101870.0000  100955.0000
101900.0000  100942.0000
101935.0000  100937.0000
101957.0000  100925.0000
101980.0000  100912.0000
101995.0000  100900.0000
102005.0000  100887.0000
102010.0000  100872.0000
102012.0000  100855.0000
102010.0000  100837.0000
102000.0000  100822.0000
101990.0000  100807.0000
101977.0000  100792.0000
101962.0000  100777.0000
101947.0000  100765.0000
101927.0000  100752.0000
101910.0000  100742.0000
101890.0000  100730.0000
101867.0000  100725.0000
101850.0000  100715.0000
101830.0000  100707.0000
101810.0000  100705.0000
101785.0000  100700.0000
101770.0000  100700.0000
101750.0000  100695.0000
101730.0000  100692.0000
101707.0000  100690.0000
101687.0000  100685.0000
101665.0000  100680.0000
101640.0000  100672.0000
101615.0000  100662.0000
101587.0000  100650.0000
101552.0000  100635.0000
101522.0000  100620.0000
101485.0000  100597.0000
101442.0000  100572.0000
101397.0000  100542.0000
101350.0000  100512.0000
101302.0000  100475.0000
101247.0000  100432.0000
101192.0000  100390.0000
101132.0000  100345.0000
101072.0000  100295.0000
101007.0000  100245.0000
100942.0000  100190.0000
100877.0000  100135.0000
100812.0000  100080.0000
100742.0000  100027.0000
100680.0000  99970.0000
100612.0000  99917.0000
100555.0000  99865.0000
100492.0000  99815.0000
100435.0000  99762.0000
100385.0000  99720.0000
100332.0000  99680.0000
100285.0000  99640.0000
100242.0000  99602.0000
100205.0000  99575.0000
100170.0000  99545.0000
100145.0000  99525.0000
100120.0000  99507.0000
100097.0000  99492.0000
100080.0000  99487.0000
100067.0000  99482.0000
100062.0000  99482.0000
100062.0000  99490.0000
100060.0000  99500.0000
100065.0000  99515.0000
100070.0000  99532.0000
100080.0000  99550.0000
100092.0000  99577.0000
100102.0000  99600.0000
100117.0000  99630.0000
100132.0000  99660.0000
100147.0000  99692.0000
100162.0000  99725.0000
100177.0000  99752.0000
100187.0000  99785.0000
100197.0000  99815.0000
100205.0000  99847.0000
100207.0000  99870.0000
100215.0000  99895.0000
100210.0000  99917.0000
100207.0000  99935.0000
100202.0000  99947.0000
100192.0000  99962.0000
100180.0000  99975.0000
100165.0000  99980.0000
100150.0000  99987.0000
100135.0000  99992.0000
100117.0000  99990.0000
100097.0000  99992.0000
100080.0000  99992.0000
100060.0000  99997.0000
100045.0000  99995.0000
100032.0000  99997.0000
100020.0000  100002.0000
100012.0000  100007.0000
100007.0000  100017.0000
100005.0000  100025.0000
100005.0000  100037.0000
100010.0000  100055.0000
100017.0000  100075.0000
100032.0000  100097.0000
100050.0000  100122.0000
100067.0000  100152.0000
100095.0000  100185.0000
100120.0000  100217.0000
100155.0000  100257.0000
100185.0000  100295.0000
100225.0000  100335.0000
100265.0000  100375.0000
100305.0000  100420.0000
100345.0000  100465.0000
100390.0000  100507.0000
100435.0000  100547.0000
100482.0000  100590.0000
100527.0000  100627.0000
100572.0000  100665.0000
100617.0000  100700.0000
100662.0000  100732.0000
100707.0000  100762.0000
100755.0000  100787.0000
101087.0000  100300.0000
101087.0000  100300.0000
101087.0000  100300.0000
101087.0000  100300.0000
101087.0000  100300.0000
101087.0000  100300.0000
101087.0000  100300.0000
101087.0000  100300.0000
101087.0000  100300.0000
101087.0000  100300.0000
101087.0000  100300.0000
101087.0000  100300.0000
101087.0000  100300.0000
101087.0000  100300.0000
101087.0000  100300.0000
101087.0000  100300.0000
101087.0000  100300.0000
101087.0000  100300.0000
101087.0000  100300.0000
101087.0000  100300.0000
101087.0000  100300.0000
101087.0000  100300.0000
101087.0000  100300.0000
101087.0000  100300.0000
101087.0000  100300.0000
101087.0000  100300.0000
101087.0000  100300.0000
101087.0000  100300.0000
101087.0000  100300.0000
101087.0000  100300.0000
101087.0000  100300.0000
101087.0000  100300.0000
101087.0000  100300.0000
101087.0000  100300.0000
101087.0000  100300.0000
101087.0000  100300.0000
101087.0000  100300.0000
101087.0000  100300.0000
101087.0000  100300.0000
101087.0000  100300.0000
101087.0000  100300.0000
101087.0000  100300.0000
101087.0000  100300.0000
101087.0000  100300.0000
101087.0000  100300.0000
101087.0000  100300.0000
101087.0000  100300.0000
101087.0000  100300.0000
101087.0000  100300.0000
101087.0000  100300.0000
101087.0000  100300.0000
101087.0000  100300.0000
101087.0000  100300.0000
101087.0000  100300.0000
101087.0000  100300.0000
101087.0000  100300.0000
101087.0000  100300.0000
101087.0000  100300.0000
101087.0000  100300.0000
101087.0000  100300.0000
101087.0000  100300.0000
101087.0000  100300.0000
101087.0000  100300.0000
101087.0000  100300.0000
101087.0000  100300.0000
101087.0000  100300.0000
101087.0000  100300.0000
101087.0000  100300.0000
101087.0000  100300.0000
101087.0000  100300.0000
101087.0000  100300.0000
101087.0000  100300.0000
101087.0000  100300.0000
101087.0000  100300.0000
101087.0000  100300.0000
101087.0000  100300.0000
101087.0000  100300.0000
101087.0000  100300.0000
101087.0000  100300.0000
101087.0000  100300.0000
101087.0000  100300.0000
101087.0000  100300.0000
101087.0000  100300.0000
101087.0000  100300.0000
101087.0000  100300.0000
101087.0000  100300.0000
101087.0000  100300.0000
101087.0000  100300.0000
101087.0000  100300.0000
101087.0000  100300.0000
101087.0000  100300.0000
101087.0000  100300.0000
101087.0000  100300.0000
101087.0000  100300.0000
101087.0000  100300.0000
101087.0000  100300.0000
101087.0000  100300.0000
101087.0000  100300.0000
101087.0000  100300.0000
101087.0000  100300.0000
101087.0000  100300.0000
101087.0000  100300.0000
101087.0000  100300.0000
101087.0000  100300.0000
101087.0000  100300.0000
101087.0000  100300.0000
101087.0000  100300.0000
101087.0000  100300.0000
101087.0000  100300.0000
101087.0000  100300.0000
101087.0000  100300.0000
101087.0000  100300.0000
101087.0000  100300.0000
101087.0000  100300.0000
101087.0000  100300.0000
101087.0000  100300.0000
101087.0000  100300.0000
101087.0000  100300.0000
101087.0000  100300.0000
101087.0000  100300.0000
101087.0000  100300.0000
101087.0000  100300.0000
101087.0000  100300.0000
101087.0000  100300.0000
101087.0000  100300.0000
101087.0000  100300.0000
101087.0000  100300.0000
101087.0000  100300.0000
101087.0000  100300.0000
101087.0000  100300.0000
101087.0000  100300.0000
101087.0000  100300.0000
101087.0000  100300.0000
101087.0000  100300.0000
101087.0000  100300.0000
101087.0000  100300.0000
101087.0000  100300.0000
101087.0000  100300.0000
101087.0000  100300.0000
101087.0000  100300.0000
101087.0000  100300.0000
101087.0000  100300.0000
101087.0000  100300.0000
101087.0000  100300.0000
