# Supplementary material for: Analysis of cause-effect inference by comparing regression errors
Source: PeerJ Comput Sci. 2019 Jan 21;5:e169. doi: 10.7717/peerj-cs.169 (PMC7924496; doi:10.7717/peerj-cs.169)
Supplement: Supplemental Information 2 — Contains artificial and real-world data sets. [file peerj-cs-05-169-s002.zip › CEP data/pair0045_des.txt]

Information for pair0045:

Mean daily sea level pressure on a 144x73 grid (2.5 degree) of day 50 and day 51 of year 2000.

x: year 2000, day 50
y: year 2000, day 51

units: Pascal

Data source:
http://www.esrl.noaa.gov/psd/data/gridded/data.ncep.reanalysis.surface.html


ground truth:
x --> y
