# Supplementary material for: Analysis of cause-effect inference by comparing regression errors
Source: PeerJ Comput Sci. 2019 Jan 21;5:e169. doi: 10.7717/peerj-cs.169 (PMC7924496; doi:10.7717/peerj-cs.169)
Supplement: Supplemental Information 2 — Contains artificial and real-world data sets. [file peerj-cs-05-169-s002.zip › CEP data/pair0046.txt]

94.5000  95.2500
68.5000  36.7400
65.2500  35.2500
63.0000  33.7500
60.2500  33.0000
57.7500  33.0000
55.7500  33.5000
53.7500  34.5000
52.0000  35.7500
50.5000  37.2500
49.5000  39.7500
48.5000  42.2500
48.0000  44.7500
47.5000  47.7500
47.2500  50.5000
47.2500  53.2500
47.5000  55.7500
47.7500  58.7500
48.2500  61.0000
49.5000  63.2500
50.0000  65.5000
50.7500  67.7500
52.0000  69.5000
53.5000  70.9900
54.5000  72.2400
56.0000  73.7500
57.5000  75.0000
59.2500  76.2500
61.0000  77.2500
62.7500  77.7500
64.5000  78.5000
66.5000  79.5000
68.5000  79.7500
70.0000  80.2500
72.2500  81.2500
74.2500  81.7500
75.7500  81.7500
77.7500  82.2500
79.7400  82.5000
81.2400  83.0000
82.7500  83.2500
84.2500  83.5000
85.2500  83.2500
86.2500  83.0000
87.5000  83.0000
88.0000  83.0000
88.7500  82.5000
89.0000  82.2500
89.2500  81.4900
89.5000  81.2500
89.5000  80.2500
89.5000  79.5000
89.2500  78.5000
89.2500  77.5000
88.7500  76.5000
88.2500  75.2500
87.5000  74.2500
87.0000  73.0000
86.2500  72.0000
85.2500  70.7500
84.5000  69.5000
83.7500  68.5000
83.0000  67.5000
82.0000  66.5000
81.4900  65.5000
80.5000  64.7500
80.0000  64.2500
79.5000  63.2500
78.7500  62.7500
77.7500  62.2500
77.2500  62.0000
77.2500  62.0000
76.7500  61.7500
76.5000  61.5000
76.5000  61.5000
76.5000  61.7500
76.2500  61.7500
76.7500  62.0000
76.7400  62.2500
77.2400  62.5000
77.2400  62.7500
78.2400  63.2500
78.4900  63.5000
79.4900  63.5000
80.0000  63.7500
80.7500  64.5000
81.5000  64.5000
82.2500  64.7500
83.0000  65.2500
83.5000  65.0000
84.0000  65.0000
84.2500  64.7500
84.7500  64.5000
84.7500  64.0000
84.5000  63.5000
84.0000  63.0000
83.5000  62.0000
82.5000  61.0000
81.0000  60.0000
79.7500  58.7500
78.0000  57.5000
76.0000  56.2500
73.7500  54.7500
71.7500  53.7500
69.5000  52.7500
67.0000  51.7500
64.7500  51.5000
63.2500  50.7500
61.2500  50.7500
59.7500  51.5000
58.7500  51.7500
57.7500  53.2500
57.5000  54.2500
57.7500  56.5000
58.2500  58.5000
59.0000  61.0000
60.2500  63.7500
61.7500  66.7500
63.5000  69.7500
65.7500  73.2500
68.0000  76.0000
70.0000  79.0000
72.7500  81.5000
75.2500  84.2500
78.0000  86.2500
80.4900  88.0000
82.7500  89.5000
85.0000  89.7500
87.0000  90.5000
88.2500  90.0000
89.0000  88.7500
89.5000  86.7500
89.7500  84.5000
89.7500  81.2400
89.2500  78.0000
88.5000  74.5000
88.0000  70.5000
87.0000  66.7500
85.7500  62.7500
84.5000  58.0000
82.2500  53.7500
79.9900  49.7500
77.2500  45.7500
74.2500  42.2500
71.2500  39.5000
52.7500  2.7500
53.2500  3.2400
55.2500  4.0000
57.2500  6.0000
60.0000  9.5000
63.2500  13.2500
66.5000  19.7500
69.7500  31.5000
73.0000  43.0000
76.4900  53.7500
79.4900  64.0000
82.2500  72.5000
85.0000  80.2400
87.5000  86.2500
88.7500  91.0000
90.2500  94.5000
91.5000  96.5000
92.5000  97.5000
93.5000  97.7500
94.5000  97.5000
94.7500  97.0000
94.5000  96.7500
93.7500  96.2500
93.2500  96.2500
91.0000  95.7500
88.5000  95.7500
85.2500  96.0000
81.4900  96.0000
76.2400  95.5000
71.7500  94.5000
67.0000  93.2500
63.0000  91.2500
60.0000  88.7500
58.5000  86.5000
58.7500  83.7500
59.7500  81.0000
61.7500  78.2500
65.2500  76.0000
68.5000  74.0000
71.7500  72.5000
75.5000  71.5000
78.2500  70.7500
81.2400  71.0000
83.0000  71.2500
84.7500  72.0000
86.2500  73.0000
87.2500  74.2500
88.5000  75.5000
89.5000  77.0000
90.2500  77.5000
91.2500  78.0000
92.2500  78.2500
92.7500  78.5000
93.0000  78.7500
93.2500  78.7500
92.7500  78.2500
92.2500  78.2500
91.2500  77.5000
88.5000  77.2500
86.0000  76.0000
82.2500  74.0000
78.9900  72.0000
75.5000  69.5000
72.0000  67.2500
68.7500  65.5000
65.7500  64.2500
63.2500  63.2500
61.7500  63.0000
60.5000  63.2500
60.5000  64.2500
61.0000  65.2500
62.2500  66.7500
64.2500  68.5000
66.2500  70.7500
68.7500  72.2500
71.5000  74.0000
74.0000  75.2500
76.5000  76.5000
78.2500  77.0000
80.0000  77.5000
81.2500  77.5000
82.2500  77.2500
83.2500  77.0000
84.2500  76.0000
85.0000  75.7500
85.5000  75.2500
86.5000  74.5000
87.7500  74.0000
89.2500  73.7500
90.5000  73.7500
91.7500  73.9900
92.7500  73.7500
93.7500  73.7500
94.7500  73.2500
95.2500  71.5000
94.2500  68.5000
90.5000  64.2500
84.2500  57.7500
74.7400  49.0000
62.2500  38.7500
46.7500  26.2500
31.2500  15.0000
18.2500  4.2500
9.7500  0.0000
1.2400  0.0000
0.0000  0.0000
0.0000  0.0000
0.0000  0.0000
0.0000  0.0000
0.0000  0.0000
0.0000  0.0000
0.0000  0.0000
0.0000  1.0000
0.0000  3.4900
0.0000  9.5000
0.0000  18.5000
0.7500  27.5000
4.2500  36.5000
8.2500  45.2500
15.7500  55.7500
26.5000  66.0000
37.0000  74.4900
46.7500  82.2500
55.7500  87.5000
64.2500  91.0000
71.2500  92.5000
77.7500  91.2500
83.2500  86.5000
86.5000  79.0000
87.7500  69.0000
88.5000  55.7500
88.5000  40.7500
87.7500  29.7500
86.5000  22.5000
84.7500  16.7500
81.7500  14.2500
78.2500  12.0000
73.0000  9.7500
68.0000  7.7500
63.7500  6.0000
59.2500  4.5000
56.2500  3.4900
54.0000  2.7500
53.0000  2.5000
85.5000  87.5000
88.2500  90.0000
89.5000  90.2500
91.0000  87.7500
91.7500  84.5000
92.5000  80.9900
92.5000  78.2500
93.5000  76.5000
94.0000  77.2500
94.7500  80.5000
95.2500  85.5000
95.7500  91.0000
95.2500  96.0000
95.0000  98.2500
94.0000  98.2500
93.2500  98.0000
91.7500  95.5000
91.0000  93.2500
90.2500  90.0000
90.0000  86.7500
90.7500  84.0000
92.2500  82.5000
94.0000  82.2500
95.0000  83.0000
96.5000  85.2500
97.5000  87.7500
98.7500  91.2500
98.5000  94.5000
96.2500  97.2500
88.7500  98.7500
77.5000  98.2500
65.5000  95.5000
55.5000  91.7500
49.7500  86.0000
49.2500  80.7400
53.5000  76.7500
61.2500  74.2500
69.5000  73.2500
77.2400  74.0000
83.7500  74.7500
88.2500  76.5000
90.5000  78.0000
91.5000  79.2500
91.2500  80.0000
89.7500  80.5000
87.0000  81.2400
83.2500  81.4900
78.7400  81.4900
73.7500  82.2500
69.2500  82.2500
66.0000  83.5000
65.2500  85.0000
66.2500  86.7500
69.5000  88.7500
74.0000  91.0000
78.0000  92.5000
79.2500  92.5000
78.0000  90.7500
75.0000  88.0000
69.5000  83.5000
62.5000  77.2500
52.0000  69.7500
41.0000  61.5000
30.5000  53.2500
20.2500  46.0000
12.5000  40.2500
7.5000  36.7500
5.0000  35.7500
5.0000  37.5000
8.0000  41.7500
14.5000  48.2500
25.2500  55.5000
38.7500  63.7500
54.2500  71.2500
69.7500  77.7500
80.5000  82.0000
90.2500  83.2500
96.7500  83.5000
100.0000  82.0000
100.0000  79.5000
99.5000  75.5000
98.2500  69.7500
96.0000  61.0000
92.5000  50.9900
86.5000  40.0000
80.9900  29.7500
75.7500  18.2500
71.0000  5.7500
67.0000  3.2400
64.2500  1.2400
62.7500  0.5000
63.0000  0.7500
65.5000  3.2500
70.5000  10.5000
77.7400  19.2500
86.7500  34.0000
92.5000  55.5000
94.5000  73.7400
96.0000  84.5000
96.5000  92.5000
96.2500  97.0000
95.0000  97.7500
90.5000  95.7500
82.7500  91.2500
68.0000  85.7500
52.2500  79.2500
38.7500  67.5000
33.2500  58.5000
32.0000  53.2500
34.4900  50.7500
39.2500  52.0000
44.7500  55.5000
49.2500  60.2500
55.4900  66.2500
60.9900  72.5000
65.2500  78.7400
68.5000  84.7500
71.5000  90.2500
73.5000  93.5000
75.7500  95.0000
77.2500  95.7500
78.2500  96.2500
79.0000  96.5000
79.5000  95.0000
80.0000  92.2500
80.5000  85.0000
80.2500  73.2400
76.0000  58.5000
70.2500  41.5000
64.2500  25.2500
57.5000  16.7500
52.2500  11.0000
47.7500  6.7500
45.2500  4.7500
43.7500  4.7500
44.2500  7.0000
46.7500  11.7500
50.5000  17.2500
55.2500  24.0000
61.2500  30.5000
67.2500  46.0000
72.5000  61.5000
77.7500  73.2500
82.5000  81.7400
92.7500  90.7500
90.7500  88.0000
87.5000  85.5000
84.7500  83.0000
82.7500  80.7400
82.5000  78.7400
82.7500  77.2400
84.5000  74.4900
87.2500  73.2400
90.5000  73.4900
94.7500  76.7400
97.5000  82.7500
99.0000  90.0000
99.7500  96.0000
99.7500  98.2500
98.7500  98.7500
96.5000  97.7500
92.5000  95.0000
88.5000  92.0000
85.2500  89.5000
82.7500  88.5000
82.2500  89.0000
83.0000  91.0000
85.5000  94.2500
89.2500  95.7500
93.2500  97.0000
96.0000  98.2500
98.2500  98.7500
99.0000  98.2500
97.5000  95.2500
91.2500  86.5000
80.5000  75.2400
69.7500  67.0000
63.5000  64.7500
64.0000  68.5000
69.5000  76.9900
77.5000  86.5000
84.7500  93.5000
90.2500  96.2500
93.5000  97.7500
95.7500  98.2500
97.7500  98.0000
99.5000  98.0000
99.5000  98.0000
99.5000  98.5000
99.2500  98.7500
97.2500  99.0000
91.0000  97.0000
82.0000  92.5000
71.2500  86.2500
62.7500  79.2500
58.7500  73.0000
60.2500  69.0000
66.2500  68.7500
75.2500  72.2500
84.5000  77.7500
91.0000  82.2500
93.0000  85.5000
89.2500  86.5000
79.7500  84.7500
63.7500  77.5000
43.5000  67.2500
21.5000  53.2500
5.2500  37.7500
0.0000  22.2500
0.0000  9.0000
0.0000  1.2500
0.0000  1.7500
0.0000  5.0000
0.0000  10.7500
0.0000  19.2500
0.0000  31.0000
1.2400  42.0000
11.2500  49.7500
25.7500  55.2500
39.2500  57.7500
50.2500  58.2500
59.7500  57.0000
67.0000  55.2500
72.9900  53.0000
77.0000  51.2500
79.7500  50.0000
81.5000  49.0000
83.0000  48.7500
83.5000  48.2500
83.5000  46.2500
83.0000  42.2500
81.2500  35.5000
78.0000  26.7500
72.2500  18.0000
64.7500  7.2500
55.7500  4.7500
47.2500  2.2500
39.2500  0.0000
33.7500  0.0000
32.7500  0.0000
36.7500  0.0000
41.0000  3.2400
48.5000  12.0000
59.2400  30.7500
70.2500  61.0000
79.4900  82.2500
86.7500  92.0000
90.2500  93.0000
91.5000  90.0000
90.2500  84.2500
85.7500  77.2500
79.2500  71.5000
74.7500  67.5000
73.7500  66.0000
75.4900  67.5000
78.7400  72.2500
80.7400  78.0000
80.0000  83.5000
77.5000  87.7500
74.7500  90.0000
71.7500  90.0000
68.2500  89.7500
65.2500  87.7500
62.0000  84.0000
58.7500  79.9900
53.5000  75.2500
47.0000  70.5000
37.5000  65.5000
29.2500  60.5000
21.7500  56.2500
15.2500  52.0000
11.2500  47.2500
10.5000  43.0000
12.2500  38.7500
14.7500  34.5000
20.0000  31.2500
26.0000  29.2500
32.5000  29.7500
40.2500  32.7500
48.5000  39.2500
58.0000  49.2500
68.2500  60.7500
78.2400  73.2500
86.5000  84.2500
91.2500  92.0000
94.0000  95.2500
94.7500  95.0000
94.5000  93.0000
85.2500  79.9900
81.2400  77.2400
77.9900  76.4900
75.9900  77.2400
75.0000  79.9900
75.2500  83.7500
76.0000  89.0000
77.5000  94.0000
79.0000  97.7500
81.5000  99.5000
84.2500  99.0000
87.0000  98.5000
89.2500  97.2500
91.2500  96.0000
92.2500  94.2500
92.2500  92.5000
91.5000  91.5000
90.2500  91.2500
90.0000  92.7500
90.0000  95.0000
91.2500  97.2500
92.2500  98.7500
93.7500  99.0000
95.0000  99.0000
96.0000  95.5000
96.2500  90.2500
96.0000  85.7500
95.5000  83.2500
95.0000  82.2500
94.5000  83.5000
93.5000  85.0000
91.7500  86.2500
89.2500  86.5000
87.5000  86.2500
87.0000  86.0000
87.7500  86.2500
88.5000  87.2500
89.2500  87.2500
89.0000  87.0000
87.7500  85.7500
85.0000  83.2500
80.9900  80.0000
76.0000  77.0000
70.0000  75.2400
65.0000  73.4900
62.7500  73.7400
64.7500  75.2400
71.2500  77.9900
78.7500  81.2400
85.0000  83.7500
87.5000  84.7500
87.0000  85.0000
84.5000  85.0000
82.2500  85.7500
81.0000  86.7500
81.4900  87.0000
83.7500  88.2500
86.5000  89.7500
89.5000  91.7500
90.5000  93.7500
87.5000  92.5000
76.0000  88.2500
55.7500  79.5000
31.5000  65.7500
12.5000  47.7500
0.7500  30.2500
0.0000  21.5000
0.0000  16.7500
0.0000  19.2500
5.2500  34.5000
21.7500  51.7500
38.5000  67.0000
51.5000  76.9900
58.2500  81.4900
57.7500  81.7400
50.5000  78.2500
44.0000  74.2500
39.2500  69.7500
37.0000  66.5000
38.2500  65.2500
43.5000  65.0000
56.5000  65.0000
68.7500  61.7500
78.5000  55.2500
84.5000  43.5000
87.2500  32.0000
87.0000  23.5000
85.7500  21.7500
85.7500  26.7500
88.5000  43.5000
94.0000  70.0000
95.5000  89.2500
97.2500  98.0000
99.2500  99.5000
100.0000  94.2500
97.7500  83.2500
95.0000  72.7500
94.5000  63.5000
94.0000  64.2500
94.7500  73.2500
95.5000  85.2500
97.0000  96.2500
98.7500  99.0000
98.5000  98.2500
97.2500  96.2500
95.5000  92.2500
93.2500  85.7500
91.0000  78.7400
89.7500  73.7500
85.5000  72.5000
80.7500  73.5000
77.7500  80.0000
76.0000  89.0000
74.5000  94.0000
73.0000  94.2500
70.2500  92.2500
67.2500  88.7500
64.7500  83.2500
62.7500  77.5000
60.5000  73.2500
57.7500  70.7500
52.2500  69.2500
42.5000  69.5000
31.7500  71.7500
29.2500  77.7400
30.0000  86.5000
33.2500  95.7500
40.0000  98.2500
50.5000  97.7500
64.0000  96.2500
70.0000  90.5000
69.5000  81.5000
66.0000  73.7500
63.0000  69.5000
63.2500  69.7500
66.7500  75.5000
73.0000  84.5000
80.7400  92.2500
88.2500  96.7500
94.0000  97.2500
95.7500  95.5000
95.0000  93.7500
93.0000  89.5000
89.7500  84.2500
82.0000  81.7400
81.4900  82.5000
80.7400  82.5000
80.4900  82.5000
80.2400  82.2500
80.5000  82.7500
80.2500  84.2500
80.5000  86.0000
81.0000  87.0000
81.0000  88.2500
81.2500  89.0000
81.0000  88.7500
80.2500  87.7500
79.7400  86.2500
78.9900  84.7500
78.7400  84.0000
78.9900  84.5000
80.4900  86.2500
83.2500  89.0000
87.7500  92.2500
93.2500  94.7500
98.0000  94.5000
97.7500  92.5000
95.5000  88.0000
91.2500  83.7500
84.5000  82.7500
79.2400  84.7500
79.4900  89.2500
84.0000  93.7500
89.5000  97.0000
94.2500  97.2500
96.5000  96.0000
95.5000  92.0000
92.5000  88.2500
90.2500  85.5000
90.7500  86.0000
91.7500  89.2500
94.0000  93.2500
96.0000  95.0000
95.7500  92.2500
90.2500  80.7400
70.0000  60.2500
39.7500  32.5000
9.0000  9.0000
3.4900  2.0000
2.5000  0.0000
11.5000  0.2500
35.2500  7.2500
65.0000  33.0000
86.2500  64.0000
96.0000  85.7500
98.0000  95.2500
97.2500  95.7500
92.5000  94.2500
86.5000  92.2500
82.7500  90.7500
82.0000  88.2500
84.5000  88.2500
90.0000  90.0000
94.2500  93.2500
98.7500  97.0000
99.5000  98.5000
96.5000  96.5000
77.5000  81.5000
42.2500  50.0000
11.0000  19.2500
0.7500  6.2500
1.7400  2.0000
17.0000  2.7500
40.5000  12.2500
60.5000  42.2500
71.0000  64.5000
72.0000  75.2500
63.0000  77.0000
45.0000  72.0000
22.7500  62.5000
6.7500  50.0000
4.7500  39.2500
7.0000  32.0000
11.2500  30.2500
13.2500  28.5000
8.5000  20.7500
0.0000  7.5000
0.0000  0.0000
0.0000  0.0000
0.0000  0.0000
0.0000  0.0000
0.0000  0.0000
0.0000  0.0000
0.0000  0.0000
1.2400  0.0000
26.5000  15.2500
74.0000  63.5000
98.5000  94.0000
100.0000  99.0000
100.0000  97.5000
98.5000  91.5000
96.7500  84.7500
90.7500  80.5000
86.5000  81.7400
85.5000  86.2500
86.5000  90.2500
88.7500  92.2500
91.5000  92.7500
93.5000  91.2500
94.5000  89.0000
93.7500  85.7500
92.2500  82.7500
91.7500  80.2400
93.0000  81.7400
92.7500  85.7500
90.7500  89.5000
87.7500  92.5000
83.5000  93.7500
80.5000  92.7500
78.7500  89.2500
78.5000  84.7500
78.7500  79.4900
79.0000  75.2500
79.2400  71.5000
78.9900  69.7500
78.7500  69.0000
78.2500  68.5000
77.5000  67.2500
76.7500  66.5000
78.2500  66.7500
83.5000  68.5000
89.2500  70.0000
90.5000  67.2500
86.2500  59.5000
78.0000  49.0000
63.5000  38.0000
51.2500  31.7500
45.5000  32.0000
49.0000  42.5000
59.5000  61.5000
73.0000  80.2500
85.0000  91.7500
92.5000  94.7500
94.2500  91.7500
92.5000  86.7500
89.5000  83.0000
86.0000  81.2400
83.5000  81.0000
80.7400  80.4900
82.0000  83.0000
82.0000  82.5000
80.4900  80.7400
77.9900  76.9900
76.5000  73.2500
75.2500  69.7500
75.0000  67.5000
75.7500  67.0000
77.4900  68.2500
79.2400  71.2500
81.4900  74.7500
83.2500  77.4900
84.5000  79.4900
85.0000  79.4900
84.7500  79.2400
85.2500  79.7400
86.0000  81.7400
87.7500  85.5000
92.0000  90.7500
97.5000  96.5000
100.0000  100.0000
100.0000  100.0000
100.0000  100.0000
99.0000  99.2500
97.7500  97.7500
98.2500  97.5000
98.7500  98.2500
99.7500  97.2500
100.0000  95.2500
100.0000  92.0000
96.7500  86.2500
91.5000  80.0000
85.7500  76.2500
82.5000  76.5000
80.5000  79.2500
78.7500  83.2500
77.0000  87.7500
77.7500  90.5000
80.7400  94.0000
86.7500  98.5000
94.0000  99.0000
96.7500  94.5000
96.0000  84.5000
86.5000  68.5000
75.2500  57.0000
70.0000  55.7500
72.2500  64.2500
79.2500  74.5000
86.5000  78.2500
90.0000  73.2500
88.5000  67.5000
86.2500  64.0000
85.0000  66.0000
86.2500  75.2500
91.0000  87.7500
95.7500  96.5000
98.0000  100.0000
99.0000  100.0000
99.0000  94.0000
93.7500  78.7500
85.0000  65.7500
70.5000  60.0000
59.0000  57.2500
54.2500  56.0000
57.2500  55.2500
65.2500  57.5000
73.7500  65.0000
80.2500  76.5000
82.5000  86.2500
80.2500  90.5000
75.2500  89.7500
69.5000  87.0000
61.7500  83.5000
53.0000  79.5000
44.5000  73.2500
40.0000  61.5000
42.0000  48.7500
49.0000  41.2500
56.2500  43.7500
61.5000  54.0000
64.5000  66.0000
66.2500  75.2400
66.5000  80.5000
65.7500  81.5000
64.2500  80.7500
63.7500  81.4900
65.7500  84.2500
71.0000  88.2500
79.0000  89.5000
87.0000  91.2500
93.0000  92.7500
97.2500  94.2500
97.7500  92.5000
98.2500  91.7500
99.0000  91.7500
99.2500  90.0000
99.2500  88.5000
98.5000  89.2500
97.5000  92.0000
95.2500  94.2500
93.2500  94.2500
92.2500  91.0000
91.0000  86.5000
88.2500  80.4900
82.5000  73.5000
74.5000  69.2500
71.5000  72.2500
82.5000  80.7400
97.2500  88.2500
99.2500  90.5000
94.0000  89.7500
79.0000  85.0000
65.2500  80.9900
59.5000  78.4900
63.5000  80.2400
73.9900  86.5000
86.2500  92.7500
91.7500  94.0000
89.7500  90.5000
81.4900  80.7400
73.2500  70.7500
67.0000  62.5000
64.2500  56.5000
65.0000  53.0000
67.7500  52.5000
69.2500  56.0000
66.0000  58.7500
53.7400  54.0000
38.7500  44.2500
27.5000  32.0000
21.5000  25.7500
27.2500  24.7500
46.7500  42.5000
66.0000  66.2500
73.2500  81.4900
78.7500  84.0000
82.7500  78.9900
84.0000  72.2500
81.2400  67.7500
79.5000  66.7500
78.5000  68.5000
78.7500  72.2500
79.7400  76.5000
82.2500  79.0000
82.7500  79.7400
82.7500  81.4900
82.2500  83.7500
83.2500  86.0000
86.7500  87.2500
92.5000  88.0000
97.2500  88.2500
98.7500  88.2500
98.7500  89.5000
99.5000  92.0000
100.0000  95.0000
99.0000  96.2500
96.0000  94.2500
91.5000  90.0000
88.7500  85.2500
88.0000  82.2500
89.0000  82.0000
91.0000  84.7500
94.0000  89.0000
96.0000  93.7500
95.7500  96.7500
93.7500  97.5000
89.0000  95.7500
87.0000  92.2500
88.2500  89.5000
90.5000  88.5000
92.2500  89.2500
94.7500  91.7500
95.5000  94.5000
93.7500  95.2500
90.5000  93.5000
90.7500  93.5000
97.0000  97.0000
99.7500  100.0000
100.0000  100.0000
95.7500  94.5000
71.0000  68.5000
41.7500  47.0000
29.0000  43.7500
33.7500  56.5000
49.2500  75.5000
69.0000  91.2500
88.0000  95.7500
95.5000  93.5000
95.2500  85.7500
94.2500  85.0000
95.2500  93.0000
97.0000  99.5000
97.7500  100.0000
97.0000  95.7500
91.2500  73.0000
82.2500  53.0000
77.7400  47.5000
81.2400  59.0000
91.5000  81.2500
98.5000  99.2500
98.2500  95.2500
87.7500  70.5000
64.2500  44.5000
44.7500  21.0000
44.0000  18.5000
61.0000  46.0000
82.7500  85.7500
96.2500  97.0000
98.7500  97.5000
97.7500  95.5000
96.5000  94.5000
95.5000  95.2500
95.2500  95.7500
95.0000  94.5000
95.7500  92.0000
96.7500  90.0000
96.2500  89.7500
94.7500  90.5000
92.0000  89.5000
86.7500  82.7500
81.5000  76.2500
75.9900  72.5000
70.5000  71.2500
67.2500  71.0000
68.2500  70.5000
73.7500  69.2500
80.5000  65.7500
84.0000  61.7500
83.7500  59.5000
82.0000  62.5000
82.2500  68.5000
85.2500  73.7500
88.5000  76.7500
88.7500  77.7500
88.5000  77.5000
88.7500  78.2500
89.0000  81.7500
91.2500  89.5000
95.7500  97.2500
98.5000  99.2500
97.2500  99.2500
91.2500  99.5000
82.7500  90.5000
79.7500  73.0000
84.2500  68.7500
88.5000  75.0000
89.7500  82.7500
86.7500  87.2500
82.5000  83.0000
78.2500  78.5000
67.7500  74.5000
77.2400  80.2500
97.7500  88.7500
100.0000  89.5000
100.0000  85.2500
90.7500  80.5000
67.5000  77.7500
52.5000  77.5000
53.4900  80.2500
68.7500  85.7500
91.0000  93.5000
99.7500  96.5000
99.7500  91.0000
84.7500  78.2400
69.0000  65.7500
60.5000  58.5000
58.0000  56.0000
59.7500  57.2500
60.2500  58.7500
48.5000  56.5000
15.7500  45.0000
0.0000  22.0000
0.0000  10.5000
0.0000  7.5000
0.0000  25.2500
22.7500  49.7500
63.7500  76.2400
73.5000  86.2500
70.5000  82.0000
58.0000  71.7500
49.7500  62.7500
49.0000  59.2500
55.0000  62.0000
64.5000  68.0000
72.0000  74.7500
77.7400  78.7500
80.9900  79.5000
75.7500  65.5000
74.5000  65.5000
75.7500  69.7500
78.7500  77.0000
84.2500  84.0000
92.5000  90.7500
98.0000  94.7500
97.2500  95.0000
90.0000  90.7500
76.0000  83.2500
74.5000  78.2500
85.2500  81.2500
94.7500  90.0000
96.7500  97.5000
95.0000  99.2500
92.5000  98.2500
92.2500  96.7500
93.5000  96.2500
95.7500  97.0000
96.2500  98.0000
95.5000  97.7500
93.5000  96.7500
92.2500  96.5000
92.5000  96.2500
93.7500  96.2500
96.7500  96.2500
98.0000  95.0000
98.7500  95.0000
99.2500  97.0000
97.5000  98.0000
92.0000  97.5000
81.0000  92.2500
74.5000  84.7500
75.0000  84.2500
80.9900  91.2500
87.0000  97.0000
84.5000  87.7500
68.0000  58.9900
52.0000  43.2400
52.7400  50.4900
64.5000  72.5000
77.0000  90.7500
89.5000  98.7500
98.0000  100.0000
96.2500  95.2500
91.5000  69.2500
84.0000  58.5000
82.7500  68.0000
89.0000  84.5000
95.7500  95.5000
98.7500  96.0000
98.7500  92.5000
93.5000  84.2500
87.5000  78.2400
85.2500  77.7500
87.0000  79.5000
89.7500  75.2500
93.0000  67.5000
93.5000  57.2500
90.5000  57.2500
91.5000  70.0000
96.7500  90.5000
100.0000  100.0000
100.0000  98.0000
100.0000  93.0000
99.2500  90.5000
92.5000  86.5000
89.2500  88.0000
90.0000  90.5000
94.0000  92.0000
98.2500  91.7500
99.0000  90.0000
96.2500  88.0000
88.5000  86.7500
82.0000  84.5000
85.7500  84.0000
92.7500  87.0000
93.7500  91.5000
92.0000  95.2500
88.0000  95.0000
86.2500  95.2500
87.0000  96.2500
89.0000  97.2500
90.2500  97.5000
88.7500  96.0000
87.5000  94.0000
84.5000  91.2500
84.0000  89.7500
86.7500  90.5000
90.7500  92.0000
92.7500  89.7500
92.5000  85.5000
91.7500  81.2500
93.5000  78.7500
97.2500  81.2500
100.0000  88.5000
100.0000  96.5000
99.2500  96.2500
77.7500  89.5000
44.7500  68.0000
31.2500  48.2500
39.2500  46.5000
67.2500  59.5000
80.4900  75.0000
89.7500  85.0000
93.0000  92.2500
91.5000  90.5000
76.0000  70.7500
57.2500  56.7500
59.0000  57.2500
79.7500  64.7500
96.2500  70.7500
98.5000  76.7500
97.0000  83.2500
95.7500  89.7500
97.2500  92.7500
97.7500  92.2500
98.0000  90.0000
98.2500  87.5000
90.7500  83.5000
76.0000  77.0000
65.0000  71.5000
62.0000  70.7500
66.2500  75.0000
70.0000  76.0000
56.2500  55.2500
27.5000  18.2500
18.5000  22.5000
27.5000  61.5000
43.2500  81.2400
62.2500  90.5000
76.4900  94.2500
85.2500  95.7500
85.0000  96.5000
76.2500  95.7500
61.5000  89.7500
46.0000  83.2500
39.2500  77.0000
46.7500  75.0000
62.7500  77.2500
76.2400  81.2400
83.0000  82.0000
83.0000  78.2500
79.4900  71.0000
66.7500  57.2500
70.0000  62.5000
74.5000  70.2500
80.4900  78.2400
86.7500  85.0000
90.0000  88.0000
88.5000  86.7500
82.7500  84.5000
78.5000  85.0000
81.2500  88.7500
89.5000  92.5000
96.5000  94.0000
98.2500  96.2500
95.7500  99.0000
93.7500  99.5000
92.2500  99.0000
93.0000  96.5000
94.7500  93.2500
96.0000  92.0000
95.7500  93.0000
94.7500  95.2500
94.2500  96.0000
95.5000  96.5000
97.7500  97.7500
98.5000  98.7500
96.7500  98.2500
92.0000  95.0000
87.7500  89.7500
88.0000  88.7500
92.5000  92.0000
97.5000  96.2500
98.2500  96.7500
96.7500  95.5000
94.5000  93.5000
93.0000  92.7500
93.7500  94.5000
95.2500  93.7500
91.2500  83.0000
84.2500  70.5000
83.7500  72.5000
88.2500  83.2500
92.5000  90.5000
92.7500  92.2500
88.2500  80.9900
81.2500  59.2400
81.0000  57.4900
91.2500  83.5000
97.0000  100.0000
98.7500  99.0000
88.2500  88.7500
67.5000  59.4900
70.2500  63.7400
91.7500  81.4900
96.2500  84.2500
90.5000  75.7500
81.7400  51.7500
70.2500  15.5000
70.2500  22.5000
83.2500  58.5000
90.2500  79.2500
93.2500  85.5000
95.5000  87.7500
96.5000  90.7500
93.0000  84.7500
90.2500  73.7400
91.5000  74.7500
96.0000  86.5000
99.2500  96.0000
99.5000  99.0000
97.2500  95.2500
92.5000  84.7500
90.2500  78.7400
90.5000  80.7400
91.0000  86.5000
93.7500  89.0000
94.5000  88.2500
90.7500  90.2500
86.7500  90.5000
83.7500  90.0000
84.2500  91.0000
86.5000  93.5000
87.2500  94.5000
86.7500  92.7500
85.5000  90.2500
85.5000  89.0000
87.0000  89.2500
89.2500  91.7500
93.0000  94.7500
97.0000  98.7500
99.7500  99.5000
100.0000  99.7500
99.7500  99.0000
97.5000  95.7500
94.0000  92.5000
94.0000  93.5000
97.5000  96.2500
97.5000  97.7500
95.0000  98.5000
94.5000  99.0000
95.2500  98.0000
98.7500  99.5000
100.0000  100.0000
100.0000  100.0000
89.5000  87.5000
83.0000  61.2500
89.0000  48.7500
97.7500  53.7500
98.5000  68.2500
87.2500  79.4900
73.0000  79.7400
74.7500  74.5000
88.0000  65.7500
94.0000  59.5000
93.2500  59.2500
87.0000  69.5000
88.5000  85.2500
92.2500  93.2500
92.7500  92.5000
93.0000  90.5000
91.7500  92.5000
80.0000  91.5000
67.5000  87.5000
64.7500  87.7500
71.7500  94.5000
71.7500  93.0000
34.5000  61.0000
26.2500  38.5000
78.5000  83.0000
98.2500  98.5000
94.7500  94.0000
81.2500  79.7500
71.0000  71.0000
68.5000  68.5000
72.0000  72.2500
76.7500  79.2400
77.5000  87.0000
73.0000  93.7500
70.7500  96.5000
78.4900  97.2500
87.7500  93.5000
90.5000  85.7500
85.0000  75.2500
75.4900  64.5000
68.0000  57.2500
66.0000  61.7500
72.7500  68.7500
78.7400  78.0000
85.0000  89.0000
89.0000  96.5000
91.2500  97.0000
92.5000  95.7500
90.7500  95.0000
87.7500  92.2500
88.5000  91.0000
93.2500  91.5000
96.2500  92.2500
93.0000  93.0000
90.2500  96.0000
92.5000  98.2500
95.2500  98.2500
95.7500  93.7500
95.5000  90.7500
95.5000  92.0000
95.7500  95.5000
97.0000  96.7500
98.2500  97.5000
98.7500  95.7500
98.0000  95.5000
97.7500  96.7500
97.7500  97.5000
98.5000  97.0000
97.7500  95.5000
97.2500  94.5000
95.7500  95.2500
92.0000  96.2500
91.5000  96.7500
93.7500  96.5000
98.0000  95.2500
100.0000  94.5000
100.0000  93.2500
100.0000  94.2500
99.7500  94.7500
94.5000  85.2500
81.7500  78.7500
75.0000  85.5000
79.2500  93.2500
84.5000  88.0000
76.2500  66.5000
61.2400  40.7500
60.7400  39.7500
79.5000  71.0000
94.7500  95.2500
98.0000  100.0000
88.0000  69.7500
60.5000  30.7500
75.5000  61.0000
100.0000  94.2500
100.0000  96.7500
99.5000  90.0000
94.0000  72.5000
90.0000  59.5000
94.2500  81.5000
98.2500  93.5000
97.5000  83.7500
91.7500  65.5000
92.5000  62.2500
98.2500  83.7500
99.0000  98.5000
98.2500  98.0000
97.5000  93.5000
99.5000  93.7500
100.0000  97.5000
99.2500  97.0000
95.7500  90.2500
94.0000  82.2500
95.0000  83.0000
96.2500  91.7500
95.0000  95.2500
91.5000  91.7500
87.7500  87.0000
84.5000  86.7500
83.5000  88.7500
84.2500  92.5000
86.2500  97.7500
86.7500  99.5000
85.0000  98.7500
84.0000  96.5000
86.0000  93.7500
88.7500  92.7500
90.2500  93.2500
91.5000  93.5000
90.0000  92.5000
88.5000  91.2500
88.0000  89.7500
89.2500  87.7500
90.2500  86.0000
90.7500  85.2500
91.0000  86.5000
92.2500  89.5000
92.7500  94.0000
92.7500  97.7500
92.2500  99.2500
91.5000  99.5000
92.7500  97.2500
94.7500  94.2500
95.7500  92.2500
89.0000  93.2500
65.5000  91.2500
56.0000  89.5000
74.2500  84.7500
92.7500  78.7500
97.0000  72.5000
93.7500  64.2500
71.5000  59.5000
64.7500  65.2500
81.2500  75.0000
95.5000  74.2400
87.7500  54.0000
49.7500  35.0000
28.7500  47.5000
47.2500  74.0000
69.2500  86.2500
80.0000  81.4900
91.2500  78.9900
100.0000  91.5000
87.2500  97.2500
70.0000  93.7500
69.7500  93.2500
77.2400  95.0000
74.0000  85.2500
76.7400  85.2500
89.0000  96.5000
89.2500  94.5000
82.2500  83.5000
75.5000  73.2500
72.0000  63.0000
73.5000  56.7500
81.2500  57.5000
88.7500  64.2500
89.2500  73.7500
83.0000  83.7500
76.7500  92.0000
76.2500  94.7500
77.5000  92.5000
75.0000  83.2500
67.2500  70.5000
59.7500  60.2500
59.7500  57.7500
74.2500  69.7500
75.2500  68.7500
74.2500  69.7500
72.7500  75.7500
73.7500  86.0000
80.7400  93.7500
85.7500  96.0000
83.5000  89.7500
82.2500  85.7500
87.0000  88.2500
96.0000  93.5000
97.5000  94.0000
93.5000  90.2500
90.7500  89.0000
93.2500  91.7500
97.5000  94.5000
99.2500  96.0000
98.0000  94.2500
95.0000  92.7500
93.7500  94.0000
95.7500  96.0000
98.2500  96.2500
98.2500  95.5000
97.0000  95.0000
97.5000  95.2500
99.2500  95.2500
99.7500  96.5000
99.2500  98.7500
93.7500  98.5000
87.0000  93.2500
88.7500  90.2500
95.0000  92.7500
98.2500  95.0000
98.2500  94.2500
97.5000  94.0000
94.5000  89.5000
90.2500  84.5000
91.0000  84.5000
95.7500  84.5000
91.0000  67.2500
82.7500  45.9900
88.0000  66.0000
96.7500  95.2500
98.5000  100.0000
96.7500  99.0000
91.0000  96.5000
89.0000  93.2500
90.7500  93.7500
91.0000  93.0000
87.2500  86.5000
84.5000  77.2500
92.7500  83.0000
99.7500  96.2500
97.2500  98.0000
87.7500  88.2500
82.2500  77.2500
91.0000  84.7500
98.0000  95.5000
97.2500  92.2500
90.0000  80.7400
84.5000  71.7400
90.0000  77.9900
98.0000  92.5000
98.5000  97.2500
92.0000  92.2500
89.2500  88.5000
90.0000  89.7500
91.5000  93.2500
90.7500  94.2500
91.5000  94.0000
95.0000  96.7500
96.5000  99.2500
94.7500  99.5000
92.5000  96.5000
92.2500  95.0000
94.0000  96.2500
95.7500  98.7500
95.0000  100.0000
92.5000  99.7500
89.5000  98.2500
87.0000  95.2500
87.7500  93.2500
91.7500  95.5000
96.5000  97.0000
98.7500  97.2500
98.7500  97.5000
98.2500  98.0000
96.5000  97.0000
94.7500  94.7500
94.7500  93.0000
94.0000  91.2500
93.2500  90.5000
90.2500  87.7500
86.2500  84.5000
83.0000  82.0000
83.5000  81.2500
87.5000  83.7500
92.0000  89.7500
94.7500  95.5000
96.0000  97.0000
93.2500  95.5000
90.5000  95.0000
93.2500  96.5000
97.7500  94.0000
98.7500  94.0000
86.0000  93.5000
75.5000  91.2500
75.2500  88.2500
73.5000  83.7500
63.0000  59.5000
49.7400  48.7500
67.0000  73.5000
89.5000  100.0000
92.2500  99.2500
58.7500  79.4900
40.7500  58.5000
59.0000  64.7500
75.7500  77.7500
33.7500  74.9900
8.7500  61.7500
69.4900  77.0000
100.0000  97.0000
91.7500  98.5000
77.9900  92.7500
82.7500  90.7500
90.0000  89.2500
89.2500  86.7500
86.0000  86.0000
82.7500  85.5000
82.7500  86.0000
82.0000  86.2500
79.5000  83.0000
79.9900  77.7500
83.7500  72.7500
85.7500  70.0000
82.0000  71.2500
75.2500  76.4900
71.5000  84.7500
73.0000  91.5000
76.2500  92.5000
76.0000  89.0000
71.5000  80.7500
69.0000  74.0000
71.2500  71.0000
82.0000  75.7500
77.5000  68.0000
77.2500  65.7500
82.7500  73.2500
89.5000  86.5000
89.7500  93.0000
83.0000  87.7500
77.0000  80.4900
76.7500  80.7500
84.0000  86.7500
91.2500  92.5000
94.5000  93.0000
92.7500  92.7500
91.7500  91.5000
93.5000  92.0000
97.0000  92.7500
98.2500  93.5000
96.0000  93.7500
93.2500  94.5000
93.0000  94.5000
95.7500  93.0000
97.2500  92.7500
97.0000  94.5000
97.7500  96.2500
100.0000  95.5000
99.5000  94.0000
97.7500  92.0000
88.7500  93.0000
85.5000  93.5000
91.7500  94.5000
97.0000  99.7500
96.5000  98.7500
95.0000  97.0000
98.0000  97.0000
100.0000  96.2500
100.0000  95.7500
99.7500  96.7500
98.2500  98.2500
99.2500  98.7500
98.0000  99.0000
85.5000  87.5000
74.2500  69.5000
75.2500  69.5000
83.5000  78.5000
87.5000  84.5000
90.5000  90.5000
96.0000  94.0000
97.5000  94.7500
97.0000  96.0000
94.7500  96.2500
94.2500  95.7500
95.2500  90.5000
92.0000  79.9900
89.0000  78.5000
94.0000  90.0000
98.7500  98.0000
98.2500  98.5000
95.0000  94.5000
93.2500  90.2500
92.5000  90.0000
93.5000  92.0000
94.7500  93.7500
94.5000  94.0000
93.7500  95.2500
94.5000  97.0000
95.7500  97.7500
95.5000  96.0000
92.0000  90.0000
88.5000  84.5000
88.5000  84.7500
92.2500  90.0000
95.2500  94.2500
95.0000  92.7500
92.2500  87.7500
91.0000  86.2500
92.5000  89.7500
93.7500  95.2500
93.2500  97.2500
92.0000  96.2500
91.2500  95.5000
92.7500  97.0000
94.7500  98.7500
95.7500  98.0000
95.5000  94.0000
94.0000  90.0000
92.2500  89.7500
91.5000  91.0000
92.2500  92.5000
94.0000  92.2500
95.0000  91.5000
95.5000  92.5000
94.5000  93.5000
90.2500  88.5000
85.2500  79.2500
83.0000  74.2500
80.7400  73.0000
79.9900  74.7500
82.5000  80.2400
86.7500  87.5000
90.5000  92.7500
90.5000  95.2500
86.2500  95.2500
85.5000  96.2500
92.0000  98.2500
95.2500  89.5000
87.0000  52.5000
71.4900  42.7500
80.4900  79.2500
98.7500  98.5000
96.0000  94.0000
78.4900  75.5000
67.0000  62.2500
78.7500  75.2500
89.2500  84.2500
87.7500  80.9900
83.2500  79.0000
89.5000  84.0000
98.2500  89.7500
98.0000  87.2500
54.5000  77.0000
26.5000  73.2500
85.5000  84.5000
98.0000  91.0000
91.7500  89.0000
87.7500  86.7500
90.5000  86.2500
90.7500  85.7500
87.5000  84.2500
84.5000  83.2500
82.0000  84.2500
78.0000  87.5000
74.5000  90.0000
73.5000  87.5000
77.0000  79.7500
82.0000  71.5000
83.7500  68.2500
83.2500  72.5000
81.0000  80.7500
80.5000  87.5000
78.4900  90.5000
77.4900  90.0000
78.4900  87.5000
82.2500  85.2500
84.2500  82.2500
85.0000  80.7400
79.9900  73.7500
82.7500  70.5000
90.2500  75.0000
95.7500  82.7500
92.7500  86.2500
86.7500  82.7500
86.5000  80.9900
91.7500  84.5000
95.7500  87.7500
96.0000  86.7500
95.5000  88.2500
97.0000  94.5000
98.5000  97.2500
99.5000  97.5000
98.7500  96.5000
97.7500  95.0000
95.5000  94.2500
95.0000  93.2500
96.7500  91.5000
98.7500  89.7500
99.2500  90.5000
98.5000  91.5000
97.2500  91.7500
98.7500  91.7500
100.0000  94.5000
99.2500  98.2500
97.5000  99.2500
97.5000  100.0000
99.0000  99.5000
99.0000  94.5000
91.0000  80.4900
83.7500  71.4900
87.0000  83.2500
92.5000  93.7500
92.7500  98.2500
89.7500  95.5000
88.2500  88.0000
92.5000  78.9900
95.7500  78.2500
95.2500  86.5000
94.5000  94.7500
95.5000  97.5000
93.2500  93.0000
78.5000  74.5000
62.7500  57.5000
81.7400  74.0000
97.0000  91.5000
94.5000  91.7500
89.7500  86.7500
90.7500  86.5000
89.7500  89.5000
75.7500  79.7500
71.0000  74.7500
95.2500  92.7500
99.7500  99.5000
94.7500  95.0000
90.0000  88.0000
89.2500  85.0000
96.0000  95.0000
98.0000  98.7500
96.0000  97.2500
94.7500  96.7500
94.7500  98.7500
94.5000  99.5000
96.0000  99.7500
95.7500  97.5000
94.5000  92.7500
92.7500  88.2500
90.2500  86.5000
91.0000  90.2500
92.2500  94.5000
92.7500  95.7500
91.5000  93.0000
89.2500  90.2500
88.5000  89.0000
88.2500  89.0000
88.5000  87.2500
89.5000  86.2500
91.0000  88.0000
91.2500  91.0000
90.5000  91.5000
90.2500  89.2500
91.0000  87.0000
91.7500  87.0000
92.2500  90.0000
92.7500  92.7500
95.0000  94.2500
96.7500  93.5000
96.7500  94.5000
95.2500  95.7500
96.0000  97.5000
96.5000  94.7500
93.2500  84.0000
90.2500  74.0000
88.7500  71.5000
87.7500  74.2500
86.2500  78.0000
84.2500  82.5000
86.5000  86.5000
91.0000  89.0000
93.2500  88.7500
88.2500  87.5000
84.0000  89.0000
86.7500  92.5000
92.2500  88.5000
96.5000  79.9900
95.2500  84.5000
91.2500  89.2500
85.7500  87.5000
78.2500  83.0000
73.0000  83.0000
75.7500  83.2500
81.2500  78.5000
81.7400  78.7400
81.0000  87.2500
82.0000  91.2500
82.5000  88.0000
83.7500  78.9900
86.7500  79.9900
84.7500  87.7500
76.0000  89.0000
84.2500  86.7500
96.2500  88.2500
99.2500  88.2500
95.0000  87.7500
92.2500  88.5000
92.2500  88.5000
90.2500  84.5000
85.5000  79.4900
78.5000  79.2400
73.7500  83.5000
73.2500  84.5000
77.5000  78.7500
86.5000  71.7500
91.2500  71.0000
91.2500  76.5000
86.0000  82.0000
77.5000  87.0000
71.0000  89.2500
71.2500  90.2500
79.2500  90.5000
89.0000  89.2500
91.0000  86.2500
86.2500  84.5000
85.7500  83.7500
89.2500  80.2500
95.2500  82.0000
97.5000  88.7500
96.5000  91.5000
92.7500  88.7500
93.2500  89.5000
97.2500  95.2500
97.2500  96.7500
96.5000  93.5000
95.7500  93.2500
97.0000  95.7500
97.5000  96.2500
97.2500  96.2500
98.0000  96.7500
98.2500  96.7500
99.0000  95.5000
99.7500  94.0000
98.5000  92.2500
97.5000  90.7500
96.7500  91.7500
96.0000  93.5000
94.2500  91.7500
92.0000  90.2500
91.0000  92.5000
92.5000  95.2500
92.0000  95.2500
89.2500  95.0000
93.0000  98.7500
98.5000  99.7500
100.0000  99.7500
100.0000  99.5000
99.2500  97.0000
97.2500  95.5000
94.2500  94.2500
93.2500  95.0000
95.5000  95.5000
94.7500  79.4900
90.7500  51.5000
79.9900  41.9900
89.0000  69.5000
97.7500  94.0000
98.5000  100.0000
89.5000  90.2500
84.5000  83.2500
94.2500  96.0000
98.5000  100.0000
93.0000  95.2500
88.5000  83.2500
95.0000  84.7500
98.5000  91.2500
92.5000  95.0000
83.5000  90.0000
92.5000  94.2500
97.0000  95.2500
95.2500  96.0000
96.7500  95.2500
96.2500  91.0000
95.7500  95.7500
95.0000  98.0000
91.2500  96.0000
93.0000  97.0000
95.0000  97.7500
93.0000  95.5000
90.0000  91.7500
88.7500  90.7500
88.5000  90.5000
86.0000  85.7500
82.7500  78.7400
82.2500  77.7400
84.5000  81.4900
86.2500  85.5000
87.2500  86.7500
87.2500  87.0000
87.2500  87.5000
87.5000  86.7500
88.7500  85.5000
89.5000  84.2500
90.2500  84.7500
90.5000  85.2500
91.2500  85.7500
94.2500  88.5000
97.2500  92.7500
98.7500  95.5000
99.0000  96.0000
97.2500  95.0000
97.2500  93.5000
98.0000  90.7500
96.2500  88.5000
91.5000  88.7500
88.0000  90.0000
88.5000  88.7500
89.5000  81.7500
89.0000  71.7500
87.5000  69.5000
88.0000  74.5000
87.7500  78.2500
82.5000  77.2400
76.2500  75.2400
77.0000  75.9900
85.2500  79.2500
90.2500  83.0000
88.5000  84.0000
88.5000  86.0000
93.7500  90.0000
96.7500  92.5000
94.5000  91.0000
89.2500  89.0000
83.2500  89.2500
79.9900  89.5000
80.2500  88.7500
84.0000  87.0000
87.2500  84.5000
87.0000  84.0000
89.0000  87.0000
94.2500  90.2500
94.2500  88.7500
87.5000  86.5000
83.7500  88.2500
91.0000  86.5000
96.0000  79.0000
90.7500  76.5000
93.5000  86.2500
100.0000  92.5000
98.0000  89.2500
93.5000  86.2500
92.7500  88.2500
92.7500  90.0000
85.5000  88.0000
76.2500  86.5000
69.7500  87.2500
69.5000  84.7500
75.2500  76.7500
84.5000  69.5000
92.2500  69.2500
94.7500  74.7500
92.0000  80.0000
84.2500  86.0000
77.2400  89.7500
76.0000  91.0000
79.9900  88.7500
85.2500  83.5000
87.5000  82.0000
84.7500  79.0000
88.7500  83.5000
89.5000  82.5000
90.5000  85.0000
94.0000  92.7500
95.7500  93.7500
93.2500  88.5000
90.2500  88.0000
90.7500  92.0000
92.2500  91.7500
93.0000  88.2500
94.7500  93.0000
95.0000  96.5000
93.0000  93.7500
94.0000  93.0000
97.2500  97.2500
99.0000  100.0000
99.5000  100.0000
100.0000  100.0000
97.0000  95.5000
93.0000  87.0000
92.5000  85.5000
95.7500  95.0000
97.0000  98.2500
96.5000  98.0000
98.5000  98.2500
99.5000  98.5000
100.0000  98.5000
100.0000  99.5000
95.5000  100.0000
84.2500  90.7500
78.0000  77.7500
83.5000  89.2500
80.4900  92.7500
62.0000  61.7500
24.5000  16.5000
27.2500  19.2400
87.2500  93.0000
96.5000  99.5000
98.2500  87.5000
95.0000  63.4900
90.0000  64.5000
94.0000  86.5000
93.0000  95.0000
83.5000  81.7400
89.0000  85.7500
98.0000  97.2500
97.2500  94.7500
87.7500  85.2500
85.7500  83.0000
93.0000  90.7500
90.7500  90.7500
87.5000  88.0000
92.7500  90.7500
91.7500  93.7500
82.0000  92.0000
80.4900  91.5000
90.5000  92.2500
96.0000  90.5000
93.7500  88.7500
93.2500  89.0000
90.2500  91.0000
89.0000  94.7500
88.5000  96.2500
88.7500  92.7500
89.0000  89.7500
87.5000  89.7500
85.0000  89.0000
84.0000  85.5000
85.5000  82.2500
86.0000  81.7400
85.2500  81.7400
83.5000  80.4900
83.5000  79.7400
83.7500  80.9900
83.2500  82.0000
83.2500  81.2400
84.2500  80.4900
86.2500  81.4900
89.2500  84.0000
91.7500  86.2500
92.7500  86.5000
93.2500  86.5000
93.5000  87.2500
93.5000  87.7500
93.7500  87.2500
94.2500  90.0000
96.0000  94.0000
98.2500  93.2500
98.5000  88.5000
93.5000  87.2500
85.7500  88.7500
80.7500  86.5000
84.2500  80.7500
91.7500  78.0000
93.5000  80.2500
88.7500  82.7500
82.7500  80.5000
82.0000  76.0000
80.2500  71.7500
79.0000  70.2500
83.0000  72.5000
88.0000  79.2500
89.0000  85.0000
89.0000  86.0000
90.0000  85.5000
89.7500  86.2500
89.2500  85.5000
92.0000  87.0000
92.2500  89.7500
88.0000  89.0000
80.0000  84.5000
76.7500  83.7500
79.7500  87.7500
81.7400  92.0000
79.2400  94.0000
79.9900  89.2500
87.2500  86.2500
91.0000  91.5000
90.7500  91.0000
84.5000  78.9900
78.0000  67.5000
73.7500  67.2500
75.2500  81.2500
84.5000  93.7500
89.0000  92.7500
90.0000  88.0000
92.7500  88.2500
93.2500  90.2500
87.7500  90.2500
79.7500  88.2500
74.0000  85.2500
72.5000  81.0000
77.2500  74.7500
86.2500  69.2500
92.7500  67.7500
94.0000  70.2500
93.0000  75.7500
91.0000  82.7500
87.0000  88.5000
82.2500  89.2500
78.4900  83.2500
77.9900  73.7500
80.2400  71.7500
87.0000  80.0000
93.0000  87.7500
93.2500  89.7500
86.0000  85.2500
78.2400  80.0000
76.7500  77.7400
77.7500  80.2400
83.0000  88.0000
92.2500  92.5000
94.2500  86.7500
89.2500  77.7500
90.5000  84.5000
92.7500  93.5000
93.2500  92.5000
94.0000  92.7500
95.7500  95.2500
95.2500  95.0000
94.0000  95.7500
92.0000  95.7500
86.5000  91.5000
82.7500  85.0000
86.7500  85.5000
93.0000  95.0000
94.2500  95.7500
89.5000  86.7500
90.7500  88.5000
92.5000  91.0000
88.2500  85.5000
87.5000  82.5000
93.5000  95.2500
89.2500  92.0000
80.7500  69.7500
86.0000  81.7500
88.5000  97.0000
88.7500  95.0000
92.0000  94.0000
84.7500  90.7500
63.7500  85.0000
49.0000  67.5000
53.2500  58.5000
73.7500  71.5000
85.7500  89.2500
79.5000  88.7500
72.5000  66.5000
62.5000  34.5000
82.0000  68.5000
96.2500  99.5000
93.5000  92.0000
85.5000  76.4900
87.5000  81.7400
93.7500  90.0000
85.7500  83.2500
84.2500  82.2500
97.5000  97.0000
95.5000  99.7500
82.0000  96.0000
73.2500  91.0000
71.7500  86.7500
69.2500  78.5000
73.2500  76.7500
86.7500  81.7500
93.5000  89.7500
90.7500  95.2500
85.2500  95.5000
83.7500  90.2500
83.7500  84.0000
82.2500  80.4900
82.2500  79.7400
86.0000  80.2400
88.7500  80.5000
86.7500  78.7500
83.5000  75.7500
83.2500  74.2500
85.0000  76.5000
85.2500  78.4900
83.5000  78.9900
82.7500  77.7400
83.5000  78.9900
85.7500  82.0000
89.0000  86.0000
90.5000  89.0000
90.0000  87.5000
88.5000  84.0000
89.2500  83.2500
91.0000  84.5000
91.0000  85.2500
91.0000  86.5000
91.0000  88.5000
92.7500  87.0000
97.5000  84.0000
97.7500  88.7500
90.5000  94.7500
79.2500  88.0000
77.0000  76.0000
86.7500  75.5000
96.0000  83.7500
96.2500  85.7500
91.5000  80.0000
87.7500  77.7500
84.5000  78.0000
84.0000  76.5000
85.2500  75.2500
85.2500  76.2500
85.0000  79.2500
88.2500  82.5000
95.0000  84.0000
94.2500  82.7500
88.7500  78.7400
84.7500  78.4900
84.2500  82.5000
85.7500  86.7500
84.5000  90.0000
80.7500  89.0000
80.0000  86.5000
82.7500  87.5000
80.4900  87.2500
75.5000  76.5000
75.7500  67.7500
82.0000  80.4900
86.5000  85.2500
84.7500  76.9900
80.2500  72.5000
74.0000  76.5000
68.5000  84.5000
69.7500  91.0000
76.2500  93.2500
83.7500  92.2500
91.0000  90.2500
94.0000  89.0000
89.7500  87.5000
84.5000  87.2500
80.0000  87.5000
79.2500  85.5000
83.7500  80.5000
89.7500  75.7500
91.0000  72.0000
89.2500  72.0000
89.7500  77.5000
94.0000  85.0000
95.2500  89.0000
91.2500  87.2500
84.2500  80.7400
80.7400  74.2500
81.7400  73.0000
93.7500  89.2500
92.0000  87.5000
85.7500  81.4900
76.2500  75.7500
68.5000  71.5000
65.7500  70.5000
67.5000  75.2500
76.2500  86.0000
87.7500  93.2500
87.7500  91.2500
86.0000  87.7500
92.2500  91.2500
92.5000  87.0000
89.5000  79.2400
87.5000  81.2400
84.7500  86.7500
83.5000  89.5000
88.7500  94.5000
92.7500  96.7500
83.7500  86.5000
71.7500  70.7500
69.0000  62.7500
76.7400  76.7400
90.7500  92.5000
97.0000  93.5000
98.5000  94.0000
97.7500  94.7500
91.2500  83.2500
78.0000  59.0000
86.5000  85.2500
98.2500  100.0000
95.7500  96.7500
85.7500  84.5000
88.7500  82.2500
95.0000  85.5000
98.2500  92.5000
91.0000  95.7500
74.0000  83.2500
61.7500  62.7500
66.7500  62.0000
72.4900  74.7500
51.2500  69.7500
38.0000  55.2500
54.2500  52.7500
79.7400  70.5000
94.0000  95.7500
99.0000  100.0000
89.2500  85.2500
76.7400  68.7500
77.2500  74.2500
85.5000  86.5000
87.0000  87.5000
88.7500  87.5000
91.2500  94.0000
86.2500  91.7500
82.5000  89.7500
85.7500  90.0000
86.7500  91.7500
80.7500  91.2500
77.7500  92.7500
84.2500  92.2500
89.5000  91.5000
91.0000  91.7500
87.7500  89.2500
84.7500  83.7500
81.7500  79.9900
80.7500  80.2400
82.2500  80.9900
84.0000  80.0000
82.0000  76.5000
79.4900  72.7500
78.9900  73.2500
80.2400  78.2500
80.4900  84.2500
78.2400  86.7500
76.7400  86.2500
77.4900  88.2500
79.7400  92.2500
80.4900  93.0000
80.7400  91.2500
82.5000  90.2500
83.5000  90.0000
84.2500  87.2500
86.2500  86.5000
88.0000  88.7500
89.0000  90.0000
89.7500  89.2500
90.7500  89.0000
91.7500  85.0000
94.2500  80.4900
94.0000  87.0000
87.0000  97.0000
75.2500  89.2500
71.5000  73.0000
79.0000  71.5000
86.5000  82.7500
85.7500  85.2500
86.2500  80.2500
85.0000  81.2500
77.2500  79.7500
81.2500  77.2500
88.7500  78.5000
87.0000  77.7500
85.5000  74.7500
85.2500  74.7500
85.7500  79.5000
86.0000  80.7500
90.0000  79.7400
90.2500  81.2400
87.5000  81.2400
88.0000  81.4900
90.0000  84.5000
85.2500  85.7500
77.7400  84.0000
77.9900  88.0000
85.5000  94.2500
92.5000  93.5000
95.5000  83.7500
95.7500  81.2500
90.0000  77.5000
79.4900  71.7500
77.2500  75.2500
81.5000  83.2500
81.7400  91.5000
78.2400  98.0000
77.5000  99.0000
79.5000  95.2500
83.7500  91.7500
87.0000  91.0000
86.0000  88.0000
83.5000  85.7500
83.0000  85.2500
84.0000  81.2400
86.7500  74.2500
90.2500  70.0000
91.2500  69.7500
88.7500  72.2500
86.7500  77.7400
88.0000  81.4900
90.2500  81.2400
89.7500  80.9900
88.0000  82.2500
88.5000  84.2500
91.5000  87.0000
87.5000  80.9900
74.7400  67.5000
67.7500  60.5000
68.5000  63.0000
74.2500  70.2500
76.5000  76.5000
74.0000  80.0000
77.7500  87.5000
83.2500  93.2500
76.7500  95.0000
83.7500  94.5000
94.0000  93.0000
96.0000  89.7500
90.7500  83.0000
87.2500  86.0000
82.7500  92.7500
82.5000  94.2500
90.0000  95.7500
96.5000  98.5000
91.7500  88.0000
75.2500  66.0000
61.0000  45.7500
56.7500  44.7500
76.4900  69.0000
82.2500  68.0000
60.2500  43.7500
67.2500  56.2500
95.2500  93.5000
96.5000  98.2500
86.2500  89.2500
91.7500  86.2500
71.0000  54.2500
19.0000  17.0000
22.5000  44.5000
65.7500  66.7500
75.7500  78.5000
69.0000  77.9900
67.7500  70.7500
70.0000  65.2500
76.5000  72.0000
78.7400  76.9900
56.5000  61.0000
29.2500  41.5000
40.5000  47.7500
67.5000  74.7500
74.4900  87.5000
63.0000  74.5000
60.5000  62.0000
61.0000  64.5000
69.0000  73.7500
79.2500  85.5000
78.2400  80.7400
76.0000  73.7500
73.0000  73.2400
67.0000  76.2500
66.7500  83.5000
76.5000  87.2500
83.2500  87.7500
80.5000  91.7500
78.2500  97.5000
78.0000  93.7500
77.2500  88.0000
79.2500  86.0000
80.2500  83.0000
77.7500  78.0000
76.2500  79.2400
76.7500  82.7500
76.7500  81.2400
74.5000  77.5000
73.0000  74.0000
75.0000  74.5000
78.5000  79.9900
78.7500  86.5000
77.2500  91.5000
77.0000  94.2500
76.2500  96.2500
75.0000  98.2500
74.2500  98.7500
73.5000  98.0000
74.7500  95.5000
77.7400  93.5000
79.4900  91.7500
79.2400  87.5000
79.9900  84.5000
81.4900  83.2500
83.7500  83.0000
88.2500  84.7500
91.7500  88.7500
94.5000  88.5000
95.0000  85.0000
91.5000  88.7500
83.0000  97.0000
76.5000  89.7500
76.5000  73.7500
82.2500  72.7500
85.0000  83.5000
76.0000  83.5000
79.0000  76.5000
84.0000  75.0000
85.7500  72.7500
89.2500  69.2500
86.7500  75.5000
74.7500  78.5000
70.5000  68.7500
73.0000  63.5000
77.7500  70.5000
85.5000  79.2500
94.5000  81.7400
97.7500  82.5000
97.2500  83.2500
93.5000  82.7500
91.5000  85.5000
94.7500  90.0000
95.0000  91.0000
96.7500  90.5000
97.5000  89.2500
94.2500  82.2500
93.5000  80.4900
94.7500  89.0000
93.5000  96.0000
86.7500  96.2500
81.7500  95.2500
84.7500  94.0000
86.2500  95.5000
84.0000  97.7500
83.0000  96.5000
83.0000  89.2500
81.4900  85.2500
79.2400  83.7500
77.5000  80.2500
78.7500  76.0000
83.7500  75.5000
87.5000  74.0000
89.2500  70.0000
91.2500  71.2500
91.5000  76.0000
87.7500  79.4900
80.4900  80.9900
76.0000  79.0000
79.9900  80.2500
88.7500  86.7500
93.5000  92.0000
93.7500  92.0000
93.5000  88.7500
62.5000  68.7500
64.2500  65.7500
69.0000  64.7500
76.2500  69.2500
83.5000  74.9900
82.5000  77.0000
72.7400  76.5000
72.0000  81.4900
81.5000  94.5000
79.9900  97.7500
80.0000  90.7500
93.2500  90.7500
98.7500  98.2500
91.5000  90.0000
89.2500  87.2500
91.2500  92.2500
92.7500  92.0000
93.7500  86.5000
89.7500  85.2500
96.7500  96.2500
84.2500  84.2500
67.0000  62.2500
57.2500  51.0000
73.4900  62.5000
79.4900  61.5000
47.2500  33.7500
44.7500  42.0000
84.0000  87.2500
96.5000  98.2500
50.7500  64.2500
59.5000  57.5000
82.2500  75.4900
62.2500  60.5000
70.7500  66.2500
89.7500  79.7500
83.5000  82.2500
69.2500  72.5000
69.2500  64.7500
57.0000  50.2500
40.0000  36.7500
54.0000  59.7500
54.2500  59.7500
37.2500  40.2500
33.7500  33.0000
51.7500  46.2500
63.5000  52.0000
55.0000  49.7500
51.0000  57.2500
59.7500  65.5000
76.0000  73.7500
92.0000  85.7500
82.2500  79.2500
67.0000  67.2500
65.5000  70.7500
68.2500  81.4900
69.7500  91.0000
72.7500  91.5000
70.5000  85.5000
66.0000  86.5000
69.0000  94.2500
71.7500  92.0000
72.0000  86.0000
75.5000  86.2500
77.2500  84.5000
74.5000  78.4900
72.2500  78.4900
70.2500  79.2400
68.7500  74.5000
69.2500  71.0000
73.0000  68.5000
79.7500  69.0000
84.5000  73.7500
83.5000  77.2500
83.0000  79.5000
83.2500  83.5000
79.7500  86.5000
74.5000  87.7500
72.5000  88.7500
72.0000  90.2500
72.0000  91.5000
73.5000  91.2500
75.0000  89.5000
76.5000  86.7500
79.9900  85.5000
83.2500  85.0000
85.7500  83.5000
88.0000  81.7400
87.7500  80.7400
89.0000  81.4900
92.0000  82.5000
88.5000  86.5000
79.2400  90.2500
75.2500  85.2500
78.9900  76.0000
84.2500  77.5000
89.2500  82.7500
83.0000  72.0000
71.2500  58.0000
69.0000  60.0000
75.2500  66.7500
87.7500  72.7500
90.5000  75.5000
77.5000  73.0000
71.2500  62.5000
74.5000  57.2500
87.7500  69.5000
99.2500  86.2500
98.0000  85.7500
95.2500  79.5000
98.2500  82.7500
100.0000  89.5000
100.0000  89.7500
100.0000  87.5000
100.0000  88.7500
100.0000  86.5000
100.0000  81.7400
99.5000  82.5000
99.2500  89.0000
96.7500  94.5000
93.2500  95.5000
89.2500  96.0000
85.2500  96.0000
84.0000  92.5000
80.4900  87.2500
73.0000  84.7500
73.5000  83.0000
77.9900  78.5000
76.9900  74.7500
74.5000  73.5000
75.7500  71.7500
79.2500  70.2500
82.2500  70.2500
85.0000  70.0000
88.2500  72.2500
88.5000  78.0000
84.7500  81.4900
83.5000  83.0000
83.5000  84.2500
78.7400  81.7400
80.4900  82.7500
88.0000  88.5000
83.5000  84.7500
64.5000  69.0000
59.5000  65.7500
59.2500  68.0000
67.5000  74.5000
75.2500  82.2500
76.9900  82.7500
75.5000  76.2500
75.0000  72.7500
69.2500  70.2500
66.2500  72.0000
72.5000  81.7400
73.2500  84.7500
72.7500  81.7500
87.2500  89.2500
99.0000  98.2500
97.0000  97.0000
97.7500  95.7500
93.7500  89.0000
92.5000  90.2500
99.0000  92.2500
93.0000  86.5000
87.2500  87.0000
84.0000  90.5000
62.2500  68.0000
49.7500  57.7500
61.5000  66.7500
87.0000  83.2500
83.2500  78.7400
82.2500  84.0000
93.2500  98.0000
88.0000  94.2500
5.5000  26.7500
13.0000  28.5000
70.9900  58.5000
62.0000  50.2500
67.5000  53.0000
58.2500  46.2500
8.5000  9.5000
3.0000  1.2400
59.5000  55.5000
50.0000  50.0000
19.7500  21.5000
51.2500  52.0000
70.5000  71.5000
56.5000  55.7500
50.2500  39.7500
64.7500  45.2500
76.7500  55.2500
67.0000  52.0000
58.5000  47.0000
60.7500  47.7500
66.7500  58.7500
70.7500  77.7500
61.5000  75.5000
52.5000  63.0000
58.2500  69.7500
68.2500  80.9900
69.5000  82.0000
70.5000  86.2500
69.5000  89.7500
67.5000  91.7500
70.2500  94.2500
70.5000  90.5000
68.5000  82.5000
71.0000  82.2500
72.5000  82.0000
71.5000  77.7500
69.5000  77.5000
66.2500  76.0000
65.7500  71.5000
69.7500  70.0000
76.7500  67.7500
84.7500  65.5000
87.5000  67.7500
84.2500  69.7500
81.0000  70.0000
78.7500  71.7500
76.0000  73.7500
75.5000  77.5000
77.0000  82.0000
76.5000  84.2500
73.7500  84.7500
72.7500  85.2500
73.5000  83.7500
76.5000  81.0000
80.4900  78.2500
82.2500  76.5000
84.5000  76.2500
88.5000  76.7500
90.5000  75.2500
91.0000  75.5000
92.2500  78.7500
86.7500  80.2400
76.9900  80.7400
75.2500  80.5000
79.4900  80.2500
82.2500  81.7500
83.7500  77.0000
77.5000  59.2500
59.7500  39.5000
61.2500  42.5000
80.0000  59.2500
97.5000  71.5000
95.5000  69.0000
83.5000  56.2500
76.2500  51.5000
80.0000  53.5000
88.0000  64.5000
93.5000  74.5000
95.2500  76.2500
96.2500  80.2400
98.7500  89.5000
100.0000  94.2500
100.0000  89.5000
99.2500  79.2500
100.0000  84.5000
100.0000  87.7500
99.5000  87.0000
97.5000  89.2500
96.0000  93.2500
89.7500  93.0000
83.2500  91.5000
78.7400  91.5000
75.5000  89.0000
76.4900  84.2500
77.0000  80.4900
72.5000  78.0000
72.0000  77.2500
73.7500  76.2500
71.5000  73.7500
72.0000  70.7500
77.7500  69.5000
82.2500  70.7500
80.4900  71.7500
79.9900  73.0000
86.0000  79.0000
87.5000  84.5000
81.4900  83.0000
81.2400  82.5000
86.2500  85.0000
81.4900  82.2500
77.0000  78.7500
79.2400  77.7400
73.5000  70.5000
59.5000  62.0000
54.7500  63.0000
63.0000  63.0000
56.0000  68.0000
53.5000  69.2500
57.2500  64.5000
62.4900  61.0000
68.0000  65.7500
70.0000  70.0000
68.5000  70.2500
69.5000  75.0000
66.0000  77.7400
64.7500  76.9900
72.7500  80.7500
78.5000  81.7400
80.2400  82.2500
83.5000  84.2500
73.0000  73.5000
62.5000  61.5000
72.5000  64.2500
78.0000  63.2500
63.7500  48.7500
68.5000  53.0000
61.7400  56.5000
59.7500  52.5000
57.0000  48.5000
57.2500  47.7500
76.5000  63.2500
84.2500  76.2500
60.7500  74.2500
71.2500  86.7500
93.2500  97.2500
61.0000  70.0000
1.7400  4.2500
0.0000  0.0000
9.0000  16.2500
1.7400  3.7400
0.0000  0.0000
0.0000  0.0000
34.5000  24.5000
84.0000  81.7500
95.7500  90.0000
89.5000  76.5000
74.5000  65.5000
61.2500  63.2500
59.2500  59.2500
73.5000  70.5000
89.2500  83.7500
87.0000  75.5000
83.5000  61.2500
85.0000  58.0000
77.7500  66.0000
70.7500  78.5000
67.7500  74.7500
69.0000  66.7500
76.5000  79.0000
77.2500  87.7500
70.7500  82.0000
68.5000  86.5000
70.2500  90.0000
71.2500  91.5000
72.5000  92.0000
69.2500  87.5000
67.5000  81.5000
69.5000  81.5000
68.7500  81.7500
68.0000  80.5000
69.7500  79.5000
69.2500  75.5000
70.2500  70.5000
73.7500  67.5000
79.2400  65.7500
84.7500  65.5000
84.7500  66.7500
81.4900  68.0000
79.2500  70.5000
78.0000  75.2500
77.7500  79.0000
78.4900  82.7500
77.7500  85.0000
76.2500  83.7500
75.7500  82.5000
76.7500  83.2500
79.0000  81.2500
81.7400  77.7500
85.0000  76.0000
86.7500  74.2500
87.5000  74.2500
88.5000  75.5000
85.7500  73.7500
84.0000  72.7500
85.7500  74.5000
82.2500  74.0000
76.4900  73.2500
75.2500  75.0000
77.2500  78.9900
79.4900  82.2500
77.7400  80.0000
64.2500  67.2500
48.2500  46.7500
50.7500  30.7500
66.0000  28.7500
69.5000  39.7500
55.7500  53.0000
43.2500  49.7500
46.7500  40.0000
62.2400  41.2500
75.2500  53.7500
82.7500  62.5000
88.7500  68.7500
94.2500  82.5000
96.7500  89.0000
95.0000  84.5000
96.2500  83.0000
96.2500  82.7500
95.5000  84.7500
95.7500  89.0000
93.7500  89.7500
88.5000  89.5000
83.7500  90.2500
78.2500  89.0000
75.0000  88.2500
76.2400  86.2500
76.2400  81.7400
76.4900  82.2500
78.2400  83.5000
76.7500  79.7400
76.0000  76.0000
76.2500  76.0000
75.0000  75.7500
76.7500  74.2500
79.9900  73.0000
79.2400  75.2500
77.2500  78.7500
78.7400  79.7500
83.7500  82.7500
86.7500  85.5000
84.0000  82.7500
83.0000  80.2400
82.5000  79.7400
78.0000  78.2500
77.7500  79.0000
79.7400  73.7500
73.5000  59.7500
66.5000  50.7500
65.7500  55.7500
42.5000  41.2500
35.2500  45.2500
35.7500  44.5000
39.2500  33.5000
43.2500  26.2500
49.0000  37.0000
56.5000  51.5000
63.5000  57.0000
68.0000  63.5000
67.2500  68.0000
64.7500  67.7500
66.7500  68.0000
68.5000  68.5000
72.0000  73.2500
74.2500  80.2400
54.5000  68.2500
46.2500  49.0000
48.7500  44.2500
51.0000  43.0000
69.2500  51.7500
69.7500  46.5000
52.2500  18.2500
68.7500  32.5000
69.0000  38.7500
55.2500  40.0000
71.9900  64.7500
81.0000  85.2500
42.2500  63.2500
70.0000  79.9900
85.5000  83.0000
85.5000  85.0000
100.0000  100.0000
92.0000  100.0000
75.0000  80.7500
90.0000  86.7500
93.5000  93.0000
90.2500  91.5000
78.9900  72.5000
59.2500  31.0000
79.9900  75.7400
76.2500  76.0000
81.7500  80.5000
78.0000  79.0000
65.5000  65.2500
70.0000  70.2500
90.7500  87.2500
95.7500  89.2500
94.2500  87.7500
98.5000  85.7500
94.2500  77.0000
87.5000  76.7500
90.2500  78.0000
98.0000  76.2500
98.5000  82.0000
92.0000  83.5000
84.2500  78.0000
76.7500  80.7400
72.7500  87.0000
70.5000  89.5000
70.0000  90.2500
68.5000  86.7500
69.5000  80.2500
71.5000  78.0000
70.0000  80.5000
71.0000  82.7500
73.5000  79.2500
74.2500  72.5000
75.9900  68.0000
78.2400  66.2500
82.2500  66.5000
85.2500  69.5000
85.5000  74.2500
85.7500  77.2400
86.7500  80.4900
84.7500  84.7500
82.0000  87.0000
77.9900  86.5000
73.0000  84.2500
73.2500  82.2500
77.0000  81.7500
79.9900  79.2500
83.5000  73.7500
85.0000  70.2500
87.2500  72.2500
91.5000  74.2500
92.0000  75.0000
88.0000  77.7500
82.0000  78.5000
78.5000  77.2500
80.2400  77.2500
81.2400  76.2500
80.7400  72.7500
82.0000  74.4900
83.5000  82.2500
85.5000  88.5000
82.5000  90.7500
68.0000  85.7500
47.2500  61.5000
31.7500  31.0000
22.7500  12.0000
19.0000  13.2500
23.0000  43.2500
24.7500  60.2500
21.5000  42.7500
28.7500  18.7500
60.0000  39.5000
81.7400  71.7500
84.5000  79.7500
88.2500  86.0000
91.5000  88.2500
89.5000  76.5000
88.2500  77.2500
89.2500  83.0000
86.2500  84.5000
85.5000  86.0000
87.2500  88.5000
85.7500  91.2500
83.2500  90.0000
79.7400  83.7500
76.2500  79.0000
76.2400  76.7500
76.4900  77.9900
76.9900  82.5000
79.2400  84.2500
79.2400  80.2400
80.2400  76.9900
80.9900  76.7400
80.2400  78.7400
82.5000  80.2400
81.4900  78.7400
74.2500  78.2400
73.2500  79.9900
77.9900  80.2400
80.7400  78.4900
82.2500  78.4900
82.5000  79.2400
80.4900  76.5000
76.0000  71.7500
74.7500  75.7500
80.4900  83.2500
71.2500  69.0000
48.5000  38.2500
38.7500  25.2500
46.0000  34.2500
32.0000  24.7500
33.2500  25.7500
38.7500  32.0000
42.0000  31.2500
39.2500  22.0000
44.0000  19.2500
58.2400  37.2500
68.0000  44.2500
68.7500  41.0000
65.7500  41.5000
57.5000  47.0000
54.2500  56.2500
57.5000  67.2500
62.7500  74.4900
56.5000  75.5000
38.7500  63.7400
41.0000  49.5000
36.7500  35.7500
28.7500  28.5000
53.5000  46.5000
60.5000  51.0000
16.2500  7.2500
16.0000  2.5000
31.0000  19.0000
28.2500  26.2500
52.2500  61.2500
63.5000  85.0000
42.0000  66.7500
51.2500  65.2500
59.7500  63.7500
50.7500  54.0000
57.0000  60.0000
70.0000  69.2500
35.7500  42.2500
7.0000  10.0000
0.0000  0.7500
9.2500  8.5000
60.2500  49.7500
92.5000  89.0000
84.5000  86.2500
73.7500  61.2500
89.5000  94.5000
85.7500  96.5000
80.0000  87.0000
79.7500  84.0000
87.7500  94.2500
96.5000  95.0000
95.5000  97.5000
97.2500  95.2500
97.0000  78.2500
93.7500  71.5000
92.2500  74.7500
95.2500  73.7500
94.2500  72.0000
86.5000  73.0000
81.5000  76.2500
75.7500  82.2500
68.2500  87.7500
65.2500  89.2500
65.7500  89.5000
65.7500  85.5000
66.7500  78.5000
68.5000  75.0000
69.5000  77.7500
71.7500  79.0000
73.7500  75.5000
73.5000  71.5000
76.2400  71.5000
78.9900  72.0000
81.2400  73.5000
84.5000  77.4900
86.7500  83.2500
87.7500  88.0000
86.7500  89.7500
84.5000  89.5000
86.2500  89.0000
86.2500  88.2500
82.5000  87.7500
83.0000  88.0000
85.2500  88.2500
87.5000  85.2500
90.0000  78.2500
88.0000  71.7500
87.0000  70.0000
89.5000  70.7500
86.5000  71.0000
81.7500  75.0000
82.0000  81.0000
80.9900  81.2400
79.4900  78.9900
79.9900  78.7400
83.0000  76.4900
88.7500  79.2400
94.0000  89.2500
93.5000  94.5000
86.0000  92.0000
76.2400  89.5000
56.2500  80.0000
28.5000  55.0000
12.5000  27.7500
7.7500  14.5000
14.7500  30.0000
31.5000  62.2400
39.5000  61.2500
41.0000  33.5000
62.0000  45.0000
90.0000  84.0000
92.2500  83.2500
88.0000  78.0000
90.2500  86.0000
83.7500  80.9900
80.0000  75.7500
85.2500  79.7500
85.5000  84.2500
79.7400  84.0000
78.2400  82.0000
77.2400  81.2400
77.2400  77.9900
79.4900  75.9900
77.9900  76.0000
77.2400  76.5000
77.4900  80.2400
78.0000  84.0000
80.0000  83.2500
80.0000  82.7500
79.2500  81.4900
78.2500  79.9900
75.7500  80.4900
75.5000  80.7400
76.2500  78.4900
74.2500  76.7400
74.9900  76.7400
77.9900  78.9900
81.7400  80.9900
81.7400  82.2500
76.7400  81.4900
73.2500  77.5000
73.0000  74.5000
77.0000  81.5000
76.7500  80.4900
51.0000  53.2500
19.0000  17.2500
18.2500  15.0000
30.5000  24.5000
29.2500  20.0000
33.0000  21.7500
38.2500  29.0000
43.5000  34.7500
44.7500  31.7500
46.0000  27.5000
56.0000  35.0000
57.5000  37.2500
54.2500  32.2500
52.5000  36.0000
40.5000  40.5000
33.0000  46.7500
30.7500  54.5000
40.2500  55.7500
51.0000  56.2500
39.7500  45.7500
26.0000  27.7500
28.0000  26.5000
26.2500  22.2500
39.7500  33.5000
49.2500  47.0000
41.0000  41.0000
38.2500  40.0000
34.2500  33.2500
13.5000  5.2500
16.2500  14.7500
28.7500  34.2500
22.2500  27.2500
19.0000  28.7500
19.7500  33.7500
26.5000  31.2500
36.0000  31.5000
42.0000  35.5000
54.5000  51.7500
73.2500  71.7500
70.7500  70.0000
69.7500  68.0000
81.7500  81.7500
93.5000  91.5000
96.0000  90.5000
53.5000  39.0000
43.0000  48.2500
56.0000  72.0000
82.7500  90.2500
100.0000  96.0000
96.0000  98.0000
98.0000  95.7500
98.0000  98.2500
96.2500  98.7500
97.2500  88.5000
94.7500  76.0000
92.2500  74.5000
90.2500  76.0000
83.7500  77.4900
78.5000  82.7500
73.7500  88.0000
67.2500  89.0000
64.0000  87.2500
64.5000  83.7500
64.7500  79.2500
64.5000  78.2500
66.2500  80.0000
67.7500  82.0000
68.5000  81.7500
70.0000  78.5000
70.7500  77.5000
73.5000  80.7500
79.5000  84.5000
84.5000  85.5000
86.2500  87.7500
88.5000  90.0000
90.0000  92.0000
88.2500  92.2500
85.5000  92.2500
85.5000  91.0000
88.5000  88.5000
89.2500  87.7500
85.7500  87.5000
85.0000  88.2500
87.5000  91.5000
91.2500  91.2500
90.5000  85.7500
83.7500  80.7400
81.2400  79.2400
84.2500  79.9900
79.2500  79.5000
75.0000  77.7500
78.7400  79.9900
80.4900  79.7400
78.9900  77.5000
79.4900  78.9900
80.2400  79.4900
82.0000  80.2400
88.2500  85.5000
91.2500  88.2500
84.5000  88.2500
77.5000  88.0000
68.5000  87.5000
49.7500  78.5000
39.0000  55.5000
33.7500  30.0000
24.0000  23.2500
30.7500  49.5000
52.2500  74.7500
62.0000  70.2500
72.7500  67.2500
88.7500  80.9900
89.5000  79.7400
85.5000  75.2500
82.7500  82.2500
74.2500  79.7400
72.0000  70.7500
80.0000  74.7500
83.5000  84.7500
77.7400  84.2500
76.7500  78.4900
78.4900  77.2400
77.7400  75.5000
78.4900  76.7400
78.9900  78.9900
79.5000  78.7400
78.2500  79.7400
73.7500  80.2400
72.0000  78.4900
71.0000  79.2400
69.2500  77.9900
71.7500  77.4900
72.7500  78.4900
71.2500  76.2500
72.5000  74.7500
77.4900  76.7500
79.7400  77.7400
78.2400  77.9900
80.7400  80.4900
82.5000  83.0000
76.7400  82.2500
75.2500  80.2400
77.2500  80.2500
73.0000  76.2500
61.4900  60.5000
33.0000  34.0000
18.2500  19.0000
28.2500  24.7500
32.2500  25.5000
28.5000  21.5000
29.0000  27.7500
25.0000  24.7500
30.7500  26.2500
33.7500  30.0000
32.2500  32.7500
37.0000  42.2500
36.7500  46.5000
37.0000  45.5000
37.0000  46.0000
32.2500  44.0000
32.7500  45.5000
28.2500  38.7500
37.0000  38.2500
58.2400  51.7500
53.5000  46.5000
24.7500  18.7500
22.0000  21.5000
29.5000  28.7500
23.5000  21.2500
34.7500  31.2500
50.7500  46.2500
57.7500  55.2500
53.2500  53.0000
47.2500  42.5000
50.2500  45.0000
56.7500  46.7500
47.2500  29.5000
27.5000  16.5000
14.2500  14.2500
16.7500  15.7500
22.0000  17.2500
24.0000  20.7500
33.2500  29.2500
41.0000  37.2500
45.5000  48.0000
48.0000  54.5000
42.5000  46.2500
48.7500  52.5000
57.2500  63.5000
38.5000  36.2500
34.5000  35.0000
57.7500  64.5000
87.7500  94.0000
98.2500  99.7500
94.7500  97.7500
95.0000  99.2500
94.2500  99.5000
90.0000  98.5000
89.2500  95.7500
87.2500  88.2500
85.0000  87.0000
82.2500  89.0000
77.7500  89.0000
74.0000  89.2500
69.2500  88.2500
64.2500  83.7500
65.2500  79.5000
66.5000  74.5000
66.5000  72.0000
67.7500  76.2500
68.5000  84.2500
67.2500  88.0000
66.2500  85.0000
67.2500  81.0000
69.7500  82.7500
74.0000  86.5000
79.7500  87.0000
85.2500  87.5000
87.0000  89.0000
87.2500  91.2500
86.5000  92.0000
83.5000  89.5000
80.5000  86.5000
81.7400  83.7500
82.7500  80.9900
81.2400  80.2500
80.4900  82.2500
83.0000  83.2500
86.0000  84.7500
87.2500  83.5000
84.2500  81.0000
76.9900  82.2500
74.7500  83.0000
76.2500  83.2500
75.7500  83.5000
77.2400  80.4900
82.7500  80.4900
84.5000  81.7400
82.5000  79.0000
80.9900  78.2400
80.4900  79.4900
79.9900  79.9900
83.5000  80.9900
87.7500  82.2500
81.2500  86.0000
72.5000  86.0000
72.0000  83.0000
72.5000  77.7500
74.5000  70.0000
71.7500  60.7500
56.5000  45.7500
35.0000  40.5000
46.0000  66.0000
73.2500  90.0000
83.5000  80.4900
84.0000  81.2400
84.2500  89.2500
85.7500  87.0000
82.2500  86.2500
80.4900  85.0000
80.7400  77.0000
79.9900  75.5000
80.4900  81.7400
77.7400  79.7400
77.5000  76.0000
79.7400  79.4900
79.7400  80.7400
79.9900  79.9900
78.2500  78.7400
75.7500  75.4900
74.0000  75.0000
70.0000  74.5000
70.2500  74.0000
71.5000  75.5000
69.5000  73.7500
70.7500  73.0000
72.5000  74.7500
72.2500  73.5000
71.5000  73.5000
72.0000  76.2500
75.5000  78.4900
76.7400  77.7400
79.7400  76.0000
85.2500  80.9900
84.7500  86.0000
80.2500  81.7400
65.7500  69.2500
46.7500  49.7500
29.7500  30.7500
16.7500  21.2500
21.7500  25.2500
31.0000  27.2500
29.7500  21.2500
16.2500  12.5000
13.0000  15.0000
11.5000  18.0000
19.5000  21.2500
24.7500  25.5000
23.7500  30.5000
23.5000  34.0000
20.5000  35.0000
24.5000  37.7500
24.5000  34.5000
21.5000  30.0000
29.2500  34.2500
25.0000  26.5000
28.2500  26.7500
59.0000  54.5000
66.2500  52.5000
40.7500  25.2500
21.5000  14.5000
26.7500  25.2500
24.0000  21.7500
24.0000  17.5000
35.5000  27.7500
30.7500  31.2500
30.0000  37.2500
47.7500  52.7500
68.0000  69.5000
78.2500  71.7500
74.0000  58.0000
55.2500  40.5000
29.0000  28.0000
14.5000  21.0000
16.0000  27.7500
18.2500  38.0000
26.2500  36.2500
38.2500  34.2500
42.0000  37.5000
39.5000  37.5000
26.2500  24.5000
13.7500  17.0000
23.2500  27.2500
42.7500  33.2500
68.7500  47.5000
86.0000  73.7500
86.7500  92.7500
82.5000  96.2500
82.7500  93.5000
89.5000  96.0000
94.2500  97.2500
88.7500  95.2500
85.5000  93.0000
85.0000  93.0000
81.2400  93.5000
76.7500  91.2500
77.0000  87.2500
77.7500  86.0000
73.7500  84.5000
69.0000  81.7500
66.2500  79.2500
66.0000  78.0000
67.7500  78.5000
70.2500  82.2500
70.0000  86.2500
69.5000  86.5000
70.7500  83.7500
73.2500  82.7500
76.0000  83.7500
80.0000  83.7500
82.2500  83.2500
81.0000  84.0000
78.7500  82.7500
78.2500  83.2500
79.2500  85.7500
77.5000  84.5000
74.5000  81.2400
75.2500  79.9900
77.7500  79.5000
78.9900  80.5000
80.7400  81.4900
82.7500  80.4900
84.2500  79.2400
83.7500  78.0000
82.2500  79.5000
80.2400  84.5000
78.2400  85.0000
77.7400  81.5000
78.7500  82.2500
80.5000  81.0000
82.2500  79.7400
84.0000  81.7400
82.5000  80.2400
78.0000  78.2500
77.7500  78.7400
80.9900  78.7400
85.0000  77.9900
87.5000  81.7400
82.0000  88.0000
73.5000  87.0000
72.7500  83.7500
75.2500  77.7500
78.7500  73.0000
85.7500  84.0000
76.0000  72.0000
48.5000  48.2500
27.2500  51.5000
61.7500  89.2500
94.0000  94.5000
86.2500  87.7500
73.5000  85.7500
77.2500  82.0000
79.7400  81.4900
84.0000  85.5000
87.2500  85.5000
83.0000  83.2500
83.7500  83.0000
82.2500  80.4900
77.7400  77.7400
74.2500  76.7400
72.2500  74.2500
75.0000  72.7500
76.5000  73.0000
75.2500  72.2500
75.5000  74.0000
72.7500  73.5000
71.7500  71.2500
72.5000  71.2500
72.5000  72.0000
71.5000  72.0000
69.2500  72.5000
70.0000  75.5000
72.0000  79.2500
70.7500  77.7500
73.5000  79.5000
77.7500  78.0000
82.2500  74.7500
87.5000  82.2500
85.7500  87.7500
73.7500  77.2500
46.7500  51.2500
17.7500  22.2500
3.2500  7.5000
13.0000  17.5000
18.7500  20.7500
17.2500  14.0000
16.0000  12.0000
7.7500  7.7500
7.9900  10.5000
14.5000  20.2500
16.2500  17.7500
15.5000  13.2500
17.7500  15.7500
15.5000  15.0000
12.7500  15.2500
20.2500  22.0000
21.7500  22.0000
15.7500  16.7500
16.7500  16.7500
20.5000  18.5000
28.7500  25.5000
51.0000  51.7500
69.5000  68.7500
60.5000  56.0000
33.7500  31.2500
26.0000  24.2500
29.7500  26.2500
24.0000  15.0000
19.7500  9.7500
17.5000  19.0000
27.2500  33.0000
48.7500  49.5000
63.7500  60.2500
66.5000  66.2500
74.7500  75.5000
77.7500  71.7500
48.2500  54.5000
13.5000  31.7500
18.0000  35.5000
42.0000  56.7500
60.5000  70.2500
79.5000  68.5000
71.2500  58.0000
57.0000  48.0000
48.2500  45.0000
29.0000  27.7500
28.2500  20.2500
62.0000  41.2500
94.2500  68.5000
91.7500  86.5000
84.0000  94.5000
85.5000  94.2500
89.2500  88.0000
93.7500  91.0000
95.0000  93.2500
88.5000  90.0000
85.5000  88.7500
86.7500  92.0000
83.2500  92.7500
79.2500  89.0000
81.2500  87.0000
82.2500  88.2500
78.2500  87.0000
75.2500  85.7500
72.5000  85.2500
71.5000  85.5000
73.0000  85.5000
74.0000  84.5000
76.0000  84.2500
78.2500  83.2500
80.4900  80.9900
82.5000  80.4900
83.5000  80.7400
84.7500  80.4900
83.7500  81.7400
78.7500  82.5000
75.5000  81.4900
76.0000  81.2400
76.5000  82.2500
75.7500  83.7500
76.5000  85.2500
78.5000  84.7500
79.9900  84.2500
80.2400  82.7500
79.2400  80.2400
79.9900  78.4900
81.7400  76.9900
81.4900  75.5000
81.0000  75.0000
81.2400  78.2500
80.9900  80.4900
80.9900  79.4900
82.2500  80.7400
81.7400  83.5000
81.7400  83.2500
81.4900  83.2500
81.4900  83.0000
79.4900  80.7400
76.2500  78.5000
78.9900  77.2400
82.5000  76.7400
83.5000  80.9900
84.0000  89.5000
82.2500  90.0000
79.2500  86.5000
73.7500  79.5000
68.2500  68.0000
74.2500  76.0000
76.5000  78.9900
61.5000  62.5000
41.5000  59.9900
55.7500  75.0000
93.7500  97.7500
80.7400  87.5000
58.7500  66.7500
64.7500  68.7500
75.9900  77.5000
79.4900  78.7400
79.9900  80.4900
79.7400  83.0000
80.7400  81.4900
78.2400  78.4900
79.4900  78.9900
80.7400  79.2400
75.7500  76.2400
74.2500  74.7400
75.7500  72.7500
76.0000  72.2500
76.9900  76.2400
75.0000  77.2500
71.7500  73.5000
69.7500  71.0000
71.5000  73.0000
74.7500  74.5000
73.5000  74.2500
72.5000  77.5000
74.7500  81.0000
77.5000  80.2400
80.2400  80.2500
80.0000  76.5000
83.0000  76.2500
84.2500  83.7500
76.7400  84.0000
69.5000  78.7500
45.0000  53.7500
13.2500  19.2500
4.5000  3.9900
13.7500  15.2500
9.0000  9.7500
7.7500  5.2500
11.7500  10.2500
7.7500  7.5000
11.2500  10.5000
12.0000  10.5000
7.2500  4.7500
8.7500  7.0000
13.0000  13.0000
15.0000  14.7500
17.2500  13.2500
17.5000  12.5000
13.5000  10.5000
12.5000  12.0000
15.0000  15.0000
20.7500  21.7500
27.2500  28.0000
29.7500  37.5000
43.0000  62.2500
55.0000  72.5000
38.0000  44.5000
20.5000  21.0000
29.7500  26.5000
32.2500  22.2500
31.5000  17.7500
38.2500  33.5000
53.0000  51.7500
69.5000  60.5000
72.2500  60.7500
65.7500  62.2500
68.5000  74.5000
81.7400  83.2500
63.0000  71.7500
23.2500  42.5000
30.2500  39.2500
60.2500  63.2500
73.5000  77.2500
89.0000  78.0000
82.0000  72.5000
67.7500  60.7500
61.2500  56.0000
44.7500  40.7500
46.5000  33.7500
79.5000  61.2500
94.2500  87.2500
83.0000  91.0000
83.2500  92.0000
90.7500  89.7500
93.2500  89.5000
94.0000  92.0000
91.2500  88.2500
88.5000  87.2500
89.7500  90.7500
89.2500  92.2500
85.0000  92.2500
82.5000  89.2500
82.5000  87.2500
81.2400  88.0000
78.7400  86.7500
79.5000  86.0000
79.0000  85.7500
78.9900  85.0000
79.9900  85.2500
81.4900  85.7500
84.7500  86.0000
84.7500  82.7500
82.2500  79.9900
82.7500  79.9900
82.2500  80.2400
80.9900  81.2400
79.4900  82.0000
77.5000  81.2400
77.5000  79.7400
78.7500  79.4900
77.5000  81.2400
77.2500  84.2500
80.7500  86.2500
84.2500  84.0000
84.2500  81.7400
81.2400  79.7500
79.9900  79.4900
79.7400  81.2400
80.0000  79.4900
79.5000  76.7400
79.2500  75.9900
80.9900  76.7400
81.7400  79.2400
80.2400  78.9900
79.9900  79.5000
81.2400  83.7500
81.4900  83.7500
77.7400  80.4900
75.7500  77.0000
76.9900  74.5000
76.5000  72.7500
80.4900  76.0000
84.2500  80.9900
81.4900  82.2500
83.2500  87.7500
84.7500  89.0000
81.0000  84.7500
75.5000  80.9900
70.2500  73.7500
70.0000  73.0000
71.5000  76.0000
75.0000  74.7500
74.5000  72.2500
74.2500  72.7500
88.2500  87.2500
83.5000  81.4900
66.0000  61.7500
70.2500  72.5000
85.0000  90.2500
86.5000  86.5000
79.2400  79.7400
77.7400  78.7400
78.2500  78.7400
73.5000  74.2500
74.7500  73.2500
78.4900  75.2400
77.0000  76.4900
77.9900  77.7400
78.9900  76.7400
77.7500  76.9900
77.0000  79.4900
75.5000  79.2400
75.7500  78.2400
74.5000  78.4900
74.2500  78.2500
75.9900  76.5000
77.4900  74.7500
77.0000  74.5000
73.5000  74.2500
74.7500  75.7500
78.0000  77.7500
75.5000  76.0000
78.5000  80.9900
78.2400  84.7500
69.2500  78.5000
69.7500  81.2500
46.2500  57.0000
11.7500  17.2500
7.0000  4.0000
13.2500  11.7500
6.5000  7.2500
6.5000  5.7500
10.2500  7.7500
12.2500  11.5000
12.0000  11.0000
8.7500  8.0000
9.2500  9.5000
10.5000  11.0000
9.7500  11.7500
13.7500  14.2500
17.7500  13.2500
14.5000  9.5000
9.7500  8.5000
13.2500  14.7500
19.7500  19.5000
18.0000  18.5000
19.0000  18.5000
15.5000  18.7500
12.7500  26.0000
32.2500  40.5000
37.5000  35.0000
35.5000  30.5000
51.0000  47.5000
58.7500  53.2500
59.7500  49.0000
60.7500  56.5000
66.7500  64.7500
71.7500  66.2500
71.0000  69.0000
71.0000  72.0000
65.0000  71.5000
71.0000  75.5000
70.7500  79.0000
42.7500  56.0000
42.5000  48.2500
72.7500  74.0000
84.2500  82.5000
81.2400  74.5000
81.5000  77.5000
78.2400  70.7500
71.7500  66.2500
60.2500  59.7500
64.0000  59.2500
80.7500  71.5000
78.7500  70.7500
68.5000  64.7500
70.0000  70.7500
78.2500  79.7500
87.0000  87.2500
86.7500  88.0000
82.5000  82.7500
85.5000  85.0000
91.0000  89.2500
86.7500  87.5000
83.7500  88.2500
84.5000  87.7500
83.7500  86.7500
84.2500  87.7500
84.0000  86.5000
83.0000  84.7500
82.2500  83.2500
81.7400  83.2500
82.2500  85.0000
83.7500  85.2500
83.5000  85.0000
80.9900  83.0000
78.9900  81.7400
79.2500  82.5000
79.7400  81.7400
80.7400  82.0000
80.4900  82.5000
79.2400  80.7400
78.9900  77.4900
79.4900  77.5000
80.2400  80.7400
82.0000  83.7500
83.5000  84.7500
84.7500  84.0000
84.7500  81.7400
83.2500  78.7400
81.4900  78.2400
78.7400  78.9900
77.2400  78.9900
78.2500  79.9900
78.7500  81.7400
79.7400  80.9900
81.2400  82.0000
80.9900  82.0000
80.9900  82.0000
79.2400  81.2400
77.7500  77.5000
76.2400  74.0000
75.2500  71.5000
77.2400  70.7500
77.4900  71.5000
79.7400  74.5000
83.5000  83.0000
83.5000  86.5000
86.0000  89.0000
87.0000  88.7500
82.7500  84.0000
77.7500  82.7500
75.0000  81.4900
75.5000  78.9900
71.2500  74.2500
75.0000  74.0000
81.7400  74.0000
77.2500  70.2500
83.7500  78.7400
89.5000  75.0000
75.0000  59.5000
65.7500  63.5000
73.2500  77.7500
84.5000  88.0000
79.7400  82.0000
73.5000  73.5000
78.2400  78.2400
79.4900  80.2400
78.2400  79.5000
76.4900  77.0000
74.7500  72.2500
80.7400  74.7500
81.7400  76.5000
79.2400  78.4900
79.0000  81.4900
77.7500  79.4900
75.2500  77.0000
74.2500  77.2500
74.5000  77.4900
75.5000  74.5000
77.2400  74.5000
78.4900  74.0000
75.0000  71.2500
73.0000  71.5000
74.2500  73.5000
72.0000  74.0000
72.5000  77.2500
71.7500  77.5000
64.7500  70.2500
64.7500  71.5000
41.5000  49.0000
9.7500  13.5000
4.5000  4.5000
12.7500  11.7500
15.2500  14.7500
13.7500  14.5000
11.7500  11.7500
8.0000  9.4900
8.5000  11.5000
10.2500  15.5000
14.0000  19.7500
15.7500  19.5000
15.0000  17.5000
14.0000  14.7500
11.0000  10.5000
9.5000  10.0000
9.7500  12.2500
14.2500  16.2500
20.2500  18.7500
16.7500  14.0000
20.2500  15.5000
28.5000  22.0000
19.7500  21.7500
24.0000  23.0000
44.5000  34.7500
61.0000  50.5000
72.5000  62.0000
73.2500  67.2500
73.5000  67.5000
70.7500  67.7500
67.7500  67.7500
66.5000  64.5000
61.2500  62.2500
67.2500  68.5000
67.2500  73.7500
66.7500  73.5000
79.4900  80.5000
64.5000  65.7500
51.7500  52.5000
74.2500  76.0000
90.7500  91.0000
83.0000  80.7400
86.0000  84.7500
86.2500  83.0000
83.0000  83.2500
82.5000  88.0000
79.2500  85.2500
77.0000  80.0000
72.5000  64.7500
64.5000  56.2500
65.7500  64.5000
81.2500  84.0000
88.5000  93.5000
83.5000  89.0000
82.5000  87.2500
86.2500  88.0000
90.2500  87.5000
87.5000  87.0000
84.7500  87.2500
85.5000  87.2500
85.5000  87.7500
85.7500  85.7500
85.0000  80.4900
83.5000  78.4900
82.5000  79.7400
81.7400  82.2500
82.5000  83.2500
82.7500  81.4900
79.4900  82.2500
76.5000  83.2500
76.7500  83.0000
77.9900  82.2500
79.9900  80.9900
81.2400  80.4900
80.2400  79.2400
80.2400  78.2400
81.4900  76.0000
81.2400  75.7500
81.4900  78.5000
83.0000  80.2400
84.2500  82.2500
82.5000  84.7500
82.0000  84.7500
84.7500  83.5000
86.0000  81.2400
84.5000  79.2400
83.2500  79.2400
82.5000  80.7400
80.2400  81.7400
79.2400  81.7400
78.7400  81.2400
78.4900  80.9900
80.2400  80.2400
78.2400  76.5000
75.7500  72.7500
78.4900  73.7500
78.7400  72.0000
78.9900  72.2500
80.9900  77.5000
82.0000  79.9900
84.2500  85.2500
85.2500  88.5000
87.5000  87.2500
88.5000  84.0000
87.5000  80.7400
83.0000  79.7400
78.2500  78.4900
78.0000  79.9900
74.7500  75.5000
72.7500  69.2500
75.9900  68.5000
75.0000  69.0000
78.7400  74.2500
81.4900  71.7500
73.5000  64.2500
62.2500  58.2500
60.2500  59.0000
77.2500  79.5000
81.7400  85.5000
72.0000  73.0000
69.7500  70.7500
69.0000  69.7500
74.0000  74.7500
82.0000  80.4900
85.0000  79.2400
90.2500  83.7500
86.2500  81.4900
79.7400  77.7500
80.7400  80.4900
82.5000  82.5000
78.2500  78.9900
74.7500  76.9900
75.2500  77.2400
76.5000  76.4900
76.7400  77.2400
77.2500  76.0000
78.7400  74.0000
78.7400  73.0000
80.2400  72.5000
78.4900  74.0000
75.5000  73.5000
75.5000  75.5000
71.7500  73.0000
69.5000  71.2500
58.2500  61.5000
34.5000  34.0000
16.2500  13.7500
6.0000  7.0000
6.5000  5.0000
9.7500  8.0000
8.2500  9.2500
4.2500  4.5000
6.5000  5.7500
10.7500  8.5000
11.2500  9.9900
12.7500  13.0000
14.2500  14.7500
9.5000  10.5000
7.5000  9.5000
12.5000  12.2500
15.5000  11.5000
11.5000  11.0000
13.0000  15.0000
15.7500  18.2500
26.7500  24.7500
47.0000  38.0000
40.5000  43.0000
23.5000  27.5000
35.7500  28.5000
47.2500  37.2500
58.2500  43.7500
63.5000  53.7500
70.5000  62.5000
72.2500  62.0000
72.2500  63.5000
74.2500  67.0000
67.0000  63.7500
67.7500  66.0000
68.7500  75.0000
63.5000  73.0000
78.0000  77.0000
82.2500  75.2500
64.7500  62.0000
68.0000  71.7500
81.0000  86.0000
83.5000  85.0000
87.5000  87.2500
86.0000  86.0000
86.0000  88.7500
88.7500  93.5000
80.2400  89.2500
73.7500  84.7500
77.0000  81.0000
73.7500  74.7500
75.5000  77.2500
90.2500  92.7500
88.2500  93.7500
82.7500  86.5000
87.7500  89.2500
86.2500  87.5000
89.0000  88.5000
95.0000  95.5000
89.2500  90.2500
83.5000  83.7500
84.0000  85.2500
85.0000  83.2500
84.5000  78.5000
83.7500  78.2500
82.2500  78.7400
81.7400  79.9900
82.0000  80.4900
82.0000  80.4900
78.9900  82.2500
75.9900  82.7500
75.7500  81.2400
77.4900  79.7400
80.9900  80.9900
81.4900  82.2500
80.7400  81.7400
83.2500  80.9900
86.7500  79.0000
87.5000  77.2500
83.5000  78.2500
82.2500  81.4900
84.5000  84.0000
81.2400  84.7500
79.2500  86.0000
83.5000  88.0000
88.0000  87.7500
90.5000  85.5000
89.5000  82.5000
85.2500  78.9900
82.0000  78.9900
81.4900  80.2400
80.9900  79.7400
78.7400  78.7400
77.9900  78.2400
77.4900  76.2500
76.9900  74.5000
77.7500  74.7500
77.7500  73.5000
78.4900  77.0000
83.7500  85.7500
89.0000  89.7500
91.0000  88.7500
87.7500  85.7500
84.2500  83.2500
86.0000  80.9900
88.5000  79.4900
88.2500  81.4900
84.2500  79.7400
80.0000  79.9900
78.2500  77.9900
79.4900  73.2500
80.9900  72.7500
80.7400  73.5000
81.4900  76.2500
81.7400  75.9900
84.5000  79.2400
82.0000  77.2500
71.7500  68.5000
79.7500  81.7500
90.7500  93.5000
84.5000  85.7500
75.7400  75.2400
63.7500  60.0000
57.5000  52.2500
61.5000  54.2500
68.7500  62.2500
84.2500  80.4900
91.2500  87.5000
86.0000  84.0000
80.9900  79.2400
78.9900  77.7400
77.5000  77.2400
75.9900  76.7400
76.4900  78.4900
77.4900  79.2400
78.4900  80.4900
78.4900  78.4900
80.9900  77.7400
84.5000  78.0000
86.5000  76.5000
87.2500  78.7500
85.0000  77.9900
85.2500  79.7400
83.5000  81.2400
80.9900  80.2400
83.2500  84.2500
71.2500  63.9900
43.5000  35.7500
16.2500  18.5000
1.7500  6.2500
2.0000  4.0000
4.0000  5.5000
38.7500  38.5000
37.7500  37.5000
38.0000  33.5000
27.2500  22.7500
16.0000  14.5000
10.5000  10.7500
11.0000  13.2500
21.5000  22.5000
37.7500  34.0000
44.5000  33.2500
29.7500  23.5000
22.7500  20.7500
25.0000  22.2500
29.7500  26.2500
38.5000  33.2500
28.7500  32.2500
18.2500  26.2500
28.0000  26.0000
36.0000  30.7500
52.0000  45.2500
71.2500  63.5000
82.2500  73.5000
80.4900  69.7500
76.0000  65.5000
75.0000  67.5000
73.2500  70.5000
70.2500  71.0000
69.0000  74.0000
66.7500  72.2500
75.0000  73.0000
85.5000  80.7400
79.7400  77.0000
76.0000  78.2500
80.9900  85.5000
86.0000  87.5000
87.7500  86.5000
86.5000  85.0000
86.5000  88.0000
85.2500  88.7500
77.5000  82.2500
73.2500  75.5000
79.5000  80.0000
86.7500  91.2500
87.7500  92.5000
90.7500  95.2500
87.0000  91.0000
86.7500  87.2500
91.2500  92.5000
84.5000  88.0000
87.0000  89.2500
97.7500  98.0000
91.7500  93.5000
81.2400  84.7500
79.9900  85.7500
80.2400  85.0000
79.9900  82.7500
80.9900  80.4900
80.9900  77.9900
81.7400  78.4900
81.4900  79.7400
79.7400  78.9900
78.4900  77.2400
78.7400  76.4900
78.7400  76.4900
77.2500  78.2400
78.5000  81.2400
79.7400  81.7400
81.7400  81.4900
84.2500  80.2400
87.0000  78.7500
88.7500  78.2500
85.0000  78.9900
82.5000  82.5000
84.2500  84.0000
82.7500  85.0000
82.2500  88.2500
85.0000  89.5000
86.7500  89.7500
89.5000  90.7500
90.7500  89.5000
88.7500  86.7500
87.0000  86.2500
86.5000  84.2500
87.5000  82.2500
87.2500  83.5000
85.2500  84.0000
86.0000  83.5000
87.2500  81.7400
86.2500  80.2400
87.2500  82.2500
87.2500  86.7500
89.2500  90.0000
91.5000  87.5000
89.5000  83.0000
84.5000  80.2400
80.7400  80.7400
80.7400  82.0000
80.9900  80.7400
83.0000  82.7500
84.7500  82.2500
81.2400  78.4900
79.2400  77.0000
79.9900  77.5000
81.2400  77.9900
80.9900  77.0000
83.7500  78.7500
88.0000  82.0000
90.2500  86.7500
89.7500  87.5000
82.0000  79.9900
82.7500  83.0000
89.7500  88.2500
90.5000  89.5000
94.5000  92.5000
86.2500  82.2500
61.0000  61.7500
49.7500  50.2500
54.2500  53.0000
70.2500  69.0000
85.0000  84.7500
93.5000  95.0000
90.2500  89.0000
83.5000  80.9900
78.7400  78.7400
76.2500  75.7400
78.9900  78.9900
80.2400  80.9900
81.2400  81.4900
80.2400  79.9900
80.9900  79.4900
86.2500  81.7400
88.5000  80.9900
89.0000  82.7500
89.0000  83.0000
89.0000  83.7500
88.2500  87.5000
82.7500  86.2500
82.5000  86.2500
84.0000  79.0000
73.5000  67.0000
54.5000  60.2500
40.0000  48.0000
36.7500  41.5000
40.0000  41.7500
82.7500  82.7500
79.2500  82.7500
75.7500  78.7500
64.5000  69.2500
49.7500  57.7500
42.7500  48.7500
45.7500  50.7500
55.0000  55.5000
71.7500  68.2500
80.0000  78.4900
67.5000  67.0000
58.2400  52.0000
51.2500  34.5000
35.0000  24.5000
29.0000  26.5000
31.5000  29.0000
31.5000  31.5000
36.7500  36.7500
49.5000  48.0000
64.7500  63.5000
78.9900  75.5000
82.2500  78.4900
79.7400  78.9900
79.7400  78.4900
75.5000  72.0000
73.7500  72.0000
72.0000  72.7500
69.7500  73.5000
74.2500  74.7500
76.2500  74.2500
78.2500  78.0000
82.2500  80.9900
83.2500  84.5000
84.7500  86.2500
85.2500  84.7500
83.2500  83.0000
82.7500  83.7500
83.2500  84.2500
84.7500  79.2400
86.5000  78.0000
79.2500  71.2500
79.2500  73.2500
90.0000  89.0000
93.5000  93.0000
91.5000  90.0000
91.5000  90.0000
94.0000  92.5000
94.5000  97.0000
86.5000  89.2500
83.2500  85.5000
86.7500  90.7500
85.0000  88.7500
78.9900  83.5000
77.2500  84.0000
75.5000  83.2500
74.7500  81.4900
76.7400  79.7400
78.2400  77.7500
79.4900  79.4900
79.2400  80.7400
78.7500  78.7400
80.4900  77.4900
83.0000  76.2500
80.2400  75.5000
75.5000  77.4900
76.0000  80.7400
77.4900  79.9900
79.4900  78.2400
82.5000  77.9900
86.5000  78.5000
88.0000  81.7400
83.5000  83.5000
81.4900  84.2500
84.7500  83.7500
85.5000  84.0000
85.7500  86.0000
87.2500  87.0000
88.7500  88.5000
89.7500  90.5000
89.0000  91.7500
89.0000  93.0000
90.2500  95.5000
91.5000  95.2500
91.5000  94.2500
91.7500  95.0000
91.5000  93.2500
94.0000  90.5000
96.0000  90.0000
94.2500  88.5000
92.2500  87.5000
89.2500  85.5000
87.7500  85.0000
87.7500  83.0000
85.0000  81.7400
82.0000  82.2500
78.7400  80.4900
77.0000  79.7400
77.5000  80.7400
78.5000  81.2400
79.9900  80.2400
80.4900  77.9900
83.0000  78.9900
83.7500  82.2500
83.7500  84.5000
83.2500  83.2500
82.2500  82.7500
86.0000  84.5000
84.2500  83.0000
82.0000  80.2400
81.4900  77.7500
79.7400  77.2500
80.9900  77.0000
83.7500  80.7400
95.2500  95.5000
99.5000  100.0000
82.2500  92.0000
70.2500  78.7500
76.5000  78.0000
80.0000  82.2500
80.7500  88.0000
93.0000  98.0000
97.7500  98.2500
96.0000  96.2500
90.7500  90.2500
79.9900  78.7400
78.2400  78.4900
79.9900  81.2400
80.2400  80.4900
79.9900  80.9900
79.9900  82.0000
84.2500  83.0000
87.5000  81.2400
88.5000  80.7400
89.5000  82.2500
87.5000  82.5000
85.2500  86.0000
79.2400  83.7500
70.7500  77.7500
72.0000  77.2400
78.7400  78.7500
85.7500  86.7500
90.5000  90.7500
83.5000  85.7500
81.5000  83.5000
84.5000  83.2500
80.7500  87.0000
80.0000  87.2500
82.0000  86.5000
86.7500  94.2500
91.5000  99.2500
92.7500  96.2500
89.2500  87.0000
87.0000  83.7500
83.7500  90.5000
79.2400  92.5000
88.7500  93.2500
80.4900  62.4900
42.5000  30.7500
31.7500  30.2500
44.5000  37.0000
44.5000  37.0000
44.2500  42.0000
62.2500  58.2500
74.5000  72.0000
78.7500  76.5000
76.5000  75.7500
72.7500  77.4900
76.7500  79.7400
75.0000  73.5000
74.7500  71.5000
75.7500  73.7500
72.5000  75.5000
74.7500  78.2500
77.2400  77.5000
78.9900  77.2500
81.4900  78.5000
81.2400  82.2500
80.7400  83.7500
80.9900  83.0000
80.4900  82.7500
81.7400  84.7500
81.2400  83.0000
81.2400  73.7500
87.5000  74.2500
87.2500  78.7500
85.5000  83.7500
87.7500  89.7500
89.5000  89.0000
93.5000  90.5000
95.0000  93.7500
95.2500  95.2500
96.2500  96.2500
87.5000  87.0000
79.7500  81.4900
79.2500  83.0000
77.9900  80.9900
75.0000  78.0000
74.0000  79.4900
72.5000  79.7400
72.2500  79.9900
74.2500  80.2400
75.2500  78.7400
76.5000  79.5000
75.5000  80.2400
75.0000  79.9900
77.2400  79.7400
78.2400  77.7400
74.7500  76.2400
72.2500  74.7500
74.5000  75.0000
76.9900  74.7500
77.7400  75.2500
80.2400  77.5000
82.5000  79.7500
81.4900  83.0000
80.2400  85.0000
81.7400  84.7500
85.5000  84.7500
87.0000  82.7500
85.7500  80.9900
85.7500  81.4900
88.0000  83.2500
88.5000  84.2500
86.7500  85.0000
84.2500  83.5000
83.2500  84.2500
83.7500  87.7500
82.0000  88.0000
81.7400  88.5000
85.0000  88.5000
87.2500  87.5000
88.5000  87.7500
87.5000  86.5000
86.0000  83.5000
83.5000  81.7400
83.2500  84.5000
86.0000  86.5000
84.7500  85.2500
84.5000  86.0000
83.7500  84.0000
83.5000  83.0000
84.5000  84.5000
83.0000  82.7500
81.4900  82.2500
81.2400  83.0000
86.7500  85.2500
89.2500  88.0000
89.0000  89.7500
87.2500  88.2500
80.7400  82.0000
81.4900  79.7400
81.4900  79.7400
81.7400  78.4900
83.5000  78.9900
82.0000  78.4900
85.2500  80.2400
91.5000  88.2500
95.2500  97.0000
96.5000  96.7500
91.5000  95.2500
91.7500  95.7500
98.7500  96.7500
97.7500  97.0000
91.0000  97.0000
95.0000  97.2500
96.0000  96.2500
95.2500  98.0000
95.2500  96.2500
83.2500  85.0000
77.5000  79.2400
78.2500  78.7400
77.2500  77.4900
77.2500  78.4900
78.0000  79.2500
79.4900  77.2400
80.9900  74.2500
82.7500  73.5000
84.7500  76.5000
82.7500  78.7500
77.0000  78.4900
71.0000  78.0000
66.2500  76.2500
66.7500  77.2500
69.7500  73.2500
75.5000  73.7500
86.0000  80.9900
84.7500  80.7400
82.7500  80.5000
76.5000  75.5000
70.0000  77.0000
64.2500  74.0000
63.2500  69.5000
74.7500  82.0000
89.5000  92.2500
89.5000  90.2500
87.7500  89.0000
87.2500  88.0000
79.4900  86.0000
76.7500  86.2500
87.7500  95.5000
86.5000  74.5000
58.5000  45.0000
41.5000  36.5000
46.5000  40.2500
50.7500  46.2500
57.0000  57.2500
77.0000  75.5000
80.0000  76.9900
76.0000  71.5000
76.2500  74.2500
74.5000  76.2500
75.7500  76.5000
75.5000  73.7500
76.5000  74.2500
78.5000  77.0000
78.0000  79.7500
79.9900  82.2500
81.4900  79.9900
82.5000  77.0000
82.0000  76.0000
81.4900  78.5000
80.9900  82.0000
81.2400  83.5000
82.0000  83.0000
82.5000  82.0000
80.7400  80.4900
78.5000  73.2500
80.2400  69.5000
87.5000  79.0000
94.2500  94.2500
90.2500  93.5000
86.0000  86.2500
91.7500  91.7500
94.7500  94.5000
94.5000  95.7500
94.5000  94.0000
89.0000  88.2500
84.5000  83.7500
83.0000  80.7400
78.2400  78.2400
75.7500  79.7400
76.7500  84.2500
74.0000  82.2500
72.5000  78.9900
72.0000  79.2400
71.2500  75.5000
74.7400  74.2500
74.5000  75.2500
71.2500  76.7500
71.7500  78.0000
71.5000  76.5000
72.2500  77.5000
75.0000  76.4900
75.7500  76.0000
75.2500  76.5000
76.5000  76.2500
78.4900  75.7400
77.0000  76.0000
76.0000  79.0000
79.9900  80.7400
82.5000  81.2400
82.7500  82.2500
83.5000  80.2400
83.0000  76.9900
81.7400  76.4900
81.7400  78.7400
82.5000  82.0000
82.2500  80.9900
80.9900  76.9900
79.2400  75.7500
78.2400  77.2500
75.9900  77.5000
75.5000  76.7500
78.0000  76.9900
79.0000  78.2400
80.2400  80.7400
81.7400  80.9900
81.7500  80.4900
82.5000  82.0000
84.2500  85.2500
86.7500  87.2500
83.7500  84.5000
81.5000  83.5000
84.7500  85.0000
89.2500  87.7500
89.7500  88.0000
86.5000  84.2500
86.7500  85.2500
86.5000  87.0000
87.2500  87.7500
87.7500  87.0000
84.5000  85.2500
84.0000  84.2500
81.7400  80.9900
84.0000  79.7400
87.5000  80.9900
87.7500  82.2500
88.5000  85.0000
88.5000  85.2500
91.2500  88.5000
97.5000  95.7500
99.2500  98.7500
97.0000  94.7500
95.2500  92.7500
96.2500  93.7500
93.5000  91.2500
94.5000  92.2500
97.0000  96.2500
97.0000  96.7500
96.5000  96.0000
95.5000  96.5000
95.0000  97.0000
90.0000  94.7500
85.5000  88.2500
82.0000  82.5000
76.0000  78.7500
73.0000  76.0000
74.2500  74.2500
75.5000  71.5000
75.5000  70.7500
73.5000  70.5000
73.5000  73.0000
75.7500  76.9900
72.2500  76.9900
68.7500  78.2400
69.7500  77.9900
72.7500  76.9900
74.9900  75.0000
73.5000  74.5000
75.0000  77.7400
77.4900  75.7400
78.2400  75.0000
79.4900  74.7500
77.2400  75.5000
72.5000  75.7400
64.7500  70.2500
69.5000  80.2500
83.5000  92.2500
82.2500  88.5000
81.7500  87.0000
87.2500  86.2500
87.0000  86.5000
84.7500  89.0000
83.0000  91.5000
82.7500  84.5000
79.5000  73.5000
61.5000  58.4900
53.0000  51.5000
59.2500  60.7500
69.7500  73.7500
79.7500  83.5000
77.5000  77.5000
72.2500  68.5000
72.2500  69.2500
75.5000  73.7500
78.4900  77.2500
78.7400  77.9900
78.7500  78.7400
77.7500  79.7500
78.7500  79.7400
81.2400  80.2400
82.7500  78.7500
81.7400  76.2500
80.4900  75.7500
81.4900  78.0000
81.4900  79.4900
82.5000  79.2400
84.2500  81.7400
82.7500  81.7400
80.9900  79.4900
79.4900  74.5000
76.2500  67.2500
78.4900  71.2500
89.5000  86.5000
92.5000  90.0000
84.7500  82.2500
84.7500  82.2500
89.7500  88.0000
90.2500  91.0000
89.0000  89.0000
90.2500  89.0000
89.2500  88.5000
82.2500  79.9900
77.7500  76.9900
80.2400  81.4900
85.2500  90.0000
84.7500  91.2500
84.5000  89.5000
82.5000  90.5000
75.0000  84.2500
73.0000  76.0000
72.5000  73.0000
71.5000  73.5000
72.5000  76.7500
70.2500  75.0000
70.5000  72.7500
76.9900  74.2500
77.9900  77.4900
76.2500  79.7400
75.5000  78.4900
75.5000  74.5000
75.2500  73.5000
75.7500  77.5000
78.4900  79.2400
79.2500  79.2400
78.0000  78.9900
78.5000  76.4900
77.5000  74.5000
76.2500  73.5000
75.5000  75.2500
76.5000  80.2400
76.2500  78.7400
76.2500  76.4900
78.0000  77.7400
80.2400  78.9900
81.2400  79.7400
79.7400  77.7400
78.7500  74.7500
78.0000  75.0000
79.4900  78.7500
82.2500  80.4900
81.2400  78.4900
80.9900  78.4900
82.7500  78.4900
83.2500  81.4900
77.7500  82.2500
76.5000  80.7400
81.2400  81.7400
84.0000  83.5000
86.5000  85.0000
86.2500  83.0000
87.0000  84.0000
86.5000  85.0000
85.2500  83.5000
85.5000  83.7500
82.5000  82.2500
83.0000  80.9900
82.5000  79.9900
83.2500  80.9900
87.5000  81.4900
87.7500  82.5000
86.5000  85.2500
88.7500  88.0000
92.7500  92.2500
95.7500  94.5000
99.7500  96.5000
96.7500  95.7500
94.7500  92.0000
96.5000  94.7500
91.7500  95.2500
90.5000  93.5000
94.7500  94.7500
95.2500  95.7500
95.7500  97.2500
96.7500  98.0000
95.0000  97.5000
94.5000  97.2500
94.0000  96.5000
91.5000  91.5000
85.5000  87.2500
80.0000  83.7500
77.5000  80.2400
75.2500  74.7500
74.2500  73.7500
71.7500  73.7500
70.0000  73.7500
73.5000  76.5000
74.7500  77.4900
74.7500  80.4900
75.7500  78.7400
75.7500  76.9900
79.4900  79.4900
81.7400  80.9900
81.4900  83.2500
81.7400  80.4900
81.4900  77.5000
76.7400  72.7500
76.2400  71.0000
77.2400  74.0000
75.0000  72.2500
78.0000  76.5000
87.5000  89.2500
88.7500  91.0000
86.7500  87.5000
88.5000  85.5000
87.7500  85.7500
89.5000  90.5000
89.7500  92.2500
86.7500  91.5000
87.2500  93.5000
80.7500  80.5000
72.2500  69.0000
72.2500  71.0000
73.7500  74.7500
70.2500  72.2500
71.0000  71.0000
74.0000  70.7500
74.2500  71.7500
74.7500  74.0000
76.5000  78.0000
77.9900  79.7400
80.2400  79.9900
80.7400  81.2400
79.9900  79.4900
79.2400  76.7500
80.9900  76.5000
81.2400  77.0000
81.2400  78.2500
82.0000  79.5000
82.5000  78.7500
83.7500  77.5000
84.2500  80.7400
83.7500  84.5000
82.0000  82.7500
79.2500  79.0000
77.7400  76.5000
77.4900  76.5000
85.0000  81.5000
94.7500  89.5000
88.7500  88.2500
79.2500  82.0000
82.0000  83.2500
83.2500  82.2500
80.4900  77.7500
85.7500  82.0000
87.7500  83.5000
82.7500  78.2500
79.9900  78.7400
80.7400  80.7400
83.0000  83.7500
85.5000  86.5000
92.5000  90.2500
94.7500  96.2500
88.7500  94.0000
80.5000  88.0000
74.0000  81.4900
72.2500  75.2500
75.5000  73.5000
74.5000  72.2500
72.2500  69.0000
73.0000  69.7500
72.5000  71.2500
73.2500  71.7500
74.0000  73.7500
72.7500  73.0000
74.2500  72.7500
74.2500  74.7500
74.7500  75.0000
75.0000  73.7500
73.5000  73.2500
73.7500  73.5000
75.5000  75.0000
75.5000  75.7500
74.0000  76.7500
75.5000  79.9900
77.5000  80.4900
78.2500  79.2400
79.0000  78.4900
80.4900  77.9900
83.2500  79.7400
83.0000  78.9900
83.2500  76.9900
82.2500  76.4900
81.4900  77.7400
83.7500  77.7400
83.0000  75.2500
81.4900  74.5000
80.7400  74.0000
79.9900  76.2400
77.0000  79.2400
77.7500  80.4900
81.2400  80.7400
79.2400  79.7400
79.7400  79.9900
81.7400  79.7400
80.9900  79.7400
80.2400  80.2400
79.4900  78.4900
80.2400  79.7400
82.7500  81.7400
85.2500  80.2400
84.2500  78.2400
81.7400  78.4900
81.2400  77.7500
81.2400  78.0000
80.9900  80.2400
84.5000  84.0000
93.0000  90.2500
95.2500  94.5000
98.2500  98.2500
96.7500  96.5000
92.5000  90.0000
96.0000  93.5000
96.2500  99.5000
93.7500  96.7500
93.5000  96.0000
94.7500  97.7500
96.0000  97.0000
95.7500  98.7500
95.0000  97.7500
96.0000  96.7500
96.2500  96.5000
96.7500  95.2500
94.5000  94.5000
89.5000  91.7500
86.0000  90.5000
80.5000  83.2500
75.7500  77.2500
76.7500  77.7500
76.7400  77.5000
76.7500  77.7500
77.9900  77.5000
78.9900  78.2400
79.7400  79.4900
78.2400  80.7400
77.4900  81.2400
77.9900  79.2400
78.0000  80.2400
76.9900  77.9900
76.4900  75.0000
77.2400  77.2500
73.2500  73.0000
72.2500  74.0000
73.7500  72.5000
74.7500  70.0000
77.7500  74.0000
81.5000  77.2500
87.2500  83.0000
93.0000  91.7500
86.0000  85.7500
81.5000  82.2500
86.2500  88.5000
86.5000  87.2500
86.5000  91.0000
86.5000  89.0000
75.7400  73.5000
68.2500  66.7500
71.7500  69.0000
73.0000  69.0000
70.7500  65.5000
71.5000  64.7500
73.5000  70.7500
75.2500  75.7500
77.7400  79.2400
80.4900  80.9900
82.5000  80.2400
83.5000  80.2400
83.0000  80.4900
80.9900  79.9900
79.0000  78.7500
76.7500  75.5000
77.2400  74.7500
80.2400  75.5000
80.7400  76.7500
79.4900  77.5000
78.7400  78.0000
81.2400  81.2400
83.7500  83.0000
82.2500  81.7400
83.2500  85.0000
82.7500  85.7500
82.5000  82.2500
88.2500  86.0000
85.5000  87.7500
77.7500  81.7500
78.2400  78.7500
78.2500  74.5000
77.0000  72.0000
79.0000  75.0000
82.0000  75.0000
84.2500  76.7500
83.0000  80.2400
80.7400  79.2400
78.9900  78.0000
77.9900  78.4900
84.2500  83.0000
93.0000  89.0000
95.7500  93.2500
90.2500  93.2500
79.0000  91.2500
74.2500  83.2500
76.7500  75.0000
78.4900  73.7500
78.4900  73.2500
75.7500  73.2500
70.0000  72.2500
70.7500  70.2500
74.7500  72.0000
75.0000  72.5000
74.7500  72.2500
73.0000  74.0000
73.7500  73.5000
74.7500  71.2500
71.2500  70.5000
71.0000  72.2500
73.7500  76.0000
74.7500  77.5000
72.5000  76.5000
73.2500  78.0000
78.0000  79.4900
79.2400  77.2400
79.4900  74.5000
79.7400  76.0000
79.7500  78.4900
80.2400  78.5000
82.0000  77.9900
83.2500  76.9900
83.7500  75.7500
85.0000  75.5000
84.0000  74.7500
83.0000  76.0000
81.7400  76.5000
82.5000  77.4900
81.7400  79.2400
78.4900  79.4900
79.4900  80.2400
80.2400  80.2400
80.7400  79.9900
81.4900  80.2400
79.2400  79.7400
78.2400  79.7400
78.9900  79.9900
79.7500  79.7400
82.5000  80.4900
85.7500  80.9900
87.0000  80.4900
87.0000  81.4900
83.5000  80.2400
82.0000  78.9900
83.5000  80.7400
82.2500  81.2400
89.2500  85.0000
95.5000  91.5000
94.0000  93.7500
96.5000  95.7500
94.2500  90.2500
94.2500  91.0000
98.0000  95.7500
95.5000  95.0000
92.2500  94.0000
93.2500  95.0000
95.2500  95.5000
94.2500  98.5000
94.2500  98.7500
96.5000  96.0000
95.0000  92.5000
95.0000  90.2500
92.7500  88.7500
89.2500  87.0000
91.5000  93.2500
87.7500  90.7500
78.0000  80.2400
78.7500  79.2500
79.4900  78.4900
76.7500  78.7400
78.7400  79.4900
79.4900  79.2400
79.9900  81.2400
81.7400  82.7500
80.4900  82.5000
77.9900  81.7400
77.2500  81.7400
75.7500  79.9900
77.2400  78.7400
76.7500  79.7400
74.7500  78.2500
72.0000  76.7500
70.5000  75.7500
75.0000  77.2500
76.9900  76.2400
77.7500  75.0000
86.0000  81.2500
96.5000  92.7500
93.0000  89.5000
84.5000  86.0000
85.2500  90.0000
86.7500  88.2500
88.2500  89.7500
88.7500  91.2500
78.2400  79.0000
69.7500  70.0000
70.7500  68.7500
72.7500  69.7500
72.5000  69.2500
73.2500  68.2500
75.5000  74.0000
79.7400  79.2400
82.0000  80.2400
81.7400  81.4900
81.2400  81.7400
81.7400  80.9900
83.7500  83.0000
85.5000  86.2500
84.0000  86.7500
79.9900  82.0000
78.4900  78.5000
78.4900  77.7500
77.2500  76.7500
77.4900  77.2500
78.4900  79.2400
80.7400  81.2400
82.5000  82.5000
80.9900  81.7400
80.4900  83.0000
81.4900  85.2500
79.9900  82.5000
79.2400  81.2400
76.7500  80.2400
76.0000  79.0000
77.9900  77.7500
79.5000  75.2500
80.2400  76.5000
79.5000  78.2500
81.4900  78.9900
83.0000  80.4900
78.7400  77.9900
80.9900  79.9900
84.5000  84.0000
78.2500  83.0000
74.7500  82.2500
81.4900  85.7500
90.7500  91.5000
86.2500  87.7500
77.2500  83.5000
76.7500  83.2500
76.0000  77.4900
75.2500  75.7500
76.7500  76.7500
79.9900  77.2400
77.7400  77.7400
75.2500  74.5000
76.7500  72.0000
75.7500  71.0000
74.2500  72.0000
71.2500  73.0000
71.2500  73.0000
73.2500  71.2500
71.7500  69.7500
72.0000  72.5000
73.5000  75.7500
73.2500  76.7500
71.5000  76.0000
72.0000  75.2500
74.2500  76.2400
73.2500  74.0000
73.2500  72.0000
74.5000  73.7500
75.2500  74.5000
75.7500  73.2500
76.2500  73.5000
76.5000  74.7500
77.7500  73.7500
79.7500  74.5000
80.9900  78.0000
82.2500  79.7400
81.2400  79.2400
81.2400  79.7400
81.7400  79.2400
77.7400  76.7400
78.0000  76.7500
81.4900  77.7500
82.7500  78.0000
82.7500  80.2400
81.2400  81.7400
80.2400  82.7500
82.0000  84.7500
82.5000  83.2500
82.2500  82.0000
82.2500  83.2500
82.0000  82.0000
85.0000  83.0000
85.7500  83.0000
85.2500  82.5000
84.0000  81.7400
77.7400  78.2400
83.2500  80.7400
96.7500  92.7500
97.2500  96.2500
96.7500  96.7500
97.5000  96.7500
96.5000  96.0000
97.0000  95.2500
97.2500  96.0000
96.2500  95.7500
96.7500  95.0000
97.5000  95.0000
96.5000  97.0000
95.5000  96.7500
94.2500  93.7500
94.2500  91.5000
94.5000  87.0000
91.7500  82.0000
89.0000  81.7400
88.0000  89.0000
83.0000  86.2500
76.7500  76.7400
78.7400  77.9900
79.7400  79.4900
77.4900  78.9900
78.5000  80.4900
78.5000  79.7400
78.0000  81.7400
79.4900  81.2400
79.7400  80.9900
79.4900  81.7400
78.2400  80.9900
77.9900  81.7400
78.2500  81.4900
78.9900  80.9900
78.7400  81.4900
73.7500  78.4900
71.2500  78.2400
78.7500  82.7500
77.7400  75.4900
73.2500  70.5000
78.7400  78.7500
88.7500  88.7500
92.5000  91.5000
89.5000  90.0000
88.2500  88.7500
90.0000  90.0000
89.2500  91.5000
89.5000  92.0000
93.0000  92.0000
88.7500  86.2500
74.2500  73.0000
69.0000  68.2500
77.7400  76.2500
82.0000  79.7400
78.4900  77.7400
81.2400  79.4900
82.2500  80.2400
78.2400  80.9900
78.4900  82.7500
83.2500  84.5000
89.0000  86.0000
92.7500  89.5000
93.0000  93.0000
89.5000  90.5000
84.2500  84.2500
81.7400  79.7400
81.4900  76.0000
83.5000  76.0000
84.5000  80.2400
82.0000  81.2400
79.4900  80.4900
78.7400  83.0000
80.2400  86.0000
85.5000  87.7500
88.2500  85.2500
83.7500  81.4900
76.7400  79.2500
75.2500  79.0000
77.0000  77.7500
77.9900  76.2500
79.4900  78.0000
78.9900  76.0000
79.9900  76.5000
81.4900  78.2400
78.9900  77.2500
85.2500  85.5000
93.2500  93.2500
85.5000  85.2500
72.2500  74.5000
73.0000  75.0000
87.0000  86.0000
84.7500  82.5000
77.0000  74.7500
78.0000  77.2500
75.0000  77.2400
73.5000  78.4900
75.5000  80.2400
79.0000  81.7400
80.4900  82.5000
79.4900  78.9900
79.7400  76.5000
78.7400  74.7500
78.2400  75.2500
77.5000  75.7500
76.0000  75.2500
74.5000  75.0000
72.0000  71.0000
71.2500  71.7500
71.7500  73.7500
70.5000  74.2500
68.7500  74.7500
69.0000  74.7500
70.7500  76.0000
70.2500  75.5000
71.0000  74.7500
73.0000  74.7500
75.2500  72.7500
77.0000  70.0000
74.2500  70.5000
71.2500  74.2500
70.7500  73.7500
72.7500  72.7500
77.2500  76.7500
79.2500  76.7500
78.2500  76.2500
77.2500  78.2400
76.2500  78.9900
76.5000  78.7400
77.5000  78.2500
78.5000  78.2500
78.5000  77.2500
79.4900  79.9900
80.7400  86.0000
82.0000  89.0000
83.0000  88.7500
82.5000  84.7500
81.4900  85.0000
82.7500  87.2500
81.2400  85.7500
83.0000  85.7500
85.5000  84.7500
83.2500  82.5000
80.2400  82.0000
73.2500  77.0000
72.5000  75.5000
87.2500  87.5000
99.0000  99.5000
96.2500  97.0000
99.5000  98.2500
100.0000  100.0000
98.2500  97.0000
96.7500  95.2500
98.0000  96.7500
99.2500  96.5000
98.2500  95.0000
97.5000  93.2500
95.5000  90.0000
89.7500  87.0000
93.2500  92.0000
97.0000  91.2500
94.2500  84.7500
94.0000  85.7500
86.0000  83.5000
77.9900  77.0000
79.2400  75.0000
81.2400  79.7400
81.2400  81.4900
79.7400  79.4900
78.4900  78.4900
77.7400  77.9900
78.9900  79.2400
79.4900  80.2400
79.2400  80.9900
78.7400  81.7400
78.9900  81.2400
81.4900  83.5000
81.7400  82.7500
78.9900  79.7400
77.7400  78.4900
75.0000  77.2400
76.5000  83.0000
79.2400  84.2500
68.5000  66.7500
63.7400  56.5000
74.7500  72.5000
84.2500  85.7500
90.0000  90.0000
92.0000  91.5000
92.2500  91.2500
93.5000  93.2500
90.2500  91.5000
90.5000  91.0000
96.7500  95.2500
92.2500  87.7500
76.9900  75.0000
78.4900  76.0000
91.7500  88.5000
87.7500  87.0000
77.2500  76.7500
78.4900  77.2500
83.2500  82.7500
82.0000  84.2500
83.2500  85.0000
88.0000  85.5000
90.7500  86.2500
91.0000  88.7500
92.7500  92.2500
94.2500  94.7500
92.2500  91.0000
91.7500  87.0000
93.5000  84.7500
92.2500  83.5000
87.2500  85.2500
83.2500  83.7500
82.5000  83.2500
84.0000  89.2500
88.0000  94.7500
93.5000  95.5000
93.2500  91.5000
89.2500  87.0000
84.0000  84.5000
78.9900  82.0000
77.5000  79.4900
77.5000  78.0000
77.4900  77.0000
76.9900  73.5000
79.9900  76.2500
87.0000  83.5000
90.2500  87.5000
93.5000  90.7500
95.2500  92.0000
91.5000  89.2500
81.2400  81.4900
78.4900  78.2400
89.5000  84.7500
89.2500  81.7400
81.4900  75.5000
81.2500  77.7400
78.2500  79.7400
77.5000  81.7400
77.5000  81.2400
77.5000  80.9900
79.2400  80.9900
79.9900  78.9900
81.2400  79.7400
79.7400  78.2400
79.5000  77.2500
80.5000  77.2500
79.2500  77.7400
77.5000  79.7400
75.2500  77.5000
73.7500  76.0000
72.7500  74.7500
71.5000  73.5000
69.5000  74.2500
69.2500  75.0000
70.2500  74.7500
71.0000  73.7500
73.0000  73.0000
75.2500  74.0000
77.5000  72.7500
77.0000  70.2500
72.7500  71.0000
71.5000  74.2500
71.5000  73.2500
73.2500  71.2500
76.2500  73.5000
76.2500  73.2500
77.2500  74.7500
77.0000  77.9900
74.5000  79.4900
74.5000  79.7400
75.2500  78.5000
76.5000  79.2400
78.7500  79.7400
78.4900  80.9900
78.7500  84.5000
79.2400  86.2500
79.2500  85.0000
80.9900  83.2500
82.7500  84.2500
84.5000  84.7500
84.5000  84.2500
82.7500  84.7500
83.2500  82.7500
81.4900  79.9900
82.0000  82.7500
80.9900  85.0000
72.5000  77.7500
77.9900  79.4900
92.5000  93.5000
99.0000  99.7500
97.0000  95.5000
95.0000  93.5000
99.0000  97.2500
95.2500  94.7500
94.2500  91.2500
98.5000  94.0000
97.2500  93.5000
93.5000  89.0000
91.2500  86.0000
86.5000  86.2500
92.5000  93.0000
97.7500  92.7500
96.7500  90.5000
99.2500  91.7500
87.7500  80.9900
79.7400  74.0000
83.0000  78.7400
81.7400  83.0000
80.2400  83.2500
80.4900  79.9900
79.2400  78.4900
79.7400  78.9900
80.2400  78.7400
81.2400  80.9900
79.4900  81.4900
77.0000  80.4900
77.0000  81.2400
79.7400  81.2400
80.4900  81.2400
77.7400  80.4900
74.7500  74.5000
74.2500  73.0000
76.5000  75.7500
73.7500  75.5000
62.5000  59.0000
64.5000  49.7500
82.0000  68.7500
91.2500  88.5000
94.2500  92.0000
98.0000  95.0000
95.0000  93.0000
93.5000  91.0000
93.5000  91.5000
95.0000  93.7500
96.7500  93.2500
89.5000  83.0000
82.2500  77.5000
90.7500  89.0000
98.2500  97.0000
90.2500  89.0000
82.0000  79.2500
83.0000  79.2400
86.2500  83.0000
87.0000  85.5000
88.0000  86.2500
90.2500  84.2500
89.0000  84.7500
86.0000  87.7500
87.2500  89.2500
91.5000  92.5000
92.2500  94.2500
90.0000  92.2500
88.7500  90.7500
86.7500  89.2500
83.5000  87.2500
81.7400  85.2500
82.5000  86.0000
83.7500  89.7500
87.0000  90.7500
89.5000  92.2500
89.7500  92.5000
89.5000  90.7500
85.2500  87.2500
81.2400  84.0000
82.2500  83.0000
81.4900  82.0000
79.2400  78.5000
80.4900  78.2400
88.7500  85.5000
97.5000  95.7500
97.2500  95.7500
94.2500  87.7500
92.5000  85.0000
93.5000  89.7500
92.2500  89.7500
90.0000  88.0000
94.0000  91.5000
94.5000  89.0000
89.5000  86.0000
87.7500  85.0000
85.2500  83.7500
84.2500  83.5000
80.7400  81.2400
79.0000  80.7400
80.7400  80.9900
80.4900  79.4900
80.9900  79.9900
80.7400  80.9900
82.0000  81.4900
82.0000  80.7500
78.7500  79.4900
78.2500  81.2400
78.5000  82.7500
77.0000  82.7500
76.0000  80.4900
75.2500  77.5000
72.5000  77.5000
69.5000  76.5000
68.7500  75.2500
68.7500  73.5000
70.2500  73.7500
71.7500  74.2500
74.2500  71.7500
76.0000  72.0000
73.7500  73.5000
72.5000  74.2500
73.5000  73.5000
72.7500  71.7500
72.5000  71.7500
72.7500  71.7500
74.7500  72.2500
76.0000  73.2500
76.7500  74.0000
76.7500  75.0000
76.2500  75.0000
77.7500  76.0000
79.5000  75.7500
78.5000  76.2500
78.2500  77.2400
78.0000  76.5000
77.5000  77.2500
78.7400  79.4900
78.9900  80.2400
80.7400  80.4900
82.0000  80.4900
79.9900  81.2400
81.4900  82.5000
81.2400  81.4900
80.7400  80.2400
84.7500  84.7500
80.7400  82.2500
75.0000  75.5000
76.5000  78.4900
88.2500  91.2500
100.0000  100.0000
99.5000  98.0000
99.5000  96.5000
99.5000  98.5000
89.5000  82.7500
93.5000  82.7500
97.2500  92.5000
93.5000  89.7500
91.2500  88.2500
89.7500  92.0000
92.2500  94.0000
94.0000  93.2500
96.0000  95.0000
95.0000  93.2500
82.7500  78.0000
79.0000  73.7500
81.7400  80.2400
79.7400  83.7500
80.9900  87.0000
81.2400  82.5000
80.2400  78.4900
80.9900  80.2400
80.9900  80.2400
81.7400  82.2500
79.9900  81.4900
76.5000  80.4900
76.0000  84.5000
76.5000  84.0000
77.7400  83.5000
83.2500  86.5000
78.7400  82.2500
76.9900  80.4900
72.0000  73.5000
68.5000  75.5000
64.5000  70.2500
69.7500  59.7500
90.0000  78.0000
97.7500  96.5000
93.5000  90.2500
92.2500  86.0000
87.7500  81.7500
88.7500  83.5000
96.7500  95.2500
94.5000  95.2500
91.0000  89.5000
88.0000  83.2500
84.2500  81.2400
93.0000  93.5000
98.2500  97.0000
89.0000  83.5000
82.7500  76.7500
85.2500  80.2400
86.2500  83.2500
85.7500  84.7500
86.5000  85.0000
89.0000  83.0000
89.0000  83.5000
86.2500  86.0000
83.0000  83.2500
82.2500  82.7500
82.0000  84.7500
80.2400  84.5000
78.9900  84.2500
80.2400  86.2500
82.5000  86.7500
84.0000  85.7500
83.5000  85.7500
83.5000  85.5000
83.7500  83.2500
84.0000  83.7500
85.7500  87.5000
83.5000  87.0000
78.4900  83.2500
82.0000  82.5000
86.5000  85.5000
81.4900  86.2500
83.7500  89.0000
90.7500  92.0000
94.5000  91.5000
96.2500  91.2500
91.0000  89.7500
89.5000  88.0000
94.2500  87.7500
92.7500  83.0000
89.7500  77.0000
89.2500  78.7500
91.2500  87.0000
97.0000  94.2500
98.0000  97.0000
93.0000  91.7500
90.0000  86.7500
90.7500  87.5000
88.7500  86.2500
87.0000  86.0000
84.7500  87.7500
83.2500  87.2500
83.5000  86.5000
85.0000  87.5000
89.5000  89.2500
90.5000  87.5000
84.0000  84.2500
79.9900  83.7500
78.4900  82.2500
77.5000  82.5000
78.2500  82.5000
78.7500  81.7400
75.5000  81.2400
70.0000  79.0000
68.2500  77.5000
68.0000  74.7500
68.2500  76.2500
68.7500  78.2500
70.5000  76.5000
73.2500  77.5000
74.0000  78.7500
74.7500  78.9900
77.0000  78.9900
74.2500  75.5000
70.5000  72.2500
71.0000  70.0000
73.7500  67.7500
76.2500  67.5000
77.7500  67.5000
77.2500  67.2500
77.0000  70.7500
78.4900  74.5000
78.0000  75.0000
77.5000  76.2500
78.2500  76.7400
78.9900  74.5000
79.0000  75.2500
77.9900  76.2500
75.7400  77.2500
77.2500  81.4900
77.7500  83.7500
77.5000  82.7500
81.4900  83.5000
80.4900  82.7500
77.5000  79.4900
79.4900  79.0000
81.7400  80.9900
80.9900  81.7400
70.2500  71.0000
71.7500  68.5000
86.7500  85.2500
87.0000  88.0000
86.2500  86.2500
100.0000  99.5000
87.7500  80.9900
85.5000  75.7500
93.7500  90.5000
93.5000  91.7500
91.2500  89.2500
90.7500  91.2500
90.0000  90.5000
92.7500  94.2500
96.2500  96.5000
89.0000  88.7500
78.4900  75.0000
79.2400  73.0000
79.7400  76.7400
77.2400  78.4900
80.2400  81.4900
79.2400  79.2400
77.4900  78.0000
78.4900  79.7400
78.7400  78.7400
82.0000  82.2500
82.5000  82.7500
81.2400  83.2500
82.2500  88.7500
82.2500  88.7500
84.7500  89.7500
88.2500  87.0000
88.0000  87.5000
86.2500  89.0000
78.9900  81.4900
79.7500  87.7500
78.7400  88.7500
80.0000  76.5000
93.5000  88.2500
92.2500  91.5000
80.9900  73.5000
81.2400  70.2500
82.7500  74.2500
90.5000  85.2500
99.5000  98.5000
91.7500  92.0000
86.2500  85.7500
82.5000  83.2500
77.9900  77.9900
88.7500  88.5000
98.2500  95.7500
86.2500  82.2500
78.2400  76.2500
81.2400  81.7400
81.7400  85.0000
80.2400  84.7500
80.4900  85.2500
82.0000  84.5000
85.7500  85.0000
88.2500  87.2500
86.7500  85.2500
84.7500  83.7500
83.7500  85.0000
83.2500  84.5000
84.2500  86.5000
84.0000  88.7500
85.0000  88.5000
87.5000  88.5000
87.5000  86.5000
86.7500  85.7500
86.5000  85.0000
84.7500  85.2500
86.0000  88.2500
82.5000  87.5000
80.2400  84.7500
86.2500  86.5000
73.2500  79.7500
61.7500  74.0000
80.2500  88.0000
99.2500  100.0000
95.5000  100.0000
92.7500  98.0000
89.5000  96.0000
87.0000  95.2500
91.0000  95.5000
86.0000  87.0000
81.2500  77.7500
83.7500  77.0000
87.0000  81.0000
94.5000  91.0000
99.5000  97.7500
95.7500  90.5000
89.0000  83.5000
88.0000  85.2500
89.5000  86.7500
90.7500  87.7500
89.7500  90.2500
88.0000  93.0000
86.0000  91.5000
83.7500  89.5000
86.7500  91.7500
88.7500  91.2500
85.0000  87.5000
82.7500  85.2500
83.2500  83.5000
83.5000  83.7500
82.0000  84.2500
82.0000  85.2500
82.0000  86.7500
78.7500  85.5000
75.5000  82.7500
74.2500  78.0000
72.7500  76.7500
73.0000  80.7500
74.0000  82.0000
75.2500  82.2500
77.2500  81.2400
79.2500  80.7400
80.7400  80.2400
79.7400  77.0000
75.7500  75.2500
75.7500  74.7500
78.0000  71.5000
79.5000  70.0000
78.5000  66.2500
77.0000  61.7500
77.9900  62.5000
78.7400  66.5000
77.4900  69.7500
76.5000  73.7500
74.7500  74.7500
73.2500  74.7500
75.7500  76.5000
77.5000  77.5000
77.9900  79.0000
76.7500  82.2500
74.7500  84.0000
78.0000  83.5000
82.0000  80.4900
79.4900  79.4900
79.9900  83.5000
78.7400  82.0000
78.4900  79.2400
87.0000  90.5000
83.7500  86.2500
74.2500  70.0000
76.5000  77.5000
70.7500  76.2500
74.7500  78.7400
100.0000  100.0000
87.5000  84.2500
83.5000  76.7500
91.7500  90.2500
91.5000  91.5000
87.0000  88.0000
88.5000  91.5000
91.7500  91.7500
94.2500  93.5000
92.0000  91.5000
81.4900  81.2400
75.4900  75.0000
80.9900  75.7400
82.0000  76.4900
79.2400  74.5000
79.4900  74.2500
77.7400  74.5000
75.5000  76.9900
75.0000  78.2400
73.5000  76.7500
76.2500  79.9900
77.9900  80.2400
79.9900  80.4900
82.7500  82.7500
83.7500  83.2500
88.0000  87.7500
85.0000  80.4900
86.7500  82.5000
88.2500  88.5000
86.7500  85.5000
90.7500  89.5000
92.0000  88.0000
88.7500  81.2500
84.5000  89.0000
66.5000  77.5000
57.5000  55.0000
65.5000  56.0000
78.0000  72.7500
92.5000  90.5000
96.7500  97.2500
87.2500  87.0000
86.2500  86.0000
82.7500  84.0000
77.2400  75.2500
85.0000  80.9900
88.5000  86.5000
79.7400  78.2400
78.2400  76.7500
80.4900  80.2400
78.5000  81.7400
78.0000  84.7500
78.2500  87.0000
78.4900  85.7500
82.5000  86.5000
87.5000  87.5000
89.0000  87.7500
88.0000  88.0000
85.7500  85.7500
84.5000  84.7500
86.7500  86.7500
87.5000  86.5000
86.7500  84.2500
88.0000  84.7500
88.0000  84.7500
87.5000  85.7500
87.0000  87.2500
84.5000  86.7500
85.5000  88.7500
84.5000  87.2500
85.0000  86.5000
85.0000  85.5000
57.5000  61.7500
39.0000  43.0000
54.2500  51.7500
82.5000  78.0000
83.5000  87.0000
88.2500  90.5000
94.0000  91.2500
91.7500  89.7500
92.0000  93.0000
86.5000  92.2500
82.5000  91.0000
89.0000  92.5000
94.5000  93.0000
95.7500  92.7500
95.0000  91.2500
89.2500  83.2500
83.5000  76.7500
80.7400  76.5000
81.2400  80.2400
84.5000  85.5000
84.7500  88.5000
83.2500  88.2500
81.7400  86.5000
80.2400  86.2500
83.7500  91.0000
88.0000  94.2500
88.7500  92.0000
87.0000  89.5000
85.7500  89.2500
85.0000  89.7500
82.2500  88.5000
82.2500  89.7500
84.0000  90.0000
79.9900  86.2500
77.7500  84.0000
81.4900  84.0000
82.5000  84.2500
82.0000  86.2500
83.2500  87.5000
84.0000  85.5000
85.5000  80.9900
84.0000  78.0000
81.5000  76.2500
80.2500  75.7500
80.0000  79.0000
80.7500  81.4900
81.2400  78.9900
81.2400  77.0000
79.7500  74.5000
78.5000  71.7500
78.0000  68.2500
76.7500  63.7500
76.7400  62.7500
76.5000  65.7500
73.2500  68.7500
71.5000  73.0000
73.2500  76.5000
76.2500  80.2500
79.5000  84.7500
79.4900  85.0000
79.0000  83.7500
83.2500  83.2500
82.5000  80.4900
79.7400  79.9900
82.7500  84.0000
80.9900  84.2500
77.4900  79.7400
79.2400  80.4900
77.4900  79.7400
80.4900  81.2400
86.2500  86.7500
80.7500  85.2500
86.5000  87.2500
100.0000  100.0000
73.7500  75.0000
74.0000  72.7500
85.5000  88.0000
85.2500  87.2500
83.2500  82.7500
89.2500  89.5000
91.7500  88.7500
86.5000  83.7500
80.4900  78.4900
76.5000  75.7500
76.5000  76.7400
83.5000  80.7400
88.0000  84.5000
86.2500  85.2500
83.0000  82.0000
79.9900  78.7400
79.2400  79.2400
78.2400  79.2500
77.2500  78.9900
77.2500  80.7400
77.0000  80.4900
78.7400  81.7400
80.2400  83.2500
80.9900  83.2500
84.2500  84.5000
77.9900  77.7400
78.2400  77.2500
81.7400  85.0000
85.2500  87.2500
90.7500  91.2500
96.0000  92.7500
92.7500  91.0000
74.5000  95.5000
55.7500  80.7400
56.5000  54.7500
65.0000  49.7500
73.0000  66.2500
92.5000  91.7500
94.5000  94.7500
82.7500  83.0000
82.5000  82.0000
82.0000  82.7500
79.7400  80.2400
82.5000  83.0000
78.5000  80.9900
75.7500  76.5000
79.7400  79.7400
79.4900  80.4900
79.2400  79.4900
82.0000  83.7500
82.2500  85.5000
83.5000  84.2500
87.0000  84.7500
88.0000  85.0000
86.2500  85.0000
85.0000  85.5000
84.5000  83.7500
85.7500  83.0000
87.7500  85.0000
88.7500  84.7500
87.2500  83.7500
87.2500  84.0000
86.5000  83.0000
86.0000  83.7500
84.2500  83.5000
80.9900  81.4900
80.9900  84.0000
80.7400  83.0000
80.9900  83.7500
83.7500  83.5000
61.5000  55.2500
35.7500  30.2500
34.5000  31.2500
49.5000  47.5000
60.0000  52.2500
73.2500  55.0000
86.0000  60.5000
89.5000  67.7500
94.7500  77.5000
91.7500  78.5000
82.5000  83.0000
80.0000  94.5000
83.0000  94.0000
79.0000  78.2500
72.0000  66.5000
71.7500  66.7500
76.0000  72.2500
78.5000  73.7500
79.2400  75.0000
80.5000  79.4900
77.7500  80.9900
75.0000  77.9900
74.5000  76.0000
74.7500  76.9900
76.5000  82.0000
80.7400  87.5000
86.5000  92.2500
87.5000  94.7500
83.7500  93.7500
83.2500  93.2500
86.0000  92.2500
90.0000  94.0000
89.2500  94.0000
80.2400  86.2500
78.2500  82.2500
87.0000  87.0000
91.7500  91.2500
89.5000  91.0000
87.7500  90.5000
86.7500  88.0000
86.5000  81.7400
86.5000  77.7500
84.0000  77.7500
82.5000  78.7500
82.0000  81.4900
82.7500  83.2500
84.2500  82.7500
83.7500  81.0000
81.4900  81.2400
79.2500  84.5000
76.7500  82.5000
75.2500  75.2500
75.5000  69.7500
73.0000  67.2500
70.0000  69.5000
71.2500  73.5000
73.5000  74.7500
75.2500  79.2500
79.2500  85.2500
81.4900  87.2500
82.5000  86.5000
81.4900  79.9900
78.4900  77.0000
79.9900  81.4900
80.7400  79.7400
81.4900  79.9900
86.5000  86.7500
80.2400  78.4900
69.5000  69.0000
78.2400  78.4900
84.0000  83.0000
78.5000  79.9900
94.5000  99.2500
85.5000  94.7500
62.0000  65.2500
65.5000  64.0000
76.9900  77.0000
79.4900  78.7500
84.7500  80.7400
89.5000  87.5000
84.2500  82.2500
79.2500  76.2500
81.7400  77.0000
84.7500  79.4900
82.7500  80.7400
83.2500  82.2500
86.7500  88.7500
87.7500  94.2500
88.2500  93.7500
88.7500  88.5000
88.0000  85.5000
86.2500  85.0000
84.7500  84.0000
82.5000  83.2500
81.4900  83.5000
82.0000  86.0000
81.2400  88.0000
79.2500  89.0000
79.0000  86.0000
84.2500  88.7500
84.5000  85.5000
84.0000  84.5000
83.0000  81.7400
85.7500  84.2500
96.7500  92.2500
94.7500  96.0000
74.2500  93.7500
61.0000  89.0000
68.2500  74.2500
70.7500  64.2500
72.0000  71.7500
90.5000  88.7500
92.5000  91.5000
83.2500  83.7500
82.7500  81.4900
80.4900  80.9900
77.5000  80.9900
78.2500  81.4900
76.5000  78.7400
77.9900  79.7400
80.4900  83.7500
77.7400  82.0000
79.9900  80.2400
82.2500  81.4900
81.2400  80.4900
85.5000  81.4900
87.7500  83.5000
85.5000  82.0000
84.5000  82.7500
84.7500  83.7500
87.2500  83.0000
90.7500  84.5000
90.5000  84.7500
88.5000  84.2500
87.2500  85.0000
85.0000  83.2500
82.5000  79.2400
81.2400  79.7400
80.4900  79.7400
79.2400  77.5000
79.7400  80.7400
78.9900  80.7400
77.9900  82.2500
80.7400  84.7500
69.7500  61.5000
44.7500  35.7500
32.2500  33.7500
39.5000  49.2500
50.7500  57.2500
61.7500  61.5000
71.2500  67.2500
75.5000  73.0000
83.0000  76.5000
88.0000  70.7500
75.5000  74.7500
58.5000  89.7500
52.2500  87.7500
50.7500  67.2500
49.5000  53.5000
56.7500  56.7500
70.5000  68.0000
77.2400  73.5000
78.9900  75.2500
81.5000  76.7500
80.5000  78.4900
78.7500  78.4900
79.0000  77.2400
78.2500  76.9900
76.5000  77.2500
74.5000  79.9900
76.5000  86.0000
80.0000  91.2500
80.2400  93.2500
82.7500  94.7500
88.7500  95.2500
93.5000  96.2500
92.2500  96.5000
84.0000  90.2500
80.0000  85.2500
87.0000  89.0000
92.0000  92.5000
91.5000  91.0000
91.2500  90.7500
91.2500  91.2500
90.7500  90.2500
90.5000  87.7500
88.5000  87.5000
85.5000  86.2500
83.5000  85.2500
83.2500  83.0000
83.5000  78.7500
82.0000  73.7500
79.9900  72.0000
79.7400  74.7500
80.2400  76.9900
79.4900  77.9900
77.5000  76.5000
73.0000  74.5000
71.7500  77.5000
76.7500  79.2500
80.0000  79.0000
80.5000  82.2500
81.7400  84.5000
84.0000  87.2500
83.5000  90.7500
78.9900  82.5000
78.7400  77.2500
84.0000  82.5000
80.4900  77.9900
79.4900  76.7500
86.5000  85.5000
79.9900  78.9900
75.2500  75.4900
85.7500  82.5000
81.4900  72.7500
76.5000  72.5000
90.2500  99.2500
76.0000  87.0000
57.2500  60.7500
60.0000  58.2500
67.2500  63.5000
71.7500  68.0000
81.7400  80.9900
81.7400  85.2500
75.2500  77.7400
79.7400  77.9900
89.0000  83.0000
93.7500  84.2500
89.7500  84.7500
83.5000  84.5000
82.2500  85.2500
84.7500  89.0000
90.2500  93.2500
93.0000  93.0000
89.5000  90.2500
85.0000  86.7500
82.5000  83.7500
80.9900  82.2500
81.2400  83.0000
84.5000  84.0000
85.2500  84.7500
83.2500  88.7500
83.0000  92.5000
90.5000  89.2500
91.5000  88.0000
90.5000  84.5000
87.0000  78.9900
85.5000  77.2500
95.7500  83.2500
99.0000  87.2500
81.4900  86.7500
65.2500  89.5000
61.0000  96.0000
60.0000  91.2500
69.5000  90.0000
87.0000  92.0000
89.5000  89.2500
84.7500  84.7500
85.7500  84.0000
82.2500  81.2400
80.7400  79.2400
83.2500  80.2400
83.2500  80.4900
83.2500  81.2400
82.7500  82.0000
81.4900  80.9900
83.2500  82.0000
82.0000  80.7400
78.4900  78.7400
81.2400  79.2400
80.9900  78.9900
78.4900  77.7500
80.7400  79.2500
81.4900  79.2500
84.5000  77.7500
91.5000  80.7400
92.7500  82.2500
91.5000  82.2500
89.2500  85.0000
84.5000  85.0000
80.9900  81.7400
79.4900  81.7400
78.7400  80.2400
77.7400  76.4900
77.2400  78.2400
78.2400  79.2400
79.4900  80.4900
79.7400  82.2500
72.7500  67.0000
59.5000  47.0000
54.7500  47.0000
64.7500  63.2500
70.5000  76.5000
75.5000  84.7500
82.5000  88.2500
79.2500  90.0000
78.7500  93.5000
82.5000  91.2500
72.2500  92.5000
47.2500  95.2500
36.7500  87.5000
40.2500  66.0000
45.5000  52.2500
55.7500  56.7500
69.7500  69.0000
75.0000  76.2500
75.2500  77.2500
79.2500  76.2500
80.9900  78.7500
80.4900  82.2500
80.7500  81.2400
83.2500  79.7500
84.7500  78.5000
80.0000  78.0000
75.0000  80.7400
74.7500  84.5000
76.2500  85.7500
78.2500  87.7500
83.7500  90.7500
90.2500  94.7500
93.2500  97.2500
90.0000  95.7500
86.5000  91.7500
90.0000  92.5000
93.5000  94.2500
92.5000  93.0000
93.2500  91.7500
94.0000  91.5000
92.2500  91.5000
90.0000  91.5000
87.7500  89.7500
85.0000  86.7500
83.7500  84.5000
80.9900  79.7400
77.2400  72.5000
74.5000  67.5000
73.7500  68.2500
75.2400  69.2500
77.4900  69.5000
78.7400  71.5000
78.9900  73.2500
79.2400  75.5000
82.5000  81.4900
86.7500  84.5000
88.0000  85.2500
86.2500  89.2500
85.7500  87.0000
87.0000  85.0000
86.0000  90.0000
81.2400  87.7500
79.9900  79.9900
81.7400  78.4900
80.9900  77.7400
84.2500  81.7400
85.7500  84.2500
76.5000  75.2500
78.9900  78.4900
84.5000  83.2500
73.7500  73.0000
78.5000  79.4900
94.0000  98.7500
69.5000  76.0000
48.2500  55.2500
52.7500  56.0000
59.2500  58.0000
66.0000  65.0000
76.2400  79.9900
75.2500  79.2400
72.5000  72.2500
80.9900  78.4900
87.7500  82.7500
92.2500  83.2500
95.7500  90.7500
92.0000  92.7500
86.7500  84.7500
86.5000  80.5000
89.2500  84.7500
88.0000  89.5000
81.7400  88.5000
76.2400  83.2500
75.0000  80.4900
74.2500  78.9900
74.5000  76.2500
78.7400  74.0000
82.7500  73.7500
83.5000  77.7500
86.2500  84.7500
84.2500  75.2500
84.5000  75.0000
85.7500  74.7500
87.0000  76.0000
85.0000  75.5000
90.0000  77.0000
97.7500  79.7500
97.2500  82.0000
87.2500  89.0000
76.0000  94.5000
71.7500  93.0000
80.2400  93.2500
91.7500  95.5000
90.0000  91.0000
86.5000  87.2500
86.7500  85.7500
83.7500  83.5000
84.5000  84.2500
88.2500  87.5000
85.5000  86.2500
83.2500  82.2500
83.5000  78.9900
82.7500  78.0000
83.2500  78.4900
81.4900  77.4900
79.7400  75.2500
80.7400  75.7500
79.7400  75.2500
78.9900  73.7500
80.2400  74.5000
77.4900  73.0000
79.2400  71.5000
86.5000  75.0000
90.7500  77.5000
91.0000  79.0000
87.7500  83.5000
82.0000  86.5000
78.9900  86.0000
78.2400  86.0000
77.4900  83.5000
77.2400  78.7500
77.0000  77.9900
77.4900  78.2400
79.7400  78.2400
80.9900  79.2400
78.7500  73.5000
76.5000  66.0000
79.0000  69.7500
84.2500  78.7500
84.2500  81.2500
88.2500  83.2500
93.7500  86.0000
89.7500  89.2500
84.5000  95.7500
84.7500  98.2500
72.2500  97.2500
44.0000  92.7500
29.0000  75.5000
29.7500  49.7500
40.7500  39.5000
60.0000  55.0000
75.9900  76.5000
76.0000  87.0000
71.7500  83.0000
75.0000  75.7500
77.9900  75.2500
77.5000  77.2500
78.7500  77.5000
80.2400  76.7500
78.9900  74.7500
74.7500  72.5000
73.0000  75.7500
77.4900  82.2500
82.0000  84.2500
82.0000  83.2500
83.7500  85.0000
90.0000  91.0000
95.0000  96.7500
96.0000  98.2500
95.0000  98.0000
96.0000  96.7500
95.5000  94.5000
92.2500  91.5000
91.5000  91.2500
90.2500  90.2500
86.5000  87.7500
85.7500  86.0000
85.2500  83.7500
82.5000  80.4900
78.4900  78.0000
74.7500  75.0000
72.0000  72.2500
72.5000  72.5000
72.5000  74.7500
71.7500  75.0000
72.0000  73.0000
73.7500  72.7500
75.7500  71.5000
78.4900  70.2500
83.0000  72.5000
87.5000  75.2500
89.0000  81.2400
87.0000  90.2500
85.7500  91.0000
87.5000  87.2500
88.0000  87.7500
84.2500  87.2500
79.2400  81.7400
75.7500  73.7500
76.9900  70.5000
84.0000  77.9900
86.5000  84.2500
85.2500  81.7400
87.0000  83.5000
70.2500  74.0000
50.7500  63.0000
60.2500  71.9900
80.2500  82.2500
60.5000  60.2500
45.5000  50.2500
52.7500  58.7500
62.7500  64.5000
71.0000  73.2500
78.4900  85.5000
76.7400  81.2400
75.5000  75.7400
80.9900  81.2400
80.9900  83.5000
84.0000  85.5000
91.7500  95.2500
92.7500  97.2500
91.0000  90.5000
90.5000  83.2500
88.7500  82.7500
84.7500  86.5000
76.9900  84.5000
69.0000  76.2500
66.7500  72.7500
67.2500  73.0000
66.2500  69.0000
67.5000  67.0000
71.0000  68.2500
74.7500  68.7500
80.0000  71.2500
75.2500  76.7500
75.2500  75.5000
76.0000  74.2500
78.5000  75.7400
79.7500  75.5000
83.0000  75.2500
91.2500  76.7500
96.7500  78.2500
99.0000  81.2400
98.0000  82.5000
96.2500  82.7500
95.0000  88.0000
90.5000  93.0000
84.5000  92.2500
85.5000  88.7500
85.7500  87.0000
82.2500  85.2500
82.5000  87.0000
82.5000  89.0000
78.7500  85.2500
78.4900  79.4900
79.4900  75.2500
76.4900  72.7500
75.5000  72.2500
78.4900  73.5000
79.2400  74.5000
79.4900  74.7500
78.9900  74.5000
78.7400  73.2500
78.7400  72.7500
77.7500  71.7500
79.2400  72.0000
82.5000  74.2500
86.5000  76.2400
91.2500  78.7400
90.7500  83.5000
85.2500  85.7500
79.4900  87.2500
75.0000  87.2500
74.5000  86.2500
75.7500  82.7500
75.5000  78.9900
73.7500  76.0000
74.2500  76.4900
76.0000  79.4900
77.2400  81.2400
76.7500  80.7400
75.7500  82.5000
76.9900  81.5000
78.0000  77.5000
80.5000  76.7500
84.7500  77.5000
84.7500  79.2500
86.2500  82.0000
92.0000  85.0000
82.7500  89.5000
55.5000  91.5000
30.7500  77.5000
24.2500  54.7500
35.2500  49.7500
62.7500  66.2500
83.5000  84.7500
79.4900  92.0000
71.2500  88.5000
73.2500  82.5000
75.7500  76.7500
77.2500  72.5000
81.4900  75.2500
79.7400  80.7400
72.5000  78.7500
68.7500  71.2500
73.7500  70.2500
84.0000  78.7500
90.7500  86.5000
91.5000  87.7500
89.2500  89.0000
87.7500  90.7500
90.2500  91.7500
94.2500  93.5000
96.2500  97.2500
96.0000  98.0000
93.5000  94.2500
91.5000  90.0000
93.2500  90.2500
94.5000  92.7500
92.2500  93.7500
90.0000  91.2500
86.0000  86.2500
79.2400  79.9900
73.2500  75.5000
71.0000  75.7500
72.2500  78.2400
73.5000  77.7400
73.7500  76.5000
73.7500  78.0000
73.0000  79.7400
71.5000  77.4900
71.2500  74.0000
73.7500  70.2500
79.4900  67.2500
87.0000  66.7500
91.5000  71.5000
91.2500  81.2400
87.7500  90.5000
86.7500  93.7500
87.2500  92.2500
87.2500  88.7500
86.0000  86.7500
80.7400  81.4900
77.4900  72.7500
77.4900  70.0000
77.7400  73.9900
83.7500  80.7400
88.0000  84.5000
67.0000  70.5000
45.5000  57.2400
50.5000  52.7500
68.0000  51.2500
60.2500  40.2500
52.7500  41.5000
61.5000  61.5000
72.7500  77.0000
81.2400  86.0000
85.5000  88.7500
80.7400  82.7500
78.9900  79.4900
79.2400  80.9900
75.5000  80.7400
75.0000  84.2500
77.2400  90.7500
77.0000  94.7500
79.2500  97.5000
81.5000  95.7500
77.2500  89.7500
72.5000  87.5000
68.0000  81.0000
63.7500  69.0000
64.7500  67.5000
68.0000  73.5000
67.2500  73.2500
67.2500  73.0000
68.2500  75.2500
68.2500  74.2500
71.5000  74.5000
77.0000  83.5000
77.0000  84.2500
77.9900  85.5000
78.9900  85.5000
78.9900  83.5000
80.2400  82.5000
82.5000  82.2500
85.2500  79.0000
88.7500  77.7500
94.5000  79.2400
96.7500  83.2500
93.5000  89.2500
88.0000  94.2500
85.5000  94.2500
86.7500  91.5000
85.7500  87.5000
83.5000  86.0000
84.5000  88.5000
82.0000  90.2500
76.0000  87.0000
73.5000  80.7400
71.5000  75.0000
68.5000  69.2500
72.0000  69.2500
77.2400  74.0000
78.4900  76.5000
77.9900  76.7500
78.2400  77.9900
77.5000  79.4900
77.5000  79.7400
79.0000  79.9900
81.2400  79.7400
83.0000  79.2500
86.5000  79.7500
91.7500  81.4900
93.0000  84.0000
88.7500  86.0000
82.0000  87.7500
76.5000  88.5000
75.7500  88.2500
76.7500  87.0000
75.5000  84.2500
75.0000  80.4900
76.0000  79.2400
77.0000  81.4900
76.5000  84.2500
75.0000  83.5000
72.7500  80.0000
73.2500  76.0000
76.0000  75.7500
77.5000  78.2500
80.0000  78.9900
83.5000  78.4900
85.5000  78.2400
90.2500  76.5000
93.7500  77.2500
82.0000  83.2500
62.2500  87.0000
48.5000  83.7500
55.0000  83.0000
74.7500  84.7500
87.7500  85.7500
83.2500  86.7500
77.7500  89.7500
78.0000  89.2500
77.7400  84.0000
79.9900  80.0000
82.2500  84.0000
76.5000  88.5000
69.7500  83.2500
73.5000  72.7500
84.0000  69.2500
90.7500  75.7500
93.5000  81.7400
97.0000  85.2500
97.0000  90.0000
92.5000  94.5000
90.5000  94.5000
94.2500  94.0000
97.5000  95.0000
98.0000  96.7500
96.5000  97.0000
93.2500  95.0000
92.5000  92.0000
93.7500  92.0000
93.7500  93.7500
89.2500  92.2500
79.7400  86.2500
72.5000  79.9900
70.5000  75.2500
72.7500  74.0000
74.5000  75.2500
73.2500  73.5000
72.7500  72.7500
75.0000  78.9900
76.2500  82.7500
73.5000  80.9900
72.0000  79.7400
73.2500  79.2400
75.5000  76.2500
81.2400  72.0000
90.0000  68.7500
97.0000  69.5000
96.5000  78.7500
92.5000  90.7500
88.0000  94.7500
85.7500  92.5000
85.0000  91.7500
82.5000  88.7500
83.0000  84.0000
85.2500  82.5000
81.4900  80.9900
80.9900  80.4900
86.0000  84.2500
77.2500  77.7400
64.0000  63.0000
59.2500  45.2500
67.2500  35.5000
68.5000  32.7500
68.5000  38.7500
77.7500  61.2500
87.0000  85.0000
92.7500  93.0000
90.7500  88.5000
84.7500  83.0000
82.0000  82.7500
79.2400  81.2400
76.2400  79.4900
77.4900  82.2500
77.2500  84.2500
73.2500  85.5000
72.5000  90.5000
71.5000  91.5000
66.7500  86.7500
65.0000  85.0000
66.7500  80.4900
68.5000  73.0000
72.2500  74.7500
75.2500  81.7400
74.0000  80.4900
74.0000  76.5000
76.7500  78.0000
77.2400  79.4900
76.7500  80.7400
85.7500  85.7500
85.0000  86.2500
86.2500  87.7500
86.2500  89.7500
81.7400  88.7500
78.2500  87.5000
77.7500  86.5000
81.2400  84.2500
87.7500  82.7500
94.5000  82.5000
98.2500  82.2500
96.2500  83.5000
94.2500  88.0000
92.7500  94.7500
91.7500  96.5000
90.0000  93.2500
89.2500  90.0000
88.5000  90.2500
84.7500  91.2500
79.7500  90.0000
76.0000  86.5000
72.5000  80.7400
71.7500  74.7500
76.2500  73.2500
78.5000  75.0000
77.7500  76.9900
78.7400  78.9900
79.9900  83.0000
78.0000  85.0000
76.5000  85.5000
77.5000  86.0000
79.7400  86.2500
82.7500  85.0000
86.2500  84.7500
89.0000  84.0000
90.7500  82.2500
91.2500  82.7500
88.0000  86.2500
84.2500  87.5000
84.5000  87.5000
86.2500  87.7500
87.0000  88.7500
88.7500  89.0000
90.5000  86.7500
88.2500  84.5000
86.7500  85.0000
87.5000  86.7500
85.0000  87.0000
80.7500  85.7500
78.7500  85.0000
75.7500  84.0000
75.0000  80.9900
78.0000  78.7400
80.2400  77.7400
81.7500  75.7500
89.5000  74.5000
96.7500  75.0000
92.2500  76.7500
86.2500  79.0000
82.7500  80.2500
82.2500  78.9900
82.2500  78.5000
82.5000  82.0000
82.7500  85.0000
83.2500  84.0000
85.2500  84.7500
89.7500  90.0000
87.7500  92.0000
75.7500  88.5000
70.0000  79.2500
79.4900  75.5000
90.7500  79.2400
92.0000  81.7400
90.2500  78.4900
95.2500  77.7400
97.7500  85.0000
98.0000  93.2500
96.5000  96.5000
96.2500  97.0000
96.2500  95.0000
97.2500  94.0000
98.5000  95.7500
97.2500  98.0000
95.2500  96.7500
95.7500  95.2500
95.2500  95.2500
89.7500  94.7500
80.7500  92.2500
74.5000  88.5000
73.0000  82.2500
73.7500  75.2500
76.0000  71.7500
77.9900  71.2500
79.7400  73.0000
80.4900  77.9900
80.7400  82.2500
80.0000  83.0000
79.2500  85.2500
77.2500  87.5000
73.7500  86.0000
74.2500  84.2500
82.5000  81.0000
93.0000  75.0000
98.0000  72.5000
98.0000  77.5000
94.5000  84.2500
89.7500  91.0000
86.5000  95.5000
85.0000  93.5000
87.7500  90.5000
90.0000  91.2500
84.2500  87.7500
78.4900  79.2500
85.2500  81.4900
88.7500  83.7500
80.4900  70.0000
68.0000  48.0000
66.2500  42.7500
76.7400  50.0000
85.7500  60.5000
92.5000  74.7500
94.2500  87.7500
92.5000  91.7500
87.5000  89.2500
85.5000  88.5000
86.5000  90.7500
85.7500  90.5000
84.2500  87.0000
86.5000  84.7500
88.2500  79.9900
86.5000  76.7400
85.0000  77.9900
83.2500  76.4900
79.7500  74.0000
78.7400  77.0000
79.4900  78.7500
78.7400  76.5000
79.9900  79.0000
82.7500  84.7500
82.0000  84.0000
80.9900  80.5000
83.2500  80.5000
86.2500  82.2500
87.2500  84.2500
85.5000  85.7500
84.0000  85.7500
84.5000  86.0000
86.5000  88.2500
86.0000  88.5000
83.7500  88.0000
82.5000  87.7500
81.5000  88.5000
83.2500  88.5000
88.0000  85.0000
95.0000  79.2400
99.0000  76.7500
97.5000  80.5000
93.7500  85.5000
91.0000  91.7500
90.5000  94.2500
90.5000  94.0000
89.2500  93.5000
87.5000  92.5000
87.0000  92.5000
85.0000  92.5000
82.0000  90.7500
81.2400  87.0000
82.5000  85.0000
81.4900  83.7500
80.7400  83.5000
81.2400  85.5000
79.4900  87.5000
77.2500  87.7500
76.9900  87.2500
77.7500  89.0000
78.2500  89.2500
81.2400  87.7500
84.5000  87.0000
88.0000  85.7500
93.2500  83.5000
96.2500  81.7500
96.2500  83.2500
94.2500  86.5000
93.2500  87.2500
94.0000  88.2500
94.2500  89.7500
96.0000  92.0000
96.7500  92.2500
95.5000  90.7500
94.2500  90.7500
95.0000  92.7500
92.7500  95.2500
87.5000  95.7500
84.2500  93.0000
80.2500  87.7500
74.5000  82.7500
72.7500  78.7400
76.7500  75.2500
81.7400  73.2500
84.0000  75.0000
86.5000  76.2400
89.2500  74.2500
90.5000  71.0000
89.0000  71.2500
86.0000  75.2500
86.2500  79.5000
86.7500  82.5000
86.5000  80.7500
86.5000  77.5000
90.0000  79.4900
94.5000  84.5000
91.5000  83.2500
82.2500  77.7500
78.5000  74.0000
84.5000  78.9900
90.2500  85.7500
89.0000  86.5000
87.2500  82.0000
90.2500  80.9900
94.2500  85.2500
96.7500  89.7500
98.7500  93.2500
99.5000  96.7500
99.0000  98.2500
99.0000  98.2500
99.5000  98.0000
99.5000  98.7500
99.7500  99.5000
99.7500  98.7500
98.7500  98.0000
93.7500  98.0000
88.5000  98.5000
83.5000  97.2500
80.9900  92.5000
79.7400  85.5000
81.7400  80.4900
85.2500  80.4900
86.5000  82.2500
85.2500  85.0000
83.5000  87.0000
82.0000  87.2500
80.9900  87.2500
79.4900  86.2500
78.5000  87.0000
79.2500  89.5000
80.7400  90.2500
83.2500  86.0000
88.5000  80.5000
95.5000  76.0000
97.5000  72.7500
94.7500  75.7500
92.0000  84.2500
91.5000  89.7500
91.7500  91.7500
90.5000  92.5000
85.2500  87.7500
80.7400  80.0000
85.0000  83.0000
86.7500  90.0000
75.7400  77.2500
62.0000  56.5000
61.0000  52.2500
74.2500  63.7500
91.2500  83.5000
97.5000  91.5000
97.5000  91.5000
94.0000  90.7500
89.5000  89.7500
89.0000  88.7500
92.5000  90.0000
93.2500  92.2500
90.0000  92.0000
88.0000  87.7500
88.5000  81.4900
88.7500  77.0000
89.5000  77.2400
90.2500  76.4900
89.2500  75.7500
88.7500  78.7400
88.5000  81.2400
87.5000  80.4900
88.0000  82.0000
89.7500  86.7500
90.5000  89.5000
88.5000  88.7500
86.2500  85.7500
85.0000  82.7500
85.5000  83.5000
81.4900  83.5000
81.7400  84.0000
82.0000  85.0000
83.5000  87.2500
85.7500  88.7500
88.5000  87.7500
89.2500  86.5000
84.5000  86.5000
77.5000  87.0000
75.0000  87.0000
81.0000  86.7500
92.5000  87.2500
99.5000  87.7500
100.0000  86.7500
99.0000  86.2500
96.5000  89.0000
94.5000  93.5000
93.7500  96.7500
94.0000  96.5000
94.0000  96.2500
92.0000  94.7500
89.5000  92.7500
88.5000  91.0000
87.5000  89.5000
86.2500  89.0000
86.0000  88.5000
85.7500  88.5000
82.5000  89.0000
79.9900  89.5000
81.2400  90.2500
81.4900  90.2500
79.5000  88.2500
80.0000  85.2500
82.0000  83.7500
83.5000  83.7500
85.7500  83.0000
91.5000  81.4900
95.7500  82.7500
97.0000  86.2500
98.2500  89.0000
98.2500  90.7500
97.0000  92.2500
96.7500  93.2500
97.2500  94.2500
95.5000  94.2500
93.0000  94.2500
90.2500  94.5000
87.2500  95.2500
85.0000  95.5000
85.7500  93.2500
86.2500  88.7500
82.5000  84.5000
78.7500  81.2400
76.7500  76.9900
76.2500  72.7500
75.2500  72.0000
76.0000  74.5000
81.2400  77.4900
88.2500  80.2500
94.5000  81.7500
97.2500  82.5000
97.5000  82.0000
97.2500  81.5000
96.5000  81.4900
96.2500  81.4900
96.7500  79.5000
95.5000  78.0000
93.2500  77.5000
90.5000  78.2400
90.7500  81.4900
93.2500  85.7500
94.7500  88.0000
95.0000  89.0000
93.5000  88.2500
90.5000  88.2500
88.7500  88.2500
90.7500  87.7500
95.5000  89.7500
97.7500  94.2500
98.5000  97.0000
99.5000  97.7500
99.7500  98.0000
100.0000  98.7500
99.2500  98.5000
98.0000  98.2500
95.7500  98.2500
91.7500  98.2500
89.2500  97.7500
86.2500  97.7500
86.0000  97.2500
87.2500  94.2500
88.7500  91.2500
88.7500  89.7500
88.2500  91.0000
87.5000  91.5000
86.5000  91.7500
85.0000  91.0000
83.7500  89.5000
83.0000  88.0000
82.2500  87.5000
80.7400  88.0000
79.0000  88.0000
78.0000  88.5000
81.2500  89.5000
87.5000  86.7500
93.2500  77.5000
95.0000  70.2500
94.7500  71.7500
94.2500  77.7500
94.5000  85.5000
95.5000  92.7500
96.7500  93.5000
94.0000  89.5000
91.0000  91.2500
84.5000  96.2500
71.7500  86.0000
62.7500  66.2500
63.5000  58.2500
73.2500  64.7500
86.2500  81.7400
94.7500  92.5000
98.2500  95.0000
97.7500  93.7500
95.5000  90.7500
93.5000  87.5000
93.2500  87.2500
92.2500  91.0000
87.5000  93.0000
83.2500  89.7500
82.5000  85.0000
82.7500  81.5000
84.5000  79.5000
86.2500  79.4900
89.0000  82.0000
90.5000  86.2500
92.5000  89.5000
94.0000  91.2500
94.5000  91.7500
93.7500  90.5000
92.0000  89.5000
92.7500  89.0000
90.7500  87.7500
85.2500  84.7500
81.7400  82.7500
79.9900  83.7500
82.2500  84.2500
83.2500  85.7500
83.2500  88.0000
83.0000  89.5000
84.0000  89.0000
87.7500  88.0000
90.5000  87.0000
90.2500  88.5000
86.2500  90.5000
82.5000  92.0000
82.5000  90.5000
88.0000  87.5000
93.7500  85.7500
97.7500  86.5000
99.0000  90.0000
98.5000  93.0000
98.2500  94.5000
97.2500  94.2500
96.5000  93.7500
95.7500  93.5000
95.0000  93.2500
94.7500  92.2500
92.5000  91.5000
90.2500  90.5000
89.5000  90.5000
87.5000  91.0000
84.0000  91.0000
82.0000  90.5000
82.2500  88.7500
83.0000  86.5000
84.0000  85.0000
86.5000  85.0000
87.5000  85.5000
85.5000  85.0000
83.5000  84.2500
85.2500  84.0000
90.0000  85.2500
95.0000  86.7500
97.5000  87.5000
97.7500  89.7500
97.2500  93.5000
98.0000  96.7500
97.5000  98.7500
94.7500  98.5000
91.0000  98.0000
88.7500  97.7500
88.2500  97.0000
86.7500  97.0000
84.2500  95.7500
83.0000  91.7500
83.7500  88.0000
84.0000  86.2500
83.0000  85.0000
79.2500  83.0000
75.0000  81.2400
74.0000  81.2400
74.2500  81.2400
74.0000  80.2400
75.7500  79.2400
82.0000  78.2500
90.2500  78.2500
94.2500  79.7500
95.5000  81.5000
96.2500  83.7500
96.7500  82.7500
96.2500  82.2500
96.0000  83.5000
97.0000  86.7500
97.7500  89.7500
98.5000  90.2500
98.2500  90.7500
99.2500  93.2500
98.7500  95.7500
95.7500  95.7500
93.0000  94.0000
93.5000  92.7500
96.2500  94.0000
97.0000  95.7500
96.7500  95.5000
97.0000  96.0000
97.2500  97.2500
97.0000  98.0000
95.5000  98.0000
93.7500  98.0000
92.5000  98.7500
92.5000  99.5000
91.5000  99.2500
89.5000  99.2500
89.2500  98.7500
90.7500  98.0000
91.7500  95.5000
91.0000  94.0000
91.5000  93.7500
92.0000  92.7500
90.7500  89.5000
88.7500  88.5000
87.7500  89.2500
86.7500  89.5000
83.5000  88.2500
80.9900  87.0000
81.5000  88.2500
82.5000  91.0000
82.2500  93.2500
81.4900  92.2500
85.2500  87.0000
91.5000  81.0000
96.2500  76.5000
96.2500  75.5000
95.2500  78.7500
95.5000  86.2500
95.5000  92.2500
94.7500  92.5000
94.2500  93.2500
91.7500  94.5000
81.7400  89.5000
74.5000  76.7500
74.2500  68.7500
80.0000  71.2500
86.0000  82.7500
86.0000  94.0000
84.7500  95.7500
85.2500  95.5000
84.5000  94.0000
83.2500  93.7500
82.0000  94.5000
80.4900  95.2500
77.7400  93.5000
78.0000  89.7500
81.7400  87.0000
84.2500  85.2500
85.2500  83.5000
88.0000  84.5000
91.7500  88.7500
92.5000  92.2500
92.7500  92.7500
93.0000  93.2500
93.5000  93.5000
91.0000  90.0000
87.0000  85.2500
86.2500  84.2500
86.5000  86.2500
83.7500  86.2500
80.2400  84.5000
81.7400  88.7500
83.2500  89.0000
84.7500  88.7500
87.2500  89.0000
89.2500  90.7500
89.2500  90.7500
88.0000  89.2500
88.5000  87.0000
90.7500  86.5000
91.2500  88.7500
88.5000  90.0000
84.7500  89.7500
84.5000  90.0000
87.2500  91.2500
91.5000  93.2500
95.2500  94.2500
97.5000  94.5000
97.7500  94.7500
97.5000  94.2500
97.5000  93.0000
97.0000  93.2500
95.7500  93.7500
93.7500  93.7500
92.5000  92.5000
92.0000  91.7500
92.2500  91.7500
90.2500  92.5000
88.5000  92.2500
88.2500  90.5000
88.2500  88.2500
87.5000  85.2500
87.2500  84.2500
88.2500  85.0000
88.7500  85.2500
87.0000  85.2500
85.0000  85.0000
85.5000  86.7500
87.5000  89.5000
89.5000  90.2500
91.2500  88.5000
93.5000  89.0000
94.7500  92.5000
94.7500  96.2500
93.5000  98.0000
91.2500  99.2500
89.7500  99.7500
89.5000  99.7500
90.0000  98.5000
89.5000  97.2500
87.7500  97.0000
86.0000  96.2500
86.5000  94.0000
89.5000  92.0000
91.5000  90.0000
91.7500  88.7500
90.0000  88.7500
87.5000  89.2500
82.7500  88.2500
76.5000  86.2500
71.0000  84.0000
70.5000  84.0000
74.0000  83.5000
77.2500  82.0000
78.7500  82.0000
79.9900  85.0000
83.2500  88.7500
86.2500  88.7500
89.7500  87.7500
92.2500  88.0000
95.0000  89.5000
96.5000  90.2500
97.7500  91.0000
97.7500  92.7500
97.2500  94.5000
97.2500  95.5000
97.5000  95.2500
98.0000  95.2500
98.2500  96.5000
98.5000  97.5000
98.7500  97.5000
98.2500  97.5000
97.0000  98.2500
95.7500  98.2500
95.2500  97.2500
93.2500  96.7500
92.7500  97.7500
93.0000  98.5000
93.7500  98.2500
93.7500  97.2500
93.7500  97.7500
94.0000  97.2500
93.5000  95.0000
93.5000  93.0000
94.5000  92.0000
94.2500  90.0000
92.2500  86.2500
89.2500  84.7500
88.2500  86.2500
88.7500  86.7500
87.0000  85.7500
84.2500  86.0000
84.2500  88.7500
84.0000  90.7500
81.2500  90.5000
79.0000  90.0000
81.0000  89.7500
86.2500  88.0000
90.7500  84.2500
94.5000  80.7500
96.7500  80.5000
96.5000  82.7500
94.2500  87.0000
92.7500  92.0000
95.5000  96.7500
93.0000  97.0000
79.5000  90.0000
65.7500  77.7500
62.7500  69.2500
69.2500  69.5000
79.0000  76.0000
82.0000  83.7500
79.4900  87.5000
77.2400  89.2500
77.2500  90.0000
76.5000  91.5000
77.0000  92.7500
77.9900  91.0000
78.9900  87.2500
80.9900  84.2500
83.5000  83.5000
84.0000  83.7500
84.5000  84.0000
87.2500  87.5000
91.7500  93.0000
93.0000  95.0000
92.2500  92.0000
92.0000  89.0000
92.2500  89.0000
90.0000  89.2500
86.0000  88.5000
83.0000  88.0000
82.0000  88.5000
81.7400  88.5000
81.4900  88.2500
83.7500  89.2500
84.7500  86.7500
86.2500  86.7500
88.5000  89.2500
91.5000  92.5000
93.0000  94.7500
91.2500  94.2500
89.0000  92.2500
88.7500  92.0000
90.5000  92.0000
92.7500  92.5000
94.2500  93.0000
93.2500  94.0000
91.7500  93.7500
91.0000  91.7500
91.0000  89.0000
92.5000  89.2500
94.5000  92.0000
96.5000  93.0000
97.2500  91.2500
96.0000  89.2500
93.7500  88.2500
91.5000  87.5000
91.0000  86.5000
91.5000  86.0000
90.7500  86.2500
88.7500  86.2500
87.7500  84.5000
88.5000  84.0000
89.0000  84.2500
88.0000  85.7500
87.0000  86.2500
88.0000  86.5000
90.0000  87.5000
90.2500  88.5000
90.2500  87.7500
90.5000  87.2500
90.0000  88.0000
89.2500  89.5000
89.5000  90.0000
91.0000  89.7500
92.7500  89.2500
93.0000  89.7500
93.0000  91.5000
92.7500  94.5000
92.5000  97.5000
91.0000  98.0000
89.0000  97.7500
88.5000  96.7500
89.7500  96.2500
89.7500  95.5000
88.7500  94.5000
88.5000  94.2500
88.7500  93.2500
90.0000  91.0000
90.2500  89.0000
91.7500  88.0000
93.5000  88.2500
93.7500  88.2500
90.5000  87.2500
83.7500  85.0000
76.5000  81.2400
72.2500  77.7500
72.0000  77.0000
75.0000  81.2500
79.2400  86.7500
82.2500  87.0000
84.5000  84.2500
87.0000  84.0000
90.0000  87.2500
93.5000  89.7500
96.2500  88.5000
96.7500  86.0000
96.7500  85.7500
96.7500  87.0000
96.7500  89.5000
96.0000  90.2500
95.7500  91.0000
96.5000  93.0000
97.7500  94.2500
98.5000  95.0000
98.7500  95.2500
99.0000  95.7500
99.0000  96.2500
99.0000  97.0000
98.7500  98.2500
98.5000  98.5000
97.5000  98.0000
96.5000  98.0000
95.5000  98.5000
94.7500  97.7500
93.5000  94.7500
93.0000  91.2500
93.2500  89.0000
93.5000  86.5000
93.2500  85.2500
92.7500  85.2500
91.2500  86.7500
89.7500  87.7500
88.7500  87.5000
87.2500  87.5000
85.2500  88.0000
83.0000  87.5000
81.7500  87.5000
83.5000  89.5000
86.7500  92.2500
88.2500  92.0000
88.2500  88.7500
91.0000  85.5000
96.5000  84.7500
98.7500  83.2500
95.7500  81.4900
93.7500  83.2500
95.7500  90.2500
93.7500  95.5000
80.4900  91.7500
65.7500  81.5000
59.7500  74.2500
64.0000  72.5000
72.5000  75.5000
79.2400  79.2500
82.5000  81.7500
84.5000  83.0000
85.0000  82.2500
84.0000  81.2400
84.0000  80.5000
85.5000  80.9900
87.0000  80.9900
86.5000  80.4900
85.5000  80.2400
85.7500  81.7400
88.0000  84.5000
91.0000  87.7500
93.2500  90.5000
94.0000  90.7500
93.2500  88.7500
92.2500  86.7500
90.5000  86.5000
88.0000  87.2500
85.2500  90.2500
84.0000  94.5000
83.5000  97.0000
82.5000  96.5000
83.0000  93.2500
82.7500  83.5000
87.2500  83.5000
90.2500  87.2500
91.0000  92.2500
91.2500  95.0000
92.2500  95.7500
93.2500  96.2500
93.0000  97.5000
92.0000  97.7500
90.2500  96.5000
89.2500  94.0000
88.7500  91.0000
88.2500  89.7500
87.5000  89.7500
87.5000  89.2500
88.5000  89.5000
90.0000  90.2500
91.2500  90.5000
91.0000  88.7500
91.0000  86.0000
91.0000  85.2500
91.2500  85.7500
91.7500  86.0000
92.7500  85.7500
92.7500  85.7500
93.0000  86.7500
92.2500  88.0000
91.0000  87.0000
90.2500  86.0000
89.2500  86.5000
88.5000  87.5000
90.0000  88.2500
92.2500  88.0000
93.7500  89.0000
94.0000  90.0000
93.5000  90.0000
93.0000  89.7500
92.2500  90.0000
91.2500  91.7500
91.2500  93.0000
92.0000  92.0000
92.2500  89.7500
91.7500  88.0000
91.7500  88.2500
92.2500  89.0000
93.7500  88.7500
93.7500  88.5000
93.0000  90.5000
92.7500  93.0000
92.7500  93.0000
92.2500  91.7500
91.0000  90.0000
90.7500  90.2500
92.0000  91.7500
93.2500  92.5000
92.7500  91.0000
92.2500  89.5000
92.2500  89.0000
93.2500  88.7500
93.2500  88.7500
91.0000  88.5000
87.7500  88.5000
85.5000  87.0000
85.0000  85.0000
84.5000  84.0000
84.2500  84.2500
84.2500  85.2500
84.7500  85.7500
86.2500  85.2500
88.2500  85.5000
91.5000  85.5000
93.5000  85.5000
95.7500  84.2500
96.5000  83.7500
97.2500  84.7500
97.2500  85.2500
97.5000  86.2500
97.7500  88.7500
98.0000  91.7500
98.0000  92.5000
97.2500  92.0000
98.0000  92.5000
98.7500  94.0000
99.2500  96.0000
99.0000  96.7500
99.2500  96.5000
99.2500  96.5000
98.0000  96.7500
95.0000  96.2500
91.2500  95.2500
90.0000  94.2500
90.7500  93.5000
91.5000  92.2500
91.7500  90.5000
91.5000  88.5000
92.2500  87.0000
92.5000  87.0000
90.7500  87.7500
89.2500  88.5000
89.7500  90.0000
91.0000  92.7500
90.0000  94.2500
86.5000  93.2500
82.7500  91.0000
82.5000  90.0000
85.2500  91.0000
87.0000  91.5000
88.0000  91.2500
90.7500  91.0000
94.7500  91.2500
96.0000  89.0000
94.5000  85.2500
93.0000  83.5000
95.2500  85.7500
96.2500  88.7500
94.5000  90.5000
88.7500  90.0000
85.0000  90.0000
85.0000  91.0000
85.7500  91.0000
86.0000  89.5000
87.7500  88.5000
91.0000  88.7500
93.2500  88.5000
93.5000  87.5000
92.7500  87.5000
92.2500  88.5000
91.2500  90.0000
89.5000  89.7500
88.0000  89.7500
90.5000  91.0000
94.0000  94.5000
96.0000  94.0000
95.2500  92.0000
93.5000  89.7500
93.2500  87.7500
92.2500  88.5000
89.0000  90.2500
86.2500  92.0000
85.0000  94.7500
84.0000  97.7500
82.0000  98.0000
79.4900  94.5000
79.4900  88.0000
82.0000  79.9900
87.5000  83.7500
92.0000  88.0000
94.7500  90.5000
95.7500  89.7500
96.2500  88.5000
96.2500  87.5000
95.2500  87.7500
93.2500  88.2500
91.2500  88.5000
90.7500  88.0000
91.0000  87.7500
91.7500  88.2500
92.0000  89.2500
92.2500  89.7500
93.0000  90.2500
93.2500  91.0000
92.7500  90.5000
91.7500  89.7500
91.2500  89.0000
92.0000  89.5000
93.5000  90.5000
94.5000  90.2500
93.5000  89.2500
93.2500  88.7500
93.0000  90.0000
94.0000  92.7500
94.5000  94.0000
94.2500  95.0000
94.2500  96.2500
95.7500  96.0000
96.5000  94.0000
96.7500  90.7500
95.7500  88.2500
94.5000  87.0000
94.7500  87.5000
96.7500  89.7500
97.5000  92.2500
97.2500  94.2500
96.5000  96.0000
96.5000  95.7500
96.5000  94.2500
96.2500  93.7500
94.7500  94.5000
93.5000  94.2500
93.0000  93.0000
93.0000  91.2500
92.2500  91.2500
92.0000  92.2500
92.2500  93.0000
93.2500  93.0000
93.5000  91.2500
94.0000  90.2500
95.0000  89.5000
96.5000  89.2500
97.2500  90.0000
98.2500  91.0000
97.5000  92.2500
96.2500  92.5000
95.5000  93.5000
94.7500  95.0000
95.0000  96.7500
95.0000  97.2500
92.5000  94.2500
89.0000  89.7500
86.5000  88.5000
87.2500  90.2500
88.7500  92.7500
89.5000  92.5000
90.0000  90.0000
90.5000  88.5000
93.0000  88.7500
95.5000  90.0000
96.2500  89.5000
95.7500  86.5000
95.5000  84.2500
96.2500  84.5000
96.7500  87.2500
96.2500  89.5000
95.0000  89.7500
95.0000  89.7500
96.5000  92.0000
97.5000  93.7500
97.0000  94.7500
94.2500  94.7500
92.7500  94.0000
94.0000  94.7500
94.7500  96.5000
93.5000  96.2500
91.2500  95.0000
91.2500  94.0000
93.5000  93.7500
95.5000  93.7500
95.0000  92.2500
93.7500  91.0000
94.2500  91.5000
95.2500  94.2500
95.2500  95.5000
94.0000  94.7500
92.0000  95.2500
90.7500  97.5000
90.2500  99.2500
88.0000  99.7500
85.0000  98.5000
84.2500  95.2500
85.7500  93.0000
87.7500  92.5000
88.5000  92.2500
90.0000  91.2500
92.2500  90.0000
94.5000  89.5000
96.2500  89.5000
97.2500  89.2500
96.5000  88.5000
94.5000  86.7500
93.2500  86.0000
93.5000  88.2500
95.0000  93.2500
97.0000  96.5000
97.2500  96.2500
95.7500  94.5000
94.5000  93.7500
94.0000  95.0000
94.0000  96.5000
94.2500  96.5000
94.2500  96.7500
94.0000  97.7500
93.0000  98.5000
91.2500  97.5000
90.5000  95.0000
92.0000  92.7500
95.2500  91.7500
97.0000  91.2500
96.2500  91.2500
95.2500  90.2500
94.7500  90.0000
94.7500  92.2500
91.0000  95.2500
87.2500  98.2500
84.7500  98.7500
81.2400  96.5000
78.2400  91.0000
76.4900  84.5000
77.5000  79.5000
83.7500  75.7500
87.5000  78.2500
91.5000  80.9900
94.5000  83.0000
97.0000  85.5000
98.2500  87.0000
96.5000  87.7500
93.5000  86.2500
91.2500  82.5000
90.2500  79.7400
91.5000  79.7400
93.0000  81.7400
93.7500  83.5000
93.2500  84.2500
92.7500  84.7500
91.7500  85.2500
92.2500  88.2500
92.5000  91.5000
93.2500  93.7500
94.7500  95.2500
96.5000  96.2500
97.2500  97.5000
97.0000  98.0000
96.0000  98.2500
93.2500  97.7500
90.7500  97.0000
88.5000  95.5000
86.5000  94.2500
86.5000  91.7500
88.5000  89.0000
92.0000  87.0000
96.2500  85.7500
98.5000  85.2500
99.0000  84.7500
97.7500  84.0000
96.2500  82.7500
95.5000  78.7500
94.0000  75.5000
91.7500  75.7500
90.5000  79.2500
90.2500  83.7500
91.0000  87.2500
91.7500  89.7500
92.2500  92.5000
93.5000  95.5000
95.5000  98.0000
96.5000  99.0000
96.5000  97.2500
96.0000  95.0000
96.5000  92.5000
97.7500  91.5000
99.2500  92.2500
98.5000  93.5000
96.0000  93.5000
94.2500  92.2500
93.2500  91.2500
94.0000  91.2500
95.0000  91.0000
94.2500  90.0000
92.7500  89.5000
91.5000  90.7500
91.5000  93.7500
90.7500  96.5000
90.2500  97.0000
89.7500  95.7500
90.0000  95.0000
91.5000  95.0000
92.2500  95.5000
91.2500  94.5000
90.2500  93.0000
90.2500  92.7500
93.0000  94.0000
95.5000  94.7500
96.7500  93.7500
96.5000  92.0000
96.0000  90.7500
96.5000  91.5000
97.2500  93.2500
96.7500  94.0000
95.5000  93.5000
94.7500  93.2500
95.5000  95.0000
96.5000  96.0000
95.7500  96.7500
93.7500  96.5000
92.2500  95.7500
92.7500  96.2500
94.2500  97.0000
94.7500  97.2500
94.7500  96.0000
96.2500  95.5000
98.0000  96.0000
97.7500  96.0000
95.7500  93.7500
92.7500  90.7500
91.7500  89.7500
93.0000  91.5000
94.0000  93.5000
92.7500  94.2500
89.7500  95.0000
87.0000  95.7500
86.2500  96.7500
86.7500  96.7500
88.5000  95.5000
90.7500  92.7500
92.0000  91.2500
92.5000  91.2500
90.5000  90.5000
88.0000  88.5000
87.0000  86.2500
88.2500  85.2500
91.2500  86.0000
93.2500  87.5000
93.2500  88.5000
92.5000  88.5000
91.7500  90.0000
92.7500  93.5000
93.7500  97.2500
95.0000  97.5000
95.0000  96.2500
93.5000  94.2500
92.0000  92.5000
90.7500  93.0000
89.5000  93.2500
89.0000  93.5000
90.0000  93.5000
92.5000  95.7500
94.2500  98.5000
94.0000  99.2500
93.0000  97.2500
93.0000  94.2500
94.2500  91.5000
96.5000  91.0000
97.0000  92.2500
95.5000  93.2500
93.7500  93.5000
92.0000  93.2500
90.2500  94.2500
88.5000  95.7500
86.5000  95.0000
83.5000  90.7500
81.0000  84.0000
79.7400  77.7500
80.7400  74.5000
78.2500  78.2400
82.2500  76.5000
86.2500  75.0000
88.0000  74.7500
88.0000  76.0000
86.5000  77.9900
84.0000  78.7400
82.0000  77.2400
80.7400  74.2500
81.4900  71.7500
83.7500  72.0000
87.5000  75.0000
90.5000  79.7400
93.0000  84.2500
94.2500  87.5000
95.0000  91.0000
95.7500  94.7500
95.5000  96.7500
94.5000  97.0000
93.0000  95.2500
92.5000  93.0000
91.5000  91.7500
91.5000  92.7500
92.5000  94.0000
93.5000  95.2500
94.5000  95.2500
93.7500  94.2500
91.7500  91.5000
89.2500  85.7500
87.7500  79.0000
88.0000  73.0000
89.7500  71.2500
91.2500  73.5000
90.7500  77.5000
87.2500  79.7400
82.7500  78.2400
78.5000  74.0000
76.5000  71.0000
78.2400  72.2500
81.7400  77.5000
83.7500  82.5000
82.7500  83.2500
79.4900  80.7400
77.4900  78.9900
79.7400  80.9900
85.7500  87.5000
93.0000  94.5000
97.5000  97.7500
98.2500  97.5000
97.2500  94.5000
96.5000  92.0000
97.0000  92.0000
98.5000  93.7500
99.2500  94.5000
99.2500  92.2500
98.5000  89.5000
97.5000  85.7500
96.5000  83.5000
95.2500  82.7500
93.5000  84.0000
91.7500  87.2500
90.5000  92.5000
89.2500  97.0000
88.5000  98.2500
88.2500  98.5000
88.7500  98.5000
89.5000  98.2500
90.7500  97.0000
92.0000  95.2500
94.0000  94.7500
95.7500  94.2500
96.7500  94.2500
96.7500  93.5000
96.2500  91.7500
95.5000  89.7500
95.5000  89.5000
96.0000  91.2500
96.7500  93.2500
96.5000  94.2500
95.0000  95.0000
93.5000  95.0000
92.7500  95.2500
93.2500  95.7500
94.2500  96.2500
95.7500  97.0000
96.5000  97.2500
97.5000  97.0000
98.2500  96.7500
98.5000  96.0000
98.5000  95.7500
99.0000  96.7500
99.0000  98.7500
99.0000  99.5000
98.0000  98.5000
94.5000  94.2500
90.5000  88.5000
88.2500  84.5000
88.2500  84.2500
90.0000  86.7500
91.7500  90.0000
93.2500  93.2500
94.2500  94.7500
94.2500  94.2500
92.7500  91.7500
91.5000  89.0000
91.2500  88.0000
92.2500  89.7500
93.7500  92.5000
95.0000  94.2500
94.7500  95.7500
94.2500  97.0000
93.5000  97.2500
92.7500  97.0000
92.7500  95.7500
94.0000  94.7500
95.2500  94.5000
96.0000  95.0000
96.0000  95.7500
95.0000  95.2500
93.2500  92.2500
92.0000  89.5000
91.2500  89.2500
90.5000  90.0000
91.0000  91.7500
91.5000  92.5000
93.2500  93.7500
95.0000  96.5000
95.7500  98.2500
95.7500  98.5000
94.2500  97.2500
93.5000  92.7500
94.0000  88.5000
95.2500  87.5000
96.0000  89.2500
95.5000  92.0000
94.5000  95.2500
94.5000  97.5000
95.0000  98.5000
94.5000  99.5000
91.7500  99.7500
87.5000  97.2500
81.5000  92.5000
76.7500  86.2500
75.5000  81.4900
74.2500  85.5000
77.5000  82.7500
78.7500  79.5000
78.7500  76.5000
77.5000  74.2500
75.7500  73.7500
74.7500  74.7500
75.0000  75.5000
76.0000  76.0000
77.7500  76.2500
79.9900  76.9900
82.2500  78.4900
84.0000  80.4900
85.7500  82.5000
86.7500  84.5000
87.7500  85.7500
87.5000  87.5000
88.5000  89.0000
89.7500  91.2500
92.2500  95.2500
94.5000  98.7500
94.0000  99.5000
91.5000  97.5000
87.0000  93.5000
83.5000  91.0000
84.5000  90.5000
88.0000  89.0000
88.7500  87.7500
86.5000  83.7500
82.5000  79.4900
79.7400  75.5000
78.9900  73.2500
79.4900  73.2500
80.2400  76.0000
79.2400  79.7400
76.7500  82.5000
74.2500  83.0000
74.2500  79.4900
76.7400  77.0000
80.4900  76.5000
83.0000  76.5000
82.0000  76.0000
77.9900  73.5000
75.7500  74.0000
77.7500  77.7500
83.7500  84.0000
91.5000  92.2500
97.7500  98.5000
100.0000  100.0000
99.5000  99.7500
97.0000  97.7500
94.0000  96.2500
90.7500  94.7500
87.0000  90.0000
81.7400  82.5000
78.9900  73.7500
80.7400  69.2500
85.2500  70.2500
87.7500  74.7500
88.0000  80.4900
87.5000  84.2500
87.5000  86.2500
88.5000  87.2500
90.0000  88.5000
92.0000  89.7500
93.7500  91.0000
95.5000  92.0000
96.2500  92.7500
96.0000  93.0000
96.5000  93.5000
97.2500  93.7500
98.0000  94.5000
98.2500  94.7500
98.0000  94.2500
97.5000  93.5000
96.7500  93.5000
96.0000  93.5000
95.2500  93.7500
95.5000  95.2500
96.2500  96.5000
97.7500  97.2500
98.7500  97.7500
99.0000  98.0000
99.0000  98.5000
98.7500  99.0000
98.5000  99.5000
98.2500  100.0000
98.0000  100.0000
97.2500  100.0000
95.2500  99.0000
93.7500  96.5000
92.7500  95.5000
92.5000  94.5000
92.5000  93.7500
92.2500  91.0000
91.7500  87.0000
91.5000  83.2500
91.5000  81.4900
92.0000  81.7400
94.2500  84.2500
96.7500  87.2500
98.5000  90.5000
99.2500  93.5000
99.2500  95.2500
98.7500  97.0000
98.0000  98.0000
97.5000  98.2500
98.0000  98.2500
98.5000  97.7500
98.2500  97.2500
97.5000  96.5000
96.0000  96.0000
95.0000  94.7500
95.0000  94.2500
95.5000  94.5000
96.0000  95.0000
95.7500  94.7500
94.7500  92.0000
93.0000  88.2500
92.0000  86.5000
92.2500  87.5000
93.0000  90.0000
93.7500  92.2500
93.5000  92.7500
93.0000  92.5000
93.2500  92.2500
94.2500  93.2500
95.5000  93.5000
95.7500  92.7500
95.7500  91.5000
95.7500  88.2500
96.0000  85.2500
97.0000  84.5000
98.0000  86.2500
98.0000  90.0000
97.5000  94.0000
97.0000  96.5000
94.7500  97.2500
90.5000  97.2500
85.0000  96.7500
79.2500  94.7500
73.2500  91.7500
71.0000  89.2500
71.7500  87.2500
89.2500  91.5000
90.7500  92.2500
89.5000  92.0000
87.5000  90.7500
85.0000  89.5000
83.2500  89.2500
83.2500  89.5000
83.5000  90.5000
84.0000  90.5000
84.0000  89.5000
83.0000  87.7500
81.7400  85.5000
80.7400  83.0000
79.4900  80.9900
78.2400  79.7400
77.7400  80.7400
78.7400  84.5000
82.2500  90.5000
87.2500  97.7500
90.5000  98.0000
81.7500  90.5000
47.5000  44.0000
7.7500  0.0000
0.7500  0.0000
4.2500  0.0000
42.7500  48.0000
82.5000  83.5000
91.0000  89.0000
86.5000  83.7500
79.2400  78.2500
72.5000  72.5000
63.7500  62.7500
53.2500  48.5000
45.0000  38.5000
47.5000  34.5000
58.2500  45.0000
66.5000  59.7500
66.0000  62.2500
55.7500  49.7500
41.5000  32.0000
37.2500  27.2500
49.7500  41.5000
66.7500  63.0000
75.4900  75.7500
76.2500  77.5000
75.2500  75.2500
75.5000  73.5000
78.4900  73.5000
83.5000  76.2500
88.2500  81.2500
89.7500  86.0000
85.7500  88.2500
73.7500  84.5000
49.2500  72.5000
21.2500  52.2500
10.5000  30.0000
14.0000  21.2500
23.7500  28.7500
41.7500  47.5000
60.0000  72.0000
72.2500  84.7500
79.0000  85.7500
80.7500  81.7400
80.5000  83.2500
84.7500  93.7500
91.0000  99.0000
96.5000  99.5000
98.7500  99.0000
98.2500  96.2500
93.5000  89.2500
91.2500  85.5000
92.7500  85.5000
95.7500  88.5000
97.5000  92.5000
98.5000  96.7500
98.2500  97.7500
96.2500  97.5000
92.7500  97.2500
90.5000  97.2500
89.7500  97.2500
90.0000  97.2500
90.7500  96.5000
89.5000  94.7500
87.0000  92.7500
83.7500  90.7500
81.4900  89.7500
80.9900  89.7500
81.4900  90.2500
82.5000  90.0000
83.0000  88.5000
82.5000  85.5000
81.4900  83.2500
81.5000  82.2500
83.2500  83.0000
86.7500  85.0000
90.5000  87.2500
93.2500  87.7500
93.7500  86.7500
92.7500  84.2500
91.0000  80.7400
90.7500  79.2400
92.2500  80.2400
95.5000  84.5000
98.7500  90.7500
100.0000  95.7500
100.0000  99.0000
100.0000  100.0000
99.5000  100.0000
97.2500  99.5000
95.2500  96.2500
95.0000  94.2500
95.5000  94.0000
96.7500  94.2500
98.0000  94.7500
99.0000  95.5000
99.0000  94.0000
92.5000  76.9900
78.4900  50.5000
67.5000  36.7500
66.7500  45.7500
74.2500  64.0000
81.7400  77.5000
86.0000  82.5000
87.2500  82.2500
87.2500  79.7500
87.5000  77.5000
88.7500  76.7500
90.2500  78.2500
90.7500  79.5000
90.0000  80.4900
89.7500  80.7400
90.0000  80.4900
91.0000  82.0000
92.5000  84.2500
93.7500  87.5000
93.0000  89.7500
90.7500  90.0000
87.2500  88.7500
82.7500  86.2500
78.7400  84.0000
76.9900  82.7500
78.2500  83.7500
82.2500  86.2500
86.5000  89.5000
80.4900  68.5000
70.7500  57.7500
53.7500  39.0000
36.7500  15.5000
26.7500  4.2500
21.5000  2.7500
21.0000  4.0000
31.0000  10.0000
52.7500  24.0000
69.0000  39.5000
75.2500  45.2500
74.7500  43.7500
70.5000  39.7500
66.0000  37.7500
65.0000  43.7500
68.7500  58.5000
77.0000  76.5000
85.5000  89.5000
88.2500  90.0000
78.4900  73.5000
53.5000  43.7500
25.7500  20.2500
19.5000  30.5000
39.5000  71.7500
82.0000  97.2500
100.0000  100.0000
100.0000  100.0000
97.0000  92.5000
85.7500  82.7500
69.7500  75.7500
51.0000  65.5000
28.5000  45.7500
12.2500  16.7500
12.0000  9.5000
20.5000  20.2500
65.7500  81.0000
95.5000  100.0000
100.0000  100.0000
100.0000  100.0000
97.0000  98.7500
79.4900  81.5000
79.2400  78.2500
94.2500  93.5000
99.5000  99.2500
100.0000  100.0000
95.5000  98.7500
84.2500  91.7500
79.4900  87.7500
82.2500  91.5000
89.0000  96.5000
93.7500  98.5000
97.7500  98.5000
93.7500  97.0000
82.5000  88.0000
65.7500  68.2500
54.2500  50.2500
53.7500  48.5000
64.0000  64.7500
81.0000  84.2500
89.5000  89.0000
89.7500  73.0000
76.7500  17.0000
44.5000  0.0000
19.2500  0.0000
13.5000  0.0000
41.2500  6.7500
78.7500  69.7500
90.5000  89.2500
94.2500  89.2500
92.5000  81.4900
91.0000  77.0000
91.7500  76.0000
93.2500  79.0000
94.7500  83.2500
94.5000  87.7500
92.5000  90.5000
87.5000  90.7500
82.0000  89.5000
77.0000  87.5000
73.5000  85.0000
70.7500  82.2500
68.5000  79.7400
66.7500  77.0000
65.5000  74.7500
65.2500  74.2500
67.7500  75.0000
72.7500  78.2500
80.2500  83.0000
88.2500  88.2500
94.0000  92.2500
96.5000  94.2500
96.7500  95.2500
97.0000  95.5000
97.0000  96.0000
97.7500  97.0000
98.7500  98.2500
99.7500  99.0000
100.0000  99.0000
99.7500  98.7500
98.0000  97.0000
96.2500  94.7500
94.7500  94.0000
94.5000  93.7500
95.5000  95.0000
97.5000  97.0000
98.7500  98.7500
99.7500  99.5000
99.7500  100.0000
100.0000  100.0000
100.0000  100.0000
100.0000  100.0000
100.0000  100.0000
100.0000  100.0000
100.0000  100.0000
99.2500  99.7500
86.5000  87.5000
60.7500  65.5000
30.2500  44.5000
20.0000  38.7500
21.0000  50.5000
40.7500  67.5000
63.5000  79.7500
78.7500  85.5000
86.0000  85.5000
87.2500  80.7500
84.5000  73.0000
80.7500  64.7500
77.0000  59.0000
74.2500  57.5000
73.2400  59.7500
73.2500  63.5000
75.0000  67.5000
77.7500  72.0000
80.4900  76.2500
84.2500  81.0000
87.7500  85.2500
89.7500  88.5000
90.5000  90.0000
89.2500  89.0000
87.0000  84.7500
85.2500  79.9900
84.7500  78.2400
85.2500  76.7400
85.0000  73.9900
14.5000  0.0000
8.0000  0.0000
0.0000  0.0000
0.0000  0.0000
0.0000  0.0000
0.0000  0.0000
0.0000  0.0000
0.0000  0.0000
0.0000  1.4900
0.0000  19.0000
5.0000  33.0000
7.7500  43.0000
7.9900  63.7500
11.7500  75.0000
23.7500  74.0000
38.7500  75.5000
54.0000  81.0000
65.7500  88.0000
69.2500  92.2500
68.7500  91.0000
64.5000  82.7500
63.7500  77.9900
67.2500  79.2400
71.7500  80.9900
72.2500  80.4900
65.2500  75.0000
53.2500  68.0000
38.5000  61.2500
28.5000  54.7500
18.2500  48.5000
10.7500  42.2500
8.7500  36.0000
10.7500  33.2500
17.2500  37.7500
26.5000  44.2500
33.2500  45.0000
32.9900  29.5000
20.2500  15.5000
0.0000  0.0000
0.0000  0.0000
0.0000  0.0000
0.0000  0.0000
0.0000  0.0000
13.0000  0.0000
46.7500  5.7500
64.7400  37.2500
71.4900  45.5000
60.7400  30.2500
45.5000  22.7500
38.5000  13.5000
38.2500  7.5000
44.5000  7.2500
57.9900  12.5000
72.5000  20.7500
86.0000  28.0000
92.7500  45.7500
94.7500  60.5000
82.7500  60.7500
61.7400  45.7500
49.7500  20.2500
37.0000  5.7500
30.5000  0.0000
28.5000  8.0000
60.7500  49.2500
87.7500  87.2500
94.7500  98.0000
96.0000  98.2500
94.5000  95.5000
87.0000  83.5000
79.9900  74.5000
76.0000  69.5000
74.0000  68.0000
74.0000  69.5000
74.5000  73.0000
75.0000  77.7400
75.5000  82.2500
76.0000  85.2500
76.0000  86.2500
76.2500  85.5000
77.0000  84.2500
77.0000  82.5000
76.7500  80.7400
75.7500  78.4900
74.5000  76.7500
74.0000  76.0000
75.2500  77.2500
78.4900  79.7500
83.5000  84.5000
89.5000  89.5000
94.5000  93.7500
97.0000  95.7500
97.5000  95.7500
97.0000  94.5000
95.2500  91.5000
94.0000  89.7500
94.5000  88.7500
96.2500  90.2500
97.7500  92.7500
98.7500  95.2500
98.7500  98.0000
98.7500  99.5000
98.7500  100.0000
98.5000  100.0000
97.7500  99.7500
96.5000  99.5000
95.2500  97.7500
94.0000  95.0000
94.0000  92.0000
94.7500  91.2500
96.2500  92.7500
97.2500  95.0000
97.0000  97.0000
94.5000  97.0000
89.7500  95.2500
82.2500  92.5000
72.0000  88.7500
60.2500  84.2500
50.7500  80.7500
46.7500  79.7500
50.0000  80.7500
58.5000  82.2500
69.5000  83.7500
78.5000  82.2500
82.0000  76.7500
79.4900  66.5000
74.0000  54.5000
70.0000  45.7500
68.7500  43.7500
70.0000  49.5000
72.2500  58.0000
74.5000  66.5000
76.9900  73.5000
79.9900  78.5000
84.5000  82.5000
89.5000  84.7500
90.7500  82.0000
89.7500  70.7400
85.0000  45.0000
68.5000  14.0000
47.5000  2.9900
30.2500  0.0000
22.0000  0.0000
19.5000  1.4900
17.0000  1.0000
98.7500  91.0000
100.0000  100.0000
99.7500  100.0000
96.0000  100.0000
89.7500  96.5000
72.2500  77.0000
58.0000  50.0000
55.2500  34.7500
62.7500  36.7500
80.5000  39.2500
91.5000  45.7400
92.5000  54.0000
91.7500  60.2500
89.5000  62.2500
85.2500  60.0000
78.0000  53.0000
60.9900  42.0000
35.5000  30.7500
24.5000  24.7500
19.2500  21.5000
16.2500  18.2500
25.7500  19.0000
44.5000  20.7500
54.5000  28.7500
52.5000  35.2500
40.7500  39.7500
22.7500  42.0000
11.2500  43.7500
3.4900  45.5000
0.0000  48.0000
0.0000  51.5000
1.4900  56.0000
7.7500  60.7500
17.5000  62.2400
27.7500  58.9900
34.5000  50.7500
39.7500  38.2500
46.2500  34.7500
67.2500  33.7500
80.7400  44.2500
82.2500  61.2400
87.2500  65.5000
91.7500  86.7500
85.2500  100.0000
75.7500  100.0000
64.7500  98.2500
49.4900  80.2500
9.7500  33.5000
0.2500  11.0000
3.2400  7.7500
11.2500  12.7500
27.5000  30.2500
56.7400  43.0000
82.5000  82.0000
83.2500  86.5000
54.2500  76.5000
21.7500  43.2500
2.5000  14.2500
0.0000  0.0000
0.0000  0.0000
0.0000  0.0000
0.0000  0.0000
1.7400  0.0000
14.2500  15.7500
36.0000  39.5000
63.0000  62.0000
72.7500  71.0000
73.0000  71.7500
69.0000  69.5000
64.7500  66.7500
60.7500  64.2500
57.7500  63.5000
56.7500  64.0000
57.2500  66.7500
60.0000  71.5000
65.2500  76.7500
71.7500  81.7400
78.2500  86.5000
84.7500  90.0000
90.2500  93.7500
94.7500  97.0000
97.5000  99.2500
98.5000  100.0000
99.2500  100.0000
99.2500  100.0000
96.7500  99.5000
92.0000  92.2500
79.7500  78.0000
64.0000  60.0000
45.5000  41.0000
29.5000  28.2500
21.7500  21.2500
24.2500  19.7500
38.0000  27.7500
57.0000  43.2500
74.7500  59.5000
87.0000  72.7500
94.0000  82.5000
96.5000  89.0000
97.5000  93.2500
97.7500  96.0000
97.7500  97.5000
98.0000  98.2500
97.5000  98.7500
95.2500  96.2500
91.7500  91.0000
88.7500  84.0000
88.0000  78.5000
90.2500  77.5000
94.2500  81.0000
97.0000  87.7500
97.2500  94.5000
95.2500  97.5000
91.5000  98.2500
86.5000  97.5000
81.2500  94.0000
75.5000  89.2500
68.7500  83.7500
60.2500  76.2500
49.0000  66.2500
34.0000  52.2500
21.5000  34.2500
13.0000  20.5000
10.2500  16.0000
10.7500  13.7500
14.7500  15.2500
28.2500  19.5000
52.7500  30.7500
71.0000  50.2500
81.4900  65.2500
86.5000  75.2500
88.7500  81.0000
89.0000  83.2500
87.0000  79.0000
77.7400  63.0000
53.2500  33.2500
8.0000  8.5000
0.0000  0.0000
0.0000  0.0000
0.0000  0.0000
0.0000  0.0000
0.0000  0.0000
16.2500  8.7500
80.7500  40.7500
49.0000  7.7500
63.0000  19.7500
56.0000  19.2500
35.2500  7.7500
8.5000  1.2400
0.0000  0.0000
0.0000  0.0000
0.0000  0.0000
0.0000  0.0000
0.0000  0.0000
0.0000  0.0000
0.0000  0.0000
0.0000  0.0000
0.0000  0.0000
0.0000  0.0000
3.2400  0.0000
8.5000  4.5000
18.7500  17.2500
29.2500  47.5000
39.9900  84.5000
49.2400  97.5000
74.0000  98.7500
100.0000  94.7500
100.0000  89.0000
99.0000  81.5000
93.2500  71.7500
84.7500  63.2500
37.2500  35.2500
13.0000  24.0000
6.0000  18.2500
0.0000  11.2500
0.0000  3.0000
0.0000  0.0000
0.0000  0.0000
0.0000  0.0000
0.0000  1.2400
11.7500  4.7500
21.7500  8.7500
43.0000  12.5000
51.9900  20.0000
57.7400  27.0000
62.4900  42.7500
57.7400  56.2500
44.5000  52.2500
26.7500  44.5000
9.7500  34.7500
2.2500  11.5000
0.0000  0.2500
0.7500  4.0000
6.5000  10.2500
19.7500  21.5000
48.2500  43.5000
71.5000  72.7500
85.2500  90.7500
89.5000  94.2500
85.5000  89.7500
76.0000  82.2500
64.5000  71.7500
54.2500  60.5000
47.7500  52.2500
46.2500  48.7500
51.0000  50.7500
59.2500  56.2500
68.7500  63.5000
77.0000  71.2500
82.7500  77.0000
86.5000  81.4900
87.7500  83.2500
88.0000  84.2500
87.2500  83.7500
86.5000  82.7500
84.5000  80.9900
83.7500  79.4900
82.7500  78.4900
82.0000  78.2400
82.0000  78.9900
82.5000  81.2400
83.7500  84.2500
84.7500  88.0000
85.2500  91.5000
85.7500  93.5000
84.2500  93.0000
80.7400  88.5000
74.2500  77.7400
65.0000  60.5000
54.0000  41.7500
45.0000  27.5000
42.7500  17.7500
44.7500  16.5000
55.5000  20.2500
72.2500  34.5000
85.7500  60.2500
94.2500  82.7500
98.7500  95.7500
100.0000  98.2500
100.0000  99.5000
99.7500  99.2500
98.5000  98.0000
93.7500  95.7500
90.0000  92.7500
87.5000  91.0000
85.5000  89.2500
83.0000  86.7500
79.7500  82.5000
75.2500  75.7500
70.7500  68.0000
69.5000  60.7500
72.7500  58.2500
82.0000  62.5000
92.5000  72.5000
99.7500  84.5000
100.0000  93.2500
100.0000  97.5000
97.7500  97.7500
89.0000  95.5000
77.0000  86.5000
63.2500  72.2500
47.2500  54.0000
28.5000  32.0000
13.2500  12.0000
8.5000  4.0000
5.2500  2.5000
3.4900  2.9900
3.7400  5.5000
6.5000  9.2500
10.5000  13.5000
21.0000  23.2500
37.2500  38.7500
60.2500  59.5000
77.7500  75.2500
89.7500  86.0000
95.5000  92.2500
96.7500  93.7500
96.0000  93.5000
89.7500  84.5000
67.5000  61.0000
27.5000  19.2500
0.0000  0.7500
0.0000  0.0000
0.0000  0.0000
0.0000  0.0000
0.0000  0.0000
0.0000  0.0000
15.5000  1.2400
78.2400  71.2500
92.7500  98.5000
98.2500  100.0000
100.0000  100.0000
100.0000  100.0000
100.0000  100.0000
100.0000  100.0000
100.0000  99.5000
97.0000  93.5000
90.7500  79.2500
84.0000  57.7500
76.7500  30.0000
68.2500  9.7500
56.7500  0.0000
45.7500  0.0000
36.7500  0.0000
25.7500  0.0000
16.7500  0.0000
5.0000  0.0000
0.2500  0.0000
0.0000  0.0000
0.0000  0.0000
0.0000  0.0000
0.0000  0.0000
0.0000  0.0000
0.0000  0.0000
0.0000  0.0000
0.0000  0.0000
0.0000  0.0000
0.0000  0.0000
0.0000  0.0000
0.0000  0.0000
0.0000  0.0000
0.0000  0.0000
0.0000  0.0000
0.0000  0.0000
0.0000  0.0000
0.0000  0.0000
0.0000  0.0000
0.0000  0.0000
0.0000  0.0000
0.0000  6.0000
0.0000  12.5000
4.5000  29.0000
15.5000  44.0000
22.7500  48.0000
26.5000  44.0000
29.5000  37.4900
32.0000  36.7500
35.0000  37.0000
39.5000  38.5000
44.5000  41.0000
49.2500  42.7400
53.7500  44.2400
57.0000  44.7500
59.5000  45.7500
61.7500  47.7500
63.7500  49.7500
66.5000  52.0000
69.5000  54.2500
73.2500  56.7500
77.5000  60.0000
81.4900  63.5000
85.5000  67.0000
88.7500  70.5000
91.7500  73.5000
93.7500  76.7400
95.2500  79.4900
95.5000  81.7400
96.0000  83.0000
96.0000  84.2500
95.7500  84.7500
95.5000  84.7500
94.7500  85.0000
93.7500  84.5000
92.5000  83.7500
91.2500  83.0000
89.7500  83.2500
88.0000  83.0000
86.2500  83.2500
84.7500  83.7500
83.7500  85.2500
83.5000  87.2500
84.0000  89.7500
84.7500  91.5000
85.7500  93.5000
87.2500  95.2500
88.5000  96.5000
90.5000  97.2500
92.2500  97.2500
93.7500  97.0000
94.7500  96.2500
95.0000  94.7500
93.7500  92.2500
92.5000  89.2500
91.0000  87.0000
89.0000  84.0000
87.0000  81.4900
85.0000  79.2400
82.2500  75.7500
78.5000  72.0000
73.0000  66.0000
66.0000  58.2500
56.0000  48.7500
45.7500  38.2500
37.7500  31.7500
35.7500  29.7500
37.7500  31.2500
42.2500  36.5000
54.2500  43.5000
67.2500  57.7500
78.0000  70.7500
83.5000  80.2500
84.0000  84.5000
79.9900  84.2500
72.5000  79.2500
62.7500  71.0000
52.5000  60.5000
42.2500  49.0000
33.0000  38.2500
24.7500  28.2500
19.5000  21.0000
16.7500  17.0000
16.5000  17.0000
18.7500  21.5000
24.7500  29.5000
33.2500  40.5000
43.5000  53.0000
54.2500  66.0000
64.7500  77.0000
73.2500  86.0000
78.2500  93.0000
78.7400  95.7500
73.2500  93.2500
60.2500  81.7500
41.2500  61.7500
18.0000  34.0000
2.7500  3.2400
0.0000  0.0000
0.0000  0.0000
0.2500  0.0000
8.0000  0.0000
25.2500  3.2400
52.2500  28.5000
9.0000  14.5000
28.2500  28.0000
44.7500  45.0000
58.2500  60.7500
68.5000  68.5000
74.7500  69.7500
78.7500  66.5000
79.5000  59.7500
77.7500  46.7500
73.0000  30.7500
65.5000  13.2500
55.0000  0.0000
40.5000  0.0000
24.5000  0.0000
11.0000  0.0000
2.5000  0.0000
0.0000  0.0000
0.0000  0.0000
0.0000  0.0000
0.0000  0.0000
0.0000  0.0000
0.0000  0.0000
0.0000  0.0000
0.0000  0.0000
0.0000  0.0000
0.0000  0.0000
0.0000  0.0000
0.0000  0.0000
0.0000  0.0000
0.0000  0.0000
0.0000  0.0000
0.0000  0.0000
0.0000  0.0000
0.0000  0.0000
0.0000  3.5000
4.0000  31.2500
12.5000  55.5000
32.0000  66.0000
63.7500  68.9900
85.7500  83.7500
94.2500  94.7500
99.5000  92.5000
100.0000  85.0000
100.0000  70.7500
98.5000  47.2400
89.5000  34.0000
67.2500  25.0000
48.2500  24.5000
32.5000  6.0000
17.0000  0.0000
6.5000  0.0000
2.0000  0.0000
0.0000  0.0000
0.0000  0.0000
0.0000  0.0000
0.0000  0.0000
0.0000  0.0000
0.0000  0.0000
0.0000  0.0000
0.0000  0.0000
0.0000  0.0000
0.0000  0.0000
0.7500  0.0000
6.2500  0.0000
13.2500  0.0000
24.0000  0.0000
34.5000  0.0000
46.2500  0.0000
59.5000  3.2400
70.5000  7.9900
79.4900  13.5000
86.7500  20.7500
92.2500  31.7500
96.2500  45.0000
97.5000  56.2500
98.0000  66.5000
98.2500  74.7500
98.5000  81.5000
98.5000  87.0000
98.5000  91.0000
98.2500  93.5000
98.2500  95.5000
98.2500  96.7500
98.2500  98.0000
98.2500  98.5000
98.2500  98.7500
98.2500  98.7500
98.0000  98.7500
98.0000  98.7500
97.7500  98.2500
97.0000  97.7500
96.2500  97.2500
94.7500  96.0000
92.2500  93.7500
89.0000  90.5000
84.2500  86.0000
79.2500  81.2400
72.2500  75.0000
64.2500  67.5000
55.0000  59.5000
45.2500  50.7500
36.0000  41.7500
29.7500  34.7500
28.0000  31.0000
27.2500  28.5000
27.7500  28.5000
29.0000  29.7500
32.0000  33.5000
38.7500  38.2500
51.0000  45.2500
63.5000  56.0000
74.0000  66.7500
83.7500  76.5000
91.2500  84.5000
97.0000  91.0000
97.7500  94.5000
98.2500  94.5000
98.0000  94.0000
97.2500  93.0000
95.7500  92.0000
93.5000  91.0000
90.5000  88.7500
87.5000  86.0000
84.2500  82.7500
78.7500  76.7500
72.2500  69.7500
64.0000  61.2500
54.2500  50.7500
42.5000  38.5000
28.5000  23.5000
12.7500  12.5000
2.2500  8.5000
0.0000  6.0000
0.0000  3.2400
0.0000  0.5000
0.0000  0.0000
0.0000  0.0000
0.0000  0.0000
0.0000  0.0000
0.0000  0.0000
0.0000  0.0000
0.0000  3.2400
0.0000  7.2500
0.0000  11.2500
62.0000  95.2500
63.2500  96.7500
65.0000  97.7500
67.0000  98.5000
68.7500  99.0000
71.0000  99.5000
72.7500  100.0000
74.2500  100.0000
75.7500  100.0000
76.7500  100.0000
77.5000  100.0000
77.7500  100.0000
78.0000  100.0000
77.7500  100.0000
77.5000  100.0000
77.5000  100.0000
77.2500  100.0000
77.2500  100.0000
77.2500  100.0000
77.5000  99.7500
78.2500  99.0000
79.5000  98.7500
81.0000  98.7500
82.0000  98.7500
82.7500  98.2500
84.2500  98.0000
85.7500  98.0000
87.5000  97.5000
89.2500  96.2500
91.0000  95.0000
92.7500  93.0000
94.5000  91.0000
95.7500  88.2500
96.7500  84.5000
96.5000  80.2500
96.2500  75.2500
95.5000  69.2500
94.5000  56.2500
93.2500  40.2500
90.7500  25.2500
87.5000  19.2400
73.2500  15.2500
57.0000  10.2500
39.0000  4.7500
23.5000  0.0000
13.0000  0.0000
6.7500  0.0000
2.9900  0.0000
0.0000  0.0000
0.0000  0.0000
0.0000  0.0000
0.0000  0.0000
0.0000  0.0000
0.0000  0.0000
0.0000  0.0000
0.0000  0.0000
0.0000  0.0000
0.0000  0.0000
0.0000  0.0000
0.0000  0.0000
0.0000  0.0000
0.0000  0.0000
0.0000  0.0000
0.0000  0.0000
0.0000  0.0000
0.0000  0.0000
0.0000  0.0000
0.0000  0.0000
0.0000  0.0000
0.0000  0.0000
0.0000  0.0000
0.0000  0.0000
0.0000  0.0000
0.0000  0.0000
0.0000  0.0000
0.0000  0.0000
1.4900  0.0000
2.9900  1.4900
5.5000  3.4900
8.2500  5.0000
11.7500  6.5000
15.2500  7.5000
18.2500  10.2500
21.5000  12.7500
24.5000  15.0000
26.2500  16.5000
27.2500  17.2500
28.0000  17.7500
28.0000  17.7500
27.5000  17.5000
26.2500  16.7500
25.0000  16.9900
23.5000  17.0000
21.7500  16.7500
20.2500  16.2500
18.7500  15.5000
17.5000  14.2500
16.5000  13.7500
16.0000  12.7500
16.0000  12.0000
16.2500  12.0000
17.5000  12.5000
19.2500  12.7500
21.5000  13.5000
24.2500  14.7500
27.5000  16.5000
31.2500  18.5000
35.2500  20.5000
39.5000  22.7500
44.2500  26.0000
48.5000  29.7500
52.7500  33.2500
56.7500  37.0000
60.7500  41.0000
64.2500  44.7500
67.2500  48.0000
70.2500  51.5000
72.7500  54.5000
74.5000  57.2500
76.2500  60.0000
77.5000  62.2500
77.7500  64.2500
78.2500  66.0000
78.2500  67.5000
77.7500  68.7500
77.2500  69.7500
75.7500  71.0000
74.7500  71.7500
73.2500  72.7500
71.5000  73.2500
69.7500  74.2500
67.7500  74.7500
66.0000  75.7400
64.0000  76.9900
62.2500  77.9900
60.5000  79.7400
59.5000  81.4900
58.5000  83.5000
57.5000  85.7500
57.5000  87.7500
58.0000  89.5000
58.0000  90.7500
59.2500  92.2500
60.2500  93.7500
76.0000  14.7500
76.0000  14.7500
76.0000  14.7500
76.0000  14.7500
76.0000  14.7500
76.0000  14.7500
76.0000  14.7500
76.0000  14.7500
76.0000  14.7500
76.0000  14.7500
76.0000  14.7500
76.0000  14.7500
76.0000  14.7500
76.0000  14.7500
76.0000  14.7500
76.0000  14.7500
76.0000  14.7500
76.0000  14.7500
76.0000  14.7500
76.0000  14.7500
76.0000  14.7500
76.0000  14.7500
76.0000  14.7500
76.0000  14.7500
76.0000  14.7500
76.0000  14.7500
76.0000  14.7500
76.0000  14.7500
76.0000  14.7500
76.0000  14.7500
76.0000  14.7500
76.0000  14.7500
76.0000  14.7500
76.0000  14.7500
76.0000  14.7500
76.0000  14.7500
76.0000  14.7500
76.0000  14.7500
76.0000  14.7500
76.0000  14.7500
76.0000  14.7500
76.0000  14.7500
76.0000  14.7500
76.0000  14.7500
76.0000  14.7500
76.0000  14.7500
76.0000  14.7500
76.0000  14.7500
76.0000  14.7500
76.0000  14.7500
76.0000  14.7500
76.0000  14.7500
76.0000  14.7500
76.0000  14.7500
76.0000  14.7500
76.0000  14.7500
76.0000  14.7500
76.0000  14.7500
76.0000  14.7500
76.0000  14.7500
76.0000  14.7500
76.0000  14.7500
76.0000  14.7500
76.0000  14.7500
76.0000  14.7500
76.0000  14.7500
76.0000  14.7500
76.0000  14.7500
76.0000  14.7500
76.0000  14.7500
76.0000  14.7500
76.0000  14.7500
76.0000  14.7500
76.0000  14.7500
76.0000  14.7500
76.0000  14.7500
76.0000  14.7500
76.0000  14.7500
76.0000  14.7500
76.0000  14.7500
76.0000  14.7500
76.0000  14.7500
76.0000  14.7500
76.0000  14.7500
76.0000  14.7500
76.0000  14.7500
76.0000  14.7500
76.0000  14.7500
76.0000  14.7500
76.0000  14.7500
76.0000  14.7500
76.0000  14.7500
76.0000  14.7500
76.0000  14.7500
76.0000  14.7500
76.0000  14.7500
76.0000  14.7500
76.0000  14.7500
76.0000  14.7500
76.0000  14.7500
76.0000  14.7500
76.0000  14.7500
76.0000  14.7500
76.0000  14.7500
76.0000  14.7500
76.0000  14.7500
76.0000  14.7500
76.0000  14.7500
76.0000  14.7500
76.0000  14.7500
76.0000  14.7500
76.0000  14.7500
76.0000  14.7500
76.0000  14.7500
76.0000  14.7500
76.0000  14.7500
76.0000  14.7500
76.0000  14.7500
76.0000  14.7500
76.0000  14.7500
76.0000  14.7500
76.0000  14.7500
76.0000  14.7500
76.0000  14.7500
76.0000  14.7500
76.0000  14.7500
76.0000  14.7500
76.0000  14.7500
76.0000  14.7500
76.0000  14.7500
76.0000  14.7500
76.0000  14.7500
76.0000  14.7500
76.0000  14.7500
76.0000  14.7500
76.0000  14.7500
76.0000  14.7500
76.0000  14.7500
76.0000  14.7500
76.0000  14.7500
76.0000  14.7500
76.0000  14.7500
76.0000  14.7500
76.0000  14.7500
