# Supplementary material for: Analysis of cause-effect inference by comparing regression errors
Source: PeerJ Comput Sci. 2019 Jan 21;5:e169. doi: 10.7717/peerj-cs.169 (PMC7924496; doi:10.7717/peerj-cs.169)
Supplement: Supplemental Information 2 — Contains artificial and real-world data sets. [file peerj-cs-05-169-s002.zip › CEP data/pair0047.txt]

7679	1
152	1
17232	2
28829	2
9188	1
18580	2
3885	2
280	1
16128	1
27366	2
13209	1
1228	2
12242	2
241	1
265	1
21118	2
259	1
16148	1
18742	2
11272	1
1793	2
12963	1
245	1
24104	1
9840	1
21180	2
1270	2
1889	2
8398	1
12053	1
192	1
14888	1
9964	1
11330	1
3419	2
13041	1
16432	1
592	2
11081	1
14771	1
669	2
2212	2
287	1
9706	1
14457	2
16712	1
3771	2
11883	2
15622	1
18765	1
22011	2
16537	2
1580	2
14936	2
63	1
141	1
12329	1
14011	1
158	1
15922	2
190	1
18186	2
12838	2
3540	2
11701	1
18079	2
75	1
26530	2
20494	2
25894	2
8428	1
2410	2
16831	1
47291	2
13955	2
195	1
16733	2
488	2
9841	2
24734	2
11467	1
2943	2
16411	1
18691	2
15883	1
13075	2
2196	2
15097	2
19781	2
10792	2
80	1
38559	2
12561	1
13573	1
16240	1
8550	1
2245	2
14934	1
11791	2
19284	2
1515	2
18665	2
2051	2
18823	2
14342	2
9062	1
193	1
1852	2
15234	1
19357	2
10406	2
7032	2
21914	2
28302	2
316	1
13996	1
14470	1
16410	1
5601	2
211	1
135	1
10932	2
2523	2
132	1
8906	1
12960	1
8926	2
166	1
910	2
16597	1
230	1
10281	1
13415	1
26863	2
12723	1
18931	2
13964	1
160	1
2673	2
76	1
22300	2
3575	2
10129	1
19399	1
27449	2
9062	1
16087	1
11940	1
163	1
186	1
11214	2
22895	2
16415	1
45591	2
23073	2
25039	2
2442	2
208	1
694	2
367	2
7538	1
11973	1
23183	2
2999	2
16413	2
202	1
122	1
15648	1
13812	1
3790	2
2403	2
254	1
17417	2
69	1
22941	1
16116	2
19083	1
16028	1
17425	1
18354	1
797	2
17463	2
28145	2
13864	1
15846	2
14609	1
198	1
19661	2
24397	2
18504	1
10528	1
234	1
22257	1
14398	1
11534	2
64	1
13798	1
734	2
323	1
10416	1
15399	1
16001	2
1857	2
20044	2
3488	2
249	1
10215	1
24417	2
22511	1
10254	2
22703	2
126	1
18777	2
45227	2
1036	1
18548	2
9215	2
17279	2
1866	2
1233	2
8913	2
94	1
12885	1
12662	1
124	1
20857	2
12733	1
12900	1
23878	2
166	1
15043	2
15511	1
10204	1
17315	2
13887	1
17906	2
232	1
31916	2
7475	1
11525	1
14703	1
1658	2
2579	2
2072	2
20638	2
2798	2
2421	2
101	1
19261	2
2205	2
11427	2
13226	2
79	1
11729	2
