# Supplementary material for: Analysis of cause-effect inference by comparing regression errors
Source: PeerJ Comput Sci. 2019 Jan 21;5:e169. doi: 10.7717/peerj-cs.169 (PMC7924496; doi:10.7717/peerj-cs.169)
Supplement: Supplemental Information 2 — Contains artificial and real-world data sets. [file peerj-cs-05-169-s002.zip › CEP data/pair0047_des.txt]

Information for pair0047:

Traffic

x: number of cars per 24h at different counting stations in Oberschwaben, Germany
y: categorical :
	1 	 -> Sundays + holidays
	2	 -> working days 

Data source:
http://www.b30-oberschwaben.de/html/tabelle.html

ground truth:
y --> x
