# Supplementary material for: Analysis of cause-effect inference by comparing regression errors
Source: PeerJ Comput Sci. 2019 Jan 21;5:e169. doi: 10.7717/peerj-cs.169 (PMC7924496; doi:10.7717/peerj-cs.169)
Supplement: Supplemental Information 2 — Contains artificial and real-world data sets. [file peerj-cs-05-169-s002.zip › CEP data/pair0048.txt]

25.2778  15.5667
25.0889  14.8611
24.9444  14.2222
24.7500  14.2167
24.5555  14.4944
24.3389  13.3611
24.0389  12.1111
23.7667  13.0389
23.7444  17.5389
24.0333  21.0611
24.7500  23.2055
25.0167  23.5000
25.3000  25.0389
25.6800  25.4889
26.3055  27.6833
24.7556  26.8333
26.1833  24.5889
25.5055  24.0389
25.8889  22.3055
25.5167  20.1222
25.5778  20.3278
25.6000  16.8055
25.5167  16.6000
25.3944  14.0111
25.1889  12.3000
24.9389  11.9667
24.6778  10.6278
24.3833  10.5055
24.0944  10.3611
23.8000  9.5000
23.5056  9.4889
23.2722  10.3833
22.8722  12.4556
22.4444  19.5333
22.4944  23.7389
23.4222  22.8500
23.8111  24.2222
24.3889  26.0722
25.0722  24.7389
25.9222  25.1278
25.2555  22.1389
25.1555  18.8000
25.2611  18.8500
25.3055  18.1889
25.2111  16.8333
25.1500  16.5889
25.0000  14.3778
24.8500  14.7167
24.6444  14.6167
24.3944  13.1111
24.1333  12.8055
23.8833  12.2556
23.6111  12.4889
23.3333  10.9111
23.0444  10.3333
22.8111  11.3944
22.9500  16.2111
23.3778  20.8167
22.2055  21.5167
23.0444  23.9111
23.8389  25.1778
24.5833  25.0667
25.2222  24.4778
25.7055  24.1889
26.5278  24.4722
26.5167  23.5667
26.6889  22.2667
26.8611  20.2778
26.3555  17.6889
25.8222  15.6111
25.1278  14.3167
24.5333  13.1667
23.8889  12.1667
23.2500  11.5722
22.6889  10.7555
22.1555  10.5944
21.4944  10.9111
21.2889  11.6167
20.9667  10.6944
20.6833  11.0833
20.6778  13.9556
20.8222  22.3500
22.0000  23.6444
22.2333  22.6611
22.4778  22.4167
23.4167  24.5055
23.7111  24.8778
24.6055  24.3278
25.4000  23.0044
25.6278  22.7167
25.7389  21.5333
25.6389  21.2555
25.4778  20.5333
25.4556  20.0833
25.3889  19.4944
25.3667  17.9000
25.2111  18.0055
25.1167  16.8278
25.0944  15.6444
24.9722  14.2167
24.7778  12.6222
24.5500  11.7333
24.2833  10.9167
24.0333  11.4222
24.0722  16.9833
24.3889  18.7889
24.6778  19.4944
24.9833  21.9055
25.2778  22.8000
25.6055  22.3378
25.1500  22.1389
25.2833  23.3222
25.6722  23.4722
25.4055  23.5000
25.5278  23.2222
25.4389  20.3278
25.5389  15.7000
25.2833  13.2944
24.9444  12.2111
24.5722  9.6889
24.1667  8.8944
23.7222  7.3944
23.1944  6.1667
22.6722  5.9611
22.1611  5.1611
21.6722  4.6833
21.1778  3.8889
20.7666  5.6000
20.7500  11.7333
21.0278  17.6222
21.4778  19.4278
22.1111  24.6167
22.6111  24.8833
23.2000  25.7444
23.7944  26.1944
24.3778  25.7333
24.9278  26.0056
24.0111  25.6500
24.5389  25.1833
25.1222  22.8722
25.0278  18.0944
24.9167  16.0333
24.7333  13.9667
24.4389  12.7222
24.1444  11.6222
23.8278  10.1111
23.4444  9.6000
23.1055  9.0056
22.6833  8.2500
22.2944  7.7944
22.9167  7.5667
22.4667  8.4333
22.7111  14.6889
23.1333  18.6500
23.3667  22.4778
23.8111  25.7000
24.3833  27.3889
24.9722  28.2833
25.5889  29.5000
26.2500  28.4500
26.7278  27.4611
26.7222  26.5667
26.9167  24.2222
26.5167  23.5555
26.7944  20.2278
26.8667  19.9944
26.8555  20.2833
26.7944  19.9167
