# Supplementary material for: Analysis of cause-effect inference by comparing regression errors
Source: PeerJ Comput Sci. 2019 Jan 21;5:e169. doi: 10.7717/peerj-cs.169 (PMC7924496; doi:10.7717/peerj-cs.169)
Supplement: Supplemental Information 2 — Contains artificial and real-world data sets. [file peerj-cs-05-169-s002.zip › CEP data/pair0048_des.txt]

Information for pairs0048:

x: Indoor temperature 

y: Outdoor temperature

source:
Hipel and Mcleod (1994): 
Time series modelling of water resources and environmental systems
www.stats.uwo.ca/faculty/mcleod/epubs/mhsets/readme-mhsets.html.

ground truth:
y-->x
