# Supplementary material for: Analysis of cause-effect inference by comparing regression errors
Source: PeerJ Comput Sci. 2019 Jan 21;5:e169. doi: 10.7717/peerj-cs.169 (PMC7924496; doi:10.7717/peerj-cs.169)
Supplement: Supplemental Information 2 — Contains artificial and real-world data sets. [file peerj-cs-05-169-s002.zip › CEP data/pair0050_des.txt]

Information for pairs0050:

Daily mean values of ozone and temperature of year 2009 in Chaumont, Switzerland

x: Ozone (microgram / cubic meter)

y: Temperature (degree celsius)

source:
Bundesamt fuer Umwelt (BAFU, Switzerland)
www.bafu.admin.ch/luft/luftbelastung/blick_zurueck/datenabfrage/index.html?lang=de

ground truth:
y-->x
