# Supplementary material for: Analysis of cause-effect inference by comparing regression errors
Source: PeerJ Comput Sci. 2019 Jan 21;5:e169. doi: 10.7717/peerj-cs.169 (PMC7924496; doi:10.7717/peerj-cs.169)
Supplement: Supplemental Information 2 — Contains artificial and real-world data sets. [file peerj-cs-05-169-s002.zip › CEP data/pair0052.txt]

-26796 -27344 -27328 -27314	-27296 -27277 -27253 -27234
-27209 -27184 -27156 -27128	-27102 -27069 -27044 -27014
-26984 -26959 -26928 -26903	-26881 -26856 -26831 -26809
-26794 -26777 -26761 -26744	-26734 -26724 -26716 -26706
-26699 -26694 -26691 -26689	-26684 -26678 -26678 -26678
-26678 -26678 -26677 -26677	-26674 -26674 -26669 -26669
-26664 -26666 -26662 -26656	-26653 -26646 -26644 -26641
-26636 -26631 -26627 -26619	-26616 -26606 -26601 -26594
-26586 -26581 -26578 -26569	-26564 -26559 -26556 -26552
-26546 -26544 -26544 -26544	-26544 -26546 -26549 -26553
-26564 -26569 -26581 -26591	-26606 -26624 -26639 -26656
-26678 -26702 -26721 -26746	-26766 -26791 -26814 -26841
-26866 -26889 -26916 -26936	-26959 -26981 -27001 -27019
-27039 -27053 -27071 -27084	-27099 -27111 -27121 -27131
-27139 -27149 -27159 -27164	-27171 -27181 -27191 -27203
-27211 -27219 -27231 -27244	-27252 -27264 -27277 -27289
-27299 -27314 -27326 -27336	-27346 -27356 -27361 -27371
-27374 -27382 -27384 -27384	-27381 -27377 -27371 -27361
-27353 -27466 -27414 -27356	-27296 -27234 -27161 -27089
-27009 -26919 -26831 -26736	-26636 -26531 -26428 -26328
-26228 -26131 -26044 -25964	-25896 -25841 -25801 -25777
-25766 -25772 -25791 -25824	-25866 -25921 -25978 -26044
-26109 -26176 -26239 -26299	-26356 -26403 -26449 -26489
-26526 -26553 -26578 -26603	-26621 -26641 -26656 -26671
-26681 -26694 -26701 -26709	-26714 -26716 -26716 -26714
-26711 -26706 -26699 -26691	-26684 -26674 -26664 -26656
-26644 -26636 -26626 -26616	-26609 -26599 -26596 -26584
-26581 -26576 -26569 -26569	-26571 -26574 -26584 -26591
-26609 -26628 -26653 -26687	-26726 -26766 -26814 -26866
-26919 -26974 -27034 -27091	-27149 -27206 -27259 -27306
-27356 -27399 -27434 -27459	-27481 -27496 -27503 -27503
-27501 -27484 -27464 -27439	-27409 -27369 -27331 -27291
-27249 -27211 -27171 -27139	-27114 -27091 -27078 -27069
-27078 -27091 -27109 -27139	-27171 -27214 -27261 -27306
-27356 -27409 -27453 -27503	-27541 -27578 -27609 -27634
-27649 -27656 -27656 -27651	-27636 -27614 -27586 -27551
-27509 -26869 -26811 -26761	-26719 -26678 -26641 -26599
-26551 -26484 -26403 -26299	-26169 -26016 -25844 -25657
-25466 -25274 -25096 -24944	-24821 -24734 -24696 -24704
-24756 -24851 -24981 -25149	-25332 -25524 -25719 -25903
-26071 -26209 -26319 -26394	-26441 -26453 -26449 -26424
-26391 -26353 -26321 -26296	-26286 -26286 -26303 -26339
-26381 -26428 -26476 -26521	-26559 -26591 -26611 -26624
-26628 -26624 -26614 -26603	-26596 -26587 -26578 -26577
-26584 -26589 -26601 -26619	-26637 -26653 -26674 -26694
-26706 -26728 -26746 -26771	-26796 -26824 -26864 -26906
-26959 -27021 -27091 -27169	-27256 -27346 -27446 -27541
-27641 -27734 -27824 -27902	-27966 -28016 -28053 -28066
-28069 -28053 -28021 -27971	-27914 -27846 -27771 -27686
-27599 -27509 -27414 -27319	-27221 -27121 -27021 -26916
-26819 -26724 -26636 -26561	-26502 -26456 -26434 -26432
-26449 -26478 -26528 -26594	-26661 -26736 -26814 -26889
-26959 -27024 -27084 -27134	-27177 -27214 -27239 -27256
-27261 -27256 -27239 -27206	-27164 -27111 -27056 -26994
-26928 -25751 -25659 -25596	-25576 -25596 -25646 -25722
-25799 -25861 -25891 -25876	-25807 -25686 -25519 -25319
-25104 -24896 -24711 -24576	-24494 -24476 -24524 -24631
-24799 -25011 -25257 -25519	-25791 -26049 -26291 -26491
-26649 -26749 -26786 -26766	-26689 -26569 -26419 -26256
-26094 -25956 -25851 -25789	-25774 -25803 -25871 -25971
-26086 -26201 -26314 -26406	-26477 -26521 -26539 -26534
-26509 -26481 -26452 -26421	-26406 -26401 -26411 -26434
-26461 -26494 -26527 -26553	-26577 -26589 -26596 -26603
-26609 -26614 -26628 -26651	-26681 -26726 -26778 -26846
-26926 -27014 -27114 -27224	-27339 -27459 -27584 -27706
-27824 -27934 -28036 -28119	-28181 -28221 -28236 -28224
-28177 -28109 -28011 -27891	-27759 -27624 -27486 -27361
-27246 -27153 -27077 -27016	-26959 -26906 -26846 -26782
-26696 -26596 -26499 -26401	-26316 -26253 -26224 -26231
-26274 -26346 -26434 -26534	-26621 -26694 -26739 -26761
-26753 -26728 -26696 -26659	-26631 -26609 -26596 -26589
-26576 -26553 -26519 -26462	-26374 -26266 -26141 -26003
-25871 -24899 -24692 -24546	-24466 -24459 -24521 -24634
-24771 -24906 -25009 -25056	-25044 -24971 -24851 -24711
-24579 -24476 -24429 -24444	-24529 -24671 -24854 -25067
-25279 -25494 -25684 -25856	-26011 -26153 -26281 -26391
-26486 -26553 -26591 -26591	-26553 -26486 -26403 -26311
-26234 -26178 -26159 -26176	-26224 -26302 -26391 -26478
-26549 -26589 -26599 -26561	-26486 -26371 -26231 -26074
-25924 -25799 -25711 -25674	-25687 -25756 -25866 -26001
-26149 -26289 -26403 -26489	-26536 -26544 -26516 -26478
-26434 -26399 -26384 -26389	-26419 -26471 -26534 -26606
-26689 -26774 -26864 -26964	-27066 -27169 -27269 -27356
-27431 -27491 -27536 -27566	-27574 -27566 -27536 -27486
-27406 -27302 -27174 -27027	-26871 -26721 -26586 -26478
-26402 -26369 -26374 -26401	-26451 -26489 -26509 -26491
-26424 -26303 -26141 -25952	-25764 -25609 -25509 -25496
-25569 -25726 -25944 -26189	-26424 -26626 -26761 -26834
-26841 -26809 -26759 -26709	-26674 -26653 -26653 -26644
-26619 -26566 -26469 -26326	-26141 -25919 -25671 -25404
-25144 -24652 -24454 -24276	-24152 -24074 -24059 -24094
-24169 -24256 -24337 -24394	-24419 -24419 -24401 -24386
-24389 -24426 -24504 -24626	-24786 -24976 -25169 -25349
-25496 -25607 -25671 -25709	-25739 -25774 -25828 -25903
-25996 -26099 -26199 -26284	-26351 -26396 -26434 -26466
-26506 -26556 -26616 -26691	-26761 -26819 -26853 -26864
-26841 -26799 -26716 -26609	-26459 -26266 -26049 -25821
-25616 -25471 -25401 -25429	-25549 -25746 -25994 -26264
-26527 -26764 -26951 -27069	-27111 -27076 -26984 -26859
-26741 -26659 -26628 -26656	-26734 -26831 -26928 -27006
-27066 -27119 -27169 -27236	-27314 -27399 -27478 -27541
-27576 -27589 -27577 -27549	-27501 -27434 -27346 -27228
-27084 -26919 -26731 -26536	-26346 -26181 -26046 -25951
-25899 -25896 -25924 -25977	-26027 -26066 -26074 -26044
-25971 -25853 -25686 -25481	-25251 -25026 -24836 -24724
-24729 -24856 -25099 -25434	-25802 -26149 -26431 -26628
-26744 -26791 -26803 -26806	-26811 -26821 -26811 -26764
-26669 -26511 -26311 -26074	-25821 -25571 -25326 -25096
-24869 -24536 -24399 -24239	-24079 -23942 -23846 -23796
-23794 -23814 -23856 -23904	-23954 -24009 -24059 -24109
-24151 -24199 -24256 -24339	-24451 -24591 -24749 -24894
-25011 -25086 -25132 -25171	-25232 -25334 -25481 -25651
-25824 -25977 -26096 -26194	-26264 -26311 -26346 -26361
-26374 -26403 -26461 -26546	-26646 -26734 -26789 -26816
-26816 -26814 -26814 -26802	-26764 -26691 -26584 -26469
-26378 -26353 -26412 -26546	-26728 -26916 -27066 -27153
-27181 -27166 -27114 -27028	-26916 -26761 -26574 -26376
-26216 -26149 -26199 -26356	-26591 -26834 -27036 -27169
-27231 -27251 -27253 -27271	-27299 -27321 -27321 -27278
-27203 -27112 -27021 -26953	-26916 -26899 -26896 -26891
-26881 -26861 -26819 -26759	-26669 -26559 -26441 -26344
-26278 -26249 -26246 -26239	-26199 -26114 -25978 -25836
-25716 -25651 -25636 -25644	-25639 -25579 -25444 -25257
-25057 -24914 -24892 -25021	-25291 -25661 -26061 -26416
-26681 -26846 -26903 -26881	-26794 -26644 -26449 -26216
-25964 -25703 -25456 -25239	-25057 -24921 -24814 -24726
-24644 -24274 -24189 -24076	-23971 -23921 -23941 -24046
-24204 -24379 -24549 -24669	-24726 -24714 -24629 -24489
-24327 -24186 -24107 -24104	-24176 -24301 -24446 -24571
-24649 -24669 -24659 -24664	-24741 -24917 -25179 -25479
-25759 -25984 -26166 -26324	-26478 -26611 -26681 -26656
-26551 -26436 -26391 -26461	-26616 -26794 -26916 -26956
-26936 -26896 -26878 -26866	-26844 -26806 -26776 -26786
-26866 -27014 -27194 -27374	-27514 -27577 -27536 -27374
-27116 -26811 -26509 -26256	-26069 -25926 -25824 -25756
-25749 -25831 -26014 -26262	-26528 -26746 -26877 -26911
-26889 -26851 -26831 -26844	-26881 -26909 -26889 -26809
-26671 -26503 -26346 -26228	-26161 -26149 -26191 -26296
-26464 -26689 -26936 -27156	-27286 -27303 -27214 -27069
-26936 -26853 -26828 -26814	-26734 -26544 -26244 -25891
-25586 -25404 -25379 -25484	-25639 -25749 -25728 -25544
-25219 -24851 -24574 -24529	-24774 -25264 -25887 -26489
-26939 -27176 -27199 -27024	-26694 -26261 -25786 -25334
-24971 -24714 -24554 -24461	-24401 -24361 -24342 -24331
-24319 -24049 -23961 -23856	-23809 -23876 -24069 -24356
-24686 -25014 -25289 -25486	-25569 -25514 -25339 -25086
-24846 -24686 -24634 -24659	-24709 -24751 -24766 -24774
-24784 -24786 -24784 -24791	-24849 -24994 -25226 -25499
-25749 -25946 -26116 -26319	-26581 -26853 -27019 -26978
-26744 -26436 -26241 -26261	-26469 -26706 -26827 -26806
-26728 -26701 -26746 -26791	-26759 -26674 -26639 -26749
-26996 -27251 -27399 -27399	-27321 -27266 -27264 -27246
-27149 -26931 -26639 -26341	-26103 -25959 -25909 -25971
-26128 -26352 -26569 -26694	-26671 -26496 -26219 -25921
-25676 -25509 -25429 -25414	-25446 -25514 -25599 -25676
-25739 -25784 -25839 -25911	-25996 -26078 -26139 -26199
-26303 -26478 -26721 -26981	-27203 -27341 -27374 -27336
-27269 -27227 -27228 -27234	-27169 -26976 -26653 -26264
-25927 -25709 -25629 -25636	-25666 -25654 -25556 -25326
-24946 -24499 -24164 -24139	-24531 -25241 -26009 -26549
-26714 -26528 -26139 -25687	-25239 -24821 -24454 -24184
-24039 -24017 -24056 -24086	-24076 -24046 -24041 -24059
-24079 -23839 -23721 -23667	-23751 -23971 -24231 -24434
-24549 -24617 -24696 -24814	-24934 -24994 -24971 -24894
-24836 -24839 -24907 -24971	-24959 -24851 -24699 -24606
-24619 -24709 -24806 -24864	-24914 -25009 -25182 -25409
-25629 -25809 -25949 -26109	-26328 -26581 -26784 -26819
-26669 -26434 -26303 -26394	-26671 -26931 -27002 -26884
-26766 -26826 -27053 -27219	-27131 -26841 -26636 -26751
-27141 -27511 -27589 -27353	-27049 -26909 -26986 -27131
-27166 -27021 -26766 -26503	-26291 -26136 -26046 -26051
-26166 -26331 -26436 -26369	-26069 -25596 -25082 -24661
-24419 -24329 -24312 -24301	-24292 -24306 -24381 -24489
-24589 -24669 -24769 -24929	-25139 -25349 -25484 -25539
-25567 -25634 -25777 -25989	-26266 -26591 -26924 -27194
-27352 -27381 -27341 -27284	-27206 -27077 -26876 -26666
-26552 -26569 -26664 -26706	-26619 -26434 -26196 -25896
-25464 -24901 -24399 -24256	-24649 -25421 -26126 -26346
-25953 -25186 -24429 -23931	-23714 -23651 -23639 -23659
-23726 -23829 -23899 -23896	-23846 -23819 -23849 -23907
-23919 -23646 -23676 -23894	-24292 -24709 -24924 -24841
-24557 -24284 -24194 -24319	-24556 -24789 -24931 -24956
-24879 -24761 -24639 -24546	-24451 -24349 -24267 -24249
-24301 -24369 -24421 -24481	-24616 -24879 -25216 -25546
-25807 -25984 -26119 -26244	-26371 -26524 -26694 -26861
-26961 -26944 -26828 -26739	-26759 -26856 -26891 -26799
-26703 -26786 -27039 -27216	-27052 -26624 -26294 -26374
-26803 -27201 -27256 -27006	-26739 -26651 -26681 -26614
-26364 -26053 -25864 -25881	-26016 -26131 -26156 -26111
-26049 -25978 -25861 -25639	-25299 -24884 -24494 -24254
-24217 -24336 -24484 -24539	-24496 -24459 -24499 -24592
-24634 -24574 -24464 -24404	-24434 -24476 -24444 -24351
-24301 -24386 -24619 -24949	-25344 -25821 -26356 -26844
-27144 -27203 -27111 -27021	-27024 -27081 -27091 -27034
-26989 -27053 -27186 -27246	-27141 -26941 -26781 -26671
-26426 -25891 -25176 -24661	-24671 -25124 -25576 -25584
-25076 -24379 -23881 -23742	-23807 -23864 -23809 -23701
-23619 -23566 -23501 -23421	-23381 -23431 -23556 -23667
-23689 -23607 -23724 -24032	-24467 -24824 -24907 -24669
-24301 -24084 -24151 -24424	-24721 -24929 -25016 -24959
-24757 -24457 -24174 -24016	-23976 -24001 -24064 -24146
-24234 -24276 -24284 -24379	-24661 -25096 -25506 -25739
-25774 -25719 -25711 -25819	-26011 -26236 -26471 -26734
-26989 -27109 -26936 -26524	-26114 -25936 -25974 -26061
-26089 -26159 -26346 -26569	-26634 -26503 -26356 -26366
-26471 -26466 -26261 -25994	-25853 -25849 -25814 -25607
-25276 -25001 -24911 -24989	-25132 -25242 -25284 -25259
-25166 -25014 -24811 -24606	-24424 -24276 -24167 -24124
-24189 -24334 -24439 -24381	-24176 -23961 -23906 -24021
-24171 -24236 -24239 -24284	-24404 -24484 -24386 -24131
-23896 -23851 -24001 -24251	-24549 -24919 -25401 -25949
-26439 -26746 -26856 -26856	-26881 -26994 -27116 -27149
-27089 -27036 -27051 -27061	-26966 -26816 -26766 -26859
-26894 -26596 -25927 -25191	-24759 -24709 -24791 -24709
-24416 -24119 -24009 -24064	-24104 -23994 -23791 -23606
-23494 -23411 -23309 -23206	-23179 -23264 -23417 -23539
-23587 -23594 -23529 -23561	-23721 -23936 -24061 -24034
-23954 -23996 -24221 -24496	-24636 -24601 -24471 -24312
-24134 -23964 -23899 -23982	-24117 -24201 -24237 -24299
-24379 -24404 -24374 -24421	-24649 -25009 -25346 -25569
-25644 -25571 -25394 -25264	-25301 -25484 -25659 -25791
-25924 -26049 -26059 -25919	-25777 -25781 -25927 -26039
-26026 -25971 -26031 -26249	-26531 -26724 -26734 -26544
-26186 -25789 -25476 -25304	-25189 -25021 -24821 -24711
-24726 -24767 -24699 -24506	-24319 -24226 -24226 -24249
-24236 -24161 -24042 -23919	-23856 -23861 -23901 -23939
-23986 -24041 -24051 -23961	-23766 -23561 -23456 -23476
-23542 -23579 -23601 -23739	-24039 -24374 -24519 -24382
-24117 -23919 -23849 -23879	-23982 -24182 -24509 -24971
-25554 -26166 -26624 -26794	-26746 -26726 -26846 -26996
-27016 -26919 -26836 -26806	-26764 -26666 -26609 -26652
-26716 -26603 -26211 -25641	-25129 -24814 -24669 -24561
-24427 -24304 -24226 -24157	-24039 -23879 -23739 -23657
-23604 -23516 -23374 -23226	-23151 -23211 -23384 -23561
-23636 -23644 -23529 -23504	-23591 -23734 -23869 -23967
-24029 -24126 -24291 -24424	-24404 -24234 -24041 -23911
-23851 -23874 -23999 -24194	-24354 -24424 -24474 -24586
-24714 -24716 -24621 -24604	-24769 -25046 -25311 -25564
-25762 -25747 -25464 -25141	-25041 -25149 -25284 -25376
-25454 -25464 -25381 -25354	-25567 -25944 -26201 -26211
-26089 -25977 -25939 -26009	-26224 -26486 -26559 -26278
-25799 -25467 -25466 -25571	-25421 -24957 -24501 -24386
-24531 -24599 -24411 -24129	-23996 -24026 -24076 -24042
-23976 -23926 -23884 -23821	-23769 -23771 -23809 -23829
-23809 -23781 -23751 -23729	-23739 -23769 -23784 -23757
-23701 -23616 -23491 -23421	-23554 -23874 -24176 -24284
-24234 -24154 -24086 -24006	-23959 -24026 -24186 -24394
-24696 -25164 -25684 -26006	-26074 -26101 -26271 -26474
-26499 -26349 -26201 -26171	-26207 -26241 -26259 -26269
-26261 -26219 -26111 -25881	-25526 -25141 -24836 -24624
-24476 -24346 -24234 -24134	-24026 -23911 -23792 -23664
-23526 -23399 -23284 -23159	-23082 -23139 -23361 -23611
-23711 -23536 -23516 -23632	-23776 -23841 -23871 -23957
-24096 -24244 -24364 -24396	-24289 -24106 -23969 -23916
-23921 -23984 -24099 -24221	-24314 -24416 -24576 -24794
-24982 -25026 -24926 -24849	-24919 -25082 -25219 -25306
-25307 -25171 -25049 -25224	-25614 -25784 -25609 -25516
-25761 -25937 -25671 -25314	-25371 -25703 -25809 -25641
-25574 -25694 -25746 -25679	-25732 -26001 -26219 -26096
-25746 -25542 -25644 -25766	-25536 -25001 -24552 -24417
-24421 -24286 -24029 -23864	-23876 -23942 -23929 -23854
-23821 -23836 -23826 -23784	-23756 -23776 -23794 -23771
-23739 -23726 -23704 -23654	-23636 -23654 -23654 -23609
-23586 -23594 -23511 -23334	-23259 -23461 -23842 -24209
-24491 -24686 -24727 -24549	-24279 -24139 -24191 -24299
-24354 -24459 -24717 -25032	-25239 -25349 -25464 -25551
-25524 -25424 -25386 -25441	-25554 -25689 -25803 -25791
-25641 -25516 -25524 -25551	-25424 -25121 -24781 -24494
-24261 -24082 -23969 -23896	-23814 -23704 -23582 -23444
-23319 -23241 -23206 -23142	-23054 -23059 -23241 -23476
-23579 -23469 -23484 -23601	-23786 -23891 -23906 -23939
-24021 -24144 -24314 -24429	-24379 -24219 -24094 -24004
-23909 -23856 -23882 -23956	-24106 -24357 -24619 -24824
-24996 -25106 -25049 -24881	-24824 -24949 -25196 -25494
-25671 -25586 -25491 -25852	-26478 -26541 -25874 -25341
-25536 -25914 -25844 -25664	-25891 -26186 -25974 -25511
-25426 -25689 -25819 -25696	-25651 -25809 -25949 -25849
-25569 -25374 -25374 -25391	-25201 -24874 -24636 -24536
-24429 -24241 -24094 -24036	-23999 -23929 -23879 -23884
-23914 -23901 -23844 -23786	-23761 -23761 -23736 -23679
-23649 -23674 -23699 -23667	-23617 -23614 -23599 -23534
-23496 -23536 -23524 -23359	-23179 -23169 -23394 -23799
-24242 -24561 -24674 -24589	-24371 -24179 -24194 -24349
-24404 -24324 -24354 -24601	-24879 -24984 -24979 -24969
-24957 -24931 -24957 -25051	-25189 -25361 -25481 -25384
-25079 -24834 -24826 -24942	-24951 -24794 -24539 -24246
-23936 -23674 -23521 -23459	-23406 -23349 -23309 -23264
-23179 -23089 -23029 -22979	-22921 -22921 -23044 -23259
-23424 -23546 -23799 -24046	-24299 -24389 -24229 -23946
-23726 -23717 -23976 -24276	-24339 -24194 -24067 -23984
-23864 -23739 -23624 -23514	-23561 -23876 -24267 -24549
-24764 -24931 -24966 -24984	-25174 -25416 -25484 -25519
-25659 -25614 -25231 -25011	-25261 -25501 -25381 -25306
-25581 -25782 -25651 -25634	-26036 -26374 -26206 -25814
-25644 -25611 -25532 -25511	-25649 -25777 -25726 -25464
-25084 -24782 -24714 -24767	-24726 -24599 -24521 -24471
-24359 -24224 -24139 -24074	-23979 -23896 -23866 -23839
-23754 -23659 -23629 -23634	-23611 -23567 -23554 -23567
-23566 -23546 -23531 -23514	-23496 -23509 -23524 -23477
-23424 -23424 -23426 -23386	-23269 -23066 -22959 -23194
-23649 -23936 -24067 -24296	-24481 -24376 -24181 -24211
-24329 -24301 -24276 -24451	-24676 -24734 -24686 -24684
-24696 -24664 -24684 -24834	-25039 -25206 -25284 -25176
-24899 -24642 -24541 -24536	-24509 -24369 -24099 -23751
-23411 -23161 -23069 -23099	-23142 -23142 -23126 -23099
-23024 -22939 -22894 -22861	-22852 -22871 -22906 -23007
-23244 -23574 -23846 -23932	-23959 -23881 -23664 -23471
-23474 -23684 -23964 -24071	-23894 -23649 -23529 -23474
-23446 -23529 -23579 -23434	-23294 -23464 -23871 -24224
-24426 -24546 -24636 -24779	-25076 -25317 -25199 -24964
-25109 -25396 -25219 -24744	-24539 -24589 -24634 -24757
-24991 -25089 -25001 -24996	-25169 -25382 -25584 -25751
-25684 -25299 -25004 -25171	-25546 -25696 -25586 -25281
-24796 -24381 -24281 -24334	-24261 -24131 -24126 -24166
-24151 -24104 -24049 -23969	-23894 -23829 -23749 -23641
-23557 -23531 -23534 -23521	-23469 -23421 -23417 -23444
-23426 -23379 -23371 -23379	-23359 -23349 -23359 -23351
-23339 -23316 -23246 -23211	-23199 -23001 -22769 -22994
-23571 -23871 -23924 -24246	-24709 -24746 -24444 -24269
-24294 -24341 -24399 -24496	-24561 -24539 -24484 -24474
-24474 -24484 -24604 -24796	-24854 -24776 -24736 -24704
-24551 -24286 -24011 -23814	-23729 -23642 -23401 -23096
-22904 -22844 -22879 -22974	-23024 -22996 -22969 -22939
-22854 -22796 -22796 -22761	-22731 -22811 -22909 -22976
-23196 -23614 -23382 -23034	-22842 -22851 -22909 -23026
-23339 -23739 -23889 -23626	-23319 -23354 -23532 -23507
-23456 -23689 -23996 -23954	-23566 -23309 -23514 -23906
-24082 -24171 -24411 -24549	-24507 -24689 -25121 -25461
-25751 -25907 -25599 -25044	-24694 -24429 -24146 -24081
-24154 -24146 -24176 -24351	-24531 -24716 -25042 -25371
-25361 -25036 -24946 -25274	-25494 -25289 -24976 -24701
-24342 -24064 -24064 -24079	-23904 -23739 -23751 -23801
-23826 -23844 -23836 -23791	-23729 -23636 -23516 -23426
-23411 -23404 -23331 -23254	-23236 -23234 -23196 -23146
-23096 -23061 -23071 -23106	-23129 -23189 -23254 -23251
-23244 -23257 -23176 -23071	-23044 -22904 -22681 -22882
-23486 -23832 -23799 -23889	-24234 -24557 -24701 -24546
-24171 -24007 -24199 -24401	-24444 -24444 -24431 -24404
-24414 -24494 -24604 -24611	-24376 -24049 -23899 -23826
-23621 -23324 -23039 -22829	-22782 -22801 -22694 -22549
-22539 -22629 -22726 -22836	-22871 -22841 -22859 -22841
-22711 -22636 -22701 -22714	-22654 -22789 -23142 -23449
-23614 -23026 -22689 -22549	-22601 -22741 -22821 -22791
-22859 -23119 -23234 -23069	-23169 -23794 -24334 -24356
-24196 -24206 -24339 -24317	-23779 -22984 -22851 -23481
-23867 -23761 -23836 -24024	-24096 -24671 -25629 -25819
-25091 -24221 -23631 -23549	-23846 -23946 -24024 -24556
-24967 -24659 -24159 -24071	-24301 -24551 -24656 -24641
-24531 -24411 -24536 -24894	-24921 -24449 -24031 -23959
-23946 -23851 -23754 -23619	-23434 -23326 -23324 -23369
-23467 -23556 -23569 -23531	-23471 -23386 -23296 -23232
-23151 -23059 -22976 -22916	-22879 -22826 -22771 -22759
-22774 -22774 -22791 -22836	-22894 -22976 -23064 -23066
-23039 -23064 -23049 -22944	-22889 -22817 -22657 -22694
-23089 -23521 -23711 -23684	-23707 -24096 -24634 -24586
-23927 -23561 -23792 -24039	-24086 -24139 -24176 -24192
-24299 -24404 -24331 -24096	-23759 -23446 -23219 -22946
-22596 -22381 -22316 -22261	-22256 -22329 -22351 -22359
-22454 -22564 -22654 -22732	-22744 -22696 -22671 -22634
-22559 -22557 -22686 -22751	-22669 -22661 -22961 -23329
-23351 -22392 -22476 -22774	-22859 -22714 -22609 -22569
-22554 -22634 -22659 -22636	-23001 -23664 -23982 -23934
-23857 -23666 -23599 -23999	-24174 -23479 -22876 -23321
-23919 -23726 -23417 -23559	-23976 -24899 -26027 -26127
-25184 -24301 -24126 -24789	-25596 -25539 -25149 -25394
-25679 -25264 -24617 -24232	-24154 -24232 -24201 -24081
-24054 -24021 -24042 -24232	-24234 -23874 -23646 -23844
-24054 -23864 -23434 -23117	-22984 -22906 -22854 -22919
-23096 -23217 -23239 -23251	-23226 -23139 -23074 -23029
-22934 -22826 -22746 -22651	-22549 -22476 -22441 -22444
-22457 -22474 -22534 -22639	-22717 -22764 -22851 -22934
-22939 -22901 -22869 -22786	-22704 -22686 -22641 -22554
-22639 -23019 -23384 -23434	-23426 -23754 -24117 -23954
-23451 -23264 -23401 -23504	-23596 -23774 -23904 -24001
-24134 -24129 -23882 -23496	-23111 -22784 -22532 -22306
-22136 -22121 -22179 -22186	-22169 -22191 -22231 -22301
-22417 -22524 -22586 -22579	-22514 -22471 -22441 -22404
-22424 -22496 -22569 -22644	-22606 -22429 -22389 -22546
-22549 -22574 -22779 -22936	-22811 -22541 -22399 -22411
-22454 -22521 -22531 -22481	-22624 -22821 -22757 -22807
-23069 -22979 -22816 -23339	-24146 -24192 -23466 -23061
-23331 -23517 -23636 -24151	-24514 -24541 -24944 -25769
-26516 -26744 -26464 -26394	-26674 -26599 -26296 -26172
-25902 -25401 -24919 -24409	-24014 -23912 -23866 -23846
-23954 -23959 -23866 -23876	-23821 -23631 -23554 -23649
-23624 -23281 -22857 -22657	-22629 -22589 -22559 -22619
-22721 -22784 -22821 -22866	-22864 -22809 -22754 -22704
-22642 -22559 -22444 -22339	-22289 -22282 -22271 -22259
-22287 -22349 -22414 -22481	-22571 -22631 -22689 -22754
-22744 -22686 -22674 -22674	-22599 -22559 -22574 -22501
-22451 -22596 -22671 -22526	-22661 -23179 -23389 -23139
-23017 -23136 -23192 -23239	-23461 -23701 -23841 -23914
-23811 -23489 -23132 -22807	-22501 -22276 -22136 -22076
-22104 -22141 -22146 -22139	-22131 -22119 -22149 -22217
-22276 -22334 -22401 -22384	-22296 -22276 -22294 -22286
-22319 -22374 -22432 -22519	-22501 -22314 -22201 -22309
-22451 -22532 -22594 -22516	-22471 -22524 -22484 -22319
-22256 -22449 -22691 -22676	-22559 -22511 -22511 -22739
-23036 -22971 -22774 -22774	-23092 -23704 -23796 -23131
-22746 -22824 -23141 -23949	-24359 -23621 -22974 -23611
-25169 -26446 -26699 -26284	-25916 -25939 -26303 -26514
-26286 -25703 -24799 -23959	-23709 -23761 -23641 -23621
-23799 -23782 -23594 -23431	-23256 -23144 -23099 -22944
-22696 -22486 -22389 -22401	-22401 -22366 -22354 -22349
-22382 -22461 -22526 -22521	-22489 -22496 -22489 -22421
-22366 -22311 -22219 -22141	-22099 -22057 -22054 -22101
-22159 -22234 -22311 -22381	-22476 -22567 -22599 -22611
-22606 -22561 -22526 -22516	-22474 -22436 -22454 -22449
-22411 -22464 -22401 -22089	-22054 -22499 -22754 -22671
-22814 -23139 -23264 -23349	-23509 -23551 -23524 -23459
-23126 -22614 -22274 -22124	-22074 -22094 -22069 -21996
-21969 -21957 -21951 -21981	-22007 -22016 -22056 -22111
-22144 -22161 -22196 -22214	-22201 -22182 -22182 -22214
-22236 -22261 -22374 -22439	-22332 -22281 -22391 -22454
-22446 -22094 -22229 -22259	-22269 -22434 -22586 -22564
-22501 -22569 -22719 -22699	-22606 -22701 -22854 -22986
-23066 -22946 -22824 -22626	-22351 -22754 -23426 -23332
-23011 -22926 -22866 -23101	-23339 -23046 -22609 -22514
-22986 -24092 -25421 -26236	-26244 -25937 -25579 -25264
-25429 -25381 -24289 -23414	-23642 -23864 -23571 -23521
-23804 -23779 -23444 -23096	-22796 -22629 -22517 -22354
-22239 -22201 -22209 -22221	-22196 -22179 -22159 -22131
-22156 -22196 -22219 -22211	-22196 -22194 -22157 -22099
-22051 -22004 -21946 -21924	-21904 -21886 -21936 -21994
-21996 -22019 -22129 -22241	-22296 -22326 -22357 -22391
-22419 -22417 -22381 -22367	-22367 -22354 -22359 -22369
-22296 -22259 -22336 -22224	-21944 -22017 -22336 -22436
-22494 -22766 -22976 -22979	-22901 -22834 -22781 -22636
-22319 -21999 -21876 -21886	-21934 -21951 -21889 -21829
-21844 -21866 -21889 -21914	-21921 -21949 -21954 -21934
-21974 -22034 -22046 -22064	-22129 -22159 -22146 -22182
-22214 -22224 -22336 -22369	-22242 -22242 -22336 -22226
-22056 -22141 -22309 -22531	-22474 -22376 -22506 -22644
-22654 -22611 -22652 -22714	-22721 -22814 -22761 -22596
-22764 -22894 -22684 -22489	-22267 -22129 -22314 -22494
-22589 -22731 -22789 -22679	-22456 -22417 -22536 -22399
-22129 -22214 -22854 -23726	-24244 -24317 -23859 -23309
-23799 -24344 -23629 -23129	-23674 -24031 -23811 -23601
-23599 -23459 -23067 -22674	-22424 -22286 -22169 -22096
-22076 -22012 -21944 -21909	-21876 -21916 -21967 -22009
-22029 -21961 -21921 -21959	-21979 -21946 -21901 -21874
-21841 -21784 -21759 -21744	-21754 -21801 -21834 -21849
-21882 -21926 -21981 -22044	-22071 -22092 -22131 -22164
-22196 -22236 -22256 -22266	-22269 -22251 -22219 -22234
-22219 -22126 -22186 -22236	-21977 -21886 -22207 -22399
-22366 -22356 -22321 -22189	-22029 -21984 -22034 -21971
-21799 -21734 -21796 -21884	-21919 -21844 -21736 -21729
-21774 -21782 -21789 -21809	-21819 -21864 -21884 -21876
-21906 -21951 -22014 -22057	-22074 -22101 -22109 -22109
-22126 -22154 -22214 -22226	-22204 -22199 -22139 -22099
-22124 -22229 -22352 -22694	-22709 -22541 -22559 -22601
-22644 -22674 -22751 -22901	-22857 -22744 -22519 -22026
-22014 -22386 -22221 -21994	-22126 -22017 -21816 -21951
-22034 -21921 -21919 -21934	-21821 -21816 -21919 -21966
-22087 -22129 -22009 -21984	-22014 -22231 -22461 -22434
-22811 -23211 -22824 -22584	-22976 -23429 -23556 -23242
-22919 -22731 -22429 -22151	-22024 -21966 -21896 -21829
-21779 -21699 -21689 -21689	-21651 -21709 -21779 -21789
-21764 -21709 -21716 -21721	-21686 -21674 -21654 -21657
-21654 -21626 -21629 -21621	-21646 -21711 -21714 -21731
-21782 -21789 -21799 -21851	-21901 -21939 -21996 -22061
-22149 -22199 -22186 -22176	-22169 -22192 -22156 -22086
-22094 -22049 -22026 -22111	-22042 -21906 -21906 -22149
-22482 -22339 -21834 -21701	-21799 -21709 -21671 -21714
-21676 -21686 -21744 -21754	-21744 -21732 -21719 -21711
-21692 -21684 -21699 -21736	-21776 -21791 -21804 -21854
-21891 -21886 -21949 -22026	-22016 -22001 -22029 -22031
-22034 -22061 -22044 -22011	-22121 -22236 -22206 -22246
-22314 -22099 -22276 -22531	-22611 -22569 -22596 -22634
-22739 -22724 -22604 -22701	-22626 -22384 -22329 -21979
-21586 -21742 -21809 -21596	-21751 -21942 -21861 -21924
-21931 -21751 -21667 -21669	-21684 -21686 -21709 -21761
-21909 -22159 -22219 -22056	-21764 -21716 -22089 -22249
-22242 -22294 -22099 -21916	-21964 -22189 -22314 -22121
-22026 -22004 -21846 -21784	-21746 -21654 -21601 -21567
-21549 -21516 -21532 -21554	-21536 -21571 -21582 -21554
-21526 -21507 -21544 -21529	-21504 -21519 -21486 -21499
-21549 -21549 -21552 -21566	-21611 -21649 -21666 -21726
-21742 -21734 -21794 -21867	-21879 -21911 -21989 -22029
-22089 -22131 -22134 -22164	-22156 -22149 -22106 -21996
-21971 -21926 -21861 -21899	-21976 -21911 -21646 -21786
-22494 -22621 -21921 -21557	-21699 -21671 -21586 -21654
-21661 -21679 -21701 -21654	-21626 -21631 -21631 -21629
-21639 -21667 -21666 -21681	-21717 -21754 -21782 -21799
-21861 -21929 -21951 -21974	-22019 -22014 -21976 -21992
-22024 -22019 -21954 -21949	-22101 -22214 -22219 -22182
-22099 -22181 -22306 -22346	-22439 -22394 -22259 -22171
-22229 -22266 -22177 -22234	-22176 -21829 -21749 -21824
-21614 -21479 -21607 -21486	-21419 -21659 -21734 -21682
-21599 -21599 -21719 -21766	-21761 -21611 -21599 -21671
-21534 -21671 -21826 -21694	-21584 -21581 -21744 -21757
-21626 -21707 -21741 -21679	-21701 -21711 -21634 -21571
-21634 -21601 -21504 -21551	-21549 -21484 -21466 -21469
-21471 -21454 -21451 -21469	-21466 -21446 -21399 -21384
-21404 -21399 -21416 -21424	-21449 -21479 -21464 -21506
-21539 -21549 -21574 -21586	-21611 -21596 -21594 -21654
-21694 -21751 -21834 -21876	-21889 -21936 -22021 -22011
-22001 -22056 -22074 -22084	-22032 -21969 -21921 -21874
-21864 -21821 -21769 -21716	-21736 -21811 -21651 -21582
-22079 -22674 -22466 -21694	-21374 -21451 -21461 -21489
-21524 -21584 -21586 -21566	-21657 -21667 -21601 -21599
-21624 -21636 -21642 -21654	-21641 -21676 -21771 -21791
-21809 -21901 -21946 -21939	-21986 -21996 -21939 -21951
-22021 -22036 -21944 -21926	-22054 -22064 -22051 -22071
-22036 -22021 -22129 -22089	-22182 -22104 -21894 -21701
-21544 -21644 -21891 -21969	-21849 -21564 -21181 -21261
-21492 -21301 -21411 -21626	-21519 -21514 -21496 -21524
-21549 -21531 -21604 -21629	-21741 -21714 -21669 -21632
-21341 -21489 -21719 -21584	-21599 -21569 -21459 -21309
-21186 -21376 -21491 -21496	-21614 -21601 -21551 -21559
-21509 -21501 -21536 -21471	-21414 -21396 -21371 -21381
-21379 -21366 -21376 -21374	-21367 -21369 -21354 -21324
-21314 -21342 -21379 -21404	-21421 -21429 -21457 -21501
-21509 -21536 -21569 -21556	-21554 -21564 -21589 -21626
-21664 -21729 -21759 -21821	-21886 -21884 -21889 -21874
-21874 -21914 -21901 -21856	-21817 -21826 -21811 -21771
-21749 -21676 -21639 -21579	-21531 -21549 -21499 -21394
-21404 -21946 -22361 -21849	-21532 -21704 -21651 -21532
-21457 -21486 -21511 -21459	-21556 -21601 -21571 -21604
-21617 -21616 -21631 -21659	-21664 -21664 -21691 -21724
-21751 -21764 -21816 -21871	-21869 -21879 -21911 -21931
-21951 -21994 -21881 -21694	-21761 -21819 -21764 -21754
-21794 -21706 -21766 -21684	-21706 -21644 -21534 -21454
-21244 -21254 -21669 -21834	-21624 -21364 -20801 -20807
-21479 -21354 -21261 -21621	-21594 -21479 -21331 -21374
-21524 -21539 -21639 -21594	-21621 -21671 -21659 -21609
-21316 -21319 -21431 -21374	-21471 -21461 -21396 -21274
-21144 -21239 -21179 -21129	-21334 -21391 -21381 -21361
-21242 -21364 -21464 -21307	-21289 -21326 -21296 -21341
-21336 -21321 -21321 -21301	-21299 -21289 -21301 -21309
-21304 -21334 -21351 -21381	-21421 -21432 -21439 -21471
-21524 -21544 -21551 -21549	-21531 -21519 -21529 -21564
-21624 -21684 -21709 -21754	-21799 -21794 -21782 -21759
-21746 -21742 -21736 -21726	-21674 -21676 -21679 -21674
-21686 -21619 -21551 -21509	-21511 -21446 -21342 -21346
-21169 -21212 -21536 -21484	-21574 -21796 -21826 -21824
-21511 -21389 -21542 -21489	-21469 -21454 -21439 -21504
-21526 -21571 -21586 -21551	-21576 -21637 -21609 -21594
-21676 -21699 -21709 -21761	-21756 -21742 -21771 -21819
-21809 -21801 -21676 -21336	-21304 -21549 -21591 -21539
-21554 -21446 -21374 -21339	-21392 -21394 -21274 -21159
-21019 -20954 -21186 -21424	-21316 -21054 -20594 -20832
-21792 -21614 -21171 -21426	-21474 -21517 -21484 -21426
-21457 -21379 -21486 -21546	-21549 -21551 -21539 -21551
-21396 -21367 -21401 -21361	-21374 -21354 -21404 -21386
-21341 -21359 -21161 -21054	-21311 -21469 -21401 -21336
-21282 -21326 -21354 -21279	-21284 -21289 -21294 -21301
-21242 -21246 -21244 -21249	-21284 -21254 -21259 -21282
-21286 -21309 -21314 -21336	-21376 -21394 -21381 -21396
-21464 -21464 -21471 -21507	-21506 -21506 -21494 -21504
-21554 -21592 -21641 -21674	-21674 -21694 -21679 -21641
-21659 -21669 -21651 -21639	-21609 -21617 -21624 -21616
-21609 -21554 -21529 -21486	-21486 -21476 -21351 -21321
-21277 -21241 -21271 -21204	-21259 -21294 -21486 -21774
-21514 -21326 -21394 -21379	-21532 -21586 -21551 -21589
-21529 -21501 -21539 -21561	-21506 -21504 -21542 -21519
-21546 -21611 -21629 -21641	-21654 -21644 -21604 -21646
-21676 -21634 -21524 -21161	-20974 -21234 -21424 -21507
-21529 -21021 -21014 -21084	-21149 -21239 -21234 -21039
-20839 -20819 -20854 -20944	-20961 -20816 -20684 -21239
-22201 -21961 -21359 -21509	-21542 -21506 -21464 -21389
-21461 -21456 -21457 -21491	-21546 -21539 -21504 -21421
-21214 -21221 -21361 -21401	-21384 -21351 -21392 -21421
-21409 -21386 -21356 -21317	-21386 -21496 -21384 -21316
-21367 -21331 -21414 -21511	-21359 -21231 -21286 -21271
-21211 -21224 -21207 -21196	-21201 -21206 -21261 -21282
-21256 -21249 -21276 -21326	-21349 -21376 -21386 -21376
-21406 -21431 -21449 -21454	-21449 -21479 -21484 -21481
-21489 -21489 -21536 -21584	-21594 -21591 -21576 -21564
-21571 -21594 -21576 -21567	-21606 -21626 -21604 -21569
-21542 -21509 -21509 -21511	-21471 -21492 -21441 -21321
-21296 -21346 -21361 -21359	-21404 -21346 -21359 -21549
-21614 -21544 -21311 -21281	-21509 -21481 -21486 -21616
-21604 -21484 -21386 -21444	-21469 -21417 -21459 -21492
-21471 -21486 -21517 -21516	-21509 -21514 -21504 -21489
-21496 -21496 -21446 -21189	-20941 -21019 -21067 -21086
-21129 -20971 -20979 -20999	-20986 -21094 -21186 -21046
-20851 -21019 -21169 -21042	-20849 -20604 -20639 -21311
-22151 -22034 -21464 -21424	-21457 -21424 -21414 -21351
-21371 -21451 -21499 -21492	-21484 -21401 -21379 -21371
-21266 -21292 -21357 -21359	-21354 -21342 -21341 -21371
-21321 -21219 -21369 -21532	-21536 -21527 -21379 -21367
-21459 -21354 -21424 -21574	-21401 -21269 -21304 -21267
-21249 -21206 -21186 -21236	-21211 -21181 -21176 -21184
-21211 -21214 -21236 -21261	-21267 -21281 -21294 -21307
-21336 -21374 -21392 -21414	-21434 -21436 -21449 -21467
-21471 -21486 -21504 -21501	-21509 -21499 -21529 -21567
-21531 -21539 -21564 -21579	-21616 -21569 -21526 -21519
-21544 -21554 -21511 -21551	-21534 -21471 -21454 -21407
-21376 -21331 -21351 -21436	-21514 -21531 -21401 -21394
-21596 -21611 -21561 -21839	-21757 -21249 -21254 -21559
-21724 -21696 -21474 -21361	-21384 -21392 -21386 -21409
-21416 -21374 -21366 -21396	-21389 -21374 -21399 -21371
-21336 -21329 -21276 -21171	-21089 -21184 -21161 -21014
-21009 -21219 -21194 -21169	-21199 -21371 -21404 -21289
-21164 -21306 -21539 -21469	-21289 -21011 -20882 -21231
-21639 -21564 -21264 -21217	-21296 -21357 -21409 -21434
-21392 -21369 -21399 -21417	-21431 -21371 -21314 -21299
-21314 -21386 -21401 -21374	-21336 -21326 -21299 -21326
-21366 -21269 -21294 -21454	-21526 -21421 -21377 -21586
-21614 -21364 -21304 -21394	-21336 -21267 -21262 -21234
-21244 -21199 -21166 -21204	-21206 -21214 -21171 -21154
-21164 -21179 -21239 -21231	-21226 -21246 -21261 -21309
-21339 -21359 -21371 -21391	-21426 -21434 -21469 -21492
-21479 -21511 -21556 -21576	-21574 -21559 -21564 -21584
-21589 -21594 -21569 -21551	-21571 -21559 -21574 -21559
-21529 -21554 -21529 -21539	-21526 -21464 -21444 -21464
-21519 -21491 -21492 -21474	-21414 -21424 -21342 -21329
-21376 -21371 -21769 -22309	-22019 -21436 -21534 -21816
-21876 -21794 -21694 -21654	-21486 -21356 -21329 -21336
-21346 -21326 -21336 -21339	-21349 -21336 -21324 -21321
-21299 -21254 -21189 -21191	-21182 -21309 -21396 -21269
-21254 -21236 -21266 -21259	-21246 -21576 -21749 -21661
-21534 -21474 -21564 -21626	-21746 -21616 -21299 -21417
-21451 -21156 -21156 -21339	-21416 -21421 -21334 -21304
-21332 -21307 -21284 -21284	-21309 -21324 -21296 -21229
-21221 -21256 -21286 -21296	-21276 -21299 -21274 -21267
-21351 -21381 -21336 -21346	-21429 -21399 -21571 -21809
-21586 -21342 -21296 -21299	-21256 -21196 -21229 -21214
-21192 -21217 -21219 -21206	-21204 -21209 -21196 -21199
-21149 -21124 -21191 -21196	-21241 -21289 -21311 -21356
-21364 -21396 -21437 -21417	-21406 -21424 -21464 -21484
-21494 -21494 -21526 -21567	-21541 -21549 -21571 -21589
-21621 -21596 -21559 -21546	-21569 -21586 -21604 -21614
-21592 -21601 -21611 -21587	-21557 -21574 -21581 -21574
-21604 -21554 -21496 -21461	-21476 -21459 -21399 -21444
-21409 -21571 -21964 -22019	-21751 -21584 -21701 -21811
-21806 -21669 -21614 -21786	-21651 -21379 -21299 -21301
-21284 -21276 -21329 -21276	-21246 -21274 -21289 -21304
-21286 -21284 -21269 -21276	-21199 -21192 -21276 -21231
-21257 -21161 -21171 -21182	-21082 -21401 -21719 -21636
-21509 -21492 -21521 -21576	-21886 -21886 -21542 -21746
-21689 -21126 -21184 -21444	-21426 -21429 -21389 -21309
-21264 -21209 -21199 -21244	-21276 -21284 -21277 -21244
-21261 -21289 -21306 -21309	-21282 -21284 -21244 -21192
-21166 -21294 -21421 -21336	-21316 -21436 -21684 -21719
-21474 -21509 -21466 -21296	-21276 -21266 -21331 -21282
-21171 -21151 -21106 -21131	-21194 -21196 -21169 -21161
-21164 -21149 -21156 -21189	-21236 -21276 -21306 -21351
-21374 -21391 -21421 -21419	-21404 -21431 -21474 -21499
-21517 -21494 -21499 -21529	-21484 -21474 -21491 -21511
-21559 -21554 -21566 -21569	-21596 -21634 -21596 -21609
-21646 -21649 -21656 -21637	-21614 -21634 -21619 -21617
-21614 -21556 -21506 -21482	-21544 -21504 -21489 -21539
-21492 -21936 -22161 -21732	-21619 -21626 -21604 -21579
-21592 -21684 -21617 -21659	-21646 -21486 -21384 -21306
-21299 -21269 -21284 -21267	-21229 -21231 -21274 -21317
-21304 -21346 -21317 -21282	-21261 -21226 -21261 -21214
-21209 -21199 -21154 -21179	-21116 -21274 -21582 -21582
-21444 -21456 -21507 -21576	-21994 -22134 -21846 -21949
-21746 -21231 -21339 -21496	-21399 -21339 -21314 -21304
-21269 -21241 -21234 -21259	-21294 -21284 -21256 -21192
-21164 -21184 -21221 -21234	-21239 -21254 -21232 -21194
-21094 -21186 -21407 -21354	-21251 -21274 -21381 -21359
-21371 -21611 -21459 -21199	-21234 -21282 -21371 -21469
-21559 -21554 -21331 -21132	-21049 -21134 -21211 -21124
-21109 -21124 -21119 -21164	-21176 -21209 -21264 -21309
-21354 -21361 -21354 -21344	-21334 -21341 -21389 -21431
-21426 -21419 -21444 -21492	-21496 -21469 -21432 -21444
-21511 -21542 -21539 -21509	-21519 -21551 -21536 -21531
-21544 -21581 -21584 -21564	-21586 -21594 -21582 -21576
-21536 -21504 -21521 -21499	-21531 -21514 -21551 -21589
-21544 -22039 -22084 -21569	-21641 -21561 -21527 -21651
-21511 -21599 -21614 -21589	-21586 -21549 -21552 -21429
-21407 -21381 -21292 -21264	-21264 -21261 -21276 -21319
-21321 -21357 -21319 -21294	-21326 -21299 -21319 -21259
-21219 -21211 -21159 -21171	-21149 -21159 -21436 -21684
-21619 -21542 -21586 -21619	-21867 -22026 -21976 -21984
-21614 -21286 -21384 -21356	-21316 -21309 -21244 -21246
-21242 -21276 -21294 -21286	-21287 -21254 -21254 -21231
-21209 -21214 -21226 -21231	-21244 -21276 -21261 -21217
-21164 -21191 -21329 -21436	-21414 -21286 -21254 -21216
-21214 -21334 -21239 -21131	-21189 -21196 -21239 -21364
-21579 -21744 -21774 -21632	-21286 -21124 -21164 -21119
-21092 -21084 -21076 -21094	-21099 -21151 -21192 -21207
-21207 -21189 -21201 -21216	-21264 -21284 -21296 -21344
-21364 -21379 -21374 -21379	-21414 -21406 -21394 -21399
-21426 -21436 -21432 -21454	-21464 -21442 -21474 -21504
-21492 -21524 -21514 -21519	-21554 -21559 -21571 -21561
-21536 -21499 -21486 -21464	-21489 -21471 -21474 -21564
-21596 -22079 -22142 -21546	-21619 -21609 -21466 -21624
-21569 -21579 -21584 -21636	-21661 -21599 -21664 -21586
-21549 -21581 -21499 -21354	-21259 -21292 -21301 -21324
-21326 -21316 -21331 -21342	-21349 -21304 -21321 -21292
-21229 -21264 -21244 -21226	-21201 -21142 -21241 -21594
-21761 -21742 -21771 -21721	-21744 -21876 -22031 -22014
-21526 -21204 -21267 -21206	-21141 -21139 -21176 -21249
-21256 -21282 -21296 -21311	-21316 -21269 -21244 -21192
-21157 -21169 -21199 -21219	-21224 -21261 -21279 -21279
-21314 -21304 -21266 -21349	-21376 -21271 -21229 -21169
-21094 -21129 -21154 -21201	-21219 -21204 -21191 -21174
-21207 -21289 -21511 -21711	-21546 -21219 -21089 -21121
-21144 -21134 -21124 -21079	-21096 -21146 -21136 -21162
-21134 -21082 -21114 -21146	-21234 -21271 -21249 -21286
-21317 -21316 -21304 -21339	-21384 -21384 -21386 -21371
-21359 -21354 -21371 -21416	-21449 -21449 -21474 -21479
-21489 -21529 -21524 -21564	-21559 -21559 -21584 -21546
-21579 -21546 -21524 -21519	-21489 -21461 -21436 -21529
-21477 -21974 -22574 -21926	-21507 -21732 -21631 -21509
-21546 -21657 -21656 -21701	-21754 -21664 -21681 -21651
-21644 -21734 -21746 -21544	-21312 -21316 -21321 -21332
-21364 -21344 -21386 -21396	-21409 -21406 -21364 -21361
-21319 -21396 -21401 -21329	-21316 -21284 -21299 -21686
-21969 -21921 -21889 -21889	-21957 -22016 -22017 -21914
-21519 -21194 -21186 -21201	-21154 -21107 -21144 -21229
-21271 -21296 -21291 -21276	-21274 -21292 -21294 -21232
-21169 -21164 -21186 -21204	-21224 -21261 -21306 -21329
-21339 -21326 -21267 -21241	-21216 -21174 -21161 -21119
-21139 -21182 -21209 -21239	-21154 -21159 -21231 -21204
-21184 -21196 -21206 -21246	-21284 -21214 -21111 -21134
-21159 -21186 -21174 -21084	-21066 -21079 -21076 -21107
-21081 -21051 -21076 -21119	-21186 -21201 -21192 -21219
-21251 -21244 -21219 -21259	-21284 -21294 -21311 -21314
-21309 -21301 -21361 -21396	-21421 -21471 -21464 -21454
-21509 -21544 -21539 -21571	-21571 -21621 -21659 -21601
-21606 -21539 -21539 -21546	-21509 -21559 -21504 -21577
-21449 -21732 -22751 -22479	-21544 -21529 -21674 -21679
-21634 -21614 -21694 -21751	-21699 -21629 -21686 -21719
-21716 -21696 -21592 -21424	-21279 -21334 -21369 -21376
-21411 -21401 -21449 -21442	-21441 -21469 -21409 -21429
-21431 -21504 -21499 -21444	-21461 -21376 -21446 -21919
-22109 -21949 -21904 -21959	-22026 -21974 -21891 -21861
-21721 -21414 -21089 -21036	-21221 -21289 -21236 -21246
-21286 -21274 -21294 -21317	-21304 -21329 -21346 -21331
-21276 -21216 -21194 -21206	-21271 -21314 -21336 -21361
-21344 -21336 -21307 -21239	-21182 -21149 -21132 -21099
-21119 -21086 -21074 -21124	-21066 -21142 -21299 -21199
-21059 -21144 -21249 -21139	-21082 -21134 -21124 -21144
-21192 -21226 -21224 -21174	-21139 -21116 -21136 -21126
-21086 -21086 -21054 -21084	-21139 -21136 -21156 -21164
-21201 -21226 -21199 -21224	-21219 -21216 -21229 -21254
-21266 -21251 -21332 -21371	-21399 -21456 -21461 -21496
-21516 -21534 -21551 -21584	-21644 -21679 -21686 -21669
-21679 -21634 -21631 -21621	-21596 -21689 -21594 -21651
-21616 -21486 -22246 -22854	-22576 -22079 -21604 -21576
-21714 -21666 -21719 -21759	-21607 -21579 -21757 -21831
-21846 -21709 -21394 -21274	-21316 -21394 -21436 -21419
-21434 -21431 -21466 -21504	-21496 -21507 -21504 -21519
-21504 -21649 -21636 -21641	-21699 -21551 -21564 -21889
-21961 -21889 -21899 -21896	-21874 -21809 -21801 -21781
-21694 -21449 -21071 -21154	-21546 -21507 -21256 -21264
-21349 -21334 -21349 -21386	-21367 -21359 -21349 -21359
-21324 -21261 -21266 -21294	-21361 -21374 -21366 -21414
-21444 -21436 -21376 -21304	-21246 -21189 -21176 -21151
-21101 -21024 -21041 -21216	-21281 -21296 -21376 -21301
-21049 -20996 -21196 -21211	-21106 -21114 -21144 -21167
-21182 -21194 -21184 -21194	-21204 -21151 -21139 -21119
-21114 -21156 -21106 -21104	-21104 -21089 -21132 -21121
-21157 -21159 -21136 -21186	-21194 -21209 -21206 -21226
-21254 -21259 -21309 -21317	-21369 -21419 -21434 -21479
-21461 -21514 -21536 -21554	-21656 -21666 -21694 -21696
-21674 -21679 -21671 -21717	-21729 -21792 -21799 -21796
-21799 -21582 -21721 -22454	-23149 -23096 -22196 -21514
-21536 -21654 -21636 -21651	-21629 -21689 -21844 -21859
-21881 -21734 -21361 -21309	-21401 -21411 -21454 -21436
-21459 -21499 -21511 -21564	-21586 -21571 -21574 -21584
-21596 -21691 -21711 -21736	-21799 -21786 -21761 -21811
-21829 -21836 -21829 -21834	-21879 -21921 -21859 -21594
-21446 -21309 -21119 -21509	-21901 -21579 -21274 -21336
-21407 -21434 -21454 -21449	-21439 -21436 -21429 -21456
-21449 -21426 -21444 -21446	-21449 -21424 -21409 -21429
-21432 -21434 -21404 -21361	-21299 -21231 -21214 -21154
-21084 -21071 -21201 -21489	-21567 -21376 -21286 -21329
-21249 -21174 -21321 -21401	-21299 -21246 -21256 -21244
-21214 -21234 -21234 -21219	-21236 -21207 -21174 -21151
-21154 -21176 -21164 -21174	-21159 -21144 -21156 -21136
-21149 -21136 -21134 -21144	-21124 -21176 -21196 -21206
-21229 -21239 -21276 -21274	-21311 -21344 -21364 -21401
-21394 -21456 -21446 -21462	-21554 -21564 -21676 -21679
-21646 -21711 -21674 -21769	-21801 -21779 -21886 -21821
-21846 -21921 -21776 -21771	-22174 -22924 -23117 -22279
-21582 -21499 -21486 -21554	-21634 -21704 -21846 -21892
-21889 -21664 -21317 -21321	-21401 -21404 -21466 -21444
-21461 -21521 -21551 -21569	-21579 -21586 -21594 -21614
-21649 -21661 -21739 -21776	-21809 -21924 -21932 -21934
-21974 -21871 -21771 -21796	-21841 -21971 -21904 -21511
-21371 -21266 -21201 -21749	-21964 -21444 -21301 -21449
-21449 -21489 -21511 -21494	-21524 -21519 -21496 -21506
-21501 -21496 -21506 -21519	-21531 -21524 -21534 -21546
-21536 -21544 -21539 -21474	-21384 -21336 -21259 -21167
-21221 -21284 -21334 -21476	-21482 -21371 -21334 -21276
-21167 -21171 -21366 -21534	-21529 -21429 -21376 -21409
-21406 -21401 -21421 -21396	-21354 -21314 -21279 -21244
-21221 -21204 -21196 -21206	-21214 -21229 -21211 -21186
-21181 -21161 -21186 -21182	-21151 -21204 -21214 -21244
-21271 -21234 -21246 -21224	-21219 -21236 -21256 -21291
-21304 -21369 -21399 -21456	-21507 -21471 -21554 -21549
-21571 -21686 -21626 -21711	-21759 -21741 -21861 -21834
-21904 -21989 -21966 -21892	-21616 -22249 -23357 -22834
-21664 -21389 -21484 -21584	-21592 -21617 -21869 -22046
-21956 -21596 -21307 -21329	-21354 -21374 -21409 -21391
-21429 -21449 -21509 -21564	-21559 -21609 -21621 -21649
-21676 -21719 -21756 -21767	-21782 -21899 -21884 -21959
-22079 -21839 -21661 -21714	-21682 -21749 -21692 -21384
-21332 -21234 -21201 -21731	-21849 -21394 -21371 -21521
-21501 -21546 -21556 -21541	-21579 -21589 -21599 -21619
-21626 -21639 -21656 -21659	-21664 -21671 -21691 -21732
-21766 -21779 -21782 -21724	-21634 -21519 -21229 -21106
-21476 -21729 -21631 -21534	-21459 -21489 -21532 -21351
-21126 -21086 -21226 -21484	-21684 -21636 -21494 -21539
-21611 -21574 -21606 -21639	-21542 -21432 -21374 -21301
-21244 -21226 -21239 -21251	-21251 -21281 -21299 -21309
-21294 -21249 -21264 -21261	-21261 -21292 -21279 -21289
-21282 -21239 -21246 -21229	-21236 -21251 -21234 -21232
-21241 -21301 -21344 -21389	-21436 -21449 -21486 -21484
-21511 -21574 -21579 -21657	-21684 -21761 -21844 -21854
-21999 -21936 -21976 -22139	-21776 -22296 -23369 -22661
-21459 -21389 -21569 -21646	-21724 -21801 -21956 -21996
-21831 -21526 -21371 -21376	-21319 -21324 -21304 -21296
-21389 -21376 -21429 -21521	-21524 -21596 -21619 -21651
-21729 -21811 -21829 -21796	-21796 -21864 -21801 -21894
-22046 -21734 -21394 -21529	-21796 -21876 -21614 -21311
-21329 -21261 -21176 -21446	-21549 -21431 -21507 -21566
-21561 -21621 -21646 -21679	-21714 -21717 -21721 -21714
-21691 -21699 -21721 -21719	-21719 -21781 -21829 -21859
-21892 -21894 -21919 -21884	-21781 -21566 -21061 -20854
-21406 -21884 -21894 -21866	-21864 -21881 -21821 -21561
-21324 -21249 -21356 -21592	-21814 -21829 -21631 -21539
-21641 -21696 -21721 -21744	-21654 -21576 -21554 -21486
-21399 -21329 -21314 -21314	-21307 -21342 -21386 -21389
-21369 -21354 -21386 -21414	-21434 -21436 -21411 -21379
-21336 -21329 -21354 -21351	-21369 -21376 -21364 -21367
-21321 -21291 -21289 -21291	-21366 -21426 -21436 -21474
-21519 -21521 -21599 -21671	-21686 -21811 -21846 -21839
-21999 -21999 -22051 -22001	-21832 -22846 -23664 -22409
-21274 -21404 -21532 -21654	-21936 -22019 -21846 -21659
-21629 -21561 -21509 -21491	-21389 -21371 -21326 -21269
-21346 -21369 -21419 -21512	-21529 -21614 -21679 -21714
-21789 -21829 -21886 -21896	-21876 -21929 -21957 -22046
-22161 -21869 -21399 -21479	-21961 -22021 -21557 -21264
-21321 -21336 -21349 -21436	-21471 -21534 -21612 -21607
-21661 -21714 -21744 -21801	-21829 -21839 -21851 -21829
-21799 -21776 -21786 -21794	-21809 -21871 -21914 -21951
-21984 -21976 -21994 -21956	-21841 -21644 -21174 -20942
-21412 -21861 -21919 -21956	-22031 -22109 -22089 -21829
-21486 -21326 -21371 -21429	-21526 -21761 -21809 -21666
-21669 -21736 -21736 -21734	-21711 -21686 -21656 -21619
-21584 -21529 -21476 -21439	-21406 -21436 -21504 -21514
-21506 -21496 -21499 -21534	-21559 -21542 -21506 -21492
-21489 -21494 -21499 -21504	-21536 -21541 -21571 -21619
-21574 -21494 -21419 -21341	-21349 -21392 -21406 -21474
-21521 -21531 -21584 -21644	-21736 -21861 -21889 -21957
-22026 -22014 -22156 -22011	-21991 -23064 -23379 -22021
-21266 -21389 -21376 -21612	-21989 -21999 -21736 -21569
-21679 -21709 -21624 -21599	-21494 -21441 -21439 -21374
-21411 -21454 -21474 -21539	-21571 -21614 -21679 -21746
-21801 -21826 -21874 -21931	-21941 -21982 -22046 -22071
-22116 -22099 -21939 -21901	-22009 -21779 -21366 -21292
-21369 -21364 -21439 -21511	-21526 -21614 -21659 -21661
-21736 -21799 -21854 -21916	-21942 -21979 -22014 -22007
-21986 -21949 -21909 -21894	-21889 -21919 -21951 -22021
-22081 -22067 -22051 -22004	-21904 -21754 -21439 -21309
-21666 -21984 -21994 -21969	-21969 -22009 -22104 -22046
-21801 -21564 -21424 -21309	-21376 -21721 -21886 -21769
-21744 -21799 -21796 -21814	-21839 -21839 -21814 -21771
-21759 -21754 -21721 -21676	-21629 -21609 -21607 -21621
-21657 -21674 -21664 -21669	-21684 -21684 -21682 -21681
-21674 -21646 -21624 -21641	-21659 -21656 -21674 -21714
-21729 -21724 -21664 -21559	-21489 -21469 -21484 -21501
-21529 -21604 -21634 -21661	-21829 -21907 -21896 -22056
-22096 -22034 -22149 -21999	-22049 -22759 -22679 -21761
-21469 -21421 -21289 -21561	-21789 -21766 -21749 -21749
-21831 -21834 -21744 -21714	-21594 -21491 -21519 -21511
-21531 -21574 -21564 -21606	-21691 -21711 -21711 -21761
-21814 -21956 -21984 -22064	-22126 -22126 -22089 -21996
-21966 -22131 -22234 -22099	-21849 -21526 -21326 -21399
-21461 -21434 -21491 -21554	-21599 -21699 -21764 -21809
-21882 -21926 -22001 -22067	-22084 -22129 -22179 -22179
-22184 -22166 -22119 -22079	-22059 -22046 -22049 -22089
-22139 -22141 -22116 -22074	-22004 -21892 -21696 -21654
-21919 -22142 -22176 -22201	-22189 -22139 -22166 -22201
-22099 -21826 -21536 -21439	-21584 -21746 -21701 -21649
-21789 -21914 -21919 -21909	-21881 -21879 -21901 -21874
-21851 -21882 -21881 -21859	-21846 -21824 -21776 -21754
-21761 -21786 -21816 -21826	-21824 -21834 -21844 -21849
-21851 -21836 -21824 -21814	-21784 -21782 -21784 -21761
-21774 -21814 -21826 -21836	-21796 -21696 -21636 -21584
-21559 -21636 -21667 -21699	-21901 -22039 -22086 -22206
-22209 -22187 -22177 -21906	-22024 -22661 -22542 -21876
-21617 -21404 -21314 -21601	-21681 -21644 -21801 -21889
-21909 -21929 -21891 -21842	-21674 -21509 -21521 -21569
-21614 -21696 -21739 -21786	-21881 -21957 -21954 -21921
-21929 -22139 -22136 -22184	-22274 -22299 -22254 -22156
-22064 -22054 -21989 -21786	-21602 -21519 -21491 -21519
-21541 -21571 -21636 -21684	-21732 -21824 -21904 -21996
-22076 -22106 -22154 -22211	-22244 -22284 -22321 -22334
-22367 -22389 -22374 -22342	-22299 -22246 -22189 -22171
-22196 -22211 -22204 -22157	-22104 -22029 -21914 -21896
-22059 -22214 -22274 -22311	-22316 -22279 -22211 -22132
-22017 -21782 -21484 -21367	-21492 -21601 -21607 -21699
-21892 -22016 -22081 -22126	-22094 -22056 -22034 -21961
-21926 -21976 -22001 -21984	-21981 -21974 -21959 -21951
-21926 -21911 -21936 -21957	-21969 -21974 -21951 -21949
-21986 -22011 -22026 -22041	-22034 -22051 -22049 -21991
-21964 -21964 -21959 -22007	-22026 -21961 -21906 -21849
-21759 -21744 -21774 -21836	-21979 -22126 -22282 -22376
-22319 -22319 -22221 -21856	-21974 -22539 -22439 -21904
-21682 -21489 -21417 -21664	-21781 -21801 -21959 -22039
-22034 -22034 -22004 -21954	-21821 -21639 -21599 -21689
-21792 -21886 -21974 -22019	-22034 -22089 -22151 -22136
-22119 -22281 -22301 -22331	-22384 -22399 -22379 -22342
-22259 -22139 -22017 -21901	-21819 -21734 -21654 -21636
-21676 -21721 -21754 -21766	-21829 -21951 -22071 -22176
-22244 -22269 -22301 -22341	-22364 -22376 -22379 -22382
-22414 -22459 -22486 -22506	-22499 -22457 -22394 -22344
-22316 -22304 -22301 -22292	-22259 -22221 -22189 -22204
-22274 -22359 -22409 -22419	-22409 -22394 -22331 -22216
-22132 -22039 -21844 -21629	-21567 -21649 -21756 -21856
-21942 -22034 -22161 -22239	-22234 -22226 -22207 -22109
-22029 -22044 -22089 -22111	-22117 -22091 -22071 -22067
-22054 -22056 -22079 -22079	-22099 -22126 -22109 -22111
-22164 -22201 -22232 -22277	-22294 -22291 -22279 -22254
-22239 -22226 -22181 -22176	-22216 -22242 -22251 -22211
-22109 -22019 -21984 -22011	-22066 -22161 -22342 -22474
-22486 -22506 -22314 -21896	-21911 -22254 -22126 -21809
-21819 -21794 -21674 -21746	-21844 -21886 -21992 -22074
-22091 -22101 -22096 -22101	-22079 -21982 -21919 -21994
-22109 -22151 -22192 -22242	-22221 -22191 -22234 -22269
-22261 -22441 -22489 -22539	-22564 -22541 -22507 -22499
-22464 -22389 -22336 -22314	-22214 -22016 -21849 -21794
-21809 -21851 -21914 -21956	-21984 -22059 -22176 -22274
-22326 -22346 -22342 -22336	-22357 -22399 -22436 -22474
-22524 -22571 -22609 -22646	-22667 -22649 -22586 -22511
-22441 -22411 -22426 -22441	-22434 -22426 -22449 -22471
-22469 -22471 -22499 -22532	-22552 -22567 -22569 -22524
-22461 -22396 -22294 -22166	-22084 -22059 -22054 -22051
-22084 -22167 -22242 -22251	-22257 -22286 -22281 -22209
-22156 -22177 -22226 -22271	-22296 -22289 -22271 -22231
-22194 -22204 -22224 -22196	-22182 -22206 -22214 -22232
-22284 -22334 -22396 -22459	-22482 -22476 -22504 -22519
-22494 -22454 -22406 -22367	-22376 -22424 -22474 -22514
-22526 -22464 -22332 -22234	-22234 -22304 -22411 -22509
-22609 -22669 -22467 -22139	-22184 -22391 -22199 -21879
-21889 -21991 -21984 -21959	-21921 -21919 -22039 -22136
-22169 -22232 -22296 -22304	-22319 -22336 -22336 -22371
-22426 -22409 -22381 -22429	-22449 -22407 -22406 -22434
-22431 -22761 -22769 -22806	-22841 -22839 -22796 -22757
-22729 -22699 -22681 -22686	-22641 -22519 -22384 -22269
-22159 -22114 -22161 -22219	-22229 -22259 -22319 -22369
-22382 -22369 -22357 -22382	-22454 -22529 -22564 -22589
-22639 -22686 -22732 -22786	-22836 -22859 -22826 -22749
-22661 -22591 -22564 -22559	-22559 -22552 -22554 -22557
-22549 -22539 -22554 -22594	-22634 -22674 -22717 -22739
-22707 -22629 -22579 -22589	-22589 -22516 -22417 -22356
-22342 -22317 -22299 -22346	-22434 -22454 -22369 -22307
-22346 -22429 -22489 -22511	-22504 -22476 -22444 -22386
-22324 -22309 -22334 -22351	-22367 -22384 -22384 -22381
-22409 -22446 -22499 -22567	-22592 -22594 -22621 -22646
-22631 -22616 -22599 -22559	-22526 -22544 -22586 -22639
-22721 -22774 -22726 -22619	-22546 -22514 -22496 -22526
-22621 -22679 -22529 -22354	-22399 -22461 -22254 -22039
-22106 -22257 -22264 -22136	-21986 -21971 -22126 -22244
-22276 -22396 -22561 -22614	-22617 -22661 -22696 -22694
-22696 -22691 -22691 -22749	-22796 -22771 -22761 -22779
-22776 -23006 -23011 -23036	-23079 -23117 -23104 -23056
-23016 -22999 -22994 -23009	-23009 -22964 -22876 -22776
-22669 -22579 -22536 -22551	-22604 -22664 -22676 -22634
-22571 -22534 -22546 -22626	-22739 -22801 -22809 -22826
-22874 -22929 -22979 -23021	-23057 -23079 -23084 -23036
-22946 -22849 -22782 -22746	-22736 -22739 -22739 -22746
-22754 -22757 -22757 -22771	-22811 -22844 -22856 -22864
-22867 -22839 -22811 -22804	-22796 -22744 -22686 -22646
-22586 -22492 -22417 -22429	-22461 -22396 -22289 -22304
-22429 -22539 -22582 -22614	-22654 -22661 -22641 -22607
-22559 -22519 -22499 -22492	-22494 -22486 -22481 -22501
-22539 -22571 -22599 -22641	-22674 -22689 -22709 -22734
-22739 -22744 -22756 -22744	-22729 -22739 -22751 -22751
-22776 -22851 -22911 -22904	-22841 -22751 -22681 -22661
-22671 -22651 -22621 -22641	-22617 -22389 -22104 -22129
-22419 -22579 -22469 -22259	-22099 -22061 -22164 -22279
-22354 -22489 -22701 -22846	-22902 -22934 -22967 -22991
-23004 -23024 -23071 -23129	-23149 -23114 -23077 -23049
-23024 -23204 -23207 -23209	-23217 -23249 -23289 -23309
-23304 -23274 -23229 -23209	-23219 -23226 -23201 -23161
-23116 -23039 -22936 -22867	-22861 -22874 -22859 -22829
-22811 -22821 -22859 -22934	-23009 -23059 -23094 -23129
-23161 -23184 -23206 -23219	-23204 -23199 -23229 -23242
-23204 -23144 -23081 -23014	-22944 -22911 -22907 -22902
-22906 -22919 -22921 -22921	-22942 -22976 -22986 -22979
-22984 -22992 -22981 -22951	-22936 -22924 -22899 -22861
-22811 -22754 -22681 -22609	-22534 -22446 -22401 -22471
-22594 -22654 -22639 -22634	-22676 -22729 -22759 -22776
-22776 -22757 -22709 -22669	-22631 -22606 -22586 -22591
-22621 -22644 -22667 -22696	-22742 -22786 -22831 -22857
-22861 -22867 -22891 -22916	-22919 -22911 -22917 -22934
-22946 -22956 -22976 -23011	-23019 -22971 -22911 -22849
-22751 -22664 -22746 -22992	-23059 -22714 -22299 -22276
-22541 -22646 -22519 -22384	-22309 -22246 -22266 -22391
-22531 -22649 -22786 -22926	-23011 -23049 -23106 -23189
-23249 -23271 -23301 -23336	-23361 -23366 -23364 -23324
-23251 -23429 -23432 -23444	-23446 -23444 -23454 -23471
-23504 -23524 -23514 -23471	-23444 -23434 -23429 -23411
-23386 -23349 -23291 -23226	-23156 -23104 -23074 -23074
-23086 -23101 -23134 -23194	-23257 -23299 -23342 -23386
-23414 -23431 -23444 -23431	-23401 -23384 -23399 -23409
-23384 -23362 -23354 -23336	-23296 -23264 -23244 -23196
-23154 -23144 -23144 -23132	-23124 -23144 -23176 -23194
-23201 -23219 -23221 -23204	-23189 -23171 -23137 -23082
-23029 -22976 -22901 -22819	-22769 -22736 -22719 -22724
-22761 -22794 -22796 -22764	-22761 -22789 -22839 -22886
-22914 -22914 -22892 -22859	-22826 -22794 -22759 -22736
-22736 -22761 -22789 -22817	-22844 -22874 -22904 -22946
-23001 -23059 -23099 -23124	-23116 -23089 -23069 -23071
-23066 -23041 -23029 -23061	-23106 -23114 -23114 -23109
-23029 -22886 -22864 -23021	-23089 -22854 -22541 -22509
-22696 -22771 -22689 -22621	-22614 -22581 -22581 -22689
-22836 -22939 -23014 -23111	-23194 -23236 -23279 -23344
-23399 -23439 -23476 -23516	-23539 -23551 -23566 -23539
-23471 -23624 -23619 -23632	-23649 -23664 -23664 -23649
-23659 -23696 -23719 -23684	-23614 -23561 -23549 -23556
-23571 -23586 -23592 -23557	-23494 -23429 -23384 -23351
-23324 -23317 -23349 -23409	-23454 -23484 -23526 -23586
-23639 -23667 -23659 -23626	-23579 -23554 -23551 -23541
-23511 -23496 -23509 -23524	-23534 -23539 -23521 -23461
-23386 -23339 -23319 -23304	-23301 -23314 -23336 -23344
-23351 -23369 -23389 -23379	-23361 -23349 -23344 -23336
-23326 -23301 -23239 -23146	-23076 -23034 -22999 -22967
-22951 -22956 -22959 -22942	-22926 -22944 -22984 -23034
-23069 -23079 -23061 -23032	-22996 -22956 -22924 -22906
-22916 -22936 -22951 -22976	-23011 -23049 -23089 -23139
-23204 -23256 -23271 -23271	-23274 -23274 -23271 -23257
-23224 -23186 -23164 -23169	-23181 -23186 -23207 -23249
-23231 -23126 -23029 -22989	-22904 -22691 -22494 -22511
-22687 -22799 -22799 -22814	-22891 -22956 -23001 -23074
-23164 -23234 -23289 -23351	-23424 -23484 -23526 -23554
-23584 -23617 -23664 -23704	-23714 -23707 -23704 -23686
-23654 -23866 -23849 -23834	-23834 -23857 -23886 -23889
-23861 -23836 -23814 -23781	-23746 -23729 -23724 -23719
-23709 -23701 -23707 -23704	-23689 -23661 -23641 -23621
-23599 -23591 -23606 -23616	-23619 -23621 -23646 -23691
-23729 -23754 -23771 -23782	-23787 -23784 -23776 -23759
-23741 -23729 -23721 -23709	-23696 -23689 -23681 -23657
-23611 -23567 -23529 -23509	-23499 -23509 -23517 -23526
-23541 -23574 -23601 -23599	-23581 -23549 -23507 -23466
-23456 -23459 -23439 -23359	-23251 -23182 -23169 -23176
-23179 -23164 -23151 -23156	-23166 -23181 -23196 -23212
-23229 -23239 -23251 -23269	-23284 -23289 -23274 -23249
-23224 -23204 -23184 -23189	-23224 -23261 -23286 -23314
-23366 -23424 -23457 -23461	-23446 -23424 -23391 -23364
-23336 -23319 -23299 -23281	-23276 -23274 -23284 -23301
-23294 -23271 -23251 -23211	-23094 -22891 -22726 -22709
-22799 -22879 -22914 -22959	-23024 -23076 -23109 -23159
-23239 -23319 -23384 -23449	-23534 -23629 -23701 -23749
-23766 -23782 -23799 -23814	-23824 -23841 -23861 -23874
-23871 -23934 -23951 -23944	-23916 -23891 -23881 -23886
-23884 -23871 -23854 -23832	-23804 -23769 -23744 -23719
-23717 -23741 -23776 -23811	-23821 -23809 -23792 -23771
-23761 -23761 -23769 -23776	-23784 -23799 -23821 -23844
-23864 -23886 -23916 -23939	-23936 -23909 -23874 -23839
-23819 -23804 -23799 -23804	-23811 -23816 -23809 -23794
-23769 -23744 -23717 -23692	-23669 -23654 -23646 -23651
-23666 -23689 -23709 -23724	-23742 -23746 -23716 -23679
-23659 -23659 -23644 -23576	-23469 -23379 -23346 -23344
-23339 -23334 -23346 -23401	-23457 -23489 -23496 -23499
-23499 -23489 -23476 -23484	-23514 -23544 -23544 -23524
-23496 -23481 -23474 -23486	-23506 -23531 -23546 -23564
-23594 -23631 -23651 -23644	-23611 -23567 -23519 -23484
-23469 -23459 -23439 -23416	-23404 -23414 -23429 -23429
-23414 -23391 -23361 -23324	-23267 -23209 -23184 -23204
-23229 -23244 -23251 -23274	-23296 -23294 -23296 -23336
-23414 -23496 -23571 -23654	-23759 -23846 -23894 -23899
-23889 -23894 -23896 -23894	-23894 -23899 -23907 -23909
-23914 -24004 -23981 -23961	-23939 -23921 -23909 -23914
-23926 -23946 -23959 -23946	-23917 -23876 -23846 -23829
-23829 -23824 -23816 -23792	-23764 -23754 -23769 -23804
-23844 -23869 -23886 -23894	-23894 -23899 -23907 -23926
-23962 -23999 -24029 -24034	-24029 -24032 -24044 -24046
-24029 -23976 -23929 -23901	-23899 -23899 -23879 -23861
-23844 -23841 -23839 -23832	-23814 -23806 -23811 -23824
-23831 -23842 -23844 -23846	-23854 -23844 -23821 -23791
-23769 -23767 -23757 -23719	-23664 -23619 -23601 -23596
-23604 -23611 -23631 -23657	-23667 -23661 -23664 -23694
-23729 -23744 -23736 -23726	-23734 -23754 -23761 -23751
-23734 -23719 -23714 -23714	-23719 -23739 -23769 -23794
-23799 -23779 -23741 -23716	-23709 -23709 -23699 -23667
-23629 -23601 -23596 -23599	-23591 -23576 -23557 -23541
-23531 -23514 -23486 -23459	-23456 -23489 -23536 -23561
-23549 -23524 -23521 -23556	-23601 -23646 -23686 -23729
-23766 -23786 -23799 -23839	-23909 -23969 -23989 -23974
-23954 -23961 -23974 -23982	-23989 -24009 -24036 -24046
-24029 -24001 -23956 -23934	-23936 -23959 -23979 -23986
-23982 -23976 -23971 -23966	-23964 -23959 -23956 -23954
-23946 -23926 -23906 -23891	-23899 -23926 -23954 -23964
-23954 -23932 -23921 -23932	-23964 -23999 -24034 -24076
-24124 -24169 -24201 -24211	-24219 -24221 -24224 -24204
-24151 -24082 -24032 -24014	-24029 -24049 -24059 -24056
-24046 -24029 -24001 -23961	-23934 -23917 -23919 -23917
-23914 -23907 -23911 -23921	-23934 -23932 -23904 -23869
-23842 -23836 -23831 -23829	-23811 -23796 -23786 -23789
-23811 -23846 -23884 -23904	-23899 -23884 -23879 -23894
-23909 -23906 -23884 -23867	-23854 -23856 -23859 -23861
-23869 -23889 -23911 -23924	-23924 -23914 -23914 -23919
-23921 -23917 -23904 -23899	-23896 -23891 -23859 -23801
-23754 -23739 -23764 -23796	-23807 -23782 -23749 -23726
-23731 -23736 -23724 -23699	-23689 -23706 -23746 -23789
-23814 -23824 -23821 -23811	-23794 -23789 -23809 -23857
-23901 -23929 -23946 -23967	-23999 -24021 -24026 -24024
-24031 -24046 -24049 -24032	-24004 -23994 -24014 -24034
-24036 -24056 -24054 -24044	-24041 -24036 -24036 -24036
-24036 -24044 -24056 -24071	-24082 -24082 -24076 -24061
-24041 -24021 -24004 -23994	-23996 -24004 -23999 -23976
-23949 -23946 -23979 -24046	-24139 -24219 -24276 -24304
-24317 -24324 -24331 -24342	-24359 -24374 -24394 -24404
-24404 -24391 -24361 -24317	-24251 -24187 -24134 -24104
-24099 -24086 -24069 -24049	-24041 -24054 -24076 -24086
-24069 -24019 -23971 -23941	-23931 -23941 -23954 -23961
-23971 -23984 -23999 -24016	-24026 -24032 -24031 -24021
-24009 -23999 -23984 -23979	-23974 -23974 -23982 -23987
-23976 -23959 -23944 -23932	-23936 -23946 -23949 -23946
-23951 -23979 -24021 -24061	-24084 -24089 -24089 -24096
-24109 -24116 -24104 -24086	-24066 -24051 -24042 -24031
-24019 -23999 -23979 -23949	-23911 -23889 -23884 -23886
-23886 -23864 -23804 -23744	-23719 -23746 -23821 -23916
-23994 -24029 -24026 -23999	-23967 -23951 -23956 -23984
-24017 -24042 -24059 -24071	-24069 -24051 -24016 -23996
-24001 -24032 -24071 -24086	-24074 -24046 -24032 -24039
-24049 -24061 -24059 -24056	-24056 -24051 -24051 -24057
-24064 -24082 -24099 -24126	-24154 -24176 -24189 -24189
-24171 -24154 -24171 -24257	-24432 -24689 -24976 -25231
-25382 -25386 -25261 -25049	-24816 -24634 -24551 -24569
-24679 -24831 -24996 -25154	-25307 -25457 -25619 -25778
-25884 -25903 -25797 -25586	-25311 -25046 -24857 -24756
-24734 -24742 -24754 -24771	-24819 -24909 -25034 -25154
-25216 -25176 -25044 -24854	-24646 -24457 -24314 -24199
-24106 -24024 -23954 -23901	-23879 -23901 -23956 -24021
-24071 -24094 -24086 -24064	-24046 -24039 -24046 -24057
-24059 -24061 -24061 -24071	-24092 -24112 -24114 -24107
-24096 -24094 -24104 -24129	-24164 -24201 -24239 -24274
-24294 -24296 -24279 -24244	-24214 -24196 -24189 -24176
-24151 -24107 -24051 -24011	-24004 -24021 -24049 -24046
-24011 -23961 -23934 -23982	-24111 -24294 -24467 -24561
-24554 -24461 -24349 -24269	-24239 -24244 -24239 -24204
-24136 -24069 -24031 -24044	-24084 -24119 -24124 -24096
-24061 -24051 -24064 -24096	-24114 -24121 -24106 -24084
-24071 -24306 -24346 -24411	-24491 -24561 -24609 -24616
-24594 -24564 -24546 -24569	-24639 -24751 -24871 -24984
-25076 -25176 -25329 -25592	-25974 -26439 -26889 -27196
-27249 -27003 -26511 -25906	-25361 -25026 -24976 -25192
-25579 -26012 -26394 -26661	-26841 -26964 -27069 -27164
-27214 -27169 -26999 -26711	-26361 -26031 -25778 -25636
-25579 -25574 -25584 -25601	-25651 -25751 -25903 -26069
-26216 -26302 -26311 -26277	-26228 -26196 -26178 -26146
-26053 -25866 -25569 -25206	-24836 -24516 -24289 -24164
-24119 -24119 -24136 -24156	-24171 -24186 -24201 -24211
-24214 -24201 -24179 -24151	-24126 -24119 -24131 -24161
-24206 -24261 -24319 -24366	-24394 -24399 -24392 -24376
-24366 -24356 -24354 -24349	-24341 -24316 -24276 -24229
-24174 -24134 -24129 -24151	-24189 -24201 -24174 -24094
-24001 -23971 -24059 -24304	-24656 -25031 -25304 -25394
-25291 -25057 -24791 -24594	-24491 -24471 -24474 -24454
-24394 -24317 -24259 -24251	-24282 -24316 -24329 -24304
-24254 -24211 -24199 -24224	-24259 -24296 -24314 -24309
-24301 -25999 -26171 -26376	-26596 -26781 -26902 -26939
-26906 -26828 -26746 -26707	-26716 -26786 -26886 -26989
-27071 -27141 -27214 -27303	-27416 -27519 -27549 -27444
-27174 -26739 -26216 -25731	-25406 -25332 -25524 -25928
-26444 -26944 -27352 -27624	-27789 -27889 -27966 -28034
-28078 -28061 -27953 -27746	-27478 -27206 -26978 -26832
-26776 -26784 -26827 -26881	-26926 -26956 -26981 -27009
-27041 -27096 -27191 -27341	-27539 -27756 -27944 -28031
-27951 -27674 -27201 -26603	-25959 -25361 -24886 -24566
-24384 -24307 -24286 -24284	-24279 -24271 -24264 -24267
-24276 -24299 -24317 -24324	-24324 -24317 -24311 -24316
-24342 -24374 -24409 -24432	-24434 -24411 -24376 -24332
-24294 -24269 -24261 -24259	-24256 -24249 -24229 -24217
-24219 -24244 -24304 -24364	-24404 -24401 -24346 -24264
-24196 -24204 -24331 -24571	-24871 -25151 -25329 -25344
-25217 -24992 -24771 -24624	-24582 -24634 -24729 -24801
-24811 -24754 -24639 -24504	-24389 -24314 -24296 -24341
-24449 -24617 -24831 -25061	-25286 -25476 -25626 -25749
-25864 -27351 -27481 -27661	-27864 -28053 -28194 -28261
-28256 -28184 -28084 -27989	-27926 -27909 -27934 -27994
-28061 -28116 -28141 -28124	-28053 -27916 -27709 -27431
-27102 -26751 -26431 -26191	-26078 -26106 -26266 -26526
-26831 -27136 -27406 -27644	-27846 -28044 -28239 -28431
-28594 -28709 -28756 -28734	-28653 -28559 -28471 -28424
-28436 -28481 -28549 -28601	-28616 -28586 -28514 -28409
-28296 -28209 -28153 -28139	-28139 -28116 -28034 -27841
-27521 -27074 -26539 -25976	-25454 -25024 -24729 -24569
-24507 -24501 -24504 -24481	-24416 -24319 -24211 -24119
-24066 -24064 -24101 -24169	-24259 -24354 -24446 -24536
-24626 -24714 -24804 -24879	-24936 -24967 -24967 -24931
-24869 -24779 -24676 -24576	-24481 -24421 -24394 -24414
-24484 -24586 -24709 -24824	-24901 -24924 -24896 -24829
-24742 -24669 -24632 -24639	-24676 -24719 -24744 -24742
-24719 -24704 -24719 -24776	-24886 -25011 -25126 -25181
-25166 -25082 -24949 -24816	-24734 -24744 -24869 -25114
-25451 -25844 -26236 -26586	-26861 -27044 -27153 -27214
-27269 -27594 -27564 -27578	-27631 -27701 -27776 -27834
-27869 -27877 -27866 -27861	-27871 -27911 -27978 -28084
-28199 -28311 -28403 -28452	-28446 -28384 -28259 -28089
-27891 -27676 -27486 -27328	-27221 -27164 -27161 -27202
-27266 -27356 -27459 -27566	-27686 -27811 -27949 -28089
-28219 -28334 -28428 -28494	-28544 -28574 -28602 -28624
-28644 -28659 -28659 -28636	-28589 -28516 -28426 -28324
-28226 -28134 -28046 -27952	-27834 -27676 -27453 -27156
-26799 -26399 -25986 -25599	-25271 -25017 -24854 -24767
-24734 -24721 -24704 -24661	-24592 -24501 -24417 -24349
-24334 -24382 -24496 -24676	-24904 -25164 -25441 -25711
-25956 -26169 -26327 -26426	-26464 -26428 -26328 -26166
-25964 -25731 -25501 -25299	-25141 -25049 -25029 -25076
-25181 -25321 -25457 -25569	-25629 -25619 -25539 -25401
-25221 -25029 -24854 -24714	-24636 -24617 -24659 -24751
-24884 -25042 -25201 -25346	-25449 -25496 -25486 -25416
-25306 -25179 -25076 -25041	-25096 -25264 -25546 -25916
-26339 -26766 -27156 -27464	-27669 -27769 -27777 -27728
-27656 -28096 -28089 -28091	-28102 -28124 -28159 -28206
-28256 -28311 -28366 -28431	-28496 -28566 -28639 -28709
-28776 -28831 -28866 -28876	-28859 -28811 -28741 -28656
-28556 -28461 -28371 -28294	-28244 -28209 -28201 -28209
-28224 -28249 -28282 -28316	-28351 -28386 -28421 -28461
-28499 -28536 -28569 -28596	-28614 -28614 -28601 -28564
-28501 -28411 -28291 -28153	-27991 -27816 -27646 -27471
-27311 -27159 -27014 -26878	-26739 -26589 -26426 -26249
-26059 -25866 -25676 -25499	-25351 -25236 -25159 -25109
-25096 -25104 -25129 -25169	-25216 -25276 -25349 -25441
-25564 -25709 -25877 -26059	-26249 -26434 -26603 -26736
-26831 -26866 -26851 -26774	-26646 -26471 -26269 -26052
-25844 -25659 -25514 -25431	-25409 -25449 -25544 -25691
-25857 -26024 -26174 -26286	-26344 -26339 -26274 -26164
-26024 -25869 -25727 -25611	-25544 -25524 -25546 -25609
-25691 -25784 -25857 -25901	-25903 -25859 -25778 -25674
-25559 -25464 -25411 -25419	-25507 -25674 -25914 -26219
-26556 -26899 -27227 -27514	-27741 -27909 -28019 -28074
-28094 -28469 -28456 -28436	-28414 -28386 -28374 -28366
-28371 -28384 -28411 -28444	-28494 -28541 -28594 -28649
-28703 -28752 -28791 -28821	-28846 -28859 -28864 -28861
-28852 -28841 -28828 -28811	-28794 -28778 -28766 -28756
-28746 -28734 -28724 -28714	-28709 -28703 -28702 -28699
-28703 -28709 -28714 -28711	-28711 -28694 -28666 -28621
-28556 -28469 -28364 -28234	-28084 -27919 -27741 -27559
-27369 -27177 -26989 -26799	-26616 -26444 -26281 -26126
-25984 -25853 -25741 -25639	-25559 -25499 -25454 -25424
-25414 -25419 -25436 -25464	-25501 -25541 -25586 -25631
-25671 -25709 -25739 -25759	-25766 -25761 -25741 -25706
-25659 -25596 -25529 -25459	-25399 -25339 -25304 -25292
-25317 -25366 -25454 -25574	-25722 -25889 -26074 -26259
-26434 -26591 -26719 -26814	-26869 -26884 -26859 -26811
-26734 -26641 -26552 -26459	-26384 -26326 -26284 -26261
-26253 -26259 -26281 -26303	-26336 -26366 -26399 -26444
-26494 -26559 -26646 -26753	-26884 -27039 -27209 -27394
-27581 -27766 -27944 -28094	-28224 -28326 -28401 -28446
-28469 -28349 -28321 -28296	-28261 -28234 -28209 -28184
-28166 -28156 -28153 -28161	-28174 -28196 -28216 -28249
-28284 -28321 -28353 -28389	-28421 -28446 -28471 -28489
-28501 -28507 -28506 -28501	-28489 -28471 -28451 -28428
-28403 -28378 -28359 -28334	-28314 -28296 -28284 -28278
-28274 -28274 -28276 -28286	-28291 -28299 -28303 -28306
-28303 -28296 -28281 -28259	-28226 -28181 -28131 -28074
-28003 -27924 -27841 -27752	-27651 -27556 -27451 -27346
-27241 -27136 -27031 -26927	-26826 -26728 -26637 -26544
-26456 -26374 -26296 -26221	-26149 -26084 -26019 -25959
-25903 -25851 -25806 -25766	-25731 -25706 -25684 -25674
-25676 -25686 -25709 -25744	-25791 -25851 -25921 -26006
-26102 -26203 -26309 -26416	-26526 -26628 -26726 -26814
-26891 -26946 -26994 -27021	-27034 -27027 -27009 -26976
-26941 -26894 -26849 -26803	-26766 -26734 -26714 -26703
-26709 -26727 -26756 -26806	-26866 -26939 -27024 -27121
-27224 -27334 -27446 -27564	-27681 -27796 -27901 -28001
-28094 -28171 -28244 -28296	-28339 -28364 -28376 -28377
-28366 -27824 -27841 -27856	-27869 -27881 -27891 -27906
-27916 -27928 -27936 -27949	-27964 -27974 -27984 -27996
-28006 -28021 -28034 -28044	-28056 -28066 -28074 -28084
-28091 -28099 -28109 -28114	-28121 -28124 -28131 -28136
-28141 -28149 -28152 -28159	-28164 -28169 -28174 -28181
-28189 -28199 -28203 -28211	-28219 -28227 -28234 -28241
-28249 -28249 -28251 -28253	-28253 -28246 -28244 -28234
-28221 -28206 -28191 -28169	-28146 -28121 -28091 -28061
-28027 -27989 -27952 -27911	-27869 -27826 -27784 -27739
-27694 -27652 -27606 -27566	-27521 -27484 -27444 -27406
-27374 -27341 -27314 -27284	-27264 -27241 -27224 -27209
-27196 -27189 -27181 -27178	-27178 -27177 -27181 -27184
-27189 -27194 -27196 -27202	-27209 -27209 -27211 -27219
-27216 -27214 -27211 -27209	-27206 -27199 -27196 -27189
-27181 -27178 -27169 -27169	-27166 -27166 -27171 -27177
-27184 -27196 -27211 -27227	-27249 -27269 -27294 -27324
-27353 -27384 -27416 -27449	-27481 -27516 -27549 -27578
-27612 -27644 -27671 -27699	-27724 -27749 -27766 -27791
-27809 -27774 -26502 -26597	-26603 -26608 -26612 -26617
-26621 -26624 -26626 -26629	-26630 -26631 -26631 -26630
-26629 -26627 -26625 -26622	-26618 -26614 -26609 -26604
-26598 -26592 -26586 -26578	-26571 -26564 -26556 -26548
-26540 -26532 -26524 -26517	-26509 -26502 -26495 -26489
-26483 -26477 -26472 -26468	-26464 -26460 -26458 -26456
-26455 -26454 -26454 -26455	-26456 -26457 -26459 -26462
-26465 -26468 -26472 -26476	-26479 -26483 -26487 -26490
-26493 -26496 -26499 -26501	-26503 -26504 -26506 -26506
-26506 -26506 -26506 -26505	-26504 -26503 -26501 -26500
-26498 -26496 -26494 -26493	-26491 -26489 -26488 -26486
-26485 -26484 -26483 -26482	-26482 -26482 -26482 -26483
-26483 -26485 -26486 -26488	-26490 -26493 -26495 -26498
-26501 -26504 -26507 -26510	-26512 -26514 -26515 -26517
-26517 -26517 -26516 -26515	-26513 -26512 -26509 -26506
-26504 -26501 -26499 -26496	-26494 -26493 -26492 -26491
-26492 -26493 -26495 -26498	-26501 -26506 -26510 -26516
-26522 -26528 -26535 -26542	-26549 -26556 -26564 -26571
-26578 -26584 -26591 -26537	-26535 -26533 -26532 -26531
-26531 -26533 -26535 -26538	-26541 -26546 -26551 -26556
-26562 -26568 -26573 -26578	-26582 -26585 -26586 -26586
-26586 -26583 -26579 -26575	-26569 -26563 -26557 -26550
-26543 -26537 -26530 -26524	-26518 -26512 -26506 -26501
-26495 -26490 -26484 -26479	-26473 -26468 -26463 -26458
-26454 -26450 -26447 -26445	-26444 -26444 -26446 -26449
-26453 -26459 -26465 -26472	-26479 -26487 -26495 -26502
-26508 -26513 -26516 -26517	-26516 -26513 -26509 -26503
-26495 -26487 -26479 -26471	-26465 -26459 -26456 -26455
-26456 -26459 -26464 -26470	-26478 -26486 -26493 -26499
-26503 -26506 -26505 -26502	-26496 -26487 -26477 -26466
-26454 -26444 -26437 -26433	-26433 -26439 -26450 -26466
-26488 -26513 -26542 -26571	-26601 -26629 -26652 -26672
-26685 -26691 -26690 -26683	-26669 -26650 -26627 -26601
-26575 -26550 -26526 -26506	-26490 -26479 -26473 -26471
-26474 -26480 -26488 -26498	-26509 -26520 -26530 -26538
-26545 -26550 -26553 -26554	-26554 -26553 -26551 -26548
-26545 -26542 -26539 -26524	-26526 -26530 -26536 -26540
-26544 -26547 -26550 -26554	-26559 -26566 -26575 -26585
-26596 -26609 -26621 -26631	-26640 -26645 -26648 -26647
-26642 -26635 -26624 -26612	-26600 -26587 -26576 -26566
-26558 -26552 -26549 -26548	-26549 -26550 -26552 -26553
-26553 -26553 -26551 -26547	-26543 -26537 -26530 -26521
-26512 -26502 -26491 -26480	-26469 -26458 -26447 -26437
-26427 -26419 -26413 -26409	-26408 -26409 -26412 -26418
-26426 -26434 -26442 -26448	-26453 -26454 -26451 -26445
-26435 -26424 -26411 -26398	-26388 -26381 -26377 -26380
-26387 -26401 -26420 -26444	-26471 -26502 -26533 -26564
-26592 -26615 -26632 -26639	-26636 -26622 -26598 -26562
-26519 -26471 -26424 -26382	-26352 -26337 -26343 -26371
-26422 -26495 -26585 -26686	-26791 -26894 -26988 -27066
-27124 -27162 -27177 -27173	-27153 -27123 -27089 -27056
-27030 -27018 -27021 -27041	-27076 -27125 -27182 -27243
-27301 -27351 -27387 -27405	-27402 -27378 -27332 -27266
-27184 -27091 -26992 -26894	-26802 -26721 -26652 -26600
-26563 -26540 -26528 -26578	-26652 -26713 -26757 -26783
-26793 -26791 -26780 -26765	-26746 -26727 -26706 -26686
-26666 -26647 -26630 -26618	-26609 -26605 -26605 -26607
-26609 -26608 -26603 -26593	-26579 -26561 -26542 -26525
-26511 -26501 -26496 -26495	-26496 -26498 -26499 -26498
-26495 -26490 -26484 -26477	-26469 -26462 -26453 -26445
-26436 -26428 -26421 -26417	-26417 -26419 -26424 -26430
-26436 -26439 -26438 -26432	-26421 -26409 -26398 -26391
-26390 -26396 -26409 -26427	-26448 -26469 -26486 -26498
-26506 -26509 -26509 -26510	-26511 -26515 -26520 -26524
-26527 -26525 -26518 -26506	-26491 -26474 -26461 -26453
-26454 -26465 -26487 -26516	-26549 -26581 -26607 -26623
-26624 -26610 -26581 -26544	-26504 -26471 -26455 -26465
-26507 -26585 -26695 -26831	-26982 -27136 -27280 -27403
-27499 -27563 -27598 -27610	-27609 -27607 -27617 -27652
-27717 -27816 -27946 -28100	-28266 -28434 -28590 -28724
-28825 -28885 -28899 -28861	-28768 -28621 -28420 -28174
-27891 -27588 -27284 -27001	-26758 -26572 -26450 -26392
-26392 -26434 -26501 -26637	-26706 -26747 -26763 -26762
-26755 -26747 -26742 -26740	-26736 -26724 -26702 -26668
-26624 -26578 -26536 -26507	-26497 -26507 -26536 -26578
-26623 -26661 -26686 -26691	-26677 -26647 -26607 -26567
-26534 -26514 -26506 -26511	-26523 -26536 -26548 -26556
-26562 -26567 -26573 -26580	-26588 -26591 -26585 -26566
-26532 -26486 -26435 -26389	-26355 -26341 -26348 -26372
-26406 -26439 -26463 -26472	-26464 -26441 -26411 -26380
-26357 -26348 -26355 -26374	-26401 -26427 -26446 -26452
-26446 -26430 -26414 -26403	-26404 -26419 -26446 -26482
-26518 -26548 -26567 -26572	-26567 -26552 -26532 -26509
-26488 -26469 -26455 -26450	-26454 -26470 -26498 -26534
-26573 -26609 -26633 -26640	-26628 -26601 -26565 -26531
-26513 -26521 -26563 -26639	-26746 -26871 -27000 -27119
-27213 -27276 -27303 -27301	-27287 -27280 -27307 -27390
-27544 -27769 -28053 -28371	-28695 -28998 -29259 -29465
-29610 -29693 -29713 -29669	-29557 -29375 -29120 -28792
-28402 -27970 -27528 -27113	-26764 -26510 -26365 -26321
-26358 -26442 -26543 -26610	-26616 -26602 -26583 -26572
-26577 -26600 -26634 -26669	-26695 -26706 -26702 -26687
-26667 -26650 -26641 -26643	-26660 -26688 -26726 -26768
-26805 -26831 -26838 -26822	-26785 -26732 -26672 -26616
-26572 -26546 -26537 -26540	-26551 -26560 -26564 -26560
-26552 -26546 -26549 -26564	-26591 -26621 -26643 -26643
-26615 -26561 -26491 -26422	-26371 -26343 -26341 -26356
-26378 -26398 -26411 -26417	-26418 -26415 -26410 -26404
-26400 -26401 -26411 -26431	-26459 -26490 -26514 -26525
-26521 -26505 -26486 -26475	-26477 -26494 -26520 -26545
-26563 -26567 -26562 -26554	-26553 -26568 -26599 -26639
-26675 -26693 -26685 -26650	-26598 -26543 -26502 -26486
-26500 -26536 -26583 -26626	-26656 -26669 -26666 -26656
-26647 -26646 -26659 -26689	-26737 -26805 -26890 -26985
-27078 -27150 -27180 -27152	-27062 -26925 -26777 -26673
-26668 -26804 -27089 -27495	-27969 -28451 -28892 -29263
-29551 -29756 -29880 -29921	-29872 -29723 -29465 -29099
-28640 -28124 -27602 -27134	-26769 -26532 -26421 -26407
-26453 -26520 -26577 -26606	-26595 -26579 -26570 -26582
-26614 -26658 -26694 -26708	-26697 -26667 -26637 -26621
-26625 -26647 -26677 -26707	-26730 -26746 -26759 -26771
-26780 -26786 -26785 -26776	-26760 -26740 -26720 -26701
-26681 -26658 -26629 -26598	-26575 -26567 -26577 -26596
-26611 -26610 -26593 -26568	-26553 -26554 -26565 -26569
-26555 -26521 -26484 -26465	-26476 -26509 -26543 -26551
-26522 -26466 -26406 -26372	-26378 -26420 -26476 -26519
-26531 -26509 -26466 -26422	-26393 -26388 -26401 -26424
-26446 -26463 -26476 -26494	-26520 -26554 -26591 -26619
-26625 -26604 -26556 -26494	-26439 -26409 -26414 -26450
-26498 -26538 -26555 -26546	-26525 -26510 -26520 -26560
-26624 -26691 -26741 -26759	-26745 -26709 -26672 -26654
-26665 -26701 -26747 -26785	-26804 -26810 -26820 -26862
-26951 -27084 -27230 -27343	-27378 -27309 -27143 -26919
-26707 -26584 -26610 -26815	-27182 -27669 -28215 -28763
-29265 -29683 -29989 -30155	-30155 -29970 -29592 -29039
-28366 -27671 -27066 -26635	-26406 -26342 -26377 -26449
-26519 -26571 -26599 -26570	-26558 -26526 -26513 -26562
-26680 -26831 -26960 -27024	-27020 -26972 -26918 -26880
-26856 -26833 -26799 -26756	-26718 -26699 -26704 -26727
-26758 -26784 -26798 -26796	-26782 -26760 -26738 -26722
-26704 -26674 -26625 -26566	-26535 -26571 -26691 -26868
-27034 -27125 -27114 -27026	-26923 -26859 -26844 -26844
-26814 -26745 -26674 -26653	-26709 -26815 -26912 -26947
-26907 -26818 -26726 -26664	-26640 -26639 -26638 -26622
-26590 -26553 -26529 -26532	-26567 -26624 -26688 -26745
-26782 -26789 -26763 -26705	-26628 -26555 -26516 -26534
-26611 -26728 -26855 -26966	-27052 -27115 -27164 -27201
-27215 -27192 -27126 -27026	-26916 -26826 -26781 -26785
-26823 -26871 -26904 -26904	-26864 -26791 -26704 -26630
-26592 -26596 -26635 -26687	-26729 -26748 -26746 -26741
-26759 -26824 -26939 -27083	-27223 -27326 -27374 -27363
-27292 -27166 -27004 -26860	-26831 -27023 -27478 -28137
-28860 -29499 -29953 -30176	-30151 -29877 -29365 -28664
-27882 -27178 -26696 -26486	-26473 -26532 -26569 -26561
-26538 -26535 -26555 -26599	-26555 -26467 -26453 -26590
-26849 -27113 -27269 -27274	-27167 -27033 -26942 -26911
-26904 -26877 -26815 -26744	-26698 -26691 -26710 -26732
-26750 -26773 -26810 -26852	-26874 -26858 -26808 -26748
-26700 -26666 -26628 -26577	-26545 -26594 -26769 -27042
-27312 -27461 -27431 -27266	-27087 -27007 -27039 -27087
-27048 -26905 -26755 -26734	-26887 -27134 -27342 -27438
-27446 -27431 -27429 -27408	-27312 -27120 -26878 -26673
-26580 -26620 -26761 -26939	-27097 -27196 -27232 -27228
-27216 -27211 -27197 -27145	-27039 -26900 -26785 -26749
-26817 -26968 -27151 -27320	-27449 -27541 -27611 -27667
-27697 -27680 -27607 -27488	-27355 -27236 -27139 -27052
-26967 -26894 -26859 -26875	-26925 -26970 -26978 -26939
-26869 -26796 -26749 -26752	-26812 -26916 -27023 -27088
-27086 -27026 -26946 -26886	-26871 -26917 -27033 -27212
-27395 -27478 -27368 -27074	-26772 -26749 -27195 -27999
-28828 -29386 -29557 -29375	-28963 -28451 -27924 -27426
-27007 -26743 -26682 -26767	-26859 -26833 -26677 -26487
-26392 -26435 -26542 -26604	-26484 -26421 -26534 -26805
-27086 -27228 -27175 -26983	-26769 -26643 -26639 -26708
-26770 -26774 -26733 -26699	-26713 -26758 -26785 -26766
-26725 -26722 -26785 -26881	-26940 -26917 -26821 -26707
-26630 -26606 -26603 -26582	-26533 -26505 -26566 -26749
-26994 -27184 -27228 -27134	-27022 -27020 -27141 -27249
-27186 -26933 -26660 -26601	-26824 -27159 -27387 -27455
-27495 -27659 -27935 -28148	-28131 -27870 -27502 -27215
-27110 -27160 -27277 -27390	-27452 -27433 -27330 -27179
-27043 -26968 -26949 -26946	-26928 -26898 -26884 -26901
-26947 -27006 -27071 -27137	-27206 -27285 -27383 -27502
-27625 -27720 -27767 -27782	-27809 -27870 -27926 -27897
-27733 -27465 -27204 -27057	-27044 -27099 -27141 -27139
-27099 -27032 -26940 -26841	-26780 -26798 -26884 -26966
-26974 -26908 -26832 -26815	-26855 -26908 -26960 -27059
-27232 -27396 -27392 -27147	-26829 -26823 -27396 -28341
-29142 -29403 -29020 -28162	-27228 -26634 -26483 -26572
-26687 -26787 -26917 -27062	-27117 -27000 -26754 -26535
-26478 -26560 -26639 -26448	-26471 -26695 -27044 -27311
-27339 -27131 -26835 -26627	-26582 -26646 -26726 -26768
-26764 -26725 -26678 -26665	-26707 -26774 -26807 -26787
-26762 -26786 -26846 -26869	-26804 -26683 -26583 -26558
-26591 -26632 -26650 -26645	-26634 -26630 -26649 -26710
-26829 -26983 -27106 -27131	-27063 -26995 -27026 -27131
-27165 -27030 -26798 -26671	-26754 -26915 -26957 -26877
-26908 -27257 -27818 -28264	-28373 -28183 -27905 -27714
-27611 -27500 -27350 -27232	-27210 -27252 -27271 -27220
-27119 -27006 -26901 -26816	-26775 -26801 -26880 -26954
-26978 -26972 -27002 -27117	-27301 -27493 -27659 -27816
-27991 -28165 -28281 -28317	-28319 -28359 -28427 -28412
-28203 -27811 -27388 -27118	-27047 -27073 -27089 -27083
-27096 -27129 -27111 -26992	-26811 -26680 -26670 -26734
-26758 -26706 -26665 -26747	-26932 -27072 -27058 -26942
-26888 -26968 -27052 -26967	-26749 -26702 -27124 -27900
-28555 -28681 -28188 -27346	-26670 -26518 -26749 -26972
-26984 -26867 -26810 -26868	-26927 -26875 -26735 -26620
-26592 -26590 -26533 -26471	-26619 -26928 -27221 -27305
-27120 -26795 -26556 -26526	-26620 -26670 -26625 -26576
-26610 -26700 -26760 -26771	-26775 -26787 -26769 -26716
-26696 -26763 -26855 -26855	-26738 -26606 -26579 -26648
-26707 -26675 -26570 -26474	-26468 -26570 -26724 -26838
-26881 -26914 -27005 -27120	-27142 -27033 -26910 -26921
-27068 -27201 -27208 -27136	-27100 -27119 -27105 -27025
-27001 -27168 -27459 -27648	-27596 -27390 -27230 -27196
-27183 -27075 -26902 -26788	-26799 -26877 -26936 -26953
-26946 -26926 -26884 -26842	-26841 -26901 -26980 -27017
-26993 -26961 -27001 -27140	-27308 -27400 -27373 -27304
-27330 -27500 -27714 -27843	-27883 -27952 -28118 -28269
-28216 -27906 -27496 -27213	-27135 -27150 -27139 -27103
-27100 -27135 -27134 -27031	-26836 -26647 -26573 -26628
-26708 -26713 -26666 -26684	-26820 -26970 -26996 -26893
-26792 -26808 -26897 -26918	-26810 -26684 -26720 -26960
-27225 -27293 -27108 -26830	-26699 -26780 -26908 -26894
-26726 -26566 -26551 -26649	-26720 -26694 -26628 -26603
-26610 -26579 -26498 -26525	-26471 -26480 -26522 -26556
-26556 -26532 -26539 -26605	-26681 -26687 -26647 -26673
-26796 -26904 -26887 -26790	-26736 -26749 -26741 -26672
-26628 -26686 -26777 -26774	-26669 -26575 -26553 -26542
-26495 -26470 -26515 -26567	-26551 -26525 -26598 -26737
-26807 -26766 -26724 -26798	-26986 -27212 -27419 -27587
-27706 -27769 -27760 -27685	-27604 -27604 -27693 -27767
-27709 -27503 -27221 -26947	-26736 -26614 -26577 -26608
-26701 -26859 -27039 -27139	-27084 -26910 -26751 -26706
-26753 -26804 -26829 -26864	-26933 -26997 -27007 -26973
-26945 -26953 -26991 -27038	-27075 -27067 -26973 -26806
-26671 -26679 -26813 -26952	-27055 -27252 -27645 -28093
-28314 -28184 -27844 -27545	-27395 -27329 -27290 -27285
-27297 -27262 -27163 -27044	-26927 -26786 -26639 -26561
-26579 -26616 -26619 -26639	-26739 -26888 -27007 -27071
-27097 -27076 -26985 -26857	-26761 -26726 -26716 -26700
-26684 -26693 -26722 -26747	-26753 -26737 -26698 -26651
-26636 -26681 -26756 -26787	-26734 -26642 -26603 -26648
-26712 -26710 -26626 -26556	-26506 -26492 -26513 -26577
-26657 -26685 -26647 -26620	-26670 -26763 -26845 -26917
-26960 -26916 -26794 -26703	-26710 -26734 -26685 -26614
-26646 -26786 -26885 -26820	-26663 -26588 -26619 -26608
-26510 -26483 -26621 -26774	-26784 -26731 -26793 -27000
-27261 -27489 -27573 -27405	-27115 -27095 -27503 -27977
-28137 -28016 -27872 -27777	-27624 -27457 -27462 -27629
-27694 -27463 -27025 -26667	-26585 -26686 -26740 -26693
-26727 -26972 -27269 -27343	-27130 -26844 -26740 -26832
-26936 -26936 -26894 -26915	-26994 -27037 -27008 -26965
-26966 -26984 -26968 -26916	-26882 -26911 -26980 -27012
-26963 -26879 -26829 -26796	-26743 -26767 -27034 -27494
-27863 -27966 -27893 -27814	-27730 -27558 -27361 -27297
-27341 -27298 -27112 -26943	-26902 -26899 -26837 -26769
-26747 -26707 -26628 -26633	-26800 -27024 -27183 -27291
-27378 -27367 -27174 -26881	-26674 -26640 -26692 -26720
-26709 -26699 -26707 -26711	-26697 -26674 -26664 -26670
-26676 -26666 -26638 -26607	-26587 -26584 -26604 -26649
-26690 -26689 -26631 -26538	-26531 -26600 -26658 -26660
-26660 -26686 -26705 -26725	-26773 -26805 -26801 -26821
-26879 -26890 -26857 -26868	-26891 -26800 -26611 -26493
-26555 -26729 -26863 -26842	-26705 -26623 -26683 -26766
-26745 -26626 -26468 -26369	-26555 -27115 -27678 -27834
-27757 -27996 -28502 -28583	-27965 -27304 -27370 -27812
-27886 -27619 -27507 -27579	-27450 -27110 -26960 -27157
-27401 -27400 -27145 -26830	-26678 -26709 -26743 -26692
-26697 -26864 -27026 -26984	-26801 -26706 -26774 -26866
-26863 -26807 -26798 -26852	-26902 -26905 -26893 -26908
-26922 -26897 -26861 -26857	-26850 -26802 -26759 -26774
-26801 -26793 -26798 -26842	-26827 -26722 -26717 -26989
-27439 -27853 -28172 -28408	-28454 -28182 -27703 -27365
-27324 -27340 -27184 -26963	-26879 -26901 -26904 -26900
-26903 -26814 -26632 -26585	-26816 -27145 -27346 -27408
-27419 -27377 -27239 -27037	-26839 -26684 -26591 -26576
-26611 -26635 -26622 -26600	-26600 -26613 -26613 -26599
-26580 -26557 -26542 -26562	-26613 -26648 -26628 -26587
-26582 -26606 -26592 -26571	-26475 -26563 -26784 -26959
-27054 -27093 -27069 -27055	-27105 -27087 -26922 -26800
-26840 -26873 -26801 -26742	-26720 -26660 -26597 -26584
-26570 -26561 -26630 -26697	-26646 -26577 -26653 -26842
-27035 -27177 -27181 -27094	-27352 -28195 -28989 -29011
-28423 -28181 -28621 -28872	-28418 -27865 -27933 -28173
-27912 -27446 -27428 -27649	-27533 -27171 -27016 -27113
-27235 -27312 -27289 -27077	-26792 -26658 -26664 -26665
-26670 -26730 -26766 -26731	-26727 -26811 -26870 -26826
-26760 -26771 -26830 -26855	-26833 -26805 -26806 -26831
-26832 -26785 -26754 -26804	-26867 -26839 -26769 -26773
-26807 -26768 -26718 -26773	-26849 -26801 -26696 -26753
-27050 -27462 -27848 -28162	-28357 -28303 -27947 -27530
-27381 -27430 -27344 -27098	-26973 -27037 -27078 -27016
-26959 -26932 -26875 -26847	-26945 -27118 -27239 -27238
-27109 -26908 -26773 -26783	-26813 -26732 -26603 -26560
-26599 -26638 -26649 -26657	-26666 -26649 -26599 -26561
-26572 -26600 -26599 -26570	-26553 -26556 -26547 -26515
-26521 -26603 -26655 -26594	-26758 -27121 -27592 -27864
-27808 -27493 -27078 -26897	-27102 -27276 -27079 -26792
-26753 -26802 -26777 -26772	-26743 -26595 -26468 -26466
-26482 -26515 -26623 -26655	-26548 -26588 -26898 -27122
-27052 -26976 -27108 -27222	-27271 -27601 -28182 -28552
-28663 -28899 -29213 -29115	-28554 -28152 -28235 -28253
-27848 -27493 -27565 -27593	-27238 -26932 -26988 -27053
-26969 -27000 -27103 -26986	-26743 -26665 -26718 -26729
-26707 -26706 -26692 -26668	-26683 -26715 -26703 -26680
-26710 -26757 -26742 -26698	-26711 -26769 -26783 -26760
-26769 -26798 -26778 -26732	-26722 -26735 -26746 -26775
-26796 -26760 -26708 -26702	-26728 -26756 -26762 -26698
-26637 -26756 -27032 -27332	-27702 -28112 -28235 -27937
-27582 -27471 -27378 -27115	-26932 -27004 -27092 -27010
-26902 -26924 -26990 -26984	-26953 -26985 -27066 -27090
-26960 -26716 -26568 -26627	-26727 -26712 -26660 -26654
-26649 -26632 -26629 -26620	-26599 -26585 -26563 -26526
-26497 -26483 -26481 -26491	-26488 -26482 -26510 -26515
-26433 -26383 -26468 -26765	-27037 -27327 -27559 -27561
-27365 -27149 -27007 -27065	-27298 -27292 -26899 -26597
-26603 -26570 -26544 -26832	-27116 -26972 -26603 -26429
-26487 -26600 -26645 -26555	-26396 -26388 -26636 -26895
-26912 -26974 -27502 -28119	-28207 -27871 -27646 -27741
-28115 -28635 -28938 -28805	-28469 -28228 -28035 -27800
-27701 -27851 -27896 -27447	-26815 -26744 -27115 -27209
-27021 -26985 -27021 -26886	-26762 -26775 -26758 -26692
-26684 -26684 -26655 -26661	-26682 -26667 -26652 -26677
-26705 -26702 -26688 -26692	-26722 -26753 -26746 -26711
-26714 -26765 -26783 -26753	-26749 -26763 -26733 -26673
-26640 -26663 -26735 -26761	-26698 -26715 -26846 -26807
-26626 -26809 -27369 -27769	-27993 -28406 -28805 -28729
-28271 -27857 -27586 -27317	-27089 -26988 -26960 -26916
-26856 -26834 -26841 -26838	-26887 -27005 -27056 -26969
-26833 -26718 -26658 -26675	-26693 -26666 -26675 -26703
-26667 -26637 -26651 -26609	-26532 -26518 -26517 -26490
-26485 -26477 -26466 -26520	-26554 -26479 -26456 -26569
-26602 -26510 -26542 -27266	-27042 -26866 -26792 -26751
-26778 -26974 -27285 -27583	-27630 -27194 -26650 -26690
-26969 -26814 -26707 -27333	-28057 -28039 -27354 -26739
-26666 -26735 -26558 -26521	-26834 -26923 -26818 -27320
-28239 -28853 -29263 -29553	-29341 -28723 -28247 -27996
-27900 -28026 -28074 -27916	-27936 -28106 -28027 -27867
-28007 -28201 -27960 -27295	-26853 -27118 -27518 -27364
-26910 -26749 -26796 -26814	-26898 -26930 -26778 -26697
-26760 -26719 -26614 -26619	-26637 -26608 -26627 -26665
-26641 -26623 -26682 -26743	-26726 -26696 -26736 -26781
-26762 -26722 -26706 -26709	-26725 -26724 -26704 -26712
-26714 -26668 -26664 -26714	-26698 -26691 -26781 -26740
-26605 -26965 -27817 -28355	-28341 -28342 -28668 -28954
-28865 -28394 -27769 -27323	-27110 -26933 -26823 -26857
-26855 -26793 -26823 -26900	-26955 -27002 -26911 -26676
-26567 -26618 -26643 -26654	-26686 -26681 -26684 -26685
-26610 -26560 -26573 -26524	-26470 -26491 -26453 -26393
-26458 -26501 -26421 -26421	-26515 -26475 -26397 -26608
-27046 -27360 -27409 -27032	-26503 -26366 -26501 -26683
-26793 -26815 -26883 -27128	-27279 -27028 -26885 -27423
-27963 -27920 -27855 -28291	-28780 -28674 -27718 -26523
-26335 -26859 -26829 -26495	-26705 -26998 -27361 -28674
-29985 -29968 -28932 -27943	-27350 -27318 -27832 -28156
-28387 -29037 -29403 -28919	-28248 -28088 -28198 -28253
-28114 -27676 -27104 -26705	-26672 -27012 -27282 -27003
-26503 -26473 -26744 -26856	-26861 -26812 -26713 -26755
-26837 -26744 -26656 -26672	-26625 -26561 -26586 -26611
-26613 -26629 -26639 -26648	-26666 -26683 -26707 -26716
-26704 -26707 -26712 -26686	-26652 -26616 -26581 -26601
-26639 -26605 -26581 -26661	-26735 -26744 -26782 -26798
-26712 -26834 -27489 -28301	-28664 -28549 -28473 -28791
-29125 -28870 -28030 -27306	-27041 -26862 -26709 -26721
-26694 -26682 -26912 -27056	-26875 -26690 -26631 -26565
-26603 -26711 -26691 -26658	-26693 -26648 -26586 -26591
-26550 -26496 -26491 -26439	-26414 -26472 -26460 -26405
-26439 -26479 -26462 -26462	-26504 -26526 -26488 -26581
-27061 -27599 -27588 -26677	-26643 -26888 -26948 -26815
-26722 -26680 -26636 -26697	-26794 -26758 -26930 -27473
-27774 -27703 -27679 -27672	-27804 -28291 -28346 -27500
-26911 -27406 -27760 -27274	-26820 -27076 -27953 -29449
-30683 -30685 -29689 -28754	-28680 -29618 -30597 -30578
-30080 -30264 -30615 -30227	-29302 -28499 -28174 -28097
-27699 -26967 -26522 -26505	-26545 -26652 -26840 -26769
-26563 -26786 -27172 -27121	-26844 -26755 -26805 -26855
-26807 -26692 -26679 -26673	-26590 -26588 -26613 -26555
-26566 -26631 -26609 -26591	-26642 -26667 -26642 -26619
-26623 -26644 -26637 -26605	-26605 -26629 -26610 -26560
-26554 -26604 -26641 -26653	-26677 -26699 -26715 -26778
-26781 -26641 -26861 -27783	-28608 -28676 -28469 -28717
-29109 -28906 -28052 -27241	-26951 -26849 -26695 -26628
-26650 -26786 -27036 -27037	-26690 -26483 -26568 -26621
-26625 -26656 -26616 -26583	-26609 -26556 -26497 -26519
-26495 -26457 -26479 -26466	-26429 -26420 -26432 -26482
-26474 -26424 -26509 -26548	-26422 -26465 -26594 -26506
-26581 -26955 -26994 -27352	-27458 -27424 -27125 -26782
-26598 -26606 -26673 -26689	-26659 -26569 -26591 -26710
-26613 -26685 -27095 -26994	-26731 -27553 -28680 -28813
-28089 -27647 -27948 -28074	-28073 -28755 -29298 -29135
-29382 -30452 -31357 -31555	-31331 -31441 -31823 -31739
-31271 -30986 -30872 -30643	-30023 -28966 -28126 -27741
-27223 -26704 -26605 -26633	-26577 -26616 -26790 -26878
-26829 -26948 -27148 -27023	-26790 -26792 -26839 -26806
-26751 -26715 -26713 -26640	-26550 -26578 -26581 -26521
-26534 -26549 -26532 -26561	-26573 -26551 -26578 -26623
-26623 -26591 -26565 -26557	-26534 -26505 -26520 -26537
-26529 -26547 -26570 -26566	-26620 -26721 -26722 -26704
-26775 -26703 -26646 -27098	-27612 -27662 -27841 -28470
-28804 -28484 -27825 -27160	-26758 -26685 -26637 -26549
-26678 -26925 -26950 -26737	-26547 -26539 -26621 -26627
-26581 -26588 -26595 -26558	-26536 -26519 -26510 -26505
-26459 -26429 -26428 -26421	-26453 -26452 -26408 -26474
-26515 -26446 -26482 -26531	-26473 -26525 -26571 -26468
-26625 -27069 -27303 -27650	-27425 -26979 -26768 -26913
-26873 -26600 -26463 -26526	-26675 -26687 -26538 -26463
-26494 -26895 -27501 -27404	-26799 -26708 -27348 -28350
-28735 -28185 -27831 -27758	-27722 -28710 -29347 -28071
-26729 -28046 -30285 -31536	-31758 -31492 -31276 -31328
-31518 -31522 -31339 -30956	-29848 -28317 -27793 -27723
-27034 -26574 -26685 -26602	-26484 -26572 -26663 -26788
-26848 -26800 -26797 -26766	-26750 -26792 -26753 -26711
-26716 -26687 -26655 -26631	-26621 -26598 -26541 -26562
-26605 -26553 -26540 -26586	-26566 -26552 -26574 -26551
-26534 -26545 -26549 -26566	-26551 -26499 -26498 -26526
-26526 -26522 -26550 -26591	-26612 -26650 -26678 -26662
-26721 -26754 -26656 -26742	-26936 -26963 -27347 -28129
-28376 -28004 -27647 -27271	-26741 -26522 -26562 -26476
-26507 -26702 -26660 -26507	-26548 -26593 -26550 -26559
-26569 -26550 -26550 -26524	-26491 -26486 -26475 -26460
-26462 -26492 -26483 -26421	-26448 -26512 -26479 -26454
-26497 -26535 -26514 -26479	-26563 -26579 -26417 -26683
-27456 -27885 -27796 -27151	-27119 -26880 -26818 -27101
-27230 -27037 -26836 -26703	-26669 -26673 -26586 -26662
-26904 -27226 -27546 -27435	-27141 -26851 -26448 -27207
-28579 -28735 -28280 -27932	-27421 -27665 -28139 -27442
-26529 -26644 -27644 -29319	-30853 -31606 -31705 -31503
-31100 -30703 -30877 -30830	-29262 -27320 -27337 -27568
-26839 -26623 -26981 -26845	-26605 -26617 -26593 -26655
-26728 -26674 -26694 -26736	-26747 -26753 -26719 -26719
-26702 -26644 -26621 -26598	-26599 -26587 -26541 -26547
-26539 -26517 -26550 -26542	-26517 -26561 -26569 -26524
-26541 -26559 -26502 -26470	-26490 -26519 -26526 -26499
-26510 -26536 -26538 -26577	-26579 -26558 -26636 -26666
-26647 -26698 -26644 -26593	-26770 -26854 -27001 -27704
-28260 -27985 -27389 -26998	-26643 -26430 -26504 -26551
-26496 -26499 -26514 -26522	-26569 -26563 -26517 -26541
-26552 -26508 -26498 -26505	-26511 -26513 -26488 -26478
-26460 -26443 -26477 -26489	-26448 -26438 -26493 -26511
-26464 -26514 -26562 -26496	-26554 -26572 -26489 -26960
-27654 -27651 -27253 -26916	-27051 -27270 -27272 -27194
-27226 -27159 -27009 -26805	-26687 -26772 -26781 -26837
-26954 -27055 -27442 -27632	-27475 -27367 -26833 -26479
-27167 -27585 -27510 -27711	-27876 -27768 -27343 -26902
-27070 -27144 -26714 -26727	-27614 -28787 -29561 -29657
-28928 -28146 -29004 -29982	-29247 -28007 -27691 -27332
-26850 -26966 -27189 -26952	-26629 -26593 -26644 -26694
-26689 -26664 -26729 -26730	-26693 -26683 -26655 -26659
-26630 -26631 -26672 -26614	-26580 -26591 -26594 -26597
-26553 -26562 -26586 -26544	-26550 -26547 -26516 -26533
-26541 -26519 -26525 -26549	-26529 -26506 -26520 -26512
-26527 -26551 -26516 -26537	-26602 -26608 -26638 -26657
-26619 -26692 -26728 -26588	-26618 -26683 -26616 -27221
-28291 -28507 -27732 -26926	-26608 -26504 -26442 -26491
-26564 -26543 -26550 -26570	-26507 -26511 -26555 -26523
-26509 -26533 -26536 -26515	-26495 -26488 -26482 -26507
-26520 -26475 -26458 -26499	-26523 -26481 -26482 -26560
-26542 -26506 -26571 -26592	-26580 -26609 -26730 -26992
-27109 -26974 -26892 -26877	-27044 -27642 -27875 -27649
-27432 -27220 -27054 -26928	-26946 -27174 -27058 -26873
-26927 -26770 -27019 -27603	-27552 -27355 -27268 -26750
-26458 -26748 -26825 -26737	-26904 -27032 -26807 -26603
-26840 -27171 -27245 -26956	-26561 -26469 -26450 -26729
-27118 -27123 -27825 -28807	-28809 -28315 -27646 -27055
-27089 -27125 -27012 -26936	-26723 -26616 -26645 -26665
-26672 -26675 -26695 -26659	-26671 -26696 -26655 -26671
-26644 -26605 -26605 -26588	-26623 -26595 -26555 -26583
-26563 -26572 -26550 -26531	-26591 -26547 -26523 -26566
-26519 -26503 -26537 -26542	-26530 -26516 -26541 -26559
-26536 -26546 -26577 -26568	-26575 -26576 -26555 -26616
-26633 -26589 -26638 -26615	-26588 -26690 -26623 -26670
-27467 -28432 -28472 -27460	-26538 -26525 -26605 -26443
-26473 -26521 -26503 -26559	-26525 -26513 -26549 -26508
-26523 -26537 -26511 -26523	-26518 -26516 -26507 -26472
-26486 -26534 -26523 -26457	-26493 -26559 -26505 -26501
-26583 -26570 -26535 -26582	-26593 -26640 -26868 -27000
-26918 -26933 -26994 -26886	-27194 -27593 -27768 -27584
-27375 -27456 -27640 -27435	-27191 -27398 -27219 -26850
-27075 -26986 -26718 -27354	-27874 -27523 -27211 -27003
-26637 -26853 -27120 -26807	-26510 -26495 -26664 -26845
-26932 -27036 -27173 -27298	-27432 -27390 -26833 -26604
-27198 -27503 -27732 -28110	-28020 -27562 -26917 -26727
-26966 -26722 -26631 -26853	-26767 -26701 -26675 -26638
-26675 -26659 -26661 -26652	-26651 -26652 -26613 -26640
-26644 -26641 -26636 -26599	-26627 -26606 -26593 -26611
-26564 -26583 -26576 -26549	-26568 -26535 -26565 -26572
-26536 -26595 -26562 -26499	-26566 -26589 -26535 -26538
-26547 -26527 -26569 -26564	-26553 -26623 -26605 -26620
-26669 -26598 -26612 -26654	-26560 -26578 -26680 -26487
-26593 -27817 -28824 -28220	-26735 -26318 -26649 -26601
-26576 -26623 -26516 -26556	-26587 -26544 -26553 -26542
-26573 -26554 -26518 -26555	-26534 -26533 -26558 -26541
-26503 -26481 -26538 -26547	-26491 -26530 -26580 -26547
-26560 -26611 -26582 -26582	-26643 -26751 -26943 -27008
-26992 -26985 -26867 -27111	-27241 -27134 -27272 -27313
-27130 -27321 -27647 -27444	-27164 -27328 -27207 -26861
-27062 -27303 -26940 -27024	-27893 -27714 -26882 -26907
-26879 -26728 -26751 -26673	-26749 -26755 -26668 -26608
-26829 -27231 -27155 -26982	-26945 -26771 -26618 -26619
-26806 -27000 -27380 -27783	-27659 -27203 -26764 -26689
-26754 -26553 -26603 -26721	-26615 -26639 -26649 -26663
-26699 -26638 -26661 -26671	-26641 -26652 -26651 -26643
-26607 -26623 -26659 -26624	-26607 -26597 -26614 -26621
-26584 -26599 -26597 -26592	-26590 -26570 -26593 -26555
-26546 -26583 -26547 -26580	-26662 -26668 -26574 -26541
-26607 -26574 -26571 -26597	-26569 -26608 -26598 -26561
-26594 -26623 -26615 -26625	-26622 -26544 -26625 -26649
-26548 -27149 -28235 -28604	-27735 -26594 -26437 -26526
-26484 -26577 -26567 -26596	-26616 -26630 -26733 -26658
-26549 -26547 -26566 -26570	-26537 -26539 -26514 -26537
-26605 -26534 -26496 -26570	-26568 -26510 -26560 -26608
-26545 -26579 -26632 -26597	-26620 -26751 -26948 -27002
-27044 -27084 -26968 -27057	-27146 -27037 -27249 -27368
-27123 -27003 -26991 -27048	-27362 -27435 -27175 -27128
-27054 -27227 -27185 -26664	-27551 -28245 -27574 -27355
-27227 -26845 -26673 -26514	-26596 -26618 -26669 -26636
-26767 -27302 -27257 -27063	-27022 -26701 -26641 -26681
-26619 -26748 -27034 -27220	-27117 -27010 -26897 -26684
-26641 -26685 -26734 -26837	-26841 -26696 -26620 -26661
-26639 -26628 -26653 -26627	-26636 -26662 -26661 -26676
-26674 -26641 -26618 -26625	-26639 -26630 -26604 -26594
-26613 -26601 -26568 -26588	-26594 -26589 -26601 -26598
-26629 -26589 -26549 -26581	-26549 -26592 -26605 -26542
-26584 -26576 -26582 -26622	-26595 -26583 -26613 -26648
-26614 -26629 -26602 -26553	-26661 -26619 -26569 -26608
-26597 -26621 -26862 -27684	-27896 -27098 -26947 -27015
-26626 -26546 -26554 -26584	-26608 -26615 -26793 -26760
-26615 -26604 -26597 -26577	-26582 -26629 -26591 -26518
-26539 -26587 -26570 -26505	-26574 -26600 -26533 -26592
-26606 -26606 -26631 -26613	-26636 -26667 -26852 -26994
-26996 -27033 -26960 -26950	-27023 -26999 -27111 -27128
-27004 -26985 -26918 -27103	-27721 -27760 -27339 -27445
-27115 -27203 -27925 -27252	-27247 -28056 -27562 -27067
-26761 -26563 -26714 -26683	-26733 -26596 -26672 -26749
-26659 -27175 -27225 -26727	-26624 -26664 -26685 -26667
-26665 -26698 -26811 -26921	-26816 -26940 -27113 -26822
-26630 -26658 -26611 -26824	-26913 -26639 -26642 -26705
-26621 -26688 -26680 -26646	-26690 -26666 -26636 -26617
-26643 -26668 -26652 -26650	-26629 -26641 -26659 -26643
-26643 -26634 -26635 -26635	-26613 -26615 -26610 -26592
-26604 -26602 -26618 -26615	-26567 -26595 -26597 -26591
-26624 -26612 -26620 -26594	-26616 -26639 -26597 -26633
-26589 -26605 -26662 -26609	-26617 -26583 -26632 -26604
-26604 -26704 -26382 -26509	-26855 -26795 -27253 -27458
-27181 -27035 -26630 -26528	-26670 -26544 -26539 -26536
-26541 -26596 -26592 -26607	-26568 -26536 -26595 -26644
-26567 -26543 -26643 -26582	-26553 -26629 -26588 -26590
-26625 -26650 -26643 -26620	-26700 -26677 -26760 -26938
-26934 -26990 -26964 -26968	-26940 -26982 -27208 -27210
-27024 -27045 -27143 -27244	-27556 -27655 -27387 -27446
-27131 -27416 -28619 -27993	-26909 -27088 -26832 -26710
-26655 -26583 -26651 -26513	-26685 -26658 -26625 -26655
-26511 -27079 -27444 -26916	-26572 -26672 -26642 -26640
-26720 -26600 -26698 -26903	-26761 -26835 -27068 -26854
-26648 -26700 -26659 -26723	-26755 -26632 -26682 -26674
-26637 -26681 -26625 -26658	-26670 -26647 -26723 -26692
-26650 -26650 -26645 -26671	-26648 -26639 -26644 -26635
-26625 -26615 -26631 -26617	-26623 -26638 -26635 -26645
-26616 -26616 -26618 -26594	-26639 -26632 -26581 -26637
-26627 -26595 -26652 -26606	-26613 -26646 -26585 -26631
-26627 -26611 -26623 -26611	-26643 -26591 -26654 -26633
-26532 -26696 -26676 -26622	-26559 -26479 -26694 -26750
-26986 -27103 -26602 -26539	-26679 -26614 -26715 -26700
-26660 -26659 -26632 -26655	-26651 -26623 -26557 -26586
-26655 -26572 -26563 -26636	-26594 -26578 -26621 -26617
-26594 -26631 -26661 -26612	-26648 -26755 -26954 -27126
-27062 -27056 -27042 -26964	-27006 -27088 -27268 -27251
-27136 -27071 -27088 -27220	-27349 -27431 -27258 -27215
-27255 -27853 -28940 -28499	-27451 -27469 -27336 -27050
-26745 -26632 -26747 -26620	-26651 -26648 -26655 -26745
-26650 -26741 -26888 -26754	-26678 -26766 -26699 -26677
-26720 -26668 -26736 -26752	-26658 -26648 -26715 -26711
-26624 -26682 -26718 -26674	-26823 -26932 -26739 -26598
-26692 -26683 -26654 -26719	-26669 -26637 -26653 -26644
-26693 -26688 -26660 -26672	-26684 -26691 -26655 -26667
-26686 -26666 -26665 -26644	-26661 -26643 -26619 -26659
-26646 -26652 -26648 -26620	-26634 -26625 -26636 -26649
-26616 -26614 -26637 -26629	-26627 -26631 -26642 -26658
-26641 -26646 -26628 -26605	-26658 -26624 -26585 -26644
-26634 -26566 -26593 -26687	-26667 -26663 -26593 -26448
-26647 -26771 -26787 -26817	-26557 -26790 -27226 -27083
-26885 -26783 -26696 -26598	-26544 -26683 -26682 -26551
-26614 -26674 -26593 -26620	-26648 -26612 -26634 -26634
-26648 -26629 -26638 -26671	-26625 -26733 -27057 -27292
-27202 -27021 -26946 -26909	-26894 -26892 -26956 -27194
-27529 -27506 -27237 -27281	-27462 -27536 -27305 -27048
-27169 -27907 -28854 -28635	-27793 -27584 -27332 -26875
-26578 -26542 -26630 -26662	-26668 -26642 -26633 -26621
-26673 -26680 -26677 -26736	-26681 -26621 -26640 -26679
-26629 -26671 -26728 -26687	-26785 -26699 -26628 -26738
-26645 -26684 -26757 -26642	-26806 -26981 -26753 -26652
-26720 -26653 -26682 -26673	-26670 -26759 -26692 -26662
-26680 -26660 -26703 -26679	-26646 -26674 -26663 -26665
-26658 -26648 -26669 -26661	-26658 -26664 -26663 -26648
-26635 -26644 -26649 -26673	-26646 -26632 -26671 -26622
-26652 -26689 -26611 -26641	-26647 -26617 -26646 -26604
-26600 -26630 -26646 -26642	-26605 -26649 -26631 -26615
-26676 -26642 -26620 -26567	-26547 -26645 -26669 -26708
-26641 -26610 -26921 -26784	-26733 -27629 -27734 -26973
-26870 -27071 -27079 -26879	-26617 -26548 -26628 -26690
-26593 -26620 -26661 -26606	-26627 -26637 -26639 -26606
-26660 -26656 -26609 -26688	-26649 -26622 -26763 -27011
-27100 -26977 -26921 -26694	-26663 -26683 -26792 -27275
-27632 -27545 -27324 -27252	-27371 -27499 -27524 -27499
-27384 -27587 -28081 -27907	-27269 -26920 -26720 -26575
-26664 -26761 -26626 -26613	-26644 -26651 -26710 -26641
-26657 -26684 -26723 -26800	-26764 -26712 -26707 -26735
-26677 -26779 -26913 -26916	-26883 -26687 -26675 -26630
-26649 -27039 -27006 -26672	-26669 -26774 -26715 -26678
-26668 -26649 -26721 -26665	-26633 -26663 -26653 -26741
-26707 -26652 -26689 -26690	-26702 -26691 -26687 -26687
-26675 -26683 -26671 -26671	-26660 -26657 -26682 -26663
-26677 -26675 -26629 -26647	-26649 -26648 -26663 -26638
-26646 -26636 -26619 -26663	-26635 -26630 -26659 -26640
-26692 -26639 -26602 -26660	-26604 -26644 -26659 -26603
-26593 -26613 -26691 -26668	-26690 -26622 -26540 -26652
-26567 -26622 -26654 -26370	-27171 -28321 -27809 -26754
-27016 -27517 -27473 -27076	-26894 -26849 -26631 -26677
-26652 -26598 -26662 -26631	-26655 -26627 -26665 -26657
-26617 -26672 -26648 -26645	-26658 -26666 -26624 -26704
-26786 -26711 -26740 -26642	-26676 -26684 -26616 -27031
-27289 -27210 -27196 -27129	-27168 -27211 -27461 -27874
-27849 -27794 -27619 -27086	-26894 -26831 -26716 -26656
-26587 -26626 -26630 -26695	-26684 -26619 -26659 -26681
-26708 -26638 -26610 -26585	-26611 -26683 -26639 -26656
-26636 -26754 -26950 -26989	-26804 -26640 -26778 -26665
-26960 -27433 -27014 -26675	-26724 -26722 -26710 -26652
-26696 -26700 -26677 -26738	-26775 -26706 -26658 -26659
-26657 -26735 -26687 -26649	-26713 -26670 -26682 -26684
-26673 -26701 -26665 -26685	-26693 -26660 -26658 -26648
-26650 -26658 -26674 -26661	-26658 -26662 -26638 -26682
-26663 -26634 -26677 -26640	-26623 -26652 -26629 -26602
-26625 -26621 -26630 -26651	-26633 -26630 -26599 -26667
-26676 -26610 -26602 -26555	-26636 -26617 -26648 -26667
-26585 -26742 -26534 -26709	-27620 -27776 -27074 -26653
-26955 -27206 -27185 -26889	-26784 -27074 -26861 -26616
-26669 -26668 -26653 -26614	-26680 -26616 -26620 -26682
-26616 -26653 -26654 -26642	-26647 -26674 -26656 -26651
-26669 -26614 -26673 -26650	-26651 -26701 -26601 -26885
-27239 -27221 -27075 -27042	-27151 -27166 -27617 -28044
-28001 -28346 -28003 -26843	-26651 -26671 -26567 -26694
-26651 -26640 -26641 -26640	-26643 -26678 -26669 -26622
-26681 -26692 -26769 -26757	-26712 -26718 -26684 -26739
-26667 -26641 -26725 -26862	-26816 -26618 -26708 -26765
-27096 -27196 -26790 -26959	-27001 -26773 -26786 -26765
-26845 -26784 -26610 -26592	-26605 -26686 -26778 -26724
-26653 -26691 -26693 -26694	-26696 -26671 -26700 -26679
-26657 -26671 -26665 -26667	-26659 -26675 -26684 -26687
-26679 -26642 -26671 -26650	-26644 -26675 -26633 -26657
-26643 -26649 -26660 -26608	-26669 -26648 -26635 -26672
-26625 -26650 -26663 -26602	-26625 -26662 -26609 -26625
-26603 -26626 -26683 -26629	-26639 -26587 -26693 -26628
-26602 -26686 -26445 -27425	-27965 -27015 -26774 -26880
-26845 -26726 -26664 -26910	-26799 -26841 -26817 -26629
-26655 -26614 -26654 -26628	-26646 -26682 -26633 -26644
-26650 -26661 -26625 -26663	-26645 -26624 -26659 -26634
-26675 -26668 -26690 -26680	-26621 -26683 -26678 -26736
-27057 -27194 -27017 -27059	-27189 -27219 -27937 -28255
-27908 -28319 -27991 -26753	-26618 -26673 -26574 -26646
-26624 -26690 -26668 -26660	-26659 -26678 -26711 -26682
-26702 -26635 -26626 -26637	-26653 -26679 -26648 -26685
-26678 -26685 -26666 -26822	-26945 -26714 -26633 -26673
-26758 -26673 -26733 -27194	-27025 -26697 -26780 -26790
-26870 -27023 -27173 -27107	-26836 -26648 -26553 -26704
-26799 -26652 -26671 -26718	-26672 -26706 -26691 -26683
-26713 -26683 -26694 -26692	-26660 -26679 -26656 -26648
-26689 -26667 -26664 -26667	-26658 -26672 -26666 -26669
-26651 -26659 -26644 -26642	-26677 -26606 -26635 -26657
-26624 -26641 -26615 -26640	-26633 -26621 -26638 -26637
-26604 -26619 -26616 -26605	-26672 -26584 -26653 -26598
-26656 -26673 -26425 -27661	-27816 -26511 -26822 -26766
-26632 -26934 -26541 -26689	-26773 -26690 -26709 -26677
-26767 -26636 -26726 -26740	-26587 -26654 -26662 -26645
-26647 -26655 -26631 -26650	-26644 -26647 -26683 -26627
-26664 -26629 -26628 -26692	-26651 -26645 -26647 -26608
-26877 -27299 -27281 -27238	-27348 -27246 -27657 -28003
-27869 -28050 -27564 -26677	-26666 -26679 -26689 -26692
-26592 -26655 -26623 -26687	-26697 -26623 -26658 -26663
-26709 -26720 -26724 -26712	-26698 -26715 -26681 -26663
-26671 -26708 -26644 -26684	-26824 -26812 -26796 -26715
-26679 -26648 -26694 -26862	-26730 -26657 -26729 -26673
-26682 -26905 -27267 -27425	-27526 -27441 -26893 -26705
-26838 -26732 -26713 -26680	-26647 -26707 -26655 -26664
-26681 -26644 -26659 -26663	-26673 -26675 -26682 -26669
-26661 -26668 -26659 -26678	-26667 -26644 -26651 -26657
-26658 -26660 -26651 -26655	-26637 -26645 -26683 -26598
-26637 -26659 -26602 -26676	-26619 -26605 -26623 -26611
-26650 -26634 -26604 -26581	-26635 -26580 -26664 -26621
-26597 -26686 -26501 -27637	-27886 -26519 -26822 -26839
-26390 -26818 -26702 -26659	-26691 -26806 -26906 -26787
-26898 -26791 -26837 -26960	-26805 -26684 -26621 -26666
-26639 -26635 -26658 -26631	-26648 -26639 -26638 -26631
-26671 -26666 -26647 -26605	-26662 -26649 -26672 -26663
-26769 -27361 -27615 -27489	-27655 -27591 -27539 -27871
-28105 -28037 -27349 -26683	-26637 -26572 -26595 -26663
-26669 -26719 -26650 -26653	-26679 -26700 -26743 -26693
-26680 -26687 -26704 -26709	-26678 -26668 -26688 -26703
-26674 -26685 -26686 -26666	-26667 -26733 -26812 -26770
-26805 -26809 -26717 -26717	-26748 -26798 -26758 -26693
-26671 -26654 -26687 -26710	-27081 -27524 -27288 -26825
-26696 -26721 -26750 -26720	-26718 -26693 -26683 -26720
-26664 -26695 -26698 -26656	-26686 -26641 -26673 -26687
-26653 -26677 -26654 -26653	-26665 -26677 -26673 -26653
-26656 -26646 -26649 -26655	-26641 -26650 -26655 -26631
-26675 -26642 -26616 -26634	-26584 -26675 -26627 -26585
-26612 -26573 -26680 -26636	-26638 -26605 -26615 -26622
-26552 -26723 -26406 -27417	-28647 -27452 -26622 -27149
-26903 -26593 -26665 -26906	-26879 -26946 -27071 -26930
-26988 -26966 -26997 -27172	-27123 -26856 -26629 -26661
-26641 -26639 -26657 -26617	-26669 -26636 -26642 -26666
-26609 -26655 -26643 -26641	-26678 -26611 -26672 -26613
-26661 -27488 -27998 -27803	-27803 -27886 -27913 -28060
-28087 -27837 -27239 -26730	-26696 -26729 -26674 -26631
-26616 -26639 -26678 -26696	-26679 -26678 -26679 -26712
-26761 -26737 -26693 -26683	-26704 -26688 -26669 -26675
-26665 -26685 -26706 -26712	-26689 -26674 -26694 -26713
-26752 -26745 -26775 -26823	-26801 -26792 -26708 -26683
-26740 -26696 -26680 -26617	-26530 -26717 -26928 -26837
-26687 -26704 -26724 -26732	-26740 -26649 -26660 -26686
-26627 -26682 -26661 -26648	-26699 -26655 -26659 -26643
-26651 -26675 -26658 -26674	-26655 -26659 -26652 -26656
-26668 -26656 -26663 -26648	-26668 -26635 -26607 -26650
-26616 -26592 -26653 -26639	-26604 -26639 -26572 -26645
-26661 -26561 -26635 -26522	-26609 -26631 -26563 -26686
-26555 -26780 -26430 -26780	-28727 -28480 -26659 -26481
-26904 -27001 -26911 -26858	-27003 -27079 -26984 -26936
-27089 -27178 -27218 -27161	-26937 -26724 -26616 -26642
-26632 -26636 -26646 -26621	-26657 -26621 -26636 -26665
-26608 -26655 -26651 -26656	-26618 -26605 -26710 -26536
-26924 -27994 -28313 -28011	-27897 -27992 -28088 -27970
[truncated: 8,226 more rows]
