# Supplementary material for: Analysis of cause-effect inference by comparing regression errors
Source: PeerJ Comput Sci. 2019 Jan 21;5:e169. doi: 10.7717/peerj-cs.169 (PMC7924496; doi:10.7717/peerj-cs.169)
Supplement: Supplemental Information 2 — Contains artificial and real-world data sets. [file peerj-cs-05-169-s002.zip › CEP data/pair0052_des.txt]

Information for pair0052:

x and y are 4-dimensional variables for day 51 resp. 50 of year 2000 on a 144x73 grid (2.5 degree).  The four dimensions are:

x: year 2000, day 51
y: year 2000, day 50

1) Mean Daily Air temperature at sigma level 995 

variable type: int16
skalefactor: 0.00999999977648258
add offset: 512.809997558594
units: degK

2) Mean Daily pressure at surface 

variable type: int16
skalefactor: 10
add offset: 367650
units: Pascal

3) Mean Daily sea level pressure 

variable type: int16
add offset: 119765
units: Pascal

4) Mean Daily relative humidity at sigma level 995 

variable type: int16
add offset: 302.649993896484
scale factor: 0.00999999977648258
units: %

Data source:
http://www.esrl.noaa.gov/psd/data/gridded/data.ncep.reanalysis.surface.html


ground truth:
y --> x
