# Supplementary material for: Analysis of cause-effect inference by comparing regression errors
Source: PeerJ Comput Sci. 2019 Jan 21;5:e169. doi: 10.7717/peerj-cs.169 (PMC7924496; doi:10.7717/peerj-cs.169)
Supplement: Supplemental Information 2 — Contains artificial and real-world data sets. [file peerj-cs-05-169-s002.zip › CEP data/pair0053.txt]

109.700000	124.800000 127.400000 116.000000
109.900000	98.800000 79.600000 80.500000
106.900000	94.700000 86.800000 91.900000
97.400000	124.000000 104.600000 111.600000
76.600000	120.900000 76.000000 94.800000
81.200000	97.500000 124.300000 138.200000
94.200000	125.000000 201.600000 53.800000
44.400000	114.700000 187.600000 173.700000
104.000000	55.200000 106.500000 88.400000
40.300000	73.500000 57.200000 47.900000
37.500000	68.400000 76.500000 91.400000
138.500000	86.900000 74.000000 43.300000
113.300000	76.700000 54.800000 69.000000
54.100000	36.500000 27.200000 39.500000
44.700000	58.900000 89.700000 82.300000
93.600000	74.600000 71.700000 74.100000
55.300000	83.900000 83.800000 101.800000
117.400000	77.200000 80.100000 95.600000
113.900000	109.500000 139.300000 73.500000
125.400000	74.800000 33.300000 72.000000
44.100000	44.200000 91.600000 94.300000
98.200000	21.500000 53.500000 27.900000
73.100000	72.600000 71.800000 57.300000
78.600000	53.600000 44.500000 49.600000
31.900000	40.400000 71.800000 75.000000
49.400000	72.200000 36.600000 49.400000
15.800000	12.900000 13.500000 39.900000
28.200000	12.600000 27.500000 18.500000
17.100000	9.600000 28.200000 39.200000
20.300000	4.000000 34.600000 22.500000
1.100000	10.900000 11.800000 15.800000
9.600000	22.500000 28.300000 18.200000
4.000000	4.600000 7.100000 5.000000
30.800000	38.300000 11.600000 30.600000
24.200000	20.700000 4.400000 11.100000
36.900000	23.600000 13.100000 160.530000
67.470000	72.750000 79.650000 69.940000
54.180000	42.530000 52.500000 69.710000
59.060000	67.800000 55.710000 10.560000
38.710000	28.880000 95.650000 135.590000
101.880000	119.240000 30.240000 65.290000
49.190000	69.690000 62.880000 120.300000
113.060000	104.500000 99.060000 105.440000
120.880000	71.350000 73.880000 23.940000
92.880000	28.820000 53.240000 53.120000
26.240000	33.290000 52.650000 75.000000
109.560000	138.250000 92.880000 111.750000
154.440000	87.810000 50.400000 95.410000
110.880000	154.240000 169.470000 107.670000
89.440000	107.440000 115.560000 119.750000
164.650000	152.880000 133.750000 152.760000
71.760000	88.000000 65.190000 84.690000
127.940000	158.500000 144.560000 149.500000
87.290000	45.500000 90.810000 42.250000
70.750000	87.000000 82.590000 57.690000
51.120000	52.350000 77.940000 118.350000
137.590000	129.410000 144.180000 118.880000
131.560000	134.380000 27.000000 65.000000
66.940000	33.140000 88.760000 66.650000
90.310000	52.690000 53.630000 75.440000
24.500000	23.440000 39.440000 97.180000
94.710000	94.250000 73.250000 102.230000
63.560000	99.810000 73.000000 56.240000
25.240000	64.470000 60.440000 56.880000
29.710000	39.750000 68.810000 89.940000
33.530000	6.310000 47.630000 95.130000
36.380000	45.130000 67.130000 60.310000
42.940000	23.560000 36.750000 21.750000
3.630000	1.810000 15.210000 3.820000
2.880000	35.350000 15.880000 35.880000
50.470000	49.350000 32.470000 10.460000
25.350000	32.410000 39.710000 48.290000
50.060000	51.180000 32.940000 68.440000
69.130000	75.250000 80.190000 85.880000
104.190000	103.630000 122.760000 122.820000
112.820000	56.120000 21.880000 35.000000
69.530000	61.530000 56.350000 89.060000
104.760000	117.760000 90.590000 97.410000
73.750000	77.760000 82.650000 62.530000
95.820000	124.070000 116.530000 117.120000
147.880000	123.290000 127.240000 96.820000
83.530000	97.710000 63.630000 61.650000
70.470000	92.880000 99.000000 126.580000
139.440000	83.310000 74.130000 142.560000
96.310000	25.760000 107.000000 90.690000
50.000000	93.380000 169.750000 118.940000
75.750000	55.670000 67.810000 96.820000
73.820000	85.820000 160.860000 164.800000
146.560000	146.290000 166.810000 138.760000
175.920000	107.470000 162.350000 211.930000
208.440000	175.750000 75.000000 120.750000
126.190000	127.130000 135.880000 85.710000
89.940000	134.590000 152.350000 200.600000
89.500000	77.560000 76.380000 105.500000
141.750000	142.380000 158.190000 83.820000
73.120000	134.820000 191.710000 177.120000
180.760000	239.200000 220.290000 135.180000
87.000000	196.880000 163.350000 93.470000
170.060000	186.880000 191.290000 182.190000
114.690000	115.130000 73.330000 124.200000
148.600000	164.330000 98.880000 130.590000
121.470000	141.060000 131.350000 146.710000
119.820000	122.350000 145.410000 132.710000
126.290000	170.540000 159.810000 169.940000
50.060000	96.310000 86.500000 98.270000
86.750000	137.310000 89.930000 116.710000
117.760000	67.410000 127.590000 78.060000
65.820000	69.530000 114.250000 15.440000
55.880000	19.690000 25.380000 47.440000
86.750000	56.500000 77.940000 39.290000
81.880000	40.880000 8.290000 19.060000
12.060000	32.690000 45.060000 3.060000
22.180000	9.180000 1.710000 27.000000
39.690000	51.310000 41.190000 48.310000
38.880000	20.530000 4.290000 0.120000
2.940000	48.240000 48.000000 27.360000
32.710000	15.350000 11.470000 99.900000
75.100000	104.900000 99.500000 107.900000
127.500000	119.800000 113.300000 95.100000
97.500000	76.100000 105.800000 122.200000
125.200000	161.500000 169.500000 124.900000
112.900000	126.800000 132.400000 107.900000
131.300000	141.700000 146.200000 157.300000
130.700000	135.300000 131.900000 125.600000
145.600000	148.400000 115.100000 95.200000
60.900000	78.800000 23.100000 87.400000
95.500000	79.300000 57.700000 76.800000
107.800000	117.400000 135.600000 150.500000
151.900000	88.100000 98.800000 21.300000
39.300000	120.400000 116.500000 92.000000
93.200000	80.100000 54.900000 134.400000
130.100000	127.300000 184.600000 122.300000
121.200000	142.100000 71.100000 46.700000
44.500000	18.900000 80.500000 124.900000
83.800000	75.100000 61.700000 88.500000
52.300000	66.800000 102.100000 153.200000
139.600000	101.600000 136.500000 104.600000
135.100000	171.400000 157.100000 119.100000
71.000000	209.900000 236.600000 285.800000
205.600000	80.900000 105.300000 97.600000
43.500000	63.900000 91.900000 141.400000
98.100000	139.700000 186.800000 161.900000
122.500000	139.900000 78.100000 49.300000
124.800000	138.900000 89.300000 151.900000
80.700000	93.100000 69.900000 83.600000
50.400000	53.400000 62.800000 110.300000
81.800000	79.200000 75.000000 65.700000
101.900000	91.600000 108.700000 44.700000
60.800000	99.500000 85.800000 99.900000
11.900000	56.300000 95.400000 92.800000
29.200000	62.400000 49.500000 66.200000
87.000000	40.200000 13.500000 67.900000
63.800000	42.700000 37.100000 99.800000
51.600000	3.200000 9.500000 21.100000
20.900000	31.400000 52.900000 37.900000
49.400000	30.800000 63.600000 48.100000
9.400000	54.800000 39.200000 9.800000
40.200000	32.200000 19.800000 57.100000
44.900000	38.400000 10.800000 42.600000
60.600000	18.100000 12.200000 119.000000
112.180000	60.470000 86.130000 35.250000
32.690000	87.440000 126.250000 123.060000
114.000000	125.580000 117.120000 76.060000
78.290000	105.820000 108.710000 129.530000
133.120000	123.350000 132.530000 40.530000
113.240000	130.880000 141.880000 155.360000
160.760000	88.710000 72.180000 113.190000
99.000000	77.440000 101.000000 79.060000
53.330000	62.310000 141.750000 151.240000
157.710000	137.880000 159.290000 140.060000
64.410000	67.710000 56.650000 62.120000
29.590000	95.500000 63.400000 114.290000
143.470000	84.500000 70.380000 106.000000
69.810000	90.560000 111.710000 86.530000
70.000000	97.650000 123.350000 144.880000
174.750000	195.880000 212.190000 158.310000
50.400000	99.310000 101.310000 164.290000
70.120000	70.530000 62.240000 73.240000
36.760000	43.470000 99.880000 86.410000
94.410000	66.820000 84.450000 71.880000
76.500000	101.690000 110.310000 75.060000
64.180000	66.000000 24.690000 113.060000
174.130000	78.000000 96.060000 129.690000
149.850000	131.670000 116.630000 93.690000
116.750000	124.060000 98.690000 54.750000
78.710000	100.880000 78.760000 155.290000
129.820000	126.350000 125.600000 111.500000
148.380000	188.250000 164.380000 150.750000
17.500000	61.690000 78.880000 87.530000
71.000000	64.880000 84.350000 96.530000
35.200000	58.410000 58.590000 33.350000
34.290000	59.000000 60.410000 52.470000
43.120000	10.590000 58.240000 60.940000
67.000000	36.690000 53.690000 55.630000
73.940000	72.560000 86.380000 86.380000
45.590000	68.470000 36.820000 15.760000
23.290000	6.240000 69.710000 76.910000
34.410000	11.940000 33.530000 22.330000
20.560000	45.440000 17.750000 24.310000
25.810000	45.560000 3.180000 59.350000
17.710000	3.180000 31.760000 3.000000
25.500000	21.180000 40.530000 19.380000
9.350000	13.880000 13.000000 12.590000
10.530000	19.630000 16.750000 23.440000
24.810000	22.060000 19.380000 11.810000
17.500000	86.240000 91.550000 113.000000
72.760000	77.060000 73.470000 125.940000
128.240000	20.650000 61.440000 111.630000
132.940000	98.000000 78.690000 125.630000
101.130000	86.250000 56.810000 34.820000
82.880000	56.710000 113.000000 103.710000
82.290000	80.180000 73.710000 49.880000
79.350000	109.810000 117.500000 124.620000
180.560000	125.630000 94.630000 73.000000
78.560000	80.690000 63.550000 109.940000
77.380000	59.380000 72.940000 112.060000
130.410000	75.410000 149.060000 134.000000
108.000000	145.930000 159.750000 128.310000
153.290000	82.590000 118.880000 156.060000
165.380000	135.940000 158.380000 134.000000
129.760000	99.290000 114.420000 115.130000
140.500000	135.250000 130.400000 142.940000
161.290000	99.500000 82.810000 17.410000
169.790000	144.380000 166.440000 148.130000
192.750000	194.590000 195.250000 157.810000
161.440000	156.630000 127.130000 149.070000
171.130000	198.630000 203.310000 184.530000
125.470000	56.180000 129.290000 69.760000
80.290000	75.470000 87.880000 81.650000
88.530000	136.590000 159.590000 85.240000
60.350000	91.590000 123.410000 137.060000
147.630000	91.530000 80.500000 89.940000
87.630000	65.630000 88.310000 130.860000
44.440000	86.940000 87.750000 121.290000
133.180000	35.880000 26.470000 14.940000
36.290000	75.000000 69.530000 68.240000
40.400000	97.580000 21.630000 75.880000
91.940000	83.630000 68.690000 56.500000
70.940000	77.000000 78.130000 88.380000
80.810000	112.310000 39.000000 47.630000
61.530000	61.350000 15.500000 63.770000
46.500000	48.730000 37.060000 51.630000
64.380000	33.770000 45.880000 30.670000
33.940000	20.500000 50.190000 41.750000
48.060000	48.440000 14.060000 27.810000
24.000000	8.250000 37.940000 37.140000
36.560000	56.250000 47.590000 4.880000
37.940000	4.300000 3.800000 4.200000
4.300000	3.600000 5.200000 6.500000
5.200000	5.400000 3.300000 2.700000
3.100000	2.700000 1.900000 2.000000
2.400000	1.400000 4.100000 4.800000
2.900000	5.300000 4.000000 2.200000
2.700000	2.900000 2.600000 2.700000
1.800000	2.900000 1.700000 1.500000
2.000000	2.900000 2.400000 2.500000
3.700000	4.100000 3.300000 4.300000
3.200000	4.000000 2.100000 1.800000
1.900000	2.100000 2.000000 2.400000
1.900000	2.900000 2.800000 3.000000
2.600000	4.400000 4.700000 3.900000
4.300000	3.900000 2.800000 1.200000
1.100000	3.300000 4.700000 1.600000
3.500000	4.500000 1.500000 2.500000
2.000000	2.300000 2.300000 2.200000
4.100000	1.300000 1.500000 2.800000
2.800000	2.000000 3.400000 1.400000
7.000000	5.400000 3.400000 1.500000
2.100000	1.800000 1.600000 3.300000
1.100000	3.900000 4.000000 2.000000
0.600000	3.400000 1.400000 2.400000
6.000000	5.900000 5.000000 1.700000
1.500000	3.000000 2.300000 2.300000
1.000000	4.200000 1.800000 2.000000
1.000000	4.000000 1.700000 2.800000
2.200000	2.600000 3.100000 2.700000
3.200000	1.100000 2.100000 3.800000
3.300000	3.000000 2.900000 4.300000
3.500000	2.000000 3.500000 3.300000
1.100000	1.100000 0.900000 0.900000
3.300000	4.900000 1.400000 1.100000
1.900000	1.100000 1.000000 1.100000
1.400000	5.000000 7.400000 4.400000
1.610000	4.950000 4.810000 5.750000
2.080000	1.880000 2.750000 3.140000
3.350000	3.410000 2.540000 3.820000
2.820000	1.780000 2.830000 2.170000
1.960000	3.100000 2.110000 2.220000
2.240000	5.380000 5.060000 1.850000
2.110000	3.680000 2.560000 2.450000
2.940000	2.000000 6.790000 2.610000
3.210000	2.450000 5.030000 6.720000
2.820000	4.710000 4.720000 4.440000
1.640000	3.990000 3.240000 4.520000
2.070000	3.180000 3.640000 2.800000
2.010000	1.780000 2.000000 3.720000
3.390000	2.110000 2.080000 3.810000
2.690000	2.200000 2.590000 2.420000
2.990000	3.400000 3.650000 2.990000
2.040000	1.740000 2.770000 1.560000
1.790000	3.710000 2.840000 4.370000
3.960000	5.610000 5.020000 2.110000
7.460000	4.950000 2.750000 2.340000
1.550000	4.120000 2.150000 1.680000
1.470000	2.310000 3.980000 4.760000
3.080000	1.990000 2.650000 2.680000
3.620000	3.500000 4.930000 3.110000
2.460000	2.510000 1.570000 1.250000
2.130000	1.770000 3.310000 3.660000
3.180000	2.940000 5.440000 4.750000
5.680000	4.020000 2.750000 6.520000
6.940000	1.610000 2.000000 1.650000
1.120000	1.640000 2.200000 2.020000
2.030000	2.540000 2.710000 3.170000
2.400000	2.930000 1.140000 1.080000
1.090000	2.110000 1.050000 1.120000
0.960000	1.880000 1.570000 3.250000
2.580000	5.920000 5.990000 1.990000
1.370000	2.340000 2.760000 5.180000
4.990000	5.020000 5.750000 5.210000
3.590000	2.990000 3.030000 3.050000
2.230000	2.160000 2.120000 2.940000
4.320000	4.560000 2.870000 2.130000
2.460000	4.040000 2.890000 3.280000
2.590000	1.690000 1.980000 3.180000
3.940000	4.810000 3.400000 3.540000
2.020000	2.280000 3.650000 5.640000
4.970000	2.060000 3.580000 2.100000
7.460000	4.210000 1.960000 3.450000
2.320000	3.580000 3.040000 5.970000
5.030000	3.100000 5.160000 5.470000
2.610000	1.920000 1.370000 5.350000
4.500000	2.600000 1.960000 1.880000
1.950000	4.780000 3.990000 5.550000
7.800000	5.060000 4.510000 4.370000
4.540000	5.910000 5.070000 4.460000
4.480000	3.160000 2.550000 3.430000
1.550000	4.870000 2.700000 3.710000
4.560000	3.860000 3.150000 2.240000
5.490000	3.210000 2.340000 2.230000
1.910000	3.390000 5.540000 3.850000
1.530000	4.340000 5.080000 4.110000
2.560000	3.360000 3.020000 2.110000
2.200000	1.650000 2.690000 2.150000
3.590000	1.980000 2.190000 3.830000
4.070000	3.050000 2.790000 1.880000
3.910000	6.450000 3.320000 3.560000
2.260000	2.110000 3.110000 2.170000
2.360000	1.370000 2.520000 3.010000
1.520000	5.620000 4.640000 4.310000
3.320000	1.770000 2.070000 2.350000
2.290000	2.320000 2.410000 2.190000
1.420000	2.020000 3.210000 6.070000
1.680000	1.640000 1.340000 1.620000
3.320000	5.950000 3.260000 3.010000
2.580000	5.040000 1.820000 1.220000
2.950000	4.860000 7.270000 1.450000
1.250000	0.880000 2.840000 0.990000
1.540000	1.760000 1.690000 4.220000
1.380000	2.210000 2.560000 0.880000
2.000000	5.180000 7.410000 4.550000
3.340000	3.210000 1.370000 2.960000
1.120000	2.070000 4.580000 3.210000
3.060000	2.560000 2.060000 2.620000
4.500000	2.700000 2.800000 5.000000
2.100000	2.100000 2.200000 7.600000
4.800000	3.700000 7.900000 3.500000
2.100000	4.700000 3.800000 3.100000
3.900000	5.700000 7.200000 8.100000
2.500000	3.800000 5.300000 2.600000
1.900000	3.800000 4.900000 5.400000
2.700000	2.600000 4.300000 1.900000
2.700000	2.700000 3.200000 2.700000
1.800000	1.800000 2.700000 1.800000
3.500000	4.000000 3.800000 1.500000
3.500000	5.100000 5.500000 3.100000
2.800000	1.900000 2.800000 4.300000
2.500000	3.500000 1.900000 1.800000
4.000000	4.500000 3.300000 1.900000
2.500000	2.500000 2.200000 3.400000
1.500000	2.200000 2.200000 3.200000
2.500000	2.700000 2.700000 4.100000
3.800000	5.900000 1.800000 1.900000
3.700000	2.000000 2.800000 5.500000
2.300000	3.800000 3.300000 3.300000
4.300000	1.100000 2.100000 1.600000
1.500000	1.700000 4.300000 2.700000
3.900000	4.200000 5.100000 1.400000
1.900000	4.300000 2.200000 2.300000
1.700000	1.800000 1.400000 4.700000
3.000000	4.700000 2.200000 3.200000
4.000000	3.600000 4.500000 7.600000
3.000000	5.600000 5.300000 4.500000
2.300000	2.200000 3.400000 1.700000
3.500000	2.000000 1.900000 2.800000
4.500000	3.600000 2.500000 2.800000
1.900000	1.200000 1.200000 1.900000
3.600000	1.800000 1.500000 4.200000
2.200000	2.500000 3.300000 2.800000
2.700000	2.000000 1.100000 2.800000
7.900000	5.300000 2.300000 1.900000
1.600000	2.400000 5.400000 2.600000
6.000000	4.000000 3.300000 7.200000
2.700000	1.600000 3.100000 3.400000
1.400000	4.300000 4.500000 4.000000
6.600000	4.100000 6.500000 2.300000
3.200000	7.500000 3.100000 1.200000
3.330000	3.220000 2.760000 5.140000
3.770000	4.000000 2.110000 4.390000
2.870000	2.470000 3.950000 2.500000
2.250000	3.280000 2.500000 1.810000
2.360000	2.220000 2.590000 2.670000
2.740000	1.710000 1.970000 2.440000
1.610000	2.000000 2.980000 4.630000
1.820000	4.670000 5.480000 1.840000
3.210000	3.090000 2.900000 3.340000
1.640000	2.820000 3.190000 3.890000
2.180000	4.040000 5.400000 3.710000
4.530000	3.110000 3.960000 4.240000
3.560000	4.180000 3.350000 2.290000
2.690000	3.820000 2.100000 2.420000
5.540000	2.940000 5.490000 2.170000
3.120000	1.910000 3.550000 1.950000
2.950000	3.820000 4.510000 1.950000
2.890000	4.160000 3.260000 5.190000
3.680000	3.340000 3.680000 4.780000
3.760000	1.730000 3.470000 5.070000
3.090000	2.310000 4.610000 3.080000
6.170000	6.260000 5.170000 3.920000
1.950000	2.040000 5.990000 1.760000
2.870000	2.860000 1.480000 3.040000
4.820000	1.690000 2.090000 4.290000
5.860000	4.740000 3.650000 1.920000
1.510000	3.690000 1.790000 3.610000
2.920000	2.340000 3.060000 3.150000
5.140000	2.010000 1.410000 1.920000
1.620000	3.550000 2.600000 1.780000
5.210000	3.560000 2.170000 2.060000
3.800000	2.420000 2.850000 2.650000
1.490000	4.550000 2.580000 4.450000
2.400000	2.040000 4.020000 7.310000
3.800000	7.600000 2.990000 2.460000
3.550000	1.640000 2.290000 1.760000
2.080000	2.700000 3.330000 5.580000
2.950000	2.690000 1.740000 1.870000
1.490000	1.680000 4.420000 3.640000
2.940000	3.450000 2.420000 1.120000
3.260000	1.560000 2.890000 4.540000
3.890000	2.850000 2.330000 4.790000
4.880000	3.210000 1.590000 1.970000
6.410000	5.010000 3.910000 2.910000
3.450000	3.440000 3.360000 2.240000
3.190000	1.710000 3.380000 4.720000
2.820000	4.240000 5.160000 2.520000
4.350000	2.340000 3.150000 3.590000
5.750000	2.670000 4.490000 2.610000
4.110000	1.840000 2.600000 3.360000
4.210000	1.510000 2.220000 3.590000
2.430000	3.420000 4.890000 3.700000
3.190000	1.580000 2.680000 3.030000
2.090000	1.620000 4.650000 5.410000
4.920000	5.640000 4.850000 2.790000
1.890000	3.850000 2.720000 4.540000
5.050000	4.140000 2.240000 3.250000
5.680000	1.880000 3.770000 4.530000
3.240000	4.490000 6.550000 2.420000
4.020000	2.090000 2.680000 3.010000
3.370000	2.440000 5.020000 3.580000
3.410000	2.610000 4.940000 3.980000
2.610000	2.740000 1.880000 2.310000
1.220000	1.950000 2.630000 1.670000
2.520000	1.460000 1.860000 1.940000
2.110000	1.980000 1.670000 4.040000
1.450000	1.360000 1.790000 2.370000
2.050000	2.140000 2.130000 2.690000
2.350000	2.380000 4.730000 3.320000
2.940000	1.980000 1.460000 3.940000
7.760000	4.160000 3.790000 1.460000
1.620000	2.420000 4.080000 2.650000
2.280000	3.710000 4.210000 3.580000
2.140000	1.210000 2.860000 2.450000
2.870000	1.840000 2.390000 1.340000
2.010000	2.070000 6.890000 5.580000
2.560000	4.060000 1.810000 1.360000
6.480000	6.800000 5.480000 2.700000
2.520000	3.040000 3.750000 4.340000
5.030000	2.320000 1.760000 1.280000
1.940000	1.330000 1.140000 0.500000
2.050000	2.900000 2.520000 3.310000
2.330000	1.010000 1.680000 1.710000
1.830000	2.830000 0.980000 0.520000
1.760000	5.040000 4.320000 3.700000
3.610000	1.310000 1.110000 4.460000
4.180000	3.850000 4.240000 4.230000
1.130000	2.140000 642.100000 600.600000
604.200000	560.900000 573.800000 540.400000
601.500000	658.900000 654.800000 655.400000
613.100000	535.400000 605.000000 585.400000
415.200000	466.600000 230.300000 540.500000
319.800000	397.900000 482.800000 511.000000
591.400000	575.600000 350.500000 590.400000
532.400000	135.700000 67.900000 382.900000
515.700000	522.500000 491.500000 209.500000
569.900000	516.800000 359.000000 572.100000
486.900000	612.800000 209.700000 602.800000
679.500000	586.400000 606.500000 445.400000
319.100000	246.400000 463.500000 378.800000
571.600000	565.700000 375.000000 313.900000
216.700000	285.100000 506.900000 330.100000
542.100000	249.100000 442.900000 352.200000
362.800000	446.100000 308.600000 494.200000
475.000000	583.400000 535.000000 498.500000
520.600000	520.400000 560.600000 508.100000
489.500000	411.300000 528.100000 190.500000
115.400000	310.800000 253.400000 246.900000
426.900000	538.100000 412.500000 86.500000
185.800000	178.700000 483.400000 497.400000
409.800000	290.300000 426.500000 332.100000
261.800000	282.800000 62.900000 312.900000
442.100000	409.100000 311.700000 391.800000
206.200000	245.600000 68.600000 129.400000
262.200000	273.500000 264.500000 202.500000
216.500000	182.200000 153.400000 120.200000
275.500000	383.100000 351.600000 63.100000
211.300000	95.700000 87.700000 102.400000
26.500000	157.700000 138.200000 75.900000
166.300000	300.500000 298.900000 257.800000
212.800000	59.700000 219.100000 283.600000
255.300000	243.300000 238.400000 231.500000
242.100000	172.600000 86.400000 77.800000
45.500000	589.650000 272.760000 364.690000
444.240000	527.880000 205.120000 201.880000
303.120000	498.590000 178.000000 356.200000
240.350000	107.120000 179.120000 219.120000
391.290000	604.290000 394.000000 622.590000
115.530000	476.650000 306.710000 551.650000
422.240000	660.530000 640.820000 330.590000
489.060000	489.120000 529.410000 475.290000
507.470000	90.760000 387.710000 136.590000
301.350000	146.350000 190.880000 153.710000
336.470000	584.590000 635.180000 599.470000
646.590000	660.410000 566.820000 401.940000
319.190000	606.530000 600.820000 587.180000
574.760000	611.590000 564.940000 599.820000
567.940000	556.000000 553.590000 395.820000
449.350000	409.880000 517.060000 444.440000
377.880000	507.650000 555.590000 390.760000
395.120000	536.880000 301.590000 172.560000
472.710000	174.120000 540.120000 409.940000
446.650000	265.690000 349.760000 309.880000
494.940000	528.880000 351.290000 294.940000
430.060000	417.060000 369.440000 439.290000
100.820000	187.180000 278.650000 60.940000
302.710000	335.240000 300.310000 170.290000
229.880000	327.240000 146.000000 168.060000
289.410000	430.940000 452.820000 395.250000
481.290000	364.570000 335.590000 350.820000
235.000000	163.760000 104.880000 226.820000
235.650000	273.760000 233.060000 259.710000
389.940000	344.940000 204.350000 58.240000
236.940000	354.690000 101.000000 309.650000
304.940000	219.350000 245.810000 327.060000
324.650000	312.590000 309.410000 230.180000
258.060000	133.710000 121.940000 247.240000
261.650000	152.470000 223.940000 303.820000
292.180000	222.380000 204.940000 217.940000
123.820000	94.650000 143.710000 132.530000
86.590000	63.650000 263.650000 373.120000
442.760000	368.060000 464.060000 419.290000
310.590000	569.120000 425.590000 53.180000
181.350000	134.880000 448.940000 279.410000
310.120000	263.120000 368.060000 495.000000
411.120000	444.120000 469.310000 434.710000
361.470000	132.290000 528.590000 585.820000
585.650000	517.120000 582.710000 622.590000
620.350000	416.940000 429.410000 592.880000
228.760000	255.060000 300.000000 183.000000
485.710000	554.470000 532.760000 252.820000
392.180000	637.120000 241.760000 92.880000
507.650000	302.350000 137.750000 423.940000
521.940000	578.000000 358.120000 272.690000
303.820000	473.180000 299.000000 335.820000
626.190000	592.690000 471.470000 573.880000
603.410000	621.820000 594.620000 477.290000
547.820000	589.600000 509.630000 528.350000
301.410000	527.180000 588.820000 465.760000
322.940000	558.470000 335.290000 435.060000
564.590000	607.000000 239.060000 437.760000
443.760000	283.000000 568.410000 564.120000
487.760000	243.180000 208.000000 364.290000
329.290000	457.820000 536.000000 537.180000
494.710000	315.530000 290.290000 548.940000
535.180000	437.120000 491.940000 502.880000
505.470000	481.470000 454.350000 330.470000
497.000000	426.200000 524.130000 547.400000
324.470000	362.410000 381.530000 505.760000
522.940000	445.590000 524.820000 518.000000
515.290000	508.000000 476.470000 481.940000
511.880000	467.650000 192.060000 279.120000
445.710000	485.240000 430.350000 283.750000
426.690000	416.240000 413.410000 291.410000
365.650000	97.940000 196.240000 275.060000
360.350000	64.350000 234.240000 82.470000
136.240000	188.940000 274.120000 184.470000
367.650000	349.410000 309.290000 58.940000
136.350000	138.410000 236.240000 242.530000
284.940000	91.650000 62.180000 262.290000
172.000000	277.590000 51.290000 129.060000
219.470000	142.590000 174.120000 171.290000
110.760000	40.410000 90.000000 271.350000
261.290000	201.760000 245.060000 197.590000
178.590000	244.900000 117.800000 255.100000
428.600000	366.200000 533.100000 513.400000
437.200000	218.700000 282.300000 263.800000
523.300000	563.800000 572.800000 568.200000
515.400000	597.300000 571.800000 581.600000
573.600000	531.900000 559.400000 505.600000
513.900000	586.200000 380.900000 500.100000
583.900000	359.500000 391.500000 505.800000
360.200000	365.300000 109.900000 285.500000
112.600000	381.800000 483.200000 324.400000
259.900000	441.400000 445.100000 399.500000
461.900000	612.900000 499.500000 460.600000
345.700000	130.200000 260.600000 589.300000
554.600000	239.800000 414.100000 192.600000
320.000000	632.700000 626.800000 597.200000
527.900000	437.300000 550.200000 388.400000
227.500000	180.900000 274.400000 99.800000
343.500000	525.100000 297.400000 339.100000
369.800000	552.600000 351.500000 345.100000
539.900000	465.500000 505.900000 485.900000
552.600000	542.800000 563.200000 534.800000
457.600000	538.800000 390.000000 517.500000
493.100000	483.900000 519.600000 207.800000
367.600000	405.800000 93.400000 195.900000
510.000000	443.500000 288.300000 510.700000
472.700000	359.800000 441.100000 394.700000
298.900000	166.900000 506.900000 355.200000
483.200000	443.400000 158.800000 389.900000
371.100000	391.100000 200.700000 192.500000
113.000000	506.100000 468.500000 353.700000
459.900000	340.200000 389.200000 388.100000
418.300000	99.600000 286.000000 406.500000
414.100000	381.800000 101.400000 175.100000
356.300000	370.600000 199.900000 315.800000
369.900000	375.200000 361.600000 163.600000
51.000000	242.500000 262.200000 192.800000
105.100000	145.100000 225.500000 74.200000
131.800000	119.900000 122.100000 81.300000
275.100000	167.400000 314.000000 196.000000
156.000000	212.200000 58.300000 202.800000
214.200000	184.100000 127.400000 113.400000
53.800000	212.200000 50.700000 114.400000
69.900000	37.800000 186.100000 157.200000
164.600000	470.120000 344.820000 149.290000
413.350000	113.820000 91.240000 402.880000
550.590000	506.940000 524.590000 495.820000
440.530000	293.940000 295.940000 404.470000
500.470000	592.710000 508.290000 541.940000
523.940000	87.240000 620.710000 609.350000
538.590000	552.060000 551.940000 490.760000
343.290000	549.180000 352.410000 378.060000
564.470000	234.710000 279.880000 258.940000
534.180000	592.710000 491.880000 615.710000
620.350000	383.350000 122.530000 279.240000
214.350000	276.760000 157.180000 399.560000
459.190000	584.930000 564.800000 402.140000
241.290000	436.820000 562.180000 458.180000
371.650000	488.000000 457.820000 649.760000
633.120000	627.060000 606.530000 581.350000
580.240000	442.760000 292.650000 424.120000
649.710000	612.240000 198.710000 301.470000
458.820000	357.880000 108.240000 239.120000
482.940000	412.590000 420.120000 323.650000
320.560000	370.120000 372.760000 404.650000
527.350000	468.690000 446.590000 325.470000
121.710000	587.350000 518.240000 415.000000
585.760000	579.530000 513.750000 424.880000
417.290000	536.590000 559.880000 382.120000
459.350000	321.060000 504.180000 537.820000
573.650000	496.000000 503.240000 526.290000
468.790000	506.820000 492.410000 525.410000
528.000000	371.410000 86.120000 301.350000
399.410000	498.060000 205.710000 287.060000
435.290000	392.710000 271.180000 433.530000
345.590000	209.820000 192.240000 319.650000
506.470000	336.590000 241.650000 97.940000
314.880000	244.000000 380.180000 126.190000
317.710000	279.060000 309.760000 317.470000
426.650000	399.530000 332.820000 304.880000
267.530000	158.240000 118.060000 75.000000
213.410000	308.470000 208.650000 82.530000
285.410000	160.930000 65.590000 129.060000
160.940000	294.410000 151.000000 322.240000
86.820000	253.880000 181.710000 109.760000
119.350000	282.470000 67.060000 217.060000
77.940000	74.410000 90.290000 71.760000
44.650000	54.650000 24.410000 27.760000
77.290000	134.060000 198.410000 225.880000
69.470000	56.940000 61.240000 580.710000
583.410000	571.240000 154.470000 297.650000
395.940000	574.000000 433.650000 179.590000
300.240000	481.880000 566.000000 426.410000
211.120000	550.180000 415.880000 392.530000
194.880000	46.590000 232.060000 178.530000
560.940000	341.760000 376.760000 335.650000
268.120000	197.710000 317.590000 526.690000
505.250000	668.640000 606.880000 330.000000
480.530000	245.820000 324.180000 433.530000
338.000000	546.290000 471.470000 235.650000
394.290000	376.470000 532.650000 333.880000
564.820000	306.000000 283.750000 669.130000
532.820000	622.760000 600.470000 527.000000
610.120000	632.180000 428.000000 581.530000
438.650000	368.240000 400.060000 416.460000
337.000000	500.410000 577.180000 621.590000
561.870000	518.630000 379.350000 208.500000
177.180000	113.650000 566.800000 466.120000
587.650000	448.880000 549.880000 548.760000
553.650000	486.880000 228.290000 539.120000
388.180000	563.000000 504.820000 546.290000
434.120000	526.470000 431.940000 241.470000
508.760000	234.530000 325.940000 235.470000
402.650000	526.000000 525.180000 540.590000
396.000000	425.240000 114.530000 449.000000
536.940000	438.590000 443.590000 420.060000
260.180000	367.310000 332.060000 196.880000
513.180000	404.400000 232.240000 367.470000
346.180000	463.290000 442.060000 107.120000
197.530000	47.710000 102.710000 419.180000
248.290000	217.410000 275.800000 308.200000
123.000000	223.760000 406.530000 315.470000
148.710000	226.940000 386.060000 337.470000
351.940000	377.760000 278.940000 384.590000
163.760000	196.820000 301.650000 338.650000
355.000000	336.310000 338.750000 320.330000
233.000000	179.940000 345.410000 331.000000
335.000000	292.400000 316.690000 309.000000
287.000000	193.710000 267.710000 317.880000
197.880000	264.590000 243.350000 166.820000
112.240000	151.130000 160.530000 150.240000
150.760000	50.350000 175.120000 21.600000
23.100000	25.100000 25.800000 25.900000
24.900000	24.400000 24.500000 25.500000
25.000000	26.000000 24.900000 25.000000
16.900000	18.700000 18.600000 13.600000
15.600000	13.000000 15.200000 15.200000
16.400000	20.900000 24.800000 20.300000
27.800000	28.400000 19.100000 14.500000
21.700000	26.000000 28.400000 25.700000
20.500000	24.100000 23.200000 17.700000
20.300000	21.800000 20.300000 17.000000
21.500000	24.200000 27.700000 29.900000
26.800000	25.400000 21.600000 23.800000
24.100000	22.700000 25.000000 25.000000
17.300000	13.500000 14.100000 18.100000
21.000000	23.900000 21.200000 25.100000
21.000000	21.300000 23.800000 21.800000
25.400000	25.300000 29.600000 32.900000
24.400000	24.600000 27.300000 28.100000
30.200000	28.700000 24.000000 24.600000
20.400000	16.800000 18.900000 14.100000
14.700000	18.700000 21.200000 21.400000
13.700000	14.600000 15.000000 20.900000
21.900000	20.600000 20.100000 23.600000
20.500000	18.000000 17.800000 14.700000
21.700000	24.700000 26.600000 24.100000
24.200000	21.200000 21.000000 16.100000
14.100000	16.500000 15.800000 14.000000
13.100000	14.000000 13.400000 15.400000
12.800000	14.600000 15.000000 15.900000
11.100000	12.000000 9.200000 8.800000
9.400000	9.000000 13.000000 13.500000
11.800000	10.500000 11.500000 13.100000
13.100000	14.900000 13.500000 20.500000
20.600000	19.000000 18.600000 18.200000
17.300000	17.300000 13.300000 12.400000
15.000000	13.100000 25.450000 15.650000
16.530000	16.370000 18.980000 15.220000
17.170000	13.920000 14.580000 12.790000
16.130000	16.610000 12.490000 14.250000
15.890000	18.990000 23.530000 20.450000
26.570000	17.210000 20.180000 16.120000
19.020000	18.390000 24.930000 29.620000
25.710000	23.730000 28.150000 27.340000
19.510000	19.810000 13.970000 19.220000
15.590000	15.490000 14.520000 18.250000
20.020000	15.140000 19.850000 24.890000
27.740000	22.770000 25.650000 26.990000
22.010000	18.250000 22.120000 26.010000
28.870000	27.610000 24.560000 22.510000
24.280000	26.390000 29.230000 32.310000
27.580000	26.920000 27.570000 30.540000
22.060000	19.220000 22.290000 24.840000
26.080000	26.950000 31.430000 25.820000
19.920000	24.810000 21.310000 19.390000
21.670000	22.080000 22.190000 17.200000
17.630000	22.920000 28.320000 25.150000
24.130000	26.820000 26.810000 27.000000
27.240000	15.220000 15.620000 18.470000
15.260000	19.200000 16.150000 18.650000
12.950000	14.580000 16.930000 14.240000
13.750000	15.110000 19.510000 20.850000
18.240000	17.110000 18.500000 15.640000
20.900000	15.270000 11.330000 13.960000
16.370000	13.160000 14.650000 14.330000
13.170000	15.610000 17.860000 19.650000
16.370000	16.730000 21.810000 11.850000
14.380000	18.870000 16.280000 10.990000
12.460000	13.390000 13.790000 20.080000
18.720000	20.590000 17.420000 16.710000
17.620000	16.120000 13.800000 11.840000
9.910000	10.990000 11.590000 13.940000
14.440000	11.320000 12.370000 8.460000
9.390000	11.280000 9.060000 10.110000
9.710000	9.950000 10.860000 13.910000
15.260000	15.940000 17.180000 18.550000
12.300000	12.210000 12.510000 11.600000
9.230000	10.450000 12.840000 15.170000
18.210000	21.100000 22.190000 13.820000
12.900000	15.360000 11.620000 18.640000
21.390000	20.990000 22.680000 24.650000
21.960000	21.970000 17.270000 13.650000
17.210000	14.650000 15.790000 16.060000
17.520000	18.610000 18.380000 23.350000
17.600000	17.110000 24.840000 15.640000
11.720000	15.010000 15.270000 11.740000
19.860000	27.030000 24.110000 21.190000
22.850000	21.810000 18.020000 13.710000
16.290000	29.810000 28.430000 27.440000
30.520000	30.880000 31.460000 28.510000
26.940000	29.920000 32.210000 30.870000
26.860000	18.960000 22.520000 23.290000
22.890000	21.840000 23.390000 20.010000
22.410000	25.220000 29.580000 19.480000
20.330000	19.320000 20.090000 25.750000
28.110000	29.120000 20.540000 18.660000
23.770000	25.480000 27.030000 29.120000
31.850000	33.760000 26.030000 22.530000
27.390000	30.090000 26.980000 26.000000
26.800000	27.140000 29.360000 25.580000
20.660000	20.610000 23.830000 27.150000
32.050000	22.450000 23.660000 23.450000
25.620000	25.360000 25.220000 22.890000
23.740000	26.290000 27.880000 26.160000
26.960000	28.000000 26.790000 18.680000
16.760000	20.460000 23.650000 26.050000
24.040000	22.160000 21.880000 23.080000
20.700000	23.450000 19.240000 15.310000
20.990000	25.320000 15.970000 14.060000
12.220000	14.620000 16.120000 16.580000
13.660000	16.530000 17.850000 18.150000
12.520000	15.020000 14.600000 15.270000
18.110000	16.010000 12.760000 12.360000
14.240000	14.400000 16.710000 10.250000
9.490000	8.280000 7.190000 6.690000
6.540000	7.160000 8.510000 9.990000
8.760000	8.680000 6.710000 7.110000
5.260000	6.540000 14.000000 9.600000
13.300000	15.900000 17.000000 20.000000
20.000000	20.500000 13.700000 15.000000
12.400000	18.300000 24.300000 29.100000
27.800000	27.400000 21.700000 22.100000
22.900000	23.900000 22.500000 23.700000
26.100000	24.300000 25.300000 23.000000
23.100000	26.100000 21.500000 24.500000
25.700000	24.600000 23.300000 18.100000
17.800000	14.600000 18.400000 19.700000
18.000000	17.500000 19.200000 21.100000
23.100000	24.300000 28.100000 27.200000
22.800000	22.000000 11.400000 17.900000
21.700000	24.700000 22.100000 22.500000
19.700000	21.400000 25.900000 27.000000
28.000000	28.900000 23.600000 26.000000
25.600000	17.900000 16.400000 16.900000
15.500000	21.600000 27.000000 19.500000
17.700000	18.100000 22.900000 22.300000
18.600000	26.400000 28.100000 28.300000
22.900000	29.100000 23.700000 27.800000
31.900000	29.600000 25.200000 24.400000
29.900000	32.500000 34.200000 34.600000
18.100000	22.800000 23.900000 16.100000
17.100000	19.500000 23.900000 24.200000
29.600000	30.300000 29.200000 25.800000
26.000000	20.200000 19.200000 29.000000
29.200000	28.300000 33.100000 23.000000
23.900000	14.100000 20.100000 17.500000
10.400000	12.100000 16.500000 20.400000
17.200000	19.400000 20.300000 23.600000
20.000000	21.700000 14.400000 19.200000
21.500000	22.600000 22.600000 16.700000
16.500000	23.000000 26.000000 18.000000
18.900000	19.600000 21.500000 24.500000
16.800000	14.200000 17.100000 17.700000
15.200000	14.900000 16.600000 17.100000
11.000000	13.500000 14.900000 13.900000
10.900000	12.300000 11.400000 10.700000
10.100000	10.000000 7.600000 3.900000
7.100000	9.800000 11.000000 9.000000
6.400000	7.200000 6.200000 7.600000
7.700000	6.900000 6.800000 9.600000
6.700000	4.900000 20.720000 17.720000
15.460000	16.300000 10.450000 9.260000
20.040000	23.670000 24.410000 25.390000
26.260000	21.410000 16.370000 16.120000
18.570000	18.520000 25.460000 26.050000
23.940000	25.310000 10.780000 19.480000
23.460000	26.120000 27.480000 29.170000
21.590000	15.820000 21.220000 20.110000
17.820000	23.280000 18.780000 17.310000
20.070000	27.400000 28.810000 27.620000
28.720000	30.810000 25.860000 17.580000
15.950000	15.190000 18.010000 15.850000
21.560000	18.940000 24.440000 28.620000
19.490000	21.170000 21.880000 18.760000
19.650000	19.190000 21.880000 19.370000
25.300000	27.140000 28.930000 28.700000
28.520000	29.750000 29.810000 17.670000
21.550000	23.170000 27.790000 15.980000
16.710000	15.840000 17.010000 14.610000
18.900000	26.760000 24.880000 24.100000
21.640000	18.450000 18.520000 16.410000
21.220000	26.090000 19.240000 19.000000
19.760000	17.390000 27.650000 31.820000
18.900000	23.980000 26.850000 28.050000
26.460000	25.920000 21.820000 24.350000
23.350000	22.790000 18.180000 21.640000
25.910000	23.350000 28.940000 26.960000
28.580000	26.070000 24.470000 25.970000
26.080000	28.720000 29.890000 13.500000
16.850000	19.310000 20.890000 19.080000
16.190000	19.560000 20.030000 16.410000
19.710000	19.060000 15.090000 12.120000
13.570000	18.310000 20.610000 20.390000
16.010000	19.070000 17.840000 18.140000
14.380000	18.720000 17.890000 16.310000
17.190000	18.950000 20.930000 23.810000
24.200000	23.280000 18.590000 18.210000
13.990000	13.870000 14.940000 14.880000
11.420000	16.210000 17.170000 11.240000
11.710000	14.840000 21.010000 15.850000
18.460000	13.120000 14.770000 14.360000
15.430000	14.060000 19.200000 11.370000
10.140000	6.550000 6.360000 7.230000
6.900000	5.200000 5.890000 6.120000
5.330000	6.650000 7.460000 8.260000
9.230000	6.600000 6.100000 5.510000
19.390000	18.660000 23.960000 12.650000
12.820000	16.480000 24.590000 22.490000
14.060000	15.400000 20.950000 23.760000
21.190000	20.430000 24.260000 25.470000
21.510000	18.510000 11.290000 16.160000
16.530000	22.860000 18.540000 23.150000
17.720000	17.320000 14.040000 17.210000
19.530000	16.950000 23.790000 28.190000
27.480000	20.980000 14.280000 12.690000
16.050000	20.480000 27.550000 15.860000
12.280000	15.460000 20.360000 23.490000
20.340000	23.240000 20.370000 21.930000
27.370000	27.160000 26.430000 25.310000
25.080000	25.620000 30.840000 30.340000
31.240000	31.000000 27.700000 27.970000
21.680000	20.800000 23.900000 27.360000
30.760000	32.390000 31.810000 28.150000
21.500000	20.940000 19.660000 32.170000
31.320000	33.390000 29.890000 32.210000
34.270000	34.740000 28.820000 25.880000
31.220000	25.420000 30.230000 32.500000
35.100000	34.150000 33.160000 27.530000
23.450000	28.510000 24.380000 22.330000
18.350000	20.290000 20.540000 21.990000
25.710000	24.750000 18.650000 15.580000
22.070000	27.540000 29.470000 27.660000
23.410000	19.040000 23.180000 23.190000
18.040000	21.140000 25.390000 21.620000
23.330000	22.670000 21.310000 22.590000
18.080000	20.080000 16.410000 15.890000
18.160000	16.420000 17.720000 21.060000
19.160000	17.810000 15.010000 15.880000
12.500000	10.850000 14.480000 18.200000
18.980000	19.900000 23.660000 20.790000
25.340000	20.130000 18.870000 18.700000
19.080000	14.900000 12.760000 9.150000
10.580000	9.770000 9.070000 13.940000
14.830000	16.730000 15.960000 16.630000
17.250000	18.100000 14.860000 10.510000
11.490000	9.120000 13.590000 12.290000
14.300000	15.020000 12.420000 14.540000
10.110000	14.290000 12.680000 15.320000
