# Supplementary material for: Analysis of cause-effect inference by comparing regression errors
Source: PeerJ Comput Sci. 2019 Jan 21;5:e169. doi: 10.7717/peerj-cs.169 (PMC7924496; doi:10.7717/peerj-cs.169)
Supplement: Supplemental Information 2 — Contains artificial and real-world data sets. [file peerj-cs-05-169-s002.zip › CEP data/pair0053_des.txt]

Information for pair0053:

Environmental data

x: 	Ozon concentration (microgramm/m^3)

y: 	1) wind speed (m/s)
	2) global radiation (W/m^2)
	3) temperature


Data source:
Dietrich Stoyan, Helga Stoyan, and Uwe Jansen (1997): 
Umwelstatistik: Statistische Verarbeitung und Analyse von Umweltdaten
http://www.mathe.tu-freiberg.de/Stoyan/umwdat.html#Top

ground truth:
y --> x
