# Supplementary material for: Analysis of cause-effect inference by comparing regression errors
Source: PeerJ Comput Sci. 2019 Jan 21;5:e169. doi: 10.7717/peerj-cs.169 (PMC7924496; doi:10.7717/peerj-cs.169)
Supplement: Supplemental Information 2 — Contains artificial and real-world data sets. [file peerj-cs-05-169-s002.zip › CEP data/pair0055_des.txt]

Information for pairs0055:

Daily mean values of ozone values and radiation in the last 83 days of 2009 at 16 different places in Switzerland.
11 days were deleted due to missing data.
The different places are: 
1 Bern-Bollwerk	
2 Magadino-Cadenazzo	
3 Lausanne-C/'esar-Roux	
4 Payerne	
5 Lugano-Universita	
6 Taenikon	
7 Zuerich-Kaserne	
8 Laegeren	
9 Basel-Binningen	
10 Chaumont	
11 Duebendorf	
12 Rigi-Seebodenalp	
13 Haerkingen	
14 Davos-See	
15 Sion-A/'eroport	
16 Jungfraujoch


x: Ozone (microgram / cubic meter)

y: Temperature (degree celsius)

source:
Bundesamt fuer Umwelt (BAFU, Switzerland)
www.bafu.admin.ch/luft/luftbelastung/blick_zurueck/datenabfrage/index.html?lang=de

ground truth:
y-->x
