# Supplementary material for: Analysis of cause-effect inference by comparing regression errors
Source: PeerJ Comput Sci. 2019 Jan 21;5:e169. doi: 10.7717/peerj-cs.169 (PMC7924496; doi:10.7717/peerj-cs.169)
Supplement: Supplemental Information 2 — Contains artificial and real-world data sets. [file peerj-cs-05-169-s002.zip › CEP data/pair0061_des.txt]

Information for pair0061:

UNdata from http://data.un.org


x:	life expectancy at birth for different countries, male, 1995-2000

y:	latitude of the country's capital

China, Russia and Canada were taken out.

source:
http://data.un.org/Data.aspx?d=GenderStat&f=inID%3a37

ground truth:
y-->x
