# Supplementary material for: Analysis of cause-effect inference by comparing regression errors
Source: PeerJ Comput Sci. 2019 Jan 21;5:e169. doi: 10.7717/peerj-cs.169 (PMC7924496; doi:10.7717/peerj-cs.169)
Supplement: Supplemental Information 2 — Contains artificial and real-world data sets. [file peerj-cs-05-169-s002.zip › CEP data/pair0064_des.txt]

Information for pair0064:

UNdata from http://data.un.org


x:	Population with sustainable access to improved drinking water sources (%) total, 2006

y:	Infant mortality rate (per 1 000 live births) both sexes, 2006

source:
http://data.un.org/Data.aspx?d=WHO&f=inID%3aMBD10
http://data.un.org/Data.aspx?d=WHO&f=inID%3aRF03

ground truth:
x-->y
