# Supplementary material for: Analysis of cause-effect inference by comparing regression errors
Source: PeerJ Comput Sci. 2019 Jan 21;5:e169. doi: 10.7717/peerj-cs.169 (PMC7924496; doi:10.7717/peerj-cs.169)
Supplement: Supplemental Information 2 — Contains artificial and real-world data sets. [file peerj-cs-05-169-s002.zip › CEP data/pair0065.txt]

 -5.4848342e-002 -5.1953013e-002
 -6.1190555e-002 -3.4753702e-002
  6.1813673e-002  3.6005009e-002
 -9.1743119e-003 -4.9360330e-003
 -2.1548822e-002 -2.0044543e-002
 -2.5464556e-002 -1.7768595e-002
  9.8870056e-003  5.1535549e-003
  9.6153846e-003  0.0000000e+000
 -6.4069264e-003 -2.6158836e-003
  6.4482398e-003 -5.1405791e-003
 -3.1861472e-002 -2.8682906e-002
  1.6455017e-002 -1.8781891e-002
 -1.3021292e-002 -1.0843107e-002
  3.3874131e-003  2.4832215e-002
 -1.6346837e-002 -2.4230517e-002
  2.6553468e-002  8.2774049e-003
  2.2699279e-002  1.6418904e-002
 -2.5464556e-002  2.1501855e-002
 -1.6242938e-002 -2.6391709e-002
  3.4099067e-003 -2.6338894e-003
 -3.3983187e-003 -5.5017606e-003
 -6.4608758e-003 -2.6554547e-003
 -3.9920520e-002 -2.4739294e-002
 -1.7309501e-002  1.9679217e-002
 -1.0530347e-002 -1.1044177e-002
  1.4125387e-002  5.6401579e-003
 -3.4344591e-003 -3.0510376e-002
  3.4462952e-003  2.8925142e-003
  6.6781149e-002  5.4107060e-002
 -5.2584511e-002  5.4722557e-003
 -3.5869360e-003 -1.8830957e-002
 -7.0102311e-003 -1.9192367e-002
 -1.0494180e-002 -8.3700939e-003
  1.7740069e-002 -5.7032052e-003
  1.0420614e-002  2.2714237e-002
 -1.0313145e-002 -8.3006169e-003
 -1.3830997e-002 -5.6554688e-003
 -7.1085495e-003  2.8438175e-003
  0.0000000e+000  0.0000000e+000
 -2.1478328e-002 -1.3951906e-002
  7.3165909e-003 -8.5125963e-003
  0.0000000e+000 -8.7017055e-003
  0.0000000e+000 -1.1470037e-002
  2.8857479e-002  2.6284632e-002
 -2.4422820e-002  2.8841717e-003
  2.5034226e-002 -2.8758771e-003
 -1.0875787e-002 -2.8495616e-002
 -2.5655864e-002 -5.8187864e-003
 -1.5046525e-002  5.8528428e-003
  1.9095477e-002  8.7875549e-003
  3.7475345e-002  4.6497940e-002
 -2.8897338e-002 -1.6647919e-002
 -3.7196554e-003 -1.1324640e-002
  1.1200629e-002  2.0016198e-002
 -3.6921881e-003  5.5580762e-003
  1.1117613e-002  2.5155104e-002
  2.2183642e-002  2.7178697e-002
 -7.3598792e-003 -1.5854312e-002
 -2.5285171e-002 -1.3497333e-002
  3.7058709e-003 -5.4065983e-003
  7.3843762e-003 -2.7734635e-003
 -3.6651235e-003 -3.8491490e-002
 -1.1035818e-002  1.4346870e-002
  7.4393109e-003 -1.6881487e-002
 -3.6921881e-003  0.0000000e+000
 -3.7058709e-003 -8.7017055e-003
  0.0000000e+000  8.7780899e-003
  1.8598277e-002  2.7845458e-003
  2.5754372e-002 -8.5618420e-003
  0.0000000e+000  2.9174933e-003
 -1.0680157e-002 -1.7221317e-002
  1.4393939e-002  1.1603126e-002
  1.4189694e-002  1.4513109e-002
 -1.0493373e-002  0.0000000e+000
  1.0604651e-002  0.0000000e+000
 -6.9955817e-003  2.8841717e-003
  3.5224323e-003 -8.5125963e-003
  1.4040273e-002  0.0000000e+000
 -1.0384405e-002 -8.7017055e-003
 -1.0493373e-002 -2.8089888e-003
  3.5348837e-003 -2.9342723e-003
 -2.1134594e-002 -2.9429076e-003
 -2.8977273e-002 -1.7473436e-002
 -1.4823484e-002 -3.0040856e-003
  6.4145714e-002  1.4945161e-002
 -1.0604651e-002  0.0000000e+000
  7.1455434e-003  2.9687686e-003
 -2.5018671e-002 -8.7615439e-003
 -2.9107622e-002 -1.7797420e-002
  7.4950690e-003  8.9991487e-003
 -2.2317933e-002 -8.9188863e-003
  2.6631958e-002  6.0805059e-003
 -1.4823484e-002 -1.1966638e-002
  7.5232627e-003  3.0584781e-003
 -3.7335429e-003  2.9271862e-003
  7.4950690e-003  1.2039402e-002
 -2.2317933e-002  2.0788272e-002
  1.9022827e-002  8.7110065e-003
 -7.4670859e-003  2.9174933e-003
  4.9099188e-002  3.1533628e-002
  3.2270240e-002  2.5155104e-002
  1.0420475e-002 -8.1426056e-003
  6.8753392e-003  2.6625250e-003
 -3.4141959e-003  0.0000000e+000
 -3.4258925e-002  0.0000000e+000
  4.2569081e-002  1.6485948e-002
  6.9842407e-003  5.3336236e-003
  1.6894896e-002  0.0000000e+000
 -3.3228402e-003 -2.1437852e-002
 -6.6678365e-003 -5.4215534e-003
 -3.3562975e-003 -8.2322839e-003
 -3.3853244e-002 -1.9405496e-002
  1.0456797e-002 -2.2649279e-002
  2.7777778e-002  5.8520599e-003
  6.7125949e-003  2.9090063e-003
 -6.6678365e-003  2.7845458e-003
 -3.3562975e-003 -2.7768136e-003
 -3.3676001e-003  2.2856480e-002
 -3.3789792e-003 -5.5580762e-003
 -6.9593148e-003  5.5891411e-003
  7.0080863e-003  8.3938294e-003
  2.0342612e-002 -8.3239595e-003
  1.3291361e-002  2.8357532e-003
  2.9685882e-002  1.1197828e-002
  1.9108280e-002  3.5906040e-002
  0.0000000e+000  3.1961991e-002
 -6.2500000e-003  7.7430156e-003
  9.4339623e-003 -7.6835220e-003
  1.5576324e-002  1.8101915e-002
 -2.1472393e-002 -2.0349435e-002
  0.0000000e+000  0.0000000e+000
  1.8808777e-002  2.0772136e-002
  6.1538462e-003  1.5210689e-002
 -6.1162080e-003  1.0022272e-002
  6.1538462e-003  9.9228225e-003
  5.2148720e-002  2.9376737e-002
 -2.3252256e-002  0.0000000e+000
 -2.0830070e-002 -1.4269186e-002
 -2.4472169e-002 -4.8904538e-003
 -9.3457944e-003 -4.8161982e-003
  2.8301887e-002  2.4395062e-002
 -6.1162080e-003 -9.5449287e-003
  3.4008097e-002  1.9273825e-002
  5.9514487e-003  1.8813867e-002
 -2.3664954e-002 -1.3873266e-002
 -1.5308563e-002  4.6577947e-003
  2.4777328e-002  4.7308165e-003
  1.2010114e-002  1.3937282e-002
  8.9006871e-003 -1.8389524e-002
  1.1762885e-002  2.8101050e-002
  3.0595074e-003  4.5094791e-003
 -8.8455086e-003 -1.8048557e-002
  5.8470534e-003  0.0000000e+000
  1.2085054e-002  1.3808546e-002
  2.6451028e-002  3.1750414e-002
 -1.1485790e-002 -8.7414147e-003
  2.9792939e-003  2.2226222e-002
 -1.4555176e-002 -1.7429577e-002
  0.0000000e+000 -3.9777818e-002
  1.4770158e-002  1.8380295e-002
 -2.6139908e-002  0.0000000e+000
 -3.0501754e-003  4.5808520e-003
  2.6923665e-002  1.7966256e-002
  0.0000000e+000  2.6518545e-002
 -5.8096231e-003 -2.1556991e-002
  1.4683848e-002  1.3290518e-002
  8.5646781e-003 -4.4014085e-003
  2.9282577e-003 -1.3085765e-002
 -8.6131387e-003  4.3898943e-003
 -3.1659549e-002 -2.1942735e-002
 -2.0681265e-002 -4.5599635e-003
 -9.1614907e-003  4.5808520e-003
 -2.4447579e-002 -4.9612403e-002
  3.1325301e-002  0.0000000e+000
  0.0000000e+000  4.7980040e-003
 -9.0342679e-003 -4.7750931e-003
 -3.1436655e-003 -2.8404184e-002
  1.2298959e-002  5.3629630e-002
 -2.1183801e-002  9.2800900e-003
  1.2412476e-002  4.5509427e-003
  6.1301478e-003 -9.0606509e-003
  1.2185596e-002  9.1434969e-003
  4.2136132e-002  2.2836538e-002
  2.9620853e-003 -8.8583567e-003
  2.8056704e-003  4.4687642e-003
 -5.7428950e-003 -1.3437443e-002
 -2.8880332e-002 -9.1109884e-003
 -1.1895684e-002 -4.1329990e-002
  3.6116685e-002  0.0000000e+000
 -5.8096231e-003 -1.9085449e-002
  2.3374288e-002  5.8567901e-002
  5.7101025e-003 -1.3901847e-002
 -2.2710729e-002 -2.3370234e-002
  2.3238492e-002  2.8773494e-002
  2.2710729e-002  2.7874564e-002
 -2.7046263e-003  0.0000000e+000
  3.6111904e-002  4.5808520e-003
 -5.3726409e-003 -3.1554948e-002
 -2.9639889e-002 -4.7085413e-003
  2.4978590e-002  1.4097833e-002
  1.6432252e-002  4.5997388e-002
  1.6029593e-002 -8.7414147e-003
 -7.9557713e-003  3.5543958e-002
  8.0195732e-003 -4.3448036e-003
  0.0000000e+000  4.3637633e-003
 -5.2588997e-003 -4.3448036e-003
 -1.8571235e-002 -8.5529761e-003
 -3.5082873e-002  0.0000000e+000
 -1.3884913e-002 -3.4771127e-002
  5.3708811e-002  2.2435021e-002
 -3.2235845e-002 -8.7414147e-003
  2.8469751e-003  1.3317736e-002
  1.1071682e-002 -4.4401030e-003
  1.9093079e-002  8.8306128e-003
 -5.3726409e-003 -8.7533156e-003
 -2.9639889e-002 -2.1942735e-002
  2.2266629e-002 -3.1554948e-002
  0.0000000e+000 -4.7085413e-003
  2.4574141e-002  1.8734033e-002
  5.3147997e-003  9.1947618e-003
 -2.3857937e-002 -2.2731456e-002
 -1.6247743e-002 -2.7968735e-002
  2.4703557e-002  1.9182329e-002
 -5.3726409e-003  9.4106464e-003
  0.0000000e+000  1.8551653e-002
  2.7146814e-002  3.6519970e-002
 -7.9557713e-003  4.4599055e-003
  1.5903221e-002  4.3513010e-003
  3.3984480e-002  8.7533156e-003
 -5.0465839e-003  4.2948549e-003
  1.0144362e-002  1.3004015e-002
  0.0000000e+000 -4.3077453e-003
 -7.5962405e-003 -4.6984512e-002
  1.7773742e-002 -1.3437443e-002
  1.4913958e-002  3.6351923e-002
  0.0000000e+000 -8.7914040e-003
 -4.8982668e-003 -1.7649167e-002
  1.4767134e-002  8.9375285e-003
  0.0000000e+000 -4.4291783e-003
  9.7014925e-003  1.3437443e-002
  9.6082779e-003  2.6518545e-002
 -1.9033675e-002 -2.1556991e-002
 -1.4552239e-002 -1.3201320e-002
  4.4301401e-002  4.0224171e-002
  9.4271211e-003  1.7118526e-002
 -3.2686782e-002 -8.3724904e-003
  1.9309320e-002  1.2750926e-002
  4.7358834e-003 -2.5265844e-002
 -1.8854242e-002 -8.5529761e-003
 -1.4412417e-002  0.0000000e+000
 -4.8743907e-003 -1.7429577e-002
 -1.4694800e-002  8.8693782e-003
  2.4856597e-002 -4.4401030e-003
 -1.4552239e-002  1.7661226e-002
  2.4611889e-002  4.2948549e-003
  2.4020695e-002  8.6402514e-003
 -1.8765789e-002  1.7132474e-002
 -1.4343509e-002  2.1012335e-002
 -9.7014925e-003 -4.1659723e-003
  4.8982668e-003  4.1834003e-003
  0.0000000e+000 -1.2331278e-002
  0.0000000e+000 -4.2179855e-003
 -1.9497563e-002 -4.1511352e-003
  1.4913958e-002  1.2590387e-002
  9.7965335e-003  0.0000000e+000
 -9.7014925e-003  0.0000000e+000
 -9.7965335e-003 -4.1166093e-003
 -9.8934551e-003 -8.3516113e-003
  1.4988470e-002  8.4219481e-003
  4.9223779e-003  4.1336258e-003
 -1.4694800e-002  0.0000000e+000
  0.0000000e+000 -8.3172310e-003
 -4.9713193e-003 -8.3869875e-003
  1.4988470e-002  4.2716788e-003
  0.0000000e+000 -1.2590387e-002
  4.9223779e-003 -1.7058671e-002
  0.0000000e+000  1.2972215e-002
 -4.8982668e-003 -4.2398546e-003
 -6.6515209e-002 -7.7250608e-002
 -2.1092482e-002 -2.3260194e-002
 -1.3535912e-002 -9.5449287e-003
  2.7443293e-002 -4.7697849e-003
  1.8533660e-002 -9.6830986e-003
 -1.0436179e-002  0.0000000e+000
 -2.5689562e-003  0.0000000e+000
 -1.5995662e-002  1.4617284e-002
  1.0883042e-002  9.6369123e-003
 -1.8669937e-002 -2.3814115e-002
 -8.4710457e-003 -3.4172840e-002
  0.0000000e+000 -4.0392678e-002
  8.5434174e-003  5.2216539e-003
  2.5135398e-002 -2.8728930e-002
 -2.1809808e-002  0.0000000e+000
 -5.5393990e-003  5.3481773e-003
 -3.9270297e-002 -2.6815764e-002
  3.2033628e-002 -1.3721553e-002
  2.5421348e-002  1.9567922e-002
 -5.4787015e-003 -8.2094520e-003
  8.2633246e-003  1.3758389e-002
 -8.1956017e-003 -1.0923535e-002
  5.5088831e-003  1.1044177e-002
 -1.0957403e-002  8.1650668e-003
  2.5065780e-002 -5.3628106e-003
 -2.1750878e-002 -2.4537852e-002
  8.2861483e-003  1.9514946e-002
  0.0000000e+000  2.7660987e-003
  2.7393508e-003 -2.7584685e-003
 -5.4637345e-003  2.7329055e-002
  8.3779701e-003  1.0662359e-002
  8.1721602e-003 -2.3657289e-002
  1.6346933e-002  1.3425016e-002
  1.8609597e-002  4.7926764e-002
  0.0000000e+000  7.6053443e-003
 -5.2198878e-003 -2.2643819e-002
  5.2472780e-003  1.2836569e-002
 -1.8269607e-002 -5.0489438e-003
  0.0000000e+000  0.0000000e+000
 -1.6084009e-002  1.2738194e-002
 -1.3644961e-002  2.0247469e-002
 -2.7393508e-003 -3.9591059e-002
 -1.3734377e-002 -1.5549990e-002
  1.9495892e-002  2.8834941e-002
  2.8684606e-003 -1.0200927e-002
 -1.6480523e-002  5.2050802e-003
 -2.7696995e-003 -2.5890638e-003
  8.3321761e-003  1.5367044e-002
 -2.2173254e-002 -2.2701708e-002
  0.0000000e+000 -2.6158836e-003
  1.1408451e-002  2.6227444e-003
  2.7851274e-003  2.5844930e-002
 -8.4710457e-003 -2.0195838e-002
  2.9411765e-003  2.0612117e-002
  1.1171624e-002  7.5479396e-003
  0.0000000e+000 -4.9605183e-003
 -8.2861483e-003  2.4417540e-003
 -8.4946386e-003  0.0000000e+000
  2.8089888e-003 -7.5104029e-003
 -1.1204482e-002 -7.5672359e-003
 -8.4985836e-003 -7.6249356e-003
 -2.8571429e-003 -1.0279306e-002
 -1.1604585e-002  0.0000000e+000
 -2.8989709e-003  2.6227444e-003
  1.1629597e-002  1.0358899e-002
 -5.7479523e-003  2.4855012e-003
 -2.8905911e-003  1.0227273e-002
  1.1740832e-002 -2.5564986e-003
 -1.7335244e-002 -1.0047160e-002
 -8.7476308e-003 -2.3094449e-002
 -1.1913517e-002 -1.5689600e-002
 -2.6942542e-002 -1.0554658e-002
 -9.1785223e-003  0.0000000e+000
  0.0000000e+000 -2.7212365e-003
  2.7945036e-002  1.3425016e-002
 -2.1177531e-002 -1.8632202e-002
  1.2275587e-002  1.3608428e-002
 -1.2126724e-002 -2.7067995e-003
 -9.2066902e-003 -8.0338725e-003
  1.2389655e-002 -2.7361278e-003
 -1.8510020e-002 -1.0755048e-002
  3.1172070e-003  8.2094520e-003
  1.8800497e-002  1.0893486e-002
  3.3704438e-002 -5.4424731e-003
 -2.9507229e-003 -1.6197877e-002
 -2.0864161e-002 -1.6464568e-002
  2.1308750e-002  2.7146250e-003
  2.9594555e-003 -3.0569656e-002
  3.0982591e-003  0.0000000e+000
  5.8832181e-003  5.7016523e-003
  5.8488083e-003  2.8925142e-003
 -2.9073993e-003 -5.6529765e-003
 -8.7476308e-003  0.0000000e+000
  0.0000000e+000  5.6851143e-003
  8.8248272e-003  0.0000000e+000
 -2.9158769e-003 -2.8841717e-003
 -1.1843837e-002  5.7850283e-003
  2.9594555e-003 -1.7140228e-002
  1.7851874e-002  1.4513109e-002
 -2.8989709e-003 -2.8841717e-003
  2.3404565e-002  1.7123684e-002
  0.0000000e+000  1.4105335e-002
 -8.5227273e-003  5.4963545e-003
 -1.4469914e-002  0.0000000e+000
  1.4682367e-002 -2.6773762e-003
  8.5959885e-003  5.4809843e-003
 -1.1505682e-002  1.1013461e-002
 -8.6219284e-003 -1.9036092e-002
  1.7538774e-002  1.6601234e-002
  5.6980057e-003 -8.1650668e-003
  0.0000000e+000  1.3683391e-002
  2.8328612e-003  1.8985953e-002
  0.0000000e+000 -2.5848142e-003
  1.7090395e-002  2.5915128e-003
  2.7773920e-003 -1.8632202e-002
  1.3848497e-002  1.0864794e-002
  2.8684606e-003 -1.3353599e-002
  1.0896214e-003  5.3917254e-003
 -8.4353741e-003 -1.3461749e-002
 -2.8814490e-003  1.0871977e-002
 -1.1283886e-002  0.0000000e+000
 -2.7835769e-003  0.0000000e+000
  1.1444522e-002  1.3608428e-002
 -8.5552642e-003 -2.4036379e-002
  0.0000000e+000 -5.5469270e-003
  8.6290884e-003  1.9299420e-002
 -1.7110528e-002 -1.3461749e-002
 -3.1728204e-002 -5.5469270e-003
 -3.0448021e-003 -3.5809906e-002
 -5.9627691e-003  0.0000000e+000
 -2.9261156e-003  0.0000000e+000
 -3.6390315e-002 -8.5734120e-002
 -2.1927821e-002 -1.2401924e-002
  1.6036120e-002  9.4823168e-003
 -2.2065584e-002 -5.9659812e-002
 -1.9272955e-002  1.0124190e-002
  3.9463173e-002  2.9667246e-002
 -2.2133415e-002 -4.4905905e-002
 -4.8569632e-002 -8.0581601e-002
  3.0563357e-002  4.7443098e-002
 -3.3664636e-003  5.2349372e-002
  1.6567476e-002  1.3274336e-002
  5.8702532e-002  4.5653037e-002
  3.0787625e-002  6.2515819e-002
  2.8998115e-003 -8.8137208e-003
  3.0359983e-003 -1.4780101e-002
  2.0755261e-002  2.4027320e-002
 -5.7893250e-003 -2.3463554e-002
 -1.1646073e-002  3.6101964e-002
 -2.3710303e-002 -2.9429076e-003
 -9.1256991e-003 -1.4521842e-002
  3.1194296e-003  1.1860549e-002
  2.1323856e-002  1.4563107e-002
 -3.8857474e-002 -2.8824834e-002
 -1.2369890e-002 -1.4780101e-002
 -3.2075760e-003 -1.5123796e-002
  9.5004597e-003  4.2848297e-002
 -1.2446873e-002  1.7575110e-002
  2.8435291e-002  1.4470767e-002
 -2.1521447e-002 -1.1388473e-002
 -1.5732397e-002 -2.0130323e-002
  0.0000000e+000 -8.7875549e-003
  0.0000000e+000  1.1860549e-002
  9.6213532e-003  1.7523088e-002
  2.5207501e-002  1.1519665e-002
 -1.8440780e-002  2.7608421e-003
 -9.4699863e-003  8.4891591e-003
  1.9121049e-002  1.4105335e-002
 -3.1774852e-003 -1.1104879e-002
  6.2234366e-003  2.8357532e-003
  1.5537789e-002  1.6740188e-002
  0.0000000e+000  1.1013461e-002
 -1.5300059e-002 -5.5017606e-003
  1.8705687e-002  1.0953751e-002
  6.0713757e-003  2.7361278e-003
  6.0347365e-003  5.3481773e-003
 -9.0709583e-003  8.0338725e-003
 -2.9529012e-003  2.6925148e-003
 -6.0713757e-003  5.2631579e-003
  0.0000000e+000 -1.3142430e-002
  9.0882002e-003  0.0000000e+000
  3.3515429e-002 -2.7067995e-003
 -3.0000000e-003  1.3462165e-002
 -1.4758561e-002 -1.3283342e-002
  2.9959279e-002  8.0338725e-003
  8.7545891e-003  1.8632202e-002
 -1.4417693e-002  1.5648129e-002
  1.1646073e-002  1.0306059e-002
 -5.7560017e-003 -1.0200927e-002
  5.7893250e-003 -1.5407037e-002
  2.9481960e-003  2.6432650e-003
 -1.7357223e-002 -2.6046610e-002
  2.9914530e-003 -5.3053270e-003
  1.1646073e-002  8.0548601e-003
 -1.7268005e-002  5.2910053e-003
  2.3571429e-002  0.0000000e+000
  5.7222610e-003 -7.9484425e-003
 -3.7191230e-002 -4.2767432e-002
  3.0268089e-003  8.3700939e-003
  1.4800977e-002  1.6601234e-002
  8.6377797e-003  0.0000000e+000
 -8.5638074e-003 -5.4065983e-003
 -2.9736619e-003 -5.5469270e-003
  2.0451640e-002  4.6854083e-002
  5.7063326e-003  0.0000000e+000
 -2.7677830e-003 -2.6321398e-002
 -1.1518179e-002 -1.0835066e-002
 -5.7560017e-003 -1.6375304e-002
  5.7893250e-003  0.0000000e+000
  1.1652394e-002 -1.1136108e-002
 -1.1518179e-002 -1.3991582e-002
  8.7041977e-003  2.8841717e-003
  0.0000000e+000 -2.8758771e-003
 -2.7835769e-003  2.8841717e-003
 -5.8618283e-003 -2.8758771e-003
  0.0000000e+000 -1.1421320e-002
  2.9481960e-003  5.8349866e-003
 -2.9395297e-003 -2.9005685e-003
  0.0000000e+000  1.7221317e-002
  0.0000000e+000 -2.8597575e-003
  5.8963920e-003  8.4891591e-003
 -1.7306350e-002 -1.9565465e-002
 -8.8055674e-003  2.7845458e-003
  3.0090271e-003  2.8925142e-003
 -3.0000000e-003 -1.1421320e-002
  0.0000000e+000 -5.7182868e-003
 -1.4758561e-002 -1.7370892e-002
  2.0942408e-002  1.1705686e-002
  2.9344729e-002  3.5064935e-002
  1.4254082e-002  2.7375385e-003
 -5.5942148e-003  0.0000000e+000
 -1.1251372e-002 -1.1147765e-002
 -2.9142381e-003 -1.1388473e-002
  5.7063326e-003 -2.9090063e-003
 -1.9928038e-002 -1.1553273e-002
 -5.7893250e-003 -2.8335301e-003
  2.9825309e-003  1.4563107e-002
  1.1611442e-002  5.8349866e-003
 -1.4417693e-002 -8.7017055e-003
  2.9825309e-003 -1.1470037e-002
  2.3222883e-002  2.6284632e-002
  1.1486299e-002  4.5569912e-002
 -8.4826926e-003 -8.1650668e-003
 -2.8977508e-003  8.2322839e-003
  1.9928038e-002  1.0923535e-002
 -5.5630936e-003  5.3481773e-003
  0.0000000e+000 -5.3197264e-003
  8.4595443e-003 -8.0768391e-003
  1.6777161e-002  8.1426056e-003
  2.6613440e-003 -5.4573237e-003
  3.4505640e-003  1.0864794e-002
 -5.6870784e-003  5.4282923e-003
  5.7196063e-003 -3.4661484e-002
 -1.6928978e-002 -1.1073826e-002
  0.0000000e+000  5.5423595e-003
  2.8252388e-003 -8.3239595e-003
 -1.1403273e-002 -5.5580762e-003
  5.8352558e-003  8.4407437e-003
  0.0000000e+000  5.5423595e-003
 -2.5769023e-002 -1.1136108e-002
  0.0000000e+000  0.0000000e+000
 -2.9081845e-003 -5.5738824e-003
 -1.1805556e-002 -5.6051247e-003
  0.0000000e+000  2.7608421e-003
 -1.1946592e-002 -2.7532408e-003
  5.9743954e-003  1.1273438e-002
 -5.9389140e-003 -8.4176999e-003
  0.0000000e+000 -2.7532408e-003
  2.9871977e-003  0.0000000e+000
  3.6165083e-002  2.5537789e-002
  0.0000000e+000  8.3006169e-003
  8.6230495e-003  5.4511069e-003
 -2.2933912e-002 -8.1876521e-003
  2.6527778e-002  1.1044177e-002
  5.6825869e-003 -5.4065983e-003
  0.0000000e+000  8.2094520e-003
  2.8252388e-003  0.0000000e+000
  2.9514355e-003  0.0000000e+000
  1.1369716e-002  8.1426056e-003
  2.8038619e-002  8.0768391e-003
  1.0935289e-002  1.3317453e-002
 -2.6724357e-003  5.3424511e-003
  1.3525584e-002 -2.6570305e-003
 -1.0701246e-002  1.0549872e-002
 -2.6724357e-003 -7.8034377e-003
 -5.4867934e-003 -1.0521841e-002
  0.0000000e+000  2.1267454e-002
  2.6943803e-003  5.1535549e-003
  2.8150992e-003  7.7430156e-003
  5.3591936e-003  0.0000000e+000
  2.6653129e-003 -2.5957844e-003
 -2.4177215e-002 -1.2804497e-002
 -2.7240887e-003  7.8034377e-003
 -5.4630593e-003 -1.0358899e-002
 -5.6238556e-003  2.6432650e-003
 -8.4177298e-003 -5.2725931e-003
 -2.7855153e-003  1.0495070e-002
 -5.5865922e-003 -1.8149392e-002
 -2.9427501e-003  2.6712256e-003
 -1.9855111e-002 -2.6641091e-003
  8.6230495e-003  1.3249279e-002
 -5.6995522e-003 -7.8034377e-003
  1.1600928e-002  2.5507493e-003
  5.6664868e-003  0.0000000e+000
 -8.4518379e-003 -1.3039330e-002
  0.0000000e+000 -1.3211600e-002
 -5.8178866e-003  8.0548601e-003
 -5.7158410e-003 -2.6994925e-003
 -8.7599234e-003 -1.0718926e-002
 -2.8997514e-003 -2.4296815e-002
 -1.1771223e-002 -1.1104879e-002
  8.9686099e-003  1.1229583e-002
 -5.9722222e-003 -8.3006169e-003
  2.9341903e-003  2.7146250e-003
 -1.1841739e-002 -1.6694867e-002
  0.0000000e+000  1.1357118e-002
 -2.9606654e-003 -5.5580762e-003
 -1.4988688e-002 -1.9733090e-002
  1.5216767e-002  1.4312311e-002
  0.0000000e+000  1.6978318e-002
 -2.9694570e-003 -8.3474337e-003
  1.8011630e-002  2.8438175e-003
  1.1841739e-002  5.5580762e-003
  2.8913672e-003  2.8200790e-003
 -8.6490939e-003  0.0000000e+000
  8.7245534e-003  1.6647919e-002
 -2.8830313e-003 -1.0843107e-002
 -2.0377255e-002 -2.2147651e-002
  0.0000000e+000  8.4648822e-003
  0.0000000e+000 -1.6787659e-002
 -8.9950808e-003 -8.5371481e-003
  0.0000000e+000 -2.9090063e-003
  1.5033329e-002  2.0189054e-002
 -2.9341903e-003 -5.6051247e-003
 -6.0257848e-003 -1.7140228e-002
  1.5085295e-002  1.1587079e-002
 -1.7777778e-002 -3.7139882e-002
 -2.9694570e-003 -3.0040856e-003
 -1.2055028e-002  1.1932024e-002
  1.2202125e-002  2.0605050e-002
  2.7088356e-002  1.1553273e-002
  1.4636841e-002  8.5371481e-003
 -1.1567774e-002 -1.1324640e-002
 -2.0377255e-002 -2.2793012e-002
  2.9515109e-003 -5.9199621e-003
  2.9428251e-003 -2.8585040e-003
  2.9621350e-002  2.9503106e-002
 -8.5493283e-003  0.0000000e+000
  0.0000000e+000  1.7171366e-002
  0.0000000e+000 -5.7032052e-003
  1.4508623e-002  5.7359183e-003
 -8.6346465e-003 -1.1292346e-002
  1.4425694e-002  2.5611444e-002
  2.9514355e-003  2.8121485e-003
  5.6179775e-003  0.0000000e+000
  2.7932961e-003  1.6601234e-002
 -5.5710306e-003 -1.3571665e-002
  8.5367480e-003  2.6845638e-003
 -2.2748314e-002 -1.9299420e-002
 -5.8194614e-003  2.8438175e-003
 -1.1843180e-002 -5.5580762e-003
  3.0307205e-003 -2.8516026e-003
  0.0000000e+000  0.0000000e+000
 -8.9273451e-003 -8.4648822e-003
 -3.0487805e-003 -1.4305491e-002
  5.9772032e-003 -8.6610487e-003
 -2.9017549e-003 -2.8335301e-003
 -3.0487805e-003 -5.9199621e-003
 -5.9772032e-003  2.9776084e-003
  1.2026290e-002  1.7575110e-002
  3.0399337e-003  5.8349866e-003
  1.1985122e-002  5.6851143e-003
 -1.4838007e-002 -2.8495616e-002
  3.0399337e-003 -2.9687686e-003
  2.0939523e-002  2.6560267e-002
 -1.7541492e-002 -2.2972503e-002
 -3.0215630e-003 -5.8187864e-003
  3.0307205e-003 -2.9861443e-003
 -6.0431259e-003  0.0000000e+000
  0.0000000e+000 -1.7730921e-002
 -1.7963244e-002 -1.8050982e-002
  1.2241452e-002  9.1914048e-003
  0.0000000e+000  2.9538462e-003
 -1.2093411e-002 -2.7242606e-002
  0.0000000e+000  6.1814053e-003
 -2.9548333e-003 -1.5421264e-002
  2.9635902e-003  6.2396536e-003
 -2.9548333e-003 -1.8729436e-002
  1.2136607e-002  1.9086923e-002
  1.8126046e-002  0.0000000e+000
 -8.9016708e-003 -3.0372058e-003
  1.5061490e-002  2.1959888e-002
  8.8483528e-003  3.6765619e-002
 -2.9685602e-003  1.1860549e-002
  5.8194614e-003  8.7615439e-003
 -1.4531755e-002  0.0000000e+000
  1.4746040e-002 -2.9342723e-003
 -8.7459634e-003  8.7110065e-003
  8.8231302e-003  8.6357801e-003
 -1.4531755e-002 -5.6693278e-003
  3.0038230e-003 -8.6106586e-003
  0.0000000e+000  5.7511737e-003
 -2.9948271e-003 -1.1553273e-002
  5.8711087e-003  0.0000000e+000
 -8.8231302e-003 -5.7851240e-003
 -5.8887976e-003  5.8187864e-003
  2.3832484e-002  2.0425030e-002
  8.7459634e-003  2.8925142e-003
  2.9345071e-003  1.4190125e-002
 -1.1570688e-002 -2.7300648e-003
 -2.8256189e-003 -5.7032052e-003
 -8.7707462e-003 -2.2599518e-002
  8.8483528e-003  2.8169014e-003
  0.0000000e+000  1.1587079e-002
  5.8021859e-003  2.8925142e-003
 -8.7201503e-003 -1.1421320e-002
  2.9773988e-003  2.8824834e-002
  5.8021859e-003  8.3938294e-003
  2.9514355e-003 -2.8121485e-003
  0.0000000e+000  8.4602369e-003
  2.8089888e-003  5.4809843e-003
  0.0000000e+000 -5.4511069e-003
 -5.7356276e-003 -1.1073826e-002
 -2.9514355e-003 -8.3700939e-003
  2.9601722e-003  2.8173834e-002
 -1.4488865e-002  2.6625250e-003
  1.7696706e-002  5.5321974e-003
 -1.1637239e-002 -1.6285211e-002
  0.0000000e+000  0.0000000e+000
  0.0000000e+000 -8.3892617e-003
 -2.9773988e-003 -2.7072758e-003
 -5.8368400e-003 -8.3700939e-003
  3.0038230e-003 -2.8516026e-003
  2.8586986e-003  5.6051247e-003
 -8.8231302e-003 -5.5738824e-003
  0.0000000e+000 -1.6929764e-002
  6.0257464e-003  2.0130323e-002
 -8.8483528e-003 -1.1292346e-002
  5.9057822e-003  0.0000000e+000
  0.0000000e+000 -2.8841717e-003
 -3.0038230e-003 -8.5618420e-003
 -2.8759244e-003 -2.9174933e-003
 -3.0215630e-003 -5.7350187e-003
 -1.1985122e-002 -1.1653914e-002
  3.0674847e-003  2.9776084e-003
  3.0581040e-003  8.7875549e-003
  1.1917960e-002  1.7422013e-002
  6.0257464e-003  1.1454356e-002
 -5.9896542e-003  2.8597575e-003
  8.9016708e-003  0.0000000e+000
  0.0000000e+000 -5.7032052e-003
  5.9725804e-003  2.8679592e-003
  5.8021859e-003  2.8597575e-003
 -5.7687148e-003 -5.7032052e-003
  5.8021859e-003  5.7359183e-003
 -5.7687148e-003 -1.1292346e-002
 -1.1739306e-002 -5.6529765e-003
 -3.0038230e-003  0.0000000e+000
  0.0000000e+000 -2.9005685e-003
 -2.8759244e-003 -8.6106586e-003
  2.8842192e-003 -5.8685446e-003
 -2.8759244e-003 -8.7367178e-003
 -8.9273451e-003 -1.7627442e-002
  0.0000000e+000 -3.0310378e-003
 -3.0487805e-003 -1.1917792e-002
  0.0000000e+000 -3.0769231e-003
  3.0581040e-003  9.1358025e-003
 -9.0077605e-003 -5.9946171e-003
 -3.0764928e-003 -3.0769231e-003
  1.8235377e-002  0.0000000e+000
  3.0307205e-003  9.1358025e-003
 -1.7854690e-002 -5.9946171e-003
  2.9366522e-003  6.0307692e-003
 -5.9955382e-003 -3.0584781e-003
  3.0859868e-003  1.2148730e-002
  9.0896378e-003  5.9408341e-003
  5.9589800e-003  3.0131373e-003
  3.0307205e-003  3.0040856e-003
  2.8842192e-003  2.9950881e-003
 -5.8887976e-003 -8.9584329e-003
  0.0000000e+000  3.0131373e-003
  0.0000000e+000 -8.8920932e-003
 -3.0307205e-003 -3.0310378e-003
  3.0399337e-003  0.0000000e+000
  1.7908803e-002  3.0402529e-003
  8.7968602e-003  1.5033948e-002
 -1.4488865e-002 -5.9722886e-003
  2.8586986e-003 -5.8880077e-003
 -8.8231302e-003 -8.9447601e-003
 -2.8759244e-003 -3.0491523e-003
 -6.0431259e-003  3.0584781e-003
  6.0798673e-003 -1.2074643e-002
  2.8842192e-003  3.0864198e-003
 -5.8887976e-003 -1.2184615e-002
  1.4878082e-002  2.1554946e-002
 -3.2441971e-002 -6.0983047e-003
  0.0000000e+000  2.1229599e-002
  9.1189675e-003 -5.0468637e-003
  0.0000000e+000  3.0193237e-003
 -3.0585291e-003  0.0000000e+000
 -3.0679124e-003 -9.0307044e-003
 -6.0148272e-003 -5.9538275e-003
  0.0000000e+000  0.0000000e+000
 -1.5339150e-002 -1.2101210e-002
  6.1454909e-003  0.0000000e+000
 -1.5482955e-002 -1.5342737e-002
 -6.2040110e-003  3.1414928e-003
  3.1939605e-003  1.5533008e-002
 -6.3675832e-003  2.9604046e-003
  1.2671133e-002  9.2239577e-003
  9.4923055e-003  1.5110894e-002
 -6.2686992e-003 -3.0012005e-003
 -1.2473118e-002 -9.0307044e-003
 -9.4367015e-003 -2.9161604e-003
 -3.2243881e-003  2.9246893e-003
 -2.8819291e-002 -5.9538275e-003
  9.8410295e-003  9.0453490e-003
  6.5967016e-003  9.0854028e-003
 -6.5534704e-003 -9.0036014e-003
  0.0000000e+000 -3.0284676e-003
 -3.2983508e-003  9.1130012e-003
 -3.3092659e-003 -1.1920530e-002
 -6.4895865e-003 -1.2064343e-002
  9.8739177e-003 -3.0837548e-003
  2.9482551e-002  3.6748330e-002
 -1.5926359e-002  8.9509488e-003
  9.7995546e-003  2.8388928e-003
  9.5574180e-003  8.8464260e-003
  3.2041946e-003  0.0000000e+000
 -6.3879210e-003  8.6519350e-003
  1.9140853e-002  2.5849078e-002
  9.3189964e-003 -2.8248588e-003
 -2.9829545e-003 -5.5524079e-003
  2.9918792e-003  8.4320875e-003
 -2.9829545e-003  5.6497175e-003
  0.0000000e+000 -5.6179775e-003
  6.1262288e-003  8.4745763e-003
 -9.2041914e-003 -1.1204482e-002
  6.1454909e-003  5.6657224e-003
  6.2500000e-003 -2.8169014e-003
  9.1756070e-003  1.4011299e-002
  1.2309414e-002  1.1031870e-002
  0.0000000e+000 -5.4006393e-003
  0.0000000e+000  1.9171099e-002
  2.9017549e-003  5.4365554e-003
 -2.8933591e-003  0.0000000e+000
  5.9416885e-003 -2.7035795e-003
 -3.0219780e-003  0.0000000e+000
  0.0000000e+000  8.0242897e-003
  0.0000000e+000  5.3786575e-003
  6.0622761e-003  7.9178258e-003
  0.0000000e+000 -1.0509554e-002
  3.0128732e-003 -5.2569467e-003
  3.0038230e-003  1.5962036e-002
  8.8483528e-003  0.0000000e+000
 -5.9371205e-003  5.3078556e-003
  8.9588706e-003  1.5733897e-002
 -5.9195480e-003 -2.5990228e-003
  2.9773988e-003 -2.6057953e-003
 -2.9685602e-003 -5.1207023e-003
 -1.4751658e-002 -1.8277311e-002
 -5.9065934e-003 -2.6749412e-003
  0.0000000e+000  2.6821157e-003
 -3.0399337e-003 -1.0592767e-002
  0.0000000e+000  0.0000000e+000
 -6.0984061e-003 -5.4071591e-003
  6.1358249e-003 -1.0764380e-002
 -3.0492030e-003  8.2435700e-003
  0.0000000e+000  2.6163741e-003
  1.8212151e-002  1.3482657e-002
 -3.0038230e-003  5.3642313e-003
  3.0128732e-003 -2.6678049e-003
 -3.0038230e-003 -7.9178258e-003
 -6.0257464e-003  0.0000000e+000
  6.0622761e-003  1.3373598e-002
  0.0000000e+000  2.5542784e-003
  0.0000000e+000  5.3078556e-003
 -6.0257464e-003 -7.8141499e-003
  6.0622761e-003  2.5542784e-003
  0.0000000e+000 -2.5477707e-003
 -6.0257464e-003 -2.6607067e-003
  3.0311381e-003 -8.0034148e-003
  0.0000000e+000  0.0000000e+000
  3.0219780e-003  5.3786575e-003
  6.0257464e-003  1.5942649e-002
  0.0000000e+000  0.0000000e+000
 -5.9896542e-003  0.0000000e+000
  3.0128732e-003 -2.6329647e-003
  3.0038230e-003  1.3093981e-002
 -8.9844814e-003 -1.0318949e-002
  1.4972527e-002  1.0426540e-002
 -5.8194614e-003 -1.2924745e-002
  5.8535257e-003  2.6399155e-003
 -2.9773988e-003  2.6329647e-003
  5.9725804e-003  1.0399160e-002
  8.7707462e-003  2.5990228e-003
  8.8282504e-003  1.7938615e-002
  5.7014055e-003  1.5177753e-002
  5.8009229e-003  1.4950833e-002
  0.0000000e+000 -4.9431537e-003
  5.7674662e-003 -1.9672131e-002
  5.6040662e-003  1.0033445e-002
 -1.6848108e-003  0.0000000e+000
  1.8953654e-002 -5.0170580e-003
  0.0000000e+000 -2.5211779e-003
 -2.9303096e-003 -7.4815489e-003
  2.9389215e-003  7.5379444e-003
  5.8606192e-003  1.7591750e-002
  8.7397087e-003 -1.4803775e-002
  2.8879960e-003  5.0423558e-003
  8.5138350e-003  9.9337748e-003
 -2.8553693e-003 -4.9677099e-003
  2.8635458e-003  4.9925112e-003
  0.0000000e+000  4.9677099e-003
 -5.7107387e-003 -4.9431537e-003
 -5.6186790e-003 -1.4803775e-002
  2.8879960e-003  5.0423558e-003
  1.1393514e-002  4.9167168e-003
 -5.6944788e-003  4.9925112e-003
  8.5906375e-003  4.9677099e-003
  5.6783113e-003  4.8442907e-003
  1.1169756e-002  9.7402597e-003
  1.1167759e-002 -4.7744324e-003
  1.0924370e-002 -4.8952418e-003
  3.2656454e-002  1.4659583e-002
 -1.0579577e-002  9.5995346e-003
  0.0000000e+000 -4.8021514e-003
 -2.5569503e-003 -9.5541401e-003
  1.3283617e-002  9.6463023e-003
  2.1044158e-002  9.6506466e-003
  2.5903818e-003  1.8925636e-002
  7.7510672e-003  4.6904315e-003
 -2.5638167e-003  9.2436975e-003
 -1.5422441e-002  0.0000000e+000
 -5.1078320e-003 -4.6257748e-003
  2.6240730e-003  9.2015987e-003
  0.0000000e+000 -4.5128016e-003
  5.1206190e-003  0.0000000e+000
  1.8113891e-002  2.2943843e-002
  7.6726343e-003 -9.0440445e-003
  5.0761421e-003  4.5632929e-003
  0.0000000e+000  4.5425638e-003
 -2.5252525e-003  1.3385186e-002
 -5.0632911e-003  8.8353414e-003
 -3.5402146e-002 -3.5031847e-002
  2.6379172e-003  4.4921159e-003
  1.8302448e-002  0.0000000e+000
  1.0222422e-002  2.7197226e-002
  0.0000000e+000  8.7960906e-003
  0.0000000e+000  8.7193940e-003
 -1.2676526e-002  1.3009692e-002
  5.1807636e-003  1.7066023e-002
  1.7927171e-002  4.2372881e-003
  7.5949367e-003 -4.2194093e-003
 -5.0251256e-003 -2.5169492e-002
  0.0000000e+000  8.6064505e-003
 -7.5757576e-003  4.3096018e-003
 -2.5445293e-003 -1.2787504e-002
 -7.5421473e-003  4.2597583e-003
  2.0451498e-002  2.1468144e-002
 -2.5188917e-003 -4.1525424e-003
 -2.0092227e-002 -8.4248149e-003
  1.5350140e-002  0.0000000e+000
 -1.5118075e-002 -4.2911088e-003
 -5.1540616e-003 -8.5330115e-003
  5.1807636e-003 -8.6064505e-003
  5.1540616e-003  1.2977902e-002
  0.0000000e+000  1.7226454e-002
  1.0143797e-002 -3.2337673e-003
  0.0000000e+000  0.0000000e+000
  7.6142132e-003  8.4521472e-003
  1.2484941e-002  4.2329834e-003
  0.0000000e+000  0.0000000e+000
  0.0000000e+000 -8.3459788e-003
  9.9513250e-003  0.0000000e+000
 -9.8532719e-003 -4.2506163e-003
 -9.8431585e-003 -8.4521472e-003
  1.4966135e-002  1.7048390e-002
  4.9510279e-003  0.0000000e+000
  1.4672807e-002  0.0000000e+000
 -9.7107874e-003  0.0000000e+000
 -9.6994244e-003  8.4659668e-003
 -1.4960715e-002 -1.6705843e-002
 -2.5131119e-003 -4.2687612e-003
  0.0000000e+000  8.5741233e-003
  1.7745646e-002  1.2666837e-002
  0.0000000e+000  8.3109469e-003
 -4.9510279e-003 -4.1628507e-003
  0.0000000e+000  4.1802525e-003
 -4.9756625e-003  8.2424444e-003
  2.0002174e-002  0.0000000e+000
  5.0090589e-003  4.1288192e-003
  4.8780488e-003  1.2253289e-002
 -4.8543689e-003  3.9808270e-003
  9.7560976e-003 -3.9650429e-003
  4.8309179e-003  1.6085791e-002
 -9.6153846e-003 -3.9977613e-003
  0.0000000e+000  8.0276150e-003
  4.8543689e-003 -3.9818428e-003
  4.8309179e-003  0.0000000e+000
  0.0000000e+000 -1.5831135e-002
 -9.6153846e-003 -1.2104964e-002
 -4.8543689e-003 -8.2236842e-003
  9.7560976e-003  4.1459370e-003
  9.7668557e-003  1.2303881e-002
  0.0000000e+000  1.2154336e-002
  2.4024961e-002 -1.2008382e-002
  0.0000000e+000 -4.0786361e-003
 -1.8789356e-002 -1.6217544e-002
 -1.4387745e-002  4.0795937e-003
  1.9428691e-002  0.0000000e+000
 -1.9058411e-002 -1.6417910e-002
  4.8309179e-003  0.0000000e+000
  4.9122074e-003  4.2151408e-003
  9.5683827e-003 -4.1974480e-003
  1.9058411e-002  2.0907098e-002
  4.6502224e-003  1.6432700e-002
  4.6286979e-003  0.0000000e+000
  0.0000000e+000  8.0428954e-003
  9.3149038e-003  3.9490651e-003
  4.5648506e-003  0.0000000e+000
 -4.5441075e-003  8.0276150e-003
  0.0000000e+000 -3.9818428e-003
  0.0000000e+000  1.9828896e-002
  4.5648506e-003 -1.1681693e-002
 -4.5441075e-003  0.0000000e+000
  4.5648506e-003 -3.8870379e-003
  9.0882150e-003  7.8840487e-003
 -1.3509545e-002 -7.8223767e-003
  0.0000000e+000  0.0000000e+000
  1.3694552e-002  1.1865892e-002
 -1.3509545e-002 -3.9351487e-003
 -3.2152426e-002 -1.5723767e-002
 -2.8401517e-002 -2.3842017e-002
  4.8543689e-003  0.0000000e+000
 -9.6618357e-003 -4.1118421e-003
  4.8780488e-003  8.1750619e-003
 -1.9523005e-002 -8.1087722e-003
  1.4960715e-002 -8.1750619e-003
 -9.8621421e-003 -8.2424444e-003
  9.9603727e-003 -8.3948959e-003
 -9.5440085e-003  4.2329834e-003
 -2.4625268e-003  0.0000000e+000
  2.4686058e-003 -2.1918732e-003
 -5.0321199e-003 -4.2244001e-003
  2.5825890e-003  0.0000000e+000
 -7.6204787e-003 -1.6884439e-002
  2.5957171e-003  0.0000000e+000
 -2.5889968e-003  4.3151808e-003
 -1.0166559e-002 -1.2803987e-002
  5.1354895e-003  0.0000000e+000
  5.1092510e-003  0.0000000e+000
  2.8012113e-002  8.6176880e-003
 -1.4834298e-002  8.6303616e-003
  0.0000000e+000 -4.2782579e-003
  2.4562153e-003  8.5932801e-003
  7.5636519e-003  0.0000000e+000
 -7.5068725e-003  4.1748317e-003
  0.0000000e+000  0.0000000e+000
  1.2570576e-002  0.0000000e+000
 -1.4834298e-002 -2.1041914e-002
 -7.5822298e-003 -4.3335067e-003
 -5.0575702e-003 -4.3523677e-003
 -2.4875622e-003  4.3713936e-003
  2.4937656e-003  0.0000000e+000
 -2.4875622e-003 -8.7047354e-003
  2.4937656e-003  0.0000000e+000
  1.0166559e-002  1.3171760e-002
 -1.5096360e-002 -8.6670133e-003
  0.0000000e+000  4.3713936e-003
 -2.5002718e-003  4.3523677e-003
  0.0000000e+000 -1.7247357e-002
  1.5366173e-002  0.0000000e+000
  2.4686058e-003 -4.4095599e-003
  7.6017131e-003  4.4290903e-003
 -7.5443630e-003  0.0000000e+000
  7.6017131e-003  4.3213687e-003
 -9.9883116e-003 -4.3027749e-003
 -1.5133627e-002 -2.1959608e-002
  2.5065388e-003  4.5085663e-003
 -2.5002718e-003 -4.4883303e-003
 -1.0353095e-002 -8.9269612e-003
  0.0000000e+000  0.0000000e+000
 -1.2884044e-002 -1.3647530e-002
 -2.6773762e-003  9.2242413e-003
  1.3199105e-002  1.0236724e-002
 -7.8383749e-003 -8.9568443e-003
  1.5689329e-002  9.0377944e-003
  5.2585451e-003  0.0000000e+000
  3.5963383e-003  0.0000000e+000
  1.0315995e-002  2.7051479e-002
  1.0210662e-002  1.3213531e-002
  1.0107458e-002  1.7301339e-002
 -2.4225827e-003 -1.2819417e-002
  4.9625172e-003  1.2985889e-002
 -9.9810885e-003 -1.2819417e-002
  5.0939191e-003  8.6572591e-003
  1.0030620e-002  1.7080079e-002
  4.9132344e-003 -4.2194093e-003
  0.0000000e+000 -4.2372881e-003
  0.0000000e+000  8.5106383e-003
 -9.8824508e-003 -8.4388186e-003
 -7.4595503e-003 -1.6936170e-002
 -2.5404890e-003 -4.2420570e-003
  5.0939191e-003  8.6071987e-003
  0.0000000e+000 -4.3099733e-003
 -7.6021539e-003 -1.2899316e-002
  0.0000000e+000  4.3851956e-003
 -2.5534631e-003 -8.7320992e-003
  1.0240000e-002  2.1934461e-002
  2.4284658e-003  0.0000000e+000
 -2.4225827e-003  4.3099733e-003
 -2.5340513e-003 -8.5829543e-003
  7.5156134e-003  1.2985889e-002
  0.0000000e+000 -1.2819417e-002
  0.0000000e+000  0.0000000e+000
 -4.9380122e-003  0.0000000e+000
  2.4284658e-003  0.0000000e+000
 -1.0006320e-002 -8.5706865e-003
  7.6603894e-003  4.3660496e-003
  0.0000000e+000  4.2601287e-003
 -5.0681026e-003 -4.2420570e-003
 -7.5347554e-003 -4.3470701e-003
  2.4593670e-003 -4.3660496e-003
  2.5600000e-003  4.3851956e-003
  0.0000000e+000  4.3660496e-003
  0.0000000e+000 -8.6941401e-003
  1.7767848e-002  1.3067883e-002
 -5.0177713e-003 -4.2420570e-003
  0.0000000e+000  4.2601287e-003
 -7.4595503e-003 -4.2420570e-003
  2.5404890e-003 -4.3470701e-003
  2.4284658e-003  0.0000000e+000
 -7.4784074e-003  0.0000000e+000
  7.5347554e-003  0.0000000e+000
 -7.4784074e-003 -4.3660496e-003
  2.0163430e-002  3.0520961e-002
 -4.8892125e-003 -4.1702128e-003
  1.4948777e-002  1.2733954e-002
 -4.9438665e-003 -4.2194093e-003
 -4.9684298e-003  4.2372881e-003
 -4.8892125e-003 -4.2194093e-003
  0.0000000e+000 -4.2372881e-003
  1.4948777e-002  4.2553191e-003
  0.0000000e+000 -8.3898305e-003
 -9.8877330e-003 -4.2731390e-003
 -4.8892125e-003  8.4971247e-003
  4.9132344e-003 -8.4255319e-003
  1.4875689e-002  8.4971247e-003
  1.0250103e-003  0.0000000e+000
  4.9150113e-003  4.2553191e-003
  0.0000000e+000  8.4745763e-003
  1.4672916e-002  4.2016807e-003
  4.8202450e-003  0.0000000e+000
  4.7971217e-003  1.2468619e-002
  0.0000000e+000 -4.1325729e-003
 -4.7742192e-003  0.0000000e+000
  9.6941835e-003  1.2449166e-002
  0.0000000e+000 -4.0986966e-003
 -4.8500445e-003  0.0000000e+000
  1.4422121e-002  8.1488188e-003
  0.0000000e+000  0.0000000e+000
 -9.4126875e-003 -4.0006532e-003
 -9.6011086e-003  0.0000000e+000
  0.0000000e+000  0.0000000e+000
  4.7971217e-003  4.0167227e-003
  4.8736821e-003  4.0822992e-003
 -9.6011086e-003 -4.0657017e-003
  1.4491305e-002  4.0822992e-003
 -9.5557088e-003  4.0657017e-003
  4.8736821e-003 -4.0492387e-003
  4.7510640e-003  0.0000000e+000
 -4.7285982e-003 -4.0657017e-003
  9.5021281e-003  4.0822992e-003
 -2.3629768e-002  0.0000000e+000
 -4.8202450e-003  0.0000000e+000
 -4.8435923e-003 -4.0657017e-003
  9.7343338e-003  8.1645983e-003
  1.9381402e-002  1.2066731e-002
 -9.5557088e-003 -3.9209410e-003
 -4.7742192e-003  3.9363753e-003
  9.6941835e-003  0.0000000e+000
 -4.8500445e-003  0.0000000e+000
  0.0000000e+000  4.0009602e-003
 -4.7742192e-003 -3.9850163e-003
  0.0000000e+000  0.0000000e+000
 -4.7971217e-003 -7.9219013e-003
  0.0000000e+000  0.0000000e+000
 -4.8202450e-003  4.0329085e-003
  9.6871847e-003  7.9530848e-003
 -4.7971217e-003 -3.9850163e-003
  4.8202450e-003  0.0000000e+000
 -9.5942435e-003 -7.9219013e-003
 -4.8435923e-003  0.0000000e+000
  0.0000000e+000  0.0000000e+000
  1.4601501e-002  1.2018067e-002
  0.0000000e+000  0.0000000e+000
  0.0000000e+000  3.9850163e-003
  9.6941835e-003  1.1828213e-002
  9.5021281e-003  3.9227993e-003
  0.0000000e+000  7.8149422e-003
  9.4126875e-003  7.6767990e-003
  4.6624575e-003  1.1542901e-002
 -4.6408199e-003 -3.8037277e-003
  9.3249150e-003  7.5601375e-003
 -9.2387643e-003  0.0000000e+000
  4.6624575e-003  1.5158405e-002
  4.6408199e-003  1.4857399e-002
 -4.6193822e-003 -1.8318252e-002
 -4.6408199e-003  3.7470024e-003
  0.0000000e+000 -1.1199044e-002
  4.6624575e-003 -3.7752945e-003
  0.0000000e+000  0.0000000e+000
  1.3922460e-002  1.1368804e-002
  0.0000000e+000 -6.5197842e-003
 -4.5770955e-003 -1.5010938e-002
  4.5981416e-003  3.8290703e-003
  0.0000000e+000  7.5526396e-003
 -9.1541909e-003  0.0000000e+000
  9.2387643e-003  7.5717423e-003
  9.2495471e-003  7.5148418e-003
 -9.1647770e-003 -1.1188185e-002
  4.5770955e-003  7.5431847e-003
  0.0000000e+000  0.0000000e+000
 -1.3668723e-002 -1.1230067e-002
  4.6193822e-003  0.0000000e+000
  0.0000000e+000 -7.4960248e-003
  0.0000000e+000 -1.1443393e-002
  4.5981416e-003  1.1575860e-002
 -3.7188901e-003  0.0000000e+000
  0.0000000e+000 -3.8144644e-003
  0.0000000e+000 -3.8290703e-003
  4.6898928e-003  1.1454490e-002
  4.6680004e-003  0.0000000e+000
  0.0000000e+000 -3.7242532e-003
  4.5514887e-003  7.5526396e-003
 -4.5308665e-003 -7.4960248e-003
 -4.6463114e-003  3.7381752e-003
  4.6680004e-003  3.8002584e-003
 -4.6463114e-003  0.0000000e+000
  0.0000000e+000  3.7858711e-003
  4.6680004e-003 -3.7715924e-003
 -1.3844112e-002 -7.4960248e-003
 -1.4038462e-002 -7.6289289e-003
 -4.6811001e-003  0.0000000e+000
 -4.8010974e-003 -7.6875769e-003
  4.8242591e-003 -1.1543229e-002
  0.0000000e+000  3.8404264e-003
  0.0000000e+000  0.0000000e+000
  0.0000000e+000  0.0000000e+000
  0.0000000e+000 -7.7295440e-003
  4.7031158e-003  7.7897553e-003
  0.0000000e+000 -7.7295440e-003
 -4.6811001e-003  1.1723975e-002
 -9.6021948e-003 -1.1588116e-002
 -4.7487139e-003  0.0000000e+000
  0.0000000e+000 -3.9342198e-003
  4.7713718e-003  1.1770282e-002
  9.6952909e-003  0.0000000e+000
  0.0000000e+000  3.9038101e-003
  0.0000000e+000  0.0000000e+000
  4.7031158e-003  0.0000000e+000
 -4.6811001e-003 -3.8886296e-003
  0.0000000e+000  3.9038101e-003
 -4.8010974e-003 -7.6994867e-003
  0.0000000e+000  7.7592288e-003
  9.5500640e-003  1.1665889e-002
  4.7786230e-003  3.8437884e-003
  9.4147336e-003  1.1410629e-002
 -4.7115385e-003  0.0000000e+000
  0.0000000e+000  3.7858711e-003
 -4.6372331e-003  0.0000000e+000
  4.6588372e-003  3.7715924e-003
  0.0000000e+000 -3.7574209e-003
 -4.6372331e-003  0.0000000e+000
  4.6588372e-003 -7.5431847e-003
  0.0000000e+000  7.6005168e-003
  4.7338421e-003  0.0000000e+000
  0.0000000e+000  3.7715924e-003
 -4.7115385e-003 -2.2469377e-002
  0.0000000e+000 -1.5375154e-002
  0.0000000e+000  3.9038101e-003
 -9.3710753e-003 -7.6994867e-003
  0.0000000e+000  3.8404264e-003
  4.7786230e-003  3.9038101e-003
  4.6588372e-003 -3.8886296e-003
  0.0000000e+000 -3.8257339e-003
  4.7338421e-003  3.8404264e-003
 -9.6153846e-004 -3.8257339e-003
  0.0000000e+000  0.0000000e+000
  0.0000000e+000 -1.7477859e-002
 -4.7160731e-003  3.9885131e-003
  0.0000000e+000 -3.9726680e-003
  0.0000000e+000  0.0000000e+000
  4.7384199e-003  0.0000000e+000
 -9.5283927e-003 -1.1965539e-002
  0.0000000e+000  0.0000000e+000
 -9.6200564e-003 -1.2110447e-002
  0.0000000e+000  4.0863027e-003
  0.0000000e+000  8.1393456e-003
  4.9058085e-003 -4.0368158e-003
  0.0000000e+000 -4.0531777e-003
  0.0000000e+000 -4.0696728e-003
 -4.8818590e-003  4.0863027e-003
  4.9058085e-003  4.0696728e-003
  4.7842218e-003  0.0000000e+000
  0.0000000e+000  4.0531777e-003
  0.0000000e+000  8.0736315e-003
  4.8586143e-003 -4.0044850e-003
 -9.5735422e-003 -4.0205854e-003
 -1.4547940e-002 -1.6147263e-002
  4.9539285e-003  8.2061382e-003
  9.7604259e-003  4.0696728e-003
 -4.8818590e-003  4.0531777e-003
  1.4619309e-002  0.0000000e+000
  0.0000000e+000  4.0368158e-003
  9.4768398e-003  4.0205854e-003
  4.7897308e-003  0.0000000e+000
  4.6715607e-003  0.0000000e+000
  0.0000000e+000  0.0000000e+000
 -4.6498387e-003 -4.0044850e-003
  0.0000000e+000  1.2061756e-002
  4.6715607e-003  3.9726680e-003
  0.0000000e+000  0.0000000e+000
 -4.6498387e-003  3.9569484e-003
  0.0000000e+000 -3.9413527e-003
 -9.4384593e-003 -3.9569484e-003
  0.0000000e+000 -3.9726680e-003
  0.0000000e+000 -3.9885131e-003
 -4.7160731e-003 -4.0044850e-003
  0.0000000e+000 -1.0935992e-002
  9.4768398e-003  4.0650407e-003
  0.0000000e+000  4.0485830e-003
 -4.6939362e-003  0.0000000e+000
  4.7160731e-003 -4.0322581e-003
 -4.6939362e-003 -4.0485830e-003
 -3.8498556e-003  4.0650407e-003
  9.6618357e-003  0.0000000e+000
  4.7846890e-003  8.0971660e-003
 -4.7619048e-003 -4.0160643e-003
 -4.7846890e-003  0.0000000e+000
  0.0000000e+000  0.0000000e+000
  4.8076923e-003  0.0000000e+000
  4.7846890e-003  0.0000000e+000
  0.0000000e+000  0.0000000e+000
  0.0000000e+000  4.0322581e-003
  4.7619048e-003  0.0000000e+000
  0.0000000e+000  4.0160643e-003
  0.0000000e+000 -4.0000000e-003
  0.0000000e+000 -4.0160643e-003
 -4.7393365e-003  4.0322581e-003
  0.0000000e+000 -4.0160643e-003
  4.7619048e-003  4.0322581e-003
