# Supplementary material for: Analysis of cause-effect inference by comparing regression errors
Source: PeerJ Comput Sci. 2019 Jan 21;5:e169. doi: 10.7717/peerj-cs.169 (PMC7924496; doi:10.7717/peerj-cs.169)
Supplement: Supplemental Information 2 — Contains artificial and real-world data sets. [file peerj-cs-05-169-s002.zip › CEP data/pair0065_des.txt]

Information for pair0065:

Financial data:

x:	stock returns of Hang Seng Bank (0011.HK) 

y:	stock return of HSBC Hldgs (0005.HK) 

from Jan. 4, 2000 to Jun. 17, 2005. Data was obtained from the Yahoo finance database. HSBC owns about 60% of Hang Seng Bank.

Remark: We calculated the above returns from the raw data in the following way.
1. Extract the dividend/split adjusted closing price data from Yahoo Finance http://finance.yahoo.com/.
2. For the few days when the price is not available, we use simple linear interpolation to estimate the price.  Consequently the two time series are aligned.
3. For each stock, denote the closing price on day t by P_t, and the corresponding return is calculated by X_t = (P_t-P_{t-1 }) / P_{t-1 }.

ground truth:
x-->y
