# Supplementary material for: Analysis of cause-effect inference by comparing regression errors
Source: PeerJ Comput Sci. 2019 Jan 21;5:e169. doi: 10.7717/peerj-cs.169 (PMC7924496; doi:10.7717/peerj-cs.169)
Supplement: Supplemental Information 2 — Contains artificial and real-world data sets. [file peerj-cs-05-169-s002.zip › CEP data/pair0066.txt]

 -6.9576666e-002 -6.8831627e-002
 -4.6696419e-002 -4.9406116e-002
  9.8195935e-003  2.0204706e-002
  2.9172320e-002  8.4690554e-003
  0.0000000e+000  2.5193798e-002
 -9.4484729e-003 -1.6383113e-002
 -2.8615794e-002 -1.3837284e-002
  2.4548984e-002 -1.4031441e-002
 -1.4376463e-002  1.1332191e-002
  3.8783356e-002  5.0944625e-002
 -4.2015892e-002 -1.0786015e-002
  2.4429042e-002 -2.7572377e-003
 -1.4307897e-002  5.4040468e-003
  0.0000000e+000  1.3625000e-002
  0.0000000e+000  1.3318535e-002
  3.8595702e-002  3.4319095e-002
  5.5904659e-002  4.0828333e-002
  3.5193926e-002  4.8609541e-003
 -4.6783626e-002 -4.6349421e-002
  2.6723510e-002  1.2858323e-002
  0.0000000e+000  3.0281854e-002
  0.0000000e+000  4.8609541e-003
  2.1774357e-002  2.4412195e-002
  8.5142234e-002  3.3384582e-002
  2.7402265e-002  3.2199787e-002
  7.6369132e-002  8.0407701e-002
 -6.7399025e-002 -5.3744997e-002
 -5.7036578e-002 -5.2366566e-002
  3.6348267e-002  4.5696068e-003
 -3.5073409e-002 -1.8301068e-002
 -1.2116089e-002 -2.8017241e-002
 -2.8522533e-002 -2.4057650e-002
 -4.2082599e-003 -1.9765989e-002
  1.2678133e-002  4.5312319e-002
  4.5807453e-002  2.8824834e-002
 -7.9806978e-003 -2.3383621e-002
 -3.6108513e-002 -4.5459561e-002
  1.6595497e-002  4.7624552e-002
 -8.1145585e-003 -2.8688072e-002
  4.0423484e-003  0.0000000e+000
  3.7097393e-002  4.8846984e-003
  3.9652463e-002  5.3922677e-002
  7.6458037e-003  3.2607530e-002
  2.2763367e-002 -1.3607562e-002
  1.1042098e-002 -2.7379949e-002
  6.9624573e-002  2.8150715e-002
 -1.0290364e-002 -2.7379949e-002
 -3.1111469e-002 -3.2806410e-002
 -3.2110473e-002  4.8136124e-003
 -4.4348947e-002 -2.4175579e-002
  2.3203525e-002  4.4639799e-002
 -1.5118221e-002 -1.4207650e-002
  3.8375725e-002  3.8359202e-002
  2.5784272e-002  3.7048900e-002
  4.3150398e-002  3.5725317e-002
  3.4538153e-003 -1.2922465e-002
  2.0651565e-002  1.7522659e-002
  1.0116854e-002  2.1377672e-002
 -1.3354037e-002  4.2635659e-003
 -4.3909348e-002 -2.5086839e-002
 -7.0781893e-003  0.0000000e+000
 -2.1385942e-002 -5.5819477e-002
 -4.3621887e-002 -5.0000000e-002
  3.8083429e-003  1.4344036e-002
  7.5877890e-003  4.6774720e-003
  1.8826620e-002  9.4196622e-003
 -3.3261710e-002 -2.3275770e-002
  0.0000000e+000 -1.4276301e-002
 -3.4317212e-002 -2.4175579e-002
 -3.5628798e-002 -1.9751113e-002
 -1.0653938e-001 -1.0610296e-001
  3.2161556e-002  1.4201954e-002
 -3.1159420e-002 -1.6700925e-002
  9.1890159e-003 -1.4240920e-002
 -2.2763367e-002 -8.6149768e-003
 -9.2091008e-003 -5.7486631e-003
  3.7506834e-002  3.2002151e-002
  2.2660202e-002  5.0944625e-002
  4.4316191e-003 -2.7274981e-003
 -3.5296532e-002 -5.4699155e-003
 -2.2867475e-002 -5.6875000e-002
 -4.5716774e-003 -1.7229954e-002
 -2.8212138e-002 -2.6298045e-002
 -3.6232699e-002 -4.8060942e-002
  7.2621133e-002  4.4231049e-002
 -4.5716774e-003 -9.0567089e-003
 -6.0360853e-002  3.4589426e-002
 -1.2568370e-002 -4.4849144e-002
  0.0000000e+000 -9.0637450e-002
 -3.0760165e-002  6.8846816e-003
 -3.1614786e-002  1.0256410e-002
 -1.3561025e-002 -3.3840948e-003
 -2.7622200e-002 -1.6977929e-002
 -2.2777851e-002  3.4542314e-003
 -4.6483590e-002 -3.0981067e-002
  1.5172801e-002 -6.9433231e-003
  7.8051481e-002  1.7723577e-002
  4.1848524e-002  4.9209139e-002
  1.3307048e-002  3.3348561e-002
  1.8482490e-002  1.6209844e-002
  0.0000000e+000 -1.2761021e-002
 -1.2893983e-002  6.4629847e-003
  3.9308176e-002  3.2107414e-002
 -2.0132666e-002  6.2217195e-003
 -7.7197150e-003 -2.1641372e-002
  2.3339318e-002  3.7920138e-002
  7.6023392e-003  2.1173540e-002
  2.7742310e-002  3.8758639e-002
 -1.4682629e-002  2.8701892e-003
 -1.7423200e-002 -2.2895798e-002
  1.2599160e-002  1.4645187e-002
 -1.2442396e-002 -1.1547041e-002
 -1.2715819e-002 -1.4602416e-002
  1.2879594e-002  2.0746329e-002
  5.0163322e-003  5.8070476e-003
  1.7643645e-002  2.8867603e-003
 -1.2432987e-002 -2.0149156e-002
 -1.7440517e-002  5.8752837e-003
  1.0109322e-002  1.4602416e-002
  3.5377633e-002  2.0149156e-002
  4.3947398e-002  2.2444530e-002
  9.3669251e-003  2.7596588e-003
  1.8453333e-002  5.5041281e-003
  4.6082949e-003  1.9158995e-002
  0.0000000e+000  2.6855469e-003
  4.0658882e-002  2.1426832e-002
 -4.3077540e-003 -2.3599523e-002
  4.3666365e-002  3.2226563e-002
 -1.2532536e-002  2.6017029e-003
 -4.2956165e-003 -1.8164661e-002
  0.0000000e+000  0.0000000e+000
  2.9806844e-002  4.7453148e-002
  2.4754832e-002  2.2709026e-002
 -3.6235250e-002 -9.8687900e-003
 -4.1839391e-002 -3.2393250e-002
  8.7533957e-003 -2.4581529e-003
 -1.7354877e-002 -2.5815536e-002
 -1.3195290e-002 -5.2999277e-003
 -3.1269286e-002 -2.3976750e-002
  0.0000000e+000  0.0000000e+000
  1.8475260e-002  2.1836228e-002
  8.9658048e-003  5.3423992e-003
  1.7978921e-002  1.5942029e-002
  2.6390581e-002  1.3076557e-002
 -8.5047468e-003 -7.7446609e-003
 -4.3885897e-003 -5.2034059e-003
  4.4079343e-003  2.6153115e-003
 -1.3066028e-002 -5.2169789e-003
  4.4466902e-003 -2.6221692e-003
  1.3079787e-002  2.6171128e-002
  1.7280763e-002  3.3306160e-002
 -4.2956165e-003  1.4876592e-002
 -3.4022943e-002 -2.4430872e-002
 -4.3645960e-003  0.0000000e+000
  8.7674585e-003  2.0034149e-002
 -1.3137948e-002  4.9101663e-003
 -1.3312852e-002  4.8861743e-003
  0.0000000e+000 -1.9449663e-002
 -2.6984951e-002 -2.2314888e-002
  4.5866667e-003  7.6080692e-003
  1.8475260e-002  1.0067498e-002
 -4.5871560e-003  1.4950731e-002
  2.2727273e-002  1.4730499e-002
  2.2222222e-002  1.9245574e-002
 -1.3023442e-002 -1.4242555e-002
  4.3645960e-003 -4.7066550e-003
 -4.3456291e-003 -1.4516661e-002
  0.0000000e+000 -9.8203326e-003
 -8.8306943e-003 -1.4876592e-002
 -3.1131592e-002 -2.7571216e-002
 -1.3740619e-002  5.0588235e-003
 -1.3932054e-002 -2.0484607e-002
 -3.3039887e-002 -3.6806883e-002
  1.9557154e-002  3.0024814e-002
 -1.4331386e-002 -1.8549747e-002
 -9.7304552e-003 -1.8900344e-002
 -3.9191326e-002 -1.9139355e-002
  4.0789938e-002  3.3541640e-002
 -9.8260673e-003 -1.3573544e-002
  1.9847154e-002  1.3760320e-002
 -1.4651605e-002  1.0858835e-002
  1.9750284e-002  8.0566406e-003
  4.7862867e-003 -1.0656333e-002
  9.7485322e-003  1.3463892e-002
  2.3916621e-002  1.5942029e-002
 -2.7965284e-002 -2.8768426e-002
 -1.4440035e-002 -9.4247246e-003
 -1.4651605e-002 -8.1551958e-003
 -1.2372304e-002  0.0000000e+000
 -1.9997701e-002 -1.9185250e-002
 -2.5565850e-002 -2.7943605e-003
 -5.5120953e-002 -3.0951471e-002
  3.3244173e-002  8.6750789e-003
  3.7721893e-002  3.1665364e-002
  2.4946543e-003 -8.3364911e-003
  7.8208319e-003 -5.6043816e-003
  5.0558495e-003 -1.4218009e-002
 -2.4567150e-003 -2.8586279e-003
 -1.5362965e-002 -1.7200938e-002
  7.7417818e-003  8.7509944e-003
  6.7013355e-002  4.9290221e-002
 -4.7629597e-003  1.6535137e-002
  2.4262660e-002  1.0967344e-002
 -9.5620993e-003 -8.1667479e-003
  2.8743829e-002  2.1752489e-002
 -1.3970353e-002 -1.3230695e-002
 -1.4168289e-002 -1.0848367e-002
 -1.9089413e-002 -1.6266174e-002
 -3.6573090e-002 -1.9290993e-002
  1.7761783e-002  2.5290586e-002
  4.9047565e-003 -5.4814999e-003
  1.4869467e-002  5.5117124e-003
 -1.9460910e-002 -5.4814999e-003
  1.4828334e-002  1.3779281e-002
 -9.7785770e-003  0.0000000e+000
 -2.2247446e-002 -1.6310392e-002
 -5.1079638e-003 -1.1053888e-002
  5.1341890e-003  2.7943605e-003
  4.9918737e-003  1.1146295e-002
  5.0825921e-003  5.5117124e-003
 -3.0111481e-002 -1.3703750e-002
 -3.6141723e-002 -2.2230643e-002
  2.1514630e-002  5.6840202e-003
 -1.3118305e-002  0.0000000e+000
 -2.6829268e-003  2.2607579e-002
  3.9985326e-002  6.6448939e-002
 -1.5402704e-002  1.5665489e-002
  2.0778600e-002  1.0205265e-002
  3.0650445e-002 -5.0510848e-003
 -4.8808173e-003  1.5230183e-002
  2.4865975e-002  1.7501989e-002
 -1.4579855e-002  1.4855356e-002
 -3.6932460e-002 -4.3693595e-002
  5.0428052e-003  1.2659685e-002
  1.2718786e-002  1.2501421e-002
 -2.7652955e-002 -9.8776518e-003
 -2.3225501e-002 -4.9880966e-003
  5.3378624e-003 -7.5196536e-003
 -2.6547605e-003 -1.0102170e-002
  2.6618270e-003  7.6539487e-003
  2.3651502e-002  1.2659685e-002
 -1.2849228e-002 -2.5002841e-003
 -1.3016480e-002 -1.5039307e-002
  4.4888082e-002  5.6101793e-002
 -7.6424270e-003  4.8192771e-003
 -1.7736289e-002  4.7961631e-003
  1.8056545e-002 -1.4319809e-002
  0.0000000e+000  0.0000000e+000
 -2.8004667e-002 -4.1272287e-002
  1.8367347e-002  3.2946849e-002
 -5.1868443e-003 -5.0011114e-003
  1.0427776e-002  1.9769910e-002
 -2.5800399e-003  0.0000000e+000
  1.5402704e-002  4.8192771e-003
  5.0486336e-002  9.5923261e-003
  1.9179894e-002  0.0000000e+000
 -1.4168289e-002 -2.3752969e-002
 -9.5447065e-003  4.8661800e-003
 -3.3783784e-002 -2.4323134e-002
  2.4991402e-002  2.9892837e-002
  9.7304552e-003  0.0000000e+000
 -4.7629597e-003 -9.6385542e-003
 -1.4579855e-002 -9.8429551e-003
 -1.4795573e-002  5.0262482e-003
  1.5017769e-002  9.7799511e-003
 -1.4795573e-002 -1.9480519e-002
 -5.0441362e-003 -9.8776518e-003
 -2.5118101e-002 -1.7458338e-002
  0.0000000e+000 -2.5383639e-003
 -2.6001655e-003  1.5268942e-002
 -1.0309278e-002 -1.5039307e-002
  0.0000000e+000 -2.5448236e-003
 -7.7825670e-003  2.5513162e-003
  2.6547605e-003 -5.0896472e-003
 -1.0590926e-002  2.5578421e-003
 -2.3841382e-002 -2.3077815e-002
 -1.0841121e-002 -1.5669516e-002
 -1.3731418e-002  5.3063193e-003
  2.8100651e-003 -1.8474088e-002
  2.7767163e-002  1.8821804e-002
 -2.1687942e-002 -2.3872361e-002
 -2.2042057e-002 -4.3259186e-002
 -5.6994819e-003  8.4778420e-003
  1.7066180e-002  4.2160234e-002
  0.0000000e+000 -2.6888291e-003
 -5.6359677e-003  2.6960784e-003
 -8.3730517e-003 -5.4998778e-003
 -2.2733177e-002 -3.5148089e-002
 -1.7280340e-002 -1.1208763e-002
  1.4743676e-002  2.2671648e-002
 -1.1730205e-002 -1.3855649e-002
  2.9673591e-003  8.4301954e-003
 -2.0441097e-002 -2.7992400e-002
 -9.0609555e-003 -8.6004691e-003
 -3.0202272e-002 -4.6398528e-002
  1.5571429e-002 -2.1226740e-002
  1.8427346e-002  2.1687086e-002
 -2.4033149e-002 -4.2453480e-002
  0.0000000e+000  1.2667338e-002
 -6.2270025e-003  6.2544421e-003
  1.5522643e-002  1.8646702e-002
  9.1151311e-003  6.1017889e-003
 -1.5147304e-002  0.0000000e+000
 -3.6827995e-002 -2.1226740e-002
 -3.2229710e-003 -6.1963104e-003
 -1.9253380e-002 -2.8198951e-002
 -1.9631350e-002 -1.6039662e-002
  6.6646286e-002  3.2750445e-002
  2.8231585e-002  3.4725212e-002
 -1.5191638e-002 -1.5254472e-002
  5.5476932e-002  2.4785242e-002
  4.9745240e-002  6.3762540e-002
 -2.2352791e-002 -2.2865263e-002
 -1.7115234e-002  1.4542570e-002
 -5.7158049e-003  2.8668230e-003
 -1.4572193e-002 -8.5758836e-003
  0.0000000e+000  0.0000000e+000
 -8.9540090e-003  2.8833552e-003
  2.9842574e-002  2.8881338e-002
 -2.7914396e-003  2.7943605e-003
 -1.7462010e-002 -1.1146295e-002
  2.6590693e-002  3.0997822e-002
  0.0000000e+000 -5.4665176e-003
  5.8147218e-003  5.4965646e-003
  0.0000000e+000  1.6523792e-002
  0.0000000e+000  5.3776583e-003
 -1.7211930e-002 -2.6866035e-002
  5.4812834e-003  8.1199250e-003
  1.1833533e-002  5.4522924e-003
  1.1563732e-002  1.9349273e-002
 -2.0005196e-002  0.0000000e+000
  1.4581124e-002  2.6598960e-003
  8.7535929e-003 -2.6528397e-003
  8.5481155e-003 -5.4406964e-003
 -8.4756646e-003  2.1760272e-002
 -5.8282606e-003 -1.5942891e-002
 -5.7321522e-003  0.0000000e+000
  0.0000000e+000 -2.4301777e-002
 -1.7426625e-002 -2.2180917e-002
  0.0000000e+000 -3.4089469e-002
 -5.8674490e-003  8.9215429e-003
  5.9020791e-003  0.0000000e+000
  1.7735698e-002  2.6137841e-002
  2.8825996e-003  1.9769357e-002
  1.4502221e-002  1.1184292e-002
  0.0000000e+000 -8.2339929e-003
 -1.7128139e-002 -1.6728625e-002
 -1.7426625e-002 -5.5450536e-003
 -2.9337245e-003 -8.4906856e-003
 -1.7787883e-002 -1.7126789e-002
 -2.3965142e-002 -2.9908973e-003
  0.0000000e+000 -2.8694405e-003
  3.0691964e-003 -3.0085023e-003
 -6.2586926e-003 -5.7727631e-003
  9.3771868e-003  2.9427290e-002
 -2.1491958e-002 -2.2945776e-002
 -1.2611591e-002 -2.8863815e-003
 -6.3145809e-003 -1.4736842e-002
 -6.3547083e-003 -1.4823718e-002
  1.2790698e-002  3.0229090e-002
  3.3008037e-003  0.0000000e+000
  1.2587613e-002 -2.8947368e-003
 -2.8111315e-002 -1.7682766e-002
 -2.5726744e-002 -9.0005373e-003
  9.8463375e-003  0.0000000e+000
 -3.2501108e-003 -1.8300122e-002
  6.5214169e-003 -3.0378349e-003
 -2.6063908e-002 -3.0470914e-003
  0.0000000e+000 -3.1953320e-003
  2.0108860e-002  0.0000000e+000
  6.5214169e-003  6.2717770e-003
 -1.6197909e-002 -1.8559557e-002
  1.9907200e-002  3.1047135e-003
  0.0000000e+000  3.2357907e-003
 -2.2747285e-002 -1.5706072e-002
 -2.9884367e-002 -3.8182077e-002
  6.8111455e-003  0.0000000e+000
 -1.0301353e-002 -9.9244556e-003
  3.4488116e-002  3.3363256e-002
  2.3276768e-002  3.2430867e-002
 -9.8326974e-003 -6.3104754e-003
 -2.6233882e-002 -1.5805814e-002
 -1.0045662e-002  0.0000000e+000
 -1.0301353e-002 -2.8821336e-002
 -2.0506447e-002 -2.6428466e-002
 -4.9167328e-002 -4.3979375e-002
  3.6697248e-003  0.0000000e+000
 -4.4041881e-002 -4.6161168e-002
  4.6070932e-002  3.7252619e-002
  7.3126143e-003  1.7797018e-002
  0.0000000e+000 -1.0554505e-002
  1.8313810e-002  2.4996020e-002
 -3.2242385e-002 -3.4793414e-002
 -2.9633350e-002 -1.4322498e-002
 -7.5914424e-003 -1.0938776e-002
  3.4596662e-002  1.8487950e-002
 -3.6968577e-003  1.7990276e-002
  1.8552876e-002  2.1334182e-002
  1.4737539e-002  1.7459080e-002
  0.0000000e+000  1.3788877e-002
 -7.1801567e-003  1.0125434e-002
 -3.2873110e-002 -3.6804309e-002
 -3.7389531e-003 -3.5725381e-003
  1.8935517e-002  3.5853468e-003
 -7.3664825e-003 -1.3979497e-002
 -2.6142688e-002 -2.8040328e-002
 -4.6068583e-002 -5.4457050e-002
 -3.9941903e-003  0.0000000e+000
  1.2212906e-002  0.0000000e+000
 -1.3146047e-001 -1.0730202e-001
  3.1930334e-002  2.1505376e-002
 -4.4203335e-003 -8.4586466e-003
 -4.4601413e-002 -5.0805687e-002
  4.6472328e-003 -1.7775115e-002
  3.2590412e-002  3.6396909e-002
 -4.0521279e-002 -3.9631156e-002
 -4.6901528e-002 -4.5556691e-002
  7.3925629e-002  3.8313356e-002
  4.5614763e-003  2.7623170e-002
  4.5614035e-002  4.4734203e-002
  8.6853533e-003  5.5875576e-002
  3.5225049e-002  1.2184033e-002
  3.7807183e-002  1.5989939e-002
 -4.0619308e-002 -3.1476569e-002
  4.6705905e-002  4.3089282e-002
 -1.2153093e-002 -1.1727639e-002
  2.8644877e-002  4.7821467e-002
 -2.3920029e-002 -7.6064909e-003
 -4.0234089e-003 -7.6647931e-003
  4.0396621e-003  1.1500172e-002
  6.5288954e-002  3.4447650e-002
 -3.8283262e-002 -3.6909449e-002
 -2.7847197e-002 -1.9247147e-002
  1.6342270e-002  7.8152136e-003
  4.0289070e-002  4.2736516e-002
  7.8152136e-003  0.0000000e+000
  3.7911425e-003  0.0000000e+000
 -3.0557940e-002  0.0000000e+000
 -4.0729591e-003 -7.4367873e-003
  0.0000000e+000 -1.1322011e-002
  1.1913229e-002  7.5783092e-003
 -3.8657529e-003 -7.5213104e-003
  2.7518081e-002  3.0313237e-002
 -3.7768240e-003 -3.5959464e-003
 -1.9300362e-002 -1.1154856e-002
  3.9360394e-002  1.8745853e-002
  1.1327134e-002  2.9311187e-002
  3.6776998e-003  1.7718715e-002
  4.0806129e-002  4.1971087e-002
  4.2886862e-002  4.0280471e-002
  2.3937395e-002  1.6061953e-002
  1.0040462e-002 -1.2702893e-002
 -1.6468843e-002 -6.4331665e-003
 -2.3532961e-002 -1.6115108e-002
 -6.9519543e-003  9.7981866e-003
  3.4225264e-003  1.9551050e-002
  1.3798450e-002  1.6051136e-002
 -1.0093286e-002 -1.8873200e-002
 -3.1052062e-002 -4.8161869e-002
 -3.6670918e-003 -2.0209581e-002
  2.5124020e-002  3.7891520e-002
 -1.0458945e-002  0.0000000e+000
  3.1550718e-002  3.6360960e-002
  4.4502217e-002  3.8352273e-002
  3.2210835e-003  1.8467852e-002
  0.0000000e+000 -6.0443251e-003
 -3.2107414e-003  1.2162162e-002
 -1.3177160e-002 -2.0961282e-002
  2.3293769e-002  1.8409928e-002
 -3.2477889e-002 -2.4102839e-002
 -1.3337330e-002 -6.1745335e-003
  1.0176185e-002  3.0374154e-003
  1.3381446e-002  6.1940812e-003
  9.9406528e-003  2.1614227e-002
  0.0000000e+000  2.9459025e-003
 -3.2760394e-002 -4.4993324e-002
  0.0000000e+000  0.0000000e+000
  1.0176185e-002  0.0000000e+000
  1.6839573e-002  1.5657766e-002
 -3.4008576e-003  3.1658637e-003
 -1.3204748e-002 -9.3304061e-003
  3.3528793e-002  1.5650970e-002
  2.2839686e-002  4.2956498e-002
 -9.5292277e-003 -1.4775105e-002
 -6.4618036e-003 -2.9197080e-003
 -1.6187310e-002 -2.3958472e-002
 -2.2917585e-002 -2.1546434e-002
 -6.7658999e-003  6.2717770e-003
 -1.6802906e-002 -2.1745152e-002
 -6.9284065e-003 -9.6276370e-003
  2.0775194e-002 -3.1451036e-003
 -6.8347509e-003 -1.2906927e-002
  1.7128001e-002  1.6271974e-002
 -2.3455120e-002 -2.5732666e-002
  0.0000000e+000 -3.2281731e-003
 -3.3872209e-003 -6.6244664e-003
 -1.0350687e-002  0.0000000e+000
  0.0000000e+000 -3.4084173e-003
  4.1679675e-002  4.0148699e-002
 -2.6674659e-002 -2.8877770e-002
 -2.4018476e-002 -1.9873399e-002
  3.4705790e-003 -3.4544908e-003
 -2.1065870e-002 -1.0097965e-002
  0.0000000e+000 -1.0353228e-002
 -3.5811787e-002 -2.4153846e-002
  0.0000000e+000 -1.0562825e-002
  1.4823451e-002  2.5015934e-002
  0.0000000e+000  1.3990362e-002
  1.8381750e-002  1.3797333e-002
 -2.5302176e-002 -2.3892333e-002
  3.8029101e-003  3.5631294e-003
 -3.7885027e-003  3.3961099e-003
 -1.0912698e-002 -2.0769231e-002
 -2.6245403e-002 -3.1736057e-002
 -1.9055794e-002 -2.5474607e-002
  1.1725586e-002  7.4925075e-003
 -1.9373811e-002 -3.3548174e-002
  3.8807550e-003  0.0000000e+000
  3.9360394e-002  2.3084815e-002
  3.0092984e-002  3.7606552e-002
 -3.6107008e-003 -3.5438144e-003
  2.2072146e-002  3.2654381e-002
 -3.7066882e-003  3.4439574e-003
  1.0837917e-002  2.4648986e-002
 -3.5205633e-003 -1.7204629e-002
 -1.0759595e-002 -1.0379551e-002
  3.5714286e-003  1.0488416e-002
 -7.1174377e-003 -1.0379551e-002
  3.5842294e-003 -3.6005009e-003
 -3.5714286e-003  3.6135114e-003
 -1.0915608e-002 -1.4088917e-002
 -1.1036073e-002 -1.4290251e-002
  1.1159227e-002 -1.0792526e-002
 -3.7885027e-003  0.0000000e+000
 -7.2751323e-003  3.5824784e-003
  1.8487675e-002  1.8335226e-002
  3.7612428e-003  0.0000000e+000
 -1.8246986e-002 -2.1510516e-002
 -7.3016927e-003  0.0000000e+000
  7.3553995e-003  1.0910275e-002
 -2.2236973e-002 -2.1746134e-002
  0.0000000e+000  7.4098469e-003
 -1.5105227e-002 -1.0951291e-002
  7.7546097e-003  1.1072550e-002
 -1.1456908e-002  3.7593985e-003
  3.8055700e-003  3.5824784e-003
  0.0000000e+000 -3.5696901e-003
  4.2219542e-002  5.4877056e-002
  1.4880952e-002  1.7289287e-002
  0.0000000e+000  1.0318665e-002
 -2.1831215e-002 -1.0213277e-002
  1.8487675e-002  1.3657056e-002
  1.4717907e-002  0.0000000e+000
 -1.4504432e-002 -1.3473054e-002
 -1.0956664e-002 -6.8285281e-003
 -3.6375661e-003  0.0000000e+000
  1.1118487e-002  2.0626432e-002
  3.6599376e-002  2.6946108e-002
 -1.4091197e-002 -3.2069971e-003
  7.2265939e-003  3.2173150e-003
  1.4190051e-002  3.3527697e-003
 -1.0532935e-002 -1.6417260e-002
 -7.1496663e-003 -1.3293944e-002
 -3.5205633e-003  3.4431138e-003
  7.2265939e-003  9.9955244e-003
 -7.6530612e-003 -2.9542097e-004
  2.1850900e-002  2.7039007e-002
  3.6163522e-003 -3.3088764e-003
  7.0499765e-003  1.6454965e-002
 -1.7734910e-002 -1.6188583e-002
  7.2853975e-003  0.0000000e+000
 -2.1383648e-002 -1.9919169e-002
 -1.1086118e-002 -1.0014728e-002
  0.0000000e+000  0.0000000e+000
 -3.5743298e-003 -6.8432014e-003
 -1.4837763e-002 -1.7076093e-002
 -1.5061238e-002 -1.0515087e-002
 -3.8648967e-003  1.7711381e-002
  0.0000000e+000 -1.7403148e-002
 -3.7112011e-003  3.5422763e-003
  1.1513715e-002  1.7495396e-002
 -3.8500167e-003 -6.7873303e-003
 -7.5617543e-003  1.0326500e-002
  3.7250254e-003  0.0000000e+000
 -1.5350877e-002 -1.0220953e-002
 -3.7690594e-003 -1.3971147e-002
  3.7833190e-003 -6.9305406e-003
 -7.7094398e-003 -1.4267990e-002
 -1.1740331e-002 -7.2372561e-003
 -8.0363382e-003 -1.0776545e-002
 -2.8002818e-002 -2.9317526e-002
 -3.9862294e-003  1.8814986e-002
 -1.2370384e-002 -1.4741617e-002
 -8.4730153e-003 -3.7816508e-003
 -1.6905072e-002 -7.5920119e-003
 -2.5699169e-002 -3.0434060e-002
  3.0837859e-002  1.9725557e-002
 -4.3273754e-003  0.0000000e+000
 -1.7195767e-002 -7.7375946e-003
  1.7496635e-002  2.3224275e-002
  3.4391534e-002  1.5076209e-002
  2.0825722e-002  3.7538763e-003
 -8.2319256e-003 -1.1056911e-002
  0.0000000e+000  0.0000000e+000
  0.0000000e+000  3.7816508e-003
 -2.8690004e-002 -2.2604423e-002
  1.2632361e-002  1.1563600e-002
  8.4388186e-003  7.6209410e-003
 -2.8924868e-002 -3.0088787e-002
 -1.2738854e-002 -2.3224275e-002
  1.7077799e-002  1.9784797e-002
 -1.2686567e-002 -1.5656909e-002
 -3.4202570e-002 -3.1466113e-002
  3.9913911e-002  3.6594074e-002
 -2.9915334e-002 -4.3223696e-002
 -3.9565555e-002 -2.4658027e-002
 -9.2891761e-003 -2.1221628e-002
  3.7097432e-002  4.3174962e-002
  8.8443396e-003  2.8917405e-002
  8.9616209e-003 -8.0800984e-003
 -1.3129948e-002 -1.6114751e-002
 -2.6804931e-002 -2.8797696e-002
 -1.8295135e-002 -2.1312083e-002
 -3.2561950e-002 -3.0297292e-002
  3.3657917e-002  4.4717829e-002
 -1.3925865e-002 -2.1308411e-002
 -2.3468328e-002 -3.0557678e-002
 -1.4461931e-002 -1.3593381e-002
  2.4384981e-002  2.2768125e-002
 -1.4324837e-002 -2.2261277e-002
  2.4364180e-002  3.1955263e-002
  4.5900271e-003 -4.4513257e-003
 -9.3457944e-003 -4.4712286e-003
  4.7589099e-002  2.6947862e-002
  1.3608165e-002  1.2930215e-002
 -4.5409674e-003  0.0000000e+000
 -8.9250298e-003  0.0000000e+000
 -1.8210927e-002 -2.1400413e-002
 -1.3860579e-002 -1.7648187e-002
 -9.3013642e-003 -4.2960359e-003
  0.0000000e+000  0.0000000e+000
 -1.8986021e-002 -1.3532065e-002
 -4.8915355e-003  4.5725646e-003
  4.9155803e-003  1.8009104e-002
 -9.7830710e-003 -1.7690513e-002
  0.0000000e+000  4.5517514e-003
 -4.7250859e-003 -4.5311269e-003
  1.9421666e-002  1.3457352e-002
  4.8687553e-003 -4.2960359e-003
  9.6903307e-003  0.0000000e+000
 -2.3784686e-002 -2.7064130e-002
 -5.2361616e-002 -2.7615400e-002
  2.9544429e-002  1.9071310e-002
 -2.4753560e-002 -2.3393002e-002
 -1.4375562e-002 -9.3730473e-003
 -2.6891522e-002 -2.4179983e-002
 -1.0538642e-002 -1.6591252e-002
 -6.6272189e-003 -1.2050833e-002
  2.3826543e-003  1.9960080e-003
  1.9253625e-002  4.2496680e-002
  1.0727612e-002  0.0000000e+000
 -4.4300877e-002 -4.2675159e-002
 -1.5451473e-002 -1.0201819e-002
 -3.6047082e-002 -4.1003809e-002
 -2.5438820e-003  0.0000000e+000
 -1.4027034e-002 -1.0747664e-002
  9.5706156e-003  6.1407652e-003
  9.4798873e-003  1.5258216e-002
 -3.5025381e-002 -3.2138728e-002
  1.2098895e-002  1.5527950e-002
  7.1465696e-002  7.1512585e-002
  1.1156925e-002  0.0000000e+000
  3.5260254e-002  2.7442371e-002
  1.9230769e-002  2.4572650e-002
 -1.2502842e-002 -1.4389990e-002
  6.2154696e-003  9.7333898e-003
  3.1571723e-002  2.8918692e-002
  1.4193835e-002  9.3686354e-003
  1.4213864e-002  0.0000000e+000
  2.4795170e-002  2.8046812e-002
 -4.3551441e-002 -3.6310108e-002
 -1.8257809e-002 -2.3421589e-002
 -1.2323549e-002 -4.7966632e-003
  6.3520871e-003  0.0000000e+000
  4.5536519e-002  5.3227158e-002
 -9.9180681e-003 -1.8503780e-002
  1.0017422e-002 -4.6624772e-003
  1.4877102e-002  1.4052953e-002
 -1.4659018e-002 -4.6194015e-003
 -2.7813713e-002 -2.3204197e-002
  4.2137946e-003 -1.4253253e-002
 -2.2084806e-003  1.4459346e-002
  2.1469677e-002  2.8506507e-002
  3.4669556e-002  2.7917252e-002
 -1.9057592e-002 -4.4939429e-003
  1.4730999e-002  4.5142296e-003
  9.4677046e-003  4.4939429e-003
  9.5873281e-003  4.4738378e-003
  1.4244426e-002  1.3361735e-002
  9.3629147e-003  4.3951844e-003
 -1.3914096e-002 -8.7519026e-003
 -4.7034765e-003 -1.7658349e-002
  2.8354222e-002  4.0445487e-002
  4.5954046e-003 -8.6384977e-003
  9.1487669e-003  4.3568858e-003
 -4.5329129e-002 -2.6027914e-002
 -1.4244426e-002  0.0000000e+000
 -9.4240838e-003 -4.4539117e-003
 -4.8625793e-003 -1.7895351e-002
  0.0000000e+000 -9.3087740e-003
  4.8863395e-003 -9.1963215e-003
  0.0000000e+000 -4.6408394e-003
 -4.8625793e-003 -1.3987432e-002
  0.0000000e+000  4.7286184e-003
  9.7726790e-003  9.4127276e-003
 -3.3873343e-002 -3.2637340e-002
  0.0000000e+000  9.6395641e-003
  1.5026132e-002  0.0000000e+000
 -4.9345634e-003  0.0000000e+000
 -4.9590341e-003 -4.7737650e-003
 -1.4951246e-002 -2.8779979e-002
 -2.6396832e-002 -1.3957483e-002
  1.2652508e-002  1.9163763e-002
  2.0080321e-003 -4.9145299e-003
  3.7853485e-002  3.9510414e-002
  4.9345634e-003  4.7510845e-003
 -9.8206661e-003 -4.7286184e-003
  4.9590341e-003  4.7510845e-003
  0.0000000e+000  0.0000000e+000
  9.8691268e-003  4.7286184e-003
  1.9332908e-002  9.4127276e-003
 -4.7936640e-003  0.0000000e+000
  1.4450262e-002  9.3249544e-003
 -1.8786127e-002 -2.7716409e-002
 -2.4195245e-002 -2.3755422e-002
 -1.4014661e-002 -1.4600085e-002
  9.1843429e-003  4.9388018e-003
  0.0000000e+000  1.4743590e-002
  4.9837486e-003  9.6862497e-003
 -1.1858560e-002 -9.5933264e-003
 -2.2037966e-002 -1.9372499e-002
  1.0263275e-002  9.8776036e-003
 -8.1713781e-003 -9.7809909e-003
  2.0040080e-003  9.8776036e-003
 -8.2222222e-003 -1.4671486e-002
 -2.6663679e-002 -1.8990073e-002
 -6.4456722e-003 -1.0118786e-002
  0.0000000e+000 -1.8444444e-002
  1.9230769e-002  1.8791035e-002
  2.0459195e-003  0.0000000e+000
  2.7223230e-002  2.9777778e-002
 -3.0477032e-002 -2.5032369e-002
  4.1002278e-003 -3.9840637e-003
  3.3348457e-002  3.4888889e-002
  8.1229418e-003  9.8776036e-003
 -1.9599303e-003  1.4671486e-002
 -2.6183722e-002 -1.4459346e-002
 -1.4340130e-002 -1.9561982e-002
 -1.2502842e-002 -6.0724355e-003
 -1.7034991e-002 -2.6183722e-002
 -4.2154567e-003  0.0000000e+000
  1.0818438e-002  1.4564194e-002
  0.0000000e+000 -2.2084806e-003
  1.4890647e-002  1.6378929e-002
 -2.3154516e-002 -2.0034843e-002
 -6.3365407e-003 -6.2222222e-003
 -1.7477563e-002 -2.0572451e-002
 -1.5384615e-002 -1.6894977e-002
 -3.8085938e-002 -3.6460752e-002
 -4.8223350e-003 -1.7594601e-002
  2.5503698e-003  4.4160942e-003
 -1.1701857e-002 -1.5632633e-002
  3.5263835e-002  2.2828784e-002
 -2.0387867e-002 -2.0135856e-002
  2.3350254e-002  2.5006190e-002
  5.4563492e-002  6.0144928e-002
  1.0818438e-002  6.3795853e-003
 -8.6086552e-003 -1.6753453e-002
 -2.7927716e-002 -2.1183514e-002
 -8.9328827e-003 -4.4695366e-003
  4.3848965e-003 -4.2533081e-003
 -2.2071307e-002 -2.1831989e-002
  0.0000000e+000  0.0000000e+000
 -3.4226190e-002 -3.5904901e-002
  1.6435542e-002  7.0457977e-003
  1.3895907e-002  6.9965017e-003
 -2.0433591e-002 -2.0595533e-002
  3.0272195e-002  3.0402838e-002
  2.4938272e-002  2.2621097e-002
 -2.4331486e-002 -1.5628757e-002
 -2.9382716e-002 -4.0547142e-002
  2.2894938e-003 -9.4195519e-003
  4.5685279e-003 -2.3130301e-003
 -2.0970187e-002 -2.3699124e-002
  2.8645161e-002  1.9525066e-002
 -7.0245861e-003  2.3291925e-003
 -1.1622031e-002 -1.6782856e-002
  2.3006135e-003  2.6260504e-003
 -1.4027034e-002 -1.7024620e-002
 -6.9839628e-003 -4.7961631e-003
 -2.3443605e-003  1.4725569e-002
  9.3994778e-003  9.7625330e-003
  4.0351785e-002  4.3376013e-002
 -8.9507708e-003 -4.7583271e-003
  1.8314099e-002  1.1575239e-002
  1.8231091e-002  1.6169154e-002
 -6.7747399e-003 -6.8543452e-003
  2.1924482e-003 -9.1200394e-003
  2.4550316e-002  1.8407960e-002
  3.2740214e-002  3.1509526e-002
  1.9986216e-002  7.3407530e-003
 -2.3423423e-002  6.5820404e-003
  4.3819188e-003  8.8743578e-003
 -8.7256028e-003 -6.7129630e-003
 -6.4859856e-003 -1.0953158e-002
 -6.5283283e-003 -1.1074458e-002
  2.1121802e-003  4.5270431e-003
  1.1007026e-002  2.2296015e-002
  3.2893213e-002  2.8770302e-002
  2.3099350e-002  3.6310329e-002
 -1.8632179e-002 -1.8715996e-002
  2.2336386e-003  8.4275893e-003
 -4.2344551e-003  0.0000000e+000
  2.0143241e-003 -1.0336486e-002
  1.8985928e-002  2.1111111e-002
  4.1648400e-003  1.0228509e-002
 -6.1122026e-003 -1.9388195e-003
  1.0322864e-002  1.6188215e-002
 -1.9565217e-003 -4.0356839e-003
 -2.1781747e-003  2.1326509e-003
  0.0000000e+000 -2.1281124e-003
  0.0000000e+000  1.0236724e-002
  0.0000000e+000  0.0000000e+000
  2.1829295e-003  4.8553937e-003
  6.0988891e-003  5.0420168e-003
 -8.2268889e-003 -1.1914716e-002
  2.1829295e-003 -4.0194627e-003
  0.0000000e+000 -1.2107052e-002
 -8.2770638e-003 -2.4295850e-002
 -2.4818801e-002 -1.4764213e-002
  2.0270270e-003 -4.0259450e-003
  0.0000000e+000  1.6842578e-002
  4.2706226e-003 -4.1961131e-003
  2.0143241e-003 -1.6633400e-002
  2.2336386e-003 -2.2553000e-003
  6.2402496e-003  0.0000000e+000
  0.0000000e+000  4.2947559e-003
  1.8826135e-002  1.9131218e-002
  1.6304348e-002  2.0980565e-002
  4.0641711e-003  1.0166559e-002
  2.1303792e-003 -1.9271949e-003
 -2.0195578e-002 -6.0072946e-003
  3.2761987e-002  2.7412044e-002
  1.9957983e-002  0.0000000e+000
  1.9361483e-002  1.4915966e-002
 -1.4346333e-002 -1.9457669e-002
  4.9200492e-003  2.4910281e-002
 -1.4483884e-002 -4.9433574e-003
 -1.9457669e-002 -1.4696750e-002
 -5.0664978e-003 -1.0924370e-002
  0.0000000e+000  6.1597281e-003
  5.0922979e-003  0.0000000e+000
  1.9843783e-002  1.9843783e-002
  4.9679155e-003  0.0000000e+000
 -9.8867147e-003 -9.7288346e-003
  0.0000000e+000  1.4841137e-002
  1.4770127e-002  1.9567456e-002
 -9.6350964e-003  0.0000000e+000
  0.0000000e+000 -1.4343434e-002
 -2.8358518e-002 -3.2998565e-002
 -1.0012782e-002 -4.0271301e-003
  2.1519260e-003  4.0434135e-003
  1.7178441e-002  8.9020772e-003
  9.9218915e-003  1.9957983e-002
  9.8244147e-003  1.4624099e-002
  0.0000000e+000  1.9285424e-002
  4.3883254e-002  1.4140609e-002
  0.0000000e+000  9.2301650e-003
  1.4078921e-002  9.3403386e-003
  1.3687916e-002  3.2003085e-002
  2.2762346e-002  3.9790772e-002
  1.7917767e-002  2.5512037e-002
 -4.4469150e-003 -8.4092502e-003
 -8.7474409e-003  0.0000000e+000
  8.8246339e-003 -4.0636042e-003
  8.7474409e-003  1.6675537e-002
  4.4280443e-003  1.6576514e-002
  4.2248347e-003  1.2186749e-002
  2.1584050e-002  2.0179752e-002
  8.4153984e-003  0.0000000e+000
 -8.3451705e-003 -7.9787234e-003
 -4.2972247e-003  0.0000000e+000
 -1.6903435e-002 -7.8753351e-003
 -3.0181087e-002 -4.7964871e-002
  8.8645794e-003  8.3377683e-003
  8.9736399e-003  2.9204785e-002
  8.7085418e-003  4.1025641e-003
  1.7266716e-002  1.6002724e-002
 -2.5460455e-002 -1.1896783e-002
 -1.7602372e-002 -4.0189927e-002
 -8.8645794e-003 -1.2544170e-002
  1.7887726e-002  2.1291823e-002
  3.0846887e-002  6.6398038e-002
 -4.1712006e-003 -4.6821094e-002
 -8.5594609e-003  8.2730093e-003
 -1.7450404e-002 -1.2136752e-002
  4.4868200e-003  3.9799273e-003
  2.2147776e-002  6.1358152e-002
  1.7297888e-002  3.7349789e-003
  8.5913728e-003  1.9252548e-002
 -4.2590949e-003 -1.6984127e-002
  4.2773124e-003 -2.6965929e-002
  8.3407276e-003  2.3730501e-002
  3.3614924e-002  1.5561679e-002
  8.0027243e-003  3.6711891e-003
 -1.6047297e-002 -1.8924936e-002
  1.2188841e-002  1.5561679e-002
 -1.2042062e-002  3.6711891e-003
 -4.1201717e-003 -1.8924936e-002
  4.1372177e-003  1.9289998e-002
  8.2403433e-003  0.0000000e+000
 -4.0864975e-003 -2.6399491e-002
 -3.2484185e-002 -1.9438092e-002
 -1.2723096e-002 -7.9960020e-003
 -8.4123859e-003  0.0000000e+000
  2.5631769e-002  2.8043661e-002
  0.0000000e+000  1.1597517e-002
 -8.2717353e-003 -7.7506863e-003
  1.2599823e-002  3.9056143e-003
  2.5061339e-002  0.0000000e+000
 -8.2065310e-003 -3.8904198e-003
  0.0000000e+000 -7.6484947e-003
 -2.8615756e-002 -2.7386028e-002
  4.2590949e-003  4.0465352e-003
  0.0000000e+000 -1.2090680e-002
 -1.2723096e-002 -1.2068672e-002
 -4.2956864e-003 -1.6345492e-002
  1.2942657e-002  2.9036208e-002
 -4.2590949e-003  4.0795512e-003
 -3.3862057e-002 -2.8102252e-002
 -2.1951669e-002 -2.0902282e-002
 -1.3391173e-002 -2.5262409e-002
  4.3968648e-003  8.5782077e-003
  0.0000000e+000  4.3431053e-003
 -4.3776171e-003  0.0000000e+000
  8.9848977e-003  8.6486486e-003
  0.0000000e+000  8.3958557e-003
  0.0000000e+000  8.5031001e-003
  2.2546419e-002  2.5118567e-002
  1.3155457e-002  2.0390679e-002
 -4.2062911e-003 -8.0604534e-003
  0.0000000e+000 -7.9566616e-003
 -3.0670340e-002 -1.6382253e-002
  9.0943539e-003  0.0000000e+000
 -4.0180248e-002 -2.0645385e-002
  4.6948357e-003  1.7006200e-002
  0.0000000e+000 -8.3609127e-003
  6.0163551e-002  4.6021430e-002
  0.0000000e+000  4.0302267e-003
 -4.4077135e-003 -1.2042148e-002
 -1.7524442e-002 -2.4208566e-002
 -1.7837026e-002 -8.1540597e-003
 -1.8160963e-002  0.0000000e+000
  1.3823988e-002  1.2419101e-002
  4.6091800e-003  8.2930200e-003
  8.9848977e-003 -4.1124058e-003
  1.3452065e-002 -4.1293875e-003
  4.4868200e-003  4.1465100e-003
  4.4667783e-003  4.1293875e-003
  4.4469150e-003  4.1124058e-003
  2.1951669e-002  2.0307167e-002
  3.8628159e-002  5.1680883e-002
  3.9972193e-003  7.6335878e-003
  4.1544054e-003 -3.7878788e-003
 -1.2239269e-002 -2.6457541e-002
  2.4956370e-002  3.8893409e-002
  2.0091946e-002  3.3521303e-002
  4.0060090e-003  1.8035768e-002
  2.7763924e-002  3.2008337e-002
 -1.5367195e-002 -1.0386613e-002
  0.0000000e+000 -3.4985423e-003
  1.5607031e-002  1.7407841e-002
  2.6852151e-002  3.4363767e-002
  2.6149968e-002  2.6410898e-002
 -3.5308566e-003  6.5005417e-003
 -1.1092282e-002 -1.9241119e-002
 -4.4399439e-002 -3.9237207e-002
 -3.9126182e-003 -1.6992717e-002
  7.8559738e-003  0.0000000e+000
 -3.4751543e-002 -3.1086578e-002
  7.9071332e-003  2.4887556e-002
  0.0000000e+000 -3.5108250e-003
  8.0120180e-003  0.0000000e+000
  1.5731081e-002  2.4515561e-002
  1.5487447e-002  2.0490042e-002
 -1.1398298e-002 -3.3698399e-003
 -3.8973693e-003  0.0000000e+000
 -3.9126182e-003 -6.6215835e-003
  3.9279869e-003  0.0000000e+000
  7.8252364e-003  3.2619487e-003
  3.7204788e-003 -3.2513429e-003
  1.9178082e-002  1.3473266e-002
 -3.6369386e-003  9.9356283e-003
 -7.6178384e-003 -6.5124013e-003
 -1.5192708e-002 -1.9944212e-002
  0.0000000e+000 -6.8307955e-003
 -1.5427087e-002 -1.0173377e-002
  7.7519380e-003 -6.9484655e-003
  1.9476268e-002  3.1195335e-002
  0.0000000e+000  0.0000000e+000
 -1.9104190e-002 -6.6440486e-003
 -1.5548282e-002 -2.0350078e-002
  3.9900249e-003 -3.4863451e-003
 -1.9705249e-002  0.0000000e+000
 -7.9391892e-003  0.0000000e+000
 -1.6345990e-002 -1.0349854e-002
 -1.6444521e-002 -1.4140521e-002
 -1.6719465e-002 -2.8387868e-002
 -8.4123859e-003 -1.4608642e-002
  0.0000000e+000 -1.1235955e-002
  4.1516245e-003  1.1363636e-002
 -4.1344598e-003  3.5892634e-003
 -1.2996390e-002 -1.1040274e-002
  0.0000000e+000 -3.7735849e-003
 -3.4747623e-002 -3.7563131e-002
  0.0000000e+000  1.1643162e-002
  9.0943539e-003  1.5561679e-002
 -1.3518588e-002 -2.2825219e-002
  1.3703845e-002 -7.8405750e-003
 -1.7837026e-002  3.9512677e-003
  3.1733894e-002  3.1157757e-002
 -1.3155457e-002 -1.1291349e-002
  4.3184379e-003  7.7207656e-003
  4.4868200e-003  1.8994413e-002
  8.9335567e-003  1.8640351e-002
  4.4272274e-003  0.0000000e+000
  0.0000000e+000 -7.3812087e-003
  4.2240588e-003  3.7180480e-003
 -8.5954645e-003 -3.6734064e-002
 -2.6378897e-002 -2.6758532e-002
  4.5471770e-003 -3.9512677e-003
 -4.5265937e-003  0.0000000e+000
  0.0000000e+000  0.0000000e+000
 -2.2546419e-002 -2.7603306e-002
 -9.1102927e-003 -1.2068672e-002
  1.8583725e-002  2.4604267e-002
 -1.8244671e-002 -2.8043661e-002
  4.6948357e-003  4.1465100e-003
 -1.4018692e-002 -4.1293875e-003
 -1.4020537e-002 -1.2266759e-002
  0.0000000e+000  0.0000000e+000
  0.0000000e+000 -4.1980059e-003
  9.4131784e-003  8.4314070e-003
 -1.4087302e-002 -2.4908553e-002
  9.6598913e-003  0.0000000e+000
 -9.5674706e-003 -1.2861736e-002
 -2.8778426e-002 -3.4382917e-002
  1.4504766e-003  5.4347826e-003
  1.8208152e-002  1.3606710e-002
 -4.8770575e-003 -2.2434719e-002
 -1.4907086e-002 -9.2174567e-003
 -3.0472637e-002 -6.0186064e-002
  8.3386786e-003  1.9797980e-002
  2.0780322e-002  5.3090333e-002
 -1.0178646e-002  4.7027840e-003
  4.3022036e-002  2.7335705e-002
  2.9376258e-002  1.3304174e-002
  4.6911650e-003  4.3165468e-003
  4.8638132e-003  2.6325215e-002
 -4.8402711e-003  0.0000000e+000
 -1.4202335e-002 -4.3622404e-003
 -4.7365305e-003 -8.4121977e-003
  0.0000000e+000  0.0000000e+000
 -2.4191949e-002 -2.1562390e-002
  9.9573257e-003  4.3352601e-003
  3.4205231e-002  4.3884892e-002
 -4.6692607e-003 -4.3073742e-003
  4.6911650e-003  0.0000000e+000
  9.5330739e-003  8.4789756e-003
  4.6251686e-003  4.2896362e-003
 -3.2610781e-002 -3.7587562e-002
  0.0000000e+000 -4.2606071e-003
  9.5181440e-003  0.0000000e+000
 -4.7142015e-003 -1.3014798e-002
 -3.3550424e-002 -3.5223988e-002
  4.9009598e-003  0.0000000e+000
 -4.8770575e-003  0.0000000e+000
  2.9814172e-002  3.6510017e-002
  4.7590720e-003  0.0000000e+000
  4.7365305e-003  8.6705202e-003
 -4.7142015e-003 -8.5959885e-003
  2.4077363e-002  1.3186416e-002
  0.0000000e+000  0.0000000e+000
  4.6251686e-003  1.3014798e-002
  0.0000000e+000  1.2847589e-002
  4.7957031e-003  1.7028671e-002
 -1.8709431e-002 -2.9215787e-002
  0.0000000e+000  4.2238648e-003
  9.5330739e-003 -4.2060988e-003
 -1.4068221e-002 -8.6237240e-003
 -1.4268960e-002 -2.5918693e-002
 -4.9573666e-003  8.9301987e-003
  1.9529693e-002  8.6705202e-003
  4.6911650e-003  8.7750716e-003
 -4.6692607e-003 -1.2959347e-002
  2.3846755e-002  3.9388489e-002
 -4.7728141e-003  4.3260080e-003
  4.7957031e-003  0.0000000e+000
  4.5819015e-003 -4.3073742e-003
 -9.3120487e-003 -4.1529676e-003
  0.0000000e+000  0.0000000e+000
 -1.8607328e-002 -1.6854909e-002
  0.0000000e+000 -8.6603040e-003
  0.0000000e+000  0.0000000e+000
  1.4268960e-002  4.2788376e-003
  1.4068221e-002  8.6987396e-003
  1.8434055e-002  2.5695178e-002
  2.7430491e-002  2.0933425e-002
  8.7177624e-003  8.2352941e-003
  4.5012604e-003 -1.2168695e-002
 -1.3084782e-002 -8.2686466e-003
  8.7177624e-003  4.0837162e-003
  0.0000000e+000  8.3036773e-003
  0.0000000e+000 -8.2352941e-003
 -4.3212099e-003  8.3036773e-003
 -4.3399638e-003  0.0000000e+000
  1.3258264e-002  8.2352941e-003
  1.3084782e-002  8.1680280e-003
  2.5831564e-002  2.4140212e-002
  1.2590548e-002  3.5356797e-002
  8.3461080e-003  1.5281460e-002
  4.0540541e-003  0.0000000e+000
  0.0000000e+000  0.0000000e+000
  4.0376851e-003  1.1211795e-002
  0.0000000e+000  0.0000000e+000
  1.6420912e-002  7.4422843e-003
  8.0778107e-003  0.0000000e+000
 -1.1937858e-002 -1.1005578e-002
  1.6054287e-002  2.9725610e-002
 -7.9817560e-003  7.2538860e-003
 -7.8817734e-003 -1.7930629e-002
 -1.6219795e-002 -1.8258007e-002
  8.2436070e-003  1.1128049e-002
  1.2180878e-002  1.1005578e-002
  3.9564787e-003  3.5788846e-003
 -1.1986864e-002 -7.1322437e-003
  2.0275885e-002  1.4516612e-002
 -3.9094315e-003 -3.5403452e-003
 -4.0883074e-003 -7.2538860e-003
  4.1050903e-003  3.5788846e-003
 -8.0130826e-003  3.7147103e-003
  3.9564787e-003 -1.0806810e-002
 -2.7914614e-002 -2.9182879e-002
  1.6891892e-004 -7.5535687e-003
  0.0000000e+000 -7.6110593e-003
  1.2328998e-002  2.2851776e-002
  2.0520521e-002  2.2494262e-002
 -8.0104626e-003  5.5372643e-003
 -1.2195122e-002 -7.2927519e-003
 -4.0040040e-003 -3.7481259e-003
 -1.2395310e-002 -1.0985704e-002
  0.0000000e+000  0.0000000e+000
  4.2401628e-003  3.6518564e-003
 -8.2756291e-003 -1.4857489e-002
 -1.6859673e-002 -1.1234226e-002
  1.7148796e-002  7.6264591e-003
 -8.5149864e-003 -1.8999073e-002
  4.2940570e-003  1.1651708e-002
 -1.6760732e-002 -1.5252918e-002
  8.5232214e-003 -7.7445867e-003
 -2.1214212e-002 -1.5610067e-002
  4.4052863e-003 -8.0906149e-003
 -4.3859649e-003  8.1566069e-003
  3.0308370e-002  3.1715210e-002
  8.3803660e-003 -7.6850690e-003
 -1.2550882e-002  0.0000000e+000
  1.7004466e-002  2.7027027e-002
  4.0533694e-003  7.5407818e-003
 -4.0370059e-003 -3.6658011e-003
  8.2756291e-003  1.1191170e-002
  0.0000000e+000 -3.6385688e-003
 -8.2077052e-003 -7.4558734e-003
  4.0533694e-003  1.8703051e-002
 -4.0370059e-003 -3.6117381e-003
  2.0773518e-002  1.4801390e-002
  2.4321641e-002  1.1013544e-002
 -7.9147149e-003 -1.4573826e-002
  1.5955715e-002  7.4693756e-003
  1.1858974e-002  7.2657177e-003
 -7.7605322e-003  0.0000000e+000
  7.8212291e-003  1.0746357e-002
  2.7241052e-002  3.9324206e-002
  7.5547333e-003  6.8665919e-003
 -1.1323642e-002 -3.4794711e-003
  3.8693701e-003  0.0000000e+000
  4.5482578e-002  2.4022346e-002
  1.0765374e-002  0.0000000e+000
  1.0796615e-002  6.6830333e-003
 -3.6085450e-003  3.3870749e-003
 -1.4196726e-002 -1.9983797e-002
  3.6737693e-003  1.3640121e-002
  2.8696925e-002  6.6603235e-003
 -6.9740962e-003 -2.9840670e-002
 -3.4398739e-003  3.3402923e-003
 -1.7690206e-002 -1.0126231e-002
  7.1742313e-003 -3.5033632e-003
  1.7880506e-002  2.0672198e-002
  3.4275921e-003  0.0000000e+000
 -1.3948192e-002 -3.3066961e-003
 -1.0681293e-002 -3.4559027e-003
  1.7945725e-002  1.7062006e-002
 -1.4046152e-002  3.4097109e-003
 -3.6342492e-003  0.0000000e+000
  2.1593230e-002  2.3243170e-002
 -3.5704085e-003 -9.6971307e-003
  7.0230758e-003  6.5727700e-003
  1.4090521e-002  6.5298507e-003
 -3.5087719e-003  0.0000000e+000
  6.9014085e-003  9.6650338e-003
  3.4969926e-003 -3.1471282e-003
  0.0000000e+000 -6.4456722e-003
 -2.3975467e-002 -3.5747385e-002
 -3.5704085e-003 -3.4326514e-003
 -2.1069227e-002 -2.0253513e-002
 -7.1742313e-003  0.0000000e+000
 -1.0912845e-002 -1.0265785e-002
  1.4611600e-002  3.4100597e-003
  1.0874357e-002  1.3877089e-002
  0.0000000e+000 -6.8435754e-003
  1.0757378e-002  6.8907327e-003
  3.4517474e-003 -6.8435754e-003
  1.0606278e-002  3.5156799e-003
 -6.9493689e-003 -3.5033632e-003
 -1.4138817e-002 -1.3781465e-002
 -1.4196726e-002 -2.4383288e-002
  1.0874357e-002  2.4992692e-002
  0.0000000e+000 -3.4222159e-003
  0.0000000e+000  3.4339677e-003
  1.0757378e-002  0.0000000e+000
  3.4517474e-003  0.0000000e+000
 -1.7629354e-002 -6.9870241e-003
 -3.5016049e-003 -7.0361861e-003
  0.0000000e+000  0.0000000e+000
 -3.6603221e-003  0.0000000e+000
  1.4401176e-002  1.7787419e-002
  0.0000000e+000  6.9622052e-003
  1.4341591e-002  2.0742204e-002
 -6.9980006e-003 -3.4559027e-003
  3.4517474e-003  0.0000000e+000
 -1.0606278e-002 -3.3291719e-003
  1.0719977e-002  2.0459290e-002
  0.0000000e+000  0.0000000e+000
 -3.4398739e-003 -6.6830333e-003
 -1.4238458e-002 -1.0160648e-002
  7.1491100e-003  6.7970592e-003
  3.6216138e-003  3.4444751e-003
  0.0000000e+000  3.4326514e-003
 -3.6085450e-003 -1.0125889e-002
 -1.4196726e-002 -2.7094277e-002
  3.6737693e-003 -3.5521455e-003
 -1.4494876e-002 -1.0409240e-002
 -2.1839251e-002 -1.0662824e-002
  0.0000000e+000  7.1366152e-003
  2.2326853e-002  1.0701374e-002
 -1.0845342e-002 -7.0110173e-003
  3.6046861e-003  3.4582133e-003
  0.0000000e+000 -3.4462952e-003
 -1.4666268e-002 -1.0662824e-002
  7.4422843e-003  1.4273230e-002
  0.0000000e+000  1.0626077e-002
  0.0000000e+000 -3.5521455e-003
  3.7690336e-003  0.0000000e+000
  0.0000000e+000 -1.0409240e-002
 -1.8474016e-002 -1.0662824e-002
  0.0000000e+000 -1.0632100e-002
 -1.1323642e-002 -1.8106875e-002
  3.8693701e-003  1.1094453e-002
  3.7002775e-003  3.5587189e-003
  7.5268817e-003  7.2399527e-003
  1.5093764e-002  7.1879126e-003
  7.3595674e-003  3.6411302e-003
  3.5783510e-003  3.4828037e-003
  3.7141584e-003  7.0860448e-003
  0.0000000e+000  7.0361861e-003
  0.0000000e+000 -3.4222159e-003
  7.2528123e-003  1.0444985e-002
  3.6737693e-003  6.9385443e-003
 -1.0834553e-002 -6.8907327e-003
 -2.1758437e-002 -1.7275559e-002
  3.6314117e-003  0.0000000e+000
 -3.6182723e-003 -3.6023055e-003
  1.4828264e-002  7.0860448e-003
  3.5783510e-003  1.4072372e-002
  1.0993909e-002  3.5400736e-003
  7.2005878e-003  1.0300550e-002
  0.0000000e+000  3.4916201e-003
  3.6475051e-003  0.0000000e+000
 -7.1231284e-003  0.0000000e+000
  3.5139092e-003  0.0000000e+000
  7.1491100e-003  3.3402923e-003
  3.6216138e-003  3.4678874e-003
 -7.0727483e-003  3.3176666e-003
  7.1231284e-003  3.4444751e-003
 -4.0415704e-003 -1.0984484e-003
 -1.0869565e-002 -1.3745704e-002
  7.3260073e-003  6.9686411e-003
 -1.0909091e-002 -6.9204152e-003
 -1.1029412e-002 -1.0452962e-002
  0.0000000e+000 -7.0422535e-003
  0.0000000e+000 -3.5460993e-003
 -3.7174721e-003 -3.5587189e-003
  0.0000000e+000  0.0000000e+000
  3.7313433e-003  3.5714286e-003
 -1.1152416e-002 -1.4234875e-002
  0.0000000e+000  0.0000000e+000
  7.5187970e-003  1.0830325e-002
  7.4626866e-003  2.1428571e-002
  3.7037037e-003 -3.4965035e-003
  1.4760148e-002  7.0175439e-003
 -7.2727273e-003 -1.0452962e-002
  7.3260073e-003  3.5211268e-003
  3.6363636e-003  3.5087719e-003
  3.6231884e-003 -3.4965035e-003
  0.0000000e+000  1.0526316e-002
  0.0000000e+000 -3.4722222e-003
  3.6101083e-003  3.4843206e-003
  3.5971223e-003  1.3888889e-002
  3.5842294e-003 -3.4246575e-003
 -3.5714286e-003 -3.4364261e-003
 -1.0752688e-002 -6.8965517e-003
  7.2463768e-003  1.0416667e-002
