# Supplementary material for: Analysis of cause-effect inference by comparing regression errors
Source: PeerJ Comput Sci. 2019 Jan 21;5:e169. doi: 10.7717/peerj-cs.169 (PMC7924496; doi:10.7717/peerj-cs.169)
Supplement: Supplemental Information 2 — Contains artificial and real-world data sets. [file peerj-cs-05-169-s002.zip › CEP data/pair0067.txt]

 -6.8831627e-002 -6.5380344e-002
 -4.9406116e-002 -5.0943116e-002
  2.0204706e-002  3.2863850e-003
  8.4690554e-003  6.7072220e-003
  2.5193798e-002 -3.9820267e-002
 -1.6383113e-002  2.7593997e-002
 -1.3837284e-002  1.3505025e-002
 -1.4031441e-002  3.2537961e-003
  1.1332191e-002  6.6409266e-003
  5.0944625e-002 -1.9637926e-002
 -1.0786015e-002 -2.6917058e-002
 -2.7572377e-003 -1.3830814e-002
  5.4040468e-003  0.0000000e+000
  1.3625000e-002 -3.4246575e-003
  1.3318535e-002 -1.0472918e-002
  3.4319095e-002  4.9611378e-002
  4.0828333e-002  2.3633213e-002
  4.8609541e-003 -3.3861782e-003
 -4.6349421e-002 -4.2934363e-002
  1.2858323e-002 -3.5501049e-003
  3.0281854e-002  1.0526316e-002
  4.8609541e-003  3.0929487e-002
  2.4412195e-002 -3.3421421e-002
  3.3384582e-002  3.7954326e-002
  3.2199787e-002 -2.6650139e-002
  8.0407701e-002  1.7191977e-002
 -5.3744997e-002 -3.6932707e-002
 -5.2366566e-002 -1.0399740e-002
  4.5696068e-003  3.8587849e-002
 -1.8301068e-002  3.4782609e-003
 -2.8017241e-002 -2.7099417e-002
 -2.4057650e-002 -1.0364372e-002
 -1.9765989e-002 -3.5018819e-002
  4.5312319e-002 -3.7307105e-003
  2.8824834e-002  6.2127660e-002
 -2.3383621e-002  2.7403846e-002
 -4.5459561e-002 -4.0087350e-002
  4.7624552e-002 -2.0961976e-002
 -2.8688072e-002 -1.4273859e-002
  0.0000000e+000  2.1720828e-002
  4.8846984e-003  1.4172709e-002
  5.3922677e-002  3.1361716e-002
  3.2607530e-002 -1.0241059e-002
 -1.3607562e-002  3.7567654e-002
 -2.7379949e-002  2.9610310e-002
  2.8150715e-002  3.2782000e-003
 -2.7379949e-002 -7.6488935e-002
 -3.2806410e-002  6.9154069e-003
  4.8136124e-003 -2.7311931e-002
 -2.4175579e-002 -3.5303777e-002
  4.4639799e-002  2.5531915e-002
 -1.4207650e-002 -2.1244813e-002
  3.8359202e-002 -2.5606240e-002
  3.7048900e-002  3.8287504e-003
  3.5725317e-002 -3.8141470e-003
 -1.2922465e-002  0.0000000e+000
  1.7522659e-002  2.6279151e-002
  2.1377672e-002  7.1222656e-003
  4.2635659e-003  3.7043273e-003
 -2.5086839e-002 -3.6906559e-003
  0.0000000e+000 -1.4312174e-002
 -5.5819477e-002 -3.6727024e-002
 -5.0000000e-002  3.8127328e-002
  1.4344036e-002  0.0000000e+000
  4.6774720e-003 -3.2968910e-002
  9.4196622e-003  6.4299594e-002
 -2.3275770e-002 -3.8672199e-002
 -1.4276301e-002 -7.4240331e-003
 -2.4175579e-002 -3.3918942e-002
 -1.9751113e-002  3.9611091e-003
 -1.0610296e-001 -3.8737446e-002
  1.4201954e-002  1.6044776e-002
 -1.6700925e-002 -1.5791407e-002
 -1.4240920e-002 -1.2126866e-002
 -8.6149768e-003 -4.1548631e-003
 -5.7486631e-003 -8.1547506e-003
  3.2002151e-002 -1.6634799e-002
  5.0944625e-002  2.5277076e-002
 -2.7274981e-003 -8.1547506e-003
 -5.4699155e-003  0.0000000e+000
 -5.6875000e-002 -4.5506692e-002
 -1.7229954e-002 -1.7227564e-002
 -2.6298045e-002 -2.6498166e-002
 -4.8060942e-002 -1.8006700e-002
  4.4231049e-002  4.1364606e-002
 -9.0567089e-003 -4.2997543e-003
  3.4589426e-002  0.0000000e+000
 -4.4849144e-002 -2.6732470e-002
 -9.0637450e-002 -7.3103740e-002
  6.8846816e-003  0.0000000e+000
  1.0256410e-002 -3.4419877e-002
 -3.3840948e-003 -6.1378659e-003
 -1.6977929e-002 -2.8741093e-002
  3.4542314e-003  1.4673514e-002
 -3.0981067e-002 -7.2788624e-002
 -6.9433231e-003 -3.3792566e-002
  1.7723577e-002  1.0223298e-001
  4.9209139e-002  3.5879912e-002
  3.3348561e-002  7.4458058e-002
  1.6209844e-002  9.4736842e-002
 -1.2761021e-002  4.4070513e-003
  6.4629847e-003 -2.1539689e-002
  3.2107414e-002  1.7529556e-002
  6.2217195e-003  8.6137821e-003
 -2.1641372e-002 -6.4349553e-002
  3.7920138e-002  9.1275738e-003
  2.1173540e-002  6.8363483e-002
  3.8758639e-002  7.6589880e-002
  2.8701892e-003 -6.7300658e-002
 -2.2895798e-002 -2.1176471e-002
  1.4645187e-002 -1.7227564e-002
 -1.1547041e-002 -1.3249083e-002
 -1.4602416e-002 -8.8824623e-003
  2.0746329e-002  8.9620675e-003
  5.8070476e-003 -8.8824623e-003
  2.8867603e-003  0.0000000e+000
 -2.0149156e-002 -2.2509379e-002
  5.8752837e-003  3.2196162e-002
  1.4602416e-002  1.3426978e-002
  2.0149156e-002  2.2013861e-002
  2.2444530e-002  0.0000000e+000
  2.7596588e-003  3.4503391e-002
  5.5041281e-003  4.1642568e-002
  1.9158995e-002  5.9966685e-002
  2.6855469e-003  1.8858041e-002
  2.1426832e-002 -1.4738646e-002
 -2.3599523e-002 -5.2704818e-002
  3.2226563e-002  1.5791407e-002
  2.6017029e-003  0.0000000e+000
 -1.8164661e-002 -1.1569053e-002
  0.0000000e+000  0.0000000e+000
  4.7453148e-002  3.9502560e-002
  2.2709026e-002 -1.1435609e-002
 -9.8687900e-003  1.9220502e-002
 -3.2393250e-002  0.0000000e+000
 -2.4581529e-003 -1.8858041e-002
 -2.5815536e-002  0.0000000e+000
 -5.2999277e-003  7.6526072e-003
 -2.3976750e-002 -6.4818085e-002
  0.0000000e+000  3.9660057e-003
  2.1836228e-002  8.2768999e-003
  5.3423992e-003  8.0223881e-003
  1.5942029e-002  3.2019249e-002
  1.3076557e-002  3.4791966e-002
 -7.7446609e-003  0.0000000e+000
 -5.2034059e-003  3.8128250e-003
  2.6153115e-003  2.6070442e-002
 -5.2169789e-003  7.2354030e-003
 -2.6221692e-003  2.8900768e-002
  2.6171128e-002  4.5624290e-002
  3.3306160e-002 -1.6770186e-002
  1.4876592e-002 -2.3847126e-002
 -2.4430872e-002  3.3975085e-003
  0.0000000e+000  1.0480490e-002
  2.0034149e-002  1.7233126e-002
  4.9101663e-003  2.0392157e-002
  4.8861743e-003  9.9923136e-003
 -1.9449663e-002 -2.6331811e-002
 -2.2314888e-002 -1.6882914e-002
  7.6080692e-003  1.7172841e-002
  1.0067498e-002 -6.7219009e-003
  1.4950731e-002  0.0000000e+000
  1.4730499e-002  4.7529116e-002
  1.9245574e-002  3.5757212e-002
 -1.4242555e-002 -1.2474616e-002
 -4.7066550e-003 -1.9095182e-002
 -1.4516661e-002 -4.5372866e-002
 -9.8203326e-003 -6.7450980e-003
 -1.4876592e-002 -3.4744157e-003
 -2.7571216e-002 -2.3930269e-002
  5.0588235e-003 -6.9816529e-003
 -2.0484607e-002 -3.1883584e-002
 -3.6806883e-002 -5.8267185e-002
  3.0024814e-002  4.6449067e-002
 -1.8549747e-002  0.0000000e+000
 -1.8900344e-002 -2.5878320e-002
 -1.9139355e-002 -3.8001407e-002
  3.3541640e-002  7.9005121e-002
 -1.3573544e-002 -1.1016949e-002
  1.3760320e-002  2.9648672e-002
  1.0858835e-002  3.6617843e-003
  8.0566406e-003  5.3731343e-002
 -1.0656333e-002  6.7673906e-003
  1.3463892e-002  1.3443802e-002
  1.5942029e-002 -3.2392411e-003
 -2.8768426e-002 -4.3484989e-002
 -9.4247246e-003 -1.0516098e-002
 -8.1551958e-003  3.5971223e-003
  0.0000000e+000 -1.0589769e-002
 -1.9185250e-002 -1.7783632e-002
 -2.7943605e-003 -1.8105616e-002
 -3.0951471e-002 -2.2195663e-002
  8.6750789e-003 -1.5016588e-002
  3.1665364e-002  4.5913845e-002
 -8.3364911e-003  2.2033898e-002
 -5.6043816e-003 -1.4427861e-002
 -1.4218009e-002 -2.9109877e-002
 -2.8586279e-003  7.4523397e-003
 -1.7200938e-002 -6.3134354e-002
  8.7509944e-003  1.5791407e-002
  4.9290221e-002  5.8749096e-002
  1.6535137e-002 -1.8439474e-002
  1.0967344e-002 -7.6535050e-003
 -8.1667479e-003 -3.0324277e-002
  2.1752489e-002  2.3499638e-002
 -1.3230695e-002 -3.7089368e-003
 -1.0848367e-002  3.7227442e-003
 -1.6266174e-002 -1.1480042e-002
 -1.9290993e-002 -3.4661426e-002
  2.5290586e-002  2.3875625e-002
 -5.4814999e-003  7.9537238e-003
  5.5117124e-003 -1.1657102e-002
 -5.4814999e-003  1.5605153e-002
  1.3779281e-002  0.0000000e+000
  0.0000000e+000 -4.6453457e-003
 -1.6310392e-002 -1.5796087e-002
 -1.1053888e-002 -1.2037206e-002
  2.7943605e-003  3.6551597e-002
  1.1146295e-002  3.5262689e-002
  5.5117124e-003  3.7846207e-003
 -1.3703750e-002 -4.5244216e-002
 -2.2230643e-002 -4.3439239e-002
  5.6840202e-003  7.0182023e-002
  0.0000000e+000  2.3145713e-002
  2.2607579e-002 -2.2622108e-002
  6.6448939e-002  9.2582851e-002
  1.5665489e-002 -1.7653667e-002
  1.0205265e-002  1.0782552e-002
 -5.0510848e-003  3.9275901e-002
  1.5230183e-002 -2.7527216e-002
  1.7501989e-002  2.1269791e-002
  1.4855356e-002  6.8900720e-003
 -4.3693595e-002 -3.7791602e-002
  1.2659685e-002  2.8608372e-002
  1.2501421e-002  4.1483344e-002
 -9.8776518e-003  3.3192517e-003
 -4.9880966e-003  2.9774436e-002
 -7.5196536e-003 -1.9275701e-002
 -1.0102170e-002  9.8272781e-003
  7.6539487e-003 -3.2438809e-003
  1.2659685e-002  1.3017751e-002
 -2.5002841e-003 -9.6378505e-003
 -1.5039307e-002 -3.8926570e-002
  5.6101793e-002  9.1132249e-002
  4.8192771e-003  3.4026997e-002
  4.7961631e-003 -8.9747076e-003
 -1.4319809e-002 -3.6223930e-002
  0.0000000e+000  6.2642369e-003
 -4.1272287e-002 -2.4900962e-002
  3.2946849e-002  3.1921068e-002
 -5.0011114e-003 -2.4746907e-002
  1.9769910e-002 -3.1718570e-003
  0.0000000e+000  6.3638993e-003
  4.8192771e-003  1.8970969e-002
  9.5923261e-003  4.3441467e-002
  0.0000000e+000  1.2030278e-002
 -2.3752969e-002 -3.2456258e-002
  4.8661800e-003 -1.2147985e-002
 -2.4323134e-002 -3.9966462e-002
  2.9892837e-002  3.8427948e-002
  0.0000000e+000  1.5419120e-002
 -9.6385542e-003 -9.1109884e-003
 -9.8429551e-003 -2.7584285e-002
  5.0262482e-003  1.2607450e-002
  9.7799511e-003 -3.1126203e-003
 -1.9480519e-002 -1.2489356e-002
 -9.8776518e-003 -6.3236562e-003
 -1.7458338e-002 -6.3638993e-003
 -2.5383639e-003  5.7641921e-002
  1.5268942e-002  9.0834021e-003
 -1.5039307e-002 -9.0016367e-003
 -2.5448236e-003 -1.8166804e-002
  2.5513162e-003  2.4670592e-002
 -5.0896472e-003  0.0000000e+000
  2.5578421e-003  6.0191518e-003
 -2.3077815e-002 -1.1966277e-002
 -1.5669516e-002  2.4222406e-002
  5.3063193e-003  4.4477291e-002
 -1.8474088e-002 -5.6606201e-003
  1.8821804e-002 -8.5392677e-003
 -2.3872361e-002 -6.6162078e-002
 -4.3259186e-002 -1.2297373e-002
  8.4778420e-003  2.4900962e-002
  4.2160234e-002  3.6581999e-002
 -2.6888291e-003 -8.9226262e-003
  2.6960784e-003  3.0905671e-003
 -5.4998778e-003 -2.0763563e-002
 -3.5148089e-002 -5.1162791e-002
 -1.1208763e-002 -3.4890427e-002
  2.2671648e-002  3.9438303e-002
 -1.3855649e-002 -3.1618281e-003
  8.4301954e-003  3.1718570e-003
 -2.7992400e-002 -1.5809141e-002
 -8.6004691e-003 -3.5338785e-002
 -4.6398528e-002 -4.6775658e-002
 -2.1226740e-002  1.7627442e-002
  2.1687086e-002  3.4332085e-002
 -4.2453480e-002 -3.6511768e-002
  1.2667338e-002  1.3780144e-002
  6.2544421e-003  0.0000000e+000
  1.8646702e-002  1.0194625e-002
  6.1017889e-003 -1.6360856e-002
  0.0000000e+000  1.3834914e-002
 -2.1226740e-002 -3.0665440e-002
 -6.1963104e-003 -1.3919646e-002
 -2.8198951e-002 -3.5611165e-002
 -1.6039662e-002 -2.9607452e-002
  3.2750445e-002  5.3308193e-002
  3.4725212e-002  3.2384052e-002
 -1.5254472e-002 -4.5397226e-002
  2.4785242e-002  3.3025099e-002
  6.3762540e-002  6.3778772e-002
 -2.2865263e-002 -1.6679189e-002
  1.4542570e-002 -2.3685819e-002
  2.8668230e-003 -3.4434184e-003
 -8.5758836e-003  0.0000000e+000
  0.0000000e+000  0.0000000e+000
  2.8833552e-003  1.7433642e-002
  2.8881338e-002  3.3961099e-003
  2.7943605e-003  6.7692308e-003
 -1.1146295e-002 -2.0323961e-002
  3.0997822e-002  3.1196381e-002
 -5.4665176e-003 -1.0134624e-002
  5.4965646e-003 -1.6962103e-002
  1.6523792e-002  3.7929426e-002
  5.3776583e-003  2.3363786e-002
 -2.6866035e-002 -5.1953754e-002
  8.1199250e-003  0.0000000e+000
  5.4522924e-003  2.7323248e-002
  1.9349273e-002  1.9984974e-002
  0.0000000e+000 -6.4820271e-003
  2.6598960e-003  2.9507711e-002
 -2.6528397e-003  3.3126890e-003
 -5.4406964e-003  0.0000000e+000
  2.1760272e-002 -9.6181453e-003
 -1.5942891e-002 -2.2467024e-002
  0.0000000e+000  0.0000000e+000
 -2.4301777e-002 -1.3196916e-002
 -2.2180917e-002 -6.6115702e-003
 -3.4089469e-002 -1.6790198e-002
  8.9215429e-003  0.0000000e+000
  0.0000000e+000  6.7692308e-003
  2.6137841e-002  1.6962103e-002
  1.9769357e-002  1.6679189e-002
  1.1184292e-002  9.9024534e-003
 -8.2339929e-003  9.6590078e-003
 -1.6728625e-002 -1.9278156e-002
 -5.5450536e-003 -1.6405557e-002
 -8.4906856e-003 -9.9173554e-003
 -1.7126789e-002 -2.3675823e-002
 -2.9908973e-003 -1.0259599e-002
 -2.8694405e-003 -7.0676928e-003
 -3.0085023e-003  3.4799114e-003
 -5.7727631e-003 -1.0403531e-002
  2.9427290e-002  7.0086015e-003
 -2.2945776e-002 -6.9598228e-003
 -2.8863815e-003 -1.7680790e-002
 -1.4736842e-002  1.0864278e-002
 -1.4823718e-002 -2.1495027e-002
  3.0229090e-002  2.1967213e-002
  0.0000000e+000  3.5290343e-003
 -2.8947368e-003  1.7742967e-002
 -1.7682766e-002 -1.3978326e-002
 -9.0005373e-003 -2.8352979e-002
  0.0000000e+000  2.5573770e-002
 -1.8300122e-002 -3.5166240e-003
 -3.0378349e-003  1.4116137e-002
 -3.0470914e-003  3.4799114e-003
 -3.1953320e-003 -1.3871375e-002
  0.0000000e+000  0.0000000e+000
  6.2717770e-003  1.4066496e-002
 -1.8559557e-002 -1.0403531e-002
  3.1047135e-003 -1.0672189e-002
  3.2357907e-003 -2.1413621e-002
 -1.5706072e-002 -1.0858835e-002
 -3.8182077e-002 -2.5948104e-002
  0.0000000e+000  1.5198087e-002
 -9.9244556e-003 -1.1101766e-002
  3.3363256e-002  3.3849294e-002
  3.2430867e-002  1.4642975e-002
 -6.3104754e-003 -1.0864278e-002
 -1.5805814e-002 -1.0819672e-002
  0.0000000e+000 -2.5687769e-002
 -2.8821336e-002 -1.8880762e-002
 -2.6428466e-002 -3.4674064e-002
 -4.3979375e-002  3.9511494e-003
  0.0000000e+000  1.9856887e-002
 -4.6161168e-002 -2.3329240e-002
  3.7252619e-002  3.9870690e-002
  1.7797018e-002  1.5371330e-002
 -1.0554505e-002 -2.6535125e-002
  2.4996020e-002  3.1102569e-002
 -3.4793414e-002  1.1184545e-002
 -1.4322498e-002  1.1228423e-002
 -1.0938776e-002 -1.1103745e-002
  1.8487950e-002  2.2289258e-002
  1.7990276e-002  0.0000000e+000
  2.1334182e-002 -3.6065574e-003
  1.7459080e-002 -3.6196117e-003
  1.3788877e-002  1.4696169e-002
  1.0125434e-002 -7.3230269e-003
 -3.6804309e-002 -1.0819672e-002
 -3.5725381e-003  3.6460060e-003
  3.5853468e-003 -7.2655218e-003
 -1.3979497e-002 -2.5948104e-002
 -2.8040328e-002 -4.9180328e-002
 -5.4457050e-002 -5.1724138e-002
  0.0000000e+000  1.6666667e-002
  0.0000000e+000 -4.0983607e-003
 -1.0730202e-001 -8.2865694e-002
  2.1505376e-002  2.2435244e-002
 -8.4586466e-003 -4.8673449e-002
 -5.0805687e-002 -6.5003145e-002
 -1.7775115e-002 -3.0948643e-002
  3.6396909e-002 -1.0182828e-002
 -3.9631156e-002 -1.6600421e-002
 -4.5556691e-002 -8.4403233e-002
  3.8313356e-002  4.3884705e-002
  2.7623170e-002 -1.5422886e-002
  4.4734203e-002  7.6048509e-002
  5.5875576e-002  6.2455976e-002
  1.2184033e-002  9.9447514e-003
  1.5989939e-002 -1.9474836e-002
 -3.1476569e-002 -5.7353269e-002
  4.3089282e-002  3.3617424e-002
 -1.1727639e-002  1.0077874e-002
  4.7821467e-002  2.6077098e-002
 -7.6064909e-003 -5.2817680e-002
 -7.6647931e-003  1.8665422e-002
  1.1500172e-002  2.1300962e-002
  3.4447650e-002  1.4801525e-002
 -3.6909449e-002 -4.8839779e-002
 -1.9247147e-002  1.2314126e-002
  7.8152136e-003 -2.2492541e-002
  4.2736516e-002  1.6670580e-002
  0.0000000e+000 -1.8475751e-002
  0.0000000e+000  4.1882353e-002
  0.0000000e+000 -3.6133695e-002
 -7.4367873e-003 -1.4526710e-002
 -1.1322011e-002  1.2601046e-002
  7.5783092e-003 -2.1131721e-003
 -7.5213104e-003 -1.0352941e-002
  3.0313237e-002  3.3761293e-002
 -3.5959464e-003  1.8399264e-002
 -1.1154856e-002 -6.0975610e-003
  1.8745853e-002  5.3396955e-002
  2.9311187e-002  6.7083693e-002
  1.7718715e-002 -1.7990701e-002
  4.1971087e-002  4.1169205e-002
  4.0280471e-002  1.3048636e-002
  1.6061953e-002  0.0000000e+000
 -1.2702893e-002 -8.5870414e-003
 -6.4331665e-003  4.5275591e-003
 -1.6115108e-002  1.3129532e-002
  9.7981866e-003  8.7040619e-003
  1.9551050e-002  4.4103547e-003
  1.6051136e-002  3.4555174e-002
 -1.8873200e-002 -4.1705112e-002
 -4.8161869e-002 -3.4854612e-002
 -2.0209581e-002  3.1524342e-002
  3.7891520e-002  0.0000000e+000
  0.0000000e+000  2.1856867e-002
  3.6360960e-002  5.9814499e-002
  3.8352273e-002  5.2509377e-002
  1.8467852e-002 -2.6811471e-002
 -6.0443251e-003  3.5396687e-002
  1.2162162e-002  0.0000000e+000
 -2.0961282e-002 -1.9029976e-002
  1.8409928e-002  1.9399142e-002
 -2.4102839e-002 -1.1451667e-002
 -6.1745335e-003 -1.5332198e-002
  3.0374154e-003 -1.9550173e-002
  6.1940812e-003  1.9940004e-002
  2.1614227e-002  3.9792388e-003
  2.9459025e-003  0.0000000e+000
 -4.4993324e-002 -3.8945373e-002
  0.0000000e+000  0.0000000e+000
  0.0000000e+000  2.4206563e-002
  1.5657766e-002 -3.8515406e-003
  3.1658637e-003  0.0000000e+000
 -9.3304061e-003  7.9086116e-003
  1.5650970e-002  3.9407149e-002
  4.2956498e-002  5.3011240e-002
 -1.4775105e-002  7.1690298e-003
 -2.9197080e-003 -1.7874090e-002
 -2.3958472e-002 -1.8199388e-002
 -2.1546434e-002 -1.8536745e-002
  6.2717770e-003  7.5213104e-003
 -2.1745152e-002 -1.8745853e-002
 -9.6276370e-003 -3.7193576e-003
 -3.1451036e-003  0.0000000e+000
 -1.2906927e-002 -2.3078228e-002
  1.6271974e-002  2.3623415e-002
 -2.5732666e-002 -2.3078228e-002
 -3.2281731e-003 -7.8165711e-003
 -6.6244664e-003 -3.8515406e-003
  0.0000000e+000 -4.0421793e-003
 -3.4084173e-003 -1.1999294e-002
  4.0148699e-002  2.4290052e-002
 -2.8877770e-002 -2.3714037e-002
 -1.9873399e-002 -8.0371495e-003
 -3.4544908e-003  2.0345697e-002
 -1.0097965e-002 -1.5881419e-002
 -1.0353228e-002  2.0261789e-002
 -2.4153846e-002 -1.5992970e-002
 -1.0562825e-002 -1.6074299e-002
  2.5015934e-002  3.2855328e-002
  1.3990362e-002  1.5817223e-002
  1.3797333e-002  1.5570934e-002
 -2.3892333e-002 -2.6916525e-002
  3.5631294e-003 -3.8515406e-003
  3.3961099e-003  7.9086116e-003
 -2.0769231e-002 -2.3714037e-002
 -3.1736057e-002 -4.4293624e-002
 -2.5474607e-002 -2.9527191e-002
  7.4925075e-003  0.0000000e+000
 -3.3548174e-002 -3.0425573e-002
  0.0000000e+000  4.3694141e-003
  2.3084815e-002  4.0340123e-002
  3.7606552e-002  5.1511120e-002
 -3.5438144e-003 -8.3152567e-003
  3.2654381e-002  8.3849799e-003
  3.4439574e-003  0.0000000e+000
  2.4648986e-002  8.1344902e-003
 -1.7204629e-002  3.9447732e-003
 -1.0379551e-002  0.0000000e+000
  1.0488416e-002  4.1078764e-003
 -1.0379551e-002  3.9131982e-003
 -3.6005009e-003  8.1502481e-003
  3.6135114e-003 -4.0421793e-003
 -1.4088917e-002 -3.1939298e-002
 -1.4290251e-002 -4.5205979e-002
 -1.0792526e-002  0.0000000e+000
  0.0000000e+000  8.5910653e-003
  3.5824784e-003  5.3000189e-003
  1.8335226e-002  2.1464884e-002
  0.0000000e+000 -4.2396313e-003
 -2.1510516e-002 -2.1103295e-002
  0.0000000e+000 -1.3048411e-002
  1.0910275e-002  1.3220924e-002
 -2.1746134e-002 -8.6989410e-003
  7.4098469e-003  8.7752766e-003
 -1.0951291e-002 -8.6989410e-003
  1.1072550e-002  1.3162915e-002
  3.7593985e-003  1.2803615e-002
  3.5824784e-003 -8.5517754e-003
 -3.5696901e-003  8.6255391e-003
  5.4877056e-002  4.2387061e-002
  1.7289287e-002  4.0663456e-002
  1.0318665e-002  7.7120823e-003
 -1.0213277e-002 -3.7414966e-003
  1.3657056e-002  2.3216115e-002
  0.0000000e+000  1.9019019e-002
 -1.3473054e-002 -7.3673870e-003
 -6.8285281e-003  1.1215570e-002
  0.0000000e+000 -7.3397488e-003
  2.0626432e-002  1.8567203e-002
  2.6946108e-002  2.2100339e-002
 -3.2069971e-003  7.2601010e-003
  3.2173150e-003 -1.4258853e-002
  3.3527697e-003 -7.3120331e-003
 -1.6417260e-002 -1.4571657e-002
 -1.3293944e-002 -2.5999350e-002
  3.4431138e-003  7.6743410e-003
  9.9955244e-003  7.6158940e-003
 -2.9542097e-004 -1.5116661e-002
  2.7039007e-002  2.2856190e-002
 -3.3088764e-003  3.7514272e-003
  1.6454965e-002  1.1049724e-002
 -1.6188583e-002 -1.4625522e-002
  0.0000000e+000  0.0000000e+000
 -1.9919169e-002 -1.4842603e-002
 -1.0014728e-002 -1.1258278e-002
  0.0000000e+000 -3.8513061e-003
 -6.8432014e-003 -3.8661960e-003
 -1.7076093e-002 -2.6999663e-002
 -1.0515087e-002 -1.5782171e-002
  1.7711381e-002 -1.6035242e-002
 -1.7403148e-002  8.2378223e-003
  3.5422763e-003 -8.1705151e-003
  1.7495396e-002  3.2593123e-002
 -6.7873303e-003 -3.8154700e-003
  1.0326500e-002 -4.0041783e-003
  0.0000000e+000  4.0202762e-003
 -1.0220953e-002 -8.0083565e-003
 -1.3971147e-002 -4.0365040e-003
 -6.9305406e-003 -1.6035242e-002
 -1.4267990e-002 -2.4534384e-002
 -7.2372561e-003 -2.0928952e-002
 -1.0776545e-002 -4.1252578e-003
 -2.9317526e-002 -3.0126153e-002
  1.8814986e-002  3.9798097e-002
 -1.4741617e-002 -1.2696042e-002
 -3.7816508e-003  8.5098336e-003
 -7.5920119e-003  1.2938309e-002
 -3.0434060e-002 -2.5360977e-002
  1.9725557e-002  2.6020893e-002
  0.0000000e+000  0.0000000e+000
 -7.7375946e-003  0.0000000e+000
  2.3224275e-002  2.5360977e-002
  1.5076209e-002  2.4553168e-002
  3.7538763e-003  0.0000000e+000
 -1.1056911e-002 -4.0528634e-003
  0.0000000e+000  0.0000000e+000
  3.7816508e-003  0.0000000e+000
 -2.2604423e-002 -3.2200991e-002
  1.1563600e-002  8.4095064e-003
  7.6209410e-003 -4.1696882e-003
 -3.0088787e-002 -3.7320226e-002
 -2.3224275e-002  0.0000000e+000
  1.9784797e-002  1.2859304e-002
 -1.5656909e-002 -2.5578790e-002
 -3.1466113e-002 -2.1843265e-002
  3.6594074e-002  5.8178257e-002
 -4.3223696e-002 -4.2206590e-002
 -2.4658027e-002 -2.2033243e-002
 -2.1221628e-002 -1.3636364e-002
  4.3174962e-002  2.7449409e-002
  2.8917405e-002  2.2230889e-002
 -8.0800984e-003  1.7359786e-002
 -1.6114751e-002 -1.7063566e-002
 -2.8797696e-002 -1.7359786e-002
 -2.1312083e-002 -2.6596777e-002
 -3.0297292e-002 -3.6298365e-002
  4.4717829e-002  1.8832781e-002
 -2.1308411e-002 -1.3812716e-002
 -3.0557678e-002  9.2687951e-003
 -1.3593381e-002 -2.7755102e-002
  2.2768125e-002  1.9101595e-002
 -2.2261277e-002 -1.8743563e-002
  3.1955263e-002  2.3929471e-002
 -4.4513257e-003  1.3940139e-002
 -4.4712286e-003 -1.3748484e-002
  2.6947862e-002  9.2250923e-003
  1.2930215e-002  1.8484664e-002
  0.0000000e+000  0.0000000e+000
  0.0000000e+000 -2.7124053e-002
 -2.1400413e-002 -1.4145141e-002
 -1.7648187e-002 -1.4140154e-002
 -4.2960359e-003 -2.8896857e-002
  0.0000000e+000  0.0000000e+000
 -1.3532065e-002 -1.7810599e-002
  4.5725646e-003 -1.0172490e-002
  1.8009104e-002  2.3458445e-002
 -1.7690513e-002 -1.2879284e-002
  4.5517514e-003 -1.9902698e-003
 -4.5311269e-003  5.9827166e-003
  1.3457352e-002  1.9162996e-002
 -4.2960359e-003 -4.9708234e-003
  0.0000000e+000  0.0000000e+000
 -2.7064130e-002 -4.1485665e-002
 -2.7615400e-002 -4.3507818e-002
  1.9071310e-002  3.0324568e-002
 -2.3393002e-002 -2.7362612e-002
 -9.3730473e-003 -1.7257683e-002
 -2.4179983e-002 -1.7560741e-002
 -1.6591252e-002 -2.4485798e-002
 -1.2050833e-002  0.0000000e+000
  1.9960080e-003  2.7359438e-002
  4.2496680e-002  5.8148058e-002
  0.0000000e+000  6.2341261e-003
 -4.2675159e-002 -4.1762276e-002
 -1.0201819e-002 -4.5498084e-003
 -4.1003809e-002 -1.7560741e-002
  0.0000000e+000  2.0078355e-002
 -1.0747664e-002  6.7210754e-003
  6.1407652e-003  1.2875536e-002
  1.5258216e-002 -4.2372881e-003
 -3.2138728e-002 -3.0023641e-002
  1.5527950e-002  6.5805508e-003
  7.1512585e-002  6.3922518e-002
  0.0000000e+000  2.0482476e-003
  2.7442371e-002  2.2938905e-002
  2.4572650e-002 -6.2166963e-003
 -1.4389990e-002 -1.8319929e-002
  9.7333898e-003  1.0468821e-002
  2.8918692e-002  2.4549550e-002
  9.3686354e-003 -1.9784568e-003
  0.0000000e+000  3.9647577e-003
  2.8046812e-002  1.5138219e-002
 -3.6310108e-002 -2.2692890e-002
 -2.3421589e-002 -5.9708094e-003
 -4.7966632e-003 -1.4238042e-002
  0.0000000e+000  0.0000000e+000
  5.3227158e-002  3.9043105e-002
 -1.8503780e-002 -1.5855778e-002
 -4.6624772e-003  5.9589495e-003
  1.4052953e-002  1.5138219e-002
 -4.6194015e-003 -9.9416469e-003
 -2.3204197e-002 -1.2879284e-002
 -1.4253253e-002  3.9805396e-003
  1.4459346e-002  3.9647577e-003
  2.8506507e-002  3.5103115e-002
  2.7917252e-002  3.3912675e-002
 -4.4939429e-003 -4.7150472e-003
  4.5142296e-003  9.2687951e-003
  4.4939429e-003 -4.4897959e-003
  4.4738378e-003  0.0000000e+000
  1.3361735e-002  4.5100451e-003
  4.3951844e-003  1.4081633e-002
 -8.7519026e-003 -3.0589656e-002
 -1.7658349e-002 -1.4531866e-002
  4.0445487e-002  2.4436486e-002
 -8.6384977e-003 -9.4591816e-003
  4.3568858e-003  4.7747561e-003
 -2.6027914e-002 -3.3471074e-002
  0.0000000e+000  0.0000000e+000
 -4.4539117e-003  4.9166310e-003
 -1.7895351e-002 -1.4677728e-002
 -9.3087740e-003 -4.9654577e-003
 -9.1963215e-003 -1.9960946e-002
 -4.6408394e-003 -6.1988045e-003
 -1.3987432e-002 -8.2423702e-003
  4.7286184e-003  1.6621743e-002
  9.4127276e-003 -8.1749890e-003
 -3.2637340e-002 -2.6509245e-002
  9.6395641e-003  2.0594966e-003
  0.0000000e+000  4.1105275e-003
  0.0000000e+000 -2.0468501e-003
 -4.7737650e-003 -2.0510483e-003
 -2.8779979e-002 -1.4843572e-002
 -1.3957483e-002 -2.3412146e-002
  1.9163763e-002  8.7823404e-003
 -4.9145299e-003 -2.3529412e-003
  3.9510414e-002  2.6179245e-002
  4.7510845e-003  6.4353022e-003
 -4.7286184e-003 -1.2788308e-002
  4.7510845e-003  4.3950960e-003
  0.0000000e+000  2.0727775e-003
  4.7286184e-003  2.0684900e-003
  9.4127276e-003  4.3577982e-003
  0.0000000e+000 -4.3388902e-003
  9.3249544e-003  8.4862385e-003
 -2.7716409e-002 -1.6829657e-002
 -2.3755422e-002 -2.1281517e-002
 -1.4600085e-002 -1.2999291e-002
  4.9388018e-003 -6.7049808e-003
  1.4743590e-002 -2.1697203e-003
  9.6862497e-003  8.9393573e-003
 -9.5933264e-003 -6.7049808e-003
 -1.9372499e-002 -1.1089682e-002
  9.8776036e-003  9.0199902e-003
 -9.7809909e-003 -8.9393573e-003
  9.8776036e-003  9.0199902e-003
 -1.4671486e-002 -2.2227591e-002
 -1.8990073e-002 -2.2238695e-003
 -1.0118786e-002  0.0000000e+000
 -1.8444444e-002 -4.7052997e-003
  1.8791035e-002  1.8412540e-002
  0.0000000e+000  9.0398241e-003
  2.9777778e-002  2.4455206e-002
 -2.5032369e-002 -1.2999291e-002
 -3.9840637e-003 -4.5498084e-003
  3.4888889e-002  1.5636276e-002
  9.8776036e-003  4.2633823e-003
  1.4671486e-002  6.6037736e-003
 -1.4459346e-002 -1.0777882e-002
 -1.9561982e-002 -1.7527238e-002
 -6.0724355e-003 -8.9199614e-003
 -2.6183722e-002 -2.0189735e-002
  0.0000000e+000  0.0000000e+000
  1.4564194e-002  6.9513406e-003
 -2.2084806e-003 -2.2189349e-003
  1.6378929e-002  9.1425747e-003
 -2.0034843e-002 -1.1263467e-002
 -6.2222222e-003 -2.4764735e-003
 -2.0572451e-002 -1.5888779e-002
 -1.6894977e-002 -1.8668012e-002
 -3.6460752e-002 -2.8277635e-002
 -1.7594601e-002 -5.0264550e-003
  4.4160942e-003  2.3929806e-003
 -1.5632633e-002 -2.4403183e-002
  2.2828784e-002  2.0119630e-002
 -2.0135856e-002 -1.7324094e-002
  2.5006190e-002  2.2511527e-002
  6.0144928e-002  4.1644562e-002
  6.3795853e-003 -7.1301248e-003
 -1.6753453e-002 -1.8722749e-002
 -2.1183514e-002 -9.6706743e-003
 -4.4695366e-003 -5.0145157e-003
 -4.2533081e-003  5.0397878e-003
 -2.1831989e-002 -1.4779625e-002
  0.0000000e+000 -5.0897402e-003
 -3.5904901e-002 -5.7889068e-002
  7.0457977e-003  0.0000000e+000
  6.9965017e-003  1.3432409e-002
 -2.0595533e-002 -2.3688663e-002
  3.0402838e-002  3.4950895e-002
  2.2621097e-002  7.8146804e-003
 -1.5628757e-002 -3.6278039e-002
 -4.0547142e-002 -5.0862069e-002
 -9.4195519e-003  0.0000000e+000
 -2.3130301e-003  1.6954284e-002
 -2.3699124e-002 -2.7984519e-002
  1.9525066e-002  1.1638591e-002
  2.3291925e-003 -3.0275507e-003
 -1.6782856e-002 -1.9738840e-002
  2.6260504e-003 -8.6741016e-003
 -1.7024620e-002 -8.7500000e-003
 -4.7961631e-003  5.6746532e-003
  1.4725569e-002  2.3510972e-002
  9.7625330e-003  1.4395100e-002
  4.3376013e-002  6.2198068e-002
 -4.7583271e-003 -2.6719727e-002
  1.1575239e-002  2.1904206e-002
  1.6169154e-002  1.8576736e-002
 -6.8543452e-003 -2.5252525e-003
 -9.1200394e-003 -1.5752461e-002
  1.8407960e-002  8.0022864e-003
  3.1509526e-002  1.3325773e-002
  7.3407530e-003  1.0352546e-002
  6.5820404e-003  0.0000000e+000
  8.8743578e-003 -2.4923844e-003
 -6.7129630e-003 -1.0549695e-002
 -1.0953158e-002 -2.8619529e-002
 -1.1074458e-002 -8.0878105e-003
  4.5270431e-003 -5.5329062e-003
  2.2296015e-002  2.6354319e-003
  2.8770302e-002  3.5630841e-002
  3.6310329e-002  3.6943034e-002
 -1.8715996e-002 -2.0397063e-002
  8.4275893e-003  7.7734592e-003
  0.0000000e+000 -2.4793388e-003
 -1.0336486e-002  4.9710025e-003
  2.1111111e-002  2.3358065e-002
  1.0228509e-002  4.8335124e-003
 -1.9388195e-003  5.0774987e-003
  1.6188215e-002  9.8378091e-003
 -4.0356839e-003  5.0026330e-003
  2.1326509e-003  4.9777312e-003
 -2.1281124e-003 -1.7205422e-002
  1.0236724e-002  5.0397878e-003
  0.0000000e+000  1.2404328e-002
  4.8553937e-003  9.6454640e-003
  5.0420168e-003  1.9364833e-002
 -1.1914716e-002 -7.0921986e-003
 -4.0194627e-003  9.4387755e-003
 -1.2107052e-002 -9.3505181e-003
 -2.4295850e-002 -3.3418367e-002
 -1.4764213e-002 -2.7183954e-002
 -4.0259450e-003 -2.4416712e-003
  1.6842578e-002  1.2782159e-002
 -4.1961131e-003  0.0000000e+000
 -1.6633400e-002 -1.2620838e-002
 -2.2553000e-003 -7.6149035e-003
  0.0000000e+000 -2.7404768e-003
  4.2947559e-003  0.0000000e+000
  1.9131218e-002  5.4135752e-002
  2.0980565e-002  3.6496350e-002
  1.0166559e-002  1.4084507e-002
 -1.9271949e-003 -4.4642857e-003
 -6.0072946e-003  2.2421525e-003
  2.7412044e-002  3.4799901e-002
  0.0000000e+000  2.4021139e-003
  1.4915966e-002  1.3419602e-002
 -1.9457669e-002 -2.3646252e-003
  2.4910281e-002  2.4413368e-002
 -4.9433574e-003 -4.1647385e-003
 -1.4696750e-002 -1.0920074e-002
 -1.0924370e-002 -3.9699319e-002
  6.1597281e-003 -6.8493151e-003
  0.0000000e+000  1.3793103e-002
  1.9843783e-002  3.4256560e-002
  0.0000000e+000  2.4195443e-002
 -9.7288346e-003 -1.7201835e-002
  1.4841137e-002  1.0968495e-002
  1.9567456e-002  4.5244691e-002
  0.0000000e+000  1.9876325e-003
 -1.4343434e-002 -1.4326648e-002
 -3.2998565e-002 -4.1815742e-002
 -4.0271301e-003 -1.9603267e-002
  4.0434135e-003  2.2137586e-002
  8.9020772e-003  8.8495575e-003
  1.9957983e-002  1.9390582e-002
  1.4624099e-002  1.9021739e-002
  1.9285424e-002  3.7333333e-002
  1.4140609e-002  4.2202228e-002
  9.2301650e-003 -4.7276465e-003
  9.3403386e-003 -4.9566295e-003
  3.2003085e-002  3.8812785e-002
  3.9790772e-002  5.1548452e-002
  2.5512037e-002  4.3701311e-003
 -8.4092502e-003 -1.7782823e-002
  0.0000000e+000 -8.8597843e-003
 -4.0636042e-003 -9.1333074e-003
  1.6675537e-002  3.6673858e-002
  1.6576514e-002  8.8914113e-003
  1.2186749e-002  4.3127695e-003
  2.0179752e-002  3.4914115e-002
  0.0000000e+000  0.0000000e+000
 -7.9787234e-003 -8.4791629e-003
  0.0000000e+000  8.5516739e-003
 -7.8753351e-003 -2.9586866e-002
 -4.7964871e-002 -5.2054285e-002
  8.3377683e-003  3.6673858e-002
  2.9204785e-002  3.5376466e-002
  4.1025641e-003  1.2790060e-002
  1.6002724e-002  2.1107703e-002
 -1.1896783e-002 -1.6431095e-002
 -4.0189927e-002 -3.3770433e-002
 -1.2544170e-002 -4.2758877e-003
  2.1291823e-002  2.6138910e-002
  6.6398038e-002  8.5152838e-002
 -4.6821094e-002  0.0000000e+000
  8.2730093e-003 -1.5593561e-002
 -1.2136752e-002 -1.9928462e-002
  3.9799273e-003  2.0333681e-002
  6.1358152e-002  8.3631409e-002
  3.7349789e-003 -3.6780887e-002
  1.9252548e-002  1.1422977e-002
 -1.6984127e-002 -2.6460148e-002
 -2.6965929e-002 -1.9390123e-002
  2.3730501e-002  4.0561095e-003
  1.5561679e-002  2.3565056e-002
  3.6711891e-003  0.0000000e+000
 -1.8924936e-002 -1.1511265e-002
  1.5561679e-002  2.7283314e-002
  3.6711891e-003 -1.1336032e-002
 -1.8924936e-002  2.2932023e-002
  1.9289998e-002  1.4891914e-002
  0.0000000e+000  1.8460082e-002
 -2.6399491e-002  3.7180480e-003
 -1.9438092e-002 -5.0625096e-002
 -7.9960020e-003 -1.1380263e-002
  0.0000000e+000 -1.5293537e-002
  2.8043661e-002  3.1229125e-002
  1.1597517e-002 -3.8866397e-003
 -7.7506863e-003 -1.1380263e-002
  3.9056143e-003  3.9467193e-003
  0.0000000e+000  1.5233415e-002
 -3.8904198e-003  3.7108745e-003
 -7.6484947e-003  1.1412956e-002
 -2.7386028e-002 -1.8595041e-002
  4.0465352e-003  7.6113360e-003
 -1.2090680e-002 -1.1411122e-002
 -1.2068672e-002 -2.3248252e-002
 -1.6345492e-002 -1.9640479e-002
  2.9036208e-002  3.6162988e-002
  4.0795512e-003  7.8649844e-003
 -2.8102252e-002 -3.0889286e-002
 -2.0902282e-002 -2.7847677e-002
 -2.5262409e-002 -2.4676445e-002
  8.5782077e-003 -1.2561925e-002
  4.3431053e-003  8.4214299e-003
  0.0000000e+000 -2.5230988e-002
  8.6486486e-003  4.7575647e-002
  8.3958557e-003  0.0000000e+000
  8.5031001e-003  4.1760919e-003
  2.5118567e-002  2.8764512e-002
  2.0390679e-002  3.2002695e-002
 -8.0604534e-003  3.9170883e-003
 -7.9566616e-003 -3.9018046e-003
 -1.6382253e-002 -7.6709646e-003
  0.0000000e+000  3.7828947e-003
 -2.0645385e-002 -1.9334753e-002
  1.7006200e-002  3.5588972e-002
 -8.3609127e-003 -3.7108745e-003
  4.6021430e-002  1.9109312e-002
  4.0302267e-003 -7.4686159e-003
 -1.2042148e-002  0.0000000e+000
 -2.4208566e-002 -3.0419468e-002
 -8.1540597e-003 -1.5686922e-002
  0.0000000e+000 -8.0523402e-003
  1.2419101e-002  2.0125148e-002
  8.2930200e-003 -3.9787798e-003
 -4.1124058e-003 -3.8282290e-003
 -4.1293875e-003  0.0000000e+000
  4.1465100e-003 -4.0100251e-003
  4.1293875e-003  1.9963093e-002
  4.1124058e-003  0.0000000e+000
  2.0307167e-002  3.1250000e-002
  5.1680883e-002  6.8102073e-002
  7.6335878e-003  1.7769150e-002
 -3.7878788e-003 -3.5211268e-003
 -2.6457541e-002 -2.7974087e-002
  3.8893409e-002  3.9533475e-002
  3.3521303e-002  1.7339356e-002
  1.8035768e-002 -1.0169006e-002
  3.2008337e-002  3.4727246e-003
 -1.0386613e-002 -1.3698630e-002
 -3.4985423e-003 -7.0175439e-003
  1.7407841e-002  1.0453475e-002
  3.4363767e-002  4.5024042e-002
  2.6410898e-002  2.6491913e-002
  6.5005417e-003  3.2328172e-002
 -1.9241119e-002 -2.5000000e-002
 -3.9237207e-002 -3.5357625e-002
 -1.6992717e-002 -1.6508114e-002
  0.0000000e+000  1.3513514e-002
 -3.1086578e-002 -2.6666667e-002
  2.4887556e-002  1.7015141e-002
 -3.5108250e-003  1.0208422e-002
  0.0000000e+000 -1.3333333e-002
  2.4515561e-002  4.0540541e-002
  2.0490042e-002  1.9412167e-002
 -3.3698399e-003 -6.3028027e-003
  0.0000000e+000 -1.6059379e-002
 -6.6215835e-003 -6.5834591e-003
  0.0000000e+000  2.3056744e-002
  3.2619487e-003 -6.4777328e-003
 -3.2513429e-003  0.0000000e+000
  1.3473266e-002  6.5199674e-003
  9.9356283e-003 -9.7165992e-003
 -6.5124013e-003 -9.6756609e-003
 -1.9944212e-002 -1.9540388e-002
 -6.8307955e-003 -2.0070175e-002
 -1.0173377e-002  0.0000000e+000
 -6.9484655e-003  3.4374105e-003
  3.1195335e-002  3.7253782e-002
  0.0000000e+000  9.7701940e-003
 -6.6440486e-003 -2.9026983e-002
 -2.0350078e-002 -1.0105263e-002
 -3.4863451e-003  1.0208422e-002
  0.0000000e+000 -3.3684211e-003
  0.0000000e+000  1.9997183e-002
 -1.0349854e-002 -2.2918680e-002
 -1.4140521e-002 -6.6412322e-003
 -2.8387868e-002 -2.0341394e-002
 -1.4608642e-002 -2.4103383e-002
 -1.1235955e-002  0.0000000e+000
  1.1363636e-002  6.9930070e-003
  3.5892634e-003  7.0921986e-003
 -1.1040274e-002 -1.7458920e-002
 -3.7735849e-003  3.5836942e-003
 -3.7563131e-002 -1.7705699e-002
  1.1643162e-002  1.4389579e-002
  1.5561679e-002  1.2244288e-002
 -2.2825219e-002 -1.7701726e-002
 -7.8405750e-003  7.2082895e-003
  3.9512677e-003 -7.1567020e-003
  3.1157757e-002  3.2287130e-002
 -1.1291349e-002 -6.8373582e-003
  7.7207656e-003  1.0399883e-002
  1.8994413e-002  2.7834155e-002
  1.8640351e-002  2.3695346e-002
  0.0000000e+000 -1.6533480e-002
 -7.3812087e-003  1.0086859e-002
  3.7180480e-003  1.6643551e-002
 -3.6734064e-002 -3.6016371e-002
 -2.6758532e-002 -2.3775828e-002
 -3.9512677e-003 -6.9585387e-003
  0.0000000e+000 -3.3576642e-003
  0.0000000e+000 -3.5154533e-003
 -2.7603306e-002 -2.8222843e-002
 -1.2068672e-002 -1.0890939e-002
  2.4604267e-002  2.9362288e-002
 -2.8043661e-002 -2.4959144e-002
  4.1465100e-003  0.0000000e+000
 -4.1293875e-003 -3.6568642e-003
 -1.2266759e-002 -1.1010858e-002
  0.0000000e+000 -7.4222978e-003
 -4.1980059e-003  0.0000000e+000
  8.4314070e-003  1.1216700e-002
 -2.4908553e-002 -2.2184563e-002
  0.0000000e+000 -1.1186387e-002
 -1.2861736e-002 -1.5296367e-002
 -3.4382917e-002 -4.2718447e-002
  5.4347826e-003  1.6227181e-002
  1.3606710e-002 -7.9840319e-003
 -2.2434719e-002 -8.0482897e-003
 -9.2174567e-003 -8.1135903e-003
 -6.0186064e-002 -5.7089298e-002
  1.9797980e-002  4.3376107e-003
  5.3090333e-002  4.7507648e-002
  4.7027840e-003 -2.8861020e-002
  2.7335705e-002  6.3506103e-002
  1.3304174e-002 -3.9920160e-003
  4.3165468e-003  1.6032064e-002
  2.6325215e-002  5.1117686e-002
  0.0000000e+000 -3.7529320e-003
 -4.3622404e-003  3.7670695e-003
 -8.4121977e-003 -1.8608288e-002
  0.0000000e+000 -3.8240918e-003
 -2.1562390e-002 -3.8387716e-002
  4.3352601e-003  1.5968064e-002
  4.3884892e-002  4.3058284e-002
 -4.3073742e-003 -1.4911317e-002
  0.0000000e+000  0.0000000e+000
  8.4789756e-003  3.8240918e-003
  4.2896362e-003 -3.8095238e-003
 -3.7587562e-002 -2.6768642e-002
 -4.2606071e-003 -3.9292731e-003
  0.0000000e+000  3.9447732e-003
 -1.3014798e-002 -7.8585462e-003
 -3.5223988e-002 -2.3762376e-002
  0.0000000e+000 -1.2170385e-002
  0.0000000e+000 -8.0424367e-003
  3.6510017e-002  4.5368294e-002
  0.0000000e+000 -3.9603960e-003
  8.6705202e-003  1.5904573e-002
 -8.5959885e-003 -1.9569472e-002
  1.3186416e-002  1.9960080e-002
  0.0000000e+000 -3.9138943e-003
  1.3014798e-002  3.9292731e-003
  1.2847589e-002  7.8277886e-003
  1.7028671e-002  1.5533981e-002
 -2.9215787e-002 -1.5296367e-002
  4.2238648e-003  3.8834951e-003
 -4.2060988e-003  0.0000000e+000
 -8.6237240e-003 -1.5473888e-002
 -2.5918693e-002 -1.5717092e-002
  8.9301987e-003  3.9920160e-003
  8.6705202e-003  1.1928429e-002
  8.7750716e-003  0.0000000e+000
 -1.2959347e-002 -3.9292731e-003
  3.9388489e-002  3.5502959e-002
  4.3260080e-003  0.0000000e+000
  0.0000000e+000  3.8095238e-003
 -4.3073742e-003  7.4320051e-003
 -4.1529676e-003  0.0000000e+000
  0.0000000e+000  0.0000000e+000
 -1.6854909e-002 -3.7670695e-003
 -8.6603040e-003 -3.6237593e-003
  0.0000000e+000 -1.1385199e-002
  4.2788376e-003  7.6775432e-003
  8.6987396e-003 -7.6190476e-003
  2.5695178e-002  3.0550224e-002
  2.0933425e-002  7.4499457e-003
  8.2352941e-003  0.0000000e+000
 -1.2168695e-002 -3.6974272e-003
 -8.2686466e-003  7.4222978e-003
  4.0837162e-003  1.4735226e-002
  8.3036773e-003 -3.6303131e-003
 -8.2352941e-003 -1.0930621e-002
  8.3036773e-003 -3.6838066e-003
  0.0000000e+000  3.6974272e-003
  8.2352941e-003  1.8419033e-002
  8.1680280e-003 -7.2343632e-003
  2.4140212e-002  1.4574161e-002
  3.5356797e-002  2.1547209e-002
  1.5281460e-002  2.0946243e-002
  0.0000000e+000  1.3773314e-002
  0.0000000e+000 -1.6982734e-002
  1.1211795e-002  3.4552260e-003
  0.0000000e+000 -3.4433286e-003
  7.4422843e-003  1.3820904e-002
  0.0000000e+000 -3.4081227e-003
 -1.1005578e-002  3.4197777e-003
  2.9725610e-002  1.7040613e-002
  7.2538860e-003  1.6755096e-002
 -1.7930629e-002 -1.9774787e-002
 -1.8258007e-002 -3.3622864e-003
  1.1128049e-002 -3.3736295e-003
  1.1005578e-002  1.0155148e-002
  3.5788846e-003  3.3510193e-003
 -7.1322437e-003 -6.6796549e-003
  1.4516612e-002  1.6811432e-002
 -3.5403452e-003  9.9200882e-003
 -7.2538860e-003 -9.8226467e-003
  3.5788846e-003  9.9200882e-003
  3.7147103e-003 -3.2742156e-003
 -1.0806810e-002 -6.5699425e-003
 -2.9182879e-002 -3.6373657e-002
 -7.5535687e-003  0.0000000e+000
 -7.6110593e-003 -6.8630255e-003
  2.2851776e-002  1.3820904e-002
  2.2494262e-002  1.0224368e-002
  5.5372643e-003  6.7472589e-003
 -7.2927519e-003 -3.3510193e-003
 -3.7481259e-003  0.0000000e+000
 -1.0985704e-002 -3.3622864e-003
  0.0000000e+000  6.7472589e-003
  3.6518564e-003  6.7020385e-003
 -1.4857489e-002 -6.6574202e-003
 -1.1234226e-002 -1.6755096e-002
  7.6264591e-003  0.0000000e+000
 -1.8999073e-002 -1.3632491e-002
  1.1651708e-002  1.3820904e-002
 -1.5252918e-002 -1.7040613e-002
 -7.7445867e-003 -1.0401618e-002
 -1.5610067e-002 -1.7372263e-002
 -8.0906149e-003  3.5655920e-003
  8.1566069e-003  3.5529238e-003
  3.1715210e-002  3.1715592e-002
 -7.6850690e-003 -1.3726051e-002
  0.0000000e+000  6.9585387e-003
  2.7027027e-002  1.7276130e-002
  7.5407818e-003 -3.3965468e-003
 -3.6658011e-003 -3.4081227e-003
  1.1191170e-002  1.7098889e-002
 -3.6385688e-003  1.0086859e-002
 -7.4558734e-003  3.3287101e-003
  1.8703051e-002  9.9529997e-003
 -3.6117381e-003 -6.5699425e-003
  1.4801390e-002  1.9702397e-002
  1.1013544e-002  9.7284151e-003
 -1.4573826e-002 -1.2846246e-002
  7.4693756e-003  1.3013420e-002
  7.2657177e-003  3.2115616e-003
  0.0000000e+000 -3.2012805e-003
  1.0746357e-002 -6.4231232e-003
  3.9324206e-002  1.6161616e-002
  6.8665919e-003 -3.1809145e-003
 -3.4794711e-003 -9.5731951e-003
  0.0000000e+000  9.6657269e-003
  2.4022346e-002  6.3821300e-003
  0.0000000e+000 -8.9840137e-003
  6.6830333e-003  2.5863218e-002
  3.3870749e-003  0.0000000e+000
 -1.9983797e-002 -6.2378168e-003
  1.3640121e-002 -6.4077416e-003
  6.6603235e-003  0.0000000e+000
 -2.9840670e-002 -2.2374309e-002
  3.3402923e-003 -6.4620355e-003
 -1.0126231e-002 -6.6395664e-003
 -3.5033632e-003  6.6839449e-003
  2.0672198e-002  1.3143631e-002
  0.0000000e+000 -3.2098435e-003
 -3.3066961e-003 -6.5745337e-003
 -3.4559027e-003  3.2414911e-003
  1.7062006e-002  1.3058697e-002
  3.4097109e-003 -6.3787375e-003
  0.0000000e+000 -6.5534305e-003
  2.3243170e-002  1.3058697e-002
 -9.6971307e-003 -3.1893688e-003
  6.5727700e-003  6.5324623e-003
  6.5298507e-003 -3.3112583e-003
  0.0000000e+000 -6.3787375e-003
  9.6650338e-003  9.7632740e-003
 -3.1471282e-003  0.0000000e+000
 -6.4456722e-003 -1.9337748e-002
 -3.5747385e-002 -3.2820097e-002
 -3.4326514e-003  0.0000000e+000
 -2.0253513e-002 -2.7091188e-002
  0.0000000e+000 -3.4448113e-003
 -1.0265785e-002  3.4567190e-003
  3.4100597e-003  7.0331563e-003
  1.3877089e-002 -6.9840365e-003
 -6.8435754e-003 -1.7367590e-002
  6.8907327e-003  2.1180251e-002
 -6.8435754e-003 -3.4329853e-003
  3.5156799e-003  3.4448113e-003
 -3.5033632e-003 -2.0740953e-002
 -1.3781465e-002 -3.6517675e-003
 -2.4383288e-002 -1.0555637e-002
  2.4992692e-002  3.2301082e-002
 -3.4222159e-003  7.0331563e-003
  3.4339677e-003 -3.5632839e-003
  0.0000000e+000  0.0000000e+000
  0.0000000e+000  7.0090116e-003
 -6.9870241e-003 -1.3778409e-002
 -7.0361861e-003 -3.6007490e-003
  0.0000000e+000  0.0000000e+000
  0.0000000e+000 -3.4692108e-003
  1.7787419e-002  1.0588918e-002
  6.9622052e-003  7.0331563e-003
  2.0742204e-002  6.8415051e-003
 -3.4559027e-003 -3.3975085e-003
  0.0000000e+000  3.4090909e-003
 -3.3291719e-003 -6.7950170e-003
  2.0459290e-002  1.3825542e-002
  0.0000000e+000  0.0000000e+000
 -6.6830333e-003 -6.8887952e-003
 -1.0160648e-002 -6.7950170e-003
  6.7970592e-003 -3.5632839e-003
  3.4444751e-003  1.0441997e-002
  3.4326514e-003  0.0000000e+000
 -1.0125889e-002  0.0000000e+000
 -2.7094277e-002 -1.7129105e-002
 -3.5521455e-003 -3.6007490e-003
 -1.0409240e-002 -6.9384215e-003
 -1.0662824e-002  0.0000000e+000
  7.1366152e-003  2.1251820e-002
  1.0701374e-002  3.4207526e-003
 -7.0110173e-003 -1.0369318e-002
  3.4582133e-003  1.7367590e-002
 -3.4462952e-003 -3.3860045e-003
 -1.0662824e-002 -3.3975085e-003
  1.4273230e-002  1.3210227e-002
  1.0626077e-002  3.5048367e-003
 -3.5521455e-003  0.0000000e+000
  0.0000000e+000  0.0000000e+000
 -1.0409240e-002 -6.9851914e-003
 -1.0662824e-002 -1.0270118e-002
 -1.0632100e-002 -3.5536603e-003
 -1.8106875e-002 -1.0413695e-002
  1.1094453e-002  0.0000000e+000
  3.5587189e-003  0.0000000e+000
  7.2399527e-003 -3.6038633e-003
  7.1879126e-003  3.6168981e-003
  3.6411302e-003  0.0000000e+000
  3.4828037e-003  0.0000000e+000
  7.0860448e-003  3.4597088e-003
  7.0361861e-003 -3.4477805e-003
 -3.4222159e-003  3.4597088e-003
  1.0444985e-002  2.1117656e-002
  6.9385443e-003  0.0000000e+000
 -6.8907327e-003 -3.3764772e-003
 -1.7275559e-002 -1.3833992e-002
  0.0000000e+000  3.4354423e-003
 -3.6023055e-003  0.0000000e+000
  7.0860448e-003  1.0556348e-002
  1.4072372e-002  6.9169960e-003
  3.5400736e-003  3.5048367e-003
  1.0300550e-002  1.7043867e-002
  3.4916201e-003  3.4340659e-003
  0.0000000e+000  0.0000000e+000
  0.0000000e+000  0.0000000e+000
  0.0000000e+000  0.0000000e+000
  3.3402923e-003  6.7077344e-003
  3.4678874e-003  6.6630405e-003
  3.3176666e-003  3.2419289e-003
  3.4444751e-003  3.3660967e-003
 -1.0984484e-003 -6.5754160e-003
 -1.3745704e-002 -3.3770093e-003
  6.9686411e-003  6.6413662e-003
 -6.9204152e-003 -6.5975495e-003
 -1.0452962e-002 -9.8942803e-003
 -7.0422535e-003 -1.0130048e-002
 -3.5460993e-003 -1.0095422e-002
 -3.5587189e-003  6.8454876e-003
  0.0000000e+000 -6.7989455e-003
  3.5714286e-003  6.8454876e-003
 -1.4234875e-002 -1.3736645e-002
  0.0000000e+000  3.5171638e-003
  1.0830325e-002  1.0374317e-002
  2.1428571e-002  1.0129041e-002
 -3.4965035e-003  0.0000000e+000
  7.0175439e-003  6.7307692e-003
 -1.0452962e-002 -9.9604312e-003
  3.5211268e-003 -3.4454245e-003
  3.5087719e-003  6.7763795e-003
 -3.4965035e-003 -1.0027473e-002
  1.0526316e-002  1.0129041e-002
 -3.4722222e-003  0.0000000e+000
  3.4843206e-003  0.0000000e+000
  1.3888889e-002 -3.2967033e-003
 -3.4246575e-003  0.0000000e+000
 -3.4364261e-003 -3.4454245e-003
 -6.8965517e-003 -3.3190430e-003
  1.0416667e-002  6.7989455e-003
