# Supplementary material for: Analysis of cause-effect inference by comparing regression errors
Source: PeerJ Comput Sci. 2019 Jan 21;5:e169. doi: 10.7717/peerj-cs.169 (PMC7924496; doi:10.7717/peerj-cs.169)
Supplement: Supplemental Information 2 — Contains artificial and real-world data sets. [file peerj-cs-05-169-s002.zip › CEP data/pair0068.txt]

6458 7
231723 37
228103 25
320543 39
231378 36
233871 43
320130 38
2221366 57
231621 37
1247122 147
2026608 106
579816 86
223128 30
229388 19
219575 16
227282 25
226932 23
226063 22
227006 24
218909 15
218884 15
218968 16
219218 17
218884 15
219045 16
218892 15
218900 15
217979 13
219055 17
218350 14
218526 15
218352 14
218348 14
218360 14
218357 14
217901 13
218345 14
218512 15
218359 14
218337 14
218347 14
218360 14
218346 14
218353 14
218363 14
218348 14
218346 14
218355 14
218352 14
218355 14
218338 14
218359 14
218355 14
218334 14
218339 14
218323 14
218320 14
218334 14
234853 19
218336 14
218716 15
218336 14
218349 14
218744 15
218372 14
3340592 43
11325990 93
683759 49
905904 110
6327795 156
5459689 53
1600528 38
219550 18
219215 16
6440576 85
18930567 267
6154725 128
609354 100
220126 20
218619 15
218851 16
222731 31
220102 21
243075 26
219970 18
3829193 71
3240945 120
219614 17
219814 17
218475 15
218302 14
217972 13
217977 13
217985 13
218902 16
476251 67
217985 13
217973 13
217054 11
877720 97
217069 11
217067 11
217066 11
4227301 64
217227 12
217062 11
217058 11
217051 11
217059 11
217051 11
217052 11
217045 11
217038 11
693334 45
218151 15
217052 11
217438 12
217053 11
217058 11
217052 11
217054 11
217054 11
217067 11
217071 11
217067 11
217062 11
217074 11
217049 11
217059 11
217057 11
217059 11
217210 12
217392 13
217122 11
8325981 159
5351814 63
245199 20
3577250 152
5704291 631
14191950 210
329409 76
4231991 42
231140 24
230968 23
232178 26
233145 27
235577 31
233581 29
234861 34
233018 29
234215 31
1922542 60
233418 32
366127 53
858588 122
255605 36
235910 29
1757854 51
320335 27
229008 17
230286 21
317862 18
229174 18
229008 17
318034 19
228666 15
228843 16
232952 20
229742 19
228829 16
229120 17
228667 15
228668 15
228939 16
228667 15
228658 15
228958 16
232671 19
228658 15
228953 16
228654 15
228673 15
228674 15
228664 15
228660 15
228660 15
228653 15
228659 15
232674 19
228672 15
228659 15
228650 15
228664 15
228662 15
228661 15
228673 15
228656 15
228653 15
18534 15
228662 15
228655 15
228655 15
228668 15
228668 15
228644 15
228666 15
230972 23
230971 23
469340 64
235773 30
232051 27
230964 23
230967 23
232584 29
230961 23
230820 23
230768 22
230194 20
230273 20
238046 38
649635 63
232573 29
234491 29
237803 39
233347 30
16037552 135
232348 29
231309 25
234083 30
230709 22
6076479 101
231265 25
229105 17
229118 17
228769 15
229524 17
228754 15
228758 15
229416 17
228761 15
232774 19
229529 17
228781 15
228761 15
229529 17
228775 15
228774 15
229431 17
228752 15
228772 15
229531 17
232772 19
228763 15
229517 17
228765 15
228751 15
229097 16
228748 15
228757 15
337424 40
228767 15
232784 19
229109 16
228761 15
228765 15
228769 15
228770 15
228760 15
228765 15
228766 15
228759 15
228759 15
232768 19
228757 15
228762 15
228760 15
228773 15
229858 19
228925 16
229168 16
260509 29
229165 16
3792132 94
257955 23
257962 23
259480 28
12684651 175
258318 26
19861005 356
257233 21
248751 23
259347 31
258924 29
371120 60
258988 30
273520 36
377255 50
261953 26
230199 20
231695 25
231383 23
230595 21
230383 21
233878 22
229855 18
558756 76
229634 18
533260 30
230586 20
1430844 34
2986945 65
232292 23
234503 30
229744 17
234036 22
230591 20
229744 17
229743 17
230122 18
229736 17
258239 23
258143 23
257872 22
230299 19
234585 24
230483 20
230300 19
230602 20
230748 20
231037 22
230038 18
229744 17
229730 17
230010 18
229841 17
233740 21
230016 18
229748 17
229742 17
230018 18
229737 17
229749 17
230024 18
229745 17
229745 17
234013 22
229741 17
229836 17
230020 18
229739 17
229738 17
230032 18
229711 17
229750 17
230022 18
229738 17
233759 21
230026 18
229734 17
229735 17
230104 18
229742 17
229742 17
230010 18
229735 17
229740 17
234023 22
229740 17
229745 17
230022 18
229754 17
229734 17
230011 18
229750 17
229736 17
230039 18
232253 19
231385 20
229581 17
229301 16
229855 18
229578 17
229290 16
229859 18
229579 17
229278 16
229861 18
233589 21
229288 16
229941 18
229566 17
229280 16
229839 18
229575 17
229288 16
229856 18
229572 17
231777 18
231357 20
229563 17
229281 16
229850 18
229673 17
229274 16
229838 18
229558 17
229289 16
229843 18
233576 21
229282 16
229829 18
229555 17
229272 16
229838 18
229566 17
229271 16
229833 18
229561 17
231860 18
231351 20
229559 17
229281 16
229831 18
229538 17
229258 16
229821 18
229542 17
229257 16
229251 16
233553 21
229680 17
229337 16
229537 17
229684 17
229259 16
229527 17
229681 17
229267 16
229548 17
231758 18
230782 18
230473 20
230188 19
229436 17
229351 16
229254 16
230341 20
229995 19
229809 18
229281 16
233273 20
229299 16
229294 16
229462 17
229625 18
229662 17
229467 17
229284 16
229308 16
229295 16
232960 22
231174 19
229664 17
229670 17
229668 17
229661 17
229743 17
229642 17
229652 17
229648 17
229641 17
233673 21
229664 17
229755 17
229643 17
229655 17
229656 17
229649 17
229668 17
229736 17
229656 17
232158 19
231183 19
229653 17
229670 17
229668 17
229766 17
229670 17
229661 17
229664 17
229674 17
229282 16
233393 20
229287 16
229295 16
231816 24
518967 96
6138010 93
