# Supplementary material for: Analysis of cause-effect inference by comparing regression errors
Source: PeerJ Comput Sci. 2019 Jan 21;5:e169. doi: 10.7717/peerj-cs.169 (PMC7924496; doi:10.7717/peerj-cs.169)
Supplement: Supplemental Information 2 — Contains artificial and real-world data sets. [file peerj-cs-05-169-s002.zip › CEP data/pair0068_des.txt]

Information for pair0068:

Timeseries data - Internet connections and traffic at the MPI for Intelligent Systems.

X(t) - bytes sent at minute t.
Y(t) - open http connections during that minute 

Measurements are taken every 20 minutes. 

ground truth:
Y --> X

The data has been generated by Sebastian Stark from the log-files of the http server and processed by 
Dominik Janzing 
