# Supplementary material for: Analysis of cause-effect inference by comparing regression errors
Source: PeerJ Comput Sci. 2019 Jan 21;5:e169. doi: 10.7717/peerj-cs.169 (PMC7924496; doi:10.7717/peerj-cs.169)
Supplement: Supplemental Information 2 — Contains artificial and real-world data sets. [file peerj-cs-05-169-s002.zip › CEP data/pair0069.txt]

1.9000000e+01	2.1000000e+01
1.9000000e+01	2.0500000e+01
1.8500000e+01	1.6500000e+01
1.8500000e+01	1.5000000e+01
1.8500000e+01	1.4000000e+01
1.8500000e+01	1.3500000e+01
1.8500000e+01	1.3000000e+01
1.8500000e+01	1.2500000e+01
1.8500000e+01	1.2000000e+01
1.8500000e+01	1.1500000e+01
1.8500000e+01	1.1500000e+01
1.8500000e+01	1.1500000e+01
1.8500000e+01	1.3000000e+01
1.8500000e+01	1.3500000e+01
1.8500000e+01	1.3000000e+01
1.8500000e+01	1.4000000e+01
1.8500000e+01	1.4500000e+01
1.8500000e+01	1.5000000e+01
1.8500000e+01	1.5500000e+01
1.8500000e+01	1.5500000e+01
1.8500000e+01	1.6000000e+01
1.8500000e+01	1.6000000e+01
1.8500000e+01	1.6500000e+01
1.8500000e+01	1.7000000e+01
1.8500000e+01	1.7000000e+01
1.8500000e+01	1.7000000e+01
1.8500000e+01	1.7000000e+01
1.8500000e+01	1.7000000e+01
1.8500000e+01	1.7000000e+01
1.8500000e+01	1.7000000e+01
1.8500000e+01	1.7000000e+01
1.8500000e+01	1.6500000e+01
1.8500000e+01	1.6500000e+01
1.8500000e+01	1.6500000e+01
1.8500000e+01	1.7000000e+01
1.8500000e+01	1.7000000e+01
1.8500000e+01	1.7500000e+01
1.8500000e+01	1.7500000e+01
1.8500000e+01	1.7500000e+01
1.8500000e+01	1.7000000e+01
1.8500000e+01	1.6500000e+01
1.8500000e+01	1.6500000e+01
1.8500000e+01	1.6500000e+01
1.8500000e+01	1.6500000e+01
1.8500000e+01	1.6500000e+01
1.8500000e+01	1.6000000e+01
1.8500000e+01	1.6000000e+01
1.8500000e+01	1.6500000e+01
1.8500000e+01	1.6500000e+01
1.8500000e+01	1.6500000e+01
1.8500000e+01	1.6500000e+01
1.8500000e+01	1.6000000e+01
1.9000000e+01	1.6000000e+01
1.9000000e+01	1.5500000e+01
1.9000000e+01	1.5000000e+01
1.9500000e+01	1.5000000e+01
1.9500000e+01	1.5000000e+01
2.0000000e+01	1.5000000e+01
2.0000000e+01	1.5500000e+01
2.0000000e+01	1.5000000e+01
2.0000000e+01	1.5500000e+01
2.0000000e+01	1.5500000e+01
2.0000000e+01	1.5000000e+01
2.0000000e+01	1.4500000e+01
2.0000000e+01	1.4000000e+01
2.0000000e+01	1.4000000e+01
2.0000000e+01	1.4000000e+01
2.0000000e+01	1.3500000e+01
2.0000000e+01	1.3500000e+01
2.0000000e+01	1.3500000e+01
2.0000000e+01	1.3000000e+01
2.0500000e+01	1.3000000e+01
2.0500000e+01	1.2500000e+01
2.0500000e+01	1.2500000e+01
2.0500000e+01	1.2000000e+01
2.0500000e+01	1.2000000e+01
2.0500000e+01	1.2000000e+01
2.0500000e+01	1.2000000e+01
2.0500000e+01	1.2000000e+01
2.0500000e+01	1.1500000e+01
2.0000000e+01	1.1000000e+01
2.0000000e+01	1.1000000e+01
2.0000000e+01	1.1000000e+01
2.0000000e+01	1.0500000e+01
2.0000000e+01	1.0500000e+01
2.0000000e+01	1.0500000e+01
2.0500000e+01	1.0500000e+01
2.0500000e+01	1.0500000e+01
2.0500000e+01	9.5000000e+00
2.0500000e+01	9.0000000e+00
2.1000000e+01	9.0000000e+00
2.1000000e+01	8.5000000e+00
2.1000000e+01	8.5000000e+00
2.1000000e+01	8.5000000e+00
2.1000000e+01	8.5000000e+00
2.1000000e+01	8.0000000e+00
2.1000000e+01	8.0000000e+00
2.1500000e+01	8.0000000e+00
2.1500000e+01	8.0000000e+00
2.1500000e+01	8.0000000e+00
2.1500000e+01	8.0000000e+00
2.1500000e+01	8.0000000e+00
2.1500000e+01	8.0000000e+00
2.1500000e+01	8.0000000e+00
2.1500000e+01	8.0000000e+00
2.1500000e+01	8.5000000e+00
2.1500000e+01	8.5000000e+00
2.1500000e+01	8.5000000e+00
2.1500000e+01	8.5000000e+00
2.1500000e+01	8.5000000e+00
2.1500000e+01	8.5000000e+00
2.1500000e+01	8.5000000e+00
2.1500000e+01	8.5000000e+00
2.1500000e+01	8.5000000e+00
2.1500000e+01	8.5000000e+00
2.1500000e+01	8.0000000e+00
2.1500000e+01	8.0000000e+00
2.1500000e+01	8.0000000e+00
2.1500000e+01	8.0000000e+00
2.1500000e+01	8.0000000e+00
2.1500000e+01	8.0000000e+00
2.1500000e+01	8.0000000e+00
2.1500000e+01	8.0000000e+00
2.1500000e+01	8.0000000e+00
2.1500000e+01	8.0000000e+00
2.2000000e+01	8.5000000e+00
2.2000000e+01	8.5000000e+00
2.2000000e+01	8.5000000e+00
2.2000000e+01	8.5000000e+00
2.2000000e+01	8.5000000e+00
2.2000000e+01	8.5000000e+00
2.2000000e+01	9.0000000e+00
2.2000000e+01	9.0000000e+00
2.2000000e+01	9.0000000e+00
2.1500000e+01	9.0000000e+00
2.1500000e+01	9.0000000e+00
2.1500000e+01	9.0000000e+00
2.1500000e+01	8.5000000e+00
2.1000000e+01	8.5000000e+00
2.1000000e+01	8.0000000e+00
2.1000000e+01	7.5000000e+00
2.1000000e+01	7.0000000e+00
2.1000000e+01	7.0000000e+00
2.0500000e+01	6.5000000e+00
2.0500000e+01	6.5000000e+00
2.0500000e+01	6.0000000e+00
2.0500000e+01	6.0000000e+00
2.0500000e+01	6.0000000e+00
2.0000000e+01	6.0000000e+00
2.0000000e+01	6.0000000e+00
2.0000000e+01	6.0000000e+00
2.0000000e+01	6.0000000e+00
2.0000000e+01	6.0000000e+00
2.0000000e+01	5.5000000e+00
2.0000000e+01	5.5000000e+00
2.0000000e+01	5.0000000e+00
2.0000000e+01	5.0000000e+00
2.0000000e+01	5.0000000e+00
2.0000000e+01	5.0000000e+00
2.0000000e+01	5.0000000e+00
1.9500000e+01	5.0000000e+00
1.9500000e+01	5.0000000e+00
1.9500000e+01	5.0000000e+00
1.9500000e+01	5.0000000e+00
1.9500000e+01	5.0000000e+00
1.9500000e+01	5.0000000e+00
1.9500000e+01	5.0000000e+00
1.9500000e+01	5.0000000e+00
1.9500000e+01	5.0000000e+00
1.9500000e+01	5.0000000e+00
1.9500000e+01	5.0000000e+00
1.9500000e+01	4.5000000e+00
1.9500000e+01	4.5000000e+00
1.9500000e+01	4.5000000e+00
1.9500000e+01	4.5000000e+00
1.9500000e+01	4.5000000e+00
1.9500000e+01	4.5000000e+00
1.9500000e+01	4.5000000e+00
1.9500000e+01	4.5000000e+00
1.9500000e+01	4.5000000e+00
1.9500000e+01	4.5000000e+00
1.9500000e+01	4.5000000e+00
1.9500000e+01	4.5000000e+00
1.9500000e+01	4.5000000e+00
1.9500000e+01	4.5000000e+00
1.9500000e+01	4.5000000e+00
1.9500000e+01	4.5000000e+00
1.9500000e+01	4.5000000e+00
1.9500000e+01	4.5000000e+00
1.9500000e+01	4.5000000e+00
1.9000000e+01	4.5000000e+00
1.9000000e+01	4.5000000e+00
1.9000000e+01	5.0000000e+00
1.9000000e+01	5.0000000e+00
1.9000000e+01	5.0000000e+00
1.9000000e+01	5.0000000e+00
1.9000000e+01	4.5000000e+00
1.9000000e+01	4.5000000e+00
1.9000000e+01	4.5000000e+00
1.9000000e+01	4.5000000e+00
1.9000000e+01	4.5000000e+00
1.9000000e+01	4.5000000e+00
1.9000000e+01	4.5000000e+00
1.9000000e+01	4.5000000e+00
1.9000000e+01	4.5000000e+00
1.9000000e+01	4.5000000e+00
1.9000000e+01	4.5000000e+00
1.9000000e+01	4.5000000e+00
1.9000000e+01	4.5000000e+00
1.9000000e+01	4.5000000e+00
1.9000000e+01	4.5000000e+00
1.9000000e+01	4.5000000e+00
1.9000000e+01	4.5000000e+00
1.9000000e+01	4.5000000e+00
1.9000000e+01	4.5000000e+00
1.9000000e+01	4.5000000e+00
1.9000000e+01	4.5000000e+00
1.9000000e+01	4.5000000e+00
1.9000000e+01	4.5000000e+00
1.9000000e+01	4.5000000e+00
1.9000000e+01	4.5000000e+00
1.9000000e+01	4.5000000e+00
1.9000000e+01	4.5000000e+00
1.9000000e+01	4.5000000e+00
1.9000000e+01	4.5000000e+00
1.9000000e+01	4.5000000e+00
1.9000000e+01	4.5000000e+00
1.9000000e+01	4.5000000e+00
1.9000000e+01	5.0000000e+00
1.9000000e+01	5.0000000e+00
1.9000000e+01	5.0000000e+00
1.9000000e+01	5.0000000e+00
1.9000000e+01	5.0000000e+00
1.9000000e+01	5.0000000e+00
1.9000000e+01	5.0000000e+00
1.9000000e+01	5.0000000e+00
1.9000000e+01	5.0000000e+00
1.9000000e+01	5.5000000e+00
1.9000000e+01	5.5000000e+00
1.9000000e+01	6.0000000e+00
1.9000000e+01	6.0000000e+00
1.9000000e+01	6.0000000e+00
1.9000000e+01	6.0000000e+00
1.9000000e+01	6.0000000e+00
1.9000000e+01	6.5000000e+00
1.9000000e+01	6.5000000e+00
1.9000000e+01	6.5000000e+00
1.9000000e+01	6.5000000e+00
1.9000000e+01	7.0000000e+00
1.9000000e+01	7.0000000e+00
1.9000000e+01	7.0000000e+00
1.9000000e+01	7.0000000e+00
1.9000000e+01	7.5000000e+00
1.9000000e+01	7.5000000e+00
1.9000000e+01	8.0000000e+00
1.9000000e+01	8.5000000e+00
1.9000000e+01	9.0000000e+00
1.9000000e+01	9.5000000e+00
1.9000000e+01	9.5000000e+00
1.9000000e+01	1.0000000e+01
1.9000000e+01	1.0500000e+01
1.9000000e+01	1.0500000e+01
1.9000000e+01	1.1000000e+01
1.9000000e+01	1.1000000e+01
1.9000000e+01	1.1500000e+01
1.9000000e+01	1.2000000e+01
1.9000000e+01	1.2500000e+01
1.9000000e+01	1.2500000e+01
1.9000000e+01	1.2500000e+01
1.9000000e+01	1.3000000e+01
1.9000000e+01	1.3500000e+01
1.9000000e+01	1.3500000e+01
1.9000000e+01	1.3500000e+01
1.9000000e+01	1.3500000e+01
1.9000000e+01	1.3500000e+01
1.9000000e+01	1.5500000e+01
1.9000000e+01	1.5500000e+01
1.9000000e+01	1.7000000e+01
1.9000000e+01	1.7500000e+01
1.9000000e+01	1.8000000e+01
1.9000000e+01	1.9500000e+01
1.9000000e+01	2.0500000e+01
1.9000000e+01	1.8500000e+01
1.9000000e+01	1.8000000e+01
1.9000000e+01	1.7500000e+01
1.9000000e+01	1.6500000e+01
1.9000000e+01	1.5500000e+01
1.9000000e+01	1.5000000e+01
1.9000000e+01	1.3500000e+01
1.9000000e+01	1.2500000e+01
1.9000000e+01	1.2000000e+01
1.9000000e+01	1.1500000e+01
1.9000000e+01	1.1500000e+01
1.9000000e+01	1.4000000e+01
1.9500000e+01	1.5000000e+01
1.9500000e+01	1.4000000e+01
1.9500000e+01	1.3500000e+01
1.9500000e+01	1.3000000e+01
2.0000000e+01	1.2500000e+01
2.0000000e+01	1.2000000e+01
2.0000000e+01	1.1500000e+01
2.0500000e+01	1.1500000e+01
2.0500000e+01	1.2000000e+01
2.0500000e+01	1.2500000e+01
2.0500000e+01	1.3500000e+01
2.0500000e+01	1.4500000e+01
2.0500000e+01	1.4500000e+01
2.0500000e+01	1.3500000e+01
2.0500000e+01	1.4000000e+01
2.0500000e+01	1.5000000e+01
2.0500000e+01	1.5000000e+01
2.0500000e+01	1.4500000e+01
2.0500000e+01	1.4500000e+01
2.1000000e+01	1.4500000e+01
2.1000000e+01	1.4500000e+01
2.1000000e+01	1.4500000e+01
2.1000000e+01	1.4500000e+01
2.1000000e+01	1.4000000e+01
2.1000000e+01	1.4000000e+01
2.1000000e+01	1.4000000e+01
2.1000000e+01	1.4500000e+01
2.1000000e+01	1.4500000e+01
2.1000000e+01	1.4000000e+01
2.1000000e+01	1.3500000e+01
2.1000000e+01	1.4000000e+01
2.1000000e+01	1.4000000e+01
2.1000000e+01	1.3500000e+01
2.1000000e+01	1.2500000e+01
2.1000000e+01	1.2000000e+01
2.1000000e+01	1.1500000e+01
2.1000000e+01	1.1000000e+01
2.1000000e+01	1.1000000e+01
2.1000000e+01	1.1000000e+01
2.1500000e+01	1.1000000e+01
2.1500000e+01	1.0500000e+01
2.1500000e+01	1.0000000e+01
2.1500000e+01	1.0000000e+01
2.1500000e+01	9.5000000e+00
2.1500000e+01	9.0000000e+00
2.1500000e+01	9.0000000e+00
2.1500000e+01	9.0000000e+00
2.1500000e+01	9.0000000e+00
2.1500000e+01	9.5000000e+00
2.1500000e+01	1.0000000e+01
2.1500000e+01	9.5000000e+00
2.1500000e+01	9.5000000e+00
2.1500000e+01	9.5000000e+00
2.1500000e+01	9.0000000e+00
2.1500000e+01	8.0000000e+00
2.1500000e+01	8.5000000e+00
2.1000000e+01	8.5000000e+00
2.1000000e+01	8.0000000e+00
2.1000000e+01	8.0000000e+00
2.1000000e+01	8.0000000e+00
2.1000000e+01	8.0000000e+00
2.1000000e+01	8.0000000e+00
2.1000000e+01	8.0000000e+00
2.1000000e+01	8.0000000e+00
2.1000000e+01	8.5000000e+00
2.1000000e+01	8.5000000e+00
2.1000000e+01	8.0000000e+00
2.1000000e+01	8.0000000e+00
2.1000000e+01	8.0000000e+00
2.1000000e+01	8.0000000e+00
2.1000000e+01	8.5000000e+00
2.1000000e+01	8.5000000e+00
2.1000000e+01	8.5000000e+00
2.1000000e+01	8.0000000e+00
2.1000000e+01	8.0000000e+00
2.1000000e+01	8.0000000e+00
2.0500000e+01	8.0000000e+00
2.0500000e+01	8.0000000e+00
2.0500000e+01	8.0000000e+00
2.0500000e+01	8.0000000e+00
2.0500000e+01	8.0000000e+00
2.0500000e+01	8.0000000e+00
2.0500000e+01	7.0000000e+00
2.0500000e+01	6.0000000e+00
2.0500000e+01	6.0000000e+00
2.0500000e+01	5.5000000e+00
2.0500000e+01	5.0000000e+00
2.0500000e+01	5.0000000e+00
2.0500000e+01	5.0000000e+00
2.0500000e+01	5.0000000e+00
2.0500000e+01	4.5000000e+00
2.0500000e+01	4.0000000e+00
2.0500000e+01	4.0000000e+00
2.0500000e+01	4.0000000e+00
2.0500000e+01	3.5000000e+00
2.0500000e+01	3.5000000e+00
2.0500000e+01	3.5000000e+00
2.0500000e+01	3.5000000e+00
2.0500000e+01	3.5000000e+00
2.0500000e+01	3.0000000e+00
2.0500000e+01	3.0000000e+00
2.0500000e+01	3.0000000e+00
2.0000000e+01	3.0000000e+00
2.0000000e+01	3.0000000e+00
2.0000000e+01	3.0000000e+00
2.0000000e+01	2.5000000e+00
2.0000000e+01	2.5000000e+00
2.0000000e+01	2.5000000e+00
2.0000000e+01	2.5000000e+00
2.0000000e+01	2.5000000e+00
2.0000000e+01	2.5000000e+00
2.0000000e+01	2.5000000e+00
2.0000000e+01	2.5000000e+00
2.0000000e+01	2.5000000e+00
2.0000000e+01	3.0000000e+00
2.0000000e+01	3.0000000e+00
2.0000000e+01	3.0000000e+00
2.0000000e+01	3.5000000e+00
2.0000000e+01	3.5000000e+00
2.0000000e+01	3.5000000e+00
2.0000000e+01	3.5000000e+00
2.0000000e+01	4.0000000e+00
2.0000000e+01	4.0000000e+00
2.0000000e+01	4.0000000e+00
2.0000000e+01	4.0000000e+00
2.0000000e+01	4.0000000e+00
2.0000000e+01	3.5000000e+00
2.0000000e+01	3.5000000e+00
2.0000000e+01	3.5000000e+00
2.0000000e+01	3.5000000e+00
2.0000000e+01	3.0000000e+00
2.0000000e+01	3.0000000e+00
1.9500000e+01	3.0000000e+00
1.9500000e+01	2.5000000e+00
1.9500000e+01	2.5000000e+00
1.9500000e+01	2.5000000e+00
1.9500000e+01	2.5000000e+00
1.9500000e+01	2.5000000e+00
1.9500000e+01	2.5000000e+00
1.9500000e+01	2.5000000e+00
1.9500000e+01	2.5000000e+00
1.9500000e+01	2.5000000e+00
1.9500000e+01	2.5000000e+00
1.9500000e+01	2.5000000e+00
1.9500000e+01	2.5000000e+00
1.9500000e+01	2.5000000e+00
1.9500000e+01	3.0000000e+00
1.9500000e+01	3.0000000e+00
1.9500000e+01	3.0000000e+00
1.9500000e+01	3.0000000e+00
1.9500000e+01	3.0000000e+00
1.9500000e+01	3.0000000e+00
1.9500000e+01	3.5000000e+00
1.9500000e+01	3.5000000e+00
1.9500000e+01	3.5000000e+00
1.9500000e+01	3.5000000e+00
1.9500000e+01	3.5000000e+00
1.9500000e+01	3.5000000e+00
1.9500000e+01	3.5000000e+00
1.9500000e+01	3.5000000e+00
1.9500000e+01	3.5000000e+00
1.9500000e+01	3.5000000e+00
1.9500000e+01	3.5000000e+00
1.9500000e+01	3.5000000e+00
1.9500000e+01	3.5000000e+00
1.9000000e+01	3.5000000e+00
1.9000000e+01	3.5000000e+00
1.9000000e+01	3.5000000e+00
1.9000000e+01	3.5000000e+00
1.9000000e+01	3.5000000e+00
1.9000000e+01	3.5000000e+00
1.9000000e+01	3.5000000e+00
1.9000000e+01	3.5000000e+00
1.9000000e+01	3.5000000e+00
1.9000000e+01	3.5000000e+00
1.9000000e+01	3.5000000e+00
1.9000000e+01	3.5000000e+00
1.9000000e+01	3.5000000e+00
1.9000000e+01	3.5000000e+00
1.9000000e+01	3.5000000e+00
1.9000000e+01	3.5000000e+00
1.9000000e+01	3.5000000e+00
1.9000000e+01	3.5000000e+00
1.9000000e+01	3.5000000e+00
1.9000000e+01	3.5000000e+00
1.9000000e+01	3.5000000e+00
1.9000000e+01	3.5000000e+00
1.9000000e+01	3.5000000e+00
1.9000000e+01	3.5000000e+00
1.9000000e+01	4.0000000e+00
1.9000000e+01	4.0000000e+00
1.9000000e+01	4.0000000e+00
1.9000000e+01	4.0000000e+00
1.9000000e+01	4.0000000e+00
1.9000000e+01	4.0000000e+00
1.9000000e+01	4.0000000e+00
1.9000000e+01	4.0000000e+00
1.9000000e+01	4.0000000e+00
1.9000000e+01	4.0000000e+00
1.9000000e+01	4.0000000e+00
1.9000000e+01	4.0000000e+00
1.9000000e+01	4.0000000e+00
1.9000000e+01	4.0000000e+00
1.9000000e+01	4.0000000e+00
1.9000000e+01	4.0000000e+00
1.9000000e+01	4.0000000e+00
1.9000000e+01	4.0000000e+00
1.9000000e+01	4.0000000e+00
1.9000000e+01	4.0000000e+00
1.9000000e+01	4.0000000e+00
1.9000000e+01	4.0000000e+00
1.9000000e+01	4.0000000e+00
1.9000000e+01	4.0000000e+00
1.9000000e+01	4.0000000e+00
1.9000000e+01	4.0000000e+00
1.9000000e+01	4.0000000e+00
1.9000000e+01	4.0000000e+00
1.9000000e+01	4.0000000e+00
1.9000000e+01	4.0000000e+00
1.9000000e+01	4.0000000e+00
1.9000000e+01	4.0000000e+00
1.9000000e+01	4.0000000e+00
1.9000000e+01	4.0000000e+00
1.9000000e+01	4.0000000e+00
1.9000000e+01	4.0000000e+00
1.9000000e+01	4.0000000e+00
1.9000000e+01	4.0000000e+00
1.9000000e+01	4.0000000e+00
1.9000000e+01	4.0000000e+00
1.9000000e+01	4.0000000e+00
1.9000000e+01	4.0000000e+00
1.9000000e+01	4.0000000e+00
1.9000000e+01	4.0000000e+00
1.8500000e+01	4.0000000e+00
1.9000000e+01	4.0000000e+00
1.8500000e+01	4.5000000e+00
1.8500000e+01	4.5000000e+00
1.8500000e+01	5.0000000e+00
1.8500000e+01	5.5000000e+00
1.8500000e+01	6.5000000e+00
1.8500000e+01	7.0000000e+00
1.8500000e+01	9.0000000e+00
1.8500000e+01	1.0000000e+01
1.8500000e+01	9.0000000e+00
1.8500000e+01	8.0000000e+00
1.8500000e+01	8.0000000e+00
1.8500000e+01	7.5000000e+00
1.8500000e+01	7.0000000e+00
1.8500000e+01	7.0000000e+00
1.8500000e+01	8.5000000e+00
1.8500000e+01	8.0000000e+00
1.8500000e+01	8.0000000e+00
1.8500000e+01	8.5000000e+00
1.8500000e+01	1.0000000e+01
1.8500000e+01	1.0500000e+01
1.8500000e+01	1.1000000e+01
1.8500000e+01	1.1000000e+01
1.8500000e+01	1.0500000e+01
1.8500000e+01	1.0000000e+01
1.8500000e+01	1.0000000e+01
1.8500000e+01	1.0500000e+01
1.9000000e+01	1.0000000e+01
1.8500000e+01	9.5000000e+00
1.8500000e+01	9.5000000e+00
1.8500000e+01	9.5000000e+00
1.8500000e+01	9.5000000e+00
1.8500000e+01	9.5000000e+00
1.8500000e+01	9.0000000e+00
1.9000000e+01	9.0000000e+00
1.8500000e+01	9.0000000e+00
1.8500000e+01	1.1500000e+01
1.9000000e+01	1.3500000e+01
1.9000000e+01	1.2000000e+01
1.9000000e+01	1.2000000e+01
1.9000000e+01	1.4000000e+01
1.9000000e+01	1.5000000e+01
1.9000000e+01	1.4000000e+01
1.9000000e+01	1.5000000e+01
1.9000000e+01	2.0500000e+01
1.9000000e+01	2.4000000e+01
1.9000000e+01	2.3000000e+01
1.9000000e+01	2.3500000e+01
1.9000000e+01	1.8000000e+01
1.9000000e+01	1.5500000e+01
1.9000000e+01	1.4000000e+01
1.9000000e+01	1.4000000e+01
1.9000000e+01	1.6500000e+01
1.9000000e+01	1.5000000e+01
1.9000000e+01	1.4000000e+01
1.9000000e+01	1.3500000e+01
1.9000000e+01	1.3000000e+01
1.9000000e+01	1.4000000e+01
1.9000000e+01	1.4500000e+01
1.9000000e+01	1.4500000e+01
1.9000000e+01	1.4500000e+01
1.9000000e+01	1.4000000e+01
1.9000000e+01	1.4000000e+01
1.9000000e+01	1.3500000e+01
1.9000000e+01	1.3000000e+01
1.9000000e+01	1.3500000e+01
1.9000000e+01	1.4000000e+01
1.9000000e+01	1.3500000e+01
1.9000000e+01	1.3000000e+01
1.9000000e+01	1.3000000e+01
1.9000000e+01	1.3000000e+01
1.9000000e+01	1.3500000e+01
1.9000000e+01	1.3500000e+01
1.9000000e+01	1.3000000e+01
1.9000000e+01	1.3000000e+01
1.9000000e+01	1.3000000e+01
1.9000000e+01	1.2500000e+01
1.9000000e+01	1.2500000e+01
1.9000000e+01	1.2500000e+01
1.9000000e+01	1.3000000e+01
1.9000000e+01	1.3500000e+01
1.9000000e+01	1.3500000e+01
1.9000000e+01	1.3000000e+01
1.9000000e+01	1.2500000e+01
1.9000000e+01	1.2000000e+01
1.9000000e+01	1.2000000e+01
1.9000000e+01	1.2000000e+01
1.9000000e+01	1.2500000e+01
1.9000000e+01	1.2500000e+01
1.9000000e+01	1.2500000e+01
1.9000000e+01	1.2500000e+01
1.9000000e+01	1.2500000e+01
1.9000000e+01	1.2500000e+01
1.9000000e+01	1.2000000e+01
1.9500000e+01	1.1500000e+01
1.9500000e+01	1.1500000e+01
1.9000000e+01	1.1500000e+01
1.9500000e+01	1.1500000e+01
1.9500000e+01	1.1500000e+01
1.9500000e+01	1.1500000e+01
1.9500000e+01	1.1000000e+01
1.9500000e+01	1.1000000e+01
1.9500000e+01	1.1000000e+01
1.9500000e+01	1.1000000e+01
1.9500000e+01	1.1000000e+01
1.9500000e+01	1.0500000e+01
1.9500000e+01	1.0500000e+01
1.9500000e+01	1.0500000e+01
1.9000000e+01	1.0500000e+01
1.9000000e+01	1.0500000e+01
1.9000000e+01	1.0500000e+01
1.9000000e+01	1.0500000e+01
1.9000000e+01	1.0500000e+01
1.9000000e+01	1.0500000e+01
1.9000000e+01	1.0500000e+01
1.9000000e+01	1.0500000e+01
1.9000000e+01	1.0500000e+01
1.9000000e+01	1.0000000e+01
1.9000000e+01	1.0000000e+01
1.9000000e+01	1.0000000e+01
1.9000000e+01	1.0000000e+01
1.9000000e+01	1.0000000e+01
1.9000000e+01	9.5000000e+00
1.9000000e+01	9.5000000e+00
1.9000000e+01	9.5000000e+00
1.9000000e+01	9.0000000e+00
1.9000000e+01	9.0000000e+00
1.9000000e+01	9.0000000e+00
1.9000000e+01	8.5000000e+00
1.9000000e+01	8.5000000e+00
1.9000000e+01	8.0000000e+00
1.9000000e+01	8.0000000e+00
1.9000000e+01	7.5000000e+00
1.9000000e+01	7.5000000e+00
1.9000000e+01	7.0000000e+00
1.9000000e+01	7.0000000e+00
1.9000000e+01	7.0000000e+00
1.9000000e+01	6.5000000e+00
1.9000000e+01	6.0000000e+00
1.9000000e+01	6.0000000e+00
1.9000000e+01	5.5000000e+00
1.9000000e+01	5.0000000e+00
1.9000000e+01	5.0000000e+00
1.9000000e+01	5.0000000e+00
1.9000000e+01	4.5000000e+00
1.9500000e+01	4.5000000e+00
1.9500000e+01	4.5000000e+00
1.9500000e+01	4.5000000e+00
1.9500000e+01	4.5000000e+00
1.9500000e+01	4.5000000e+00
1.9500000e+01	4.5000000e+00
1.9500000e+01	4.5000000e+00
1.9500000e+01	4.0000000e+00
1.9500000e+01	4.0000000e+00
1.9500000e+01	4.0000000e+00
1.9500000e+01	4.0000000e+00
1.9500000e+01	3.5000000e+00
1.9500000e+01	3.5000000e+00
1.9500000e+01	3.0000000e+00
1.9500000e+01	3.0000000e+00
1.9500000e+01	3.0000000e+00
1.9500000e+01	3.0000000e+00
1.9500000e+01	2.5000000e+00
1.9500000e+01	2.5000000e+00
1.9500000e+01	2.5000000e+00
1.9500000e+01	2.5000000e+00
2.0000000e+01	2.5000000e+00
2.0000000e+01	2.5000000e+00
2.0000000e+01	2.5000000e+00
2.0000000e+01	2.5000000e+00
2.0000000e+01	2.5000000e+00
2.0000000e+01	2.0000000e+00
2.0000000e+01	2.0000000e+00
2.0000000e+01	2.0000000e+00
2.0000000e+01	2.0000000e+00
2.0000000e+01	2.0000000e+00
2.0000000e+01	2.0000000e+00
2.0000000e+01	2.0000000e+00
2.0000000e+01	2.0000000e+00
2.0000000e+01	1.5000000e+00
2.0000000e+01	1.5000000e+00
2.0000000e+01	1.5000000e+00
2.0000000e+01	1.5000000e+00
2.0000000e+01	1.5000000e+00
2.0000000e+01	1.5000000e+00
2.0000000e+01	1.5000000e+00
2.0000000e+01	1.5000000e+00
2.0000000e+01	1.5000000e+00
2.0000000e+01	1.5000000e+00
2.0000000e+01	1.5000000e+00
1.9500000e+01	1.0000000e+00
1.9500000e+01	1.0000000e+00
1.9500000e+01	1.0000000e+00
1.9500000e+01	1.0000000e+00
1.9500000e+01	1.0000000e+00
1.9500000e+01	1.0000000e+00
1.9500000e+01	1.0000000e+00
1.9500000e+01	5.0000000e-01
1.9500000e+01	5.0000000e-01
1.9500000e+01	5.0000000e-01
1.9500000e+01	5.0000000e-01
1.9500000e+01	5.0000000e-01
1.9500000e+01	5.0000000e-01
1.9500000e+01	5.0000000e-01
1.9500000e+01	5.0000000e-01
1.9500000e+01	0.0000000e+00
1.9500000e+01	0.0000000e+00
1.9500000e+01	-5.0000000e-01
1.9500000e+01	-5.0000000e-01
1.9000000e+01	0.0000000e+00
1.9000000e+01	-5.0000000e-01
1.9000000e+01	-5.0000000e-01
1.9000000e+01	-5.0000000e-01
1.9000000e+01	-5.0000000e-01
1.9000000e+01	-1.0000000e+00
1.9000000e+01	-1.0000000e+00
1.9000000e+01	-1.0000000e+00
1.9000000e+01	-1.0000000e+00
1.9000000e+01	-1.0000000e+00
1.9000000e+01	-1.0000000e+00
1.9000000e+01	-1.0000000e+00
1.9000000e+01	-1.0000000e+00
1.9000000e+01	-1.0000000e+00
1.9000000e+01	-1.5000000e+00
1.9000000e+01	-1.5000000e+00
1.9000000e+01	-1.5000000e+00
1.9000000e+01	-1.5000000e+00
1.9000000e+01	-1.5000000e+00
1.8500000e+01	-1.5000000e+00
1.8500000e+01	-1.5000000e+00
1.8500000e+01	-2.0000000e+00
1.8500000e+01	-2.0000000e+00
1.8500000e+01	-2.0000000e+00
1.8500000e+01	-2.0000000e+00
1.8500000e+01	-2.0000000e+00
1.8500000e+01	-2.0000000e+00
1.8500000e+01	-2.0000000e+00
1.8500000e+01	-2.0000000e+00
1.8500000e+01	-2.0000000e+00
1.8500000e+01	-2.0000000e+00
1.8500000e+01	-2.0000000e+00
1.8500000e+01	-2.0000000e+00
1.8500000e+01	-2.5000000e+00
1.8500000e+01	-2.5000000e+00
1.8500000e+01	-2.5000000e+00
1.8500000e+01	-2.5000000e+00
1.8500000e+01	-2.5000000e+00
1.8500000e+01	-3.0000000e+00
1.8000000e+01	-3.0000000e+00
1.8000000e+01	-3.0000000e+00
1.8000000e+01	-3.0000000e+00
1.8000000e+01	-3.0000000e+00
1.8000000e+01	-3.0000000e+00
1.8000000e+01	-3.0000000e+00
1.8000000e+01	-3.0000000e+00
1.8000000e+01	-3.0000000e+00
1.8000000e+01	-3.0000000e+00
1.8000000e+01	-3.0000000e+00
1.8000000e+01	-3.0000000e+00
1.8000000e+01	-3.0000000e+00
1.8000000e+01	-3.0000000e+00
1.8000000e+01	-3.0000000e+00
1.8000000e+01	-3.0000000e+00
1.8000000e+01	-3.0000000e+00
1.8000000e+01	-3.0000000e+00
1.8000000e+01	-3.0000000e+00
1.8000000e+01	-3.0000000e+00
1.8000000e+01	-3.0000000e+00
1.8000000e+01	-3.0000000e+00
1.8000000e+01	-3.0000000e+00
1.8000000e+01	-3.0000000e+00
1.8000000e+01	-3.0000000e+00
1.8000000e+01	-3.0000000e+00
1.7500000e+01	-3.0000000e+00
1.7500000e+01	-3.0000000e+00
1.7500000e+01	-3.0000000e+00
1.7500000e+01	-3.0000000e+00
1.7500000e+01	-2.5000000e+00
1.7500000e+01	-2.5000000e+00
1.7500000e+01	-2.0000000e+00
1.7500000e+01	-1.5000000e+00
1.7500000e+01	-5.0000000e-01
1.7500000e+01	0.0000000e+00
1.8000000e+01	1.0000000e+00
1.8000000e+01	3.0000000e+00
1.8000000e+01	5.0000000e+00
1.8000000e+01	6.5000000e+00
1.8000000e+01	8.0000000e+00
1.8000000e+01	1.0000000e+01
1.8000000e+01	1.0500000e+01
1.8000000e+01	1.0000000e+01
1.8000000e+01	9.5000000e+00
1.8000000e+01	1.1500000e+01
1.8500000e+01	1.3000000e+01
1.8500000e+01	1.4500000e+01
1.8500000e+01	1.5500000e+01
1.8500000e+01	1.6000000e+01
1.8500000e+01	1.6500000e+01
1.8500000e+01	1.7500000e+01
1.8500000e+01	1.8000000e+01
1.8500000e+01	1.8500000e+01
1.8500000e+01	1.9000000e+01
1.8500000e+01	1.9500000e+01
1.9000000e+01	2.0000000e+01
1.9000000e+01	2.0500000e+01
1.9000000e+01	2.1500000e+01
1.9000000e+01	2.2000000e+01
1.9500000e+01	2.2500000e+01
1.9500000e+01	2.3000000e+01
1.9500000e+01	2.3500000e+01
1.9500000e+01	2.4000000e+01
2.0000000e+01	2.4500000e+01
2.0000000e+01	2.4500000e+01
2.0000000e+01	2.5000000e+01
2.0000000e+01	2.5000000e+01
2.0000000e+01	2.5500000e+01
2.0000000e+01	2.5500000e+01
2.0000000e+01	2.6000000e+01
2.0000000e+01	2.6500000e+01
2.0000000e+01	2.6500000e+01
2.0000000e+01	2.5500000e+01
2.0500000e+01	2.5500000e+01
2.0500000e+01	2.6000000e+01
2.0500000e+01	2.6000000e+01
2.0500000e+01	2.6000000e+01
2.0500000e+01	2.6000000e+01
2.1000000e+01	2.6000000e+01
2.1000000e+01	2.6000000e+01
2.1000000e+01	2.7000000e+01
2.1000000e+01	2.7000000e+01
2.1000000e+01	2.6000000e+01
2.1000000e+01	2.6000000e+01
2.1000000e+01	2.6000000e+01
2.1000000e+01	2.5500000e+01
2.1500000e+01	2.6000000e+01
2.1500000e+01	2.6000000e+01
2.1500000e+01	2.6500000e+01
2.1500000e+01	2.7000000e+01
2.1500000e+01	2.6000000e+01
2.1500000e+01	2.7000000e+01
2.1500000e+01	2.6500000e+01
2.1000000e+01	2.6000000e+01
2.1500000e+01	2.6500000e+01
2.1500000e+01	2.2500000e+01
2.1500000e+01	1.8500000e+01
2.1500000e+01	1.6500000e+01
2.1500000e+01	1.5000000e+01
2.1500000e+01	1.4500000e+01
2.1500000e+01	1.4500000e+01
2.1500000e+01	1.4000000e+01
2.1500000e+01	1.4000000e+01
2.1500000e+01	1.4000000e+01
2.1500000e+01	1.4000000e+01
2.1500000e+01	1.4000000e+01
2.1500000e+01	1.4000000e+01
2.1500000e+01	1.4000000e+01
2.1500000e+01	1.4000000e+01
2.1500000e+01	1.4000000e+01
2.1500000e+01	1.4000000e+01
2.1500000e+01	1.3500000e+01
2.1500000e+01	1.4000000e+01
2.1500000e+01	1.4000000e+01
2.1500000e+01	1.4000000e+01
2.1500000e+01	1.4000000e+01
2.1500000e+01	1.4500000e+01
2.1500000e+01	1.4500000e+01
2.1500000e+01	1.4500000e+01
2.2000000e+01	1.4000000e+01
2.2000000e+01	1.4500000e+01
2.2000000e+01	1.4500000e+01
2.2000000e+01	1.4500000e+01
2.2000000e+01	1.4500000e+01
2.2000000e+01	1.4500000e+01
2.2000000e+01	1.4500000e+01
2.2000000e+01	1.4500000e+01
2.2000000e+01	1.4500000e+01
2.2000000e+01	1.5000000e+01
2.2000000e+01	1.4500000e+01
2.2000000e+01	1.4500000e+01
2.2000000e+01	1.5000000e+01
2.2000000e+01	1.5000000e+01
2.2000000e+01	1.5000000e+01
2.2000000e+01	1.5000000e+01
2.2000000e+01	1.5000000e+01
2.2000000e+01	1.5000000e+01
2.2000000e+01	1.5000000e+01
2.2000000e+01	1.5000000e+01
2.2000000e+01	1.5000000e+01
2.2000000e+01	1.5000000e+01
2.2000000e+01	1.5000000e+01
2.2000000e+01	1.5000000e+01
2.2000000e+01	1.5000000e+01
2.2000000e+01	1.5000000e+01
2.2000000e+01	1.5000000e+01
2.2000000e+01	1.5000000e+01
2.2000000e+01	1.5000000e+01
2.2000000e+01	1.5000000e+01
2.2000000e+01	1.5000000e+01
2.2000000e+01	1.5000000e+01
2.2000000e+01	1.4500000e+01
2.2000000e+01	1.4500000e+01
2.2000000e+01	1.4500000e+01
2.2000000e+01	1.4500000e+01
2.1500000e+01	1.4500000e+01
2.1500000e+01	1.4500000e+01
2.1500000e+01	1.4500000e+01
2.1500000e+01	1.4500000e+01
2.1500000e+01	1.4000000e+01
2.1000000e+01	1.4000000e+01
2.1000000e+01	1.4000000e+01
2.1000000e+01	1.4000000e+01
2.1000000e+01	1.4000000e+01
2.1000000e+01	1.3500000e+01
2.1000000e+01	1.3500000e+01
2.1000000e+01	1.3500000e+01
2.1000000e+01	1.3500000e+01
2.1000000e+01	1.3000000e+01
2.1000000e+01	1.3000000e+01
2.1000000e+01	1.3000000e+01
2.1000000e+01	1.2500000e+01
2.1000000e+01	1.2500000e+01
2.1000000e+01	1.2500000e+01
2.0500000e+01	1.2000000e+01
2.0500000e+01	1.2000000e+01
2.0500000e+01	1.1500000e+01
2.0500000e+01	1.1500000e+01
2.0500000e+01	1.1000000e+01
2.0500000e+01	1.1000000e+01
2.0500000e+01	1.1000000e+01
2.0500000e+01	1.1000000e+01
2.0500000e+01	1.0500000e+01
2.0500000e+01	1.0000000e+01
2.0500000e+01	1.0000000e+01
2.0500000e+01	9.5000000e+00
2.0500000e+01	9.5000000e+00
2.0500000e+01	9.5000000e+00
2.0500000e+01	9.5000000e+00
2.0500000e+01	9.0000000e+00
2.0500000e+01	9.0000000e+00
2.0500000e+01	9.0000000e+00
2.0500000e+01	9.0000000e+00
2.0500000e+01	9.0000000e+00
2.0500000e+01	9.0000000e+00
2.0500000e+01	9.0000000e+00
2.0500000e+01	9.0000000e+00
2.0500000e+01	8.5000000e+00
2.0500000e+01	8.5000000e+00
2.0500000e+01	8.5000000e+00
2.0500000e+01	8.5000000e+00
2.0500000e+01	8.5000000e+00
2.0500000e+01	8.0000000e+00
2.0500000e+01	8.0000000e+00
2.0500000e+01	8.0000000e+00
2.0500000e+01	8.0000000e+00
2.0500000e+01	8.0000000e+00
2.0000000e+01	7.5000000e+00
2.0000000e+01	7.5000000e+00
2.0000000e+01	7.5000000e+00
2.0000000e+01	7.5000000e+00
2.0000000e+01	7.0000000e+00
2.0000000e+01	7.0000000e+00
2.0000000e+01	7.0000000e+00
2.0000000e+01	7.0000000e+00
2.0000000e+01	7.0000000e+00
2.0000000e+01	7.0000000e+00
2.0000000e+01	7.0000000e+00
2.0000000e+01	7.0000000e+00
2.0000000e+01	7.0000000e+00
2.0000000e+01	7.0000000e+00
2.0000000e+01	6.5000000e+00
2.0000000e+01	6.5000000e+00
2.0000000e+01	6.5000000e+00
2.0000000e+01	6.5000000e+00
2.0000000e+01	6.5000000e+00
2.0000000e+01	6.5000000e+00
2.0000000e+01	6.0000000e+00
2.0000000e+01	6.0000000e+00
1.9500000e+01	6.0000000e+00
1.9500000e+01	6.0000000e+00
1.9500000e+01	6.0000000e+00
1.9500000e+01	6.0000000e+00
1.9500000e+01	5.5000000e+00
1.9500000e+01	5.5000000e+00
1.9500000e+01	6.0000000e+00
1.9500000e+01	6.0000000e+00
1.9500000e+01	5.5000000e+00
1.9500000e+01	6.0000000e+00
1.9500000e+01	6.0000000e+00
1.9500000e+01	5.5000000e+00
1.9500000e+01	6.0000000e+00
1.9500000e+01	5.5000000e+00
1.9500000e+01	5.5000000e+00
1.9500000e+01	5.5000000e+00
1.9500000e+01	5.5000000e+00
1.9500000e+01	5.5000000e+00
1.9500000e+01	5.5000000e+00
1.9500000e+01	5.5000000e+00
1.9500000e+01	5.5000000e+00
1.9500000e+01	5.5000000e+00
1.9500000e+01	5.5000000e+00
1.9500000e+01	5.5000000e+00
1.9500000e+01	5.5000000e+00
1.9500000e+01	5.5000000e+00
1.9500000e+01	5.0000000e+00
1.9500000e+01	5.0000000e+00
1.9000000e+01	5.0000000e+00
1.9000000e+01	5.0000000e+00
1.9000000e+01	5.0000000e+00
1.9000000e+01	4.5000000e+00
1.9000000e+01	4.5000000e+00
1.9000000e+01	4.5000000e+00
1.9000000e+01	4.5000000e+00
1.9000000e+01	4.5000000e+00
1.9000000e+01	4.5000000e+00
1.9000000e+01	4.5000000e+00
1.9000000e+01	4.5000000e+00
1.9000000e+01	4.5000000e+00
1.9000000e+01	4.0000000e+00
1.9000000e+01	4.0000000e+00
1.9000000e+01	4.0000000e+00
1.9000000e+01	4.0000000e+00
1.9000000e+01	4.0000000e+00
1.9000000e+01	3.5000000e+00
1.9000000e+01	3.5000000e+00
1.9000000e+01	3.5000000e+00
1.9000000e+01	3.5000000e+00
1.9000000e+01	3.0000000e+00
1.9000000e+01	3.0000000e+00
1.9000000e+01	2.5000000e+00
1.9000000e+01	2.5000000e+00
1.9000000e+01	2.5000000e+00
1.9000000e+01	2.0000000e+00
1.9000000e+01	2.0000000e+00
1.9000000e+01	2.0000000e+00
1.9000000e+01	2.5000000e+00
1.9000000e+01	2.5000000e+00
1.9000000e+01	2.5000000e+00
1.9000000e+01	2.5000000e+00
1.9000000e+01	2.0000000e+00
1.9000000e+01	2.0000000e+00
1.9000000e+01	2.0000000e+00
1.9000000e+01	2.0000000e+00
1.8500000e+01	2.0000000e+00
1.8500000e+01	2.0000000e+00
1.8500000e+01	1.5000000e+00
1.8500000e+01	1.5000000e+00
1.8500000e+01	1.5000000e+00
1.8500000e+01	1.0000000e+00
1.8500000e+01	1.0000000e+00
1.8500000e+01	1.0000000e+00
1.8500000e+01	1.0000000e+00
1.8500000e+01	1.0000000e+00
1.8500000e+01	1.0000000e+00
1.8500000e+01	1.0000000e+00
1.8500000e+01	5.0000000e-01
1.8500000e+01	5.0000000e-01
1.8500000e+01	0.0000000e+00
1.8500000e+01	0.0000000e+00
1.8500000e+01	0.0000000e+00
1.8500000e+01	0.0000000e+00
1.8500000e+01	0.0000000e+00
1.8500000e+01	0.0000000e+00
1.8500000e+01	0.0000000e+00
1.8500000e+01	0.0000000e+00
1.8500000e+01	0.0000000e+00
1.8500000e+01	0.0000000e+00
1.8500000e+01	5.0000000e-01
1.8500000e+01	1.0000000e+00
1.8500000e+01	1.5000000e+00
1.8500000e+01	2.5000000e+00
1.8500000e+01	3.5000000e+00
1.8500000e+01	5.0000000e+00
1.8500000e+01	7.5000000e+00
1.8500000e+01	9.0000000e+00
1.8500000e+01	1.1000000e+01
1.8500000e+01	1.2500000e+01
1.8500000e+01	1.4000000e+01
1.8500000e+01	1.5500000e+01
1.8500000e+01	1.6500000e+01
1.8500000e+01	1.8000000e+01
1.8500000e+01	1.9000000e+01
1.8500000e+01	2.0000000e+01
1.8500000e+01	2.1000000e+01
1.8500000e+01	2.1000000e+01
1.8500000e+01	2.1000000e+01
1.8500000e+01	2.1500000e+01
1.8500000e+01	2.2000000e+01
1.9000000e+01	2.2500000e+01
1.9000000e+01	2.3000000e+01
1.9000000e+01	2.3500000e+01
1.9000000e+01	2.3500000e+01
1.9000000e+01	2.4500000e+01
1.9000000e+01	2.5000000e+01
1.9000000e+01	2.5000000e+01
1.9000000e+01	2.5000000e+01
1.9000000e+01	2.6000000e+01
1.9000000e+01	2.6000000e+01
1.9000000e+01	2.6500000e+01
1.9000000e+01	2.7000000e+01
1.9000000e+01	2.7500000e+01
1.9000000e+01	2.8000000e+01
1.9000000e+01	2.8500000e+01
1.9000000e+01	2.9000000e+01
1.9000000e+01	2.9500000e+01
1.9000000e+01	2.9500000e+01
1.9000000e+01	3.0000000e+01
1.9000000e+01	3.0000000e+01
1.9000000e+01	3.0500000e+01
1.9500000e+01	3.0500000e+01
1.9500000e+01	3.1000000e+01
2.0000000e+01	3.1000000e+01
2.0000000e+01	3.0500000e+01
2.0500000e+01	3.0500000e+01
2.0500000e+01	3.0500000e+01
2.0500000e+01	3.1000000e+01
2.0500000e+01	3.1000000e+01
2.0500000e+01	3.1000000e+01
2.0500000e+01	3.1000000e+01
2.0500000e+01	3.1000000e+01
2.0500000e+01	3.1500000e+01
2.1000000e+01	3.1500000e+01
2.1000000e+01	3.1500000e+01
2.1000000e+01	3.2500000e+01
2.1000000e+01	3.3000000e+01
2.1000000e+01	3.2500000e+01
2.1000000e+01	3.2000000e+01
2.1000000e+01	3.2500000e+01
2.1000000e+01	3.3000000e+01
2.1000000e+01	3.3000000e+01
2.1000000e+01	3.3000000e+01
2.1000000e+01	3.3000000e+01
2.0500000e+01	2.9000000e+01
2.0500000e+01	2.4000000e+01
2.0500000e+01	2.1500000e+01
2.0500000e+01	2.0500000e+01
2.0500000e+01	1.9500000e+01
2.0500000e+01	1.9000000e+01
2.0500000e+01	1.9000000e+01
2.0500000e+01	1.8500000e+01
2.0500000e+01	1.8500000e+01
2.0000000e+01	1.8500000e+01
2.0000000e+01	1.8500000e+01
2.0000000e+01	1.8500000e+01
2.0000000e+01	1.8500000e+01
2.0000000e+01	1.9000000e+01
2.0000000e+01	1.9000000e+01
2.0000000e+01	1.9000000e+01
2.0000000e+01	1.9000000e+01
2.0000000e+01	1.9000000e+01
2.0000000e+01	1.9000000e+01
2.0000000e+01	1.9000000e+01
2.0000000e+01	1.9500000e+01
2.0000000e+01	1.9000000e+01
2.0000000e+01	1.9000000e+01
2.0000000e+01	1.9000000e+01
2.0000000e+01	1.9000000e+01
2.0000000e+01	1.9500000e+01
2.0000000e+01	1.9500000e+01
2.0000000e+01	1.9500000e+01
2.0000000e+01	1.9500000e+01
1.9500000e+01	1.9500000e+01
1.9500000e+01	1.9500000e+01
1.9500000e+01	2.0000000e+01
1.9500000e+01	2.0000000e+01
2.0000000e+01	2.0000000e+01
1.9500000e+01	2.0000000e+01
2.0000000e+01	2.0000000e+01
1.9500000e+01	2.0000000e+01
1.9500000e+01	2.0000000e+01
1.9500000e+01	2.0000000e+01
1.9500000e+01	2.0000000e+01
1.9500000e+01	2.0000000e+01
1.9500000e+01	2.0000000e+01
2.0000000e+01	2.0000000e+01
1.9500000e+01	2.0000000e+01
2.0000000e+01	2.0000000e+01
2.0000000e+01	2.0000000e+01
2.0000000e+01	1.9500000e+01
2.0000000e+01	2.0000000e+01
2.0000000e+01	1.9500000e+01
2.0000000e+01	2.0000000e+01
2.0000000e+01	2.0000000e+01
2.0000000e+01	2.0000000e+01
2.0000000e+01	1.9500000e+01
2.0000000e+01	1.9500000e+01
2.0000000e+01	1.9500000e+01
2.0000000e+01	1.9500000e+01
2.0000000e+01	1.9500000e+01
2.0000000e+01	1.9500000e+01
2.0000000e+01	1.9500000e+01
2.0000000e+01	1.9500000e+01
2.0000000e+01	1.9500000e+01
2.0000000e+01	1.9000000e+01
2.0000000e+01	1.9000000e+01
2.0000000e+01	1.9000000e+01
2.0000000e+01	1.8500000e+01
2.0000000e+01	1.8500000e+01
2.0000000e+01	1.8500000e+01
2.0000000e+01	1.8500000e+01
2.0000000e+01	1.8500000e+01
2.0000000e+01	1.8000000e+01
2.0000000e+01	1.8000000e+01
2.0000000e+01	1.8000000e+01
2.0000000e+01	1.8000000e+01
2.0000000e+01	1.8000000e+01
2.0000000e+01	1.7500000e+01
2.0000000e+01	1.7500000e+01
2.0000000e+01	1.7500000e+01
2.0000000e+01	1.7500000e+01
2.0000000e+01	1.7000000e+01
2.0000000e+01	1.7000000e+01
2.0000000e+01	1.6500000e+01
2.0000000e+01	1.6000000e+01
2.0000000e+01	1.5500000e+01
2.0000000e+01	1.5500000e+01
2.0000000e+01	1.5000000e+01
2.0000000e+01	1.5000000e+01
2.0000000e+01	1.5000000e+01
2.0000000e+01	1.4500000e+01
2.0000000e+01	1.4500000e+01
2.0000000e+01	1.4000000e+01
2.0000000e+01	1.4000000e+01
2.0000000e+01	1.4000000e+01
2.0500000e+01	1.3500000e+01
2.0500000e+01	1.3500000e+01
2.1000000e+01	1.3500000e+01
2.1000000e+01	1.3000000e+01
2.1500000e+01	1.3000000e+01
2.1500000e+01	1.3000000e+01
2.2000000e+01	1.3000000e+01
2.2000000e+01	1.3000000e+01
2.2000000e+01	1.3000000e+01
2.2000000e+01	1.3000000e+01
2.2000000e+01	1.2500000e+01
2.2000000e+01	1.2500000e+01
2.2000000e+01	1.2500000e+01
2.2000000e+01	1.2000000e+01
2.2000000e+01	1.2000000e+01
2.2500000e+01	1.2000000e+01
2.2500000e+01	1.2000000e+01
2.2500000e+01	1.1500000e+01
2.2500000e+01	1.1500000e+01
2.2500000e+01	1.1500000e+01
2.2500000e+01	1.1500000e+01
2.2000000e+01	1.1000000e+01
2.2000000e+01	1.1000000e+01
2.2000000e+01	1.1000000e+01
2.2000000e+01	1.1000000e+01
2.1500000e+01	1.1000000e+01
2.1500000e+01	1.1000000e+01
2.1500000e+01	1.1000000e+01
2.1500000e+01	1.1000000e+01
2.1000000e+01	1.1000000e+01
2.1000000e+01	1.1000000e+01
2.1000000e+01	1.0500000e+01
2.1000000e+01	1.0500000e+01
2.1000000e+01	1.0500000e+01
2.1000000e+01	1.0500000e+01
2.1000000e+01	1.0000000e+01
2.0500000e+01	1.0000000e+01
2.0500000e+01	1.0000000e+01
2.0500000e+01	1.0000000e+01
2.0500000e+01	1.0000000e+01
2.0500000e+01	1.0000000e+01
2.0500000e+01	1.0000000e+01
2.0500000e+01	1.0000000e+01
2.0500000e+01	1.0000000e+01
2.0500000e+01	9.5000000e+00
2.0500000e+01	9.5000000e+00
2.0500000e+01	9.5000000e+00
2.0000000e+01	9.5000000e+00
2.0000000e+01	9.5000000e+00
2.0000000e+01	9.5000000e+00
2.0000000e+01	9.0000000e+00
2.0000000e+01	9.0000000e+00
2.0000000e+01	9.0000000e+00
2.0000000e+01	9.0000000e+00
2.0000000e+01	9.0000000e+00
2.0000000e+01	8.5000000e+00
2.0000000e+01	8.5000000e+00
2.0000000e+01	8.5000000e+00
2.0000000e+01	8.5000000e+00
2.0000000e+01	8.5000000e+00
2.0000000e+01	8.5000000e+00
2.0000000e+01	8.0000000e+00
2.0000000e+01	8.0000000e+00
2.0000000e+01	8.0000000e+00
2.0000000e+01	8.0000000e+00
2.0000000e+01	8.5000000e+00
2.0000000e+01	8.0000000e+00
2.0000000e+01	8.0000000e+00
2.0000000e+01	8.0000000e+00
2.0000000e+01	8.0000000e+00
2.0000000e+01	8.0000000e+00
1.9500000e+01	8.0000000e+00
1.9500000e+01	8.0000000e+00
1.9500000e+01	8.0000000e+00
1.9500000e+01	7.5000000e+00
1.9500000e+01	7.5000000e+00
1.9500000e+01	7.0000000e+00
1.9500000e+01	7.0000000e+00
1.9500000e+01	7.0000000e+00
1.9500000e+01	6.5000000e+00
1.9500000e+01	6.5000000e+00
1.9500000e+01	6.5000000e+00
1.9500000e+01	6.5000000e+00
1.9500000e+01	6.5000000e+00
1.9500000e+01	6.0000000e+00
1.9500000e+01	6.0000000e+00
1.9500000e+01	6.0000000e+00
1.9500000e+01	6.0000000e+00
1.9500000e+01	6.0000000e+00
1.9500000e+01	6.0000000e+00
1.9500000e+01	6.0000000e+00
1.9500000e+01	6.0000000e+00
1.9500000e+01	5.5000000e+00
1.9500000e+01	5.5000000e+00
1.9500000e+01	5.5000000e+00
1.9500000e+01	5.5000000e+00
1.9500000e+01	5.5000000e+00
1.9500000e+01	5.5000000e+00
1.9500000e+01	5.5000000e+00
1.9500000e+01	5.5000000e+00
1.9500000e+01	5.5000000e+00
1.9500000e+01	5.5000000e+00
1.9500000e+01	5.5000000e+00
1.9500000e+01	5.5000000e+00
1.9500000e+01	6.0000000e+00
1.9500000e+01	6.0000000e+00
1.9500000e+01	6.0000000e+00
1.9500000e+01	6.0000000e+00
1.9500000e+01	6.0000000e+00
1.9500000e+01	6.0000000e+00
1.9500000e+01	6.0000000e+00
1.9500000e+01	6.0000000e+00
1.9500000e+01	6.0000000e+00
1.9000000e+01	6.0000000e+00
1.9500000e+01	6.0000000e+00
1.9000000e+01	6.0000000e+00
1.9000000e+01	6.0000000e+00
1.9000000e+01	5.5000000e+00
1.9000000e+01	5.5000000e+00
1.9000000e+01	5.5000000e+00
1.9000000e+01	5.5000000e+00
1.9000000e+01	5.5000000e+00
1.9000000e+01	5.5000000e+00
1.9000000e+01	5.5000000e+00
1.9000000e+01	5.5000000e+00
1.9000000e+01	5.5000000e+00
1.9000000e+01	5.5000000e+00
1.9000000e+01	5.5000000e+00
1.9000000e+01	6.0000000e+00
1.9000000e+01	6.0000000e+00
1.9000000e+01	6.5000000e+00
1.9000000e+01	6.5000000e+00
1.9000000e+01	7.0000000e+00
1.9000000e+01	7.5000000e+00
1.9000000e+01	8.0000000e+00
1.9000000e+01	8.0000000e+00
1.9000000e+01	8.5000000e+00
1.9000000e+01	9.0000000e+00
1.9000000e+01	9.0000000e+00
1.9000000e+01	9.5000000e+00
1.9000000e+01	1.0000000e+01
1.9000000e+01	1.0500000e+01
1.9000000e+01	1.0500000e+01
1.9500000e+01	1.1000000e+01
1.9500000e+01	1.2000000e+01
2.0000000e+01	1.3000000e+01
2.0000000e+01	1.4000000e+01
2.0000000e+01	1.4500000e+01
2.0500000e+01	1.5000000e+01
2.0500000e+01	1.5000000e+01
2.0500000e+01	1.5500000e+01
2.0500000e+01	1.6000000e+01
2.1000000e+01	1.6500000e+01
2.1000000e+01	1.6500000e+01
2.1000000e+01	1.6500000e+01
2.1000000e+01	1.6500000e+01
2.1000000e+01	1.6500000e+01
2.1000000e+01	1.6500000e+01
2.1500000e+01	1.6500000e+01
2.1500000e+01	1.6500000e+01
2.1500000e+01	1.6500000e+01
2.1500000e+01	1.7000000e+01
2.1500000e+01	1.7000000e+01
2.1500000e+01	1.7000000e+01
2.1500000e+01	1.7500000e+01
2.1500000e+01	1.7500000e+01
2.1500000e+01	1.7500000e+01
2.1500000e+01	1.8000000e+01
2.1500000e+01	1.8000000e+01
2.1500000e+01	1.8500000e+01
2.1500000e+01	1.9000000e+01
2.1500000e+01	2.0000000e+01
2.1500000e+01	2.1500000e+01
2.1500000e+01	2.3500000e+01
2.1500000e+01	2.5500000e+01
2.2000000e+01	2.7000000e+01
2.2000000e+01	2.6000000e+01
2.2000000e+01	2.7500000e+01
2.2000000e+01	2.9500000e+01
2.2000000e+01	2.8500000e+01
2.2000000e+01	2.4000000e+01
2.2000000e+01	2.2500000e+01
2.2000000e+01	2.2000000e+01
2.2000000e+01	2.1500000e+01
2.2000000e+01	2.1000000e+01
2.2000000e+01	1.9500000e+01
2.2000000e+01	1.9000000e+01
2.2000000e+01	1.9000000e+01
2.2000000e+01	1.9500000e+01
2.2000000e+01	1.9500000e+01
2.2000000e+01	1.9500000e+01
2.2000000e+01	2.0000000e+01
2.2000000e+01	1.9500000e+01
2.2000000e+01	2.0000000e+01
2.2000000e+01	2.0500000e+01
2.2000000e+01	2.0000000e+01
2.2000000e+01	2.0000000e+01
2.2000000e+01	1.9500000e+01
2.2000000e+01	1.9500000e+01
2.2000000e+01	2.0000000e+01
2.1500000e+01	2.0000000e+01
2.1500000e+01	2.0000000e+01
2.1500000e+01	2.0000000e+01
2.1500000e+01	2.0000000e+01
2.1500000e+01	1.9500000e+01
2.1500000e+01	1.9500000e+01
2.1000000e+01	1.9000000e+01
2.1000000e+01	1.8500000e+01
2.1000000e+01	1.9000000e+01
2.1000000e+01	1.9000000e+01
2.1000000e+01	1.8500000e+01
2.1000000e+01	1.8500000e+01
2.1000000e+01	1.8500000e+01
2.1000000e+01	1.9000000e+01
2.1000000e+01	1.8500000e+01
2.1000000e+01	1.8500000e+01
2.1000000e+01	1.8500000e+01
2.0500000e+01	1.8500000e+01
2.0500000e+01	1.8500000e+01
2.0500000e+01	1.8000000e+01
2.0500000e+01	1.8000000e+01
2.0500000e+01	1.7500000e+01
2.0500000e+01	1.7500000e+01
2.0500000e+01	1.7500000e+01
2.0500000e+01	1.7000000e+01
2.0500000e+01	1.6500000e+01
2.0500000e+01	1.6500000e+01
2.0500000e+01	1.6500000e+01
2.0500000e+01	1.6500000e+01
2.0500000e+01	1.6500000e+01
2.0500000e+01	1.6500000e+01
2.0500000e+01	1.6500000e+01
2.0500000e+01	1.6500000e+01
2.0500000e+01	1.6500000e+01
2.0500000e+01	1.6500000e+01
2.0500000e+01	1.7000000e+01
2.0500000e+01	1.6500000e+01
2.0500000e+01	1.6500000e+01
2.0500000e+01	1.6500000e+01
2.0500000e+01	1.6500000e+01
2.0500000e+01	1.6500000e+01
2.0500000e+01	1.6500000e+01
2.0500000e+01	1.6500000e+01
2.0500000e+01	1.7000000e+01
2.0500000e+01	1.6500000e+01
2.0500000e+01	1.7000000e+01
2.0500000e+01	1.6500000e+01
2.0500000e+01	1.6500000e+01
2.0500000e+01	1.6500000e+01
2.0500000e+01	1.6500000e+01
2.0500000e+01	1.6500000e+01
2.0500000e+01	1.6500000e+01
2.0500000e+01	1.6500000e+01
2.0500000e+01	1.6500000e+01
2.0500000e+01	1.6500000e+01
2.0500000e+01	1.6500000e+01
2.0000000e+01	1.6500000e+01
2.0000000e+01	1.6500000e+01
2.0500000e+01	1.6000000e+01
2.0500000e+01	1.6000000e+01
2.0500000e+01	1.6000000e+01
2.0000000e+01	1.6000000e+01
2.0500000e+01	1.6000000e+01
2.0000000e+01	1.6000000e+01
2.0000000e+01	1.6000000e+01
2.0000000e+01	1.5500000e+01
2.0000000e+01	1.5500000e+01
2.0000000e+01	1.5500000e+01
2.0500000e+01	1.5000000e+01
2.0500000e+01	1.5000000e+01
2.0500000e+01	1.5000000e+01
2.0500000e+01	1.4500000e+01
2.0500000e+01	1.4500000e+01
2.0500000e+01	1.4000000e+01
2.0500000e+01	1.4000000e+01
2.0500000e+01	1.3500000e+01
2.0500000e+01	1.3500000e+01
2.0500000e+01	1.3500000e+01
2.0500000e+01	1.3000000e+01
2.0500000e+01	1.3000000e+01
2.0500000e+01	1.2500000e+01
2.0500000e+01	1.2500000e+01
2.0500000e+01	1.2500000e+01
2.0500000e+01	1.2000000e+01
2.0500000e+01	1.2000000e+01
2.0500000e+01	1.2000000e+01
2.0500000e+01	1.2000000e+01
2.0500000e+01	1.1500000e+01
2.0500000e+01	1.1500000e+01
2.0500000e+01	1.1500000e+01
2.0500000e+01	1.1500000e+01
2.0500000e+01	1.1500000e+01
2.0500000e+01	1.1500000e+01
2.0500000e+01	1.1500000e+01
2.0500000e+01	1.1500000e+01
2.0500000e+01	1.1500000e+01
2.0500000e+01	1.1000000e+01
2.0500000e+01	1.1000000e+01
2.0500000e+01	1.1000000e+01
2.0500000e+01	1.1000000e+01
2.0500000e+01	1.1000000e+01
2.0500000e+01	1.1000000e+01
2.0500000e+01	1.0500000e+01
2.0500000e+01	1.0500000e+01
2.0500000e+01	1.0500000e+01
2.0500000e+01	1.0500000e+01
2.0500000e+01	1.0500000e+01
2.0500000e+01	1.0500000e+01
2.0500000e+01	1.0500000e+01
2.0500000e+01	1.0500000e+01
2.0500000e+01	1.0000000e+01
2.0500000e+01	1.0000000e+01
2.0500000e+01	1.0000000e+01
2.0500000e+01	1.0000000e+01
2.0500000e+01	1.0000000e+01
2.0500000e+01	1.0000000e+01
2.0500000e+01	1.0000000e+01
2.0500000e+01	1.0000000e+01
2.0500000e+01	1.0000000e+01
2.0500000e+01	9.5000000e+00
2.0500000e+01	1.0000000e+01
2.0500000e+01	9.5000000e+00
2.0500000e+01	9.5000000e+00
2.0500000e+01	9.5000000e+00
2.0500000e+01	9.5000000e+00
2.0500000e+01	9.5000000e+00
2.0500000e+01	9.0000000e+00
2.0500000e+01	9.0000000e+00
2.0500000e+01	9.0000000e+00
2.0500000e+01	9.0000000e+00
2.0500000e+01	8.5000000e+00
2.0500000e+01	8.5000000e+00
2.0500000e+01	8.5000000e+00
2.0500000e+01	8.5000000e+00
2.0500000e+01	8.0000000e+00
2.0500000e+01	8.0000000e+00
2.0500000e+01	8.0000000e+00
2.0500000e+01	8.0000000e+00
2.0500000e+01	7.5000000e+00
2.0500000e+01	7.5000000e+00
2.0500000e+01	7.0000000e+00
2.0500000e+01	7.0000000e+00
2.0500000e+01	7.0000000e+00
2.0500000e+01	7.0000000e+00
2.0500000e+01	7.0000000e+00
2.0500000e+01	6.5000000e+00
2.0500000e+01	6.5000000e+00
2.0500000e+01	6.5000000e+00
2.0500000e+01	6.5000000e+00
2.0000000e+01	6.0000000e+00
2.0000000e+01	6.0000000e+00
2.0000000e+01	6.0000000e+00
2.0000000e+01	6.0000000e+00
2.0000000e+01	6.0000000e+00
2.0000000e+01	6.0000000e+00
2.0000000e+01	6.0000000e+00
2.0000000e+01	6.0000000e+00
2.0000000e+01	6.0000000e+00
2.0000000e+01	5.5000000e+00
2.0000000e+01	5.5000000e+00
2.0000000e+01	5.5000000e+00
2.0000000e+01	5.5000000e+00
2.0000000e+01	5.5000000e+00
2.0000000e+01	5.5000000e+00
2.0000000e+01	5.5000000e+00
2.0000000e+01	5.5000000e+00
2.0000000e+01	5.5000000e+00
2.0000000e+01	5.5000000e+00
2.0000000e+01	5.5000000e+00
2.0000000e+01	5.5000000e+00
2.0000000e+01	5.5000000e+00
2.0000000e+01	5.5000000e+00
2.0000000e+01	5.5000000e+00
2.0000000e+01	5.5000000e+00
2.0000000e+01	5.5000000e+00
2.0000000e+01	5.5000000e+00
2.0000000e+01	5.5000000e+00
2.0000000e+01	5.5000000e+00
2.0000000e+01	5.5000000e+00
2.0000000e+01	5.5000000e+00
2.0000000e+01	5.0000000e+00
2.0000000e+01	5.0000000e+00
2.0000000e+01	5.0000000e+00
2.0000000e+01	5.0000000e+00
2.0000000e+01	5.0000000e+00
2.0000000e+01	5.0000000e+00
1.9500000e+01	5.0000000e+00
1.9500000e+01	5.0000000e+00
1.9500000e+01	5.0000000e+00
1.9500000e+01	5.5000000e+00
1.9500000e+01	5.5000000e+00
1.9500000e+01	5.5000000e+00
1.9500000e+01	6.0000000e+00
1.9500000e+01	6.0000000e+00
1.9500000e+01	6.0000000e+00
1.9500000e+01	6.5000000e+00
1.9500000e+01	6.5000000e+00
1.9500000e+01	6.5000000e+00
1.9500000e+01	6.5000000e+00
1.9500000e+01	6.5000000e+00
1.9500000e+01	6.5000000e+00
1.9500000e+01	6.5000000e+00
1.9500000e+01	6.5000000e+00
1.9500000e+01	7.0000000e+00
1.9500000e+01	7.0000000e+00
1.9500000e+01	7.0000000e+00
1.9500000e+01	7.0000000e+00
1.9500000e+01	7.0000000e+00
1.9500000e+01	7.0000000e+00
1.9500000e+01	7.0000000e+00
1.9500000e+01	7.0000000e+00
1.9500000e+01	7.0000000e+00
1.9500000e+01	7.0000000e+00
1.9500000e+01	7.0000000e+00
1.9500000e+01	7.0000000e+00
1.9500000e+01	7.0000000e+00
1.9500000e+01	7.0000000e+00
1.9500000e+01	7.5000000e+00
1.9500000e+01	7.5000000e+00
1.9500000e+01	7.5000000e+00
1.9500000e+01	7.5000000e+00
1.9500000e+01	7.5000000e+00
1.9500000e+01	7.5000000e+00
1.9500000e+01	7.5000000e+00
1.9500000e+01	7.5000000e+00
1.9500000e+01	7.5000000e+00
1.9500000e+01	8.0000000e+00
1.9500000e+01	8.0000000e+00
1.9500000e+01	8.0000000e+00
1.9500000e+01	8.0000000e+00
1.9500000e+01	8.0000000e+00
1.9500000e+01	8.0000000e+00
1.9500000e+01	8.0000000e+00
1.9500000e+01	8.0000000e+00
1.9500000e+01	8.5000000e+00
1.9500000e+01	8.5000000e+00
1.9500000e+01	8.5000000e+00
1.9500000e+01	8.5000000e+00
1.9500000e+01	8.5000000e+00
1.9500000e+01	8.5000000e+00
1.9500000e+01	8.5000000e+00
1.9500000e+01	8.5000000e+00
1.9500000e+01	9.0000000e+00
1.9500000e+01	9.0000000e+00
1.9500000e+01	9.0000000e+00
1.9500000e+01	9.0000000e+00
1.9500000e+01	9.0000000e+00
1.9500000e+01	9.0000000e+00
1.9500000e+01	9.5000000e+00
1.9500000e+01	9.5000000e+00
1.9500000e+01	9.5000000e+00
1.9500000e+01	9.5000000e+00
1.9500000e+01	9.5000000e+00
1.9500000e+01	1.0000000e+01
1.9500000e+01	1.0000000e+01
1.9500000e+01	1.0000000e+01
1.9500000e+01	1.0000000e+01
1.9000000e+01	1.0000000e+01
1.9500000e+01	1.0500000e+01
1.9500000e+01	1.0500000e+01
1.9500000e+01	1.0000000e+01
1.9500000e+01	1.0000000e+01
1.9500000e+01	1.0500000e+01
1.9500000e+01	1.0500000e+01
1.9500000e+01	1.0500000e+01
1.9000000e+01	1.1000000e+01
1.9000000e+01	1.1000000e+01
1.9000000e+01	1.0500000e+01
1.9000000e+01	1.0500000e+01
1.9500000e+01	1.1000000e+01
1.9500000e+01	1.1000000e+01
1.9500000e+01	1.1500000e+01
1.9500000e+01	1.1000000e+01
1.9500000e+01	1.1000000e+01
1.9500000e+01	1.1500000e+01
1.9500000e+01	1.1500000e+01
2.0000000e+01	1.2000000e+01
2.0000000e+01	1.2000000e+01
2.0500000e+01	1.2000000e+01
2.0500000e+01	1.1500000e+01
2.1000000e+01	1.2000000e+01
2.1000000e+01	1.1500000e+01
2.1000000e+01	1.1000000e+01
2.1000000e+01	1.1500000e+01
2.1000000e+01	1.1500000e+01
2.1000000e+01	1.1500000e+01
2.1000000e+01	1.1500000e+01
2.1000000e+01	1.1000000e+01
2.0500000e+01	1.1000000e+01
2.0500000e+01	1.1000000e+01
2.0500000e+01	1.1000000e+01
2.0500000e+01	1.1500000e+01
2.0500000e+01	1.2000000e+01
2.0500000e+01	1.2500000e+01
2.0500000e+01	1.3000000e+01
2.0500000e+01	1.3500000e+01
2.0500000e+01	1.3500000e+01
2.0000000e+01	1.4000000e+01
2.0000000e+01	1.4000000e+01
2.0000000e+01	1.3000000e+01
2.0000000e+01	1.3000000e+01
2.0000000e+01	1.3500000e+01
2.0000000e+01	1.4000000e+01
2.0000000e+01	1.4000000e+01
2.0000000e+01	1.4500000e+01
2.0000000e+01	1.5000000e+01
2.0000000e+01	1.5500000e+01
2.0000000e+01	1.5500000e+01
2.0500000e+01	1.5000000e+01
2.0500000e+01	1.4500000e+01
2.0500000e+01	1.4000000e+01
2.0500000e+01	1.3500000e+01
2.0500000e+01	1.3500000e+01
2.0500000e+01	1.3500000e+01
2.0500000e+01	1.4000000e+01
2.0500000e+01	1.3500000e+01
2.0500000e+01	1.3000000e+01
2.0500000e+01	1.3000000e+01
2.0500000e+01	1.3000000e+01
2.0500000e+01	1.3000000e+01
2.0500000e+01	1.3500000e+01
2.0500000e+01	1.4000000e+01
2.0500000e+01	1.4500000e+01
2.0500000e+01	1.4500000e+01
2.0500000e+01	1.4500000e+01
2.0500000e+01	1.4500000e+01
2.0500000e+01	1.5000000e+01
2.0500000e+01	1.5000000e+01
2.0500000e+01	1.4500000e+01
2.0500000e+01	1.4500000e+01
2.0500000e+01	1.4500000e+01
2.0500000e+01	1.4000000e+01
2.0500000e+01	1.3500000e+01
2.0500000e+01	1.3500000e+01
2.0500000e+01	1.3500000e+01
2.0500000e+01	1.4000000e+01
2.0500000e+01	1.4000000e+01
2.0500000e+01	1.4000000e+01
2.0500000e+01	1.4500000e+01
2.0500000e+01	1.4500000e+01
2.0500000e+01	1.5000000e+01
2.0500000e+01	1.4500000e+01
2.0500000e+01	1.4500000e+01
2.0500000e+01	1.4000000e+01
2.0500000e+01	1.3500000e+01
2.0500000e+01	1.2500000e+01
2.0500000e+01	1.2500000e+01
2.0500000e+01	1.2000000e+01
2.0500000e+01	1.2000000e+01
2.0500000e+01	1.2000000e+01
2.0500000e+01	1.2000000e+01
2.0500000e+01	1.1500000e+01
2.1000000e+01	1.1500000e+01
2.1000000e+01	1.1500000e+01
2.1000000e+01	1.2000000e+01
2.1000000e+01	1.2000000e+01
2.1000000e+01	1.2000000e+01
2.1000000e+01	1.1500000e+01
2.1000000e+01	1.1500000e+01
2.1000000e+01	1.1500000e+01
2.1000000e+01	1.1000000e+01
2.1000000e+01	1.1000000e+01
2.1000000e+01	1.0500000e+01
2.0500000e+01	1.0500000e+01
2.1000000e+01	1.0000000e+01
2.0500000e+01	1.0000000e+01
2.1000000e+01	9.5000000e+00
2.0500000e+01	9.5000000e+00
2.0500000e+01	9.0000000e+00
2.0500000e+01	9.0000000e+00
2.0500000e+01	8.5000000e+00
2.0500000e+01	8.5000000e+00
2.0500000e+01	8.0000000e+00
2.0500000e+01	8.0000000e+00
2.0500000e+01	8.0000000e+00
2.0500000e+01	8.0000000e+00
2.0500000e+01	8.0000000e+00
2.0500000e+01	8.0000000e+00
2.0500000e+01	8.0000000e+00
2.0500000e+01	8.0000000e+00
2.0500000e+01	7.5000000e+00
2.0500000e+01	8.0000000e+00
2.0500000e+01	8.0000000e+00
2.0500000e+01	8.0000000e+00
2.0500000e+01	8.0000000e+00
2.0500000e+01	8.0000000e+00
2.0500000e+01	8.0000000e+00
2.0500000e+01	8.0000000e+00
2.0500000e+01	7.5000000e+00
2.0500000e+01	7.5000000e+00
2.0500000e+01	7.5000000e+00
2.0500000e+01	7.0000000e+00
2.0500000e+01	7.0000000e+00
2.0500000e+01	6.5000000e+00
2.0500000e+01	6.5000000e+00
2.0500000e+01	7.0000000e+00
2.0500000e+01	6.5000000e+00
2.0500000e+01	6.5000000e+00
2.0500000e+01	6.5000000e+00
2.0500000e+01	6.5000000e+00
2.0500000e+01	6.5000000e+00
2.0500000e+01	6.5000000e+00
2.0500000e+01	6.5000000e+00
2.0500000e+01	6.5000000e+00
2.0500000e+01	6.5000000e+00
2.0500000e+01	6.5000000e+00
2.0500000e+01	6.5000000e+00
2.0500000e+01	6.5000000e+00
2.0500000e+01	6.0000000e+00
2.0500000e+01	6.0000000e+00
2.0500000e+01	6.0000000e+00
2.0500000e+01	6.0000000e+00
2.0500000e+01	5.5000000e+00
2.0500000e+01	5.5000000e+00
2.0500000e+01	5.5000000e+00
2.0000000e+01	5.5000000e+00
2.0000000e+01	5.5000000e+00
2.0000000e+01	5.0000000e+00
2.0000000e+01	5.0000000e+00
2.0000000e+01	5.0000000e+00
2.0000000e+01	5.0000000e+00
2.0000000e+01	5.0000000e+00
2.0000000e+01	5.0000000e+00
2.0000000e+01	5.0000000e+00
2.0000000e+01	5.0000000e+00
2.0000000e+01	5.0000000e+00
2.0000000e+01	5.0000000e+00
2.0000000e+01	5.0000000e+00
2.0000000e+01	5.0000000e+00
2.0000000e+01	5.0000000e+00
2.0000000e+01	5.5000000e+00
2.0000000e+01	5.5000000e+00
2.0000000e+01	5.5000000e+00
2.0000000e+01	5.5000000e+00
2.0000000e+01	5.5000000e+00
2.0000000e+01	5.5000000e+00
2.0000000e+01	5.5000000e+00
2.0000000e+01	5.5000000e+00
2.0000000e+01	6.0000000e+00
2.0000000e+01	6.0000000e+00
2.0000000e+01	5.5000000e+00
2.0000000e+01	5.5000000e+00
2.0000000e+01	5.5000000e+00
2.0000000e+01	5.5000000e+00
2.0000000e+01	5.5000000e+00
2.0000000e+01	5.5000000e+00
2.0000000e+01	5.5000000e+00
2.0000000e+01	5.5000000e+00
1.9500000e+01	5.0000000e+00
1.9500000e+01	5.0000000e+00
1.9500000e+01	4.5000000e+00
1.9500000e+01	4.5000000e+00
1.9500000e+01	4.0000000e+00
1.9500000e+01	4.0000000e+00
1.9500000e+01	3.5000000e+00
1.9500000e+01	3.5000000e+00
1.9500000e+01	3.5000000e+00
1.9500000e+01	3.5000000e+00
1.9500000e+01	3.5000000e+00
1.9500000e+01	3.0000000e+00
1.9500000e+01	3.0000000e+00
1.9500000e+01	3.0000000e+00
1.9500000e+01	3.5000000e+00
1.9500000e+01	3.5000000e+00
1.9500000e+01	3.5000000e+00
1.9500000e+01	3.5000000e+00
1.9500000e+01	3.5000000e+00
1.9500000e+01	3.5000000e+00
1.9500000e+01	4.0000000e+00
1.9500000e+01	4.0000000e+00
1.9500000e+01	4.0000000e+00
1.9500000e+01	4.0000000e+00
1.9500000e+01	4.0000000e+00
1.9500000e+01	4.0000000e+00
1.9500000e+01	4.0000000e+00
1.9500000e+01	4.0000000e+00
1.9500000e+01	4.0000000e+00
1.9500000e+01	4.0000000e+00
1.9500000e+01	4.0000000e+00
1.9500000e+01	3.5000000e+00
1.9000000e+01	3.5000000e+00
1.9000000e+01	3.5000000e+00
1.9000000e+01	3.5000000e+00
1.9000000e+01	3.5000000e+00
1.9000000e+01	3.5000000e+00
1.9000000e+01	3.5000000e+00
1.9000000e+01	3.5000000e+00
1.9000000e+01	3.5000000e+00
1.9000000e+01	3.0000000e+00
1.9000000e+01	3.0000000e+00
1.9000000e+01	3.0000000e+00
1.9000000e+01	2.5000000e+00
1.9000000e+01	2.5000000e+00
1.9000000e+01	2.0000000e+00
1.9000000e+01	2.0000000e+00
1.9000000e+01	2.0000000e+00
1.9000000e+01	2.0000000e+00
1.9000000e+01	1.5000000e+00
1.9000000e+01	1.5000000e+00
1.9000000e+01	1.5000000e+00
1.9000000e+01	1.5000000e+00
1.9000000e+01	1.5000000e+00
1.9000000e+01	1.5000000e+00
1.9000000e+01	1.5000000e+00
1.9000000e+01	1.5000000e+00
1.9000000e+01	2.0000000e+00
1.9000000e+01	2.0000000e+00
1.9000000e+01	2.0000000e+00
1.9000000e+01	2.0000000e+00
1.9000000e+01	2.5000000e+00
1.9000000e+01	2.5000000e+00
1.9000000e+01	3.0000000e+00
1.9000000e+01	3.0000000e+00
1.9000000e+01	3.0000000e+00
1.9000000e+01	3.5000000e+00
1.9000000e+01	3.5000000e+00
1.9000000e+01	3.5000000e+00
1.9000000e+01	4.0000000e+00
1.9000000e+01	4.5000000e+00
1.9000000e+01	4.5000000e+00
1.9000000e+01	4.5000000e+00
1.9000000e+01	5.0000000e+00
1.9000000e+01	5.0000000e+00
1.9000000e+01	5.0000000e+00
1.9000000e+01	5.5000000e+00
1.9000000e+01	7.0000000e+00
1.9000000e+01	9.0000000e+00
1.9000000e+01	1.0000000e+01
1.9000000e+01	1.1000000e+01
1.9000000e+01	1.3000000e+01
1.9000000e+01	1.4000000e+01
1.9000000e+01	1.6500000e+01
1.9000000e+01	1.8000000e+01
1.9000000e+01	1.9500000e+01
1.9000000e+01	1.9500000e+01
1.9000000e+01	2.1000000e+01
1.9000000e+01	2.3000000e+01
1.9000000e+01	2.2000000e+01
1.9000000e+01	2.1000000e+01
1.9000000e+01	2.3500000e+01
1.9000000e+01	2.3000000e+01
1.9000000e+01	2.1500000e+01
1.9000000e+01	2.0000000e+01
1.9000000e+01	1.9000000e+01
1.9000000e+01	1.7500000e+01
1.9000000e+01	1.6500000e+01
1.9000000e+01	1.6000000e+01
1.9000000e+01	1.9000000e+01
1.9000000e+01	2.1000000e+01
[truncated: 14,382 more rows]
