# Supplementary material for: Analysis of cause-effect inference by comparing regression errors
Source: PeerJ Comput Sci. 2019 Jan 21;5:e169. doi: 10.7717/peerj-cs.169 (PMC7924496; doi:10.7717/peerj-cs.169)
Supplement: Supplemental Information 2 — Contains artificial and real-world data sets. [file peerj-cs-05-169-s002.zip › CEP data/pair0069_des.txt]

Information for pair0069:

Timeseries data - Inside (room) and outside temperature

X(t) - inside room temperature in degrees Celsius
Y(t) - outside temperature in degrees Celsius

Measurements were taken every 5 minutes.

Data provided by Joris M. Mooij.

Ground truth:
Y --> X
