# Supplementary material for: Analysis of cause-effect inference by comparing regression errors
Source: PeerJ Comput Sci. 2019 Jan 21;5:e169. doi: 10.7717/peerj-cs.169 (PMC7924496; doi:10.7717/peerj-cs.169)
Supplement: Supplemental Information 2 — Contains artificial and real-world data sets. [file peerj-cs-05-169-s002.zip › CEP data/pair0070.txt]

   1.4000000e+01   1.0000000e+00
   1.4000000e+01   1.0000000e+00
   4.0000000e+00   0.0000000e+00
   1.0000000e+01   1.0000000e+00
   1.4000000e+01   1.0000000e+00
   7.0000000e+00   1.0000000e+00
   9.0000000e+00   1.0000000e+00
   6.0000000e+00   1.0000000e+00
   1.3000000e+01   1.0000000e+00
   1.1000000e+01   1.0000000e+00
   6.0000000e+00   1.0000000e+00
   6.0000000e+00   1.0000000e+00
   4.0000000e+00   0.0000000e+00
   1.0000000e+00   0.0000000e+00
   1.1000000e+01   1.0000000e+00
   1.0000000e+01   1.0000000e+00
   1.3000000e+01   1.0000000e+00
   1.3000000e+01   1.0000000e+00
   4.0000000e+00   1.0000000e+00
   5.0000000e+00   0.0000000e+00
   3.0000000e+00   0.0000000e+00
   9.0000000e+00   1.0000000e+00
   8.0000000e+00   0.0000000e+00
   1.3000000e+01   1.0000000e+00
   8.0000000e+00   0.0000000e+00
   9.0000000e+00   1.0000000e+00
   1.4000000e+01   1.0000000e+00
   1.0000000e+00   0.0000000e+00
   1.1000000e+01   1.0000000e+00
   6.0000000e+00   0.0000000e+00
   5.0000000e+00   1.0000000e+00
   2.0000000e+00   0.0000000e+00
   1.1000000e+01   1.0000000e+00
   6.0000000e+00   1.0000000e+00
   1.1000000e+01   1.0000000e+00
   3.0000000e+00   0.0000000e+00
   3.0000000e+00   1.0000000e+00
   1.0000000e+00   0.0000000e+00
   9.0000000e+00   1.0000000e+00
   1.3000000e+01   1.0000000e+00
   7.0000000e+00   1.0000000e+00
   6.0000000e+00   0.0000000e+00
   2.0000000e+00   0.0000000e+00
   4.0000000e+00   0.0000000e+00
   6.0000000e+00   1.0000000e+00
   1.0000000e+00   0.0000000e+00
   1.0000000e+00   0.0000000e+00
   0.0000000e+00   1.0000000e+00
   1.0000000e+01   1.0000000e+00
   0.0000000e+00   0.0000000e+00
   5.0000000e+00   1.0000000e+00
   1.1000000e+01   0.0000000e+00
   2.0000000e+00   0.0000000e+00
   9.0000000e+00   0.0000000e+00
   1.2000000e+01   1.0000000e+00
   3.0000000e+00   0.0000000e+00
   2.0000000e+00   0.0000000e+00
   1.0000000e+00   0.0000000e+00
   5.0000000e+00   1.0000000e+00
   1.3000000e+01   1.0000000e+00
   1.1000000e+01   1.0000000e+00
   1.0000000e+00   0.0000000e+00
   1.0000000e+00   0.0000000e+00
   1.4000000e+01   1.0000000e+00
   9.0000000e+00   1.0000000e+00
   3.0000000e+00   1.0000000e+00
   1.3000000e+01   1.0000000e+00
   9.0000000e+00   1.0000000e+00
   0.0000000e+00   0.0000000e+00
   4.0000000e+00   0.0000000e+00
   8.0000000e+00   0.0000000e+00
   2.0000000e+00   1.0000000e+00
   7.0000000e+00   1.0000000e+00
   1.0000000e+00   0.0000000e+00
   8.0000000e+00   1.0000000e+00
   0.0000000e+00   0.0000000e+00
   2.0000000e+00   0.0000000e+00
   9.0000000e+00   1.0000000e+00
   1.1000000e+01   1.0000000e+00
   0.0000000e+00   0.0000000e+00
   1.1000000e+01   1.0000000e+00
   1.4000000e+01   0.0000000e+00
   5.0000000e+00   0.0000000e+00
   1.3000000e+01   1.0000000e+00
   5.0000000e+00   0.0000000e+00
   1.0000000e+00   1.0000000e+00
   1.3000000e+01   1.0000000e+00
   1.2000000e+01   1.0000000e+00
   4.0000000e+00   1.0000000e+00
   4.0000000e+00   0.0000000e+00
   7.0000000e+00   0.0000000e+00
   2.0000000e+00   0.0000000e+00
   3.0000000e+00   0.0000000e+00
   1.2000000e+01   1.0000000e+00
   3.0000000e+00   1.0000000e+00
   8.0000000e+00   1.0000000e+00
   8.0000000e+00   0.0000000e+00
   1.0000000e+01   1.0000000e+00
   1.3000000e+01   1.0000000e+00
   1.2000000e+01   0.0000000e+00
   1.3000000e+01   1.0000000e+00
   7.0000000e+00   0.0000000e+00
   7.0000000e+00   1.0000000e+00
   3.0000000e+00   1.0000000e+00
   1.1000000e+01   1.0000000e+00
   7.0000000e+00   1.0000000e+00
   0.0000000e+00   0.0000000e+00
   1.0000000e+01   1.0000000e+00
   9.0000000e+00   1.0000000e+00
   8.0000000e+00   1.0000000e+00
   8.0000000e+00   1.0000000e+00
   1.3000000e+01   1.0000000e+00
   6.0000000e+00   0.0000000e+00
   1.1000000e+01   1.0000000e+00
   0.0000000e+00   1.0000000e+00
   8.0000000e+00   1.0000000e+00
   7.0000000e+00   1.0000000e+00
   1.0000000e+01   1.0000000e+00
   4.0000000e+00   0.0000000e+00
   9.0000000e+00   1.0000000e+00
   1.2000000e+01   1.0000000e+00
   1.0000000e+01   1.0000000e+00
   8.0000000e+00   1.0000000e+00
   9.0000000e+00   1.0000000e+00
   4.0000000e+00   1.0000000e+00
   2.0000000e+00   1.0000000e+00
   5.0000000e+00   1.0000000e+00
   8.0000000e+00   1.0000000e+00
   2.0000000e+00   0.0000000e+00
   4.0000000e+00   0.0000000e+00
   1.2000000e+01   1.0000000e+00
   0.0000000e+00   0.0000000e+00
   1.0000000e+01   1.0000000e+00
   3.0000000e+00   0.0000000e+00
   5.0000000e+00   0.0000000e+00
   1.0000000e+01   1.0000000e+00
   3.0000000e+00   1.0000000e+00
   1.1000000e+01   1.0000000e+00
   1.2000000e+01   1.0000000e+00
   1.4000000e+01   1.0000000e+00
   1.3000000e+01   1.0000000e+00
   2.0000000e+00   1.0000000e+00
   6.0000000e+00   1.0000000e+00
   1.3000000e+01   1.0000000e+00
   5.0000000e+00   1.0000000e+00
   4.0000000e+00   1.0000000e+00
   5.0000000e+00   1.0000000e+00
   1.2000000e+01   1.0000000e+00
   0.0000000e+00   0.0000000e+00
   6.0000000e+00   1.0000000e+00
   8.0000000e+00   0.0000000e+00
   1.0000000e+00   0.0000000e+00
   2.0000000e+00   0.0000000e+00
   9.0000000e+00   0.0000000e+00
   2.0000000e+00   0.0000000e+00
   5.0000000e+00   1.0000000e+00
   1.0000000e+00   0.0000000e+00
   1.2000000e+01   1.0000000e+00
   0.0000000e+00   0.0000000e+00
   1.0000000e+01   1.0000000e+00
   1.2000000e+01   1.0000000e+00
   1.1000000e+01   1.0000000e+00
   3.0000000e+00   0.0000000e+00
   1.2000000e+01   1.0000000e+00
   1.2000000e+01   1.0000000e+00
   2.0000000e+00   0.0000000e+00
   1.4000000e+01   1.0000000e+00
   6.0000000e+00   0.0000000e+00
   1.4000000e+01   1.0000000e+00
   8.0000000e+00   1.0000000e+00
   1.4000000e+01   1.0000000e+00
   4.0000000e+00   1.0000000e+00
   9.0000000e+00   1.0000000e+00
   1.2000000e+01   1.0000000e+00
   3.0000000e+00   1.0000000e+00
   1.3000000e+01   1.0000000e+00
   1.4000000e+01   1.0000000e+00
   1.0000000e+00   0.0000000e+00
   7.0000000e+00   1.0000000e+00
   1.0000000e+01   1.0000000e+00
   3.0000000e+00   0.0000000e+00
   0.0000000e+00   0.0000000e+00
   8.0000000e+00   1.0000000e+00
   1.4000000e+01   1.0000000e+00
   1.1000000e+01   0.0000000e+00
   7.0000000e+00   0.0000000e+00
   1.0000000e+00   1.0000000e+00
   1.1000000e+01   1.0000000e+00
   4.0000000e+00   0.0000000e+00
   1.0000000e+00   0.0000000e+00
   5.0000000e+00   0.0000000e+00
   1.0000000e+00   0.0000000e+00
   3.0000000e+00   0.0000000e+00
   4.0000000e+00   1.0000000e+00
   8.0000000e+00   1.0000000e+00
   2.0000000e+00   0.0000000e+00
   1.1000000e+01   1.0000000e+00
   1.1000000e+01   1.0000000e+00
   1.2000000e+01   1.0000000e+00
   9.0000000e+00   1.0000000e+00
   1.4000000e+01   1.0000000e+00
   7.0000000e+00   1.0000000e+00
   1.2000000e+01   1.0000000e+00
   1.1000000e+01   1.0000000e+00
   1.3000000e+01   1.0000000e+00
   0.0000000e+00   0.0000000e+00
   5.0000000e+00   1.0000000e+00
   0.0000000e+00   0.0000000e+00
   1.0000000e+00   0.0000000e+00
   1.0000000e+01   1.0000000e+00
   2.0000000e+00   0.0000000e+00
   5.0000000e+00   0.0000000e+00
   0.0000000e+00   0.0000000e+00
   6.0000000e+00   0.0000000e+00
   0.0000000e+00   0.0000000e+00
   1.0000000e+01   1.0000000e+00
   4.0000000e+00   0.0000000e+00
   3.0000000e+00   0.0000000e+00
   8.0000000e+00   1.0000000e+00
   4.0000000e+00   0.0000000e+00
   3.0000000e+00   0.0000000e+00
   2.0000000e+00   0.0000000e+00
   1.2000000e+01   1.0000000e+00
   5.0000000e+00   0.0000000e+00
   1.0000000e+01   1.0000000e+00
   1.4000000e+01   1.0000000e+00
   1.0000000e+01   1.0000000e+00
   6.0000000e+00   1.0000000e+00
   8.0000000e+00   1.0000000e+00
   1.2000000e+01   1.0000000e+00
   4.0000000e+00   0.0000000e+00
   7.0000000e+00   0.0000000e+00
   7.0000000e+00   1.0000000e+00
   7.0000000e+00   0.0000000e+00
   1.0000000e+01   1.0000000e+00
   3.0000000e+00   0.0000000e+00
   1.4000000e+01   1.0000000e+00
   1.3000000e+01   1.0000000e+00
   5.0000000e+00   0.0000000e+00
   9.0000000e+00   1.0000000e+00
   6.0000000e+00   1.0000000e+00
   1.4000000e+01   1.0000000e+00
   5.0000000e+00   1.0000000e+00
   2.0000000e+00   1.0000000e+00
   2.0000000e+00   0.0000000e+00
   1.4000000e+01   1.0000000e+00
   7.0000000e+00   1.0000000e+00
   8.0000000e+00   1.0000000e+00
   6.0000000e+00   1.0000000e+00
   3.0000000e+00   0.0000000e+00
   6.0000000e+00   1.0000000e+00
   5.0000000e+00   1.0000000e+00
   9.0000000e+00   1.0000000e+00
   1.1000000e+01   1.0000000e+00
   1.0000000e+00   1.0000000e+00
   2.0000000e+00   1.0000000e+00
   5.0000000e+00   0.0000000e+00
   3.0000000e+00   0.0000000e+00
   4.0000000e+00   0.0000000e+00
   1.1000000e+01   1.0000000e+00
   9.0000000e+00   1.0000000e+00
   1.0000000e+00   1.0000000e+00
   7.0000000e+00   1.0000000e+00
   1.2000000e+01   0.0000000e+00
   0.0000000e+00   0.0000000e+00
   4.0000000e+00   0.0000000e+00
   1.4000000e+01   1.0000000e+00
   6.0000000e+00   0.0000000e+00
   0.0000000e+00   0.0000000e+00
   1.3000000e+01   1.0000000e+00
   7.0000000e+00   1.0000000e+00
   9.0000000e+00   1.0000000e+00
   7.0000000e+00   1.0000000e+00
   1.0000000e+01   1.0000000e+00
   1.4000000e+01   1.0000000e+00
   3.0000000e+00   0.0000000e+00
   1.0000000e+01   1.0000000e+00
   0.0000000e+00   0.0000000e+00
   1.0000000e+01   1.0000000e+00
   1.2000000e+01   1.0000000e+00
   4.0000000e+00   1.0000000e+00
   0.0000000e+00   1.0000000e+00
   1.4000000e+01   1.0000000e+00
   2.0000000e+00   1.0000000e+00
   9.0000000e+00   1.0000000e+00
   1.0000000e+01   1.0000000e+00
   1.2000000e+01   1.0000000e+00
   8.0000000e+00   1.0000000e+00
   7.0000000e+00   0.0000000e+00
   0.0000000e+00   0.0000000e+00
   6.0000000e+00   1.0000000e+00
   6.0000000e+00   0.0000000e+00
   8.0000000e+00   0.0000000e+00
   9.0000000e+00   1.0000000e+00
   1.3000000e+01   1.0000000e+00
   1.3000000e+01   1.0000000e+00
   1.0000000e+00   1.0000000e+00
   7.0000000e+00   1.0000000e+00
   6.0000000e+00   0.0000000e+00
   5.0000000e+00   0.0000000e+00
   1.0000000e+00   0.0000000e+00
   1.2000000e+01   1.0000000e+00
   6.0000000e+00   1.0000000e+00
   1.4000000e+01   1.0000000e+00
   5.0000000e+00   1.0000000e+00
   9.0000000e+00   1.0000000e+00
   8.0000000e+00   1.0000000e+00
   1.0000000e+01   0.0000000e+00
   1.0000000e+01   1.0000000e+00
   0.0000000e+00   0.0000000e+00
   1.0000000e+01   1.0000000e+00
   6.0000000e+00   1.0000000e+00
   1.1000000e+01   1.0000000e+00
   1.4000000e+01   1.0000000e+00
   4.0000000e+00   0.0000000e+00
   6.0000000e+00   1.0000000e+00
   1.3000000e+01   0.0000000e+00
   4.0000000e+00   1.0000000e+00
   3.0000000e+00   0.0000000e+00
   1.2000000e+01   1.0000000e+00
   3.0000000e+00   0.0000000e+00
   8.0000000e+00   1.0000000e+00
   2.0000000e+00   1.0000000e+00
   1.1000000e+01   1.0000000e+00
   1.0000000e+00   0.0000000e+00
   1.0000000e+01   1.0000000e+00
   4.0000000e+00   0.0000000e+00
   6.0000000e+00   0.0000000e+00
   6.0000000e+00   0.0000000e+00
   1.2000000e+01   1.0000000e+00
   8.0000000e+00   1.0000000e+00
   1.0000000e+00   0.0000000e+00
   6.0000000e+00   0.0000000e+00
   1.0000000e+00   0.0000000e+00
   7.0000000e+00   1.0000000e+00
   6.0000000e+00   1.0000000e+00
   7.0000000e+00   1.0000000e+00
   1.0000000e+00   0.0000000e+00
   1.1000000e+01   1.0000000e+00
   7.0000000e+00   1.0000000e+00
   7.0000000e+00   0.0000000e+00
   1.2000000e+01   0.0000000e+00
   1.3000000e+01   1.0000000e+00
   5.0000000e+00   0.0000000e+00
   1.4000000e+01   1.0000000e+00
   6.0000000e+00   0.0000000e+00
   4.0000000e+00   0.0000000e+00
   8.0000000e+00   0.0000000e+00
   7.0000000e+00   0.0000000e+00
   1.0000000e+01   1.0000000e+00
   2.0000000e+00   0.0000000e+00
   5.0000000e+00   0.0000000e+00
   4.0000000e+00   1.0000000e+00
   1.0000000e+01   1.0000000e+00
   1.4000000e+01   1.0000000e+00
   1.3000000e+01   1.0000000e+00
   6.0000000e+00   0.0000000e+00
   0.0000000e+00   0.0000000e+00
   9.0000000e+00   1.0000000e+00
   5.0000000e+00   1.0000000e+00
   1.3000000e+01   1.0000000e+00
   9.0000000e+00   1.0000000e+00
   1.0000000e+00   0.0000000e+00
   7.0000000e+00   0.0000000e+00
   9.0000000e+00   1.0000000e+00
   1.0000000e+01   1.0000000e+00
   1.0000000e+01   1.0000000e+00
   1.0000000e+00   0.0000000e+00
   1.2000000e+01   1.0000000e+00
   6.0000000e+00   0.0000000e+00
   2.0000000e+00   0.0000000e+00
   9.0000000e+00   1.0000000e+00
   1.0000000e+00   0.0000000e+00
   1.0000000e+01   1.0000000e+00
   5.0000000e+00   0.0000000e+00
   1.1000000e+01   1.0000000e+00
   9.0000000e+00   1.0000000e+00
   6.0000000e+00   1.0000000e+00
   5.0000000e+00   0.0000000e+00
   0.0000000e+00   0.0000000e+00
   6.0000000e+00   1.0000000e+00
   1.4000000e+01   1.0000000e+00
   2.0000000e+00   0.0000000e+00
   1.2000000e+01   1.0000000e+00
   8.0000000e+00   1.0000000e+00
   1.3000000e+01   1.0000000e+00
   1.1000000e+01   1.0000000e+00
   0.0000000e+00   1.0000000e+00
   1.0000000e+01   1.0000000e+00
   9.0000000e+00   1.0000000e+00
   0.0000000e+00   0.0000000e+00
   1.3000000e+01   1.0000000e+00
   5.0000000e+00   0.0000000e+00
   7.0000000e+00   0.0000000e+00
   3.0000000e+00   0.0000000e+00
   4.0000000e+00   0.0000000e+00
   3.0000000e+00   0.0000000e+00
   4.0000000e+00   0.0000000e+00
   1.4000000e+01   1.0000000e+00
   1.0000000e+00   0.0000000e+00
   1.1000000e+01   1.0000000e+00
   5.0000000e+00   1.0000000e+00
   8.0000000e+00   1.0000000e+00
   4.0000000e+00   0.0000000e+00
   2.0000000e+00   1.0000000e+00
   1.1000000e+01   1.0000000e+00
   0.0000000e+00   0.0000000e+00
   8.0000000e+00   0.0000000e+00
   2.0000000e+00   0.0000000e+00
   3.0000000e+00   1.0000000e+00
   9.0000000e+00   1.0000000e+00
   2.0000000e+00   0.0000000e+00
   1.0000000e+00   0.0000000e+00
   1.4000000e+01   1.0000000e+00
   3.0000000e+00   0.0000000e+00
   6.0000000e+00   0.0000000e+00
   1.4000000e+01   1.0000000e+00
   1.0000000e+01   1.0000000e+00
   2.0000000e+00   0.0000000e+00
   1.2000000e+01   1.0000000e+00
   5.0000000e+00   0.0000000e+00
   3.0000000e+00   0.0000000e+00
   4.0000000e+00   0.0000000e+00
   5.0000000e+00   0.0000000e+00
   9.0000000e+00   1.0000000e+00
   1.0000000e+00   0.0000000e+00
   9.0000000e+00   0.0000000e+00
   0.0000000e+00   0.0000000e+00
   2.0000000e+00   1.0000000e+00
   1.4000000e+01   1.0000000e+00
   9.0000000e+00   1.0000000e+00
   8.0000000e+00   1.0000000e+00
   3.0000000e+00   0.0000000e+00
   7.0000000e+00   1.0000000e+00
   1.2000000e+01   1.0000000e+00
   0.0000000e+00   0.0000000e+00
   3.0000000e+00   0.0000000e+00
   1.2000000e+01   1.0000000e+00
   0.0000000e+00   0.0000000e+00
   6.0000000e+00   0.0000000e+00
   9.0000000e+00   0.0000000e+00
   1.2000000e+01   1.0000000e+00
   1.0000000e+00   0.0000000e+00
   1.0000000e+00   1.0000000e+00
   3.0000000e+00   1.0000000e+00
   1.1000000e+01   1.0000000e+00
   1.4000000e+01   1.0000000e+00
   8.0000000e+00   1.0000000e+00
   9.0000000e+00   1.0000000e+00
   1.0000000e+01   1.0000000e+00
   4.0000000e+00   0.0000000e+00
   1.0000000e+01   1.0000000e+00
   1.0000000e+00   0.0000000e+00
   5.0000000e+00   1.0000000e+00
   5.0000000e+00   0.0000000e+00
   0.0000000e+00   0.0000000e+00
   1.1000000e+01   1.0000000e+00
   5.0000000e+00   0.0000000e+00
   8.0000000e+00   1.0000000e+00
   4.0000000e+00   0.0000000e+00
   7.0000000e+00   1.0000000e+00
   3.0000000e+00   0.0000000e+00
   8.0000000e+00   1.0000000e+00
   1.2000000e+01   1.0000000e+00
   1.2000000e+01   1.0000000e+00
   1.3000000e+01   1.0000000e+00
   6.0000000e+00   0.0000000e+00
   5.0000000e+00   0.0000000e+00
   1.4000000e+01   1.0000000e+00
   1.3000000e+01   1.0000000e+00
   1.3000000e+01   1.0000000e+00
   3.0000000e+00   0.0000000e+00
   7.0000000e+00   1.0000000e+00
   2.0000000e+00   1.0000000e+00
   1.4000000e+01   1.0000000e+00
   1.2000000e+01   1.0000000e+00
   1.2000000e+01   1.0000000e+00
   1.1000000e+01   1.0000000e+00
   4.0000000e+00   0.0000000e+00
   7.0000000e+00   0.0000000e+00
   3.0000000e+00   1.0000000e+00
   3.0000000e+00   0.0000000e+00
   1.1000000e+01   1.0000000e+00
   3.0000000e+00   0.0000000e+00
   7.0000000e+00   0.0000000e+00
   1.3000000e+01   1.0000000e+00
   3.0000000e+00   1.0000000e+00
   9.0000000e+00   0.0000000e+00
   1.4000000e+01   1.0000000e+00
   1.2000000e+01   1.0000000e+00
   1.3000000e+01   1.0000000e+00
   4.0000000e+00   0.0000000e+00
   3.0000000e+00   0.0000000e+00
   4.0000000e+00   0.0000000e+00
   1.3000000e+01   1.0000000e+00
   1.1000000e+01   0.0000000e+00
   7.0000000e+00   1.0000000e+00
   1.3000000e+01   1.0000000e+00
   2.0000000e+00   0.0000000e+00
   3.0000000e+00   0.0000000e+00
   1.1000000e+01   1.0000000e+00
   1.2000000e+01   1.0000000e+00
   4.0000000e+00   1.0000000e+00
   1.1000000e+01   1.0000000e+00
   1.0000000e+00   0.0000000e+00
   1.3000000e+01   1.0000000e+00
   1.0000000e+01   1.0000000e+00
   8.0000000e+00   0.0000000e+00
   1.0000000e+01   1.0000000e+00
   0.0000000e+00   0.0000000e+00
   2.0000000e+00   0.0000000e+00
   7.0000000e+00   1.0000000e+00
   2.0000000e+00   0.0000000e+00
   1.4000000e+01   1.0000000e+00
   0.0000000e+00   0.0000000e+00
   8.0000000e+00   1.0000000e+00
   1.4000000e+01   1.0000000e+00
   6.0000000e+00   0.0000000e+00
   1.0000000e+00   0.0000000e+00
   1.0000000e+01   1.0000000e+00
   1.1000000e+01   1.0000000e+00
   1.3000000e+01   1.0000000e+00
   0.0000000e+00   0.0000000e+00
   7.0000000e+00   1.0000000e+00
   1.3000000e+01   1.0000000e+00
   0.0000000e+00   0.0000000e+00
   6.0000000e+00   1.0000000e+00
   1.1000000e+01   1.0000000e+00
   1.2000000e+01   1.0000000e+00
   8.0000000e+00   1.0000000e+00
   8.0000000e+00   1.0000000e+00
   2.0000000e+00   0.0000000e+00
   1.3000000e+01   1.0000000e+00
   4.0000000e+00   0.0000000e+00
   2.0000000e+00   1.0000000e+00
   6.0000000e+00   1.0000000e+00
   1.1000000e+01   1.0000000e+00
   8.0000000e+00   1.0000000e+00
   7.0000000e+00   1.0000000e+00
   6.0000000e+00   1.0000000e+00
   8.0000000e+00   1.0000000e+00
   1.1000000e+01   1.0000000e+00
   1.1000000e+01   1.0000000e+00
   7.0000000e+00   1.0000000e+00
   1.4000000e+01   1.0000000e+00
   0.0000000e+00   0.0000000e+00
   9.0000000e+00   1.0000000e+00
   0.0000000e+00   1.0000000e+00
   5.0000000e+00   0.0000000e+00
   5.0000000e+00   0.0000000e+00
   5.0000000e+00   0.0000000e+00
   0.0000000e+00   0.0000000e+00
   1.4000000e+01   1.0000000e+00
   4.0000000e+00   0.0000000e+00
   0.0000000e+00   0.0000000e+00
   1.3000000e+01   1.0000000e+00
   1.4000000e+01   1.0000000e+00
   5.0000000e+00   1.0000000e+00
   6.0000000e+00   1.0000000e+00
   1.0000000e+00   0.0000000e+00
   9.0000000e+00   1.0000000e+00
   8.0000000e+00   1.0000000e+00
   9.0000000e+00   0.0000000e+00
   2.0000000e+00   0.0000000e+00
   1.0000000e+01   1.0000000e+00
   1.3000000e+01   1.0000000e+00
   1.0000000e+01   1.0000000e+00
   1.2000000e+01   1.0000000e+00
   9.0000000e+00   1.0000000e+00
   5.0000000e+00   0.0000000e+00
   2.0000000e+00   0.0000000e+00
   4.0000000e+00   1.0000000e+00
   2.0000000e+00   0.0000000e+00
   4.0000000e+00   1.0000000e+00
   2.0000000e+00   1.0000000e+00
   1.1000000e+01   1.0000000e+00
   1.2000000e+01   1.0000000e+00
   0.0000000e+00   0.0000000e+00
   9.0000000e+00   1.0000000e+00
   4.0000000e+00   0.0000000e+00
   1.0000000e+00   0.0000000e+00
   1.0000000e+01   1.0000000e+00
   7.0000000e+00   1.0000000e+00
   5.0000000e+00   0.0000000e+00
   1.0000000e+00   1.0000000e+00
   7.0000000e+00   1.0000000e+00
   3.0000000e+00   1.0000000e+00
   1.0000000e+01   1.0000000e+00
   0.0000000e+00   0.0000000e+00
   7.0000000e+00   1.0000000e+00
   1.3000000e+01   1.0000000e+00
   1.4000000e+01   1.0000000e+00
   2.0000000e+00   0.0000000e+00
   1.2000000e+01   1.0000000e+00
   1.4000000e+01   1.0000000e+00
   3.0000000e+00   0.0000000e+00
   8.0000000e+00   1.0000000e+00
   8.0000000e+00   0.0000000e+00
   1.0000000e+00   0.0000000e+00
   1.4000000e+01   1.0000000e+00
   4.0000000e+00   0.0000000e+00
   1.0000000e+00   0.0000000e+00
   1.3000000e+01   1.0000000e+00
   1.3000000e+01   1.0000000e+00
   1.0000000e+01   1.0000000e+00
   1.1000000e+01   1.0000000e+00
   3.0000000e+00   0.0000000e+00
   2.0000000e+00   0.0000000e+00
   8.0000000e+00   1.0000000e+00
   4.0000000e+00   0.0000000e+00
   1.2000000e+01   1.0000000e+00
   0.0000000e+00   0.0000000e+00
   1.3000000e+01   1.0000000e+00
   4.0000000e+00   1.0000000e+00
   5.0000000e+00   1.0000000e+00
   1.3000000e+01   1.0000000e+00
   5.0000000e+00   1.0000000e+00
   0.0000000e+00   1.0000000e+00
   1.0000000e+01   1.0000000e+00
   7.0000000e+00   1.0000000e+00
   3.0000000e+00   0.0000000e+00
   2.0000000e+00   1.0000000e+00
   2.0000000e+00   0.0000000e+00
   2.0000000e+00   0.0000000e+00
   7.0000000e+00   1.0000000e+00
   6.0000000e+00   1.0000000e+00
   2.0000000e+00   0.0000000e+00
   6.0000000e+00   1.0000000e+00
   9.0000000e+00   1.0000000e+00
   9.0000000e+00   1.0000000e+00
   9.0000000e+00   1.0000000e+00
   9.0000000e+00   1.0000000e+00
   3.0000000e+00   1.0000000e+00
   3.0000000e+00   0.0000000e+00
   6.0000000e+00   1.0000000e+00
   6.0000000e+00   0.0000000e+00
   3.0000000e+00   1.0000000e+00
   1.2000000e+01   1.0000000e+00
   1.2000000e+01   1.0000000e+00
   1.4000000e+01   1.0000000e+00
   7.0000000e+00   1.0000000e+00
   4.0000000e+00   1.0000000e+00
   2.0000000e+00   0.0000000e+00
   4.0000000e+00   0.0000000e+00
   1.4000000e+01   1.0000000e+00
   1.2000000e+01   1.0000000e+00
   1.3000000e+01   1.0000000e+00
   9.0000000e+00   1.0000000e+00
   8.0000000e+00   1.0000000e+00
   6.0000000e+00   1.0000000e+00
   0.0000000e+00   1.0000000e+00
   1.3000000e+01   1.0000000e+00
   7.0000000e+00   1.0000000e+00
   6.0000000e+00   1.0000000e+00
   1.0000000e+01   1.0000000e+00
   1.4000000e+01   1.0000000e+00
   9.0000000e+00   1.0000000e+00
   1.1000000e+01   1.0000000e+00
   8.0000000e+00   1.0000000e+00
   1.1000000e+01   1.0000000e+00
   1.0000000e+00   0.0000000e+00
   1.0000000e+00   0.0000000e+00
   1.1000000e+01   1.0000000e+00
   7.0000000e+00   0.0000000e+00
   1.1000000e+01   1.0000000e+00
   9.0000000e+00   1.0000000e+00
   2.0000000e+00   0.0000000e+00
   7.0000000e+00   1.0000000e+00
   1.2000000e+01   1.0000000e+00
   5.0000000e+00   0.0000000e+00
   9.0000000e+00   1.0000000e+00
   1.0000000e+01   1.0000000e+00
   2.0000000e+00   0.0000000e+00
   1.0000000e+01   1.0000000e+00
   1.2000000e+01   1.0000000e+00
   1.2000000e+01   1.0000000e+00
   7.0000000e+00   0.0000000e+00
   1.2000000e+01   1.0000000e+00
   3.0000000e+00   0.0000000e+00
   1.0000000e+01   1.0000000e+00
   3.0000000e+00   0.0000000e+00
   6.0000000e+00   0.0000000e+00
   8.0000000e+00   1.0000000e+00
   9.0000000e+00   1.0000000e+00
   0.0000000e+00   0.0000000e+00
   6.0000000e+00   1.0000000e+00
   0.0000000e+00   0.0000000e+00
   1.1000000e+01   0.0000000e+00
   2.0000000e+00   0.0000000e+00
   1.3000000e+01   1.0000000e+00
   1.4000000e+01   1.0000000e+00
   1.4000000e+01   1.0000000e+00
   5.0000000e+00   0.0000000e+00
   0.0000000e+00   0.0000000e+00
   1.0000000e+01   1.0000000e+00
   1.0000000e+01   1.0000000e+00
   4.0000000e+00   0.0000000e+00
   0.0000000e+00   0.0000000e+00
   8.0000000e+00   1.0000000e+00
   1.2000000e+01   1.0000000e+00
   3.0000000e+00   1.0000000e+00
   1.2000000e+01   1.0000000e+00
   6.0000000e+00   1.0000000e+00
   1.0000000e+01   1.0000000e+00
   1.1000000e+01   1.0000000e+00
   8.0000000e+00   0.0000000e+00
   2.0000000e+00   1.0000000e+00
   4.0000000e+00   1.0000000e+00
   9.0000000e+00   1.0000000e+00
   9.0000000e+00   1.0000000e+00
   1.1000000e+01   1.0000000e+00
   7.0000000e+00   0.0000000e+00
   5.0000000e+00   1.0000000e+00
   8.0000000e+00   0.0000000e+00
   6.0000000e+00   1.0000000e+00
   3.0000000e+00   0.0000000e+00
   0.0000000e+00   1.0000000e+00
   8.0000000e+00   1.0000000e+00
   1.0000000e+01   1.0000000e+00
   7.0000000e+00   0.0000000e+00
   9.0000000e+00   0.0000000e+00
   7.0000000e+00   1.0000000e+00
   8.0000000e+00   1.0000000e+00
   5.0000000e+00   0.0000000e+00
   3.0000000e+00   1.0000000e+00
   1.1000000e+01   1.0000000e+00
   1.4000000e+01   1.0000000e+00
   1.0000000e+00   1.0000000e+00
   1.2000000e+01   1.0000000e+00
   7.0000000e+00   1.0000000e+00
   1.0000000e+00   0.0000000e+00
   1.3000000e+01   1.0000000e+00
   1.4000000e+01   1.0000000e+00
   3.0000000e+00   1.0000000e+00
   3.0000000e+00   1.0000000e+00
   8.0000000e+00   1.0000000e+00
   8.0000000e+00   1.0000000e+00
   1.2000000e+01   1.0000000e+00
   1.3000000e+01   1.0000000e+00
   1.0000000e+00   1.0000000e+00
   0.0000000e+00   0.0000000e+00
   9.0000000e+00   1.0000000e+00
   7.0000000e+00   1.0000000e+00
   1.0000000e+01   1.0000000e+00
   1.0000000e+01   1.0000000e+00
   1.0000000e+01   1.0000000e+00
   4.0000000e+00   1.0000000e+00
   6.0000000e+00   1.0000000e+00
   1.2000000e+01   1.0000000e+00
   1.0000000e+00   1.0000000e+00
   1.4000000e+01   1.0000000e+00
   5.0000000e+00   1.0000000e+00
   1.0000000e+01   1.0000000e+00
   1.0000000e+00   0.0000000e+00
   6.0000000e+00   1.0000000e+00
   1.4000000e+01   1.0000000e+00
   3.0000000e+00   1.0000000e+00
   1.0000000e+00   1.0000000e+00
   9.0000000e+00   1.0000000e+00
   7.0000000e+00   1.0000000e+00
   1.3000000e+01   1.0000000e+00
   4.0000000e+00   1.0000000e+00
   1.0000000e+00   0.0000000e+00
   5.0000000e+00   0.0000000e+00
   8.0000000e+00   1.0000000e+00
   9.0000000e+00   1.0000000e+00
   3.0000000e+00   0.0000000e+00
   8.0000000e+00   1.0000000e+00
   8.0000000e+00   1.0000000e+00
   1.0000000e+01   1.0000000e+00
   2.0000000e+00   1.0000000e+00
   4.0000000e+00   0.0000000e+00
   1.4000000e+01   1.0000000e+00
   1.2000000e+01   1.0000000e+00
   1.0000000e+00   1.0000000e+00
   1.4000000e+01   1.0000000e+00
   0.0000000e+00   0.0000000e+00
   6.0000000e+00   0.0000000e+00
   9.0000000e+00   1.0000000e+00
   0.0000000e+00   0.0000000e+00
   6.0000000e+00   1.0000000e+00
   0.0000000e+00   0.0000000e+00
   1.0000000e+00   0.0000000e+00
   4.0000000e+00   1.0000000e+00
   1.3000000e+01   1.0000000e+00
   7.0000000e+00   1.0000000e+00
   4.0000000e+00   1.0000000e+00
   0.0000000e+00   0.0000000e+00
   1.4000000e+01   1.0000000e+00
   1.3000000e+01   1.0000000e+00
   4.0000000e+00   1.0000000e+00
   4.0000000e+00   0.0000000e+00
   0.0000000e+00   0.0000000e+00
   2.0000000e+00   0.0000000e+00
   1.4000000e+01   1.0000000e+00
   0.0000000e+00   0.0000000e+00
   0.0000000e+00   1.0000000e+00
   5.0000000e+00   1.0000000e+00
   9.0000000e+00   1.0000000e+00
   1.0000000e+01   1.0000000e+00
   1.1000000e+01   1.0000000e+00
   4.0000000e+00   0.0000000e+00
   1.2000000e+01   1.0000000e+00
   1.0000000e+01   1.0000000e+00
   1.4000000e+01   1.0000000e+00
   1.0000000e+00   0.0000000e+00
   4.0000000e+00   1.0000000e+00
   1.0000000e+00   0.0000000e+00
   1.4000000e+01   1.0000000e+00
   0.0000000e+00   0.0000000e+00
   1.3000000e+01   1.0000000e+00
   1.1000000e+01   1.0000000e+00
   2.0000000e+00   0.0000000e+00
   2.0000000e+00   0.0000000e+00
   1.0000000e+00   0.0000000e+00
   0.0000000e+00   0.0000000e+00
   6.0000000e+00   1.0000000e+00
   1.0000000e+01   1.0000000e+00
   1.2000000e+01   1.0000000e+00
   7.0000000e+00   1.0000000e+00
   5.0000000e+00   0.0000000e+00
   1.3000000e+01   1.0000000e+00
   2.0000000e+00   0.0000000e+00
   9.0000000e+00   1.0000000e+00
   1.0000000e+00   0.0000000e+00
   1.1000000e+01   1.0000000e+00
   4.0000000e+00   0.0000000e+00
   1.1000000e+01   1.0000000e+00
   8.0000000e+00   1.0000000e+00
   1.2000000e+01   1.0000000e+00
   7.0000000e+00   1.0000000e+00
   1.1000000e+01   1.0000000e+00
   4.0000000e+00   0.0000000e+00
   0.0000000e+00   0.0000000e+00
   1.4000000e+01   1.0000000e+00
   5.0000000e+00   1.0000000e+00
   2.0000000e+00   0.0000000e+00
   1.1000000e+01   1.0000000e+00
   2.0000000e+00   1.0000000e+00
   9.0000000e+00   1.0000000e+00
   1.0000000e+00   1.0000000e+00
   6.0000000e+00   1.0000000e+00
   6.0000000e+00   1.0000000e+00
   3.0000000e+00   1.0000000e+00
   5.0000000e+00   0.0000000e+00
   5.0000000e+00   1.0000000e+00
   6.0000000e+00   1.0000000e+00
   3.0000000e+00   0.0000000e+00
   1.2000000e+01   1.0000000e+00
   1.3000000e+01   1.0000000e+00
   1.3000000e+01   1.0000000e+00
   4.0000000e+00   0.0000000e+00
   3.0000000e+00   0.0000000e+00
   9.0000000e+00   1.0000000e+00
   1.3000000e+01   1.0000000e+00
   2.0000000e+00   0.0000000e+00
   1.3000000e+01   1.0000000e+00
   1.2000000e+01   1.0000000e+00
   5.0000000e+00   0.0000000e+00
   5.0000000e+00   0.0000000e+00
   1.1000000e+01   1.0000000e+00
   3.0000000e+00   0.0000000e+00
   2.0000000e+00   0.0000000e+00
   5.0000000e+00   1.0000000e+00
   8.0000000e+00   1.0000000e+00
   1.4000000e+01   1.0000000e+00
   1.3000000e+01   1.0000000e+00
   1.1000000e+01   1.0000000e+00
   8.0000000e+00   1.0000000e+00
   1.1000000e+01   1.0000000e+00
   1.0000000e+00   1.0000000e+00
   7.0000000e+00   0.0000000e+00
   7.0000000e+00   1.0000000e+00
   5.0000000e+00   0.0000000e+00
   5.0000000e+00   1.0000000e+00
   1.4000000e+01   1.0000000e+00
   1.2000000e+01   0.0000000e+00
   0.0000000e+00   1.0000000e+00
   3.0000000e+00   1.0000000e+00
   1.1000000e+01   1.0000000e+00
   1.0000000e+00   1.0000000e+00
   1.0000000e+01   1.0000000e+00
   4.0000000e+00   0.0000000e+00
   6.0000000e+00   0.0000000e+00
   8.0000000e+00   0.0000000e+00
   3.0000000e+00   0.0000000e+00
   1.1000000e+01   1.0000000e+00
   1.3000000e+01   1.0000000e+00
   2.0000000e+00   0.0000000e+00
   1.0000000e+01   0.0000000e+00
   1.0000000e+00   0.0000000e+00
   7.0000000e+00   0.0000000e+00
   5.0000000e+00   0.0000000e+00
   1.4000000e+01   0.0000000e+00
   7.0000000e+00   1.0000000e+00
   6.0000000e+00   0.0000000e+00
   5.0000000e+00   1.0000000e+00
   8.0000000e+00   1.0000000e+00
   8.0000000e+00   1.0000000e+00
   1.1000000e+01   1.0000000e+00
   7.0000000e+00   1.0000000e+00
   5.0000000e+00   0.0000000e+00
   1.3000000e+01   1.0000000e+00
   1.3000000e+01   1.0000000e+00
   1.2000000e+01   1.0000000e+00
   3.0000000e+00   0.0000000e+00
   1.4000000e+01   1.0000000e+00
   1.3000000e+01   1.0000000e+00
   5.0000000e+00   0.0000000e+00
   8.0000000e+00   1.0000000e+00
   6.0000000e+00   0.0000000e+00
   5.0000000e+00   0.0000000e+00
   7.0000000e+00   1.0000000e+00
   1.0000000e+01   0.0000000e+00
   7.0000000e+00   1.0000000e+00
   1.2000000e+01   1.0000000e+00
   1.0000000e+00   0.0000000e+00
   7.0000000e+00   0.0000000e+00
   0.0000000e+00   0.0000000e+00
   1.1000000e+01   1.0000000e+00
   3.0000000e+00   0.0000000e+00
   7.0000000e+00   1.0000000e+00
   1.1000000e+01   1.0000000e+00
   1.1000000e+01   1.0000000e+00
   1.0000000e+01   1.0000000e+00
   9.0000000e+00   1.0000000e+00
   1.0000000e+01   1.0000000e+00
   1.3000000e+01   1.0000000e+00
   6.0000000e+00   0.0000000e+00
   1.0000000e+00   0.0000000e+00
   3.0000000e+00   0.0000000e+00
   7.0000000e+00   0.0000000e+00
   8.0000000e+00   1.0000000e+00
   2.0000000e+00   0.0000000e+00
   3.0000000e+00   0.0000000e+00
   1.2000000e+01   1.0000000e+00
   1.0000000e+00   0.0000000e+00
   1.4000000e+01   1.0000000e+00
   1.3000000e+01   1.0000000e+00
   1.2000000e+01   1.0000000e+00
   1.2000000e+01   1.0000000e+00
   2.0000000e+00   0.0000000e+00
   1.0000000e+01   1.0000000e+00
   8.0000000e+00   0.0000000e+00
   4.0000000e+00   1.0000000e+00
   5.0000000e+00   0.0000000e+00
   3.0000000e+00   0.0000000e+00
   6.0000000e+00   0.0000000e+00
   0.0000000e+00   0.0000000e+00
   8.0000000e+00   1.0000000e+00
   4.0000000e+00   1.0000000e+00
   1.1000000e+01   1.0000000e+00
   2.0000000e+00   0.0000000e+00
   1.2000000e+01   1.0000000e+00
   5.0000000e+00   0.0000000e+00
   0.0000000e+00   0.0000000e+00
   1.0000000e+01   1.0000000e+00
   9.0000000e+00   0.0000000e+00
   1.0000000e+01   0.0000000e+00
   1.4000000e+01   1.0000000e+00
   9.0000000e+00   0.0000000e+00
   0.0000000e+00   0.0000000e+00
   1.3000000e+01   1.0000000e+00
   1.0000000e+01   1.0000000e+00
   5.0000000e+00   0.0000000e+00
   3.0000000e+00   0.0000000e+00
   3.0000000e+00   1.0000000e+00
   7.0000000e+00   1.0000000e+00
   1.1000000e+01   1.0000000e+00
   1.0000000e+01   1.0000000e+00
   8.0000000e+00   1.0000000e+00
   1.3000000e+01   1.0000000e+00
   1.4000000e+01   1.0000000e+00
   0.0000000e+00   0.0000000e+00
   8.0000000e+00   0.0000000e+00
   4.0000000e+00   0.0000000e+00
   3.0000000e+00   0.0000000e+00
   8.0000000e+00   1.0000000e+00
   0.0000000e+00   0.0000000e+00
   4.0000000e+00   0.0000000e+00
   0.0000000e+00   0.0000000e+00
   1.1000000e+01   1.0000000e+00
   4.0000000e+00   0.0000000e+00
   1.2000000e+01   1.0000000e+00
   0.0000000e+00   0.0000000e+00
   5.0000000e+00   0.0000000e+00
   0.0000000e+00   0.0000000e+00
   0.0000000e+00   0.0000000e+00
   2.0000000e+00   0.0000000e+00
   7.0000000e+00   0.0000000e+00
   4.0000000e+00   0.0000000e+00
   0.0000000e+00   0.0000000e+00
   1.4000000e+01   1.0000000e+00
   9.0000000e+00   1.0000000e+00
   3.0000000e+00   0.0000000e+00
   9.0000000e+00   1.0000000e+00
   3.0000000e+00   0.0000000e+00
   6.0000000e+00   0.0000000e+00
   1.0000000e+01   1.0000000e+00
   0.0000000e+00   0.0000000e+00
   1.0000000e+00   0.0000000e+00
   4.0000000e+00   0.0000000e+00
   1.1000000e+01   1.0000000e+00
   1.0000000e+01   1.0000000e+00
   1.2000000e+01   1.0000000e+00
   2.0000000e+00   0.0000000e+00
   5.0000000e+00   1.0000000e+00
   1.0000000e+00   0.0000000e+00
   7.0000000e+00   1.0000000e+00
   1.2000000e+01   1.0000000e+00
   1.0000000e+00   0.0000000e+00
   3.0000000e+00   0.0000000e+00
   5.0000000e+00   0.0000000e+00
   6.0000000e+00   1.0000000e+00
   2.0000000e+00   0.0000000e+00
   6.0000000e+00   0.0000000e+00
   8.0000000e+00   0.0000000e+00
   1.0000000e+00   0.0000000e+00
   8.0000000e+00   1.0000000e+00
   1.0000000e+01   1.0000000e+00
   5.0000000e+00   0.0000000e+00
   1.3000000e+01   1.0000000e+00
   1.4000000e+01   1.0000000e+00
   9.0000000e+00   1.0000000e+00
   7.0000000e+00   0.0000000e+00
   5.0000000e+00   0.0000000e+00
   9.0000000e+00   1.0000000e+00
   8.0000000e+00   0.0000000e+00
   1.0000000e+01   1.0000000e+00
   1.1000000e+01   1.0000000e+00
   8.0000000e+00   1.0000000e+00
   1.1000000e+01   1.0000000e+00
   9.0000000e+00   1.0000000e+00
   7.0000000e+00   0.0000000e+00
   3.0000000e+00   0.0000000e+00
   0.0000000e+00   0.0000000e+00
   4.0000000e+00   0.0000000e+00
   2.0000000e+00   0.0000000e+00
   1.2000000e+01   1.0000000e+00
   8.0000000e+00   1.0000000e+00
   1.0000000e+01   1.0000000e+00
   5.0000000e+00   1.0000000e+00
   1.0000000e+00   0.0000000e+00
   2.0000000e+00   0.0000000e+00
   3.0000000e+00   0.0000000e+00
   1.0000000e+01   1.0000000e+00
   1.0000000e+00   0.0000000e+00
   1.4000000e+01   1.0000000e+00
   7.0000000e+00   0.0000000e+00
   1.4000000e+01   1.0000000e+00
   9.0000000e+00   1.0000000e+00
   7.0000000e+00   1.0000000e+00
   1.2000000e+01   1.0000000e+00
   1.0000000e+00   0.0000000e+00
   1.3000000e+01   1.0000000e+00
   8.0000000e+00   1.0000000e+00
   1.1000000e+01   1.0000000e+00
   9.0000000e+00   1.0000000e+00
   1.0000000e+00   0.0000000e+00
   1.4000000e+01   1.0000000e+00
   5.0000000e+00   0.0000000e+00
   5.0000000e+00   0.0000000e+00
   1.3000000e+01   1.0000000e+00
   1.0000000e+01   1.0000000e+00
   6.0000000e+00   0.0000000e+00
   6.0000000e+00   1.0000000e+00
   8.0000000e+00   1.0000000e+00
   3.0000000e+00   0.0000000e+00
   0.0000000e+00   0.0000000e+00
   9.0000000e+00   1.0000000e+00
   8.0000000e+00   1.0000000e+00
   1.3000000e+01   1.0000000e+00
   4.0000000e+00   0.0000000e+00
   1.0000000e+00   0.0000000e+00
   1.1000000e+01   1.0000000e+00
   2.0000000e+00   0.0000000e+00
   1.0000000e+01   0.0000000e+00
   2.0000000e+00   0.0000000e+00
   0.0000000e+00   0.0000000e+00
   1.4000000e+01   1.0000000e+00
   1.0000000e+00   0.0000000e+00
   4.0000000e+00   0.0000000e+00
   9.0000000e+00   1.0000000e+00
   8.0000000e+00   1.0000000e+00
   6.0000000e+00   1.0000000e+00
   6.0000000e+00   0.0000000e+00
   1.4000000e+01   1.0000000e+00
   4.0000000e+00   0.0000000e+00
   1.2000000e+01   1.0000000e+00
   7.0000000e+00   0.0000000e+00
   0.0000000e+00   0.0000000e+00
   1.4000000e+01   1.0000000e+00
   1.4000000e+01   1.0000000e+00
   1.2000000e+01   1.0000000e+00
   8.0000000e+00   0.0000000e+00
   2.0000000e+00   0.0000000e+00
   0.0000000e+00   0.0000000e+00
   3.0000000e+00   0.0000000e+00
   1.2000000e+01   1.0000000e+00
   5.0000000e+00   0.0000000e+00
   3.0000000e+00   0.0000000e+00
   1.2000000e+01   1.0000000e+00
   6.0000000e+00   1.0000000e+00
   9.0000000e+00   1.0000000e+00
   1.1000000e+01   1.0000000e+00
   6.0000000e+00   0.0000000e+00
   4.0000000e+00   0.0000000e+00
   1.4000000e+01   1.0000000e+00
   1.0000000e+00   0.0000000e+00
   9.0000000e+00   1.0000000e+00
   2.0000000e+00   0.0000000e+00
   6.0000000e+00   0.0000000e+00
   1.1000000e+01   1.0000000e+00
   6.0000000e+00   0.0000000e+00
   1.0000000e+00   0.0000000e+00
   2.0000000e+00   0.0000000e+00
   7.0000000e+00   0.0000000e+00
   6.0000000e+00   0.0000000e+00
   6.0000000e+00   0.0000000e+00
   1.1000000e+01   1.0000000e+00
   6.0000000e+00   0.0000000e+00
   8.0000000e+00   0.0000000e+00
   2.0000000e+00   0.0000000e+00
   1.2000000e+01   1.0000000e+00
   1.3000000e+01   1.0000000e+00
   9.0000000e+00   1.0000000e+00
   2.0000000e+00   0.0000000e+00
   6.0000000e+00   1.0000000e+00
   8.0000000e+00   0.0000000e+00
   1.2000000e+01   1.0000000e+00
   2.0000000e+00   0.0000000e+00
   5.0000000e+00   0.0000000e+00
   1.4000000e+01   1.0000000e+00
   1.3000000e+01   1.0000000e+00
   1.3000000e+01   1.0000000e+00
   1.3000000e+01   1.0000000e+00
   1.2000000e+01   1.0000000e+00
   4.0000000e+00   0.0000000e+00
   5.0000000e+00   1.0000000e+00
   1.3000000e+01   1.0000000e+00
   1.0000000e+01   1.0000000e+00
   3.0000000e+00   0.0000000e+00
   1.1000000e+01   1.0000000e+00
   1.4000000e+01   1.0000000e+00
   1.1000000e+01   1.0000000e+00
   3.0000000e+00   0.0000000e+00
   1.3000000e+01   1.0000000e+00
   1.0000000e+00   0.0000000e+00
   7.0000000e+00   1.0000000e+00
   1.1000000e+01   1.0000000e+00
   7.0000000e+00   0.0000000e+00
   1.0000000e+00   0.0000000e+00
   1.1000000e+01   1.0000000e+00
   2.0000000e+00   0.0000000e+00
   1.2000000e+01   1.0000000e+00
   4.0000000e+00   0.0000000e+00
   8.0000000e+00   1.0000000e+00
   1.0000000e+01   1.0000000e+00
   5.0000000e+00   0.0000000e+00
   9.0000000e+00   0.0000000e+00
   4.0000000e+00   0.0000000e+00
   9.0000000e+00   1.0000000e+00
   1.1000000e+01   1.0000000e+00
   1.0000000e+00   0.0000000e+00
   1.4000000e+01   1.0000000e+00
   0.0000000e+00   0.0000000e+00
   6.0000000e+00   1.0000000e+00
   4.0000000e+00   0.0000000e+00
   1.3000000e+01   1.0000000e+00
   1.3000000e+01   1.0000000e+00
   6.0000000e+00   0.0000000e+00
   1.0000000e+00   0.0000000e+00
   7.0000000e+00   0.0000000e+00
   9.0000000e+00   0.0000000e+00
   1.4000000e+01   1.0000000e+00
   0.0000000e+00   0.0000000e+00
   4.0000000e+00   0.0000000e+00
   9.0000000e+00   1.0000000e+00
   5.0000000e+00   0.0000000e+00
   9.0000000e+00   1.0000000e+00
   4.0000000e+00   1.0000000e+00
   1.4000000e+01   1.0000000e+00
   3.0000000e+00   0.0000000e+00
   7.0000000e+00   0.0000000e+00
   1.4000000e+01   1.0000000e+00
   1.0000000e+01   1.0000000e+00
   1.0000000e+00   0.0000000e+00
   2.0000000e+00   0.0000000e+00
   1.3000000e+01   1.0000000e+00
   0.0000000e+00   0.0000000e+00
   3.0000000e+00   0.0000000e+00
   1.2000000e+01   1.0000000e+00
   1.0000000e+01   1.0000000e+00
   7.0000000e+00   0.0000000e+00
   4.0000000e+00   0.0000000e+00
   2.0000000e+00   0.0000000e+00
   4.0000000e+00   0.0000000e+00
   2.0000000e+00   0.0000000e+00
   5.0000000e+00   0.0000000e+00
   0.0000000e+00   0.0000000e+00
   2.0000000e+00   0.0000000e+00
   5.0000000e+00   1.0000000e+00
   3.0000000e+00   0.0000000e+00
   1.2000000e+01   1.0000000e+00
   1.0000000e+00   0.0000000e+00
   1.4000000e+01   1.0000000e+00
   1.4000000e+01   1.0000000e+00
   1.3000000e+01   1.0000000e+00
   5.0000000e+00   1.0000000e+00
   8.0000000e+00   0.0000000e+00
   1.0000000e+00   0.0000000e+00
   1.0000000e+00   0.0000000e+00
   2.0000000e+00   0.0000000e+00
   1.2000000e+01   1.0000000e+00
   1.1000000e+01   1.0000000e+00
   6.0000000e+00   1.0000000e+00
   1.0000000e+00   0.0000000e+00
   1.0000000e+01   1.0000000e+00
   9.0000000e+00   1.0000000e+00
   1.0000000e+01   1.0000000e+00
   1.0000000e+00   0.0000000e+00
   1.4000000e+01   1.0000000e+00
   0.0000000e+00   0.0000000e+00
   1.3000000e+01   1.0000000e+00
   2.0000000e+00   0.0000000e+00
   1.2000000e+01   1.0000000e+00
   0.0000000e+00   0.0000000e+00
   8.0000000e+00   1.0000000e+00
   4.0000000e+00   1.0000000e+00
   1.0000000e+01   1.0000000e+00
   1.0000000e+01   1.0000000e+00
   1.1000000e+01   1.0000000e+00
   1.3000000e+01   1.0000000e+00
   0.0000000e+00   0.0000000e+00
   1.0000000e+00   0.0000000e+00
   0.0000000e+00   0.0000000e+00
   4.0000000e+00   1.0000000e+00
   1.4000000e+01   1.0000000e+00
   7.0000000e+00   0.0000000e+00
   1.0000000e+00   0.0000000e+00
   9.0000000e+00   1.0000000e+00
   1.0000000e+01   1.0000000e+00
   8.0000000e+00   1.0000000e+00
   1.0000000e+01   1.0000000e+00
   7.0000000e+00   0.0000000e+00
   1.4000000e+01   1.0000000e+00
   1.0000000e+00   0.0000000e+00
   1.2000000e+01   1.0000000e+00
   3.0000000e+00   0.0000000e+00
   0.0000000e+00   0.0000000e+00
   4.0000000e+00   1.0000000e+00
   1.0000000e+01   0.0000000e+00
   4.0000000e+00   0.0000000e+00
   1.2000000e+01   1.0000000e+00
   1.3000000e+01   1.0000000e+00
   6.0000000e+00   1.0000000e+00
   2.0000000e+00   0.0000000e+00
   1.4000000e+01   1.0000000e+00
   1.2000000e+01   1.0000000e+00
   1.3000000e+01   1.0000000e+00
   9.0000000e+00   1.0000000e+00
   1.0000000e+01   1.0000000e+00
   5.0000000e+00   1.0000000e+00
   3.0000000e+00   0.0000000e+00
   1.1000000e+01   1.0000000e+00
   3.0000000e+00   0.0000000e+00
   2.0000000e+00   0.0000000e+00
   1.1000000e+01   1.0000000e+00
   1.2000000e+01   1.0000000e+00
   5.0000000e+00   0.0000000e+00
   1.3000000e+01   1.0000000e+00
   9.0000000e+00   1.0000000e+00
   1.4000000e+01   1.0000000e+00
   6.0000000e+00   1.0000000e+00
   1.0000000e+01   1.0000000e+00
   1.1000000e+01   1.0000000e+00
   1.3000000e+01   1.0000000e+00
   1.0000000e+01   1.0000000e+00
   1.1000000e+01   1.0000000e+00
   1.4000000e+01   1.0000000e+00
   7.0000000e+00   1.0000000e+00
   1.0000000e+01   1.0000000e+00
   1.3000000e+01   1.0000000e+00
   1.4000000e+01   1.0000000e+00
   6.0000000e+00   0.0000000e+00
   2.0000000e+00   0.0000000e+00
   2.0000000e+00   0.0000000e+00
   2.0000000e+00   0.0000000e+00
   1.0000000e+00   0.0000000e+00
   8.0000000e+00   1.0000000e+00
   5.0000000e+00   1.0000000e+00
   4.0000000e+00   0.0000000e+00
   5.0000000e+00   1.0000000e+00
   1.4000000e+01   1.0000000e+00
   1.2000000e+01   1.0000000e+00
   1.0000000e+00   0.0000000e+00
   8.0000000e+00   1.0000000e+00
   6.0000000e+00   1.0000000e+00
   3.0000000e+00   0.0000000e+00
   1.4000000e+01   1.0000000e+00
   0.0000000e+00   0.0000000e+00
   2.0000000e+00   0.0000000e+00
   3.0000000e+00   0.0000000e+00
   1.0000000e+00   0.0000000e+00
   5.0000000e+00   1.0000000e+00
   5.0000000e+00   1.0000000e+00
   8.0000000e+00   1.0000000e+00
   3.0000000e+00   1.0000000e+00
   8.0000000e+00   1.0000000e+00
   4.0000000e+00   0.0000000e+00
   1.2000000e+01   1.0000000e+00
   1.1000000e+01   1.0000000e+00
   1.2000000e+01   1.0000000e+00
   0.0000000e+00   1.0000000e+00
   1.0000000e+01   1.0000000e+00
   5.0000000e+00   1.0000000e+00
   1.0000000e+01   1.0000000e+00
   1.3000000e+01   1.0000000e+00
   4.0000000e+00   0.0000000e+00
   1.1000000e+01   1.0000000e+00
   9.0000000e+00   1.0000000e+00
   6.0000000e+00   1.0000000e+00
   5.0000000e+00   0.0000000e+00
   3.0000000e+00   0.0000000e+00
   9.0000000e+00   1.0000000e+00
   4.0000000e+00   0.0000000e+00
   8.0000000e+00   0.0000000e+00
   6.0000000e+00   1.0000000e+00
   4.0000000e+00   0.0000000e+00
   7.0000000e+00   1.0000000e+00
   8.0000000e+00   1.0000000e+00
   2.0000000e+00   1.0000000e+00
   1.1000000e+01   1.0000000e+00
   1.4000000e+01   1.0000000e+00
   7.0000000e+00   0.0000000e+00
   7.0000000e+00   1.0000000e+00
   9.0000000e+00   1.0000000e+00
   7.0000000e+00   1.0000000e+00
   2.0000000e+00   0.0000000e+00
   9.0000000e+00   1.0000000e+00
   0.0000000e+00   0.0000000e+00
   1.0000000e+01   0.0000000e+00
   8.0000000e+00   0.0000000e+00
   1.2000000e+01   1.0000000e+00
   2.0000000e+00   0.0000000e+00
   1.1000000e+01   1.0000000e+00
   5.0000000e+00   0.0000000e+00
   1.1000000e+01   1.0000000e+00
   1.3000000e+01   1.0000000e+00
   3.0000000e+00   0.0000000e+00
   3.0000000e+00   1.0000000e+00
   1.1000000e+01   1.0000000e+00
   0.0000000e+00   0.0000000e+00
   8.0000000e+00   1.0000000e+00
   1.3000000e+01   1.0000000e+00
   1.0000000e+01   1.0000000e+00
   6.0000000e+00   1.0000000e+00
   3.0000000e+00   0.0000000e+00
   1.1000000e+01   1.0000000e+00
   7.0000000e+00   1.0000000e+00
   1.4000000e+01   1.0000000e+00
   2.0000000e+00   0.0000000e+00
   8.0000000e+00   1.0000000e+00
   4.0000000e+00   1.0000000e+00
   8.0000000e+00   0.0000000e+00
   6.0000000e+00   0.0000000e+00
   1.2000000e+01   1.0000000e+00
   6.0000000e+00   0.0000000e+00
   0.0000000e+00   0.0000000e+00
   1.0000000e+00   0.0000000e+00
   3.0000000e+00   0.0000000e+00
   1.2000000e+01   1.0000000e+00
   5.0000000e+00   0.0000000e+00
   4.0000000e+00   0.0000000e+00
   4.0000000e+00   1.0000000e+00
   3.0000000e+00   0.0000000e+00
   1.1000000e+01   1.0000000e+00
   1.0000000e+00   0.0000000e+00
   1.0000000e+00   0.0000000e+00
   1.4000000e+01   1.0000000e+00
   6.0000000e+00   1.0000000e+00
   1.0000000e+01   1.0000000e+00
   1.1000000e+01   1.0000000e+00
   1.1000000e+01   1.0000000e+00
   6.0000000e+00   1.0000000e+00
   8.0000000e+00   1.0000000e+00
   5.0000000e+00   0.0000000e+00
   1.3000000e+01   1.0000000e+00
   1.3000000e+01   1.0000000e+00
   1.0000000e+00   0.0000000e+00
   6.0000000e+00   1.0000000e+00
   2.0000000e+00   0.0000000e+00
   3.0000000e+00   0.0000000e+00
   1.2000000e+01   1.0000000e+00
   5.0000000e+00   1.0000000e+00
   0.0000000e+00   0.0000000e+00
   1.0000000e+00   0.0000000e+00
   7.0000000e+00   1.0000000e+00
   4.0000000e+00   0.0000000e+00
   1.3000000e+01   1.0000000e+00
   7.0000000e+00   1.0000000e+00
   7.0000000e+00   1.0000000e+00
   5.0000000e+00   0.0000000e+00
   8.0000000e+00   1.0000000e+00
   9.0000000e+00   1.0000000e+00
   4.0000000e+00   1.0000000e+00
   7.0000000e+00   1.0000000e+00
   3.0000000e+00   1.0000000e+00
   6.0000000e+00   1.0000000e+00
   9.0000000e+00   0.0000000e+00
   0.0000000e+00   0.0000000e+00
   9.0000000e+00   1.0000000e+00
   7.0000000e+00   1.0000000e+00
   6.0000000e+00   0.0000000e+00
   9.0000000e+00   0.0000000e+00
   6.0000000e+00   0.0000000e+00
   2.0000000e+00   0.0000000e+00
   2.0000000e+00   0.0000000e+00
   1.4000000e+01   1.0000000e+00
   1.0000000e+01   1.0000000e+00
   1.1000000e+01   1.0000000e+00
   5.0000000e+00   0.0000000e+00
   1.4000000e+01   1.0000000e+00
   7.0000000e+00   0.0000000e+00
   8.0000000e+00   1.0000000e+00
   1.0000000e+01   1.0000000e+00
   4.0000000e+00   0.0000000e+00
   9.0000000e+00   1.0000000e+00
   4.0000000e+00   1.0000000e+00
   6.0000000e+00   0.0000000e+00
   1.2000000e+01   1.0000000e+00
   2.0000000e+00   0.0000000e+00
   0.0000000e+00   0.0000000e+00
   9.0000000e+00   0.0000000e+00
   1.3000000e+01   1.0000000e+00
   1.0000000e+00   0.0000000e+00
   3.0000000e+00   0.0000000e+00
   8.0000000e+00   1.0000000e+00
   1.0000000e+00   0.0000000e+00
   1.0000000e+00   1.0000000e+00
   3.0000000e+00   0.0000000e+00
   6.0000000e+00   1.0000000e+00
   0.0000000e+00   0.0000000e+00
   1.2000000e+01   1.0000000e+00
   1.3000000e+01   1.0000000e+00
   1.0000000e+00   1.0000000e+00
   7.0000000e+00   1.0000000e+00
   1.2000000e+01   1.0000000e+00
   9.0000000e+00   1.0000000e+00
   2.0000000e+00   1.0000000e+00
   7.0000000e+00   1.0000000e+00
   7.0000000e+00   1.0000000e+00
   8.0000000e+00   1.0000000e+00
   4.0000000e+00   0.0000000e+00
   7.0000000e+00   1.0000000e+00
   1.2000000e+01   1.0000000e+00
   1.1000000e+01   0.0000000e+00
   6.0000000e+00   1.0000000e+00
   1.3000000e+01   1.0000000e+00
   7.0000000e+00   1.0000000e+00
   8.0000000e+00   1.0000000e+00
   1.4000000e+01   1.0000000e+00
   9.0000000e+00   0.0000000e+00
   1.4000000e+01   1.0000000e+00
   2.0000000e+00   0.0000000e+00
   1.3000000e+01   1.0000000e+00
   7.0000000e+00   1.0000000e+00
   1.1000000e+01   1.0000000e+00
   4.0000000e+00   1.0000000e+00
   0.0000000e+00   1.0000000e+00
   3.0000000e+00   1.0000000e+00
   9.0000000e+00   1.0000000e+00
   3.0000000e+00   1.0000000e+00
   1.3000000e+01   1.0000000e+00
   4.0000000e+00   1.0000000e+00
   1.1000000e+01   1.0000000e+00
   0.0000000e+00   1.0000000e+00
   0.0000000e+00   0.0000000e+00
   1.4000000e+01   1.0000000e+00
   1.2000000e+01   1.0000000e+00
   1.4000000e+01   1.0000000e+00
   8.0000000e+00   1.0000000e+00
   1.3000000e+01   1.0000000e+00
   4.0000000e+00   0.0000000e+00
   5.0000000e+00   0.0000000e+00
   9.0000000e+00   0.0000000e+00
   6.0000000e+00   1.0000000e+00
   5.0000000e+00   0.0000000e+00
   1.0000000e+01   0.0000000e+00
   5.0000000e+00   0.0000000e+00
   0.0000000e+00   0.0000000e+00
   2.0000000e+00   0.0000000e+00
   5.0000000e+00   1.0000000e+00
   1.2000000e+01   1.0000000e+00
   9.0000000e+00   1.0000000e+00
   3.0000000e+00   0.0000000e+00
   9.0000000e+00   1.0000000e+00
   1.0000000e+01   1.0000000e+00
   0.0000000e+00   0.0000000e+00
   7.0000000e+00   1.0000000e+00
   8.0000000e+00   1.0000000e+00
   3.0000000e+00   0.0000000e+00
   8.0000000e+00   1.0000000e+00
   1.0000000e+01   1.0000000e+00
   4.0000000e+00   1.0000000e+00
   1.3000000e+01   1.0000000e+00
   1.2000000e+01   1.0000000e+00
   0.0000000e+00   0.0000000e+00
   8.0000000e+00   1.0000000e+00
   1.3000000e+01   1.0000000e+00
   3.0000000e+00   1.0000000e+00
   1.3000000e+01   1.0000000e+00
   7.0000000e+00   1.0000000e+00
   0.0000000e+00   0.0000000e+00
   1.3000000e+01   1.0000000e+00
   7.0000000e+00   1.0000000e+00
   1.4000000e+01   1.0000000e+00
   6.0000000e+00   1.0000000e+00
   1.3000000e+01   1.0000000e+00
   3.0000000e+00   0.0000000e+00
   1.4000000e+01   1.0000000e+00
   1.0000000e+01   1.0000000e+00
   6.0000000e+00   1.0000000e+00
   3.0000000e+00   1.0000000e+00
   7.0000000e+00   1.0000000e+00
   1.4000000e+01   1.0000000e+00
   2.0000000e+00   0.0000000e+00
   6.0000000e+00   1.0000000e+00
   1.0000000e+01   1.0000000e+00
   6.0000000e+00   1.0000000e+00
   4.0000000e+00   1.0000000e+00
   8.0000000e+00   0.0000000e+00
   6.0000000e+00   1.0000000e+00
   1.1000000e+01   1.0000000e+00
   6.0000000e+00   0.0000000e+00
   2.0000000e+00   1.0000000e+00
   3.0000000e+00   1.0000000e+00
   1.3000000e+01   1.0000000e+00
   1.2000000e+01   1.0000000e+00
   1.2000000e+01   1.0000000e+00
   7.0000000e+00   1.0000000e+00
   6.0000000e+00   1.0000000e+00
   5.0000000e+00   1.0000000e+00
   6.0000000e+00   0.0000000e+00
   8.0000000e+00   1.0000000e+00
   1.0000000e+00   1.0000000e+00
   5.0000000e+00   1.0000000e+00
   1.0000000e+00   1.0000000e+00
   7.0000000e+00   1.0000000e+00
   5.0000000e+00   1.0000000e+00
   0.0000000e+00   0.0000000e+00
   5.0000000e+00   1.0000000e+00
   1.4000000e+01   0.0000000e+00
   0.0000000e+00   0.0000000e+00
   8.0000000e+00   1.0000000e+00
   6.0000000e+00   1.0000000e+00
   1.0000000e+00   0.0000000e+00
   4.0000000e+00   1.0000000e+00
   2.0000000e+00   1.0000000e+00
   9.0000000e+00   1.0000000e+00
   1.4000000e+01   1.0000000e+00
   1.3000000e+01   1.0000000e+00
   3.0000000e+00   0.0000000e+00
   7.0000000e+00   1.0000000e+00
   7.0000000e+00   0.0000000e+00
   4.0000000e+00   0.0000000e+00
   1.2000000e+01   1.0000000e+00
   0.0000000e+00   0.0000000e+00
   7.0000000e+00   0.0000000e+00
   1.0000000e+01   1.0000000e+00
   6.0000000e+00   1.0000000e+00
   4.0000000e+00   1.0000000e+00
   7.0000000e+00   1.0000000e+00
   6.0000000e+00   1.0000000e+00
   1.1000000e+01   1.0000000e+00
   2.0000000e+00   0.0000000e+00
   1.2000000e+01   1.0000000e+00
   5.0000000e+00   0.0000000e+00
   1.3000000e+01   1.0000000e+00
   1.0000000e+01   1.0000000e+00
   1.1000000e+01   1.0000000e+00
   1.0000000e+00   0.0000000e+00
   9.0000000e+00   1.0000000e+00
   1.1000000e+01   1.0000000e+00
   1.3000000e+01   1.0000000e+00
   1.0000000e+00   0.0000000e+00
   5.0000000e+00   1.0000000e+00
   1.0000000e+01   0.0000000e+00
   1.0000000e+01   1.0000000e+00
   1.1000000e+01   1.0000000e+00
   1.0000000e+01   1.0000000e+00
   1.1000000e+01   1.0000000e+00
   3.0000000e+00   0.0000000e+00
   1.2000000e+01   1.0000000e+00
   9.0000000e+00   1.0000000e+00
   1.0000000e+00   0.0000000e+00
   2.0000000e+00   1.0000000e+00
   7.0000000e+00   0.0000000e+00
   1.1000000e+01   1.0000000e+00
   5.0000000e+00   1.0000000e+00
   1.1000000e+01   1.0000000e+00
   3.0000000e+00   0.0000000e+00
   5.0000000e+00   1.0000000e+00
   1.0000000e+01   1.0000000e+00
   0.0000000e+00   0.0000000e+00
   9.0000000e+00   1.0000000e+00
   2.0000000e+00   0.0000000e+00
   2.0000000e+00   0.0000000e+00
   1.3000000e+01   1.0000000e+00
   4.0000000e+00   0.0000000e+00
   1.4000000e+01   1.0000000e+00
   7.0000000e+00   1.0000000e+00
   9.0000000e+00   1.0000000e+00
   1.4000000e+01   1.0000000e+00
   1.0000000e+01   1.0000000e+00
   2.0000000e+00   0.0000000e+00
   9.0000000e+00   1.0000000e+00
   1.3000000e+01   1.0000000e+00
   5.0000000e+00   1.0000000e+00
   1.4000000e+01   1.0000000e+00
   1.3000000e+01   1.0000000e+00
   9.0000000e+00   1.0000000e+00
   1.2000000e+01   1.0000000e+00
   1.1000000e+01   1.0000000e+00
   1.2000000e+01   1.0000000e+00
   0.0000000e+00   0.0000000e+00
   5.0000000e+00   0.0000000e+00
   1.2000000e+01   1.0000000e+00
   6.0000000e+00   1.0000000e+00
   2.0000000e+00   1.0000000e+00
   9.0000000e+00   1.0000000e+00
   1.0000000e+00   0.0000000e+00
   5.0000000e+00   0.0000000e+00
   6.0000000e+00   1.0000000e+00
   9.0000000e+00   1.0000000e+00
   1.3000000e+01   1.0000000e+00
   9.0000000e+00   1.0000000e+00
   1.2000000e+01   1.0000000e+00
   1.0000000e+00   1.0000000e+00
   1.3000000e+01   1.0000000e+00
   3.0000000e+00   0.0000000e+00
   1.0000000e+01   1.0000000e+00
   5.0000000e+00   1.0000000e+00
   1.1000000e+01   1.0000000e+00
   5.0000000e+00   0.0000000e+00
   4.0000000e+00   1.0000000e+00
   1.4000000e+01   1.0000000e+00
   3.0000000e+00   0.0000000e+00
   3.0000000e+00   0.0000000e+00
   3.0000000e+00   1.0000000e+00
   1.1000000e+01   1.0000000e+00
   3.0000000e+00   1.0000000e+00
   8.0000000e+00   1.0000000e+00
   3.0000000e+00   0.0000000e+00
   3.0000000e+00   0.0000000e+00
   0.0000000e+00   0.0000000e+00
   2.0000000e+00   0.0000000e+00
   1.3000000e+01   1.0000000e+00
   7.0000000e+00   1.0000000e+00
   1.4000000e+01   1.0000000e+00
   0.0000000e+00   1.0000000e+00
   2.0000000e+00   0.0000000e+00
   8.0000000e+00   1.0000000e+00
   6.0000000e+00   0.0000000e+00
   1.1000000e+01   1.0000000e+00
   4.0000000e+00   1.0000000e+00
   0.0000000e+00   1.0000000e+00
   7.0000000e+00   1.0000000e+00
   1.0000000e+01   1.0000000e+00
   1.3000000e+01   1.0000000e+00
   8.0000000e+00   1.0000000e+00
   1.2000000e+01   1.0000000e+00
   1.2000000e+01   1.0000000e+00
   7.0000000e+00   1.0000000e+00
   6.0000000e+00   0.0000000e+00
   1.4000000e+01   1.0000000e+00
   1.4000000e+01   1.0000000e+00
   0.0000000e+00   0.0000000e+00
   9.0000000e+00   1.0000000e+00
   4.0000000e+00   1.0000000e+00
   1.0000000e+01   1.0000000e+00
   1.3000000e+01   1.0000000e+00
   9.0000000e+00   1.0000000e+00
   2.0000000e+00   1.0000000e+00
   1.0000000e+01   1.0000000e+00
   9.0000000e+00   1.0000000e+00
   1.0000000e+00   0.0000000e+00
   1.3000000e+01   1.0000000e+00
   1.2000000e+01   1.0000000e+00
   1.4000000e+01   1.0000000e+00
   1.2000000e+01   1.0000000e+00
   1.0000000e+00   1.0000000e+00
   8.0000000e+00   1.0000000e+00
   0.0000000e+00   0.0000000e+00
   1.0000000e+00   0.0000000e+00
   5.0000000e+00   0.0000000e+00
   1.1000000e+01   1.0000000e+00
   1.1000000e+01   1.0000000e+00
   6.0000000e+00   1.0000000e+00
   8.0000000e+00   1.0000000e+00
   1.0000000e+01   1.0000000e+00
   9.0000000e+00   1.0000000e+00
   9.0000000e+00   1.0000000e+00
   8.0000000e+00   1.0000000e+00
   1.0000000e+00   1.0000000e+00
   8.0000000e+00   0.0000000e+00
   2.0000000e+00   0.0000000e+00
   1.0000000e+01   0.0000000e+00
   8.0000000e+00   1.0000000e+00
   0.0000000e+00   0.0000000e+00
   2.0000000e+00   1.0000000e+00
   4.0000000e+00   1.0000000e+00
   8.0000000e+00   1.0000000e+00
   0.0000000e+00   0.0000000e+00
   3.0000000e+00   1.0000000e+00
   1.1000000e+01   1.0000000e+00
   1.3000000e+01   1.0000000e+00
   4.0000000e+00   0.0000000e+00
   5.0000000e+00   1.0000000e+00
   1.0000000e+00   0.0000000e+00
   1.4000000e+01   1.0000000e+00
   7.0000000e+00   1.0000000e+00
   1.4000000e+01   1.0000000e+00
   2.0000000e+00   1.0000000e+00
   3.0000000e+00   1.0000000e+00
   1.0000000e+00   1.0000000e+00
   4.0000000e+00   1.0000000e+00
   1.0000000e+01   1.0000000e+00
   1.4000000e+01   1.0000000e+00
   4.0000000e+00   1.0000000e+00
   1.0000000e+00   0.0000000e+00
   5.0000000e+00   1.0000000e+00
   4.0000000e+00   1.0000000e+00
   0.0000000e+00   1.0000000e+00
   4.0000000e+00   1.0000000e+00
   7.0000000e+00   1.0000000e+00
   1.2000000e+01   1.0000000e+00
   8.0000000e+00   1.0000000e+00
   4.0000000e+00   1.0000000e+00
   0.0000000e+00   1.0000000e+00
   1.2000000e+01   1.0000000e+00
   2.0000000e+00   0.0000000e+00
   8.0000000e+00   1.0000000e+00
   1.4000000e+01   1.0000000e+00
   6.0000000e+00   0.0000000e+00
   9.0000000e+00   1.0000000e+00
   1.4000000e+01   1.0000000e+00
   1.2000000e+01   1.0000000e+00
   1.2000000e+01   1.0000000e+00
   7.0000000e+00   1.0000000e+00
   4.0000000e+00   1.0000000e+00
   2.0000000e+00   1.0000000e+00
   9.0000000e+00   1.0000000e+00
   9.0000000e+00   1.0000000e+00
   1.0000000e+00   0.0000000e+00
   5.0000000e+00   1.0000000e+00
   1.0000000e+01   1.0000000e+00
   1.0000000e+00   0.0000000e+00
   1.4000000e+01   1.0000000e+00
   8.0000000e+00   1.0000000e+00
   0.0000000e+00   0.0000000e+00
   1.1000000e+01   1.0000000e+00
   1.1000000e+01   1.0000000e+00
   0.0000000e+00   0.0000000e+00
   1.1000000e+01   1.0000000e+00
   3.0000000e+00   1.0000000e+00
   3.0000000e+00   1.0000000e+00
   8.0000000e+00   1.0000000e+00
   1.0000000e+01   1.0000000e+00
   0.0000000e+00   0.0000000e+00
   9.0000000e+00   1.0000000e+00
   4.0000000e+00   1.0000000e+00
   9.0000000e+00   1.0000000e+00
   0.0000000e+00   0.0000000e+00
   5.0000000e+00   1.0000000e+00
   1.0000000e+00   0.0000000e+00
   6.0000000e+00   1.0000000e+00
   1.1000000e+01   1.0000000e+00
   2.0000000e+00   0.0000000e+00
   6.0000000e+00   1.0000000e+00
   2.0000000e+00   1.0000000e+00
   1.0000000e+00   0.0000000e+00
   8.0000000e+00   1.0000000e+00
   7.0000000e+00   1.0000000e+00
   2.0000000e+00   1.0000000e+00
   1.1000000e+01   1.0000000e+00
   4.0000000e+00   0.0000000e+00
   6.0000000e+00   0.0000000e+00
   1.2000000e+01   1.0000000e+00
   1.0000000e+00   0.0000000e+00
   1.4000000e+01   1.0000000e+00
   1.2000000e+01   1.0000000e+00
   1.3000000e+01   1.0000000e+00
   3.0000000e+00   1.0000000e+00
   4.0000000e+00   1.0000000e+00
   1.0000000e+01   1.0000000e+00
   7.0000000e+00   1.0000000e+00
   5.0000000e+00   1.0000000e+00
   5.0000000e+00   0.0000000e+00
   6.0000000e+00   1.0000000e+00
   1.2000000e+01   1.0000000e+00
   7.0000000e+00   1.0000000e+00
   4.0000000e+00   0.0000000e+00
   2.0000000e+00   0.0000000e+00
   1.1000000e+01   1.0000000e+00
   1.4000000e+01   1.0000000e+00
   6.0000000e+00   0.0000000e+00
   5.0000000e+00   1.0000000e+00
   4.0000000e+00   1.0000000e+00
   3.0000000e+00   0.0000000e+00
   3.0000000e+00   0.0000000e+00
   1.4000000e+01   1.0000000e+00
   6.0000000e+00   1.0000000e+00
   1.2000000e+01   1.0000000e+00
   3.0000000e+00   0.0000000e+00
   7.0000000e+00   0.0000000e+00
   1.2000000e+01   1.0000000e+00
   1.4000000e+01   0.0000000e+00
   2.0000000e+00   0.0000000e+00
   1.1000000e+01   1.0000000e+00
   1.0000000e+01   1.0000000e+00
   8.0000000e+00   0.0000000e+00
   9.0000000e+00   0.0000000e+00
   7.0000000e+00   0.0000000e+00
   8.0000000e+00   0.0000000e+00
   1.0000000e+00   0.0000000e+00
   9.0000000e+00   1.0000000e+00
   1.4000000e+01   1.0000000e+00
   4.0000000e+00   0.0000000e+00
   6.0000000e+00   0.0000000e+00
   1.1000000e+01   1.0000000e+00
   1.2000000e+01   1.0000000e+00
   6.0000000e+00   1.0000000e+00
   1.0000000e+01   1.0000000e+00
   8.0000000e+00   1.0000000e+00
   1.4000000e+01   1.0000000e+00
   5.0000000e+00   1.0000000e+00
   6.0000000e+00   0.0000000e+00
   3.0000000e+00   0.0000000e+00
   6.0000000e+00   0.0000000e+00
   2.0000000e+00   0.0000000e+00
   1.2000000e+01   1.0000000e+00
   9.0000000e+00   1.0000000e+00
   1.1000000e+01   1.0000000e+00
   1.3000000e+01   1.0000000e+00
   6.0000000e+00   1.0000000e+00
   1.0000000e+00   0.0000000e+00
   1.2000000e+01   1.0000000e+00
   1.2000000e+01   1.0000000e+00
   1.4000000e+01   1.0000000e+00
   9.0000000e+00   1.0000000e+00
   6.0000000e+00   0.0000000e+00
   5.0000000e+00   1.0000000e+00
   8.0000000e+00   0.0000000e+00
   7.0000000e+00   0.0000000e+00
   0.0000000e+00   0.0000000e+00
   2.0000000e+00   1.0000000e+00
   5.0000000e+00   0.0000000e+00
   1.1000000e+01   1.0000000e+00
   7.0000000e+00   1.0000000e+00
   3.0000000e+00   0.0000000e+00
   9.0000000e+00   1.0000000e+00
   0.0000000e+00   1.0000000e+00
   4.0000000e+00   1.0000000e+00
   1.0000000e+00   0.0000000e+00
   3.0000000e+00   1.0000000e+00
   6.0000000e+00   1.0000000e+00
   1.0000000e+00   0.0000000e+00
   1.3000000e+01   1.0000000e+00
   3.0000000e+00   1.0000000e+00
   7.0000000e+00   0.0000000e+00
   1.4000000e+01   1.0000000e+00
   5.0000000e+00   1.0000000e+00
   1.0000000e+01   1.0000000e+00
   8.0000000e+00   0.0000000e+00
   8.0000000e+00   1.0000000e+00
   1.3000000e+01   1.0000000e+00
   3.0000000e+00   0.0000000e+00
   5.0000000e+00   0.0000000e+00
   2.0000000e+00   1.0000000e+00
   8.0000000e+00   1.0000000e+00
   1.1000000e+01   1.0000000e+00
   7.0000000e+00   0.0000000e+00
   7.0000000e+00   1.0000000e+00
   1.0000000e+00   0.0000000e+00
   2.0000000e+00   0.0000000e+00
   1.1000000e+01   1.0000000e+00
   9.0000000e+00   0.0000000e+00
   1.4000000e+01   1.0000000e+00
   4.0000000e+00   0.0000000e+00
   4.0000000e+00   0.0000000e+00
   6.0000000e+00   0.0000000e+00
   7.0000000e+00   1.0000000e+00
   1.0000000e+00   0.0000000e+00
   1.2000000e+01   1.0000000e+00
   1.4000000e+01   1.0000000e+00
   8.0000000e+00   1.0000000e+00
   3.0000000e+00   0.0000000e+00
   7.0000000e+00   1.0000000e+00
   0.0000000e+00   0.0000000e+00
   0.0000000e+00   0.0000000e+00
   8.0000000e+00   1.0000000e+00
   1.4000000e+01   1.0000000e+00
   2.0000000e+00   0.0000000e+00
   1.1000000e+01   1.0000000e+00
   3.0000000e+00   0.0000000e+00
   5.0000000e+00   0.0000000e+00
   1.2000000e+01   1.0000000e+00
   9.0000000e+00   0.0000000e+00
   4.0000000e+00   1.0000000e+00
   1.4000000e+01   1.0000000e+00
   5.0000000e+00   1.0000000e+00
   4.0000000e+00   0.0000000e+00
   5.0000000e+00   0.0000000e+00
   1.0000000e+00   0.0000000e+00
   1.0000000e+00   0.0000000e+00
   1.0000000e+00   0.0000000e+00
   9.0000000e+00   1.0000000e+00
   8.0000000e+00   0.0000000e+00
   0.0000000e+00   0.0000000e+00
   7.0000000e+00   1.0000000e+00
   5.0000000e+00   0.0000000e+00
   1.3000000e+01   1.0000000e+00
   1.4000000e+01   1.0000000e+00
   1.0000000e+01   1.0000000e+00
   0.0000000e+00   0.0000000e+00
   1.0000000e+01   1.0000000e+00
   5.0000000e+00   0.0000000e+00
   1.2000000e+01   1.0000000e+00
   1.2000000e+01   1.0000000e+00
   1.0000000e+01   1.0000000e+00
   1.3000000e+01   1.0000000e+00
   1.3000000e+01   1.0000000e+00
   1.4000000e+01   1.0000000e+00
   9.0000000e+00   1.0000000e+00
   2.0000000e+00   0.0000000e+00
   5.0000000e+00   1.0000000e+00
   8.0000000e+00   1.0000000e+00
   4.0000000e+00   1.0000000e+00
   1.3000000e+01   1.0000000e+00
   9.0000000e+00   1.0000000e+00
   1.3000000e+01   1.0000000e+00
   1.3000000e+01   1.0000000e+00
   1.0000000e+01   1.0000000e+00
   8.0000000e+00   0.0000000e+00
   4.0000000e+00   1.0000000e+00
   1.1000000e+01   1.0000000e+00
   3.0000000e+00   0.0000000e+00
   5.0000000e+00   0.0000000e+00
   2.0000000e+00   0.0000000e+00
   2.0000000e+00   0.0000000e+00
   1.0000000e+01   1.0000000e+00
   9.0000000e+00   1.0000000e+00
   1.4000000e+01   1.0000000e+00
   1.3000000e+01   1.0000000e+00
   1.1000000e+01   1.0000000e+00
   8.0000000e+00   1.0000000e+00
   9.0000000e+00   0.0000000e+00
   1.3000000e+01   0.0000000e+00
   8.0000000e+00   1.0000000e+00
   7.0000000e+00   0.0000000e+00
   8.0000000e+00   0.0000000e+00
   1.3000000e+01   1.0000000e+00
   3.0000000e+00   0.0000000e+00
   1.3000000e+01   1.0000000e+00
   0.0000000e+00   0.0000000e+00
   7.0000000e+00   0.0000000e+00
   1.0000000e+00   0.0000000e+00
   2.0000000e+00   0.0000000e+00
   1.2000000e+01   1.0000000e+00
   3.0000000e+00   1.0000000e+00
   0.0000000e+00   1.0000000e+00
   7.0000000e+00   1.0000000e+00
   9.0000000e+00   1.0000000e+00
   2.0000000e+00   1.0000000e+00
   9.0000000e+00   1.0000000e+00
   1.2000000e+01   1.0000000e+00
   0.0000000e+00   0.0000000e+00
   9.0000000e+00   1.0000000e+00
   1.0000000e+01   1.0000000e+00
   3.0000000e+00   0.0000000e+00
   1.2000000e+01   1.0000000e+00
   2.0000000e+00   1.0000000e+00
   5.0000000e+00   0.0000000e+00
   1.4000000e+01   1.0000000e+00
   1.0000000e+01   1.0000000e+00
   6.0000000e+00   1.0000000e+00
   1.1000000e+01   1.0000000e+00
   4.0000000e+00   0.0000000e+00
   5.0000000e+00   0.0000000e+00
   5.0000000e+00   1.0000000e+00
   3.0000000e+00   1.0000000e+00
   1.2000000e+01   0.0000000e+00
   1.0000000e+00   0.0000000e+00
   1.2000000e+01   1.0000000e+00
   1.1000000e+01   1.0000000e+00
   9.0000000e+00   1.0000000e+00
   0.0000000e+00   0.0000000e+00
   1.0000000e+00   1.0000000e+00
   3.0000000e+00   0.0000000e+00
   1.1000000e+01   1.0000000e+00
   4.0000000e+00   0.0000000e+00
   9.0000000e+00   0.0000000e+00
   2.0000000e+00   0.0000000e+00
   1.1000000e+01   1.0000000e+00
   1.0000000e+01   1.0000000e+00
   9.0000000e+00   1.0000000e+00
   6.0000000e+00   1.0000000e+00
   1.3000000e+01   1.0000000e+00
   5.0000000e+00   0.0000000e+00
   7.0000000e+00   1.0000000e+00
   1.2000000e+01   1.0000000e+00
   1.4000000e+01   1.0000000e+00
   1.0000000e+00   0.0000000e+00
   4.0000000e+00   0.0000000e+00
   1.1000000e+01   0.0000000e+00
   6.0000000e+00   1.0000000e+00
   1.0000000e+01   1.0000000e+00
   6.0000000e+00   1.0000000e+00
   9.0000000e+00   1.0000000e+00
   6.0000000e+00   0.0000000e+00
   7.0000000e+00   0.0000000e+00
   1.4000000e+01   1.0000000e+00
   8.0000000e+00   1.0000000e+00
   2.0000000e+00   0.0000000e+00
   4.0000000e+00   0.0000000e+00
   3.0000000e+00   0.0000000e+00
   1.0000000e+01   1.0000000e+00
   0.0000000e+00   0.0000000e+00
   1.2000000e+01   1.0000000e+00
   1.4000000e+01   1.0000000e+00
   8.0000000e+00   1.0000000e+00
   1.0000000e+01   1.0000000e+00
   6.0000000e+00   1.0000000e+00
   2.0000000e+00   0.0000000e+00
   3.0000000e+00   0.0000000e+00
   1.1000000e+01   1.0000000e+00
   0.0000000e+00   0.0000000e+00
   0.0000000e+00   0.0000000e+00
   6.0000000e+00   1.0000000e+00
   8.0000000e+00   1.0000000e+00
   1.0000000e+01   1.0000000e+00
   1.1000000e+01   1.0000000e+00
   1.2000000e+01   1.0000000e+00
   1.0000000e+00   0.0000000e+00
   2.0000000e+00   0.0000000e+00
   1.3000000e+01   1.0000000e+00
   7.0000000e+00   1.0000000e+00
   1.0000000e+00   0.0000000e+00
   1.4000000e+01   1.0000000e+00
   1.0000000e+00   0.0000000e+00
   6.0000000e+00   0.0000000e+00
   0.0000000e+00   0.0000000e+00
   0.0000000e+00   0.0000000e+00
   4.0000000e+00   0.0000000e+00
   1.1000000e+01   1.0000000e+00
   1.0000000e+00   1.0000000e+00
   4.0000000e+00   0.0000000e+00
   1.0000000e+01   0.0000000e+00
   1.3000000e+01   1.0000000e+00
   7.0000000e+00   1.0000000e+00
   0.0000000e+00   0.0000000e+00
   7.0000000e+00   1.0000000e+00
   1.3000000e+01   1.0000000e+00
   8.0000000e+00   1.0000000e+00
   1.0000000e+01   1.0000000e+00
   2.0000000e+00   0.0000000e+00
   0.0000000e+00   0.0000000e+00
   4.0000000e+00   1.0000000e+00
   2.0000000e+00   1.0000000e+00
   0.0000000e+00   0.0000000e+00
   8.0000000e+00   1.0000000e+00
   1.2000000e+01   1.0000000e+00
   0.0000000e+00   0.0000000e+00
   4.0000000e+00   1.0000000e+00
   4.0000000e+00   0.0000000e+00
   1.0000000e+00   0.0000000e+00
   0.0000000e+00   1.0000000e+00
   7.0000000e+00   1.0000000e+00
   9.0000000e+00   1.0000000e+00
   1.3000000e+01   1.0000000e+00
   5.0000000e+00   0.0000000e+00
   3.0000000e+00   1.0000000e+00
   1.0000000e+01   0.0000000e+00
   1.0000000e+00   0.0000000e+00
   1.3000000e+01   1.0000000e+00
   1.4000000e+01   1.0000000e+00
   1.1000000e+01   1.0000000e+00
   1.0000000e+00   0.0000000e+00
   6.0000000e+00   1.0000000e+00
   3.0000000e+00   1.0000000e+00
   1.3000000e+01   1.0000000e+00
   1.0000000e+01   1.0000000e+00
   5.0000000e+00   1.0000000e+00
   5.0000000e+00   0.0000000e+00
   4.0000000e+00   0.0000000e+00
   2.0000000e+00   0.0000000e+00
   1.0000000e+01   1.0000000e+00
   1.1000000e+01   1.0000000e+00
   1.4000000e+01   1.0000000e+00
   4.0000000e+00   0.0000000e+00
   3.0000000e+00   1.0000000e+00
   5.0000000e+00   1.0000000e+00
   1.0000000e+00   0.0000000e+00
   1.0000000e+01   1.0000000e+00
   2.0000000e+00   0.0000000e+00
   2.0000000e+00   0.0000000e+00
   1.2000000e+01   1.0000000e+00
   1.1000000e+01   1.0000000e+00
   3.0000000e+00   0.0000000e+00
   1.4000000e+01   1.0000000e+00
   1.3000000e+01   1.0000000e+00
   1.0000000e+01   1.0000000e+00
   8.0000000e+00   1.0000000e+00
   1.0000000e+01   1.0000000e+00
   2.0000000e+00   0.0000000e+00
   6.0000000e+00   1.0000000e+00
   8.0000000e+00   1.0000000e+00
   1.3000000e+01   1.0000000e+00
   8.0000000e+00   1.0000000e+00
   1.3000000e+01   1.0000000e+00
   0.0000000e+00   0.0000000e+00
   6.0000000e+00   1.0000000e+00
   2.0000000e+00   0.0000000e+00
   4.0000000e+00   0.0000000e+00
   1.3000000e+01   1.0000000e+00
   1.2000000e+01   1.0000000e+00
   5.0000000e+00   0.0000000e+00
   1.0000000e+00   0.0000000e+00
   0.0000000e+00   0.0000000e+00
   1.0000000e+01   1.0000000e+00
   1.0000000e+01   1.0000000e+00
   1.2000000e+01   1.0000000e+00
   1.2000000e+01   1.0000000e+00
   6.0000000e+00   0.0000000e+00
   0.0000000e+00   0.0000000e+00
   1.3000000e+01   1.0000000e+00
   9.0000000e+00   1.0000000e+00
   6.0000000e+00   1.0000000e+00
   1.0000000e+01   1.0000000e+00
   5.0000000e+00   1.0000000e+00
   1.4000000e+01   1.0000000e+00
   0.0000000e+00   0.0000000e+00
   1.1000000e+01   1.0000000e+00
   5.0000000e+00   0.0000000e+00
   1.0000000e+00   0.0000000e+00
   3.0000000e+00   0.0000000e+00
   6.0000000e+00   1.0000000e+00
   0.0000000e+00   0.0000000e+00
   4.0000000e+00   0.0000000e+00
   1.3000000e+01   1.0000000e+00
   9.0000000e+00   1.0000000e+00
   9.0000000e+00   1.0000000e+00
   1.0000000e+00   0.0000000e+00
   4.0000000e+00   0.0000000e+00
   8.0000000e+00   1.0000000e+00
   1.0000000e+00   0.0000000e+00
   0.0000000e+00   0.0000000e+00
   7.0000000e+00   1.0000000e+00
   9.0000000e+00   1.0000000e+00
   7.0000000e+00   1.0000000e+00
   1.0000000e+01   1.0000000e+00
   1.1000000e+01   1.0000000e+00
   5.0000000e+00   1.0000000e+00
   2.0000000e+00   0.0000000e+00
   2.0000000e+00   0.0000000e+00
   4.0000000e+00   1.0000000e+00
   2.0000000e+00   0.0000000e+00
   7.0000000e+00   1.0000000e+00
   5.0000000e+00   0.0000000e+00
   1.1000000e+01   1.0000000e+00
   8.0000000e+00   1.0000000e+00
   0.0000000e+00   0.0000000e+00
   1.1000000e+01   1.0000000e+00
   9.0000000e+00   1.0000000e+00
   1.0000000e+00   0.0000000e+00
   7.0000000e+00   1.0000000e+00
   1.4000000e+01   1.0000000e+00
   1.3000000e+01   1.0000000e+00
   1.1000000e+01   1.0000000e+00
   5.0000000e+00   1.0000000e+00
   5.0000000e+00   0.0000000e+00
   4.0000000e+00   0.0000000e+00
   0.0000000e+00   0.0000000e+00
   4.0000000e+00   0.0000000e+00
   1.0000000e+01   1.0000000e+00
   1.4000000e+01   1.0000000e+00
   1.1000000e+01   1.0000000e+00
   3.0000000e+00   0.0000000e+00
   1.0000000e+01   1.0000000e+00
   7.0000000e+00   1.0000000e+00
   2.0000000e+00   0.0000000e+00
   1.2000000e+01   1.0000000e+00
   0.0000000e+00   0.0000000e+00
   1.2000000e+01   1.0000000e+00
   1.2000000e+01   1.0000000e+00
   1.0000000e+00   0.0000000e+00
   1.2000000e+01   1.0000000e+00
   3.0000000e+00   0.0000000e+00
   8.0000000e+00   1.0000000e+00
   3.0000000e+00   0.0000000e+00
   5.0000000e+00   0.0000000e+00
   1.2000000e+01   1.0000000e+00
   3.0000000e+00   1.0000000e+00
   1.0000000e+00   0.0000000e+00
   0.0000000e+00   0.0000000e+00
   1.4000000e+01   1.0000000e+00
   1.1000000e+01   1.0000000e+00
   1.0000000e+00   0.0000000e+00
   4.0000000e+00   0.0000000e+00
   2.0000000e+00   0.0000000e+00
   8.0000000e+00   1.0000000e+00
   7.0000000e+00   1.0000000e+00
   1.2000000e+01   1.0000000e+00
   3.0000000e+00   0.0000000e+00
   1.4000000e+01   1.0000000e+00
   1.0000000e+01   1.0000000e+00
   1.0000000e+01   1.0000000e+00
   1.1000000e+01   1.0000000e+00
   3.0000000e+00   0.0000000e+00
   2.0000000e+00   0.0000000e+00
   0.0000000e+00   0.0000000e+00
   7.0000000e+00   0.0000000e+00
   9.0000000e+00   1.0000000e+00
   3.0000000e+00   0.0000000e+00
   6.0000000e+00   1.0000000e+00
   3.0000000e+00   0.0000000e+00
   4.0000000e+00   0.0000000e+00
   1.3000000e+01   1.0000000e+00
   2.0000000e+00   0.0000000e+00
   5.0000000e+00   1.0000000e+00
   8.0000000e+00   1.0000000e+00
   4.0000000e+00   1.0000000e+00
   4.0000000e+00   0.0000000e+00
   1.3000000e+01   1.0000000e+00
   1.0000000e+00   0.0000000e+00
   1.0000000e+00   0.0000000e+00
   2.0000000e+00   0.0000000e+00
   0.0000000e+00   0.0000000e+00
   3.0000000e+00   0.0000000e+00
   2.0000000e+00   0.0000000e+00
   1.4000000e+01   1.0000000e+00
   1.2000000e+01   1.0000000e+00
   7.0000000e+00   1.0000000e+00
   3.0000000e+00   1.0000000e+00
   3.0000000e+00   0.0000000e+00
   1.2000000e+01   1.0000000e+00
   6.0000000e+00   1.0000000e+00
   6.0000000e+00   1.0000000e+00
   5.0000000e+00   1.0000000e+00
   1.2000000e+01   1.0000000e+00
   1.4000000e+01   1.0000000e+00
   8.0000000e+00   1.0000000e+00
   6.0000000e+00   1.0000000e+00
   3.0000000e+00   0.0000000e+00
   1.3000000e+01   1.0000000e+00
   4.0000000e+00   0.0000000e+00
   6.0000000e+00   0.0000000e+00
   1.2000000e+01   1.0000000e+00
   7.0000000e+00   1.0000000e+00
   5.0000000e+00   0.0000000e+00
   1.0000000e+00   0.0000000e+00
   5.0000000e+00   1.0000000e+00
   1.1000000e+01   1.0000000e+00
   3.0000000e+00   0.0000000e+00
   5.0000000e+00   1.0000000e+00
   1.0000000e+01   1.0000000e+00
   8.0000000e+00   1.0000000e+00
   4.0000000e+00   0.0000000e+00
   1.1000000e+01   1.0000000e+00
   1.0000000e+00   0.0000000e+00
   8.0000000e+00   1.0000000e+00
   1.1000000e+01   1.0000000e+00
   1.4000000e+01   1.0000000e+00
   9.0000000e+00   1.0000000e+00
   1.4000000e+01   1.0000000e+00
   1.0000000e+00   0.0000000e+00
   9.0000000e+00   1.0000000e+00
   9.0000000e+00   1.0000000e+00
   1.4000000e+01   1.0000000e+00
   3.0000000e+00   0.0000000e+00
   2.0000000e+00   0.0000000e+00
   3.0000000e+00   0.0000000e+00
   5.0000000e+00   1.0000000e+00
   7.0000000e+00   1.0000000e+00
   1.1000000e+01   1.0000000e+00
   1.0000000e+00   0.0000000e+00
   1.0000000e+00   0.0000000e+00
   1.2000000e+01   1.0000000e+00
   9.0000000e+00   1.0000000e+00
   7.0000000e+00   1.0000000e+00
   1.0000000e+01   1.0000000e+00
   8.0000000e+00   1.0000000e+00
   2.0000000e+00   0.0000000e+00
   1.3000000e+01   1.0000000e+00
   4.0000000e+00   0.0000000e+00
   7.0000000e+00   1.0000000e+00
   0.0000000e+00   0.0000000e+00
   4.0000000e+00   0.0000000e+00
   6.0000000e+00   1.0000000e+00
   6.0000000e+00   1.0000000e+00
   1.4000000e+01   1.0000000e+00
   1.0000000e+01   1.0000000e+00
   1.1000000e+01   1.0000000e+00
   1.1000000e+01   1.0000000e+00
   9.0000000e+00   1.0000000e+00
   1.4000000e+01   1.0000000e+00
   7.0000000e+00   0.0000000e+00
   9.0000000e+00   0.0000000e+00
   1.0000000e+01   1.0000000e+00
   7.0000000e+00   1.0000000e+00
   7.0000000e+00   0.0000000e+00
   1.0000000e+00   0.0000000e+00
   6.0000000e+00   1.0000000e+00
   1.0000000e+01   1.0000000e+00
   1.2000000e+01   1.0000000e+00
   6.0000000e+00   1.0000000e+00
   5.0000000e+00   0.0000000e+00
   1.3000000e+01   1.0000000e+00
   1.0000000e+00   0.0000000e+00
   8.0000000e+00   1.0000000e+00
   1.3000000e+01   1.0000000e+00
   1.3000000e+01   1.0000000e+00
   7.0000000e+00   1.0000000e+00
   2.0000000e+00   0.0000000e+00
   8.0000000e+00   1.0000000e+00
   9.0000000e+00   1.0000000e+00
   4.0000000e+00   1.0000000e+00
   1.2000000e+01   1.0000000e+00
   8.0000000e+00   1.0000000e+00
   0.0000000e+00   0.0000000e+00
   8.0000000e+00   1.0000000e+00
   1.4000000e+01   1.0000000e+00
   5.0000000e+00   0.0000000e+00
   1.4000000e+01   1.0000000e+00
   8.0000000e+00   1.0000000e+00
   1.3000000e+01   1.0000000e+00
   9.0000000e+00   1.0000000e+00
   0.0000000e+00   0.0000000e+00
   1.4000000e+01   1.0000000e+00
   6.0000000e+00   0.0000000e+00
   9.0000000e+00   1.0000000e+00
   6.0000000e+00   1.0000000e+00
   1.0000000e+01   1.0000000e+00
   5.0000000e+00   0.0000000e+00
   1.2000000e+01   1.0000000e+00
   9.0000000e+00   1.0000000e+00
   3.0000000e+00   0.0000000e+00
   0.0000000e+00   0.0000000e+00
   8.0000000e+00   0.0000000e+00
   1.2000000e+01   1.0000000e+00
   1.2000000e+01   1.0000000e+00
   6.0000000e+00   1.0000000e+00
   9.0000000e+00   1.0000000e+00
   0.0000000e+00   0.0000000e+00
   1.0000000e+00   0.0000000e+00
   3.0000000e+00   0.0000000e+00
   4.0000000e+00   1.0000000e+00
   7.0000000e+00   1.0000000e+00
   5.0000000e+00   0.0000000e+00
   2.0000000e+00   0.0000000e+00
   1.3000000e+01   1.0000000e+00
   0.0000000e+00   0.0000000e+00
   1.4000000e+01   1.0000000e+00
   4.0000000e+00   0.0000000e+00
   1.3000000e+01   1.0000000e+00
   1.1000000e+01   1.0000000e+00
   9.0000000e+00   1.0000000e+00
   6.0000000e+00   1.0000000e+00
   1.3000000e+01   1.0000000e+00
   8.0000000e+00   1.0000000e+00
   9.0000000e+00   1.0000000e+00
   1.1000000e+01   1.0000000e+00
   1.3000000e+01   1.0000000e+00
   8.0000000e+00   1.0000000e+00
   6.0000000e+00   1.0000000e+00
   7.0000000e+00   1.0000000e+00
   1.4000000e+01   1.0000000e+00
   1.1000000e+01   1.0000000e+00
   1.4000000e+01   1.0000000e+00
   2.0000000e+00   0.0000000e+00
   0.0000000e+00   0.0000000e+00
   1.1000000e+01   1.0000000e+00
   9.0000000e+00   1.0000000e+00
   1.0000000e+01   1.0000000e+00
   2.0000000e+00   0.0000000e+00
   7.0000000e+00   1.0000000e+00
   4.0000000e+00   0.0000000e+00
   1.1000000e+01   1.0000000e+00
   1.3000000e+01   1.0000000e+00
   0.0000000e+00   0.0000000e+00
   7.0000000e+00   1.0000000e+00
   2.0000000e+00   0.0000000e+00
   1.0000000e+01   1.0000000e+00
   1.0000000e+01   1.0000000e+00
   1.0000000e+00   0.0000000e+00
   4.0000000e+00   0.0000000e+00
   6.0000000e+00   1.0000000e+00
   5.0000000e+00   0.0000000e+00
   1.3000000e+01   1.0000000e+00
   1.0000000e+00   1.0000000e+00
   1.2000000e+01   1.0000000e+00
   1.1000000e+01   1.0000000e+00
   7.0000000e+00   0.0000000e+00
   2.0000000e+00   1.0000000e+00
   8.0000000e+00   1.0000000e+00
   8.0000000e+00   1.0000000e+00
   1.3000000e+01   1.0000000e+00
   7.0000000e+00   1.0000000e+00
   5.0000000e+00   1.0000000e+00
   4.0000000e+00   1.0000000e+00
   1.2000000e+01   0.0000000e+00
   6.0000000e+00   0.0000000e+00
   1.3000000e+01   0.0000000e+00
   7.0000000e+00   1.0000000e+00
   1.3000000e+01   1.0000000e+00
   4.0000000e+00   0.0000000e+00
   1.3000000e+01   1.0000000e+00
   8.0000000e+00   0.0000000e+00
   1.0000000e+01   1.0000000e+00
   9.0000000e+00   1.0000000e+00
   1.2000000e+01   1.0000000e+00
   5.0000000e+00   0.0000000e+00
   9.0000000e+00   0.0000000e+00
   8.0000000e+00   1.0000000e+00
   0.0000000e+00   0.0000000e+00
   1.2000000e+01   0.0000000e+00
   1.3000000e+01   1.0000000e+00
   1.0000000e+01   1.0000000e+00
   1.3000000e+01   1.0000000e+00
   1.1000000e+01   1.0000000e+00
   1.3000000e+01   1.0000000e+00
   0.0000000e+00   0.0000000e+00
   5.0000000e+00   0.0000000e+00
   1.0000000e+01   1.0000000e+00
   1.1000000e+01   1.0000000e+00
   1.4000000e+01   1.0000000e+00
   1.0000000e+01   1.0000000e+00
   6.0000000e+00   0.0000000e+00
   0.0000000e+00   0.0000000e+00
   0.0000000e+00   0.0000000e+00
   1.0000000e+00   0.0000000e+00
   2.0000000e+00   0.0000000e+00
   1.0000000e+00   0.0000000e+00
   1.0000000e+01   0.0000000e+00
   5.0000000e+00   0.0000000e+00
   1.4000000e+01   1.0000000e+00
   7.0000000e+00   0.0000000e+00
   8.0000000e+00   1.0000000e+00
   6.0000000e+00   0.0000000e+00
   0.0000000e+00   0.0000000e+00
   1.1000000e+01   1.0000000e+00
   6.0000000e+00   0.0000000e+00
   9.0000000e+00   1.0000000e+00
   1.0000000e+00   0.0000000e+00
   1.4000000e+01   1.0000000e+00
   1.0000000e+01   1.0000000e+00
   1.3000000e+01   1.0000000e+00
   9.0000000e+00   0.0000000e+00
   6.0000000e+00   0.0000000e+00
   1.1000000e+01   1.0000000e+00
   9.0000000e+00   0.0000000e+00
   1.3000000e+01   1.0000000e+00
   8.0000000e+00   1.0000000e+00
   7.0000000e+00   0.0000000e+00
   1.3000000e+01   1.0000000e+00
   7.0000000e+00   1.0000000e+00
   0.0000000e+00   0.0000000e+00
   9.0000000e+00   1.0000000e+00
   8.0000000e+00   0.0000000e+00
   1.1000000e+01   1.0000000e+00
   5.0000000e+00   0.0000000e+00
   1.2000000e+01   1.0000000e+00
   4.0000000e+00   0.0000000e+00
   1.0000000e+00   0.0000000e+00
   0.0000000e+00   0.0000000e+00
   1.0000000e+00   1.0000000e+00
   5.0000000e+00   1.0000000e+00
   7.0000000e+00   0.0000000e+00
   7.0000000e+00   1.0000000e+00
   6.0000000e+00   0.0000000e+00
   1.0000000e+00   0.0000000e+00
   8.0000000e+00   1.0000000e+00
   1.0000000e+01   1.0000000e+00
   8.0000000e+00   0.0000000e+00
   3.0000000e+00   0.0000000e+00
   6.0000000e+00   0.0000000e+00
   9.0000000e+00   1.0000000e+00
   0.0000000e+00   0.0000000e+00
   0.0000000e+00   0.0000000e+00
   1.0000000e+01   1.0000000e+00
   1.2000000e+01   1.0000000e+00
   5.0000000e+00   0.0000000e+00
   3.0000000e+00   0.0000000e+00
   1.0000000e+01   0.0000000e+00
   1.2000000e+01   1.0000000e+00
   1.3000000e+01   1.0000000e+00
   1.0000000e+01   1.0000000e+00
   9.0000000e+00   0.0000000e+00
   4.0000000e+00   0.0000000e+00
   1.4000000e+01   1.0000000e+00
   1.1000000e+01   1.0000000e+00
   6.0000000e+00   1.0000000e+00
   1.4000000e+01   1.0000000e+00
   1.1000000e+01   0.0000000e+00
   9.0000000e+00   1.0000000e+00
   4.0000000e+00   0.0000000e+00
   1.2000000e+01   1.0000000e+00
   1.1000000e+01   1.0000000e+00
   7.0000000e+00   0.0000000e+00
   0.0000000e+00   1.0000000e+00
   1.0000000e+01   1.0000000e+00
   5.0000000e+00   0.0000000e+00
   5.0000000e+00   0.0000000e+00
   8.0000000e+00   1.0000000e+00
   1.1000000e+01   0.0000000e+00
   9.0000000e+00   1.0000000e+00
   3.0000000e+00   0.0000000e+00
   1.0000000e+01   1.0000000e+00
   9.0000000e+00   0.0000000e+00
   7.0000000e+00   0.0000000e+00
   3.0000000e+00   0.0000000e+00
   9.0000000e+00   0.0000000e+00
   4.0000000e+00   0.0000000e+00
   1.1000000e+01   1.0000000e+00
   3.0000000e+00   0.0000000e+00
   9.0000000e+00   0.0000000e+00
   8.0000000e+00   0.0000000e+00
   2.0000000e+00   0.0000000e+00
   1.0000000e+01   1.0000000e+00
   0.0000000e+00   0.0000000e+00
   4.0000000e+00   0.0000000e+00
   2.0000000e+00   0.0000000e+00
   1.0000000e+00   0.0000000e+00
   2.0000000e+00   0.0000000e+00
   6.0000000e+00   0.0000000e+00
   0.0000000e+00   0.0000000e+00
   1.0000000e+00   0.0000000e+00
   2.0000000e+00   0.0000000e+00
   1.4000000e+01   1.0000000e+00
   1.2000000e+01   1.0000000e+00
   1.0000000e+00   0.0000000e+00
   1.3000000e+01   1.0000000e+00
   1.0000000e+01   1.0000000e+00
   1.4000000e+01   1.0000000e+00
   1.2000000e+01   1.0000000e+00
   5.0000000e+00   0.0000000e+00
   8.0000000e+00   0.0000000e+00
   1.4000000e+01   1.0000000e+00
   1.0000000e+00   0.0000000e+00
   3.0000000e+00   0.0000000e+00
   9.0000000e+00   0.0000000e+00
   6.0000000e+00   0.0000000e+00
   3.0000000e+00   0.0000000e+00
   3.0000000e+00   0.0000000e+00
   7.0000000e+00   1.0000000e+00
   3.0000000e+00   0.0000000e+00
   1.4000000e+01   1.0000000e+00
   1.0000000e+00   0.0000000e+00
   3.0000000e+00   0.0000000e+00
   1.0000000e+01   0.0000000e+00
   8.0000000e+00   1.0000000e+00
   9.0000000e+00   1.0000000e+00
   1.2000000e+01   1.0000000e+00
   6.0000000e+00   1.0000000e+00
   6.0000000e+00   1.0000000e+00
   0.0000000e+00   0.0000000e+00
   1.0000000e+00   0.0000000e+00
   5.0000000e+00   0.0000000e+00
   1.3000000e+01   1.0000000e+00
   1.0000000e+00   0.0000000e+00
   4.0000000e+00   0.0000000e+00
   6.0000000e+00   0.0000000e+00
   0.0000000e+00   0.0000000e+00
   4.0000000e+00   0.0000000e+00
   9.0000000e+00   0.0000000e+00
   1.3000000e+01   0.0000000e+00
   4.0000000e+00   0.0000000e+00
   8.0000000e+00   0.0000000e+00
   8.0000000e+00   0.0000000e+00
   1.0000000e+00   0.0000000e+00
   8.0000000e+00   0.0000000e+00
   5.0000000e+00   0.0000000e+00
   8.0000000e+00   0.0000000e+00
   1.4000000e+01   1.0000000e+00
   3.0000000e+00   0.0000000e+00
   1.0000000e+00   0.0000000e+00
   1.2000000e+01   1.0000000e+00
   7.0000000e+00   0.0000000e+00
   1.1000000e+01   1.0000000e+00
   3.0000000e+00   0.0000000e+00
   5.0000000e+00   0.0000000e+00
   9.0000000e+00   1.0000000e+00
   5.0000000e+00   1.0000000e+00
   1.1000000e+01   0.0000000e+00
   1.4000000e+01   1.0000000e+00
   6.0000000e+00   0.0000000e+00
   4.0000000e+00   0.0000000e+00
   7.0000000e+00   1.0000000e+00
   1.4000000e+01   1.0000000e+00
   4.0000000e+00   0.0000000e+00
   0.0000000e+00   0.0000000e+00
   4.0000000e+00   0.0000000e+00
   1.1000000e+01   0.0000000e+00
   4.0000000e+00   0.0000000e+00
   1.3000000e+01   1.0000000e+00
   1.4000000e+01   1.0000000e+00
   8.0000000e+00   1.0000000e+00
   0.0000000e+00   0.0000000e+00
   3.0000000e+00   0.0000000e+00
   1.2000000e+01   1.0000000e+00
   5.0000000e+00   0.0000000e+00
   9.0000000e+00   1.0000000e+00
   0.0000000e+00   0.0000000e+00
   1.2000000e+01   1.0000000e+00
   1.0000000e+01   1.0000000e+00
   1.2000000e+01   1.0000000e+00
   2.0000000e+00   0.0000000e+00
   2.0000000e+00   0.0000000e+00
   2.0000000e+00   0.0000000e+00
   0.0000000e+00   0.0000000e+00
   8.0000000e+00   1.0000000e+00
   3.0000000e+00   0.0000000e+00
   1.0000000e+01   0.0000000e+00
   2.0000000e+00   0.0000000e+00
   2.0000000e+00   0.0000000e+00
   7.0000000e+00   0.0000000e+00
   0.0000000e+00   0.0000000e+00
   9.0000000e+00   1.0000000e+00
   2.0000000e+00   0.0000000e+00
   5.0000000e+00   1.0000000e+00
   1.0000000e+01   0.0000000e+00
   4.0000000e+00   0.0000000e+00
   1.3000000e+01   1.0000000e+00
   3.0000000e+00   0.0000000e+00
   4.0000000e+00   0.0000000e+00
   2.0000000e+00   0.0000000e+00
   3.0000000e+00   0.0000000e+00
   2.0000000e+00   0.0000000e+00
   6.0000000e+00   0.0000000e+00
   6.0000000e+00   0.0000000e+00
   2.0000000e+00   0.0000000e+00
   7.0000000e+00   0.0000000e+00
   2.0000000e+00   0.0000000e+00
   2.0000000e+00   0.0000000e+00
   1.1000000e+01   1.0000000e+00
   1.2000000e+01   1.0000000e+00
   1.1000000e+01   1.0000000e+00
   1.1000000e+01   1.0000000e+00
   3.0000000e+00   0.0000000e+00
   1.4000000e+01   1.0000000e+00
   5.0000000e+00   0.0000000e+00
   9.0000000e+00   0.0000000e+00
   5.0000000e+00   0.0000000e+00
   1.0000000e+00   0.0000000e+00
   1.0000000e+00   0.0000000e+00
   7.0000000e+00   0.0000000e+00
   1.4000000e+01   1.0000000e+00
   3.0000000e+00   0.0000000e+00
   4.0000000e+00   0.0000000e+00
   6.0000000e+00   0.0000000e+00
   1.0000000e+00   0.0000000e+00
   1.3000000e+01   1.0000000e+00
   4.0000000e+00   0.0000000e+00
   4.0000000e+00   0.0000000e+00
   0.0000000e+00   0.0000000e+00
   1.2000000e+01   0.0000000e+00
   4.0000000e+00   0.0000000e+00
   1.4000000e+01   1.0000000e+00
   1.4000000e+01   1.0000000e+00
   1.0000000e+01   1.0000000e+00
   1.2000000e+01   1.0000000e+00
   5.0000000e+00   0.0000000e+00
   6.0000000e+00   0.0000000e+00
   1.4000000e+01   1.0000000e+00
   7.0000000e+00   1.0000000e+00
   1.3000000e+01   1.0000000e+00
   1.1000000e+01   1.0000000e+00
   1.0000000e+01   1.0000000e+00
   1.2000000e+01   1.0000000e+00
   6.0000000e+00   1.0000000e+00
   7.0000000e+00   1.0000000e+00
   1.1000000e+01   1.0000000e+00
   2.0000000e+00   1.0000000e+00
   1.4000000e+01   1.0000000e+00
   2.0000000e+00   1.0000000e+00
   2.0000000e+00   0.0000000e+00
   1.1000000e+01   1.0000000e+00
   5.0000000e+00   0.0000000e+00
   6.0000000e+00   0.0000000e+00
   3.0000000e+00   0.0000000e+00
   7.0000000e+00   1.0000000e+00
   7.0000000e+00   1.0000000e+00
   1.4000000e+01   1.0000000e+00
   3.0000000e+00   0.0000000e+00
   1.3000000e+01   1.0000000e+00
   8.0000000e+00   1.0000000e+00
   1.0000000e+00   0.0000000e+00
   1.2000000e+01   1.0000000e+00
   1.0000000e+01   1.0000000e+00
   6.0000000e+00   1.0000000e+00
   1.2000000e+01   1.0000000e+00
   1.1000000e+01   1.0000000e+00
   1.3000000e+01   1.0000000e+00
   1.4000000e+01   1.0000000e+00
   1.2000000e+01   1.0000000e+00
   4.0000000e+00   1.0000000e+00
   1.1000000e+01   1.0000000e+00
   2.0000000e+00   0.0000000e+00
   7.0000000e+00   1.0000000e+00
   7.0000000e+00   0.0000000e+00
   1.0000000e+00   0.0000000e+00
   3.0000000e+00   0.0000000e+00
   4.0000000e+00   0.0000000e+00
   9.0000000e+00   1.0000000e+00
   5.0000000e+00   1.0000000e+00
   8.0000000e+00   1.0000000e+00
   5.0000000e+00   0.0000000e+00
   3.0000000e+00   0.0000000e+00
   9.0000000e+00   1.0000000e+00
   4.0000000e+00   0.0000000e+00
   1.0000000e+00   0.0000000e+00
   1.1000000e+01   1.0000000e+00
   9.0000000e+00   1.0000000e+00
   1.1000000e+01   1.0000000e+00
   1.0000000e+01   1.0000000e+00
   2.0000000e+00   0.0000000e+00
   1.3000000e+01   1.0000000e+00
   1.0000000e+01   1.0000000e+00
   6.0000000e+00   0.0000000e+00
   1.2000000e+01   1.0000000e+00
   4.0000000e+00   0.0000000e+00
   0.0000000e+00   0.0000000e+00
   9.0000000e+00   1.0000000e+00
   8.0000000e+00   1.0000000e+00
   1.0000000e+00   0.0000000e+00
   0.0000000e+00   0.0000000e+00
   3.0000000e+00   0.0000000e+00
   1.0000000e+01   1.0000000e+00
   1.0000000e+00   0.0000000e+00
   1.3000000e+01   1.0000000e+00
   9.0000000e+00   1.0000000e+00
   1.4000000e+01   1.0000000e+00
   2.0000000e+00   1.0000000e+00
   4.0000000e+00   0.0000000e+00
   5.0000000e+00   1.0000000e+00
   1.2000000e+01   1.0000000e+00
   4.0000000e+00   0.0000000e+00
   1.3000000e+01   1.0000000e+00
   8.0000000e+00   1.0000000e+00
   1.1000000e+01   1.0000000e+00
   8.0000000e+00   1.0000000e+00
   3.0000000e+00   0.0000000e+00
   1.0000000e+00   0.0000000e+00
   6.0000000e+00   0.0000000e+00
   1.3000000e+01   1.0000000e+00
   8.0000000e+00   1.0000000e+00
   5.0000000e+00   0.0000000e+00
   5.0000000e+00   0.0000000e+00
   1.1000000e+01   1.0000000e+00
   0.0000000e+00   0.0000000e+00
   5.0000000e+00   0.0000000e+00
   3.0000000e+00   0.0000000e+00
   3.0000000e+00   1.0000000e+00
   3.0000000e+00   1.0000000e+00
   5.0000000e+00   0.0000000e+00
   1.1000000e+01   1.0000000e+00
   0.0000000e+00   0.0000000e+00
   1.0000000e+01   1.0000000e+00
   2.0000000e+00   0.0000000e+00
   4.0000000e+00   0.0000000e+00
   1.1000000e+01   1.0000000e+00
   1.1000000e+01   1.0000000e+00
   9.0000000e+00   0.0000000e+00
   0.0000000e+00   0.0000000e+00
   4.0000000e+00   0.0000000e+00
   9.0000000e+00   1.0000000e+00
   1.3000000e+01   1.0000000e+00
   1.0000000e+01   1.0000000e+00
   1.3000000e+01   0.0000000e+00
   1.3000000e+01   1.0000000e+00
   1.3000000e+01   1.0000000e+00
   1.2000000e+01   1.0000000e+00
   3.0000000e+00   1.0000000e+00
   1.0000000e+01   1.0000000e+00
   9.0000000e+00   1.0000000e+00
   1.0000000e+01   0.0000000e+00
   6.0000000e+00   0.0000000e+00
   0.0000000e+00   0.0000000e+00
   6.0000000e+00   1.0000000e+00
   1.4000000e+01   1.0000000e+00
   1.1000000e+01   1.0000000e+00
   1.0000000e+01   1.0000000e+00
   4.0000000e+00   1.0000000e+00
   0.0000000e+00   0.0000000e+00
   1.4000000e+01   1.0000000e+00
   1.0000000e+00   0.0000000e+00
   1.1000000e+01   1.0000000e+00
   7.0000000e+00   1.0000000e+00
   0.0000000e+00   1.0000000e+00
   2.0000000e+00   0.0000000e+00
   9.0000000e+00   1.0000000e+00
   1.4000000e+01   1.0000000e+00
   2.0000000e+00   0.0000000e+00
   6.0000000e+00   0.0000000e+00
   7.0000000e+00   0.0000000e+00
   1.1000000e+01   1.0000000e+00
   3.0000000e+00   1.0000000e+00
   5.0000000e+00   0.0000000e+00
   2.0000000e+00   1.0000000e+00
   1.2000000e+01   1.0000000e+00
   4.0000000e+00   0.0000000e+00
   1.1000000e+01   1.0000000e+00
   3.0000000e+00   0.0000000e+00
   3.0000000e+00   0.0000000e+00
   2.0000000e+00   0.0000000e+00
   1.3000000e+01   1.0000000e+00
   8.0000000e+00   1.0000000e+00
   1.0000000e+00   0.0000000e+00
   1.3000000e+01   1.0000000e+00
   8.0000000e+00   1.0000000e+00
   1.2000000e+01   1.0000000e+00
   0.0000000e+00   0.0000000e+00
   4.0000000e+00   0.0000000e+00
   3.0000000e+00   0.0000000e+00
   4.0000000e+00   1.0000000e+00
   1.4000000e+01   1.0000000e+00
   6.0000000e+00   1.0000000e+00
   1.4000000e+01   1.0000000e+00
   8.0000000e+00   1.0000000e+00
   1.3000000e+01   1.0000000e+00
   1.2000000e+01   1.0000000e+00
   1.2000000e+01   1.0000000e+00
   8.0000000e+00   1.0000000e+00
   7.0000000e+00   1.0000000e+00
   1.1000000e+01   1.0000000e+00
   5.0000000e+00   0.0000000e+00
   1.0000000e+00   0.0000000e+00
   8.0000000e+00   1.0000000e+00
   1.3000000e+01   1.0000000e+00
   2.0000000e+00   0.0000000e+00
   1.2000000e+01   1.0000000e+00
   8.0000000e+00   1.0000000e+00
   1.3000000e+01   1.0000000e+00
   7.0000000e+00   1.0000000e+00
   8.0000000e+00   0.0000000e+00
   6.0000000e+00   1.0000000e+00
   3.0000000e+00   0.0000000e+00
   9.0000000e+00   0.0000000e+00
   4.0000000e+00   0.0000000e+00
   1.0000000e+01   0.0000000e+00
   5.0000000e+00   0.0000000e+00
   1.0000000e+01   1.0000000e+00
   2.0000000e+00   0.0000000e+00
   2.0000000e+00   1.0000000e+00
   3.0000000e+00   0.0000000e+00
   2.0000000e+00   0.0000000e+00
   6.0000000e+00   1.0000000e+00
   0.0000000e+00   0.0000000e+00
   6.0000000e+00   1.0000000e+00
   9.0000000e+00   1.0000000e+00
   0.0000000e+00   0.0000000e+00
   1.4000000e+01   1.0000000e+00
   2.0000000e+00   0.0000000e+00
   1.4000000e+01   1.0000000e+00
   1.0000000e+01   1.0000000e+00
   1.1000000e+01   1.0000000e+00
   1.0000000e+01   1.0000000e+00
   6.0000000e+00   0.0000000e+00
   9.0000000e+00   1.0000000e+00
   1.0000000e+00   0.0000000e+00
   7.0000000e+00   1.0000000e+00
   1.4000000e+01   1.0000000e+00
   3.0000000e+00   0.0000000e+00
   6.0000000e+00   1.0000000e+00
   9.0000000e+00   1.0000000e+00
   5.0000000e+00   0.0000000e+00
   1.3000000e+01   1.0000000e+00
   1.2000000e+01   1.0000000e+00
   5.0000000e+00   0.0000000e+00
   7.0000000e+00   0.0000000e+00
   5.0000000e+00   1.0000000e+00
   1.0000000e+01   1.0000000e+00
   4.0000000e+00   1.0000000e+00
   1.0000000e+01   0.0000000e+00
   2.0000000e+00   0.0000000e+00
   2.0000000e+00   0.0000000e+00
   5.0000000e+00   0.0000000e+00
   9.0000000e+00   1.0000000e+00
   1.3000000e+01   1.0000000e+00
   6.0000000e+00   0.0000000e+00
   9.0000000e+00   1.0000000e+00
   6.0000000e+00   0.0000000e+00
   0.0000000e+00   1.0000000e+00
   1.1000000e+01   1.0000000e+00
   1.0000000e+01   1.0000000e+00
   9.0000000e+00   1.0000000e+00
   6.0000000e+00   0.0000000e+00
   4.0000000e+00   0.0000000e+00
   1.0000000e+00   0.0000000e+00
   7.0000000e+00   1.0000000e+00
   7.0000000e+00   0.0000000e+00
   2.0000000e+00   0.0000000e+00
   8.0000000e+00   1.0000000e+00
   7.0000000e+00   0.0000000e+00
   8.0000000e+00   1.0000000e+00
   4.0000000e+00   1.0000000e+00
   7.0000000e+00   0.0000000e+00
   4.0000000e+00   0.0000000e+00
   1.0000000e+01   1.0000000e+00
   1.2000000e+01   1.0000000e+00
   8.0000000e+00   1.0000000e+00
   1.0000000e+00   0.0000000e+00
   0.0000000e+00   0.0000000e+00
   4.0000000e+00   0.0000000e+00
   1.1000000e+01   1.0000000e+00
   9.0000000e+00   1.0000000e+00
   0.0000000e+00   0.0000000e+00
   3.0000000e+00   0.0000000e+00
   1.0000000e+01   1.0000000e+00
   2.0000000e+00   1.0000000e+00
   1.1000000e+01   1.0000000e+00
   1.0000000e+00   0.0000000e+00
   8.0000000e+00   1.0000000e+00
   3.0000000e+00   1.0000000e+00
   1.0000000e+01   1.0000000e+00
   7.0000000e+00   0.0000000e+00
   1.2000000e+01   1.0000000e+00
   1.4000000e+01   1.0000000e+00
   1.2000000e+01   1.0000000e+00
   1.0000000e+00   0.0000000e+00
   5.0000000e+00   1.0000000e+00
   1.4000000e+01   1.0000000e+00
   4.0000000e+00   1.0000000e+00
   9.0000000e+00   1.0000000e+00
   5.0000000e+00   1.0000000e+00
   6.0000000e+00   0.0000000e+00
   8.0000000e+00   1.0000000e+00
   1.0000000e+00   0.0000000e+00
   0.0000000e+00   0.0000000e+00
   0.0000000e+00   0.0000000e+00
   7.0000000e+00   1.0000000e+00
   1.4000000e+01   1.0000000e+00
   0.0000000e+00   0.0000000e+00
   1.2000000e+01   1.0000000e+00
   2.0000000e+00   1.0000000e+00
   6.0000000e+00   1.0000000e+00
   1.2000000e+01   1.0000000e+00
   6.0000000e+00   0.0000000e+00
   1.0000000e+00   0.0000000e+00
   1.2000000e+01   1.0000000e+00
   6.0000000e+00   1.0000000e+00
   1.1000000e+01   1.0000000e+00
   1.0000000e+00   1.0000000e+00
   1.4000000e+01   1.0000000e+00
   0.0000000e+00   0.0000000e+00
   7.0000000e+00   1.0000000e+00
   1.3000000e+01   1.0000000e+00
   8.0000000e+00   1.0000000e+00
   1.2000000e+01   0.0000000e+00
   0.0000000e+00   0.0000000e+00
   8.0000000e+00   1.0000000e+00
   3.0000000e+00   1.0000000e+00
   9.0000000e+00   0.0000000e+00
   5.0000000e+00   1.0000000e+00
   1.0000000e+00   1.0000000e+00
   1.3000000e+01   1.0000000e+00
   1.1000000e+01   1.0000000e+00
   8.0000000e+00   1.0000000e+00
   2.0000000e+00   1.0000000e+00
   7.0000000e+00   1.0000000e+00
   1.3000000e+01   1.0000000e+00
   2.0000000e+00   0.0000000e+00
   1.2000000e+01   1.0000000e+00
   1.4000000e+01   1.0000000e+00
   3.0000000e+00   0.0000000e+00
   9.0000000e+00   0.0000000e+00
   7.0000000e+00   1.0000000e+00
   4.0000000e+00   1.0000000e+00
   1.2000000e+01   1.0000000e+00
   1.0000000e+00   0.0000000e+00
   3.0000000e+00   1.0000000e+00
   1.4000000e+01   1.0000000e+00
   0.0000000e+00   0.0000000e+00
   1.4000000e+01   1.0000000e+00
   7.0000000e+00   1.0000000e+00
   1.4000000e+01   1.0000000e+00
   5.0000000e+00   1.0000000e+00
   1.4000000e+01   1.0000000e+00
   1.3000000e+01   1.0000000e+00
   5.0000000e+00   0.0000000e+00
   1.0000000e+00   0.0000000e+00
   5.0000000e+00   0.0000000e+00
   6.0000000e+00   1.0000000e+00
   1.0000000e+01   1.0000000e+00
   1.4000000e+01   1.0000000e+00
   7.0000000e+00   1.0000000e+00
   1.0000000e+00   0.0000000e+00
   7.0000000e+00   0.0000000e+00
   8.0000000e+00   1.0000000e+00
   2.0000000e+00   0.0000000e+00
   9.0000000e+00   1.0000000e+00
   1.0000000e+00   0.0000000e+00
   3.0000000e+00   1.0000000e+00
   8.0000000e+00   1.0000000e+00
   1.0000000e+01   1.0000000e+00
   6.0000000e+00   1.0000000e+00
   1.0000000e+01   1.0000000e+00
   2.0000000e+00   0.0000000e+00
   0.0000000e+00   0.0000000e+00
   9.0000000e+00   1.0000000e+00
   2.0000000e+00   0.0000000e+00
   1.0000000e+00   0.0000000e+00
   1.0000000e+01   1.0000000e+00
   9.0000000e+00   1.0000000e+00
   0.0000000e+00   1.0000000e+00
   1.0000000e+01   1.0000000e+00
   1.2000000e+01   1.0000000e+00
   1.0000000e+01   1.0000000e+00
   1.3000000e+01   1.0000000e+00
   2.0000000e+00   1.0000000e+00
   5.0000000e+00   1.0000000e+00
   5.0000000e+00   1.0000000e+00
   1.2000000e+01   1.0000000e+00
   7.0000000e+00   1.0000000e+00
   8.0000000e+00   0.0000000e+00
   2.0000000e+00   0.0000000e+00
   8.0000000e+00   1.0000000e+00
   7.0000000e+00   1.0000000e+00
   6.0000000e+00   1.0000000e+00
   9.0000000e+00   1.0000000e+00
   6.0000000e+00   1.0000000e+00
   2.0000000e+00   0.0000000e+00
   8.0000000e+00   1.0000000e+00
   1.0000000e+00   1.0000000e+00
   1.2000000e+01   1.0000000e+00
   1.1000000e+01   1.0000000e+00
   1.0000000e+01   1.0000000e+00
   3.0000000e+00   1.0000000e+00
   0.0000000e+00   1.0000000e+00
   1.1000000e+01   1.0000000e+00
   6.0000000e+00   1.0000000e+00
   1.3000000e+01   1.0000000e+00
   1.0000000e+00   0.0000000e+00
   1.0000000e+01   1.0000000e+00
   4.0000000e+00   1.0000000e+00
   4.0000000e+00   1.0000000e+00
   2.0000000e+00   1.0000000e+00
   2.0000000e+00   0.0000000e+00
   3.0000000e+00   0.0000000e+00
   1.0000000e+01   1.0000000e+00
   9.0000000e+00   1.0000000e+00
   7.0000000e+00   1.0000000e+00
   1.0000000e+01   1.0000000e+00
   7.0000000e+00   1.0000000e+00
   1.0000000e+01   1.0000000e+00
   9.0000000e+00   1.0000000e+00
   8.0000000e+00   1.0000000e+00
   1.0000000e+01   1.0000000e+00
   6.0000000e+00   1.0000000e+00
   1.4000000e+01   1.0000000e+00
   7.0000000e+00   1.0000000e+00
   8.0000000e+00   1.0000000e+00
   7.0000000e+00   1.0000000e+00
   1.1000000e+01   1.0000000e+00
   7.0000000e+00   1.0000000e+00
   7.0000000e+00   1.0000000e+00
   5.0000000e+00   1.0000000e+00
   4.0000000e+00   1.0000000e+00
   9.0000000e+00   1.0000000e+00
   8.0000000e+00   1.0000000e+00
   5.0000000e+00   1.0000000e+00
   9.0000000e+00   1.0000000e+00
   1.1000000e+01   1.0000000e+00
   8.0000000e+00   1.0000000e+00
   5.0000000e+00   0.0000000e+00
   1.0000000e+00   1.0000000e+00
   5.0000000e+00   0.0000000e+00
   4.0000000e+00   0.0000000e+00
   1.1000000e+01   1.0000000e+00
   8.0000000e+00   1.0000000e+00
   1.1000000e+01   1.0000000e+00
   3.0000000e+00   1.0000000e+00
   1.3000000e+01   1.0000000e+00
   0.0000000e+00   0.0000000e+00
   1.4000000e+01   1.0000000e+00
   2.0000000e+00   0.0000000e+00
   4.0000000e+00   1.0000000e+00
   5.0000000e+00   1.0000000e+00
   8.0000000e+00   1.0000000e+00
   1.4000000e+01   1.0000000e+00
   9.0000000e+00   1.0000000e+00
   1.3000000e+01   1.0000000e+00
   1.4000000e+01   1.0000000e+00
   1.3000000e+01   1.0000000e+00
   1.2000000e+01   1.0000000e+00
   0.0000000e+00   0.0000000e+00
   0.0000000e+00   1.0000000e+00
   9.0000000e+00   1.0000000e+00
   1.2000000e+01   1.0000000e+00
   2.0000000e+00   0.0000000e+00
   4.0000000e+00   0.0000000e+00
   4.0000000e+00   0.0000000e+00
   1.0000000e+00   1.0000000e+00
   1.3000000e+01   1.0000000e+00
   6.0000000e+00   1.0000000e+00
   1.3000000e+01   1.0000000e+00
   2.0000000e+00   0.0000000e+00
   1.3000000e+01   1.0000000e+00
   0.0000000e+00   0.0000000e+00
   3.0000000e+00   0.0000000e+00
   8.0000000e+00   1.0000000e+00
   3.0000000e+00   0.0000000e+00
   1.2000000e+01   1.0000000e+00
   4.0000000e+00   0.0000000e+00
   7.0000000e+00   0.0000000e+00
   1.0000000e+00   0.0000000e+00
   3.0000000e+00   0.0000000e+00
   1.0000000e+00   0.0000000e+00
   6.0000000e+00   0.0000000e+00
   1.2000000e+01   1.0000000e+00
   6.0000000e+00   1.0000000e+00
   9.0000000e+00   1.0000000e+00
   1.3000000e+01   0.0000000e+00
   6.0000000e+00   1.0000000e+00
   0.0000000e+00   1.0000000e+00
   0.0000000e+00   1.0000000e+00
   2.0000000e+00   1.0000000e+00
   1.0000000e+01   1.0000000e+00
   1.4000000e+01   1.0000000e+00
   7.0000000e+00   1.0000000e+00
   1.0000000e+00   0.0000000e+00
   4.0000000e+00   0.0000000e+00
   1.3000000e+01   1.0000000e+00
   6.0000000e+00   0.0000000e+00
   1.1000000e+01   1.0000000e+00
   6.0000000e+00   0.0000000e+00
   1.1000000e+01   1.0000000e+00
   1.2000000e+01   1.0000000e+00
   1.3000000e+01   1.0000000e+00
   1.1000000e+01   1.0000000e+00
   7.0000000e+00   1.0000000e+00
   7.0000000e+00   1.0000000e+00
   4.0000000e+00   1.0000000e+00
   1.4000000e+01   1.0000000e+00
   1.0000000e+00   0.0000000e+00
   1.4000000e+01   1.0000000e+00
   2.0000000e+00   0.0000000e+00
   0.0000000e+00   0.0000000e+00
   1.3000000e+01   1.0000000e+00
   0.0000000e+00   0.0000000e+00
   1.2000000e+01   1.0000000e+00
   8.0000000e+00   1.0000000e+00
   1.0000000e+00   0.0000000e+00
   1.0000000e+01   1.0000000e+00
   3.0000000e+00   1.0000000e+00
   1.0000000e+00   1.0000000e+00
   1.2000000e+01   1.0000000e+00
   1.0000000e+01   1.0000000e+00
   1.4000000e+01   1.0000000e+00
   7.0000000e+00   1.0000000e+00
   1.4000000e+01   1.0000000e+00
   8.0000000e+00   1.0000000e+00
   4.0000000e+00   0.0000000e+00
   1.0000000e+01   1.0000000e+00
   3.0000000e+00   0.0000000e+00
   6.0000000e+00   0.0000000e+00
   8.0000000e+00   0.0000000e+00
   1.1000000e+01   1.0000000e+00
   5.0000000e+00   1.0000000e+00
   1.4000000e+01   1.0000000e+00
   5.0000000e+00   0.0000000e+00
   1.2000000e+01   1.0000000e+00
   1.4000000e+01   1.0000000e+00
   1.1000000e+01   1.0000000e+00
   1.4000000e+01   0.0000000e+00
   9.0000000e+00   1.0000000e+00
   9.0000000e+00   1.0000000e+00
   0.0000000e+00   0.0000000e+00
   8.0000000e+00   0.0000000e+00
   2.0000000e+00   0.0000000e+00
   8.0000000e+00   1.0000000e+00
   1.4000000e+01   1.0000000e+00
   3.0000000e+00   0.0000000e+00
   6.0000000e+00   1.0000000e+00
   1.1000000e+01   1.0000000e+00
   1.1000000e+01   1.0000000e+00
   8.0000000e+00   1.0000000e+00
   9.0000000e+00   1.0000000e+00
   1.3000000e+01   1.0000000e+00
   1.0000000e+00   0.0000000e+00
   3.0000000e+00   0.0000000e+00
   5.0000000e+00   0.0000000e+00
   6.0000000e+00   1.0000000e+00
   5.0000000e+00   0.0000000e+00
   1.0000000e+01   0.0000000e+00
   1.2000000e+01   1.0000000e+00
   4.0000000e+00   1.0000000e+00
   4.0000000e+00   0.0000000e+00
   1.2000000e+01   1.0000000e+00
   5.0000000e+00   1.0000000e+00
   3.0000000e+00   0.0000000e+00
   3.0000000e+00   1.0000000e+00
   2.0000000e+00   0.0000000e+00
   3.0000000e+00   0.0000000e+00
   4.0000000e+00   1.0000000e+00
   1.4000000e+01   1.0000000e+00
   1.4000000e+01   1.0000000e+00
   9.0000000e+00   1.0000000e+00
   4.0000000e+00   1.0000000e+00
   5.0000000e+00   0.0000000e+00
   9.0000000e+00   0.0000000e+00
   4.0000000e+00   1.0000000e+00
   0.0000000e+00   0.0000000e+00
   0.0000000e+00   0.0000000e+00
   6.0000000e+00   1.0000000e+00
   1.0000000e+01   1.0000000e+00
   1.2000000e+01   1.0000000e+00
   1.1000000e+01   1.0000000e+00
   1.1000000e+01   1.0000000e+00
   1.1000000e+01   1.0000000e+00
   4.0000000e+00   1.0000000e+00
   1.4000000e+01   1.0000000e+00
   1.1000000e+01   1.0000000e+00
   6.0000000e+00   0.0000000e+00
   8.0000000e+00   1.0000000e+00
   6.0000000e+00   1.0000000e+00
   1.0000000e+01   1.0000000e+00
   5.0000000e+00   1.0000000e+00
   0.0000000e+00   1.0000000e+00
   4.0000000e+00   1.0000000e+00
   3.0000000e+00   1.0000000e+00
   1.1000000e+01   1.0000000e+00
   1.4000000e+01   1.0000000e+00
   1.2000000e+01   1.0000000e+00
   1.2000000e+01   1.0000000e+00
   1.0000000e+00   0.0000000e+00
   1.0000000e+00   0.0000000e+00
   1.0000000e+00   0.0000000e+00
   2.0000000e+00   1.0000000e+00
   4.0000000e+00   0.0000000e+00
   7.0000000e+00   1.0000000e+00
   3.0000000e+00   1.0000000e+00
   0.0000000e+00   0.0000000e+00
   1.0000000e+00   1.0000000e+00
   9.0000000e+00   1.0000000e+00
   1.3000000e+01   1.0000000e+00
   1.0000000e+01   1.0000000e+00
   0.0000000e+00   0.0000000e+00
   1.1000000e+01   1.0000000e+00
   1.2000000e+01   1.0000000e+00
   1.1000000e+01   1.0000000e+00
   1.3000000e+01   1.0000000e+00
   1.2000000e+01   1.0000000e+00
   0.0000000e+00   0.0000000e+00
   7.0000000e+00   1.0000000e+00
   7.0000000e+00   1.0000000e+00
   8.0000000e+00   1.0000000e+00
   1.4000000e+01   1.0000000e+00
   7.0000000e+00   1.0000000e+00
   1.3000000e+01   1.0000000e+00
   1.3000000e+01   1.0000000e+00
   1.3000000e+01   1.0000000e+00
   0.0000000e+00   0.0000000e+00
   0.0000000e+00   1.0000000e+00
   1.3000000e+01   1.0000000e+00
   1.4000000e+01   1.0000000e+00
   5.0000000e+00   1.0000000e+00
   3.0000000e+00   1.0000000e+00
   3.0000000e+00   0.0000000e+00
   9.0000000e+00   1.0000000e+00
   9.0000000e+00   0.0000000e+00
   1.0000000e+00   0.0000000e+00
   1.2000000e+01   1.0000000e+00
   7.0000000e+00   1.0000000e+00
   2.0000000e+00   1.0000000e+00
   6.0000000e+00   1.0000000e+00
   1.0000000e+00   0.0000000e+00
   7.0000000e+00   1.0000000e+00
   2.0000000e+00   1.0000000e+00
   9.0000000e+00   1.0000000e+00
   5.0000000e+00   1.0000000e+00
   3.0000000e+00   1.0000000e+00
   5.0000000e+00   1.0000000e+00
   5.0000000e+00   1.0000000e+00
   1.0000000e+00   1.0000000e+00
   7.0000000e+00   1.0000000e+00
   3.0000000e+00   0.0000000e+00
   5.0000000e+00   1.0000000e+00
   2.0000000e+00   1.0000000e+00
   6.0000000e+00   1.0000000e+00
   1.0000000e+01   1.0000000e+00
   1.3000000e+01   1.0000000e+00
   1.2000000e+01   1.0000000e+00
   2.0000000e+00   1.0000000e+00
   1.4000000e+01   1.0000000e+00
   5.0000000e+00   0.0000000e+00
   6.0000000e+00   1.0000000e+00
   4.0000000e+00   0.0000000e+00
   1.4000000e+01   1.0000000e+00
   8.0000000e+00   0.0000000e+00
   1.0000000e+01   1.0000000e+00
   8.0000000e+00   0.0000000e+00
   1.3000000e+01   1.0000000e+00
   1.1000000e+01   1.0000000e+00
   1.1000000e+01   0.0000000e+00
   7.0000000e+00   0.0000000e+00
   2.0000000e+00   0.0000000e+00
   0.0000000e+00   1.0000000e+00
   1.2000000e+01   1.0000000e+00
   1.0000000e+01   1.0000000e+00
   0.0000000e+00   0.0000000e+00
   1.1000000e+01   1.0000000e+00
   1.4000000e+01   1.0000000e+00
   1.0000000e+01   1.0000000e+00
   5.0000000e+00   0.0000000e+00
   4.0000000e+00   1.0000000e+00
   1.1000000e+01   1.0000000e+00
   1.2000000e+01   1.0000000e+00
   1.1000000e+01   1.0000000e+00
   3.0000000e+00   1.0000000e+00
   1.1000000e+01   1.0000000e+00
   2.0000000e+00   0.0000000e+00
   0.0000000e+00   0.0000000e+00
   1.4000000e+01   1.0000000e+00
   5.0000000e+00   1.0000000e+00
   4.0000000e+00   1.0000000e+00
   6.0000000e+00   0.0000000e+00
   4.0000000e+00   0.0000000e+00
   5.0000000e+00   0.0000000e+00
   1.3000000e+01   1.0000000e+00
   1.1000000e+01   1.0000000e+00
   2.0000000e+00   0.0000000e+00
   6.0000000e+00   1.0000000e+00
   7.0000000e+00   0.0000000e+00
   6.0000000e+00   1.0000000e+00
   9.0000000e+00   1.0000000e+00
   1.2000000e+01   1.0000000e+00
   6.0000000e+00   0.0000000e+00
   9.0000000e+00   1.0000000e+00
   1.3000000e+01   1.0000000e+00
   9.0000000e+00   1.0000000e+00
   1.0000000e+01   1.0000000e+00
   4.0000000e+00   0.0000000e+00
   0.0000000e+00   0.0000000e+00
   1.0000000e+00   0.0000000e+00
   1.0000000e+00   0.0000000e+00
   1.0000000e+00   0.0000000e+00
   8.0000000e+00   1.0000000e+00
   1.2000000e+01   1.0000000e+00
   1.3000000e+01   1.0000000e+00
   6.0000000e+00   1.0000000e+00
   1.2000000e+01   1.0000000e+00
   9.0000000e+00   0.0000000e+00
   6.0000000e+00   0.0000000e+00
   2.0000000e+00   1.0000000e+00
   4.0000000e+00   0.0000000e+00
   6.0000000e+00   0.0000000e+00
   2.0000000e+00   0.0000000e+00
   0.0000000e+00   0.0000000e+00
   1.3000000e+01   1.0000000e+00
   8.0000000e+00   0.0000000e+00
   3.0000000e+00   0.0000000e+00
   7.0000000e+00   1.0000000e+00
   7.0000000e+00   1.0000000e+00
   4.0000000e+00   1.0000000e+00
   4.0000000e+00   0.0000000e+00
   2.0000000e+00   0.0000000e+00
   9.0000000e+00   1.0000000e+00
   3.0000000e+00   0.0000000e+00
   1.1000000e+01   0.0000000e+00
   5.0000000e+00   0.0000000e+00
   1.3000000e+01   1.0000000e+00
   1.2000000e+01   1.0000000e+00
   1.0000000e+01   0.0000000e+00
   9.0000000e+00   0.0000000e+00
   1.4000000e+01   1.0000000e+00
   9.0000000e+00   0.0000000e+00
   3.0000000e+00   0.0000000e+00
   9.0000000e+00   1.0000000e+00
   0.0000000e+00   0.0000000e+00
   1.1000000e+01   1.0000000e+00
   4.0000000e+00   1.0000000e+00
   1.2000000e+01   1.0000000e+00
   1.2000000e+01   1.0000000e+00
   1.2000000e+01   1.0000000e+00
   0.0000000e+00   1.0000000e+00
   1.3000000e+01   1.0000000e+00
   1.0000000e+00   1.0000000e+00
   4.0000000e+00   1.0000000e+00
   1.0000000e+00   0.0000000e+00
   5.0000000e+00   0.0000000e+00
   7.0000000e+00   0.0000000e+00
   6.0000000e+00   1.0000000e+00
   3.0000000e+00   0.0000000e+00
   8.0000000e+00   1.0000000e+00
   3.0000000e+00   0.0000000e+00
   5.0000000e+00   1.0000000e+00
   2.0000000e+00   0.0000000e+00
   8.0000000e+00   0.0000000e+00
   8.0000000e+00   0.0000000e+00
   1.0000000e+00   0.0000000e+00
   2.0000000e+00   0.0000000e+00
   3.0000000e+00   0.0000000e+00
   5.0000000e+00   0.0000000e+00
   7.0000000e+00   0.0000000e+00
   1.4000000e+01   1.0000000e+00
   0.0000000e+00   0.0000000e+00
   9.0000000e+00   1.0000000e+00
   5.0000000e+00   1.0000000e+00
   6.0000000e+00   0.0000000e+00
   2.0000000e+00   0.0000000e+00
   7.0000000e+00   0.0000000e+00
   1.0000000e+00   0.0000000e+00
   4.0000000e+00   0.0000000e+00
   6.0000000e+00   1.0000000e+00
   1.0000000e+01   1.0000000e+00
   9.0000000e+00   1.0000000e+00
   2.0000000e+00   0.0000000e+00
   2.0000000e+00   0.0000000e+00
   1.4000000e+01   1.0000000e+00
   5.0000000e+00   1.0000000e+00
   6.0000000e+00   0.0000000e+00
   6.0000000e+00   1.0000000e+00
   8.0000000e+00   1.0000000e+00
   2.0000000e+00   1.0000000e+00
   5.0000000e+00   0.0000000e+00
   8.0000000e+00   1.0000000e+00
   8.0000000e+00   1.0000000e+00
   1.0000000e+01   1.0000000e+00
   1.0000000e+01   1.0000000e+00
   1.0000000e+01   1.0000000e+00
   8.0000000e+00   1.0000000e+00
   8.0000000e+00   1.0000000e+00
   6.0000000e+00   1.0000000e+00
   6.0000000e+00   1.0000000e+00
   1.2000000e+01   0.0000000e+00
   1.2000000e+01   0.0000000e+00
   3.0000000e+00   0.0000000e+00
   7.0000000e+00   1.0000000e+00
   3.0000000e+00   0.0000000e+00
   1.1000000e+01   1.0000000e+00
   7.0000000e+00   1.0000000e+00
   1.1000000e+01   1.0000000e+00
   0.0000000e+00   0.0000000e+00
   4.0000000e+00   1.0000000e+00
   2.0000000e+00   0.0000000e+00
   0.0000000e+00   0.0000000e+00
   1.0000000e+00   1.0000000e+00
   9.0000000e+00   1.0000000e+00
   1.3000000e+01   1.0000000e+00
   1.0000000e+01   0.0000000e+00
   2.0000000e+00   0.0000000e+00
   1.2000000e+01   1.0000000e+00
   1.4000000e+01   0.0000000e+00
   9.0000000e+00   0.0000000e+00
   1.2000000e+01   1.0000000e+00
   4.0000000e+00   1.0000000e+00
   2.0000000e+00   1.0000000e+00
   5.0000000e+00   0.0000000e+00
   5.0000000e+00   0.0000000e+00
   1.0000000e+01   0.0000000e+00
   1.4000000e+01   1.0000000e+00
   3.0000000e+00   0.0000000e+00
   1.3000000e+01   1.0000000e+00
   0.0000000e+00   1.0000000e+00
   1.0000000e+00   0.0000000e+00
   1.3000000e+01   1.0000000e+00
   1.3000000e+01   1.0000000e+00
   9.0000000e+00   0.0000000e+00
   6.0000000e+00   1.0000000e+00
   6.0000000e+00   0.0000000e+00
   0.0000000e+00   0.0000000e+00
   3.0000000e+00   0.0000000e+00
   1.0000000e+01   1.0000000e+00
   1.2000000e+01   1.0000000e+00
   6.0000000e+00   0.0000000e+00
   1.0000000e+00   0.0000000e+00
   1.4000000e+01   1.0000000e+00
   1.1000000e+01   1.0000000e+00
   4.0000000e+00   0.0000000e+00
   1.1000000e+01   1.0000000e+00
   1.4000000e+01   1.0000000e+00
   3.0000000e+00   0.0000000e+00
   7.0000000e+00   0.0000000e+00
   9.0000000e+00   1.0000000e+00
   4.0000000e+00   0.0000000e+00
   1.2000000e+01   1.0000000e+00
   6.0000000e+00   0.0000000e+00
   1.1000000e+01   1.0000000e+00
   1.4000000e+01   1.0000000e+00
   7.0000000e+00   0.0000000e+00
   1.1000000e+01   0.0000000e+00
   7.0000000e+00   0.0000000e+00
   9.0000000e+00   0.0000000e+00
   8.0000000e+00   1.0000000e+00
   1.4000000e+01   1.0000000e+00
   1.3000000e+01   1.0000000e+00
   1.0000000e+01   1.0000000e+00
   3.0000000e+00   0.0000000e+00
   3.0000000e+00   0.0000000e+00
   4.0000000e+00   0.0000000e+00
   7.0000000e+00   0.0000000e+00
   7.0000000e+00   0.0000000e+00
   1.0000000e+01   1.0000000e+00
   1.3000000e+01   0.0000000e+00
   1.1000000e+01   1.0000000e+00
   1.0000000e+00   0.0000000e+00
   5.0000000e+00   1.0000000e+00
   3.0000000e+00   1.0000000e+00
   1.3000000e+01   1.0000000e+00
   1.0000000e+01   1.0000000e+00
   8.0000000e+00   1.0000000e+00
   1.4000000e+01   1.0000000e+00
   7.0000000e+00   1.0000000e+00
   8.0000000e+00   0.0000000e+00
   1.3000000e+01   1.0000000e+00
   7.0000000e+00   1.0000000e+00
   1.4000000e+01   1.0000000e+00
   7.0000000e+00   1.0000000e+00
   1.0000000e+00   1.0000000e+00
   1.4000000e+01   0.0000000e+00
   9.0000000e+00   0.0000000e+00
   0.0000000e+00   1.0000000e+00
   0.0000000e+00   0.0000000e+00
   1.0000000e+01   0.0000000e+00
   1.0000000e+00   0.0000000e+00
   1.2000000e+01   0.0000000e+00
   1.4000000e+01   1.0000000e+00
   1.0000000e+00   0.0000000e+00
   9.0000000e+00   1.0000000e+00
   2.0000000e+00   0.0000000e+00
   1.1000000e+01   1.0000000e+00
   3.0000000e+00   1.0000000e+00
   5.0000000e+00   1.0000000e+00
   5.0000000e+00   0.0000000e+00
   4.0000000e+00   0.0000000e+00
   1.0000000e+00   0.0000000e+00
   7.0000000e+00   1.0000000e+00
   1.0000000e+01   0.0000000e+00
   1.4000000e+01   1.0000000e+00
   0.0000000e+00   0.0000000e+00
   1.4000000e+01   1.0000000e+00
   1.0000000e+01   1.0000000e+00
   1.3000000e+01   1.0000000e+00
   7.0000000e+00   0.0000000e+00
   2.0000000e+00   0.0000000e+00
   1.3000000e+01   1.0000000e+00
   6.0000000e+00   0.0000000e+00
   1.0000000e+00   0.0000000e+00
   8.0000000e+00   0.0000000e+00
   1.0000000e+00   0.0000000e+00
   1.3000000e+01   1.0000000e+00
   1.0000000e+01   1.0000000e+00
   1.3000000e+01   1.0000000e+00
   8.0000000e+00   1.0000000e+00
   5.0000000e+00   0.0000000e+00
   0.0000000e+00   0.0000000e+00
   4.0000000e+00   1.0000000e+00
   0.0000000e+00   1.0000000e+00
   8.0000000e+00   0.0000000e+00
   5.0000000e+00   1.0000000e+00
   3.0000000e+00   1.0000000e+00
   0.0000000e+00   1.0000000e+00
   3.0000000e+00   1.0000000e+00
   1.1000000e+01   1.0000000e+00
   1.2000000e+01   1.0000000e+00
   1.0000000e+00   1.0000000e+00
   3.0000000e+00   1.0000000e+00
   1.0000000e+00   0.0000000e+00
   4.0000000e+00   0.0000000e+00
   8.0000000e+00   0.0000000e+00
   2.0000000e+00   0.0000000e+00
   1.0000000e+00   1.0000000e+00
   7.0000000e+00   1.0000000e+00
   1.3000000e+01   0.0000000e+00
   1.4000000e+01   1.0000000e+00
   9.0000000e+00   1.0000000e+00
   2.0000000e+00   1.0000000e+00
   2.0000000e+00   1.0000000e+00
   9.0000000e+00   1.0000000e+00
   4.0000000e+00   0.0000000e+00
   1.1000000e+01   0.0000000e+00
   5.0000000e+00   0.0000000e+00
   1.4000000e+01   1.0000000e+00
   1.1000000e+01   1.0000000e+00
   1.2000000e+01   1.0000000e+00
   0.0000000e+00   0.0000000e+00
   8.0000000e+00   0.0000000e+00
   5.0000000e+00   1.0000000e+00
   0.0000000e+00   0.0000000e+00
   6.0000000e+00   1.0000000e+00
   1.0000000e+01   1.0000000e+00
   9.0000000e+00   0.0000000e+00
   3.0000000e+00   0.0000000e+00
   1.2000000e+01   1.0000000e+00
   4.0000000e+00   1.0000000e+00
   1.2000000e+01   1.0000000e+00
   5.0000000e+00   1.0000000e+00
   6.0000000e+00   1.0000000e+00
   1.2000000e+01   1.0000000e+00
   0.0000000e+00   0.0000000e+00
   4.0000000e+00   1.0000000e+00
   4.0000000e+00   1.0000000e+00
   4.0000000e+00   0.0000000e+00
   1.2000000e+01   1.0000000e+00
   1.2000000e+01   1.0000000e+00
   4.0000000e+00   0.0000000e+00
   1.3000000e+01   1.0000000e+00
   4.0000000e+00   0.0000000e+00
   1.3000000e+01   1.0000000e+00
   8.0000000e+00   1.0000000e+00
   1.4000000e+01   1.0000000e+00
   1.0000000e+00   0.0000000e+00
   2.0000000e+00   1.0000000e+00
   6.0000000e+00   0.0000000e+00
   0.0000000e+00   0.0000000e+00
   0.0000000e+00   0.0000000e+00
   1.1000000e+01   1.0000000e+00
   7.0000000e+00   1.0000000e+00
   1.0000000e+00   1.0000000e+00
   1.2000000e+01   1.0000000e+00
   4.0000000e+00   0.0000000e+00
   8.0000000e+00   1.0000000e+00
   1.2000000e+01   1.0000000e+00
   1.0000000e+00   1.0000000e+00
   3.0000000e+00   1.0000000e+00
   8.0000000e+00   1.0000000e+00
   1.1000000e+01   1.0000000e+00
   1.0000000e+01   1.0000000e+00
   0.0000000e+00   0.0000000e+00
   1.1000000e+01   1.0000000e+00
   9.0000000e+00   1.0000000e+00
   0.0000000e+00   0.0000000e+00
   6.0000000e+00   1.0000000e+00
   9.0000000e+00   1.0000000e+00
   1.0000000e+01   1.0000000e+00
   8.0000000e+00   1.0000000e+00
   6.0000000e+00   0.0000000e+00
   1.4000000e+01   1.0000000e+00
   1.2000000e+01   1.0000000e+00
   3.0000000e+00   1.0000000e+00
   5.0000000e+00   0.0000000e+00
   4.0000000e+00   1.0000000e+00
   2.0000000e+00   0.0000000e+00
   1.2000000e+01   1.0000000e+00
   7.0000000e+00   1.0000000e+00
   7.0000000e+00   1.0000000e+00
   5.0000000e+00   1.0000000e+00
   1.2000000e+01   1.0000000e+00
   1.0000000e+00   0.0000000e+00
   7.0000000e+00   1.0000000e+00
   1.4000000e+01   1.0000000e+00
   0.0000000e+00   0.0000000e+00
   9.0000000e+00   1.0000000e+00
   5.0000000e+00   1.0000000e+00
   1.2000000e+01   1.0000000e+00
   3.0000000e+00   0.0000000e+00
   0.0000000e+00   0.0000000e+00
   1.3000000e+01   1.0000000e+00
   1.2000000e+01   1.0000000e+00
   9.0000000e+00   0.0000000e+00
   5.0000000e+00   1.0000000e+00
   5.0000000e+00   1.0000000e+00
   2.0000000e+00   1.0000000e+00
   1.3000000e+01   1.0000000e+00
   8.0000000e+00   0.0000000e+00
   9.0000000e+00   1.0000000e+00
   7.0000000e+00   1.0000000e+00
   1.1000000e+01   1.0000000e+00
   1.4000000e+01   1.0000000e+00
   3.0000000e+00   0.0000000e+00
   4.0000000e+00   0.0000000e+00
   1.1000000e+01   1.0000000e+00
   6.0000000e+00   0.0000000e+00
   2.0000000e+00   0.0000000e+00
   1.4000000e+01   1.0000000e+00
   9.0000000e+00   1.0000000e+00
   7.0000000e+00   0.0000000e+00
   1.0000000e+00   0.0000000e+00
   6.0000000e+00   0.0000000e+00
   5.0000000e+00   1.0000000e+00
   2.0000000e+00   0.0000000e+00
   1.3000000e+01   1.0000000e+00
   1.4000000e+01   1.0000000e+00
   1.0000000e+00   0.0000000e+00
   1.2000000e+01   1.0000000e+00
   4.0000000e+00   1.0000000e+00
   6.0000000e+00   1.0000000e+00
   8.0000000e+00   1.0000000e+00
   1.4000000e+01   1.0000000e+00
   6.0000000e+00   1.0000000e+00
   1.4000000e+01   1.0000000e+00
   1.1000000e+01   1.0000000e+00
   3.0000000e+00   0.0000000e+00
   6.0000000e+00   1.0000000e+00
   3.0000000e+00   0.0000000e+00
   0.0000000e+00   0.0000000e+00
   1.0000000e+01   1.0000000e+00
   0.0000000e+00   0.0000000e+00
   1.1000000e+01   1.0000000e+00
   5.0000000e+00   1.0000000e+00
   5.0000000e+00   0.0000000e+00
   4.0000000e+00   0.0000000e+00
   3.0000000e+00   0.0000000e+00
   4.0000000e+00   0.0000000e+00
   5.0000000e+00   0.0000000e+00
   9.0000000e+00   1.0000000e+00
   9.0000000e+00   1.0000000e+00
   1.0000000e+01   1.0000000e+00
   3.0000000e+00   0.0000000e+00
   0.0000000e+00   0.0000000e+00
   2.0000000e+00   0.0000000e+00
   2.0000000e+00   0.0000000e+00
   5.0000000e+00   0.0000000e+00
   1.1000000e+01   1.0000000e+00
   1.4000000e+01   1.0000000e+00
   1.4000000e+01   1.0000000e+00
   3.0000000e+00   0.0000000e+00
   1.3000000e+01   1.0000000e+00
   5.0000000e+00   0.0000000e+00
   8.0000000e+00   0.0000000e+00
   1.0000000e+01   1.0000000e+00
   0.0000000e+00   0.0000000e+00
   1.2000000e+01   1.0000000e+00
   6.0000000e+00   1.0000000e+00
   2.0000000e+00   0.0000000e+00
   9.0000000e+00   1.0000000e+00
   3.0000000e+00   0.0000000e+00
   7.0000000e+00   1.0000000e+00
   1.0000000e+00   0.0000000e+00
   1.4000000e+01   1.0000000e+00
   1.0000000e+00   0.0000000e+00
   9.0000000e+00   1.0000000e+00
   2.0000000e+00   0.0000000e+00
   6.0000000e+00   1.0000000e+00
   1.0000000e+00   0.0000000e+00
   4.0000000e+00   0.0000000e+00
   1.3000000e+01   1.0000000e+00
   1.4000000e+01   1.0000000e+00
   1.3000000e+01   1.0000000e+00
   2.0000000e+00   0.0000000e+00
   1.0000000e+01   1.0000000e+00
   3.0000000e+00   0.0000000e+00
   2.0000000e+00   0.0000000e+00
   1.0000000e+00   0.0000000e+00
   0.0000000e+00   0.0000000e+00
   1.3000000e+01   1.0000000e+00
   1.1000000e+01   1.0000000e+00
   1.4000000e+01   1.0000000e+00
   9.0000000e+00   1.0000000e+00
   1.3000000e+01   1.0000000e+00
   1.4000000e+01   1.0000000e+00
   8.0000000e+00   1.0000000e+00
   4.0000000e+00   0.0000000e+00
   1.0000000e+00   0.0000000e+00
   4.0000000e+00   0.0000000e+00
   4.0000000e+00   1.0000000e+00
   1.3000000e+01   1.0000000e+00
   1.0000000e+01   1.0000000e+00
   1.0000000e+00   0.0000000e+00
   0.0000000e+00   0.0000000e+00
   4.0000000e+00   0.0000000e+00
   8.0000000e+00   1.0000000e+00
   1.0000000e+01   0.0000000e+00
   7.0000000e+00   1.0000000e+00
   3.0000000e+00   0.0000000e+00
   7.0000000e+00   0.0000000e+00
   6.0000000e+00   0.0000000e+00
   1.3000000e+01   1.0000000e+00
   1.3000000e+01   1.0000000e+00
   3.0000000e+00   1.0000000e+00
   8.0000000e+00   0.0000000e+00
   1.1000000e+01   1.0000000e+00
   1.2000000e+01   1.0000000e+00
   8.0000000e+00   0.0000000e+00
   6.0000000e+00   1.0000000e+00
   2.0000000e+00   0.0000000e+00
   8.0000000e+00   1.0000000e+00
   1.1000000e+01   1.0000000e+00
   1.1000000e+01   1.0000000e+00
   6.0000000e+00   1.0000000e+00
   1.0000000e+00   0.0000000e+00
   2.0000000e+00   0.0000000e+00
   8.0000000e+00   1.0000000e+00
   1.3000000e+01   1.0000000e+00
   7.0000000e+00   1.0000000e+00
   1.4000000e+01   1.0000000e+00
   2.0000000e+00   0.0000000e+00
   9.0000000e+00   1.0000000e+00
   1.0000000e+01   1.0000000e+00
   1.3000000e+01   1.0000000e+00
   1.2000000e+01   1.0000000e+00
   9.0000000e+00   1.0000000e+00
   0.0000000e+00   0.0000000e+00
   1.3000000e+01   1.0000000e+00
   7.0000000e+00   0.0000000e+00
   3.0000000e+00   0.0000000e+00
   4.0000000e+00   0.0000000e+00
   5.0000000e+00   1.0000000e+00
   7.0000000e+00   1.0000000e+00
   3.0000000e+00   1.0000000e+00
   1.0000000e+01   1.0000000e+00
   1.0000000e+00   0.0000000e+00
   8.0000000e+00   1.0000000e+00
   1.2000000e+01   1.0000000e+00
   5.0000000e+00   1.0000000e+00
   1.3000000e+01   1.0000000e+00
   1.0000000e+01   1.0000000e+00
   9.0000000e+00   1.0000000e+00
   1.0000000e+00   1.0000000e+00
   7.0000000e+00   1.0000000e+00
   6.0000000e+00   0.0000000e+00
   1.0000000e+01   1.0000000e+00
   3.0000000e+00   0.0000000e+00
   1.0000000e+01   1.0000000e+00
   9.0000000e+00   1.0000000e+00
   2.0000000e+00   1.0000000e+00
   7.0000000e+00   1.0000000e+00
   1.0000000e+01   1.0000000e+00
   1.1000000e+01   1.0000000e+00
   1.0000000e+00   0.0000000e+00
   7.0000000e+00   0.0000000e+00
   8.0000000e+00   1.0000000e+00
   6.0000000e+00   0.0000000e+00
   9.0000000e+00   1.0000000e+00
   0.0000000e+00   0.0000000e+00
   5.0000000e+00   0.0000000e+00
   7.0000000e+00   1.0000000e+00
   1.1000000e+01   1.0000000e+00
   1.1000000e+01   1.0000000e+00
   1.4000000e+01   1.0000000e+00
   1.1000000e+01   1.0000000e+00
   4.0000000e+00   0.0000000e+00
   1.1000000e+01   1.0000000e+00
   7.0000000e+00   1.0000000e+00
   1.0000000e+01   1.0000000e+00
   3.0000000e+00   0.0000000e+00
   3.0000000e+00   0.0000000e+00
   2.0000000e+00   0.0000000e+00
   1.0000000e+01   0.0000000e+00
   1.0000000e+01   1.0000000e+00
   1.1000000e+01   1.0000000e+00
   1.4000000e+01   1.0000000e+00
   5.0000000e+00   1.0000000e+00
   1.3000000e+01   1.0000000e+00
   8.0000000e+00   1.0000000e+00
   1.1000000e+01   1.0000000e+00
   3.0000000e+00   0.0000000e+00
   8.0000000e+00   1.0000000e+00
   1.3000000e+01   1.0000000e+00
   1.4000000e+01   1.0000000e+00
   8.0000000e+00   1.0000000e+00
   2.0000000e+00   0.0000000e+00
   8.0000000e+00   1.0000000e+00
   7.0000000e+00   1.0000000e+00
   6.0000000e+00   1.0000000e+00
   1.4000000e+01   1.0000000e+00
   0.0000000e+00   0.0000000e+00
   2.0000000e+00   0.0000000e+00
   1.2000000e+01   1.0000000e+00
   8.0000000e+00   1.0000000e+00
   0.0000000e+00   0.0000000e+00
   1.2000000e+01   1.0000000e+00
   1.0000000e+01   1.0000000e+00
   6.0000000e+00   0.0000000e+00
   5.0000000e+00   0.0000000e+00
   1.0000000e+01   1.0000000e+00
   5.0000000e+00   1.0000000e+00
   2.0000000e+00   0.0000000e+00
   0.0000000e+00   0.0000000e+00
   1.2000000e+01   1.0000000e+00
   1.0000000e+00   0.0000000e+00
   9.0000000e+00   1.0000000e+00
   4.0000000e+00   0.0000000e+00
   1.4000000e+01   1.0000000e+00
   0.0000000e+00   0.0000000e+00
   9.0000000e+00   1.0000000e+00
   6.0000000e+00   1.0000000e+00
   6.0000000e+00   1.0000000e+00
   1.2000000e+01   1.0000000e+00
   1.0000000e+00   0.0000000e+00
   5.0000000e+00   1.0000000e+00
   7.0000000e+00   1.0000000e+00
   1.0000000e+00   0.0000000e+00
   4.0000000e+00   1.0000000e+00
   1.0000000e+00   0.0000000e+00
   7.0000000e+00   1.0000000e+00
   2.0000000e+00   0.0000000e+00
   5.0000000e+00   0.0000000e+00
   1.2000000e+01   1.0000000e+00
   1.3000000e+01   1.0000000e+00
   1.0000000e+01   1.0000000e+00
   3.0000000e+00   0.0000000e+00
   9.0000000e+00   1.0000000e+00
   9.0000000e+00   1.0000000e+00
   0.0000000e+00   0.0000000e+00
   5.0000000e+00   0.0000000e+00
   1.1000000e+01   1.0000000e+00
   7.0000000e+00   1.0000000e+00
   9.0000000e+00   1.0000000e+00
   8.0000000e+00   0.0000000e+00
   9.0000000e+00   1.0000000e+00
   9.0000000e+00   0.0000000e+00
   6.0000000e+00   0.0000000e+00
   2.0000000e+00   0.0000000e+00
   1.4000000e+01   1.0000000e+00
   8.0000000e+00   1.0000000e+00
   3.0000000e+00   0.0000000e+00
   5.0000000e+00   1.0000000e+00
   8.0000000e+00   1.0000000e+00
   5.0000000e+00   0.0000000e+00
   3.0000000e+00   1.0000000e+00
   6.0000000e+00   1.0000000e+00
   1.3000000e+01   1.0000000e+00
   1.3000000e+01   1.0000000e+00
   1.3000000e+01   1.0000000e+00
   9.0000000e+00   1.0000000e+00
   6.0000000e+00   1.0000000e+00
   1.3000000e+01   1.0000000e+00
   8.0000000e+00   0.0000000e+00
   8.0000000e+00   0.0000000e+00
   7.0000000e+00   0.0000000e+00
   0.0000000e+00   0.0000000e+00
   1.2000000e+01   1.0000000e+00
   1.2000000e+01   1.0000000e+00
   5.0000000e+00   1.0000000e+00
   1.1000000e+01   1.0000000e+00
   1.0000000e+00   0.0000000e+00
   2.0000000e+00   0.0000000e+00
   2.0000000e+00   0.0000000e+00
   5.0000000e+00   0.0000000e+00
   8.0000000e+00   1.0000000e+00
   8.0000000e+00   1.0000000e+00
   1.3000000e+01   1.0000000e+00
   5.0000000e+00   1.0000000e+00
   5.0000000e+00   0.0000000e+00
   1.0000000e+00   0.0000000e+00
   1.3000000e+01   1.0000000e+00
   4.0000000e+00   0.0000000e+00
   1.0000000e+01   1.0000000e+00
   1.0000000e+01   0.0000000e+00
   1.2000000e+01   1.0000000e+00
   1.2000000e+01   1.0000000e+00
   2.0000000e+00   0.0000000e+00
   0.0000000e+00   0.0000000e+00
   1.1000000e+01   1.0000000e+00
   7.0000000e+00   1.0000000e+00
   9.0000000e+00   1.0000000e+00
   1.2000000e+01   1.0000000e+00
   1.1000000e+01   1.0000000e+00
   9.0000000e+00   1.0000000e+00
   1.4000000e+01   1.0000000e+00
   1.0000000e+00   1.0000000e+00
   2.0000000e+00   0.0000000e+00
   4.0000000e+00   0.0000000e+00
   1.4000000e+01   1.0000000e+00
   5.0000000e+00   0.0000000e+00
   8.0000000e+00   1.0000000e+00
   2.0000000e+00   0.0000000e+00
   3.0000000e+00   0.0000000e+00
   1.4000000e+01   1.0000000e+00
   4.0000000e+00   0.0000000e+00
   0.0000000e+00   0.0000000e+00
   1.2000000e+01   1.0000000e+00
   3.0000000e+00   0.0000000e+00
   9.0000000e+00   1.0000000e+00
   6.0000000e+00   0.0000000e+00
   1.3000000e+01   1.0000000e+00
   1.4000000e+01   1.0000000e+00
   1.1000000e+01   1.0000000e+00
   1.0000000e+01   1.0000000e+00
   1.0000000e+01   1.0000000e+00
   5.0000000e+00   1.0000000e+00
   9.0000000e+00   1.0000000e+00
   1.1000000e+01   1.0000000e+00
   1.0000000e+00   0.0000000e+00
   1.1000000e+01   1.0000000e+00
   5.0000000e+00   1.0000000e+00
   3.0000000e+00   0.0000000e+00
   9.0000000e+00   1.0000000e+00
   1.3000000e+01   1.0000000e+00
   4.0000000e+00   0.0000000e+00
   7.0000000e+00   0.0000000e+00
   1.4000000e+01   1.0000000e+00
   3.0000000e+00   0.0000000e+00
   6.0000000e+00   1.0000000e+00
   1.0000000e+00   0.0000000e+00
   3.0000000e+00   0.0000000e+00
   1.0000000e+01   1.0000000e+00
   3.0000000e+00   0.0000000e+00
   7.0000000e+00   0.0000000e+00
   9.0000000e+00   1.0000000e+00
   1.0000000e+01   1.0000000e+00
   1.0000000e+01   1.0000000e+00
   1.0000000e+01   1.0000000e+00
   1.3000000e+01   1.0000000e+00
   8.0000000e+00   0.0000000e+00
   7.0000000e+00   0.0000000e+00
   2.0000000e+00   0.0000000e+00
   0.0000000e+00   0.0000000e+00
   5.0000000e+00   0.0000000e+00
   2.0000000e+00   0.0000000e+00
   1.0000000e+00   1.0000000e+00
   3.0000000e+00   0.0000000e+00
   4.0000000e+00   0.0000000e+00
   1.0000000e+00   0.0000000e+00
   9.0000000e+00   1.0000000e+00
   7.0000000e+00   1.0000000e+00
   1.2000000e+01   1.0000000e+00
   3.0000000e+00   1.0000000e+00
   6.0000000e+00   1.0000000e+00
   1.3000000e+01   1.0000000e+00
   1.1000000e+01   1.0000000e+00
   1.3000000e+01   1.0000000e+00
   1.1000000e+01   1.0000000e+00
   3.0000000e+00   0.0000000e+00
   1.0000000e+01   1.0000000e+00
   1.0000000e+00   1.0000000e+00
   7.0000000e+00   0.0000000e+00
   2.0000000e+00   0.0000000e+00
   1.3000000e+01   1.0000000e+00
   8.0000000e+00   1.0000000e+00
   1.3000000e+01   1.0000000e+00
   1.0000000e+01   1.0000000e+00
   4.0000000e+00   0.0000000e+00
   0.0000000e+00   0.0000000e+00
   0.0000000e+00   0.0000000e+00
   7.0000000e+00   1.0000000e+00
   1.4000000e+01   1.0000000e+00
   1.4000000e+01   1.0000000e+00
   1.0000000e+01   1.0000000e+00
   5.0000000e+00   1.0000000e+00
   2.0000000e+00   0.0000000e+00
   2.0000000e+00   1.0000000e+00
   8.0000000e+00   0.0000000e+00
   7.0000000e+00   0.0000000e+00
   1.2000000e+01   1.0000000e+00
   4.0000000e+00   1.0000000e+00
   1.4000000e+01   1.0000000e+00
   4.0000000e+00   0.0000000e+00
   5.0000000e+00   0.0000000e+00
   0.0000000e+00   0.0000000e+00
   1.2000000e+01   1.0000000e+00
   6.0000000e+00   1.0000000e+00
   1.4000000e+01   1.0000000e+00
   2.0000000e+00   0.0000000e+00
   7.0000000e+00   1.0000000e+00
   1.0000000e+00   0.0000000e+00
   3.0000000e+00   1.0000000e+00
   1.0000000e+00   1.0000000e+00
   7.0000000e+00   1.0000000e+00
   1.2000000e+01   1.0000000e+00
   5.0000000e+00   0.0000000e+00
   1.1000000e+01   1.0000000e+00
   1.0000000e+00   0.0000000e+00
   6.0000000e+00   0.0000000e+00
   6.0000000e+00   0.0000000e+00
   1.3000000e+01   1.0000000e+00
   2.0000000e+00   0.0000000e+00
   5.0000000e+00   1.0000000e+00
   8.0000000e+00   1.0000000e+00
   1.3000000e+01   1.0000000e+00
   7.0000000e+00   1.0000000e+00
   1.2000000e+01   1.0000000e+00
   5.0000000e+00   0.0000000e+00
   1.1000000e+01   1.0000000e+00
   1.2000000e+01   1.0000000e+00
   0.0000000e+00   0.0000000e+00
   1.0000000e+01   1.0000000e+00
   9.0000000e+00   1.0000000e+00
   2.0000000e+00   0.0000000e+00
   4.0000000e+00   0.0000000e+00
   7.0000000e+00   1.0000000e+00
   1.4000000e+01   1.0000000e+00
   9.0000000e+00   1.0000000e+00
   0.0000000e+00   1.0000000e+00
   1.3000000e+01   1.0000000e+00
   3.0000000e+00   0.0000000e+00
   1.0000000e+00   0.0000000e+00
   8.0000000e+00   0.0000000e+00
   1.2000000e+01   1.0000000e+00
   1.3000000e+01   1.0000000e+00
   0.0000000e+00   0.0000000e+00
   0.0000000e+00   0.0000000e+00
   4.0000000e+00   1.0000000e+00
   5.0000000e+00   0.0000000e+00
   7.0000000e+00   0.0000000e+00
   7.0000000e+00   1.0000000e+00
   4.0000000e+00   0.0000000e+00
   1.0000000e+01   1.0000000e+00
   6.0000000e+00   0.0000000e+00
   4.0000000e+00   0.0000000e+00
   8.0000000e+00   1.0000000e+00
   6.0000000e+00   1.0000000e+00
   1.3000000e+01   1.0000000e+00
   4.0000000e+00   0.0000000e+00
   2.0000000e+00   0.0000000e+00
   8.0000000e+00   1.0000000e+00
   4.0000000e+00   1.0000000e+00
   3.0000000e+00   1.0000000e+00
   1.0000000e+00   0.0000000e+00
   5.0000000e+00   0.0000000e+00
   2.0000000e+00   0.0000000e+00
   8.0000000e+00   0.0000000e+00
   6.0000000e+00   0.0000000e+00
   2.0000000e+00   0.0000000e+00
   9.0000000e+00   1.0000000e+00
   4.0000000e+00   0.0000000e+00
   4.0000000e+00   0.0000000e+00
   9.0000000e+00   1.0000000e+00
   1.1000000e+01   1.0000000e+00
   3.0000000e+00   0.0000000e+00
   3.0000000e+00   0.0000000e+00
   1.4000000e+01   1.0000000e+00
   8.0000000e+00   1.0000000e+00
   1.0000000e+00   0.0000000e+00
   1.2000000e+01   1.0000000e+00
   2.0000000e+00   0.0000000e+00
   0.0000000e+00   0.0000000e+00
   8.0000000e+00   1.0000000e+00
   1.0000000e+00   0.0000000e+00
   2.0000000e+00   0.0000000e+00
   7.0000000e+00   1.0000000e+00
   1.0000000e+01   1.0000000e+00
   4.0000000e+00   0.0000000e+00
   3.0000000e+00   0.0000000e+00
   1.1000000e+01   1.0000000e+00
   1.4000000e+01   1.0000000e+00
   1.0000000e+00   1.0000000e+00
   4.0000000e+00   0.0000000e+00
   8.0000000e+00   1.0000000e+00
   9.0000000e+00   1.0000000e+00
   5.0000000e+00   1.0000000e+00
   0.0000000e+00   0.0000000e+00
   1.1000000e+01   0.0000000e+00
   0.0000000e+00   0.0000000e+00
   0.0000000e+00   0.0000000e+00
   9.0000000e+00   1.0000000e+00
   6.0000000e+00   0.0000000e+00
   9.0000000e+00   1.0000000e+00
   1.1000000e+01   1.0000000e+00
   1.4000000e+01   1.0000000e+00
   1.0000000e+00   0.0000000e+00
   1.0000000e+01   1.0000000e+00
   1.1000000e+01   1.0000000e+00
   0.0000000e+00   0.0000000e+00
   1.0000000e+00   1.0000000e+00
   1.3000000e+01   1.0000000e+00
   3.0000000e+00   0.0000000e+00
   1.2000000e+01   1.0000000e+00
   1.1000000e+01   1.0000000e+00
   1.2000000e+01   1.0000000e+00
   0.0000000e+00   0.0000000e+00
   6.0000000e+00   0.0000000e+00
   7.0000000e+00   0.0000000e+00
   5.0000000e+00   0.0000000e+00
   1.0000000e+01   1.0000000e+00
   1.0000000e+01   1.0000000e+00
   1.2000000e+01   1.0000000e+00
   1.0000000e+01   1.0000000e+00
   1.1000000e+01   1.0000000e+00
   1.1000000e+01   1.0000000e+00
   9.0000000e+00   0.0000000e+00
   3.0000000e+00   0.0000000e+00
   3.0000000e+00   0.0000000e+00
   1.3000000e+01   1.0000000e+00
   7.0000000e+00   1.0000000e+00
   1.4000000e+01   1.0000000e+00
   0.0000000e+00   0.0000000e+00
   1.2000000e+01   1.0000000e+00
   1.4000000e+01   1.0000000e+00
   1.0000000e+01   1.0000000e+00
   1.1000000e+01   1.0000000e+00
   6.0000000e+00   1.0000000e+00
   7.0000000e+00   0.0000000e+00
   1.4000000e+01   1.0000000e+00
   4.0000000e+00   0.0000000e+00
   6.0000000e+00   0.0000000e+00
   5.0000000e+00   1.0000000e+00
   1.4000000e+01   1.0000000e+00
   4.0000000e+00   1.0000000e+00
   9.0000000e+00   0.0000000e+00
   6.0000000e+00   0.0000000e+00
   6.0000000e+00   0.0000000e+00
   6.0000000e+00   0.0000000e+00
   1.4000000e+01   1.0000000e+00
   1.2000000e+01   1.0000000e+00
   0.0000000e+00   0.0000000e+00
   1.2000000e+01   1.0000000e+00
   2.0000000e+00   0.0000000e+00
   8.0000000e+00   0.0000000e+00
   1.0000000e+00   0.0000000e+00
   1.1000000e+01   1.0000000e+00
   1.0000000e+00   0.0000000e+00
   1.0000000e+01   1.0000000e+00
   1.4000000e+01   1.0000000e+00
   0.0000000e+00   0.0000000e+00
   6.0000000e+00   1.0000000e+00
   2.0000000e+00   0.0000000e+00
   1.3000000e+01   1.0000000e+00
   2.0000000e+00   0.0000000e+00
   6.0000000e+00   1.0000000e+00
   1.0000000e+00   0.0000000e+00
   4.0000000e+00   1.0000000e+00
   1.4000000e+01   1.0000000e+00
   1.3000000e+01   1.0000000e+00
   1.3000000e+01   1.0000000e+00
   9.0000000e+00   1.0000000e+00
   9.0000000e+00   1.0000000e+00
   8.0000000e+00   1.0000000e+00
   6.0000000e+00   1.0000000e+00
   8.0000000e+00   0.0000000e+00
   0.0000000e+00   0.0000000e+00
   1.3000000e+01   1.0000000e+00
   8.0000000e+00   1.0000000e+00
   4.0000000e+00   0.0000000e+00
   3.0000000e+00   0.0000000e+00
   1.2000000e+01   1.0000000e+00
   2.0000000e+00   0.0000000e+00
   9.0000000e+00   1.0000000e+00
   3.0000000e+00   1.0000000e+00
   5.0000000e+00   1.0000000e+00
   1.4000000e+01   1.0000000e+00
   7.0000000e+00   1.0000000e+00
   1.4000000e+01   1.0000000e+00
   6.0000000e+00   1.0000000e+00
   7.0000000e+00   1.0000000e+00
   6.0000000e+00   1.0000000e+00
   6.0000000e+00   1.0000000e+00
   8.0000000e+00   1.0000000e+00
   1.0000000e+01   1.0000000e+00
   8.0000000e+00   1.0000000e+00
   5.0000000e+00   1.0000000e+00
   7.0000000e+00   1.0000000e+00
   7.0000000e+00   0.0000000e+00
   1.3000000e+01   1.0000000e+00
   1.1000000e+01   1.0000000e+00
   4.0000000e+00   0.0000000e+00
   6.0000000e+00   1.0000000e+00
   8.0000000e+00   1.0000000e+00
   0.0000000e+00   1.0000000e+00
   1.1000000e+01   1.0000000e+00
   5.0000000e+00   0.0000000e+00
   5.0000000e+00   0.0000000e+00
   1.0000000e+01   1.0000000e+00
   6.0000000e+00   0.0000000e+00
   1.2000000e+01   1.0000000e+00
   1.0000000e+01   1.0000000e+00
   2.0000000e+00   1.0000000e+00
   6.0000000e+00   1.0000000e+00
   3.0000000e+00   0.0000000e+00
   5.0000000e+00   1.0000000e+00
   2.0000000e+00   0.0000000e+00
   2.0000000e+00   0.0000000e+00
   1.2000000e+01   1.0000000e+00
   7.0000000e+00   1.0000000e+00
   1.0000000e+00   1.0000000e+00
   9.0000000e+00   1.0000000e+00
   1.0000000e+01   1.0000000e+00
   1.4000000e+01   1.0000000e+00
   3.0000000e+00   1.0000000e+00
   8.0000000e+00   1.0000000e+00
   1.4000000e+01   1.0000000e+00
   1.0000000e+00   0.0000000e+00
   0.0000000e+00   0.0000000e+00
   6.0000000e+00   1.0000000e+00
   1.4000000e+01   1.0000000e+00
   1.2000000e+01   1.0000000e+00
   1.0000000e+01   1.0000000e+00
   4.0000000e+00   0.0000000e+00
   8.0000000e+00   1.0000000e+00
   1.2000000e+01   1.0000000e+00
   1.0000000e+01   1.0000000e+00
   7.0000000e+00   1.0000000e+00
   2.0000000e+00   0.0000000e+00
   1.2000000e+01   1.0000000e+00
   0.0000000e+00   0.0000000e+00
   0.0000000e+00   0.0000000e+00
   6.0000000e+00   0.0000000e+00
   1.3000000e+01   1.0000000e+00
   7.0000000e+00   1.0000000e+00
   8.0000000e+00   1.0000000e+00
   9.0000000e+00   1.0000000e+00
   1.1000000e+01   1.0000000e+00
   1.1000000e+01   1.0000000e+00
   2.0000000e+00   1.0000000e+00
   2.0000000e+00   1.0000000e+00
   1.1000000e+01   1.0000000e+00
   1.2000000e+01   1.0000000e+00
   4.0000000e+00   0.0000000e+00
   1.1000000e+01   1.0000000e+00
   5.0000000e+00   0.0000000e+00
   1.1000000e+01   1.0000000e+00
   1.4000000e+01   1.0000000e+00
   1.0000000e+01   1.0000000e+00
   8.0000000e+00   1.0000000e+00
   9.0000000e+00   1.0000000e+00
   4.0000000e+00   1.0000000e+00
   1.4000000e+01   1.0000000e+00
   1.1000000e+01   1.0000000e+00
   1.1000000e+01   1.0000000e+00
   4.0000000e+00   1.0000000e+00
   5.0000000e+00   1.0000000e+00
   1.0000000e+01   1.0000000e+00
   1.0000000e+01   1.0000000e+00
   6.0000000e+00   0.0000000e+00
   4.0000000e+00   0.0000000e+00
   1.2000000e+01   1.0000000e+00
   8.0000000e+00   0.0000000e+00
   3.0000000e+00   0.0000000e+00
   8.0000000e+00   0.0000000e+00
   1.2000000e+01   1.0000000e+00
   0.0000000e+00   0.0000000e+00
   9.0000000e+00   1.0000000e+00
   4.0000000e+00   0.0000000e+00
   3.0000000e+00   0.0000000e+00
   1.2000000e+01   1.0000000e+00
   5.0000000e+00   0.0000000e+00
   1.1000000e+01   1.0000000e+00
   1.0000000e+00   0.0000000e+00
   0.0000000e+00   0.0000000e+00
   4.0000000e+00   0.0000000e+00
   1.3000000e+01   1.0000000e+00
   1.1000000e+01   1.0000000e+00
   5.0000000e+00   0.0000000e+00
   3.0000000e+00   0.0000000e+00
   1.0000000e+00   0.0000000e+00
   0.0000000e+00   0.0000000e+00
   1.1000000e+01   1.0000000e+00
   9.0000000e+00   1.0000000e+00
   7.0000000e+00   1.0000000e+00
   1.0000000e+00   0.0000000e+00
   2.0000000e+00   0.0000000e+00
   5.0000000e+00   1.0000000e+00
   5.0000000e+00   1.0000000e+00
   3.0000000e+00   0.0000000e+00
   1.4000000e+01   1.0000000e+00
   2.0000000e+00   1.0000000e+00
   1.3000000e+01   1.0000000e+00
   5.0000000e+00   0.0000000e+00
   3.0000000e+00   0.0000000e+00
   3.0000000e+00   0.0000000e+00
   4.0000000e+00   1.0000000e+00
   9.0000000e+00   1.0000000e+00
   6.0000000e+00   1.0000000e+00
   1.0000000e+00   1.0000000e+00
   7.0000000e+00   1.0000000e+00
   1.2000000e+01   1.0000000e+00
   0.0000000e+00   0.0000000e+00
   1.2000000e+01   1.0000000e+00
   1.0000000e+01   1.0000000e+00
   1.0000000e+00   0.0000000e+00
   3.0000000e+00   1.0000000e+00
   9.0000000e+00   1.0000000e+00
   2.0000000e+00   0.0000000e+00
   1.0000000e+00   0.0000000e+00
   6.0000000e+00   1.0000000e+00
   0.0000000e+00   0.0000000e+00
   1.4000000e+01   1.0000000e+00
   6.0000000e+00   1.0000000e+00
   9.0000000e+00   1.0000000e+00
   7.0000000e+00   1.0000000e+00
   1.3000000e+01   1.0000000e+00
   9.0000000e+00   1.0000000e+00
   3.0000000e+00   0.0000000e+00
   5.0000000e+00   1.0000000e+00
   1.0000000e+00   0.0000000e+00
   0.0000000e+00   0.0000000e+00
   9.0000000e+00   1.0000000e+00
   1.3000000e+01   1.0000000e+00
   1.0000000e+00   0.0000000e+00
   4.0000000e+00   1.0000000e+00
   1.0000000e+01   1.0000000e+00
   1.4000000e+01   1.0000000e+00
   1.0000000e+00   0.0000000e+00
   2.0000000e+00   1.0000000e+00
   0.0000000e+00   0.0000000e+00
   1.2000000e+01   1.0000000e+00
   1.0000000e+00   1.0000000e+00
   5.0000000e+00   1.0000000e+00
   6.0000000e+00   1.0000000e+00
   1.4000000e+01   1.0000000e+00
   7.0000000e+00   1.0000000e+00
   4.0000000e+00   1.0000000e+00
   7.0000000e+00   1.0000000e+00
   6.0000000e+00   1.0000000e+00
   8.0000000e+00   1.0000000e+00
   5.0000000e+00   1.0000000e+00
   3.0000000e+00   1.0000000e+00
   7.0000000e+00   1.0000000e+00
   1.2000000e+01   1.0000000e+00
   1.0000000e+01   1.0000000e+00
   0.0000000e+00   1.0000000e+00
   1.0000000e+01   1.0000000e+00
   7.0000000e+00   1.0000000e+00
   9.0000000e+00   1.0000000e+00
   5.0000000e+00   1.0000000e+00
   0.0000000e+00   0.0000000e+00
   1.4000000e+01   1.0000000e+00
   0.0000000e+00   0.0000000e+00
   2.0000000e+00   0.0000000e+00
   1.4000000e+01   1.0000000e+00
   1.1000000e+01   1.0000000e+00
   8.0000000e+00   1.0000000e+00
   1.1000000e+01   1.0000000e+00
   1.0000000e+01   1.0000000e+00
   3.0000000e+00   1.0000000e+00
   1.2000000e+01   1.0000000e+00
   6.0000000e+00   0.0000000e+00
   1.0000000e+01   1.0000000e+00
   3.0000000e+00   0.0000000e+00
   2.0000000e+00   1.0000000e+00
   7.0000000e+00   1.0000000e+00
   0.0000000e+00   0.0000000e+00
   1.0000000e+00   0.0000000e+00
   1.0000000e+00   1.0000000e+00
   1.3000000e+01   1.0000000e+00
   1.3000000e+01   1.0000000e+00
   1.0000000e+00   0.0000000e+00
   1.3000000e+01   1.0000000e+00
   1.1000000e+01   1.0000000e+00
   0.0000000e+00   0.0000000e+00
   2.0000000e+00   1.0000000e+00
   3.0000000e+00   1.0000000e+00
   1.0000000e+00   0.0000000e+00
   1.3000000e+01   1.0000000e+00
   9.0000000e+00   1.0000000e+00
   4.0000000e+00   1.0000000e+00
   1.0000000e+00   0.0000000e+00
   8.0000000e+00   1.0000000e+00
   1.0000000e+00   0.0000000e+00
   7.0000000e+00   1.0000000e+00
   0.0000000e+00   1.0000000e+00
   8.0000000e+00   1.0000000e+00
   4.0000000e+00   1.0000000e+00
   5.0000000e+00   0.0000000e+00
   7.0000000e+00   1.0000000e+00
   1.4000000e+01   1.0000000e+00
   9.0000000e+00   1.0000000e+00
   5.0000000e+00   1.0000000e+00
   9.0000000e+00   1.0000000e+00
   4.0000000e+00   1.0000000e+00
   1.0000000e+01   1.0000000e+00
   0.0000000e+00   0.0000000e+00
   1.0000000e+01   1.0000000e+00
   1.2000000e+01   1.0000000e+00
   7.0000000e+00   1.0000000e+00
   3.0000000e+00   0.0000000e+00
   1.2000000e+01   1.0000000e+00
   8.0000000e+00   1.0000000e+00
   1.2000000e+01   1.0000000e+00
   1.4000000e+01   1.0000000e+00
   1.3000000e+01   1.0000000e+00
   1.3000000e+01   1.0000000e+00
   1.2000000e+01   1.0000000e+00
   0.0000000e+00   0.0000000e+00
   1.2000000e+01   1.0000000e+00
   9.0000000e+00   1.0000000e+00
   2.0000000e+00   0.0000000e+00
   8.0000000e+00   1.0000000e+00
   1.4000000e+01   1.0000000e+00
   7.0000000e+00   0.0000000e+00
   6.0000000e+00   0.0000000e+00
   9.0000000e+00   1.0000000e+00
   7.0000000e+00   1.0000000e+00
   4.0000000e+00   1.0000000e+00
   4.0000000e+00   0.0000000e+00
   8.0000000e+00   1.0000000e+00
   1.3000000e+01   1.0000000e+00
   1.1000000e+01   1.0000000e+00
   1.0000000e+00   0.0000000e+00
   4.0000000e+00   0.0000000e+00
   1.1000000e+01   1.0000000e+00
   1.3000000e+01   1.0000000e+00
   6.0000000e+00   1.0000000e+00
   9.0000000e+00   1.0000000e+00
   2.0000000e+00   0.0000000e+00
   2.0000000e+00   0.0000000e+00
   3.0000000e+00   1.0000000e+00
   8.0000000e+00   1.0000000e+00
   5.0000000e+00   1.0000000e+00
   5.0000000e+00   1.0000000e+00
   1.3000000e+01   1.0000000e+00
   4.0000000e+00   0.0000000e+00
   3.0000000e+00   0.0000000e+00
   1.1000000e+01   1.0000000e+00
   1.4000000e+01   1.0000000e+00
   1.1000000e+01   1.0000000e+00
   1.0000000e+01   1.0000000e+00
   1.0000000e+01   1.0000000e+00
   3.0000000e+00   1.0000000e+00
   1.3000000e+01   1.0000000e+00
   1.4000000e+01   1.0000000e+00
   2.0000000e+00   0.0000000e+00
   1.4000000e+01   1.0000000e+00
   1.1000000e+01   1.0000000e+00
   6.0000000e+00   1.0000000e+00
   1.0000000e+01   1.0000000e+00
