# Supplementary material for: Analysis of cause-effect inference by comparing regression errors
Source: PeerJ Comput Sci. 2019 Jan 21;5:e169. doi: 10.7717/peerj-cs.169 (PMC7924496; doi:10.7717/peerj-cs.169)
Supplement: Supplemental Information 2 — Contains artificial and real-world data sets. [file peerj-cs-05-169-s002.zip › CEP data/pair0070_des.txt]

Information for pair0070:

data taken from
R. Armann and I.Buelthoff, 2010,
in preparation
MPI for Biological Cybernetics, Tuebingen, Germany
 

Discrete data:

Artificial faces were shown and varied between male and female.
People had to say if it is male or female.

The variables are:

X = par (between 0 and 14, 0 -> very female, 14 -> very male)

Y = sex_guess (0: female or 1: male, the subject's guess)

ground truth:
X --> Y
