# Supplementary material for: Analysis of cause-effect inference by comparing regression errors
Source: PeerJ Comput Sci. 2019 Jan 21;5:e169. doi: 10.7717/peerj-cs.169 (PMC7924496; doi:10.7717/peerj-cs.169)
Supplement: Supplemental Information 2 — Contains artificial and real-world data sets. [file peerj-cs-05-169-s002.zip › CEP data/pair0071.txt]

35.5 0 1 0 0 0 0 0 
35.9 0 0 1 1 1 1 0 
35.9 0 1 0 0 0 0 0 
36.0 0 0 1 1 1 1 0 
36.0 0 1 0 0 0 0 0 
36.0 0 1 0 0 0 0 0 
36.2 0 0 1 1 1 1 0 
36.2 0 1 0 0 0 0 0 
36.3 0 0 1 1 1 1 0 
36.6 0 0 1 1 1 1 0 
36.6 0 0 1 1 1 1 0 
36.6 0 1 0 0 0 0 0 
36.6 0 1 0 0 0 0 0 
36.7 0 0 1 1 1 1 0 
36.7 0 1 0 0 0 0 0 
36.7 0 1 0 0 0 0 0 
36.8 0 0 1 1 1 1 0 
36.8 0 0 1 1 1 1 0 
36.9 0 0 1 1 1 1 0 
36.9 0 1 0 0 0 0 0 
37.0 0 0 1 1 0 1 0 
37.0 0 0 1 1 0 1 0 
37.0 0 1 0 0 0 0 0 
37.0 0 0 1 1 1 1 0 
37.0 0 0 1 1 1 1 0 
37.0 0 0 1 1 1 1 0 
37.0 0 0 1 1 1 1 0 
37.0 0 0 1 0 0 1 0 
37.1 0 1 0 0 0 0 0 
37.1 0 0 1 1 1 1 0 
37.1 0 0 1 0 0 1 0 
37.2 0 0 1 1 0 1 0 
37.2 0 1 0 0 0 0 0 
37.2 0 0 1 0 0 1 0 
37.3 0 1 0 0 0 0 0 
37.3 0 0 1 1 1 1 0 
37.3 0 0 1 0 0 1 0 
37.4 0 1 0 0 0 0 0 
37.4 0 0 1 0 0 1 0 
37.5 0 0 1 1 0 1 0 
37.5 0 1 0 0 0 0 0 
37.5 0 1 0 0 0 0 0 
37.5 0 0 1 1 1 1 0 
37.5 0 0 1 0 0 1 0 
37.5 0 0 1 0 0 1 0 
37.6 0 0 1 1 0 1 0 
37.6 0 0 1 1 0 1 0 
37.6 0 0 1 1 1 1 0 
37.7 0 0 1 1 0 1 0 
37.7 0 0 1 1 0 1 0 
37.7 0 1 0 0 0 0 0 
37.7 0 0 1 0 0 1 0 
37.8 0 1 0 0 0 0 0 
37.8 0 0 1 1 1 1 0 
37.8 0 0 1 0 0 1 0 
37.9 0 0 1 1 0 1 0 
37.9 0 0 1 1 0 1 0 
37.9 0 1 0 0 0 0 0 
37.9 0 0 1 1 1 1 0 
37.9 0 0 1 0 0 1 0 
38.0 0 1 1 0 1 0 1 
38.0 0 1 1 0 1 0 1 
38.1 0 1 1 0 1 0 1 
38.3 0 1 1 0 1 0 1 
38.5 0 1 1 0 1 0 1 
38.7 0 1 1 0 1 0 1 
38.9 0 1 1 0 1 0 1 
39.0 0 1 1 0 1 0 1 
39.4 0 1 1 0 1 0 1 
39.7 0 1 1 0 1 0 1 
40.0 1 1 1 1 1 1 1 
40.0 1 1 1 1 1 1 1 
40.0 1 1 1 1 0 1 1 
40.0 0 0 0 0 0 0 0 
40.0 0 0 0 0 0 0 0 
40.0 1 1 0 1 0 0 1 
40.0 1 1 0 1 0 0 1 
40.0 0 1 1 0 1 0 1 
40.1 1 1 1 1 0 1 1 
40.2 1 1 1 1 1 1 1 
40.2 0 0 0 0 0 0 0 
40.2 1 1 0 1 0 0 1 
40.3 0 1 1 0 1 0 1 
40.4 1 1 1 1 1 1 1 
40.4 1 1 1 1 0 1 1 
40.4 1 1 1 1 0 1 1 
40.4 0 0 0 0 0 0 0 
40.4 1 1 0 1 0 0 1 
40.5 1 1 1 1 0 1 1 
40.6 1 1 1 1 1 1 1 
40.6 0 0 0 0 0 0 0 
40.6 1 1 0 1 0 0 1 
40.7 1 1 1 1 1 1 1 
40.7 1 1 1 1 0 1 1 
40.7 0 0 0 0 0 0 0 
40.7 1 1 0 1 0 0 1 
40.7 0 1 1 0 1 0 1 
40.8 0 1 1 0 1 0 1 
40.9 1 1 1 1 0 1 1 
40.9 1 1 1 1 0 1 1 
40.9 0 1 1 0 1 0 1 
41.0 1 1 1 1 1 1 1 
41.0 0 0 0 0 0 0 0 
41.0 1 1 0 1 0 0 1 
41.0 0 1 1 0 1 0 1 
41.1 1 1 1 1 1 1 1 
41.1 1 1 1 1 0 1 1 
41.1 0 0 0 0 0 0 0 
41.1 1 1 0 1 0 0 1 
41.1 0 1 1 0 1 0 1 
41.2 1 1 1 1 1 1 1 
41.2 0 0 0 0 0 0 0 
41.2 1 1 0 1 0 0 1 
41.2 0 1 1 0 1 0 1 
41.3 1 1 1 1 0 1 1 
41.4 0 1 1 0 1 0 1 
41.5 0 0 0 0 0 0 0 
41.5 1 1 0 1 0 0 1 
41.5 0 1 1 0 1 0 1 
41.5 0 1 1 0 1 0 1 
