# Supplementary material for: Analysis of cause-effect inference by comparing regression errors
Source: PeerJ Comput Sci. 2019 Jan 21;5:e169. doi: 10.7717/peerj-cs.169 (PMC7924496; doi:10.7717/peerj-cs.169)
Supplement: Supplemental Information 2 — Contains artificial and real-world data sets. [file peerj-cs-05-169-s002.zip › CEP data/pair0072.txt]

44.6 -0.82
38.2 -0.253
67.8 -0.207
61.3 -0.165
28 -0.147
34.3 -0.282
28.9 -0.845
29.3 -0.213
14.6 -0.894
21.5 -1.166
33.8 -1.239
29.1 -0.636
11.5 -0.177
23.9 -0.179
12.5 -0.216
14.6 -0.265
2.4 -0.468
12.7 -0.625
17.7 -0.9
9.9 -0.506
14.3 -0.069
15 0.004
30.6 -0.222
2.3 -0.16
5.1 -0.346
1.6 -0.09
15.2 0.241
8.8 -0.195
9.9 0.013
14.3 -0.266
9.9 -1.038
8.2 -0.997
24.4 -0.003
8.7 0.198
11.9 -0.37
15.8 -0.461
21.6 -0.795
14.2 0.018
6 0.409
6.3 0.355
16.9 -0.235
6.7 -0.274
14.2 0.115
2.2 0.216
3.3 -0.091
6.6 0.293
7.8 0.669
0.1 0.51
5.9 -0.407
6.4 -0.13
0.1 0.112
0 0.085
5.3 0.404
1.1 0.265
4.1 0.175
0.5 -0.679
1 -0.339
0.6 -0.381
0 -0.343
6.2 -0.438
2.4 -0.493
4.8 -0.507
7.5 -0.212
10.7 -0.25
6.1 -0.165
12.3 -0.161
13.1 -0.625
7.3 -0.912
24 0.258
27.2 -0.096
19.3 -0.277
19.5 -0.162
23.5 -0.055
34.1 0.061
21.9 -0.089
48.1 0.346
66 -0.064
43 -0.832
30.7 -0.797
29.6 -0.266
36.4 -1.075
53.2 -0.447
51.5 -0.565
51.6 -0.338
43.5 0.074
60.5 -0.537
76.9 -0.3
58.4 -0.071
53.2 0.069
64.4 -0.454
54.8 -0.467
47.3 0.378
45 0.722
69.5 0.182
66.8 0.314
95.8 -0.467
64.1 -0.571
45.2 -0.53
45.4 -0.395
40.4 0.106
57.7 0.154
59.2 -0.087
84.4 -0.43
41.8 -0.61
60.6 -0.714
46.9 -0.688
42.8 -0.747
82.1 -0.517
31.5 -0.447
76.3 0.287
80.6 -0.164
46 -0.324
52.6 -0.502
83.8 -0.459
84.5 -0.472
75.9 -0.257
91.5 -0.539
86.9 -0.341
87.5 -0.593
76.1 -0.876
66.5 -0.942
51.2 -0.629
53.1 -0.6
55.8 0.08
61.9 -0.262
47.8 -0.398
36.6 -0.792
47.2 -0.621
42.8 -1.039
71.8 -0.676
49.8 -0.883
55 -0.814
73 -0.718
83.7 -0.609
66.5 -0.35
50 -0.406
39.6 -0.153
38.7 -0.27
30.9 -0.26
21.7 0.131
29.9 -0.541
25.9 -0.794
57.3 -0.64
43.7 -0.137
30.7 -0.356
27.1 -0.552
30.3 -0.279
16.9 -0.32
21.4 -0.136
8.6 -0.657
0.3 -0.343
13 -0.293
10.3 -0.428
13.2 -0.744
4.2 -0.436
6.9 -0.547
20 -0.593
15.7 -0.394
23.4 -0.306
21.4 -0.347
7.4 -0.426
6.6 -0.775
6.9 -0.68
20.7 -0.528
12.7 -0.938
7.1 -0.889
7.8 -1.328
5.1 -0.231
7 -0.733
7.1 -0.291
3.1 -0.337
2.8 -0.361
8.8 -0.11
2.1 -0.295
10.7 -0.247
6.7 -0.055
0.8 -0.318
8.5 -0.275
6.7 -0.123
4.3 0.023
2.4 0.123
6.4 -0.192
9.4 -0.33
20.6 -0.504
6.5 -0.58
2.1 -0.276
0.2 -0.592
6.7 0.181
5.3 -0.098
0.6 -0.467
5.1 -0.49
1.6 -0.238
4.8 -0.649
1.3 -0.231
11.6 -0.604
8.5 -0.574
17.2 -0.326
11.2 -0.605
9.6 -0.75
7.8 -0.633
13.5 -0.99
22.2 -0.969
10.4 -0.725
20.5 -0.72
41.1 -0.404
48.3 -0.435
58.8 -0.59
33 -0.62
53.8 -0.319
51.5 -0.532
41.9 -0.737
32.5 0.024
69.1 -0.658
75.6 -0.026
49.9 -0.59
69.6 -0.831
79.6 -0.838
76.3 -0.483
76.5 -0.506
101.4 -0.328
62.8 -0.447
70.5 -0.547
65.4 -0.673
78.6 -1.222
75 -1.791
73 -1.362
65.7 -0.627
88.1 -0.706
84.7 -0.747
89.9 -0.646
88.6 -0.206
129.2 -0.427
77.9 -0.558
80 -0.319
75.1 -0.526
93.8 -0.366
83.2 -0.506
84.6 -0.566
52.3 -0.333
81.6 -0.532
101.2 -0.74
98.9 -0.695
106 -0.58
70.3 -0.512
65.9 -0.89
75.5 -0.44
56.6 -0.342
60 -0.431
63.3 -1.036
67.2 -1.381
61 -0.745
76.9 -0.499
67.5 -0.53
71.5 -0.331
47.8 -0.786
68.9 -0.314
57.7 -0.204
67.9 -0.268
47.2 -0.435
70.7 -0.163
29 -0.249
57.4 -0.342
52 -0.711
43.8 -0.722
27.7 -0.461
49 -0.389
45 -0.311
27.2 -0.39
61.3 -0.281
28.7 0.016
38 -0.746
42.6 0.024
40.6 -0.586
29.4 -0.352
29.1 -0.692
31 0.035
20 -0.175
11.3 -0.07
27.6 -0.162
21.8 -0.363
48.1 -0.155
14.3 -0.333
8.4 -0.341
33.3 -0.392
30.2 0.215
36.4 -0.427
38.3 -1.086
14.5 -0.671
25.8 -0.776
22.3 -0.168
9 -0.372
31.4 -0.224
34.8 -0.155
34.4 -0.57
30.9 -0.408
12.6 -0.103
19.5 -0.311
9.2 -0.607
18.1 -0.619
14.2 -0.192
7.7 -0.519
20.5 -0.58
13.5 -0.305
2.9 -0.268
8.4 0.014
13 -0.331
7.8 0.168
10.5 -0.398
9.4 -0.357
13.6 -0.233
8.6 -0.421
16 -0.37
15.2 -0.268
12.1 0.077
8.3 -0.254
4.3 -0.193
8.3 -0.257
12.9 0.228
4.5 -0.105
0.3 0.118
0.2 -0.246
2.4 -0.454
4.5 -0.266
0 -0.166
10.2 -0.138
5.8 0.066
0.7 -0.108
1 -0.124
0.6 -0.052
3.7 -0.201
3.8 -0.19
0 -0.301
5.5 -0.068
0 -0.085
12.4 -0.253
0 -0.344
2.8 -0.299
1.4 -0.217
0.9 -0.38
2.3 -0.578
7.6 -0.417
16.3 -0.496
10.3 -0.432
1.1 -0.691
8.3 -0.142
17 0.046
13.5 -0.12
26.1 -0.541
14.6 -0.55
16.3 -0.537
27.9 -0.476
28.8 -0.474
11.1 -0.372
38.9 -0.556
44.5 -0.618
45.6 -0.803
31.6 -0.863
24.5 -0.8
37.2 -0.923
43 -0.439
39.5 -0.547
41.9 -0.46
50.6 -0.477
58.2 -0.496
30.1 -0.54
54.2 -0.483
38 -0.316
54.6 -0.504
54.8 -0.558
85.8 -1.203
56.5 -0.504
39.3 -0.613
48 -0.408
49 -0.153
73 -0.396
58.8 -0.377
55 -0.312
78.7 -0.554
107.2 -0.123
55.5 -0.081
45.5 0.108
31.3 -0.313
64.5 -0.501
55.3 0.135
57.7 0.002
63.2 -0.144
103.6 -0.185
47.7 -0.241
56.1 -0.371
17.8 -0.272
38.9 -0.669
64.7 -0.26
76.4 -0.636
108.2 -0.699
60.7 -0.546
52.6 -0.869
42.9 -0.922
40.4 -0.666
49.7 -0.496
54.3 -0.609
85 -0.427
65.4 -0.196
61.5 -0.747
47.3 -0.571
39.2 -0.205
33.9 -0.406
28.7 -0.746
57.6 -0.543
40.8 -0.445
48.1 -0.399
39.5 -0.396
90.5 -0.59
86.9 -0.39
32.3 -0.68
45.5 -0.667
39.5 -0.392
56.7 -0.623
46.6 -0.703
66.3 -0.737
32.3 -0.77
36 -0.802
22.6 -0.322
35.8 -0.395
23.1 0.009
38.8 -0.174
58.4 -0.159
55.8 -0.173
54.2 -0.72
26.4 -0.168
31.5 -0.396
21.4 -0.395
8.4 -0.255
22.2 -0.304
12.3 -0.2
14.1 -0.202
11.5 -0.134
26.2 -0.129
38.3 -0.472
4.9 -0.787
5.8 -0.662
3.4 -0.603
9 -0.898
7.8 -0.752
16.5 -0.723
9 -0.468
2.2 -0.555
3.5 -0.299
4 -0.311
4 -0.367
2.6 -0.386
4.2 -0.145
2.2 -0.02
0.3 -0.312
0 0.015
4.9 -0.391
4.5 -0.357
4.4 -0.31
4.1 -0.081
3 -0.586
0.3 -0.612
9.5 -0.592
4.6 -0.665
1.1 -0.537
6.4 -0.227
2.3 -0.258
2.9 -0.576
0.5 -0.642
0.9 -0.218
0 -0.842
0 -0.631
1.7 -0.221
0.2 -0.197
1.2 -0.339
3.1 -0.352
0.7 0.121
3.8 0.191
2.8 0.436
2.6 0.14
3.1 -0.101
17.3 -0.222
5.2 -0.082
11.4 0.009
5.4 -0.136
7.7 -0.121
12.7 -0.18
8.2 -0.015
16.4 -0.273
22.3 -0.251
23 -0.107
42.3 0.394
38.8 -0.477
41.3 0.106
33 -0.299
68.8 -0.235
71.6 0.105
69.6 -0.139
49.5 0.042
53.5 -0.168
42.5 -0.004
34.5 -0.13
45.3 0.028
55.4 -0.054
67 -0.562
71.8 -0.309
74.5 -0.31
67.7 -0.518
53.5 -0.296
35.2 -0.283
45.1 -0.225
50.7 -0.333
65.6 -0.551
53 -0.879
74.7 -0.573
71.9 -1.247
94.8 -1.118
74.7 -0.773
114.1 -1.203
114.9 -0.42
119.8 -0.104
154.5 -0.462
129.4 -0.246
72.2 -0.622
96.4 -0.433
129.3 -1.11
96 -0.886
65.3 -0.673
72.2 -0.617
80.5 -0.627
76.7 -0.781
59.4 -0.351
107.6 -0.521
101.7 -0.406
79.9 -0.358
85 0.024
83.4 -0.308
59.2 -0.227
48.1 -0.034
79.5 -0.202
66.5 -0.422
51.8 0.009
88.1 -0.291
111.2 -0.049
64.7 -0.212
69 -0.264
54.7 -0.183
52.8 -0.318
42 -0.736
34.9 -0.357
51.1 -0.171
53.9 -0.446
70.2 -0.201
14.8 -0.35
33.3 -0.258
38.7 -0.263
27.5 -0.178
19.2 -0.276
36.3 -0.12
49.6 -0.405
27.2 -0.499
29.9 -0.466
31.5 0.15
28.3 -0.195
26.7 -0.131
32.4 -0.134
22.2 0.09
33.7 0.058
41.9 -0.062
22.8 -0.402
17.8 -0.203
18.2 -0.297
17.8 -0.578
20.3 -0.2
11.8 -0.553
26.4 -0.412
54.7 -0.329
11 -0.022
8 -0.219
5.8 -0.241
10.9 -0.267
6.5 -0.308
4.7 -0.167
6.2 -0.294
7.4 -0.126
17.5 -0.19
4.5 0.012
1.5 -0.479
3.3 -0.277
6.1 -0.611
3.2 -0.375
9.1 -0.252
3.5 -0.572
0.5 -0.555
13.2 -0.288
11.6 -0.24
10 0.024
2.8 0.122
0.5 -0.434
5.1 -0.506
1.8 -0.472
11.3 -0.681
20.8 -0.399
24 -0.174
28.1 -0.215
19.3 -0.264
25.1 -0.15
25.6 -0.23
22.5 -0.297
16.5 -0.675
5.5 -0.521
23.2 -0.176
18 -0.295
31.7 -0.176
42.8 -0.444
47.5 -0.325
38.5 -0.472
37.9 -0.132
60.2 -0.403
69.2 -0.564
58.6 -0.107
98.6 0.19
71.8 0.328
69.9 0.552
62.5 0.102
38.5 -0.234
64.3 -0.561
73.5 -0.118
52.3 -0.211
61.6 -0.025
60.8 -0.013
71.5 -0.044
60.5 0.052
79.4 -0.447
81.6 -0.205
93 -0.171
69.6 -0.324
93.5 -0.407
79.1 -0.505
59.1 -0.246
54.9 -0.116
53.8 -0.219
68.4 -0.043
63.1 0.155
67.2 0.003
45.2 -0.744
83.5 -0.041
73.5 -0.176
85.5 -0.399
80.6 -0.132
77 -0.386
91.4 -0.542
98 -0.112
83.8 -0.103
89.7 -0.004
61.4 -0.041
50.3 0.123
59 -0.063
68.9 -0.517
62.8 -1.046
50.2 -0.5
52.8 -0.618
58.2 -0.504
71.9 -0.393
70.2 -0.443
65.8 -0.249
34.4 -0.283
54 -0.03
81.1 -0.029
108 -0.654
65.3 -0.392
49.9 -0.085
35 -0.083
38.2 -0.165
36.8 -0.287
28.8 0.04
21.9 -0.041
24.9 -0.124
32.1 -0.21
34.4 -0.293
35.6 0.062
25.8 -0.087
14.6 -0.001
43.1 -0.303
30 -0.228
31.2 -0.392
24.6 -0.355
15.3 -0.015
17.4 0.034
13 0.022
19 -0.155
10 0.067
18.7 -0.313
17.8 0.072
12.1 0.761
10.6 -0.347
11.2 -0.484
11.2 0.041
17.9 -0.231
22.2 -0.192
9.6 -0.021
6.8 -0.146
4 0.029
8.9 0.028
8.2 -0.168
11 -0.108
12.3 -0.396
22.2 -0.478
10.1 -0.371
2.9 -0.252
3.2 -0.197
5.2 -0.186
2.8 -0.153
0.2 -0.118
5.1 -0.097
3 -0.008
0.6 -0.393
0.3 -0.817
3.4 -0.105
7.8 -0.082
4.3 -0.339
11.3 -0.379
19.7 0.161
6.7 0.02
9.3 0.056
8.3 0.026
4 -0.123
5.7 -0.104
8.7 0.021
15.4 0.03
18.6 -0.378
20.5 0.52
23.1 -0.021
12.2 -0.564
27.3 -0.443
45.7 -0.182
33.9 -0.066
30.1 -0.116
42.1 -0.23
53.2 0.1
64.2 -0.418
61.5 -0.257
62.8 -0.213
74.3 -0.708
77.1 -0.303
74.9 -0.33
54.6 -0.168
70 -0.082
52.3 0.292
87 0.068
76 -0.095
89 0.009
115.4 0.032
123.4 0.128
132.5 -0.296
128.5 0.044
83.9 -0.539
109.3 -0.359
116.7 -0.117
130.3 0.06
145.1 -0.069
137.7 0.174
100.7 0.168
124.9 0.22
74.4 0.118
88.8 -0.219
98.4 0.016
119.2 0.084
86.5 0.305
101 0.241
127.4 0.113
97.5 -0.03
165.3 0.063
115.7 -0.012
89.6 0.186
99.1 0.408
122.2 0.209
92.7 -0.264
80.3 0.16
77.4 -0.019
64.6 -0.481
109.1 -0.236
118.3 0.103
101 0.149
97.6 -0.062
105.8 0.007
112.6 -0.238
88.1 -0.332
68.1 -0.2
42.1 0.424
50.5 -0.624
59.4 -0.131
83.3 -0.08
60.7 -0.111
54.4 -0.198
83.9 0.188
67.5 0.158
105.5 0.019
66.5 0.148
55 -0.019
58.4 -0.118
68.3 0.366
45.6 -0.161
44.5 0.095
46.4 -0.241
32.8 0.046
29.5 -0.033
59.8 0.144
66.9 0.204
60 0.051
65.9 -0.239
46.3 0.153
38.4 -0.149
33.7 -0.044
35.6 0.115
52.8 -0.291
54.2 -0.092
60.7 -0.044
25 -0.106
11.4 0.078
17.7 -0.136
20.2 0.057
17.2 0.115
19.2 0.007
30.7 0.045
22.5 -0.104
12.5 -0.352
28.9 0.109
27.4 -0.28
26.1 -0.005
14.1 -0.075
7.6 -0.299
13.2 -0.005
19.4 -0.326
10 -0.041
7.8 0.348
10.2 -0.134
18.8 0.194
3.7 0.505
0.5 0.147
11 -0.021
0.3 -0.17
2.5 -0.163
5 -0.006
5 0.12
16.7 0.184
14.3 0.416
16.9 0.307
10.8 -0.028
28.4 -0.312
18.5 -0.205
12.7 -0.379
21.5 -0.143
32 0.151
30.6 -0.362
36.2 -0.141
42.6 -0.207
25.9 0.452
34.9 0.135
68.8 0.069
46 -0.119
27.4 -0.575
47.6 0.029
86.2 0.143
76.6 -0.289
75.7 0.076
84.9 -0.055
73.5 -0.285
116.2 0.013
107.2 -0.037
94.4 0.082
102.3 -0.197
123.8 -0.011
121.7 -0.457
115.7 -0.155
133.4 -0.178
129.8 -0.006
149.8 0.047
201.3 -0.016
163.9 0.147
157.9 -0.054
188.8 0.043
169.4 -0.038
163.6 0.186
128 0.045
116.5 -0.277
108.5 0.256
86.1 -0.127
94.8 -0.469
189.7 -0.125
174 0.056
167.8 0.127
142.2 -0.108
157.9 -0.111
143.3 -0.002
136.3 0.066
95.8 -0.115
138 -0.162
119.1 0.212
182.3 -0.416
157.5 -0.383
147 -0.237
106.2 -0.174
121.7 -0.226
125.8 -0.112
123.8 -0.06
145.3 -0.093
131.6 0.027
143.5 -0.016
117.6 -0.294
101.6 -0.608
94.8 -0.376
109.7 -0.257
113.4 -0.297
106.2 -0.187
83.6 -0.098
91 -0.2
85.2 -0.326
51.3 -0.186
61.4 -0.309
54.8 -0.67
54.1 -0.325
59.9 -0.537
59.9 -0.734
55.9 -0.328
92.9 -0.182
108.5 -0.068
100.6 -0.075
61.5 -0.06
61 0.039
83.1 0.11
51.6 0.047
52.4 -0.018
45.8 0.248
40.7 0.299
22.7 0.083
22 -0.246
29.1 -0.063
23.4 -0.045
36.4 -0.082
39.3 0.078
54.9 0.068
28.2 0.088
23.8 -0.095
22.1 -0.435
34.3 -0.116
26.5 0.077
3.9 0.109
10 0.183
27.8 0.123
12.5 -0.016
21.8 0.098
8.6 -0.15
23.5 0.075
19.3 0.066
8.2 0.088
1.6 -0.116
2.5 0.163
0.2 -0.457
0.5 -0.202
10.9 -0.272
1.8 -0.283
0.8 -0.322
0.2 -0.191
4.8 -0.238
8.4 -0.103
1.5 -0.061
7 -0.009
9.2 0.122
7.6 -0.233
23.1 0.243
20.8 -0.088
4.9 -0.648
11.3 -0.378
28.9 -0.262
31.7 -0.141
26.7 -0.299
40.7 -0.024
42.7 -0.043
58.5 -0.062
89.2 -0.334
76.9 -0.432
73.6 -0.432
124 -0.669
118.4 -0.541
110.7 -0.488
136.6 -0.483
116.6 -0.308
129.1 -0.259
169.6 -0.395
173.2 -0.417
155.3 -0.282
201.3 -0.493
192.1 -0.432
165 -0.285
130.3 -0.234
157.4 -0.32
175.2 -0.13
164.6 -0.073
200.7 0.064
187.2 -0.239
158 0.008
235.8 0.032
253.8 -0.017
210.9 0.215
239.4 0.368
202.5 0.424
164.9 0.256
190.7 0.08
196 0.126
175.3 0.085
171.5 -0.037
191.4 0.085
200.2 -0.101
201.2 -0.155
181.5 0.035
152.3 0.142
187.6 0.001
217.4 0.071
143.1 0.045
185.7 0.154
163.3 0.027
172 -0.186
168.7 0.083
149.6 0.062
199.6 -0.024
145.2 0.001
111.4 -0.155
124 -0.179
125 -0.032
146.3 0.057
106 0.317
102.2 -0.61
122 -0.324
119.6 -0.449
110.2 -0.026
121.7 -0.172
134.1 -0.051
127.2 0.01
82.8 0.058
89.6 -0.198
85.6 0.186
57.9 0.068
46.1 0.207
53 0.057
61.4 0.09
51 0.097
77.4 0.067
70.2 -0.039
55.8 0.001
63.6 0.095
37.7 0.039
32.6 -0.01
39.9 -0.158
38.7 0.077
50.3 0.163
45.6 -0.036
46.4 -0.072
43.7 -0.163
42 -0.068
21.8 -0.123
21.8 -0.071
51.3 0.028
39.5 0.125
26.9 0.1
23.2 0.046
19.8 -0.152
24.4 0.314
17.1 -0.231
29.3 -0.214
43 -0.152
35.9 -0.103
19.6 0.09
33.2 0.045
38.8 0.144
35.3 0.304
23.4 0.105
14.9 -0.085
15.3 0.001
17.7 -0.293
16.5 -0.382
8.6 -0.279
9.5 -0.21
9.1 -0.297
3.1 -0.218
9.3 -0.271
4.7 -0.267
6.1 -0.426
7.4 -0.28
15.1 -0.529
17.5 -0.113
14.3 -0.311
11.7 -0.293
6.8 -0.463
24.1 -0.202
15.9 -0.033
11.9 -0.31
8.9 -0.182
16.8 -0.153
20.1 -0.055
15.8 -0.19
17 -0.107
28.2 -0.148
24.4 -0.058
25.3 -0.031
48.7 -0.197
45.3 -0.189
47.7 0.098
56.7 -0.002
51.2 -0.096
50.2 -0.074
57.2 -0.179
57.2 -0.145
70.4 -0.439
110.9 -0.194
93.6 -0.403
111.8 -0.22
69.5 -0.074
86.5 0.102
67.3 -0.278
91.5 -0.172
107.2 -0.09
76.8 -0.134
88.2 0.276
94.3 -0.079
126.4 -0.163
121.8 -0.331
111.9 -0.311
92.2 0.195
81.2 -0.283
127.2 -0.402
110.3 -0.29
96.1 -0.151
109.3 -0.183
117.2 -0.224
107.7 -0.113
86 -0.124
109.8 -0.315
104.4 -0.454
120.5 -0.464
135.8 -0.142
106.8 0.068
120 0.035
106 -0.042
96.8 0.056
98 0.001
91.3 -0.087
95.7 -0.036
93.5 0.155
97.9 0.201
111.5 -0.019
127.8 0.336
102.9 -0.181
109.5 0.086
127.5 -0.082
106.8 0.144
112.5 0.001
93 -0.046
99.5 0.016
86.6 -0.092
95.2 -0.117
83.5 -0.297
91.3 -0.104
79 -0.404
60.7 -0.389
71.8 -0.353
57.5 -0.342
49.8 -0.345
81 -0.13
61.4 -0.086
50.2 0.017
51.7 -0.066
63.2 -0.111
82.2 -0.139
61.5 -0.671
88.4 -0.617
80.1 -0.312
63.2 -0.197
80.5 -0.133
88 0.045
76.5 -0.043
76.8 -0.041
64 -0.103
61.3 -0.114
41.6 -0.108
45.3 0.208
43.4 0.3
42.9 0.456
46 0.408
57.7 0.249
42.4 0.19
39.5 0.306
23.1 0.106
25.6 0.025
59.3 -0.035
30.7 0.05
23.9 -0.14
23.3 -0.087
27.6 -0.475
26 -0.604
21.3 -0.257
40.3 -0.231
39.5 -0.252
36 -0.213
55.8 -0.069
33.6 -0.177
40.2 -0.331
47.1 -0.348
25 -0.305
20.5 -0.375
18.9 -0.003
11.5 -0.098
11.5 -0.061
5.1 -0.047
9 0.011
11.4 -0.013
28.2 -0.034
39.7 -0.212
13.9 0.036
9.1 -0.271
19.4 -0.319
7.8 -0.364
8.1 -0.227
4.3 -0.394
21.9 -0.738
18.8 -0.299
12.4 -0.352
12.2 -0.307
1.9 -0.282
16.4 -0.316
13.5 -0.281
20.6 -0.63
5.2 -0.42
15.3 -0.195
16.4 -0.373
23.1 0.161
8.7 0.282
12.9 0.202
18.6 0.037
38.5 0.173
21.4 0.067
30.1 0.025
44 -0.009
43.8 0.069
29.1 0.311
43.2 0.021
51.9 0.025
93.6 0.068
76.5 0.139
99.7 0.009
82.7 -0.049
95.1 -0.177
70.4 -0.026
58.1 -0.284
138.2 -0.096
125.1 -0.138
97.9 0.034
122.7 -0.108
166.6 -0.057
137.5 -0.193
138 0.089
101.5 -0.17
134.4 -0.112
149.5 0.08
159.4 0.006
142.2 0.118
188.4 0.066
186.2 0.192
183.3 0.14
176.3 0.599
159.6 0.097
155 0.195
126.2 0.021
164.1 0.22
179.9 0.315
157.3 0.118
136.3 0.044
135.4 0.088
155 0.108
164.7 0.08
147.9 0.297
174.4 0.131
114 0.55
141.3 0.493
135.5 0.449
156.4 0.388
127.5 0.147
90.9 0.093
143.8 0.117
158.7 0.23
167.3 0.101
162.4 -0.06
137.5 0.033
150.1 0.444
111.2 -0.051
163.6 0.05
153.8 -0.172
122 0
82.2 0.07
110.4 -0.115
106.1 -0.004
107.6 0.063
118.8 0.069
94.7 -0.121
98.1 0.002
127 0.41
84.3 0.64
51 0.543
66.5 0.36
80.7 0.208
99.2 0.242
91.1 0.123
82.2 0.204
71.8 0.296
50.3 0.369
55.8 0.204
33.4 0.473
33.4 0.131
57 0.015
85.4 -0.075
83.5 -0.009
69.7 -0.093
76.4 0.19
46.1 -0.031
37.4 -0.051
25.5 0.013
15.7 -0.126
12 0.076
22.8 -0.159
18.7 -0.442
16.5 0.07
15.9 -0.227
17.2 -0.015
16.2 0.02
27.5 0.073
24.2 -0.054
30.7 -0.085
11.1 0.156
3.9 -0.016
18.6 0.01
16.2 -0.063
17.3 0.03
2.5 0.389
23.2 0.183
15.1 0.212
18.5 0.296
13.7 0.21
1.1 0.162
18.1 -0.039
7.4 0.029
3.8 -0.008
35.4 -0.034
15.2 -0.089
6.8 0.096
10.4 0.259
2.4 0.642
14.7 -0.045
39.6 0.301
33 0.146
17.4 0.262
33 0.387
38.7 0.161
33.9 0.267
60.6 0.25
39.9 0.249
27.1 0.566
59 0.595
40 0.254
76.2 0.438
88 0.34
60.1 0.317
101.8 0.39
113.8 0.291
111.6 0.335
120.1 0.391
125.1 0.383
125.1 0.102
179.2 0.339
161.3 0.142
165.1 0.322
131.4 0.256
130.6 0.21
138.5 0.117
196.2 0.119
126.9 0.158
168.9 0.193
176.7 0.21
159.4 0.304
173 0.087
165.5 0.27
177.3 0.429
130.5 0.414
140.3 0.91
140.3 0.452
132.2 0.339
105.4 0.347
149.4 0.27
200.3 0.312
125.2 0.158
145.5 0.478
131.4 0.668
129.7 0.399
136.9 0.371
167.5 0.523
141.9 0.33
140 0.508
121.3 0.316
169.7 0.554
173.7 0.394
176.3 0.32
125.3 0.355
144.1 0.267
108.2 0.106
144.4 0.073
150 0.559
161.1 0.416
106.7 0.447
99.8 0.15
73.8 0.167
65.2 0.165
85.7 -0.212
64.5 -0.039
63.9 -0.186
88.7 -0.169
91.8 -0.248
82.6 0.056
59.3 0.362
91 0.219
69.8 0.295
62.2 0.266
61.3 0.286
49.8 0.198
57.9 0.203
42.2 0.157
22.4 -0.096
56.4 0.128
35.6 -0.189
48.9 0.271
57.8 0.371
35.5 -0.166
31.7 0.259
16.1 0.386
17.8 0.436
28 0.419
35.1 0.267
22.5 0.262
25.7 0.36
44 0.369
18 0.521
26.2 0.517
24.2 0.682
29.9 0.81
31.1 0.36
14 0.344
14.5 0.293
15.6 0.475
14.5 0.435
14.3 0.564
11.8 0.446
21.1 0.536
9 0.437
10 0.231
11.5 0.145
4.4 0.319
9.2 0.09
4.8 -0.003
5.5 0.265
11.8 0.272
8.2 0.261
14.4 0.301
1.6 0.157
0.9 0.187
17.9 0.112
13.3 0.342
5.7 0.346
7.6 0.526
8.7 0.3
15.5 0.201
18.5 0.277
12.7 0.53
10.4 0.453
24.4 0.457
51.3 0.609
22.8 0.528
39 0.56
41.2 0.773
31.9 0.726
40.3 1.369
54.8 0.779
53.4 0.956
56.3 0.873
70.7 0.85
66.6 0.928
92.2 0.896
92.9 0.661
55.5 0.706
74 0.37
81.9 0.729
62 0.697
66.3 0.946
68.8 0.353
63.7 0.354
106.4 0.394
137.7 0.44
113.5 0.45
93.7 0.429
71.5 0.56
116.7 0.438
133.2 0.268
84.6 0.54
90.1 0.218
112.9 0.659
138.5 0.529
125.5 0.705
121.6 0.327
124.9 0.345
170.1 0.288
130.5 0.427
109.7 0.389
99.4 0.225
106.8 0.048
104.4 0.177
95.6 0.611
80.6 0.499
113.5 0.66
107.7 0.523
96.6 0.524
134 0.469
81.8 0.523
106.4 0.738
150.7 0.515
125.5 0.53
106.5 0.672
132.2 0.365
114.1 0.934
107.4 1
98.4 0.898
120.7 0.686
120.8 0.595
88.3 0.513
99.6 0.685
116.4 0.57
109.6 0.656
97.5 0.461
95.5 0.616
80.8 0.349
79.7 0.811
46 0.573
61.1 0.448
60 0.532
54.6 0.749
77.4 0.774
83.3 0.527
72.7 0.588
48.7 0.644
65.5 0.663
67.3 0.606
46.5 0.843
37.3 0.73
45.8 0.906
49.1 0.822
39.3 0.714
41.5 0.228
43.2 0.539
51.1 0.329
40.9 0.419
27.7 0.476
48 0.8
43.5 0.839
17.9 0.53
31.3 0.767
29.2 0.563
24.5 0.783
24.2 0.882
42.7 0.673
39.3 0.825
40.1 0.801
36.4 0.643
21.9 0.761
8.7 0.854
18 0.865
41.1 0.542
15.3 0.657
4.9 0.74
10.6 0.638
30.2 0.551
22.3 0.269
13.9 0.655
12.2 0.797
12.9 0.638
14.4 0.629
10.5 0.891
21.4 0.712
13.6 0.851
16.8 1.104
10.7 0.867
4.5 0.749
3.4 0.851
11.7 0.623
12.1 0.412
9.7 0.403
6 0.555
2.4 0.78
0.9 0.792
1.7 0.505
10.1 0.49
3.3 0.234
2.1 0.337
9.3 0.907
2.9 0.377
3.2 0.297
3.4 0.428
0.8 0.69
0.5 0.45
1.1 0.509
2.9 0.8
4.1 0.773
0.8 0.532
1.3 0.576
1.4 0.731
0.7 0.615
0.8 0.694
2.9 0.536
2.9 0.566
3.2 0.493
0 0.884
4.3 0.788
4.8 0.594
4.1 0.763
10.8 0.445
13.2 0.72
18.8 0.686
15.3 0.916
8 0.794
