# Supplementary material for: Analysis of cause-effect inference by comparing regression errors
Source: PeerJ Comput Sci. 2019 Jan 21;5:e169. doi: 10.7717/peerj-cs.169 (PMC7924496; doi:10.7717/peerj-cs.169)
Supplement: Supplemental Information 2 — Contains artificial and real-world data sets. [file peerj-cs-05-169-s002.zip › CEP data/pair0072_des.txt]

Information for pair0072:

sunspot data - timeseries with monthly values
from 5/1874 - 4/2010 = 1632 values


temperature data taken from 
http://www.cru.uea.ac.uk/cru/data/temperature/

sunspot data taken from
http://solarscience.msfc.nasa.gov/SunspotCycle.shtml

X = sunspot area

Y = global mean temperature anomalies (deviations from 1961-1990) in �C

ground truth:
X --> Y
