# Supplementary material for: Analysis of cause-effect inference by comparing regression errors
Source: PeerJ Comput Sci. 2019 Jan 21;5:e169. doi: 10.7717/peerj-cs.169 (PMC7924496; doi:10.7717/peerj-cs.169)
Supplement: Supplemental Information 2 — Contains artificial and real-world data sets. [file peerj-cs-05-169-s002.zip › CEP data/pair0073.txt]

2.478326 830.921958 
0.164453 270.948315 
1.317405 583.054096 
3.294914 1003.472380 
4.211452 1390.017802 
0.594264 327.722498 
4.365674 1485.818779 
26.063479 13940.114841 
7.592939 3641.629925 
0.050822 309.513566 
2.129057 720.992529 
1.059598 754.225023 
6.072476 2132.884240 
3.695464 1967.867036 
7.366568 11761.403509 
5.305087 1844.174770 
4.633730 1449.469965 
7.083956 2468.589774 
14.228699 3369.472049 
1.767518 830.630459 
3.559192 1263.264112 
0.498859 563.207253 
0.503975 290.006293 
8.456745 1922.932288 
4.775718 5441.086932 
2.142462 834.124870 
3.406775 2199.548036 
1.269510 455.367021 
0.453580 740.775330 
1.600802 910.287426 
7.607209 2271.837403 
4.635612 1915.892848 
2.641413 469.926939 
6.865362 1502.945672 
6.515177 1905.060572 
0.133465 106.992745 
0.165086 194.609771 
4.369974 1549.091721 
5.747832 2072.670470 
31.768810 14604.744267 
0.126759 256.084924 
8.662086 2921.833238 
3.282166 959.329506 
4.189993 1490.717128 
1.290887 483.831560 
17.063524 6888.956581 
3.824792 1445.726724 
9.896891 2757.381396 
2.232643 779.941566 
1.043542 676.126066 
0.333736 480.840727 
6.335393 2634.199247 
9.647415 3187.067250 
3.428914 1620.601728 
9.118957 2620.045752 
1.548436 617.604702 
8.338496 4218.178037 
1.591498 905.681753 
8.687299 2854.974241 
0.136824 273.849629 
16.838802 4759.119861 
0.897500 485.342338 
16.956935 4868.146259 
2.706643 870.729430 
9.950029 3393.299404 
0.325022 261.199485 
1.195085 548.919214 
14.286614 4501.326161 
10.169090 6940.955540 
6.958760 8193.798450 
2.638634 1046.146385 
0.808445 772.157904 
8.203982 2688.911822 
9.455168 3536.020488 
13.737649 4596.873683 
0.405554 732.062048 
0.911888 277.645745 
7.250587 625.597033 
1.056378 572.058211 
1.929364 447.038074 
6.443162 4388.722297 
7.894237 3218.761243 
5.765734 3238.639314 
0.416484 469.895026 
15.760362 7013.864554 
3.368925 649.976996 
0.027939 301.547629 
63.135970 19275.145179 
0.351187 120.390542 
10.665330 5064.670684 
13.887363 3817.646894 
10.998020 4290.625835 
1.630594 567.403742 
0.678857 434.562681 
20.876261 8246.062063 
0.042339 305.134309 
6.416607 4133.796161 
1.141515 451.747220 
14.742338 5828.944181 
0.427119 349.953355 
15.116013 7454.706653 
0.158744 270.465636 
7.871726 3632.569519 
2.527643 1066.785058 
1.745460 687.115313 
3.930155 1457.162702 
9.677967 5965.001493 
0.073987 427.871737 
7.647348 3261.878342 
5.498042 2473.448185 
1.030574 376.061553 
0.667514 429.991490 
1.620493 876.203698 
1.371343 1375.459656 
3.404384 942.338499 
3.247070 1503.666665 
5.367650 1914.750958 
0.081533 379.544465 
0.196742 324.605353 
2.867303 1141.355491 
10.439880 3136.723635 
1.188764 558.518519 
6.959435 1364.106922 
4.092931 2542.834549 
10.059734 4332.561241 
0.819688 417.570848 
0.404451 396.482181 
10.310486 4783.142152 
0.194186 316.088075 
3.057501 1005.718340 
6.130531 2220.516399 
2.508314 988.182671 
0.918303 737.815275 
4.946260 837.094222 
2.347675 819.373900 
0.468149 491.998919 
2.557986 992.910618 
0.513473 756.001587 
55.807522 19020.480855 
2.576517 1013.656007 
1.666315 525.062096 
2.113219 832.633306 
31.024664 12140.044760 
11.857441 4841.869896 
0.274385 447.614572 
1.622710 799.687611 
9.971432 2548.086413 
37.357024 14928.223309 
10.793928 3974.474946 
7.141880 2141.482095 
0.306507 480.345397 
6.682859 3517.851694 
1.280024 950.081245 
1.732813 1197.213887 
11.568905 2428.212572 
17.930950 11046.545455 
18.592974 5684.517129 
2.783614 1451.594468 
11.424200 3539.763256 
22.034911 8771.168042 
1.729795 1146.861517 
2.377873 987.095375 
1.703342 1166.612639 
3.763387 1292.940466 
5.153431 2007.251154 
0.809678 256.366759 
1.273492 546.878380 
1.706817 371.647679 
5.067234 2264.990329 
0.748958 390.140248 
6.427034 1122.892875 
5.664744 1672.895298 
16.866428 5318.973366 
3.506085 1170.853108 
15.353110 4745.561734 
1.168833 340.795427 
52.608990 8524.019738 
0.422689 421.572376 
4.163980 1654.895218 
0.148880 231.881245 
3.135937 1227.483066 
1.485204 932.487819 
1.894020 716.239840 
1.098604 493.864793 
8.279550 3227.000235 
9.390239 3966.726583 
10.637369 3589.727172 
3.254120 1262.383997 
0.482738 310.557486 
16.859872 4268.066172 
0.587985 493.540573 
80.843455 3547.504332 
1.848757 725.670471 
4.083072 1420.686229 
0.429659 363.693461 
1.456516 723.539648 
5.680534 2507.170215 
0.896826 393.184252 
10.934012 3518.757327 
0.597447 517.092237 
9.768063 4403.112343 
1.823106 844.099289 
1.384497 587.847437 
1.110296 481.922855 
5.832521 3653.357788 
8.472307 3786.944677 
8.644726 2934.934798 
2.224127 651.981289 
2.681252 1067.322104 
20.753755 9098.328202 
23.153967 8451.647469 
11.626140 3848.610290 
0.546504 446.504840 
13.562148 3687.422017 
0.359157 274.252700 
6.767607 1735.222985 
0.689450 722.747293 
0.036490 288.914572 
8.208062 3054.293605 
0.762464 606.756339 
2.548480 914.657857 
7.218607 2833.773997 
0.972777 679.500571 
1.036927 319.066895 
8.030586 2584.580627 
1.868956 606.020533 
0.481218 414.505937 
11.978901 4978.664647 
7.759909 2931.542402 
20.425291 3762.352941 
0.340694 371.618986 
0.249917 338.926418 
0.174846 254.342548 
1.035115 355.479336 
9.490618 4150.878852 
5.360663 1983.108108 
1.072882 575.071811 
11.951524 4988.273572 
0.900320 637.944779 
8.705587 2449.086162 
1.947417 708.904609 
0.261869 305.069032 
0.184368 371.556569 
0.140520 281.964908 
0.359317 368.094720 
6.475236 2745.920798 
1.480178 541.666667 
2.384732 912.060344 
5.217698 2181.612891 
5.236827 1681.692094 
3.127887 1166.449188 
4.338972 845.807384 
10.219693 3858.609356 
1.031210 485.333080 
10.120226 5416.880857 
2.181500 803.513478 
1.920630 671.812634 
11.825357 4863.527030 
4.016674 1652.900315 
2.788250 1900.733670 
5.953286 1508.865939 
5.934139 2570.307879 
12.905339 4664.645427 
13.107432 4572.628430 
0.273497 445.965814 
0.716361 610.705022 
1.164653 824.261020 
40.165980 12160.094173 
0.138966 271.663248 
13.694294 3542.720437 
0.084070 95.334306 
17.147321 5771.993944 
8.359676 3354.490696 
0.706063 398.831652 
0.373776 718.245129 
7.911292 3222.245421 
6.249464 3490.447807 
0.513979 733.407688 
0.185175 359.045015 
4.001976 883.153647 
4.939099 1945.315566 
23.217029 8202.462380 
4.781195 2077.713724 
2.143841 873.408901 
0.163432 319.953474 
0.946635 667.688989 
5.314639 2433.091880 
10.380280 4381.508170 
0.146054 281.475511 
3.828257 583.963354 
8.663822 2173.596572 
9.751101 3445.985610 
52.851745 3905.718672 
5.207397 2328.006088 
4.050183 744.432397 
0.343780 743.213788 
0.767052 418.635500 
13.422404 3333.333333 
0.567781 350.446117 
14.591592 7892.484840 
5.117836 1807.691299 
5.945119 1576.463017 
3.649956 2639.075526 
0.934841 747.266756 
1.676103 906.500226 
2.005890 742.882251 
1.357733 863.589830 
2.211444 744.246685 
1.878622 750.058844 
0.957553 533.293980 
9.460236 3850.568242 
8.664061 2558.497011 
3.505209 1560.633712 
5.462691 1945.454545 
0.448514 323.599173 
8.926090 2651.933627 
0.637626 207.578553 
21.080969 7720.561812 
17.195003 4894.457319 
10.104534 2068.749928 
0.172652 364.420407 
8.098498 5747.066787 
28.164773 7113.243462 
11.275721 4373.283716 
0.874586 743.836792 
0.521038 612.221351 
7.425438 2252.811621 
14.577338 7661.845574 
16.845276 8192.962557 
2.393906 816.850055 
11.916808 4004.807692 
0.114616 466.327000 
6.468438 2843.513092 
5.546298 2018.397962 
0.429596 240.138701 
1.820925 699.862104 
0.536878 490.123604 
8.190486 4532.143730 
10.618590 3475.790707 
8.387441 3566.680803 
12.223485 3378.948872 
1.708630 673.033056 
8.754659 2502.776077 
8.388533 3211.617198 
3.961392 1320.279842 
11.447657 3371.922723 
7.185011 3105.811102 
9.084102 3903.681949 
0.117009 373.390266 
80.007009 7573.170188 
1.807834 868.828098 
0.697551 590.372270 
3.146532 1039.552618 
17.745731 7405.086255 
4.858585 1823.140496 
0.922279 672.420903 
6.138191 3538.485317 
0.855289 431.794596 
12.741835 4295.134930 
0.278231 575.817688 
13.017883 4184.478107 
5.482255 2135.184941 
0.217009 398.683869 
5.272617 2497.547302 
4.066813 1340.832594 
0.916247 667.037241 
8.322976 3183.162166 
12.793373 3355.510065 
10.347511 4529.214851 
2.216985 1012.451190 
0.144858 316.886006 
7.418643 2813.731975 
8.910063 3259.106958 
0.115394 392.179273 
0.919927 503.276486 
1.017742 731.343774 
9.626657 4135.333756 
12.367567 5367.192604 
5.091940 1766.665180 
27.845800 7243.184274 
2.189958 908.748393 
12.546613 4569.229988 
3.407510 628.202462 
6.524662 5242.627846 
0.736206 587.765722 
9.628309 3906.479727 
0.734232 182.306942 
8.249940 3314.588506 
0.833263 467.076752 
2.917578 941.406715 
9.022506 2696.216769 
9.219561 3284.018265 
0.662794 413.468650 
0.531081 312.416576 
0.200576 322.831572 
0.822902 598.398544 
9.948060 3453.572623 
0.052494 291.232983 
14.527978 4615.459692 
1.940841 909.047235 
2.148779 760.004241 
0.503264 719.026203 
1.500077 579.489965 
0.529682 364.559683 
14.127117 5004.436145 
0.311434 559.635815 
9.154248 3189.469970 
7.212754 2400.113347 
3.407980 2047.990766 
2.403582 1307.201088 
14.621557 5887.389125 
0.645512 580.448958 
2.053608 357.959006 
5.445267 2467.568877 
1.741480 696.966551 
3.223188 1322.154510 
7.664867 3019.638720 
0.489125 585.170616 
2.165945 983.701170 
4.289365 1014.688756 
4.808387 2043.772819 
0.714671 826.248925 
0.564184 292.441878 
6.844721 2913.371765 
6.944660 3041.281049 
0.412849 722.904815 
67.494691 13632.322434 
0.348611 741.409153 
0.944457 496.612618 
0.776816 396.641279 
8.299349 5147.360879 
9.119974 3425.445758 
4.057593 1122.231035 
10.464762 4436.116738 
7.921599 2615.938144 
10.659107 4671.776174 
4.012080 1265.275735 
4.893444 2005.510545 
11.802164 1743.449857 
7.881648 4914.944167 
8.082099 3918.312441 
4.420608 2422.356828 
1.699433 766.678107 
6.796788 2204.770756 
1.378836 817.626535 
0.074107 401.951422 
0.582546 767.458569 
8.089390 2436.333452 
0.275620 241.791108 
7.640549 2683.775083 
0.100330 432.657020 
0.958269 743.589567 
2.544778 816.706429 
9.751746 3349.422405 
3.638618 1326.220448 
7.333672 2947.534701 
14.964879 4161.720430 
9.822543 4777.859148 
9.750396 4257.035915 
3.347279 921.518905 
2.547928 989.669274 
7.785077 3031.328634 
6.487159 3163.782051 
11.233055 3154.921731 
0.975972 688.782065 
2.176736 798.311544 
1.215945 398.807491 
3.014847 1080.411365 
0.644365 523.412193 
9.174752 2231.818376 
12.099547 4101.599612 
2.163351 579.405619 
11.682564 3876.272815 
2.028985 681.303786 
0.576629 395.859658 
1.324563 761.513073 
12.861222 2603.781469 
0.727463 414.244622 
7.430400 2826.577115 
5.583496 3653.824964 
6.203601 2408.572360 
7.627594 2738.181168 
1.600225 879.710907 
1.519887 607.106956 
3.482881 1200.859301 
10.222478 2977.945878 
15.110936 4704.773546 
0.458564 644.569569 
8.172542 2860.861878 
0.798081 651.373214 
0.076148 465.700103 
0.818097 451.147147 
1.040319 718.260994 
10.619604 4316.074654 
3.230871 1074.426905 
12.333906 4682.259123 
0.965802 457.061499 
3.886336 1222.747262 
0.652854 422.335249 
0.122151 314.012012 
0.502999 422.293993 
0.289770 664.156907 
0.144924 279.303243 
3.212541 1128.053539 
4.380257 1810.691908 
6.208606 4169.922550 
5.858990 2120.903303 
8.756320 4797.609542 
0.534195 446.060354 
3.618532 1192.750177 
0.487644 497.360300 
1.208686 572.331039 
9.891032 3416.320575 
23.479248 5769.753478 
6.099844 2960.893855 
13.879144 9049.418237 
0.398157 267.628459 
0.587487 455.263151 
0.650636 371.141738 
0.234376 429.650233 
4.057694 1812.998777 
0.396100 390.210642 
2.409759 1124.628575 
0.157839 250.043790 
13.408457 5076.357003 
0.201632 416.622396 
0.108634 417.451517 
24.220345 10631.957280 
0.392301 459.092833 
12.622433 4138.948603 
2.061883 723.511524 
2.274331 878.552047 
2.113528 760.443452 
8.339859 2577.981320 
7.268794 1888.216884 
6.175320 3123.130216 
6.749065 2076.028775 
8.206317 2626.415994 
8.960032 2832.123468 
0.157059 277.079928 
0.398396 130.044515 
0.855440 488.526785 
12.151038 5842.193487 
0.722440 647.616085 
21.121992 7966.183253 
6.490278 2069.915089 
0.752012 611.836591 
3.772406 1421.607708 
13.576995 5287.406214 
0.051778 305.467111 
7.176240 1781.488917 
0.744434 464.722902 
0.498386 500.297093 
5.588417 2757.396860 
34.288729 10324.720737 
2.496125 973.823744 
0.916916 620.389615 
15.602246 4726.044582 
1.228117 420.010393 
2.568282 460.683487 
4.371243 1898.643703 
3.578643 960.753298 
7.935119 2344.308156 
1.003281 545.994910 
0.685754 751.206969 
6.219645 2232.331114 
9.218591 5961.699232 
9.334653 4898.974175 
1.246881 555.965033 
0.191322 330.621540 
2.435401 1003.855790 
5.208484 2743.938183 
0.307862 315.440377 
0.630014 402.176205 
10.622760 3814.545526 
12.138475 5259.199412 
0.134180 110.078987 
10.739550 4246.923993 
3.070952 1309.349434 
10.563435 3662.494014 
0.149194 414.928320 
1.979830 884.456632 
11.700273 3935.328379 
0.457524 406.257363 
0.910073 846.624464 
10.563670 4542.519519 
10.387950 4541.369121 
0.764012 461.349800 
0.978017 415.683666 
0.411203 379.027439 
17.224038 8512.810175 
0.465299 391.019066 
8.494758 3238.208079 
5.936040 3803.835471 
7.846936 2402.041527 
1.225253 617.185460 
7.215298 2793.066587 
1.018311 441.572058 
1.760123 647.096587 
1.665500 700.012964 
17.875082 7759.789382 
0.574575 316.910267 
1.795269 713.539861 
4.138095 1325.785424 
1.788537 1081.891388 
0.130984 281.031773 
0.565656 384.060010 
4.672168 1876.675335 
3.912612 1549.472416 
0.135342 264.320910 
7.288829 4898.618619 
1.807791 1142.514880 
6.606677 2779.013312 
7.421409 3628.592852 
0.697543 551.413679 
11.424548 3912.051981 
39.450240 7383.536376 
0.892048 574.930905 
0.360049 409.964952 
0.199893 369.567611 
3.526432 1259.430169 
9.790040 4419.034534 
2.154367 752.183802 
9.337813 4075.242432 
5.932064 1741.287902 
4.968448 2091.303350 
0.311593 286.200723 
16.411776 5077.255210 
8.605288 466.190785 
3.416842 1432.103821 
0.968188 631.794958 
4.191686 993.353775 
73.917242 3340.240914 
62.063805 15385.773459 
0.822053 264.814301 
8.835992 3618.398637 
0.720813 724.892963 
7.123917 2641.044057 
57.041902 15254.399805 
8.717665 2721.910668 
0.764362 825.899541 
6.379297 2724.962178 
16.484755 6077.383817 
6.826940 7239.316239 
3.394395 1228.158118 
19.627723 7946.598686 
2.640968 880.311593 
0.586754 567.954433 
0.396828 316.956912 
19.765061 7940.296331 
1.374487 673.449205 
0.548753 312.594963 
10.451032 3614.672443 
18.861664 8336.007334 
2.849550 961.841304 
2.282918 1037.846690 
2.160997 871.854603 
1.207343 425.541244 
0.761712 464.167160 
0.911796 439.869011 
0.288789 378.479800 
0.345675 390.812793 
1.592339 882.472190 
0.536642 373.478971 
0.151559 501.300624 
4.375803 1454.606974 
4.966683 2140.449995 
7.679434 2326.766554 
0.222818 417.036812 
1.223036 909.115560 
6.041832 1462.797521 
9.031073 2649.184994 
3.351481 862.234833 
1.698603 786.589163 
0.156842 314.610092 
1.325579 869.341258 
20.658850 7857.120483 
8.576007 2815.767472 
4.659491 1559.205191 
0.450299 483.556708 
12.053263 3744.367118 
2.359372 1051.533841 
4.832160 2030.760604 
8.731509 4836.337270 
2.192750 994.089260 
0.979632 420.961669 
11.553366 3927.076108 
0.362104 248.027257 
6.108820 2260.604583 
16.572272 5584.659764 
5.656044 2468.003301 
0.486482 515.293243 
8.276929 4694.498132 
1.365852 653.622980 
0.729011 611.661138 
5.036858 2065.922011 
7.923328 8481.161695 
7.404645 2856.646175 
3.582094 1381.942449 
12.390549 5372.803573 
8.166715 3696.258254 
2.397650 787.831080 
5.673074 1348.254883 
4.106971 1747.466089 
2.178570 1241.065530 
27.306283 9139.932029 
1.247934 874.634790 
4.097018 1538.460505 
6.113392 3643.927933 
15.238832 7504.804409 
0.321110 486.098049 
8.730439 3882.761615 
6.432566 3642.687526 
0.439162 361.965844 
1.005700 620.834650 
0.696463 666.628451 
9.041716 3992.171494 
4.775882 1910.208262 
0.130997 386.077859 
1.902805 639.221937 
0.154007 276.257512 
7.726050 5530.409872 
17.933358 5588.756278 
1.141224 574.165632 
8.760121 4893.154302 
0.963885 597.621613 
0.379066 252.316817 
8.639719 2938.020810 
8.735157 2942.837583 
0.478553 493.743239 
17.456409 7860.073320 
1.406908 987.860741 
5.921797 1617.958936 
0.320392 329.031878 
1.622480 550.181483 
0.142603 401.424155 
2.824483 1084.950684 
3.554492 1115.064664 
0.759046 424.219778 
9.734482 4034.639409 
2.214953 767.711245 
2.502068 877.833381 
4.384559 1247.756264 
1.241357 526.392419 
9.773554 3204.354579 
1.605599 661.235000 
7.826283 2324.688326 
0.545639 469.490120 
1.926401 410.097817 
9.260423 3752.055599 
1.801093 805.558078 
1.418518 614.409360 
1.016685 377.170605 
1.073221 588.347418 
9.808293 4154.835983 
0.085464 372.177273 
2.020497 826.802936 
1.031016 764.444961 
7.766012 2947.400807 
6.224239 2560.640190 
7.727709 5368.181818 
13.949909 4735.083368 
13.764952 4383.656055 
14.510437 2555.108898 
1.277169 843.024552 
2.630587 937.439424 
13.171964 4195.558313 
2.047363 595.750641 
4.986836 1856.981982 
12.279868 5250.692155 
6.984458 1701.896623 
0.071119 306.294126 
0.864698 623.868022 
12.070236 3927.943761 
5.424577 2113.650736 
2.691158 1077.679346 
7.339014 2855.214490 
6.436460 5405.617304 
1.845635 981.328072 
0.443053 655.090901 
8.012484 2748.545572 
1.132693 356.277437 
0.963703 417.581868 
3.432739 1309.423144 
18.885855 7615.402500 
2.254606 543.473129 
0.444390 648.181777 
0.128625 348.569330 
1.752706 721.318598 
11.391941 2003.342428 
28.055993 15101.978029 
11.572400 4121.412192 
1.016169 345.058565 
9.926120 3039.356892 
25.926746 9281.131334 
8.769714 7941.375860 
8.561494 2955.925626 
0.119141 282.404280 
1.258632 575.422669 
0.708281 537.949165 
5.362420 1833.921789 
1.102138 494.684794 
8.686450 3312.836150 
0.565284 586.188949 
1.632372 849.638065 
10.107912 4215.366288 
13.992629 5020.738030 
0.225347 91.374903 
2.355577 613.493655 
0.364629 280.232209 
11.780166 4037.284476 
2.150981 696.720614 
9.757107 4179.461386 
2.260686 923.577324 
5.820411 2406.477329 
15.203250 7883.138130 
3.839013 1617.965513 
8.205905 4495.054963 
0.501033 575.807100 
3.424090 1563.661640 
4.969049 1547.170235 
10.189837 3463.358320 
9.026738 2550.730173 
4.058259 1414.385779 
7.531556 11753.472222 
0.094104 308.758292 
0.555988 384.357254 
5.456571 2947.960167 
12.833331 4680.013821 
0.313408 330.717290 
6.313866 2310.639125 
7.090707 3274.918884 
1.293032 606.299170 
3.088116 1862.168836 
1.207563 714.309026 
0.081332 302.358371 
0.358102 406.403247 
0.998735 338.025363 
5.864090 3570.625541 
0.138289 337.200278 
10.152861 2886.735330 
6.147927 2339.140575 
1.022027 742.232236 
15.943011 5623.585260 
9.737605 4011.659542 
10.166880 3614.672443 
0.110253 312.544252 
6.912647 4220.788908 
12.170109 5175.887658 
12.601919 2593.435285 
7.217888 2915.666527 
7.049247 2856.574856 
10.947594 3692.770574 
9.697817 4210.571004 
7.976689 2912.104649 
8.734894 5351.688835 
1.015780 520.236486 
10.239741 2839.402572 
4.878682 1970.734560 
0.085359 92.970777 
0.140716 284.813461 
10.150008 4245.003071 
9.317553 4073.541255 
12.924884 5284.267757 
0.175775 338.533043 
1.173624 920.166352 
2.150237 825.855938 
1.583726 559.086905 
7.219690 1837.345195 
3.916868 1549.332269 
5.992828 2777.361436 
29.285186 12415.623730 
27.637601 14981.681584 
8.702914 2894.914202 
0.533948 376.195938 
0.489490 177.407301 
6.141786 2780.784844 
0.131125 411.147758 
52.121433 9663.942826 
5.897379 2431.757173 
3.057420 1137.902791 
3.513203 646.954937 
8.174546 2200.804049 
7.276498 3393.574297 
0.385907 324.715715 
0.266875 467.067927 
0.167597 203.561268 
12.193712 4014.498433 
2.676793 972.480039 
0.866296 430.019167 
4.593287 1761.098901 
8.394720 2567.420810 
7.793270 2071.428571 
1.413802 624.917174 
0.168491 321.898907 
0.111930 408.008428 
4.832189 1566.867989 
4.242590 1001.099961 
0.977223 753.575117 
6.737700 1446.329783 
10.115038 5634.215310 
6.916834 2609.340416 
0.309506 358.297843 
7.081659 2920.936580 
9.051509 1862.919609 
0.638846 511.722280 
1.779997 1083.146380 
0.205595 395.432208 
0.147169 271.808075 
7.663050 2481.034990 
6.466580 1341.753022 
0.193549 356.366732 
0.320637 361.412836 
0.214021 367.910672 
11.794549 3928.713660 
16.369256 5680.190258 
7.324481 2353.393086 
4.286383 1671.389227 
5.935190 5414.167051 
0.153356 312.236838 
18.976299 7669.564033 
3.730190 1818.145323 
0.379351 281.500209 
0.530521 638.242732 
2.522088 928.641273 
1.243887 607.043161 
18.085911 5920.381666 
0.135122 391.586063 
0.707657 435.730279 
12.598884 5443.445022 
4.343181 1466.560890 
0.000000 290.890199 
6.010807 2533.336422 
2.494900 840.262896 
12.109372 5268.436591 
0.743592 421.569902 
1.019433 548.612897 
7.070477 3044.472088 
0.046569 80.798188 
1.972030 935.018446 
15.285811 5048.599408 
0.475227 471.782656 
12.849347 3925.309477 
0.737517 358.948736 
0.718076 701.473702 
0.749659 597.188425 
4.832873 1521.896481 
15.343754 4873.632890 
0.638707 619.949703 
6.320059 2270.136307 
39.708864 6207.012611 
0.101709 302.694563 
0.435175 233.285253 
0.541081 585.825056 
2.238924 644.446994 
0.225632 368.578000 
2.673096 1074.366502 
0.227689 463.956783 
7.923404 2607.898909 
0.338409 406.627275 
8.130713 3196.411240 
0.345215 279.360160 
7.529233 3019.212614 
1.412702 932.131237 
9.532382 2870.204082 
2.228498 1065.516311 
11.236599 3219.211049 
5.392656 1987.179487 
9.387118 5036.732721 
1.440787 689.349187 
0.199341 392.495544 
6.781937 2925.152076 
1.429281 867.454745 
1.911399 664.337948 
4.827450 2008.688784 
14.662148 2506.711409 
0.262951 556.001175 
3.719204 1113.809931 
6.237646 1179.614997 
1.235789 819.111997 
0.570931 502.716217 
9.014194 2437.843649 
3.409847 1162.434035 
8.352898 3050.539668 
6.315712 2503.248031 
1.436359 700.491187 
0.340541 676.826119 
2.571532 1004.692896 
0.348462 269.244933 
0.317048 366.061632 
3.226758 1138.103555 
5.280300 2793.012772 
1.384556 973.931258 
0.900869 545.811348 
0.595288 378.634931 
0.986387 755.663429 
5.575301 2486.599577 
13.468305 3735.875706 
1.257077 752.854587 
0.091221 312.139390 
0.141725 273.321741 
84.491319 9884.734632 
3.556152 1288.557170 
0.311552 483.497379 
0.426613 408.344009 
12.824618 3457.782900 
0.174392 409.794793 
0.933986 315.705907 
7.727630 4007.099603 
6.132232 3566.539343 
65.624977 19243.525074 
0.809001 377.138288 
7.140004 3335.274011 
10.454584 3602.972037 
0.428692 741.716171 
0.589079 486.846162 
8.366174 2857.601760 
0.222439 389.110211 
2.762728 998.025388 
0.080327 318.810386 
9.134259 3157.228168 
3.827219 960.301191 
1.947720 725.336287 
7.789414 3456.758917 
8.778824 5852.426324 
6.064199 3356.566284 
0.252140 301.107319 
5.928789 2752.442782 
0.261513 460.598914 
4.110354 1623.586169 
0.358376 278.559452 
0.243759 367.112414 
15.308130 7966.507177 
9.478946 3613.191559 
1.615851 884.778621 
3.981827 1516.188058 
5.142275 5738.930160 
5.743388 2439.990311 
4.898861 1592.074164 
0.327833 442.062582 
0.086072 480.257398 
2.438077 786.639826 
15.045681 7006.859780 
10.750886 4486.669488 
1.075829 661.048057 
2.678814 943.558896 
0.119519 391.855785 
0.434553 636.785943 
0.585527 356.489126 
0.963791 296.467179 
0.018197 521.471917 
0.091200 380.278304 
7.537474 3042.814046 
1.315104 696.234882 
0.303959 369.897477 
6.624505 3999.503229 
10.794058 2357.763506 
0.742449 648.242716 
4.733045 1606.031821 
7.684177 3528.985669 
0.178012 276.989312 
11.154049 3198.351026 
12.135923 3817.624208 
0.213760 292.207606 
7.946180 3796.465310 
5.154224 1829.196877 
5.501578 1985.330750 
8.206725 4880.086684 
6.797137 2306.238740 
0.344122 357.336331 
0.600906 465.109598 
0.281745 350.423635 
0.141528 318.769157 
6.079865 1845.983491 
5.278603 2493.142154 
4.192142 1796.382543 
0.293138 681.117161 
6.521489 2551.382177 
8.950834 3724.312718 
1.466939 612.274037 
2.208513 831.815055 
7.755231 2748.650198 
10.449732 4181.600867 
10.884402 4273.974221 
7.267199 2835.534425 
7.428889 2364.338482 
2.214780 844.449078 
1.527153 562.932982 
0.645549 379.652671 
7.516229 3238.478973 
0.186409 126.325909 
2.108488 651.294891 
10.358393 5072.588463 
2.855481 1712.638481 
1.093525 484.504615 
2.603111 985.317485 
3.548998 1192.597593 
1.554784 657.161436 
9.418134 1864.569083 
6.787322 2664.874046 
5.531978 3091.647028 
0.324700 120.600992 
0.765898 473.835780 
4.150582 1641.749711 
0.123294 366.030367 
0.490668 513.910769 
5.181907 1990.095628 
0.598274 323.584360 
7.387577 8052.845528 
14.980026 8047.129105 
0.935529 400.923013 
6.296814 2899.621809 
0.657186 673.882893 
3.807392 1046.505516 
4.323400 1430.067170 
5.570558 2475.314677 
0.483653 497.075026 
4.218875 1460.898662 
6.458544 3475.625484 
52.783152 5567.169228 
6.801559 3502.691665 
1.712330 647.500502 
9.712734 4125.316966 
1.426191 516.834703 
6.480933 2114.915254 
0.945419 541.589688 
3.354664 1051.752901 
8.257549 3268.068215 
1.033547 459.159354 
2.309984 789.745014 
1.570171 613.620859 
41.765880 11401.140484 
0.910418 524.779952 
7.726809 2885.725636 
12.368529 3457.545667 
1.419493 725.471577 
2.568412 1166.431590 
9.432216 4069.378948 
4.348014 2639.667129 
0.138175 355.565056 
2.473175 982.228657 
3.518762 1181.733901 
6.675502 1885.799500 
0.876553 700.250923 
4.124491 1654.947771 
1.398418 579.678070 
9.466532 4651.387462 
1.605390 530.846092 
0.249059 371.219405 
6.903716 4261.760725 
2.684334 1063.492039 
0.796544 641.638311 
17.513078 4366.682585 
1.153432 671.032346 
8.582342 5914.414414 
3.592786 917.873585 
8.702917 2965.809274 
7.948177 3842.692682 
0.270159 367.246117 
0.883763 430.693193 
12.893452 5520.246282 
10.614596 3463.206884 
0.811383 486.151148 
0.570808 519.140666 
0.564433 193.934200 
0.522969 302.255582 
0.883334 662.991078 
0.497801 327.255415 
0.072062 406.802492 
11.514226 4737.334130 
1.037423 465.706422 
3.875052 1532.756262 
1.612428 700.313458 
11.938097 4906.368341 
14.236346 4297.701038 
8.182933 9148.148148 
0.038999 308.620783 
21.739479 8188.802741 
6.226995 3798.029557 
28.311774 9449.544748 
0.087908 208.906301 
4.010225 1386.474561 
0.020367 296.555045 
0.456547 224.879506 
6.915243 1586.988513 
2.000180 956.398687 
7.685780 2195.184548 
30.147297 11133.469825 
0.744659 500.795076 
7.324393 6660.036766 
0.064556 386.229324 
5.697826 2583.248010 
3.161589 1063.862183 
2.424726 1145.053663 
6.047783 2212.215601 
7.209199 1755.758557 
0.536355 483.508213 
0.090579 383.943823 
18.421267 7913.774642 
9.341621 4204.310345 
0.702666 400.723881 
1.696934 813.658554 
0.711963 435.066528 
1.552572 460.752056 
0.482996 371.963679 
19.591252 8025.483802 
2.244668 775.035402 
5.672428 1785.323454 
11.894711 4481.003162 
1.488087 556.988446 
7.165640 2302.910053 
4.772373 1557.719054 
18.113906 4615.910868 
4.731016 1792.117117 
7.662307 9810.218978 
5.166640 1790.173473 
1.651553 679.266949 
0.340502 396.898900 
1.223072 693.899901 
1.094003 559.632319 
1.552439 637.034805 
1.138442 528.094008 
0.056246 291.072035 
4.544174 1815.555556 
0.292012 466.866727 
2.548611 1027.987242 
10.115374 2596.225180 
10.334696 3091.468975 
0.382188 368.536725 
1.765604 1089.861362 
5.400035 2611.023923 
8.781638 5081.854743 
1.281942 842.757575 
4.852113 1970.694351 
1.343897 882.587660 
0.517801 278.216399 
0.772183 686.281763 
8.572353 5076.916667 
3.753774 1168.963762 
4.664435 1435.693248 
30.235312 12610.562966 
6.829479 4306.636903 
6.668117 2568.212517 
1.753975 675.969858 
5.585176 1376.950764 
0.237935 320.642571 
6.171740 3591.109758 
0.242082 431.046598 
5.978636 2522.958186 
4.182286 1507.411663 
0.793384 492.362689 
0.485889 501.362270 
7.959350 1756.475553 
6.600777 2738.875634 
9.728165 4523.097660 
1.271334 526.739596 
3.277657 1090.624491 
4.172832 1386.605443 
2.297246 908.379747 
5.673553 2259.694143 
4.633812 895.021413 
1.361896 559.965305 
0.665929 397.028613 
4.024108 1725.944942 
5.799556 2390.380491 
5.054961 1856.564077 
0.231379 405.422149 
0.135221 277.637948 
0.563823 776.617722 
16.552893 7556.987952 
0.710987 236.507206 
0.950335 593.902534 
1.122891 498.977150 
4.293766 1796.015488 
5.085695 2463.623395 
6.918131 1894.043050 
4.117318 1774.770215 
0.426047 328.902900 
0.447828 367.501191 
1.538748 606.815697 
3.175137 954.874165 
24.236859 9380.791952 
10.240936 2770.676264 
1.299353 747.075732 
6.890896 3125.035512 
4.305662 1501.473383 
0.070730 285.950654 
8.127498 2618.471495 
11.795322 3840.512224 
2.010616 882.029994 
4.513359 1763.443290 
0.095377 392.389091 
3.957738 1115.330520 
3.671121 1570.340181 
6.973879 2534.718499 
5.210955 1888.414346 
7.680057 11501.779359 
1.954229 884.586158 
0.066645 389.023748 
0.918417 778.511792 
1.066782 540.229429 
6.438594 3075.092775 
1.007793 595.571009 
6.840271 3231.204740 
1.280767 537.781312 
1.001907 713.988699 
0.517834 499.323611 
8.078536 3058.165377 
3.329794 1232.635983 
4.083647 1360.188716 
2.268230 1189.115217 
0.168607 405.581805 
0.323666 362.831723 
10.501481 4312.506104 
0.121307 389.321325 
11.391385 4525.348773 
5.393164 1861.954262 
6.607303 4393.726339 
0.815309 410.970957 
0.267095 314.179291 
0.837655 576.798779 
10.892454 6384.436251 
0.196634 304.565610 
3.539155 1208.411150 
0.052807 288.755938 
0.566034 363.780819 
1.044472 742.747051 
0.721015 694.357153 
0.882278 636.364972 
0.368204 710.176323 
9.578027 2710.287086 
8.024557 4689.978744 
7.105129 2953.903208 
7.232776 2115.433878 
4.345020 1868.422208 
3.486663 1451.366753 
0.750028 507.338432 
1.094328 487.783112 
1.441652 866.255645 
9.752738 3607.427579 
0.952416 415.929845 
13.832275 4656.736282 
0.111822 311.492502 
0.075188 89.922981 
7.548391 8466.165414 
0.090578 94.364010 
26.720759 9469.042624 
0.417121 233.979722 
2.049963 858.047004 
4.161857 1501.821096 
3.213982 1792.531120 
5.645154 2476.106195 
9.422666 4418.209980 
0.308098 486.024804 
3.354943 879.071574 
6.236492 2054.936618 
11.591661 3792.954416 
1.606452 732.557296 
3.498935 1250.063872 
4.200327 1383.947416 
12.078543 4601.233559 
1.720727 520.649644 
1.388315 579.747247 
0.564728 520.735569 
35.514765 7118.138301 
0.603176 428.816467 
1.348478 969.859610 
2.063126 873.672149 
5.213734 1583.102066 
0.123961 319.977972 
5.836822 2541.886823 
0.423295 359.446353 
12.623217 4303.448452 
1.060894 498.906088 
9.176076 4025.087171 
2.362544 1090.919927 
1.946349 880.970180 
4.859943 1727.525441 
0.046946 307.790371 
28.483934 9332.749556 
5.107571 1726.101936 
0.135551 367.797464 
0.834599 876.857268 
19.480940 9723.122511 
6.557272 2491.620901 
1.187277 2227.554134 
7.295483 2226.086023 
3.378251 1081.997085 
1.780448 801.485441 
0.048981 302.579577 
4.854461 2098.188209 
0.172576 328.381927 
9.808500 4200.795609 
6.192346 2278.752850 
0.991541 637.778425 
5.973367 1947.082447 
12.013481 4241.768961 
21.778876 7995.348161 
3.061870 974.599625 
1.950028 874.930677 
6.865179 3331.578947 
1.124910 766.416799 
15.227982 5577.419945 
1.993822 601.650309 
4.512832 1840.451249 
2.428428 1108.886934 
4.729771 1863.494931 
0.137671 283.090908 
0.793777 753.425215 
11.693425 4417.815540 
6.509233 3139.835515 
0.333082 481.219327 
3.147032 1033.518288 
0.244440 488.983082 
18.461794 7286.698668 
1.057196 517.192862 
10.435254 4527.432490 
2.472118 859.622097 
1.047064 562.079597 
1.508400 937.144618 
3.990198 1429.314106 
8.156757 3987.796230 
3.281439 1101.598091 
0.247643 627.263997 
8.328680 2815.767472 
0.719130 605.107884 
16.576778 4371.481599 
8.453004 2626.587336 
12.344626 4477.333098 
2.232305 759.466824 
10.501590 4585.574572 
12.415557 1208.159668 
0.775610 772.771700 
1.794739 661.518597 
2.640967 468.117967 
1.133774 613.208543 
9.117699 3133.772091 
9.044392 3331.545473 
11.025538 3208.919680 
4.286158 1729.321663 
58.956222 19577.929921 
0.041026 305.920156 
1.871128 793.772723 
11.025931 4936.600655 
6.181631 2756.981760 
8.223405 2372.280244 
17.174430 5137.737253 
36.898760 16497.075161 
5.105924 2110.354795 
0.102986 444.087634 
0.607330 407.217103 
3.171463 2254.578755 
0.747910 279.055406 
11.872005 6096.751312 
8.234358 1947.368421 
4.255014 1872.448980 
0.136985 311.764281 
27.399525 9772.609819 
2.028357 747.969185 
14.607386 6109.045083 
10.384200 3458.333333 
0.084429 93.520622 
2.536269 916.655448 
0.748184 466.347186 
0.049182 306.179997 
1.556784 651.522547 
4.878124 1625.257133 
2.425665 1021.865090 
2.373732 686.633171 
0.466006 359.280556 
1.931717 604.660894 
12.677345 4618.142485 
0.387374 561.227297 
10.002995 4691.847495 
8.655863 2645.191037 
79.659668 3834.907063 
0.203983 487.866842 
5.452302 2048.763282 
0.073303 396.884809 
9.136420 3359.617456 
13.192120 4801.526281 
5.936879 4247.646372 
0.140805 271.111209 
0.224411 404.367098 
3.488721 1421.474937 
2.860034 1063.845187 
1.624943 592.344002 
0.496331 346.634277 
9.802807 5303.141575 
0.637574 394.206509 
0.741200 487.440706 
7.699575 2442.692577 
7.145187 1975.827727 
6.131266 2224.930748 
9.731488 4233.820611 
0.800312 376.586641 
10.326368 5185.266630 
0.715186 354.674051 
0.032074 298.533796 
8.147521 1422.998100 
0.131992 368.852149 
4.345770 1999.644178 
3.899388 1301.728600 
6.832157 2867.319915 
0.472328 370.708899 
19.418515 8572.561010 
1.764373 1094.187563 
8.372073 2528.863636 
0.397518 347.514187 
16.261743 4647.775746 
5.930392 2090.206186 
6.254323 2710.596781 
10.323915 1334.087027 
15.594595 7361.333748 
6.360687 3695.470799 
0.497258 246.170062 
4.690841 1639.601886 
11.056740 3080.668910 
3.127693 993.744787 
20.353344 8232.240932 
1.080704 613.062411 
5.794453 2753.039622 
1.049067 650.605336 
3.253378 985.396513 
3.898922 1161.214966 
0.395094 128.822793 
5.589202 1976.887963 
0.199377 619.584768 
0.502159 503.026316 
8.922215 2958.493531 
2.390677 1063.430588 
0.055226 292.526449 
19.700905 9268.006700 
7.101349 2269.161135 
3.820123 1573.397014 
6.590178 2646.460662 
12.796173 4615.189861 
2.212348 885.367422 
2.017596 695.072576 
0.228949 356.224068 
8.507875 3636.277695 
2.215731 906.377067 
0.052208 292.300496 
2.451248 900.182950 
9.950662 7223.222420 
4.122737 1348.103192 
18.916475 6831.147590 
12.289129 6484.438613 
0.407253 261.754866 
5.886096 2620.195241 
9.902438 3463.358320 
3.641149 1497.849462 
0.161336 300.166301 
3.857085 1684.160804 
3.111887 905.543290 
0.021086 296.578164 
8.065459 2298.002183 
5.299736 2045.111664 
5.003700 2271.659325 
1.543783 994.922482 
3.934870 1497.997002 
0.735245 416.392699 
7.185441 3268.991086 
7.104606 1683.563279 
1.554574 781.147950 
2.163578 822.564238 
1.247303 586.825099 
2.252942 782.133585 
7.748418 2911.639854 
1.609402 727.884734 
0.495863 568.265938 
1.079207 452.891653 
9.895867 3015.273902 
6.536293 2288.112652 
0.961832 504.049665 
3.759903 1505.816555 
2.712222 973.714632 
1.081991 784.009094 
10.559838 5816.678153 
0.296566 687.810705 
8.539995 2289.490791 
6.185423 3000.330688 
0.399463 534.716568 
0.255965 347.130836 
0.175080 411.135071 
0.938608 334.928946 
6.698298 1384.947532 
5.739320 2592.764858 
13.639676 2821.785515 
0.485924 151.969814 
5.681494 2194.423665 
11.999463 4305.979073 
22.707381 10698.609775 
10.786842 5421.648683 
0.039657 331.966080 
6.250722 4188.552189 
0.957437 707.510709 
2.584076 950.051128 
0.175769 422.059885 
65.581769 7932.135479 
1.799439 672.601309 
5.923406 2611.242288 
8.242941 3252.353713 
1.977220 826.219512 
1.245299 528.203449 
3.244963 1353.230337 
5.497761 3085.229093 
1.989273 506.432749 
0.859229 789.070185 
3.283030 1088.290840 
29.873199 10434.061377 
2.905503 908.220198 
0.588346 311.923073 
2.596472 111.891172 
8.964224 3271.677530 
5.605918 2526.098803 
2.098755 906.969530 
2.431492 762.587520 
0.346272 301.067371 
8.972801 4699.209111 
3.655817 1935.214708 
4.319755 1512.087012 
2.152652 878.913618 
0.047803 311.977981 
67.459423 19216.357131 
5.175399 1742.966859 
0.759779 538.566014 
3.361850 1105.299293 
18.415850 6608.791209 
1.571828 650.391960 
1.626118 630.334543 
5.829375 1973.447016 
1.998043 372.888479 
1.539621 843.762037 
3.859697 1784.565253 
1.103952 514.680274 
8.747694 3593.393073 
9.808631 4053.070508 
8.469546 2776.075568 
6.140093 4357.438473 
2.303516 781.970808 
7.324863 2391.267123 
2.216779 712.574477 
3.039761 1030.006106 
0.122935 278.792402 
3.948695 1536.455399 
0.491457 302.435548 
8.841899 2537.384627 
0.198051 529.431765 
0.129605 313.813807 
5.904277 2635.297974 
0.928574 518.852724 
15.352641 6092.651275 
2.162715 762.346256 
5.488510 2469.469380 
2.985873 1000.000000 
1.159855 580.819884 
8.168223 3067.379336 
0.030490 294.201894 
0.041828 311.504072 
22.447117 8460.117188 
5.290057 2066.145324 
8.071861 2486.807236 
0.066380 305.993318 
5.562474 1946.913250 
3.449691 1413.085397 
12.102078 3382.528834 
0.575763 427.904406 
4.339411 1430.322884 
11.386700 3067.435096 
9.797909 5668.180024 
0.123313 387.300030 
3.313062 1057.315275 
11.468039 4077.179935 
1.944787 735.409253 
0.331085 304.125977 
21.945221 9317.361557 
5.552839 2500.830259 
0.918960 335.901421 
7.235940 3733.668342 
8.111406 2202.009767 
5.452818 2263.614197 
0.559264 544.788637 
7.365101 3370.803453 
1.661501 573.083947 
9.833109 4208.974934 
3.446318 1278.971634 
2.315007 878.018789 
17.650347 4997.777348 
12.284377 3840.132735 
5.591520 3290.703394 
8.228554 3372.136847 
1.732030 1072.986045 
0.899377 671.291755 
0.540168 632.031389 
0.429479 367.211235 
1.159522 849.894710 
0.296333 394.995079 
12.061090 1511.659458 
3.203484 870.511898 
6.201196 2431.037865 
1.705145 991.812329 
23.755140 9804.200003 
0.473778 407.953482 
3.137598 1120.852368 
0.291269 276.946013 
2.364792 795.617087 
4.725085 2121.214949 
0.479166 569.627119 
0.557374 396.118938 
7.755187 2890.645645 
1.923004 903.881841 
2.193388 866.487027 
5.181860 2449.815987 
1.007578 578.086618 
0.504163 424.057256 
0.840725 383.772056 
5.103902 2165.659367 
8.740069 4653.363312 
0.123478 306.080834 
10.043111 3812.388205 
28.861662 11784.582162 
2.416066 945.041761 
1.046600 479.644846 
2.809802 1370.851152 
0.252464 311.085714 
13.557579 9813.443301 
2.191312 842.656297 
11.271746 4503.559977 
0.301332 324.777128 
7.050960 3089.623265 
5.850078 4021.421684 
1.266917 540.575430 
6.800212 2610.834969 
9.790327 4261.259255 
69.584055 3143.353830 
34.681051 10486.857826 
3.277296 1161.804671 
0.147193 305.313121 
11.767044 4359.761900 
9.211985 3810.157984 
1.191446 632.219947 
2.901380 780.006839 
8.699346 3124.114651 
0.079440 285.681946 
11.653822 4437.852510 
0.201717 362.813756 
0.241596 466.329116 
11.294921 3751.975332 
2.499629 848.181426 
4.862680 1742.833787 
1.943693 744.545635 
1.475107 1000.114873 
12.686521 2294.510625 
0.180590 403.460359 
7.705921 5047.901788 
39.860414 12716.189396 
11.202440 1962.256103 
4.082657 2203.981456 
5.893142 1743.576877 
12.080547 4541.307340 
12.796962 4850.308454 
0.058592 290.767307 
0.782727 633.699007 
16.226286 4118.069145 
17.699976 4782.002903 
0.094002 311.512177 
2.193287 556.745905 
9.132184 2541.002224 
12.185827 4578.702937 
2.728131 1051.350155 
12.285035 1334.007951 
32.533881 10601.941748 
0.245184 468.307285 
2.218092 901.099800 
9.008610 2237.303613 
0.529619 493.952658 
1.400914 564.818607 
0.699024 522.424886 
9.360694 2621.513890 
1.322238 901.220816 
3.746561 1511.363043 
6.032446 1427.952329 
2.518145 1070.333291 
0.807380 563.654499 
3.373646 1470.886570 
6.899809 4479.070893 
5.576805 2724.672640 
4.451810 1468.107971 
13.056779 3925.372944 
7.709367 2742.242461 
8.204574 3614.287863 
0.621626 532.637907 
7.651824 4534.035013 
0.300433 354.368015 
0.101832 401.147778 
8.588575 4891.817088 
9.682548 4374.725596 
0.048703 298.596948 
2.237365 928.288052 
7.857940 4471.951220 
0.776459 450.068620 
8.833598 4265.249793 
1.968456 869.253976 
11.985534 3314.571406 
14.066928 4725.775889 
21.151079 8141.084367 
0.139663 222.938187 
11.759026 4792.312838 
12.023485 4924.923001 
0.191825 241.002834 
0.620374 215.653259 
0.048898 304.775924 
7.147050 3203.486069 
4.913813 1727.717463 
0.817001 648.003126 
1.047605 252.419922 
7.528006 8506.444276 
0.058975 287.338899 
36.699444 6161.617324 
7.446832 11091.891892 
0.275942 341.751257 
7.447175 3618.722290 
0.563766 473.760861 
3.800517 1531.905782 
1.053928 481.101092 
2.684048 1054.293021 
11.058497 3047.720722 
1.035477 449.356240 
7.705111 2659.357131 
12.943485 4953.161962 
0.142058 266.187006 
9.339940 3747.430727 
5.906534 3617.314931 
3.307536 593.605651 
0.238156 643.400386 
16.514759 7177.862036 
6.985769 3171.239877 
1.334078 657.636719 
4.432776 943.977724 
0.175002 359.925149 
0.173621 599.296207 
8.954790 2789.599339 
12.454978 5455.915973 
1.055083 372.418425 
0.646644 720.306091 
0.061380 311.539478 
0.574235 385.174487 
3.868221 1436.324883 
0.308951 690.746725 
7.196367 2032.271035 
0.169217 299.354363 
32.509640 9375.925012 
9.319981 4708.958195 
9.498078 3854.924841 
0.804069 269.116261 
2.207666 820.996328 
0.142460 484.476922 
5.712447 2071.808168 
2.283873 1036.094525 
7.502001 2326.410753 
0.155990 263.835259 
0.987536 1279.446493 
0.029703 290.305236 
2.193706 931.122664 
0.166413 401.785647 
7.219702 1625.134538 
0.146524 115.678235 
4.375031 1513.648133 
7.110187 3853.148911 
2.530310 985.310705 
10.867155 3280.971225 
8.735338 3948.873484 
14.116817 3750.485542 
9.073842 1751.598792 
13.130721 7671.047783 
0.331260 608.677481 
6.826309 2355.292061 
5.144157 1905.020921 
0.548748 551.006165 
8.498172 2687.002577 
0.638809 473.484424 
2.480009 1147.458745 
4.682825 1712.506574 
0.106584 323.966377 
10.221630 5225.286212 
7.844050 2084.645669 
2.282600 964.240530 
2.817506 1733.361594 
8.484287 2012.132704 
1.010783 463.050770 
18.159252 7226.406378 
15.334881 6495.544926 
2.451274 849.924784 
5.544971 2893.514461 
1.168934 632.622220 
9.856614 4044.065334 
12.009566 3933.789532 
6.504701 2678.368121 
1.940077 293.891046 
7.745470 3151.096771 
3.910311 1619.151321 
0.189973 269.139596 
0.901537 756.694032 
1.875283 1470.243814 
0.132322 352.532178 
0.199874 361.467558 
0.043558 304.486225 
2.103580 713.652554 
1.382487 864.651821 
5.454865 2348.542589 
2.269018 760.449625 
0.715678 539.898240 
40.888464 11499.831430 
5.062983 2050.280802 
8.506356 2758.333898 
0.102591 396.180890 
7.575132 1865.192932 
0.368400 309.303316 
0.804918 553.601032 
4.936306 1517.679752 
3.014418 1074.404519 
11.906560 3940.251572 
30.407458 9601.895151 
11.312113 3353.622605 
2.881112 869.755740 
12.596439 5553.165781 
0.750682 208.572483 
1.017275 1016.202958 
5.950358 1416.103659 
0.511920 568.922439 
1.202853 370.340185 
8.544557 2835.469913 
0.795201 219.655854 
8.402847 2984.629322 
6.768131 4959.548674 
1.054478 472.065203 
0.805327 403.254089 
20.398228 8989.272442 
0.105844 274.431574 
0.279783 395.914941 
1.792705 759.275362 
0.475309 295.587831 
0.774434 544.158674 
0.080264 309.620770 
7.588619 7715.481172 
9.881347 3352.597257 
0.553437 512.595614 
0.581657 457.669291 
7.188128 1829.816196 
1.657131 713.574645 
9.913125 2835.234316 
0.960864 566.859377 
1.069695 714.220408 
3.242024 1346.522440 
7.550837 2322.882236 
12.550327 4142.458389 
11.921912 4391.780033 
3.496396 1437.362570 
0.720702 529.633312 
1.189140 533.328097 
8.782317 3229.914833 
0.823352 659.434698 
1.789540 782.339098 
3.057519 776.647324 
7.761554 4615.525019 
3.179561 1135.635624 
8.009073 3560.072807 
3.748284 1479.941112 
5.401815 1770.704259 
3.803771 1327.758134 
1.557797 759.076073 
7.618766 3321.975451 
1.613006 596.579946 
11.685483 4356.303645 
0.136955 310.141410 
0.096468 314.528273 
4.132345 1431.557155 
1.209017 671.976142 
0.853176 186.748161 
10.248220 3995.781832 
3.682416 1663.303083 
24.892583 7007.836637 
4.740931 1624.406458 
6.112956 1967.387573 
1.635278 733.038212 
5.778752 5556.840752 
13.192221 7260.068451 
1.305436 553.328443 
0.462121 557.161663 
8.349725 1896.756011 
1.779905 617.339123 
8.135659 5567.312277 
0.581626 374.647026 
55.195780 15121.028959 
1.245222 617.643181 
1.152044 497.213094 
16.260069 8012.541061 
6.084569 5890.308719 
9.766307 5078.387625 
2.311774 837.256261 
7.919727 3339.543275 
10.404501 3692.806843 
0.930659 599.160430 
0.665100 452.882240 
12.145296 1649.290093 
1.681414 875.148946 
1.165054 503.377206 
8.958575 3594.376392 
7.289065 2212.619898 
0.134511 403.133078 
3.234182 1063.120286 
2.454935 992.614945 
17.306296 7725.453261 
4.264177 1400.973327 
10.015577 4287.126669 
3.855344 2686.005784 
0.979227 449.509488 
6.207958 3133.955710 
7.684685 8322.121092 
3.636495 1412.994044 
1.625293 604.778686 
3.253398 1181.327298 
6.923775 2806.213040 
0.280254 366.569117 
11.947160 2134.151125 
0.115355 339.341431 
6.121416 2726.009540 
67.263868 2370.740603 
9.350634 2948.782687 
0.926735 221.872739 
6.336777 1199.499355 
0.515790 501.346766 
8.913047 3058.130401 
35.370256 9892.397488 
10.864744 4335.018367 
0.323104 289.938201 
2.133437 622.083268 
1.082068 541.848936 
5.124651 1950.160037 
0.180318 128.694310 
5.259393 1860.372157 
9.128496 5949.308857 
10.062904 4249.210818 
6.970155 1060.385767 
8.380660 2477.179972 
7.142273 5050.100200 
11.262232 4480.942067 
7.153358 2181.921762 
9.754744 1059.850324 
2.480687 1149.948631 
12.455356 4356.610516 
3.571010 1244.039993 
2.795334 1056.218492 
0.502907 369.541981 
1.927140 764.145586 
14.569213 3825.297641 
5.547292 2216.323296 
1.836573 710.906131 
2.637064 835.287783 
1.973175 740.149323 
10.583119 4153.008146 
0.240290 325.839610 
1.503851 622.832846 
9.441371 2944.379839 
4.242649 1570.488043 
0.341132 408.966481 
12.804077 5163.990243 
17.283534 3410.217053 
0.355497 480.163504 
5.019575 2683.227083 
5.797556 2274.169530 
5.423487 2584.801356 
8.475112 2980.264436 
0.537042 369.109885 
0.876745 510.422000 
7.737101 3330.229682 
0.135353 310.754063 
6.615084 2684.284473 
0.382948 374.578831 
2.448081 841.949686 
31.116242 8378.282828 
4.501089 2048.682708 
0.846494 225.443676 
0.382520 307.904001 
17.507766 10120.605469 
9.524254 3478.314746 
5.962366 2450.702576 
7.137787 3368.421913 
7.243976 4184.426329 
18.180629 7286.246460 
6.298432 2610.659007 
38.945560 11988.183161 
8.128381 3494.845588 
16.584596 8406.282232 
3.664000 1492.887931 
0.788464 400.224160 
0.772968 249.953251 
1.201328 1135.728886 
2.085673 704.535736 
3.816537 2273.860096 
23.223513 8362.652233 
0.395523 160.356086 
11.457106 3859.560750 
1.591182 896.748934 
0.423503 646.746635 
5.271073 1799.423305 
6.167837 2499.749574 
0.288466 321.808493 
7.017083 2753.701697 
1.872325 621.539834 
0.099758 427.837528 
22.665486 9732.451582 
9.125450 3546.253876 
2.890842 940.788228 
9.712914 3428.053142 
15.121307 7994.444296 
1.204729 415.958609 
0.929911 548.562405 
0.241907 453.772300 
10.432546 3909.881494 
2.153962 596.008870 
1.733512 673.680091 
0.484794 488.933835 
9.580941 2707.499083 
0.217841 317.973350 
1.729845 753.354928 
2.231338 814.748101 
43.910122 4726.515128 
2.598014 1037.559639 
7.563903 2754.494976 
2.187868 794.425359 
2.416755 1186.072257 
33.863580 10396.778043 
2.254745 925.479188 
1.468262 654.729109 
9.919797 3331.778155 
4.153602 1662.007368 
2.035567 846.278643 
0.076307 385.060830 
11.456259 4227.057487 
0.517623 614.219185 
17.482325 7936.875078 
0.366151 379.921913 
12.351850 3876.417677 
2.307389 937.306010 
13.330605 4791.510105 
1.214110 612.224904 
0.544107 431.715548 
16.159921 5652.224209 
5.234481 2371.076233 
34.370796 15838.728909 
19.475318 8813.981007 
15.251370 5926.806571 
0.999633 869.808725 
0.201698 326.094003 
2.459437 959.712064 
0.312975 364.487896 
3.146608 1040.363146 
1.203008 480.292125 
9.377532 3085.709338 
10.102577 4558.065707 
4.196466 1850.359712 
3.931204 1581.396125 
3.909252 1366.935484 
0.872401 771.717881 
0.749622 462.736660 
21.737462 7718.818381 
8.026800 3814.116667 
6.996920 2043.599080 
3.584984 1175.241252 
9.649617 3331.778155 
0.473061 318.023141 
7.463589 2491.242938 
3.199764 1068.078669 
2.702562 967.716737 
0.420943 477.805140 
11.727328 4250.304383 
20.567803 7593.366561 
2.561452 1018.361994 
0.915662 609.845570 
0.438710 259.550748 
0.847319 482.631385 
30.733242 12840.676932 
12.962342 3748.618937 
1.363155 488.667699 
0.449503 269.561228 
9.017055 2791.652069 
3.441635 1023.884103 
1.258868 724.829250 
0.478303 503.432807 
2.744901 1034.053400 
0.826940 666.427085 
2.248518 794.173668 
11.710195 3612.796012 
1.416520 834.488539 
0.906015 685.051510 
28.449943 8126.619327 
1.297874 618.024412 
11.932280 5051.175306 
0.955093 327.697440 
7.072559 2108.394614 
30.338613 11254.247388 
12.434062 3917.182663 
6.885517 2597.120271 
9.394341 3171.017317 
9.262735 2566.992560 
1.320770 547.969874 
8.119240 2722.759364 
15.286293 6739.989463 
4.460701 2663.572433 
4.142956 1388.135794 
0.436591 370.536169 
16.916104 5617.069269 
1.158062 760.289368 
0.034616 300.498512 
4.763388 1520.597886 
11.902410 3749.231715 
27.418826 9205.693058 
16.219916 4582.576216 
21.752591 8228.228778 
3.097236 687.188048 
2.235372 859.763182 
11.947969 3893.452733 
2.383551 943.240064 
26.900708 9431.805813 
1.327440 739.458368 
0.782285 443.326703 
0.520731 457.062068 
6.248676 2411.306935 
0.846843 212.700186 
0.549486 545.572864 
20.267141 8087.502437 
0.599600 276.505855 
0.159426 391.846974 
9.988878 1768.433239 
2.004320 832.945972 
0.138866 373.654336 
0.112215 364.043920 
0.766980 560.862587 
25.485507 8860.228820 
1.339328 685.676957 
12.735796 7084.631471 
11.935653 4904.131086 
0.659609 400.441466 
3.432806 1488.755671 
0.273683 370.976369 
2.551266 1014.653378 
8.929594 3052.981602 
2.654339 869.795951 
5.282613 2065.110073 
0.785120 342.923808 
5.477394 1419.390236 
10.204459 3115.079981 
8.075583 2913.878960 
7.275478 3118.358759 
11.063186 4054.388604 
5.400093 5846.720441 
1.246954 561.386507 
1.122648 1524.235146 
8.855708 2906.088868 
0.864783 658.225385 
2.167153 785.878038 
10.860861 3726.809271 
2.131165 899.985636 
5.930681 2461.863574 
0.672844 181.344033 
1.102446 1260.891293 
4.590102 1834.168839 
9.825535 3797.316250 
10.845729 3776.922256 
0.978131 479.907298 
7.923133 2428.741178 
7.156906 1780.757040 
0.364056 483.056659 
17.355120 9265.250474 
7.966062 2139.756452 
11.044288 4992.864638 
0.516586 502.077928 
1.853544 658.470658 
0.009646 463.324021 
25.727606 9808.229429 
6.491419 2776.329787 
0.785139 194.192033 
11.259856 3253.838603 
14.680338 7860.495181 
7.152461 5903.584229 
6.402684 4011.633031 
9.505617 3831.103775 
6.948596 1334.470869 
0.876687 391.832546 
1.400457 594.422970 
2.837688 978.228214 
13.799774 5571.281599 
1.642157 587.711826 
5.050115 1346.836115 
2.642090 991.706663 
4.105361 1635.805575 
1.902420 797.926169 
1.232530 499.707486 
0.587233 375.060055 
9.757690 3469.298736 
29.642411 9946.623167 
7.050907 3032.379303 
0.307924 311.784816 
3.439582 1203.799963 
13.624642 4353.039570 
13.525323 4640.180969 
0.705979 250.922957 
8.113346 2617.491502 
0.129775 311.507914 
0.509239 515.124758 
3.212068 1103.470032 
7.259642 8652.985075 
0.981428 375.586157 
5.306117 2389.940208 
3.139839 1525.252586 
9.222866 3908.943840 
0.456034 526.058528 
6.386406 2268.702698 
2.050919 637.662638 
7.347057 3059.365555 
2.208807 865.273907 
9.687958 4873.314550 
1.160157 347.235652 
1.367359 899.625046 
0.117648 458.997930 
1.235538 646.648340 
15.417899 3576.565683 
9.063492 2051.113514 
1.691394 590.790828 
2.612575 885.003581 
12.230028 3620.396382 
9.077715 2661.864407 
3.757022 812.347443 
3.613474 1195.494390 
5.071445 1737.409268 
1.953058 934.804271 
3.568643 1380.796492 
1.169357 373.875969 
0.052392 305.376605 
0.443471 371.430949 
4.179588 1434.369528 
10.302994 2093.493266 
0.445328 268.867141 
0.433392 282.614528 
2.751684 1059.081494 
0.107680 403.920181 
5.271907 1897.187564 
6.468110 1273.215357 
1.981895 907.122715 
4.107838 1526.225943 
8.878840 2600.497015 
3.597668 1311.636348 
2.257037 1008.455777 
0.175110 129.351662 
1.254547 888.216688 
12.509241 5457.331846 
10.354248 5512.686449 
26.284589 8976.451780 
18.502057 7485.819001 
1.139666 343.048700 
4.191653 1401.303775 
6.518129 3779.145756 
10.635855 2834.128878 
4.719489 1490.877193 
3.901662 1313.224282 
0.875783 686.988596 
4.203154 1482.082373 
6.874470 3462.417967 
0.733016 556.610519 
1.434126 626.176726 
15.592224 6549.664811 
1.321667 566.055906 
5.283103 2371.636208 
0.489647 297.324398 
5.837933 2468.461289 
7.672139 3387.903818 
5.687924 3673.809524 
11.151389 3143.945809 
1.605527 765.364588 
12.471867 2504.142502 
5.933945 2080.326336 
3.817469 1554.373623 
0.744525 362.615174 
6.844108 2582.252085 
0.134910 324.304118 
8.318699 4853.789127 
12.556764 4093.325218 
0.134640 281.519640 
2.377689 903.834790 
9.029359 3034.180619 
1.333146 833.227763 
0.265277 256.818760 
0.328784 459.502974 
3.136651 812.853782 
1.083862 476.391357 
4.384318 1425.479063 
2.480668 1032.714612 
2.861035 868.559041 
3.535416 1628.074488 
0.503449 298.819489 
0.454772 271.533103 
8.733696 4040.873143 
4.741765 2220.338983 
1.336108 920.686823 
3.402362 1230.478955 
3.193284 1042.778396 
5.962980 2148.459384 
5.441454 1406.171775 
0.570768 767.690097 
6.994742 2979.396985 
6.404010 2290.523394 
7.781967 3536.634996 
3.865374 2075.845012 
1.370713 850.141006 
3.194360 1290.074044 
1.203458 591.560630 
0.291054 304.175968 
2.664439 1032.734243 
3.178881 1068.016309 
3.033932 977.456767 
11.337042 4648.118231 
6.851055 3491.104460 
7.117627 4794.258373 
1.656332 1101.255417 
0.422389 368.177573 
6.420253 2433.270909 
0.661146 390.931418 
0.612971 404.686160 
0.198395 469.866843 
2.596659 872.899775 
66.631805 1248.096125 
0.333348 367.951606 
3.638037 1405.820035 
12.529585 5360.112086 
3.610927 909.957885 
16.977450 5670.557013 
0.743601 408.784655 
3.702568 1426.530123 
2.291840 723.298249 
0.158405 386.087886 
3.022179 1080.255385 
7.584170 1740.773116 
6.878927 2974.183651 
1.410709 577.697929 
2.299397 1028.862852 
0.397329 133.088304 
3.544954 533.401117 
2.522816 1031.156195 
0.118808 374.698388 
4.320094 1347.076379 
0.038989 339.862017 
0.409774 290.736626 
17.933131 7240.421176 
7.068845 1593.832818 
3.095600 1020.243410 
8.344170 2833.044892 
5.192899 2233.430799 
1.237785 481.032514 
2.600846 938.488127 
7.114916 2763.896671 
0.586698 401.452564 
9.338025 3155.673347 
0.729363 388.475130 
0.567783 744.324338 
5.893099 3592.221904 
8.932381 3696.343044 
1.246456 880.553802 
3.240190 1448.168777 
9.198454 2976.017291 
3.187124 1214.084792 
3.554310 1332.121898 
1.269161 705.565213 
12.011633 5354.046649 
7.881833 3312.491842 
1.282370 649.278413 
11.827401 3982.304436 
1.850213 730.418626 
6.962620 5536.641929 
6.650103 1972.800638 
1.236464 539.890594 
0.466915 591.112742 
16.400737 7125.247130 
15.986218 7956.475990 
6.269801 2373.569981 
3.453778 885.881485 
4.070521 1399.275765 
3.262112 1409.751198 
17.847162 4931.422576 
6.574625 2731.416382 
5.782832 2475.443300 
1.636048 766.672415 
0.135363 260.538330 
1.573540 930.557972 
0.642178 805.339795 
2.464871 858.306682 
1.608366 561.217964 
2.187158 876.012058 
8.587500 6004.464286 
8.350592 3407.895977 
0.247767 360.566513 
1.674701 629.519427 
3.713187 1405.272588 
10.843472 4351.907631 
2.896168 1050.258773 
7.864093 5282.127368 
1.140938 467.087130 
7.396612 2005.453173 
5.012497 1582.075173 
4.005036 1462.600196 
3.825004 1488.599877 
0.785849 388.914748 
0.850684 672.175667 
0.595126 517.089008 
2.006652 708.830419 
0.322386 688.105047 
5.416390 1822.234316 
3.812275 1400.247522 
0.190920 383.315504 
1.315801 449.171271 
6.192963 2132.313798 
5.462322 2277.752953 
5.786647 1725.141471 
5.140724 1337.893324 
10.261781 3699.302090 
0.850071 530.442130 
8.794002 3625.309673 
3.739874 2365.842797 
0.272864 314.546095 
5.465077 1381.872763 
0.669918 342.157783 
0.787056 368.595915 
0.354311 240.219926 
6.679686 1841.292812 
2.227464 876.361713 
12.403303 5315.217615 
5.283803 1801.066116 
0.179322 603.340520 
1.605399 671.088583 
8.980349 2584.975484 
1.381771 653.865691 
0.175753 287.331393 
0.165603 361.114774 
1.424085 641.265833 
0.218734 357.914700 
9.045212 2626.272649 
1.034993 717.487186 
5.656552 1866.165243 
0.338636 401.232316 
0.828490 384.907178 
7.184025 2676.332154 
25.792879 10561.986477 
2.435813 1161.940242 
16.472737 5014.174960 
0.634088 715.461528 
11.538284 3844.662499 
0.600400 508.991921 
18.212006 7798.964935 
5.925207 2463.501837 
6.612396 1550.549693 
0.201641 606.554606 
0.757734 421.576736 
5.983646 5692.784367 
0.156176 373.096615 
4.790209 1937.934631 
12.605996 3350.730689 
3.583776 1379.995569 
19.022208 7675.920326 
11.393936 4101.623091 
0.669085 495.451553 
12.277263 4676.781596 
6.511889 3991.299304 
1.252439 508.519403 
8.501899 2317.422670 
0.825527 544.264495 
0.959914 409.909107 
1.867263 736.004524 
0.786396 476.617411 
21.875763 8619.421934 
9.949720 3058.355859 
1.255501 549.306344 
1.866544 669.871363 
7.652085 3852.371970 
5.908593 3487.287498 
0.423636 477.625362 
0.298939 280.862118 
10.821795 3725.836753 
0.104680 313.821203 
31.549711 10627.235213 
0.844706 744.138568 
1.153613 355.841105 
0.145122 382.872267 
0.129019 227.198266 
0.780255 482.064468 
1.013935 780.896624 
0.339256 716.651881 
15.184707 2829.215125 
0.211985 334.966976 
6.464116 2819.397334 
7.345533 3237.986406 
11.007797 3456.382979 
8.971786 5434.946450 
2.017113 768.614659 
1.009225 465.494175 
8.959018 4023.186457 
0.063413 288.513037 
11.123575 4703.807214 
39.707311 5584.558135 
1.766423 665.025501 
10.119087 2890.493392 
3.068788 1211.016793 
11.115043 4294.632628 
1.152363 607.465637 
5.783238 2386.196549 
0.160460 273.936875 
7.194173 3353.144586 
9.354269 4790.094189 
1.405311 526.570672 
0.764481 403.178730 
17.840163 8009.756664 
11.081999 3727.630766 
15.571485 6256.952924 
0.547874 520.082573 
0.168716 359.122900 
0.091543 415.922426 
34.431574 15554.985396 
2.792324 1009.834004 
3.054041 1034.610813 
17.089138 5228.862328 
7.245816 1761.262322 
0.041176 326.727436 
7.306638 2890.188049 
4.277135 1742.320129 
2.156458 1043.891921 
17.650738 8082.013452 
13.344280 5289.005912 
2.497595 837.660791 
4.959297 1787.421084 
9.175933 4629.200158 
0.309836 287.924249 
12.743083 4888.263534 
1.289909 639.503053 
3.604120 1435.665038 
12.652985 3573.077478 
0.623904 419.427639 
35.880548 11871.120250 
3.334691 1223.352973 
0.088867 285.737722 
3.830721 1448.460610 
1.698667 671.034380 
0.285759 469.502550 
3.552126 2349.125603 
1.075763 477.939283 
1.062402 709.919114 
12.262415 2423.685313 
0.183595 351.682450 
0.907635 603.205300 
1.544712 650.903587 
3.890933 1459.391771 
0.464249 403.032345 
10.674168 3767.641326 
2.191510 867.515770 
0.549698 517.723816 
0.713307 536.829011 
8.064879 3969.256857 
1.890717 687.337546 
0.128161 372.271425 
0.273396 466.985041 
9.106982 2631.217660 
6.185391 2076.802684 
5.573135 2274.146819 
57.262637 9022.780451 
0.167549 169.659193 
18.481459 8253.422759 
25.403637 10602.721788 
8.221540 5117.668269 
2.730737 1005.859200 
1.543325 641.848524 
0.115297 486.797735 
0.098472 97.326796 
10.344953 3671.953578 
0.177087 598.604446 
0.691122 436.771938 
15.373599 4817.357596 
6.060198 3085.112727 
1.056323 548.788229 
6.899657 2823.948933 
0.201727 290.524783 
7.194204 2854.286674 
0.434488 299.679633 
33.628493 9321.917808 
6.181793 4477.034891 
9.416369 3245.222174 
9.132580 3947.294921 
0.722330 447.335411 
0.912456 399.981203 
0.132190 334.325731 
0.232005 340.884007 
19.727555 7771.317218 
11.204756 3992.836235 
0.514013 442.400536 
0.794352 866.604681 
17.204385 6341.468507 
1.583770 659.365991 
10.698773 5168.207249 
9.970439 1714.219331 
0.802661 411.326432 
0.300636 653.413421 
0.322112 313.134047 
12.322769 4604.168424 
0.184005 383.074287 
1.849367 782.450951 
3.941341 1645.204268 
11.687207 3441.672523 
1.553390 607.382291 
0.225125 142.572425 
13.109963 4012.511864 
13.486737 4522.572135 
0.438765 366.564953 
5.357670 1428.463381 
2.373151 837.192697 
3.861621 1432.732804 
8.788576 2348.024812 
8.290495 3284.928753 
0.474594 434.078062 
5.032396 1693.980807 
7.057098 2192.539256 
1.066292 1237.988239 
8.057971 2619.358670 
0.015937 294.881989 
2.292033 691.797085 
5.101527 2848.348745 
5.013179 5761.749494 
0.390428 561.738812 
0.640364 448.257503 
0.910181 600.084577 
1.766399 790.670428 
15.536039 7679.043070 
9.174787 1964.125561 
0.056074 302.250021 
0.490852 475.636260 
35.777081 10362.565851 
18.802926 8562.211371 
1.937057 835.809450 
11.731822 3977.156132 
1.815486 784.144226 
17.865194 4603.565861 
13.652593 4867.548321 
11.126481 3121.875704 
2.580189 1000.147621 
1.939615 778.009501 
0.474987 456.465931 
5.269121 1785.184026 
7.339025 3451.855567 
1.492388 540.183115 
17.748803 8028.387812 
15.047905 7416.738563 
8.291297 3005.519997 
0.069051 88.150776 
3.022092 1587.472667 
0.989062 593.748828 
0.925993 440.438560 
0.668752 362.175685 
17.079309 5210.417250 
12.680904 2161.349978 
9.681086 3485.797665 
11.252255 3237.202797 
0.999207 426.496774 
1.605004 598.096117 
7.567157 2261.555701 
14.762039 7875.621117 
7.157622 2866.094372 
0.464899 763.179900 
0.376810 285.879622 
17.018766 8529.205607 
1.754919 555.227423 
8.677158 5017.729431 
0.408142 609.652597 
2.471105 1066.012984 
5.889197 3692.686357 
1.168035 794.718130 
8.803010 3224.938049 
0.141178 329.554263 
1.733842 833.292690 
0.498224 507.355458 
0.995055 714.771150 
0.176325 124.900026 
8.310480 2578.702690 
3.183183 1175.692383 
5.429348 2099.465955 
3.831846 996.213593 
0.069661 88.829468 
3.705638 1678.189596 
0.191169 273.886280 
0.675574 384.925725 
0.137671 273.141309 
0.441362 484.289386 
2.537309 990.132009 
3.894676 1454.778075 
10.487437 4965.416667 
3.778438 1278.671484 
17.711159 6323.813837 
10.833529 4613.780919 
0.304261 394.396951 
4.874697 1920.234387 
8.308234 559.482237 
0.675102 401.258759 
0.965100 685.581610 
1.687536 954.190535 
8.189342 3389.236783 
1.904473 845.948280 
7.332621 3183.985070 
0.573199 504.226948 
16.635413 8469.175538 
0.583720 656.066861 
0.996967 469.162164 
1.361673 503.350544 
0.964656 417.702811 
0.385585 286.780794 
17.196315 6151.801302 
4.012470 1545.430423 
0.418127 382.734335 
1.433429 941.401884 
7.656146 3068.268386 
8.315186 2615.928067 
0.333879 405.883268 
1.103669 325.408090 
6.813382 2443.711285 
0.221900 319.206921 
2.359262 972.012650 
0.073522 470.204250 
9.280822 2573.658823 
1.392291 932.635794 
8.156152 3298.436443 
0.622665 462.736245 
23.405750 9946.484642 
0.566702 360.033009 
0.675347 368.638971 
7.526591 4398.127618 
1.029030 344.124060 
4.895388 2072.304686 
7.304702 6824.050166 
0.622171 476.870843 
5.229430 1787.233482 
0.524776 376.758137 
0.675978 596.892999 
3.371728 1542.537380 
2.141156 808.417612 
7.329781 3410.885385 
0.555711 282.490241 
0.541501 423.471831 
3.364194 1242.194457 
0.695913 531.201013 
5.391598 5739.574167 
2.178021 874.934724 
0.961332 463.444249 
2.525565 1574.620573 
13.397499 4182.787362 
7.420985 2850.653024 
0.229695 143.987579 
0.525416 309.301443 
4.534267 1489.074448 
0.148702 250.272256 
0.363369 718.019409 
0.142871 290.310362 
4.859136 1601.186546 
9.047559 3488.346823 
4.527839 1502.665377 
30.046342 9687.001976 
0.731456 662.257553 
3.356875 1138.867083 
29.435441 12011.166303 
1.477390 650.478847 
1.005854 716.829977 
2.833732 951.168214 
3.443649 1248.950985 
8.964564 3113.225257 
9.501443 3407.589590 
0.212858 293.008179 
0.793603 496.574662 
1.505301 609.933400 
0.725003 562.388124 
2.239369 911.100100 
0.416248 369.396867 
0.328495 485.861238 
0.296701 371.101137 
0.174619 367.840773 
8.389793 3012.001373 
0.982273 458.834709 
0.029418 289.914105 
6.053797 1611.084150 
1.687166 651.015335 
1.220598 693.046413 
4.088865 1713.439580 
0.611176 213.007225 
5.621287 2513.997188 
0.122830 388.885668 
11.138260 4356.025196 
11.683491 3306.285719 
12.275562 4451.150859 
7.239708 2543.203686 
1.366194 666.954231 
2.407865 1386.842324 
5.753919 2496.434302 
0.861554 293.145561 
0.839256 268.720116 
30.115589 11751.725602 
2.463177 864.672568 
31.057532 11258.625449 
6.171977 2503.508945 
1.040798 630.775405 
3.726558 876.306534 
17.465431 4763.166857 
8.935801 2687.078493 
2.349208 1070.391423 
0.289854 417.977191 
0.146115 268.551686 
7.486936 3599.621433 
0.808586 743.087936 
0.377064 311.894965 
5.483918 2473.464848 
9.867252 4393.972694 
5.337038 1858.062488 
2.298804 892.270719 
0.691130 453.150648 
11.390851 3143.802466 
25.307221 9331.761494 
5.374953 1974.904701 
5.969111 2142.644505 
1.123776 547.635663 
7.742237 2649.885029 
3.059848 1625.551057 
1.873879 983.939810 
5.912205 2465.867066 
1.922627 1245.173881 
2.900831 1836.719177 
10.140300 5757.922182 
6.680011 2363.400689 
0.885213 656.538949 
0.510766 304.183173 
0.897349 531.435868 
5.707837 3088.092630 
0.139423 318.968691 
5.435139 3618.624157 
12.352914 3633.680918 
0.703366 419.110302 
11.981027 4374.531741 
0.131568 300.324189 
1.327936 655.117042 
9.791273 5889.117396 
1.169819 685.136187 
9.830857 6010.169461 
1.397036 841.733487 
1.249922 595.525740 
2.194344 825.855701 
1.203458 576.093072 
0.040939 299.519698 
0.222261 339.491586 
7.977262 2392.279248 
5.633776 3578.880407 
8.179719 6692.982456 
0.179845 364.261296 
0.121147 104.978842 
2.098489 864.400488 
1.622581 1015.717806 
5.458889 2191.880010 
1.073106 430.996326 
9.265948 3072.506791 
5.477502 1970.780782 
6.316716 1336.032478 
11.319969 4616.819109 
2.358294 955.996601 
0.925472 500.069998 
7.394364 1969.680381 
0.842995 420.432386 
3.750042 1391.924028 
4.405592 1466.048252 
8.373858 4476.167746 
0.036950 289.557115 
1.969237 739.364351 
6.078988 3197.513377 
3.008510 894.005773 
0.073586 440.506256 
1.727565 691.122908 
0.106365 333.998191 
4.978091 1870.053114 
0.666822 233.029638 
1.317043 259.779021 
51.163649 16599.773839 
5.735497 5727.903242 
13.609143 3699.285714 
0.023796 297.478870 
0.600374 515.022868 
1.765328 778.622112 
8.242036 2299.450825 
2.125355 715.534425 
4.666031 1612.797678 
1.758117 693.524619 
0.418489 295.896126 
0.376936 280.409377 
16.641930 7320.267872 
0.058346 308.773908 
6.204597 4537.249684 
7.907419 316.250706 
0.446266 366.204331 
0.087641 352.844972 
3.831528 1434.174232 
8.432956 2946.027624 
0.965095 699.001508 
0.490424 368.070248 
5.255067 2325.186104 
0.131107 278.468911 
0.212567 515.526239 
5.537040 2121.268146 
5.895396 2872.691934 
0.187816 378.453932 
7.817130 2440.161700 
10.857096 4691.142436 
9.954201 3492.910573 
2.157857 837.415395 
0.638242 337.626626 
6.807137 4529.411765 
0.400252 233.027934 
0.736643 537.566102 
1.606768 711.237412 
6.500648 2431.356961 
0.435771 589.506503 
20.336377 8178.647905 
44.579006 17800.521484 
0.134634 315.024079 
4.334491 924.526266 
1.317464 397.774709 
0.479251 325.773907 
1.128637 302.990273 
0.159419 237.844279 
3.038780 1088.579658 
1.045497 711.223862 
36.944540 17013.011537 
1.284118 383.598566 
2.842497 905.643501 
3.161878 1058.683853 
4.132103 1639.837909 
0.174188 355.579833 
4.829052 2458.541072 
0.990814 624.956930 
0.842940 455.451468 
1.914647 738.452070 
7.049682 2162.621823 
11.326066 6190.270478 
2.143448 938.145947 
7.561336 2909.439958 
16.796764 9630.745659 
3.053013 1082.933922 
3.506117 1295.527373 
5.451142 2778.420232 
0.991536 432.093214 
16.279460 5788.021744 
8.274978 2787.318702 
17.541068 4465.558195 
1.045880 444.389970 
2.342910 1052.824578 
0.132831 110.929356 
6.079837 2702.702703 
0.597463 422.495795 
25.818239 8598.732841 
10.130328 3148.997727 
10.231831 3330.074306 
7.422874 2985.811173 
11.566912 8062.671803 
10.963495 3740.737139 
0.608050 505.790324 
0.462902 338.334903 
4.765933 2039.880656 
0.313619 372.794336 
1.618840 616.013993 
0.039073 186.750470 
6.158859 1164.927822 
2.257522 1028.351710 
0.174586 391.015583 
4.416647 1766.146839 
5.820562 2333.305911 
11.436321 4596.782533 
11.148780 3064.231570 
7.975742 3318.804646 
10.377737 798.597238 
4.076443 1538.704512 
1.611860 732.739065 
15.477805 3732.925951 
4.530536 1794.915788 
9.114043 3359.359512 
3.623198 1670.926706 
0.259430 373.664993 
5.375792 5784.105567 
9.569150 3366.245174 
9.401688 3620.583517 
2.551093 696.487816 
0.115538 310.314004 
11.459890 3163.378150 
1.350618 527.785836 
12.031997 4050.567293 
22.501089 9389.457821 
3.309946 1055.383424 
0.922342 602.967003 
1.988831 617.739260 
5.392363 2302.497779 
9.212145 4029.633254 
6.269097 2759.641232 
2.956264 1147.959441 
2.674990 1010.579166 
3.565135 1447.743336 
0.168498 474.981391 
18.584750 7472.825188 
0.147596 290.346277 
1.081462 584.041363 
7.110308 2846.976499 
0.144523 285.998637 
2.542316 883.023992 
0.198676 393.519991 
1.855807 820.559472 
27.104886 10989.569253 
0.657883 176.503637 
0.322771 455.854620 
3.033354 1113.339957 
0.177671 602.593277 
10.414664 4464.312176 
1.460487 810.446672 
8.667544 3628.021728 
7.368486 3129.080864 
0.825344 820.804551 
0.763769 427.333297 
0.843074 314.990677 
6.209734 2219.000203 
0.881895 881.270448 
1.707306 687.552104 
13.076636 4434.606850 
0.398979 334.242445 
11.349876 3918.323009 
1.175146 517.033389 
7.467837 4306.055046 
0.194843 296.962678 
10.615294 5975.497403 
3.863390 1679.520206 
6.267368 2230.316214 
3.346141 2256.444743 
0.039866 300.888238 
0.647641 775.911137 
5.357735 1483.122469 
21.424865 8468.045915 
1.313201 550.829165 
0.693448 582.111995 
5.635016 2178.054072 
1.243705 411.395504 
0.149080 529.355471 
5.358924 2023.761375 
7.583481 4510.925608 
0.293401 366.284537 
1.198386 680.928725 
4.294409 1683.005604 
2.320104 954.902211 
5.772285 2983.513514 
60.823178 19596.305320 
12.126735 3857.974559 
1.172230 596.143960 
2.227011 876.223269 
0.658169 424.555559 
1.982203 825.061161 
4.579383 1514.671327 
13.942295 5486.652509 
24.074835 9580.249538 
11.942143 4288.585726 
27.166005 9683.627901 
13.025659 3913.110050 
2.543374 1032.115122 
2.934833 994.407328 
5.124179 2899.324542 
1.567847 651.380264 
0.439867 726.505424 
1.931530 940.637461 
12.797932 4049.946762 
12.115720 1088.516688 
2.089913 897.154447 
6.709482 2789.642857 
0.694972 502.702398 
9.273608 3342.359267 
3.026157 1045.811518 
11.355116 3729.745655 
0.553622 503.866724 
3.032669 1134.715730 
0.165353 202.950716 
6.689660 2483.748345 
0.591923 508.314901 
6.682257 2692.592752 
7.263750 2073.985095 
18.219011 4763.224181 
5.478308 3640.162831 
0.105864 384.275560 
0.091691 385.312991 
13.379534 6135.614460 
8.787115 6685.840708 
0.400625 360.689277 
34.821367 9135.551878 
0.979172 554.200428 
0.855851 758.326202 
1.352253 536.625517 
9.246192 3740.481010 
2.666645 196.516404 
5.682116 2215.340087 
0.950249 617.636521 
3.615914 1315.411322 
3.910001 1365.421761 
0.183090 368.178451 
1.077328 552.965925 
0.045359 291.577337 
8.047596 3797.973494 
0.415604 244.104349 
0.032456 291.267947 
10.348611 4148.841945 
0.886929 635.542083 
4.132899 1775.291956 
7.796803 2030.198004 
11.993159 5054.589520 
1.749232 1163.602987 
2.443981 951.676529 
1.047232 422.000805 
19.873096 7579.899196 
6.853288 2966.402468 
4.240469 1428.799763 
0.089335 411.063741 
24.323847 10134.190963 
9.996991 3797.191418 
16.697215 5845.084409 
0.231749 326.559852 
8.347195 4940.598116 
0.183110 417.069391 
17.279227 5739.300433 
2.487517 887.413088 
0.566713 415.877626 
0.326304 385.268725 
13.164310 4373.615127 
5.407305 2403.431423 
1.501380 660.976095 
1.174529 651.421123 
7.147194 3275.741110 
5.556104 3527.765942 
1.084237 578.482884 
7.601006 2286.847015 
12.438187 3387.298976 
16.965072 4579.556852 
5.057960 1538.475441 
16.723364 7564.153769 
28.938471 9931.488079 
0.165556 364.996057 
5.397857 3047.975352 
0.178438 396.359704 
8.154167 2815.389885 
1.744762 557.930003 
0.384170 311.337465 
22.554385 9587.979147 
17.597044 5611.787316 
10.734798 4087.790455 
3.198018 1065.391589 
0.876335 1251.003316 
19.564255 7948.199336 
0.022761 297.354682 
0.800501 651.261316 
16.232718 4653.677446 
3.426263 1116.866300 
12.108750 4468.392782 
3.641381 1261.468326 
3.381911 1036.957582 
8.997460 3119.469027 
7.586222 3042.458194 
3.813567 1414.375530 
0.166246 362.415728 
2.003727 831.117021 
1.550659 631.738813 
0.865470 516.007969 
18.524972 7565.920670 
20.846964 8124.080996 
4.608752 1350.166174 
10.691207 4789.234362 
0.835795 267.693390 
1.011502 704.518662 
0.305798 737.766771 
7.412037 5279.816514 
5.656458 1836.896552 
0.118214 369.881009 
0.109104 310.729667 
13.841182 4681.431954 
0.107520 101.716907 
36.617994 10903.903904 
1.080785 495.825754 
1.092785 614.326100 
3.842269 1499.431316 
10.950162 2210.753154 
6.304383 7858.236985 
1.147379 334.333636 
10.133994 4192.471591 
2.281368 960.285212 
0.981218 473.786481 
15.188231 4689.364133 
1.499114 907.303098 
6.541547 4030.499843 
10.133428 6553.630316 
0.401605 578.943279 
0.328946 262.802747 
0.773899 275.500410 
0.386858 578.386586 
0.329838 367.662789 
6.137859 1470.384322 
6.527824 2605.459114 
2.141175 1043.615650 
0.266195 398.961910 
16.745430 6000.914173 
9.356303 2687.762183 
0.704569 244.193018 
10.923731 3581.169475 
3.017738 1003.591258 
8.850366 2686.670898 
3.541210 1207.619101 
0.281000 408.907587 
0.462342 756.935965 
8.831105 3533.487095 
13.122538 5657.412787 
5.369152 1793.751575 
0.167281 273.164178 
4.245605 1708.100747 
9.506343 4186.692276 
0.165620 299.018750 
0.745482 766.924911 
7.434065 2439.115086 
0.238478 363.663026 
8.823050 3319.502254 
8.091689 3479.958624 
2.216029 881.026288 
6.324281 2832.686637 
2.774050 856.860040 
0.344849 561.256761 
1.429961 697.932091 
0.155841 396.642706 
9.428450 2591.761364 
17.624865 4505.077074 
1.870063 740.589720 
0.318176 394.795332 
5.276309 5765.938172 
0.179264 355.465357 
17.666207 4663.912917 
1.014049 595.097460 
0.069636 395.352615 
0.451982 407.797072 
1.144714 652.622057 
4.508482 1478.059741 
0.658510 223.556701 
12.196018 4414.722945 
0.690345 391.236716 
1.329447 497.558425 
0.473827 546.639205 
5.012072 1533.032549 
0.093563 329.787230 
12.600306 4773.228141 
6.333799 2203.039584 
0.218642 394.979066 
12.308574 5266.265068 
2.081892 793.956188 
11.587996 3907.551629 
8.017599 1878.717792 
0.896463 349.382294 
1.379958 573.879318 
0.839678 618.535828 
5.396815 2102.618542 
2.452163 445.274034 
5.029555 2556.737589 
0.329271 292.912511 
0.819638 267.136425 
9.601024 4026.033918 
0.560181 462.070368 
11.158259 4362.506456 
16.920811 4360.337972 
2.595697 673.644336 
1.918764 838.991682 
7.666958 2679.656305 
1.943166 898.725112 
1.339700 618.281938 
0.193322 314.492917 
9.504410 3491.998926 
5.220140 2141.782882 
7.689402 2330.704278 
3.791686 1471.474051 
1.566988 581.338563 
4.943492 2223.050668 
6.146923 4512.171429 
9.630565 4320.838296 
2.688927 868.280064 
4.515055 1001.461788 
0.843334 279.611463 
9.379791 3133.772091 
0.714044 405.483039 
0.325994 328.434524 
9.701019 2685.439040 
4.731241 1988.602807 
0.117543 107.680241 
1.625643 802.435615 
4.210530 2522.067039 
3.429674 1142.441860 
5.435447 2494.607157 
10.464285 3303.188804 
3.170125 1556.536264 
0.120176 219.129061 
1.013251 436.233419 
2.256799 1027.485230 
0.425176 275.211784 
1.014899 480.891581 
0.098800 289.138190 
8.655469 2888.606676 
1.799094 699.845349 
12.940332 4661.298542 
3.110936 1041.555389 
14.308253 7509.769501 
2.151092 904.906060 
7.940688 2857.142857 
8.417174 2714.370597 
0.196157 312.956353 
4.298922 1487.118335 
29.297056 6971.070059 
7.675253 2864.766082 
2.927898 968.902718 
0.727403 399.005770 
0.734584 452.391535 
4.751381 1678.821879 
1.019422 709.347812 
8.197365 3166.834285 
2.241135 958.996208 
1.320394 573.141590 
2.862823 955.892811 
0.825121 666.392316 
0.266274 362.154054 
2.565390 888.180153 
9.957657 3685.377488 
1.465772 661.658254 
1.360095 676.616300 
2.689491 1281.233757 
5.106692 1908.675799 
7.223936 3299.188862 
2.749935 791.882267 
0.683988 392.807810 
3.397504 1106.113844 
0.797188 256.655685 
0.830237 806.344441 
11.708982 4858.776289 
2.960535 1124.722542 
0.052243 288.028705 
0.051359 298.549356 
1.907641 913.885209 
0.986302 590.777857 
14.003695 7211.742174 
0.079970 413.414961 
3.251698 1114.869139 
2.789880 1029.404285 
11.785418 3994.987809 
0.454028 399.740165 
3.238097 861.458575 
3.651969 1572.768568 
2.130781 937.339606 
12.801505 4719.006305 
9.117281 5998.878924 
8.278566 5792.452830 
0.228830 485.294064 
13.632232 5064.021522 
7.637413 2211.642849 
14.524807 4195.619074 
0.604613 451.484230 
54.559953 5969.730942 
5.239613 2150.127226 
0.971820 298.171903 
6.513911 1582.466489 
6.030003 2542.871537 
1.900936 911.965729 
1.496267 628.289783 
8.691967 3709.875056 
1.167334 425.179156 
0.160324 180.776800 
9.479123 2999.045152 
0.087776 419.411297 
10.530676 826.936531 
0.105561 289.723265 
0.038595 343.950241 
2.848051 942.492773 
0.467207 369.081623 
10.182134 3647.183285 
8.175146 3463.194893 
5.555815 2477.336166 
0.479880 469.405253 
11.020516 3924.156875 
11.829841 3429.427829 
13.624995 10117.958481 
10.178447 4270.777741 
5.804061 5708.798571 
11.728590 1495.747930 
1.826005 754.806974 
1.864076 854.182485 
0.063350 388.535038 
19.956065 7929.746898 
4.985592 1972.099213 
8.639407 2543.642511 
2.461899 895.616009 
7.230366 2278.180017 
0.162725 292.652546 
5.365102 1631.753604 
0.778334 714.196776 
0.619832 209.175537 
1.743988 1097.210300 
1.603875 1632.932926 
2.654765 1061.670196 
16.443884 7146.098972 
2.227878 510.266933 
2.236668 760.936525 
8.979189 2974.829273 
1.538210 766.239532 
2.596817 911.745659 
11.313980 4532.731483 
13.113573 4632.886476 
58.572403 3871.486277 
6.059919 3830.022905 
0.683660 413.932001 
5.166512 1610.710498 
17.262948 7849.957305 
5.246503 1536.829913 
0.552640 317.452500 
5.146302 1928.774929 
12.480008 4945.855708 
0.233927 605.790028 
7.108632 2598.927039 
0.403456 148.582874 
5.932564 2239.123270 
7.929552 4144.278607 
0.029296 300.286417 
7.948244 3421.252154 
2.643436 875.847922 
9.640343 2729.376226 
24.244671 9668.247242 
4.924188 1478.825165 
4.083050 1548.158586 
1.900277 734.601083 
0.109699 289.499558 
0.867400 288.738504 
19.531188 7837.019957 
1.134278 451.461233 
0.408623 412.332146 
2.275492 933.018595 
7.905927 2503.960634 
2.804740 1946.098674 
9.685705 3245.222174 
5.547751 2039.548023 
2.146657 822.232900 
5.753684 1938.999112 
5.887396 2015.297459 
3.501233 1213.988658 
0.190945 313.991476 
0.244573 151.201268 
0.890035 462.666309 
0.266864 631.008098 
4.271773 2162.535933 
3.600530 2525.155048 
0.558295 498.775643 
0.629909 387.746708 
1.585509 647.325911 
1.515036 947.053796 
1.069865 481.214149 
0.172290 354.023926 
11.214822 4436.623661 
0.450456 505.142729 
12.068119 5198.350313 
1.852700 695.873170 
0.185956 248.429657 
5.735302 2056.368564 
1.642261 741.750494 
8.118275 2412.126856 
10.985099 3463.867860 
11.773415 6130.536585 
0.200755 417.332397 
12.012811 5127.111543 
1.081833 507.232836 
0.962750 662.816133 
17.927007 5519.414560 
2.147588 859.721270 
1.943267 738.365911 
3.857963 1405.538243 
0.486249 297.330446 
0.410206 276.249372 
0.103075 289.345508 
29.806799 11468.440556 
10.339723 4717.759288 
1.608210 1025.596382 
6.583121 3054.945055 
2.817792 917.936753 
8.386592 3087.166702 
1.047473 484.807720 
3.801888 1442.048172 
7.769852 3145.509954 
5.364023 2540.505550 
0.876813 755.183657 
5.638114 2413.563309 
0.487349 568.809438 
1.473557 641.789417 
0.425816 305.212002 
0.843457 429.766098 
0.139008 113.280240 
5.954708 1340.448425 
3.536160 1431.728672 
0.645757 369.092658 
0.030463 304.545013 
0.512260 423.653316 
0.304101 484.919505 
0.665104 233.671820 
34.069380 7471.646189 
9.356403 4055.810123 
2.225972 926.565651 
10.773396 3397.459925 
4.066783 1397.126205 
1.592615 446.509306 
2.189213 875.068734 
2.275389 959.329909 
0.068928 401.935231 
9.341057 3074.743568 
16.646374 6953.422172 
1.055915 763.875364 
0.197272 375.194829 
5.486280 1954.342372 
3.268835 965.151169 
0.140794 276.940602 
8.449974 2823.505546 
0.419675 280.822664 
2.502751 1077.359350 
12.452409 5422.035590 
1.694884 745.048773 
5.561154 2433.906323 
0.147424 296.993043 
1.124338 520.700096 
0.041075 322.417144 
8.642215 3304.771737 
0.649620 209.061418 
11.217393 3950.817793 
4.852519 2239.729699 
8.076042 2687.060808 
5.212827 1991.935847 
4.820716 1645.445586 
3.005330 1146.918479 
0.800567 450.679580 
4.565340 1910.619490 
5.772145 2294.673540 
10.918865 3556.916996 
6.961263 2643.405431 
0.178702 310.526472 
6.979960 2029.864481 
0.330007 455.668304 
1.084749 529.158236 
0.480170 318.155548 
9.989891 3712.685953 
1.539144 677.298168 
6.695511 2348.314153 
0.847709 670.930226 
2.447889 976.514078 
2.176719 909.728780 
22.279113 8800.065795 
0.078692 369.549309 
1.627540 1083.377452 
6.228706 3467.332821 
0.247722 568.042165 
4.336431 1604.810583 
0.946045 545.274306 
0.729254 469.532447 
5.039249 1848.798984 
0.122806 220.428401 
0.843160 267.089355 
0.157345 416.820473 
0.166041 342.999211 
0.057506 299.457116 
6.215627 3858.080173 
7.904867 2353.216408 
0.644475 785.349448 
6.835382 2620.709886 
7.805462 2648.253069 
5.445241 3652.845770 
0.190206 264.638427 
6.721537 3414.802135 
0.191453 465.952433 
0.192303 273.438861 
2.433174 811.994894 
11.944587 3742.787351 
10.293207 3910.016978 
0.680822 375.943833 
0.237758 148.245220 
1.049374 665.097540 
2.705749 964.797984 
2.838796 1637.335910 
3.260397 1573.587630 
8.156128 3957.762032 
6.923839 3039.855347 
4.427885 1563.713351 
0.887671 391.044551 
6.928114 3266.134311 
11.377299 6340.086793 
6.440697 2188.746308 
0.011702 491.856266 
8.312392 4402.827340 
10.256033 5861.212062 
7.311308 2328.018223 
8.192805 5723.892229 
11.212965 2866.593567 
9.058398 2999.136144 
0.767698 481.262753 
61.156757 16250.346494 
7.508342 2943.041907 
1.523200 649.216330 
3.230185 1203.349226 
25.328946 6464.602797 
0.380296 485.982002 
0.118863 376.629491 
0.484494 477.323995 
6.414049 2685.072198 
0.137972 316.649672 
4.966897 1665.176087 
0.137378 217.795761 
10.977378 4124.372865 
13.491738 2565.845370 
14.837305 4792.676286 
19.693323 7939.378754 
2.876182 1014.347484 
7.891722 3735.741636 
1.409939 687.250446 
2.874559 946.090682 
1.032073 596.534993 
0.041867 288.276585 
11.171644 4023.712620 
0.708182 490.178328 
0.189096 604.244957 
1.808008 673.019799 
0.338748 715.665536 
20.201977 7357.529468 
0.852219 673.872486 
0.402155 318.604870 
0.069599 418.876921 
0.991361 506.889370 
1.655703 867.120651 
2.418119 909.975632 
3.862835 1353.204995 
2.717428 1002.258575 
0.160962 269.390343 
4.742408 2464.295411 
0.816859 607.731046 
3.898945 1457.933068 
1.119805 853.559715 
19.334512 7675.864834 
0.137454 389.543074 
1.406636 938.292663 
1.231043 820.893780 
0.613127 493.187956 
1.198177 566.195313 
7.596040 2790.898590 
2.567787 956.616045 
0.090112 95.670080 
9.929469 6037.261022 
1.114350 391.635620 
3.279183 1098.880924 
11.201912 3763.593971 
0.473046 675.720812 
1.254665 605.785373 
24.530169 8980.402542 
3.529049 1279.648478 
16.280192 3685.652606 
1.290868 666.638956 
0.380326 253.020641 
0.107745 388.520699 
0.853035 265.340289 
3.055792 1125.313832 
6.149251 2197.366258 
4.799540 2097.663934 
53.958726 5910.461726 
0.482141 566.988339 
3.208698 1476.600785 
0.491400 471.592497 
2.595807 1000.349130 
0.253653 356.978278 
9.947041 2789.437401 
2.584733 1010.800154 
1.316897 388.305754 
0.143208 281.465890 
0.801136 524.057851 
2.535439 989.195737 
10.692422 6352.596781 
0.536298 385.067570 
36.546916 10498.570975 
0.510539 607.731500 
17.900152 4756.743550 
0.174302 199.856835 
0.037423 289.051597 
8.576271 3063.598546 
0.981661 688.753428 
3.907605 1283.168987 
0.766832 498.603306 
1.424955 698.093529 
36.329686 10476.787955 
0.945725 409.194350 
11.445394 7151.169078 
0.645254 528.730978 
2.881163 763.206738 
11.916501 3256.931235 
2.910384 1017.544632 
13.614218 4611.655131 
11.034238 3108.349684 
4.140128 1684.619555 
4.329226 1601.363473 
0.541467 498.731534 
10.799227 3200.000000 
6.449235 1365.172857 
2.503868 659.421073 
21.104903 8942.679442 
4.595160 1945.867544 
0.108145 412.776911 
2.262562 627.006362 
1.208912 727.062987 
0.242641 301.081295 
0.242356 360.622892 
4.364831 1652.674917 
9.308186 7552.670635 
0.248305 478.518650 
3.897374 958.079189 
0.987204 547.234125 
2.518925 120.547644 
32.487670 10828.484345 
10.840803 6024.759285 
2.509836 1166.618562 
35.900094 5924.269778 
3.862870 1411.540769 
4.031465 1440.956717 
0.929493 228.133906 
2.707736 1087.912088 
3.126720 1119.926530 
0.113351 336.303961 
7.465462 3036.710236 
0.196721 517.329558 
7.588386 3710.659898 
3.595860 1596.133551 
0.613809 377.393919 
2.071899 1044.540819 
1.901220 470.818371 
16.796264 8277.939134 
12.398905 4643.718978 
0.778496 208.306669 
1.561030 619.530343 
0.323118 367.447130 
7.231463 5676.886228 
0.887212 679.170330 
9.594914 2654.738372 
22.553391 10048.817838 
10.531579 5516.470110 
2.979986 1141.757744 
6.324704 2283.642629 
2.286688 824.895771 
9.672108 4252.593339 
31.272441 11523.935128 
3.100327 1530.261320 
0.691076 478.737792 
11.634035 3356.960154 
6.216276 3681.745455 
0.173373 172.044453 
0.455660 290.311195 
18.824262 7720.069860 
6.610583 2661.925591 
10.665692 3741.856731 
7.732118 9264.705882 
7.131506 2983.448093 
6.177140 2212.744606 
0.495759 383.885334 
9.874119 2698.530301 
6.055213 2228.749735 
0.850972 284.083224 
0.614051 469.659884 
6.697353 1646.279077 
0.143945 283.323957 
0.182204 123.221468 
3.682770 1626.164080 
0.774566 475.697424 
1.183788 633.980759 
0.136779 246.030472 
4.904000 2415.938865 
0.683516 531.152190 
8.939603 4134.551152 
11.933813 1012.429978 
1.417817 831.994258 
9.057779 3028.814298 
3.045542 1098.129357 
0.148973 498.245958 
0.481811 412.810857 
1.712355 757.701043 
5.659593 2652.644866 
0.535866 730.783453 
2.142263 944.051452 
16.341689 12187.829069 
1.950316 778.105225 
5.362312 2080.170258 
7.581784 7307.359307 
8.375578 3558.041313 
0.856077 512.908909 
0.208781 391.679777 
8.762772 3671.453991 
2.245703 1061.018022 
4.050554 1365.513959 
12.480452 5357.949302 
3.045252 946.068854 
0.877746 269.372576 
4.203582 1974.983192 
13.153300 7096.687235 
1.087280 566.130776 
12.696335 2399.502902 
18.368185 7421.441451 
67.992534 18241.283420 
0.129508 382.078287 
60.144171 15263.618732 
0.386187 459.076839 
15.658868 7192.802159 
0.429472 364.808653 
0.144694 392.222167 
7.406212 3490.003722 
0.199771 288.674716 
7.422930 2916.457369 
9.273465 4070.482900 
0.476752 544.301365 
3.055132 1146.235574 
0.900193 419.864332 
5.486797 5397.426192 
5.442573 1940.446988 
0.308707 378.708279 
0.076476 403.082538 
6.300202 3950.492593 
19.873648 8884.378057 
9.710739 3961.306748 
0.816312 588.482469 
0.740363 450.935538 
7.204408 3652.835821 
1.936640 780.359352 
5.695063 2460.627165 
9.862475 3733.651796 
3.642781 1416.624490 
12.216638 4506.355357 
0.367574 589.226746 
9.209926 3418.981139 
0.739574 392.377995 
7.403225 3569.854943 
0.134170 399.833996 
8.829142 3172.965928 
7.687922 4292.063965 
0.198679 393.967056 
1.612836 856.867005 
0.136658 229.326501 
1.142577 452.571701 
2.243118 788.607727 
3.159514 910.660594 
0.622932 329.645657 
10.403012 5803.948943 
0.750418 453.146219 
10.253892 5718.676586 
6.590902 2343.250523 
1.354625 935.919944 
0.138487 267.749858 
7.184297 5456.192661 
3.305013 969.363974 
0.187914 313.927503 
0.089184 388.757993 
1.103041 409.289112 
0.106233 266.173092 
24.670763 9624.377324 
1.598665 722.133524 
0.040433 303.931574 
14.269251 5169.136703 
1.473500 976.702663 
0.250168 337.235039 
2.746854 918.799045 
3.057152 935.354373 
1.806768 725.087575 
13.451709 5801.843553 
0.205822 408.993824 
19.728390 7680.636005 
6.158031 4551.136857 
0.912564 303.566450 
8.083087 3894.482765 
0.670425 388.560417 
11.283744 3743.198705 
0.433250 641.494345 
0.190383 298.939227 
5.909217 2385.019488 
12.773731 1182.722646 
1.162099 456.669277 
0.838042 539.917938 
2.964668 1255.556554 
17.848802 4856.396867 
3.308772 860.315336 
2.788819 1397.810006 
6.063717 2323.773046 
7.916747 2651.149748 
3.513213 1418.276173 
0.320741 566.974524 
6.220820 2773.815223 
9.460872 3534.580168 
5.942231 2059.110894 
6.005053 2548.048672 
2.112322 775.878140 
0.114230 441.054520 
10.816861 6397.075820 
7.125544 2205.110897 
17.121853 8380.100228 
13.090531 4638.433422 
3.762338 1393.287139 
0.862159 489.362658 
0.109886 310.912332 
0.500096 511.875461 
7.461680 2651.797603 
7.741480 2331.235978 
2.120650 789.535659 
8.196601 2862.280489 
6.922244 3540.090772 
3.032923 1120.877340 
0.619084 416.504128 
0.026234 297.688863 
3.669892 951.663487 
1.398161 759.159192 
11.333279 4030.687176 
5.842939 5861.497087 
17.093720 5680.460425 
3.754571 778.622075 
3.602433 1652.181812 
0.598810 374.492550 
11.144924 3043.611642 
8.110656 3866.451588 
24.683895 8678.884026 
7.136791 5184.550766 
6.826319 2169.656909 
0.059805 85.536267 
10.927743 3814.545526 
0.692467 410.943678 
6.480351 3685.550287 
0.781010 559.959171 
0.067862 88.481089 
0.111956 277.025119 
7.108398 2187.776794 
35.131625 10430.107527 
7.650542 2408.626358 
1.409696 516.407774 
20.916563 9748.968586 
0.770215 463.151796 
1.732410 651.719432 
13.090435 4718.362458 
0.219666 322.318035 
9.938461 4787.031408 
0.741553 727.567848 
1.839706 875.137861 
4.770635 1932.024823 
0.420218 383.562753 
0.146143 301.148899 
2.776434 855.590125 
7.887660 2440.886018 
2.542978 341.076174 
0.186989 317.637735 
0.726344 468.200416 
2.394338 1097.660067 
8.167487 2506.628711 
0.420677 358.004630 
1.404942 799.206263 
0.148789 288.911939 
7.467813 3249.174349 
6.006976 2314.680702 
8.441455 2854.974241 
6.198267 2130.555556 
25.232203 9245.075053 
6.179228 3681.323529 
2.979849 964.294366 
0.538982 456.365136 
16.932727 5048.528151 
1.269991 533.491945 
5.411192 1684.855467 
1.423587 992.593021 
1.370998 615.030463 
4.769767 1564.845170 
1.963247 656.768572 
2.189431 744.515894 
0.452908 404.434728 
0.218437 484.011838 
2.620804 985.799428 
0.305076 300.300804 
38.491993 12085.008616 
4.093136 1634.219135 
0.801292 259.175280 
19.764178 7831.708003 
0.232942 616.311862 
0.875853 664.157560 
1.471187 694.935980 
6.432799 4371.074352 
5.643463 1293.707907 
11.758692 4945.849475 
7.055202 2094.951719 
12.056206 1945.486263 
0.981666 627.329615 
3.312054 955.284862 
7.981520 2366.455018 
10.889797 3034.036800 
0.700377 719.519640 
0.203029 329.241299 
3.271504 1098.263286 
0.868538 366.052338 
0.754357 266.787828 
3.732195 1563.372859 
5.222425 3112.331999 
1.602995 634.228268 
0.098950 288.653338 
6.909197 2791.329513 
0.286790 318.095024 
11.767699 3241.073847 
0.182410 239.630641 
4.196527 1417.200211 
0.624249 468.256665 
1.684123 1032.843293 
22.327038 8197.471079 
0.254442 305.185674 
0.305169 482.282429 
3.670367 1263.590457 
1.006952 304.822405 
8.094884 5446.511628 
0.309726 329.295086 
2.570186 1007.315754 
6.034914 1448.610274 
0.824696 415.972255 
2.967148 1051.537215 
1.471900 597.691886 
0.916718 763.777308 
3.339025 1156.627868 
11.736528 3332.005990 
1.040357 643.597763 
7.339895 1325.845568 
2.932672 1431.144149 
37.925055 11881.159420 
6.106445 2356.076759 
0.739075 410.898270 
18.314240 7188.570759 
8.898044 2916.504583 
27.136697 11232.249982 
1.228852 775.628768 
3.478787 1198.241758 
7.375365 3261.754551 
9.064533 4838.416482 
4.836146 2313.449848 
1.446112 747.468859 
12.948775 4484.687717 
0.172279 272.686464 
3.175905 1447.816823 
0.534625 526.040626 
17.203815 5258.617762 
1.679660 361.490053 
6.462701 3672.662977 
0.481695 295.926310 
7.714230 3169.072663 
2.374320 970.927642 
8.094346 2935.458688 
0.486568 482.250361 
1.140678 675.325959 
0.183285 294.090354 
1.593881 539.680100 
0.801410 421.628057 
1.946667 803.150955 
12.492126 4019.700301 
4.081985 1641.556503 
0.606299 444.417548 
9.377067 4781.309721 
0.509923 456.255354 
1.922524 696.693725 
11.467662 3141.855522 
0.906173 398.322580 
33.441543 8179.936816 
11.462005 4023.712620 
19.607002 7917.523856 
0.041573 312.764876 
0.726048 411.533498 
0.988822 330.205872 
24.943796 11044.846867 
1.434314 780.683816 
0.876273 822.205774 
0.154569 269.641014 
1.808896 770.145940 
9.938390 4988.362060 
3.549596 1491.453654 
0.425160 522.314206 
2.994371 1330.368135 
1.025926 648.849840 
3.109043 944.166147 
8.634849 3115.806544 
5.150386 2005.177848 
2.408627 1144.386210 
5.941802 2223.645570 
0.324233 372.519222 
11.803533 4016.814326 
2.666522 494.495677 
63.925604 4183.459122 
15.933972 5003.118091 
0.032971 303.753771 
0.414926 275.472195 
9.225694 3184.264175 
0.725230 444.291029 
1.636757 585.867323 
0.443308 481.439924 
5.143288 1664.664816 
11.794593 4340.596080 
5.466098 2437.861457 
3.516669 1407.365652 
7.292238 2216.052307 
4.993813 1962.904290 
1.608485 699.224463 
3.486934 1002.013582 
60.346973 15755.055769 
10.318291 3560.559132 
3.788921 1293.541532 
3.762869 1613.234023 
31.731817 9565.531797 
1.377243 574.412366 
3.943265 1334.510940 
0.142579 270.488133 
0.960235 610.797191 
9.510386 6339.790285 
1.092009 803.297731 
12.488208 2413.445136 
55.328587 1311.813693 
0.238989 599.796255 
1.447147 558.623536 
6.289765 4496.404169 
0.828970 661.187758 
5.362231 1602.362276 
8.507484 2880.903871 
4.159355 1375.500197 
0.515868 571.681953 
31.580584 10953.286588 
0.415917 652.330333 
14.002974 5057.108367 
5.339185 1619.918284 
8.732348 2974.829273 
20.424752 7669.470917 
0.235878 297.869801 
0.139333 274.595401 
31.209989 8293.517671 
0.683902 539.620916 
0.084014 314.967327 
2.510391 866.372257 
1.156669 2373.538463 
23.698257 8537.581699 
2.286629 756.130321 
1.517005 1005.405184 
9.140104 3275.408361 
59.392478 18566.397443 
3.338822 1283.922414 
0.317070 403.957028 
10.206220 3045.814307 
7.644668 2645.579785 
9.876848 3659.295836 
2.544542 1171.300278 
2.907780 1246.271003 
1.877921 726.455577 
0.581273 546.327558 
2.331020 553.770853 
5.521736 1915.359734 
3.311060 1803.673469 
0.101997 257.724120 
0.639963 419.092794 
0.255101 455.757679 
13.045544 4050.930572 
1.564601 763.069935 
7.842771 2448.773316 
8.072312 3738.292927 
4.287749 1895.043732 
2.482335 822.763218 
8.587830 2794.038184 
12.269127 1550.025201 
11.791028 3048.298573 
6.622775 3569.031274 
0.139005 288.229088 
0.163176 371.831830 
4.380300 1230.106879 
1.705817 695.017939 
8.356854 2685.367917 
0.071761 412.171414 
1.019493 440.238377 
0.114526 334.790935 
1.689412 774.831390 
2.830490 1110.423324 
9.072688 3894.051707 
11.481044 4359.761900 
0.500384 659.905827 
1.877190 678.006388 
0.458341 345.240665 
0.119762 492.368632 
4.053813 1269.877093 
0.890591 444.104263 
0.855235 553.426131 
0.915955 626.156501 
1.412318 575.510683 
7.624170 8087.234894 
9.454593 3180.972652 
6.850473 2445.342493 
63.960367 12490.579486 
0.228419 330.499602 
1.135452 575.773269 
0.145124 284.492534 
0.495787 375.437524 
12.436411 5338.915896 
6.081999 1169.210284 
20.275347 7798.759675 
10.269886 1836.942112 
0.674535 611.030012 
0.175371 541.666860 
7.846474 1403.691434 
0.705153 323.251479 
1.143460 673.663761 
0.149884 232.686791 
0.182436 359.663737 
8.081404 4414.159892 
0.098907 307.650796 
1.184805 672.222371 
13.181267 4891.235643 
0.724163 225.859000 
0.009967 443.378764 
0.095206 287.789234 
8.606350 3285.351397 
3.881038 1459.267988 
7.117514 2826.610719 
6.903533 3082.748577 
32.680522 10659.199152 
6.801457 738.076206 
1.364044 509.982488 
14.241364 4776.442801 
0.074516 296.352371 
0.125550 450.075590 
10.017024 5251.386544 
8.679646 2896.837114 
4.443273 2035.962877 
16.555606 6607.412664 
0.210724 397.041646 
5.128814 1328.860455 
1.705710 706.513860 
3.220849 1364.148709 
0.706589 722.965325 
0.351536 306.700086 
9.394204 4415.389090 
0.447070 335.894079 
19.620553 7898.850302 
7.139930 2580.869028 
7.218334 2156.491576 
3.999386 1377.572760 
8.700893 3276.920103 
0.352308 487.657187 
6.742372 2297.676205 
1.586596 931.145690 
4.404083 2562.181037 
7.518490 2452.802788 
0.470440 354.004214 
8.994928 2585.633452 
6.984616 3096.102645 
4.788751 1646.848356 
0.480003 750.669996 
1.838049 855.602025 
6.959666 2286.414000 
12.665964 7120.692525 
10.524246 3724.754111 
16.605329 7438.182888 
15.419361 7538.735562 
1.353471 526.486297 
1.384346 597.822094 
1.125713 671.692767 
37.261770 11087.878788 
0.895796 688.139091 
0.146490 270.853070 
1.136523 719.172967 
0.316171 307.412138 
0.572737 775.467766 
0.180440 379.174927 
9.270352 3970.946121 
9.343543 4489.165329 
1.195566 611.714740 
12.030706 3440.369902 
17.995207 4746.206897 
9.305237 3196.173476 
6.056662 1449.779087 
7.168835 2658.243783 
1.007422 533.344953 
0.048233 297.069916 
5.880135 2361.770306 
5.535093 3630.312891 
1.191196 524.896790 
1.188449 803.429077 
0.879767 400.376231 
0.277730 370.755124 
1.021661 593.213609 
5.235391 1541.808040 
1.921037 821.272642 
5.808943 5917.374945 
6.962734 3471.043667 
1.300067 467.679607 
1.820944 799.937614 
3.134458 776.180659 
3.686738 1689.437267 
7.617972 2284.639813 
0.142546 269.340533 
1.347811 574.094852 
0.839836 428.546559 
3.148815 1011.198591 
0.229233 405.553178 
1.186082 1301.489990 
0.318735 381.743401 
1.037540 1280.089870 
11.280319 1775.447636 
6.086718 1796.482031 
6.496182 1959.397511 
9.892351 4909.840820 
1.655383 684.872231 
2.301250 1032.214405 
4.934980 1891.117857 
9.277091 4104.432513 
1.083279 432.897162 
5.390871 2263.752042 
2.202140 1042.545453 
3.347647 1613.728092 
4.197378 1425.302803 
2.416282 746.823992 
7.184951 2673.769190 
10.969415 3312.101911 
0.060581 85.466408 
2.584321 997.303870 
2.864180 914.757240 
9.849786 3463.283137 
32.454310 9293.308021 
5.497295 1514.312554 
0.125411 363.838660 
0.271050 399.849415 
11.745804 4830.626609 
0.092132 368.760885 
2.248496 891.847447 
1.037123 680.725751 
9.178373 3058.974618 
0.054493 302.390449 
5.749728 1478.286385 
1.417514 873.349739 
1.797858 622.479303 
5.452743 2370.671108 
2.244998 828.031839 
6.266279 1864.413559 
2.466308 892.986175 
11.658258 878.675028 
3.237590 991.704940 
0.643418 718.584071 
4.965078 1564.594972 
0.211899 400.731270 
4.239659 1422.507125 
5.908894 1550.518064 
7.953764 1723.285055 
0.197064 132.921864 
1.038509 1272.802156 
0.220352 400.127908 
0.273104 651.070783 
3.247630 938.886992 
1.638598 931.373959 
0.168004 405.083460 
0.622028 504.205568 
1.065167 457.126194 
6.163199 3033.751205 
0.772307 241.082523 
9.277717 3898.900414 
0.632093 333.480030 
2.522185 943.833155 
6.342732 2852.237224 
0.035773 301.870880 
3.935217 1476.275329 
2.194036 907.405463 
4.590518 1871.680252 
6.569991 3079.690705 
21.216164 8357.903624 
19.419247 7860.056993 
12.902807 1277.671821 
0.642876 515.550906 
0.277330 397.655893 
3.723731 1831.013917 
3.508440 916.076743 
0.030066 290.952591 
11.770341 3373.250224 
1.246950 711.260926 
0.701626 409.888903 
16.876943 13112.983064 
9.452126 2630.727023 
10.064894 4612.442263 
0.883607 511.014978 
3.126727 1126.076779 
10.103845 2477.694433 
8.663104 1287.342616 
1.191118 461.553590 
36.911015 11102.188483 
2.743298 892.630282 
4.104517 1497.181583 
9.840376 2702.131532 
6.186260 2725.809649 
39.992345 13094.571908 
11.753166 2080.430108 
10.188180 2819.407277 
3.635758 972.034480 
0.306221 106.154419 
0.296832 355.178291 
4.069248 1668.096249 
2.649897 851.420240 
6.632814 2602.138826 
2.265788 891.883892 
17.741211 6975.869895 
0.421442 735.498697 
15.738476 4835.351617 
0.251700 357.762216 
2.832143 934.393939 
0.614035 512.418591 
0.835002 258.925249 
0.826314 663.089401 
11.600878 2842.240117 
9.658869 4156.650870 
0.333891 267.135078 
8.459127 2978.644872 
13.257618 4405.514625 
0.233912 323.243275 
14.413277 5397.912018 
1.403617 618.494771 
0.540788 462.063978 
8.879502 3095.277738 
3.144362 991.961669 
18.446587 4471.990582 
7.490175 1608.788796 
11.460307 4694.516971 
0.133057 374.811203 
0.975104 648.652903 
0.138419 360.174527 
0.110378 424.605491 
1.983972 709.091639 
30.145470 13286.079028 
0.315812 461.463024 
0.864688 659.175216 
0.983430 597.031691 
0.199292 604.936526 
6.402590 2965.702545 
0.548386 516.030017 
3.399286 1004.899882 
18.053474 6121.733588 
1.572104 698.454847 
0.117680 261.825661 
6.912261 5792.475295 
0.646984 460.886155 
0.487923 537.152666 
0.051014 307.834663 
0.456574 543.912109 
3.054925 1099.757847 
3.203847 1117.744978 
10.553514 4407.048862 
0.941547 613.918518 
15.462487 5688.249745 
7.772143 2703.103650 
0.795340 371.783988 
1.655242 681.424077 
0.838560 569.341389 
12.279828 4132.820916 
14.899579 5262.112171 
0.137040 280.613829 
8.218327 2646.449846 
9.710113 4174.188055 
2.409362 1056.229387 
12.659474 4291.964001 
2.712103 1526.362625 
1.433052 699.539068 
5.836008 2221.306879 
2.395150 659.450197 
1.082642 664.083897 
0.649365 546.731205 
0.587027 709.875243 
11.506517 4224.254602 
0.582173 353.122292 
3.281249 1426.552585 
20.779520 7933.239500 
9.311704 2893.442623 
1.436107 794.058184 
11.851311 4368.905502 
7.415378 4463.290461 
16.849134 7300.365677 
9.765702 3807.040417 
6.367367 4603.941685 
1.415144 987.884541 
1.257819 812.783628 
14.670003 7991.432972 
3.699798 1036.279772 
3.193435 1120.590779 
9.255782 3894.764960 
5.449704 2208.354822 
0.082654 363.546355 
4.255329 1319.364587 
0.164400 386.914338 
8.098168 3154.304636 
7.354138 2514.995289 
3.237771 1085.816448 
7.090601 2295.537897 
6.946304 8042.895442 
0.586757 320.937205 
0.845139 570.171233 
0.504528 461.378103 
2.209884 809.245708 
1.312318 758.041342 
8.728257 3235.440743 
0.735444 553.649387 
0.813592 632.957277 
0.974559 596.356562 
56.261068 18123.213457 
4.478694 1524.816276 
5.874374 2484.689453 
2.203512 1042.714471 
8.032980 3491.140969 
0.251651 356.639171 
6.350606 1909.847228 
11.652122 4781.529631 
8.405892 2989.323035 
0.818743 408.272771 
12.310400 4463.459196 
8.881767 1885.496280 
6.863996 4105.614643 
4.798535 1841.794477 
10.335920 3026.730637 
4.092632 1394.629649 
0.149002 349.941440 
19.219006 7716.668736 
2.055296 805.928057 
11.412398 5998.378269 
0.765735 456.824702 
3.804100 1366.494896 
3.596345 1497.199546 
0.143702 279.294631 
11.631976 4113.533042 
11.150184 5069.165264 
4.562997 1902.801215 
8.030242 3260.086614 
1.444428 389.150943 
3.284153 1072.327886 
4.776812 1922.617493 
6.617790 5237.135660 
0.249970 404.384118 
0.926358 307.538974 
0.226439 357.531833 
0.108453 97.746640 
0.058676 310.896275 
11.201021 4530.204302 
4.379145 2347.590688 
12.240940 4728.501641 
5.685724 3120.314293 
1.193270 579.287760 
5.091357 1984.863326 
28.939907 9114.317425 
1.066879 583.091387 
3.341201 1177.205437 
2.462702 895.381510 
13.510069 1650.358900 
1.333154 761.910051 
1.310937 567.389537 
19.544557 7905.047598 
15.248452 3435.512509 
1.615059 622.538625 
4.185795 1434.784886 
0.138392 304.011627 
0.066074 384.618853 
0.454613 453.836450 
1.064841 715.870336 
11.121915 4460.728484 
9.942243 3708.138890 
12.193677 5194.101540 
9.225978 3655.356816 
4.492239 1557.640751 
2.772574 1053.041163 
16.288679 4215.701983 
4.186245 1055.878496 
0.165652 283.548467 
0.585233 425.476831 
0.948260 658.391204 
2.415833 950.303411 
2.702568 114.967473 
12.094073 3885.540950 
3.035807 959.323215 
7.681211 2828.221644 
0.566940 418.740464 
2.338259 998.905705 
4.860860 1861.979617 
1.185133 448.784776 
0.077614 394.066305 
6.841260 3733.659598 
7.195556 2706.817797 
1.618762 869.496315 
0.442835 372.477911 
16.790236 8738.921516 
0.903199 511.840930 
6.394264 1851.108637 
0.611073 791.976806 
3.248543 1074.638068 
30.854906 8522.197802 
12.295872 4912.910737 
6.753257 1832.718785 
0.077817 459.164394 
10.319957 3546.562527 
4.101135 1671.205742 
11.831770 4242.403654 
0.891801 669.120089 
7.498758 1743.034795 
0.032503 299.067445 
8.920838 2411.490983 
1.635675 892.530704 
1.770577 719.724135 
8.708747 3010.324356 
0.139951 272.502151 
0.781611 574.218897 
5.910983 2573.973051 
4.276422 2483.970816 
0.686337 349.294661 
11.770998 3856.562706 
9.535021 3439.551821 
1.569716 777.059400 
1.222826 389.364226 
10.569393 3835.309870 
2.719638 1651.464435 
7.948481 5094.746942 
7.144194 3084.447386 
0.984738 640.091828 
2.216416 899.091395 
0.058520 308.680216 
3.598240 1482.465950 
0.337902 483.214113 
8.811812 3509.384341 
0.517028 165.855071 
1.166801 352.868213 
0.288025 327.786818 
1.212858 459.766941 
0.409615 274.840072 
1.893964 858.118972 
2.625951 879.727846 
7.235893 3239.819005 
0.431552 502.367032 
1.531694 648.085588 
0.048223 80.339776 
1.119437 499.830737 
0.073422 474.273592 
8.386191 3119.999729 
0.347027 489.096334 
12.179403 5331.364481 
0.133304 309.892964 
7.050724 3313.513514 
0.165359 283.584631 
11.961777 3935.049737 
0.690344 443.865340 
8.783955 5735.701152 
2.995775 1052.976185 
7.257904 3461.007163 
0.309745 361.614460 
11.490175 3726.020995 
0.558761 452.583717 
3.217427 1164.808519 
0.697590 347.981670 
0.364039 588.014706 
1.378850 410.809222 
0.080846 287.086998 
1.281181 491.605479 
0.760369 400.656922 
2.765492 1094.559986 
0.606582 589.610285 
7.297844 7781.893004 
1.351743 876.620454 
0.059851 309.741326 
9.958111 6269.660087 
2.634514 787.210413 
6.823744 5889.165481 
4.046672 1305.623745 
19.472528 7097.889450 
2.322964 1054.836710 
1.202250 367.660985 
24.146991 10085.244327 
12.576301 4631.236001 
2.831041 1033.727736 
2.301202 1057.036457 
3.455223 1188.924033 
0.380979 509.768589 
0.605269 517.061517 
7.528803 1985.565801 
0.129589 280.147128 
7.881858 2961.466664 
1.390594 605.031930 
33.078982 12627.519067 
1.653754 682.064610 
11.650011 3773.852096 
0.670571 341.816591 
11.811084 4529.103310 
4.315042 1494.135154 
0.116938 310.377623 
8.033240 4497.150817 
1.154942 506.787350 
5.412452 2302.440157 
0.965605 523.611225 
8.519069 2881.528606 
8.058220 2401.824598 
14.969004 4682.177995 
6.555945 3297.616385 
1.555352 942.129351 
2.671174 427.187262 
5.484295 2493.186185 
5.335299 931.607772 
7.584969 3624.761988 
0.867604 377.827053 
4.268827 1756.215400 
0.985441 624.414451 
25.261441 10420.142925 
0.685108 367.519527 
36.284040 10835.576083 
7.132350 4737.864078 
0.936187 531.497181 
5.935956 2254.701412 
13.458190 4520.238954 
0.238162 318.898049 
12.190842 5036.883921 
7.322736 2414.942529 
74.653383 7586.460332 
3.316479 1070.416156 
0.093312 334.960572 
4.132139 1492.169988 
0.139115 294.774832 
3.911791 1540.126240 
19.543957 7923.518326 
10.477210 4068.718142 
1.731757 746.531129 
7.301704 3074.641292 
12.929881 2361.915308 
4.747172 974.089786 
3.498358 907.958723 
5.185432 1263.870421 
6.836064 2867.358709 
1.584950 579.819410 
1.806771 680.400209 
0.966735 525.800859 
1.451630 623.829258 
2.443051 823.070707 
10.183687 4186.827858 
6.474478 3278.525083 
5.320874 1954.792272 
3.941241 1638.985145 
0.761824 365.261603 
2.673708 886.604475 
12.429304 5386.262412 
6.897039 4146.161905 
3.875204 1393.499891 
0.691487 516.211196 
4.118532 1631.848552 
2.132549 724.785232 
16.019612 5856.052076 
0.460052 402.740313 
1.388744 793.995402 
0.724465 370.478829 
0.639972 548.661248 
8.472250 2755.663200 
4.445267 2216.263696 
1.346508 598.986914 
2.381977 1002.701233 
0.385572 480.286526 
12.593378 4725.486787 
2.512996 965.246447 
10.125843 5813.583233 
12.580972 5458.450392 
3.697190 1458.662924 
1.080228 600.098901 
8.350382 2777.798898 
0.705646 239.867009 
9.289516 3681.224385 
1.332891 647.269276 
7.626639 11934.426446 
4.233919 1371.271457 
36.322396 7314.814815 
0.432166 229.555671 
20.262738 7971.697657 
0.366711 394.856284 
1.097143 1316.799454 
1.002366 595.594676 
2.226837 913.138658 
7.618288 4729.468599 
0.393831 264.766076 
7.164066 2987.331537 
0.786558 259.872154 
0.201900 395.089580 
0.115265 317.446829 
1.005475 466.022984 
2.246033 911.617804 
2.909992 1127.849300 
8.841299 3154.496672 
8.327292 2498.792768 
0.728612 702.604419 
6.941368 3138.226616 
0.465897 503.730382 
11.692985 4879.521425 
12.437302 4488.941780 
0.216225 400.421720 
0.221934 303.593995 
7.737584 4311.543135 
2.869793 1093.730136 
0.232719 299.032324 
0.375826 578.933536 
8.531719 4036.356074 
6.108188 2312.484426 
10.819289 3634.354194 
2.219142 813.638336 
1.595922 734.175219 
8.614058 3418.185550 
4.064437 1387.978142 
1.537537 870.863509 
6.057445 4384.187713 
15.770401 7442.065991 
0.479590 414.682153 
2.327754 956.614728 
10.980988 3334.336055 
2.490640 1216.708978 
0.050744 287.955887 
7.547374 3047.698607 
28.124234 7480.706896 
36.433117 11135.215453 
8.181917 3144.550739 
1.155726 515.132718 
0.252783 573.123778 
0.353725 270.566258 
2.367494 409.899822 
4.248524 1714.378660 
4.373188 1402.570931 
1.341591 553.070867 
6.462419 2289.051715 
1.092795 486.865108 
1.358338 723.119609 
0.877559 847.251578 
10.230448 4465.143561 
13.822765 4933.951092 
3.937235 1485.468822 
0.174053 400.632711 
20.762484 8316.038485 
7.789100 2125.888142 
0.260918 157.958973 
8.993558 3383.599938 
0.058889 85.060793 
11.895736 5178.451883 
2.784261 968.461699 
0.128843 401.350729 
6.765477 7601.659751 
2.038517 660.109320 
3.920351 1420.025207 
0.645467 379.824607 
15.717179 4828.177743 
4.418617 1050.884455 
10.174354 6006.062977 
18.664796 4801.245908 
0.091008 357.946022 
23.302720 8298.743856 
2.537080 997.376903 
2.564206 1175.474534 
11.397739 3792.716188 
5.581969 2600.213711 
7.356114 1996.819573 
0.934488 596.754650 
3.020200 1018.250443 
6.684187 3668.770512 
1.357509 734.191453 
10.338200 3575.118518 
0.506955 352.302330 
3.368025 1414.143150 
3.337085 1055.419260 
0.571980 588.548936 
2.957633 1095.741049 
15.407771 7065.996229 
0.239805 312.006128 
7.358868 12178.601516 
0.302714 117.356433 
3.261001 1085.316576 
3.469905 1434.551352 
6.218925 3282.286961 
13.507972 4275.343229 
9.325395 3939.378743 
11.702318 6704.615033 
14.536791 4527.172686 
6.322466 2068.010936 
6.526433 5632.874132 
0.321830 260.956583 
20.010035 8160.108019 
0.894515 566.014835 
1.433923 585.646446 
0.326151 291.399772 
5.445089 2940.802037 
18.859402 8024.794374 
14.729316 2652.022366 
4.935694 1983.772280 
5.860286 1994.950709 
0.221357 555.554476 
8.957603 4723.738680 
7.150938 2837.139096 
0.136087 398.375334 
7.730584 3658.520850 
6.916210 2682.540890 
0.121232 323.266928 
7.409939 2184.001941 
1.416623 638.234908 
1.364658 667.629205 
0.084134 321.877022 
5.290253 1398.806127 
5.165716 2891.255962 
1.438310 696.128597 
6.105368 2318.826847 
2.188443 917.853324 
11.330580 3616.072555 
0.034477 287.878011 
2.347940 776.622802 
0.692289 726.581399 
6.524084 7405.063291 
8.810399 2438.135699 
8.634520 2411.625809 
1.891872 799.838129 
5.322644 2018.587361 
0.653372 400.013282 
11.849397 4926.325363 
13.522585 3744.149766 
0.808936 654.050761 
1.264464 703.082721 
6.509135 2173.976608 
2.244954 1064.325867 
0.218198 469.340285 
4.001588 1484.707373 
24.721551 10107.486717 
8.089443 3040.394880 
9.080693 3853.261829 
7.478633 11659.548257 
6.959313 3570.968388 
0.503787 572.769515 
0.206626 300.618968 
3.268841 845.270326 
26.190274 7502.753304 
2.285856 917.885961 
10.216290 4429.055673 
7.210471 2173.509988 
6.646526 4182.296624 
0.171627 199.003701 
1.427431 692.035573 
0.739607 388.716716 
2.960221 974.788554 
9.127171 2961.173577 
17.647394 4670.644160 
10.762649 4258.359578 
1.238588 673.577312 
0.103925 393.548639 
0.969511 449.563043 
7.380823 4414.154653 
2.769157 1715.141146 
3.300228 1211.845239 
1.527841 872.175920 
0.034701 290.636402 
2.388281 854.364019 
2.042175 679.826980 
4.696917 1917.528321 
8.902538 3655.204303 
6.976839 2610.641937 
3.696772 1422.020674 
4.076173 1441.821055 
0.153409 299.848144 
8.156319 3147.936378 
3.362516 876.082062 
1.512008 758.140259 
0.505345 303.559270 
0.427429 361.198544 
1.464495 699.132289 
2.432099 827.439748 
8.268038 2555.621708 
7.214680 3505.154639 
1.264204 651.349690 
6.878147 2069.414317 
3.229819 1081.605003 
8.197249 3682.525952 
2.655141 970.999067 
2.398622 1051.058840 
