# Supplementary material for: Analysis of cause-effect inference by comparing regression errors
Source: PeerJ Comput Sci. 2019 Jan 21;5:e169. doi: 10.7717/peerj-cs.169 (PMC7924496; doi:10.7717/peerj-cs.169)
Supplement: Supplemental Information 2 — Contains artificial and real-world data sets. [file peerj-cs-05-169-s002.zip › CEP data/pair0073_des.txt]

Information for pair0073:

Energy - emission data from 152 countries  between 1960 and 2005

from UNdata (http://data.un.org)


x: CO2 emissions for different countries in different years

y: Energy use (kg of oil equivalent per capita) for different countries in different years


ground truth:
y --> x
