# Supplementary material for: Analysis of cause-effect inference by comparing regression errors
Source: PeerJ Comput Sci. 2019 Jan 21;5:e169. doi: 10.7717/peerj-cs.169 (PMC7924496; doi:10.7717/peerj-cs.169)
Supplement: Supplemental Information 2 — Contains artificial and real-world data sets. [file peerj-cs-05-169-s002.zip › CEP data/pair0074.txt]

250 44 
1420 55 
3840 77 
4260 72 
3450 47 
7200 75 
3350 74 
2177 69 
40350 82 
46260 80 
3830 70 
15730 74 
19350 76 
520 66 
11906 77 
5380 69 
44330 80 
3820 76 
690 61 
1900 66 
1460 66 
4510 75 
6470 54 
7350 72 
26740 77 
5490 73 
480 53 
140 51 
600 61 
1150 51 
41730 81 
3130 71 
6992 69 
410 47 
530 49 
9400 79 
2770 73 
4660 73 
750 65 
1970 54 
150 48 
6060 79 
980 57 
13570 76 
11905 79 
22950 80 
16600 77 
59130 78 
2778 67 
1130 55 
4390 73 
3136 72 
1409 53 
3640 75 
1800 70 
3480 72 
14980 50 
300 60 
14270 73 
280 55 
2340 69 
3930 69 
48120 80 
42250 81 
7240 60 
390 56 
2470 72 
42440 80 
670 57 
28650 79 
5710 75 
2680 70 
390 58 
250 48 
1420 67 
660 61 
1800 72 
12810 73 
40070 82 
1070 64 
2010 71 
40772 80 
3540 71 
2170 68 
49590 80 
24700 81 
35240 81 
4870 72 
38210 83 
3310 73 
6140 65 
770 54 
975 67 
21530 79 
38420 78 
740 68 
750 65 
6888 74 
11860 73 
583 57 
6350 72 
1080 45 
170 58 
11590 74 
11870 72 
84890 80 
4140 74 
410 60 
290 53 
6970 74 
3630 72 
580 48 
16680 80 
840 57 
6400 72 
9980 76 
3942 70 
1680 67 
5710 74 
2580 71 
370 48 
220 62 
4200 61 
400 67 
50150 80 
27940 80 
1080 73 
330 51 
1160 48 
87070 81 
12270 76 
980 67 
1230 74 
6180 76 
1010 61 
2180 72 
3990 73 
1890 72 
11880 76 
20560 79 
12000 76 
1470 69 
7930 73 
9620 67 
410 50 
5530 74 
2780 72 
1020 66 
15500 73 
970 56 
6440 74 
320 48 
34760 80 
14540 75 
24010 78 
1180 66 
140 50 
5820 52 
1001 64 
31960 81 
1790 74 
5140 72 
1109 52 
1130 58 
4990 69 
2520 46 
50940 81 
65330 82 
2090 74 
600 67 
430 56 
2840 69 
2460 61 
400 63 
2560 72 
16540 69 
3290 74 
9340 72 
2840 65 
420 53 
3210 68 
26210 77 
45390 79 
47580 79 
8260 76 
910 68 
2330 70 
9230 74 
890 74 
833 51 
8633 69 
950 63 
950 45 
340 44 
