# Supplementary material for: Analysis of cause-effect inference by comparing regression errors
Source: PeerJ Comput Sci. 2019 Jan 21;5:e169. doi: 10.7717/peerj-cs.169 (PMC7924496; doi:10.7717/peerj-cs.169)
Supplement: Supplemental Information 2 — Contains artificial and real-world data sets. [file peerj-cs-05-169-s002.zip › CEP data/pair0074_des.txt]

Information for pair0074:

UNdata from http://data.un.org

Gross national income (GNI) and life expectancy. 
One can see the GNI per capita as an index how rich a country is. 
The wealth of a country influences the qualtity of the health care system and thus indirectly the life expectancy of its citizens.

x: GNI (Gross national income) per capita for different countries (in US$)

y: life expectancy at birth for different countries


ground truth:
x --> y
