# Supplementary material for: Analysis of cause-effect inference by comparing regression errors
Source: PeerJ Comput Sci. 2019 Jan 21;5:e169. doi: 10.7717/peerj-cs.169 (PMC7924496; doi:10.7717/peerj-cs.169)
Supplement: Supplemental Information 2 — Contains artificial and real-world data sets. [file peerj-cs-05-169-s002.zip › CEP data/pair0075.txt]

257 250 
132 1420 
14 3840 
41 4260 
4 11906 
220 3450 
12 13620 
16 7200 
23 3350 
54 2177 
6 40350 
4 46260 
36 3830 
13 15730 
12 19350 
54 520 
11 11906 
13 5380 
5 44330 
19 3820 
121 690 
81 1900 
54 1460 
15 4510 
31 6470 
22 7350 
7 26740 
11 5490 
169 480 
168 140 
90 600 
131 1150 
6 41730 
29 3130 
23 6992 
173 410 
209 530 
9 9400 
21 2770 
20 4660 
105 750 
127 1970 
199 150 
11 6060 
114 980 
6 13570 
6 11905 
4 22950 
4 16600 
4 59130 
72 2778 
95 1130 
11 4770 
33 4390 
28 3136 
120 1409 
25 3640 
23 1800 
18 3480 
148 14980 
58 300 
6 14270 
109 280 
39 2340 
18 3930 
3 48120 
4 42250 
77 7240 
106 390 
30 2470 
4 42440 
76 670 
4 28650 
15 5710 
35 2680 
146 390 
195 250 
61 1420 
72 660 
31 1800 
7 12810 
3 40070 
69 1070 
41 2010 
6 40772 
32 3540 
44 2170 
4 49590 
5 24700 
4 35240 
31 4870 
4 38210 
20 3310 
30 6140 
128 770 
48 2000 
55 975 
5 21530 
11 38420 
38 740 
61 750 
23 6888 
9 11860 
129 583 
13 6350 
79 1080 
145 170 
17 11590 
2 11906 
7 11870 
3 84890 
11 4140 
106 410 
100 290 
6 6970 
28 3630 
194 580 
6 16680 
36 3270 
118 840 
17 6400 
17 9980 
43 3942 
4 11906 
41 1680 
8 5710 
36 2580 
130 370 
98 220 
42 4200 
51 400 
5 50150 
6 27940 
27 1080 
167 330 
186 1160 
4 87070 
12 12270 
89 980 
15 8650 
27 1230 
23 6180 
69 1010 
28 2180 
24 3990 
32 1890 
7 11880 
4 20560 
10 12000 
17 1470 
14 7930 
13 9620 
112 410 
16 10960 
13 5530 
26 2780 
2 46770 
98 1020 
21 15500 
108 970 
7 6440 
12 10290 
194 320 
3 34760 
8 14540 
4 24010 
36 1180 
200 140 
67 5820 
76 1001 
4 31960 
15 1790 
13 5140 
144 1109 
109 1130 
27 4990 
83 2520 
3 50940 
5 65330 
16 2090 
64 600 
104 430 
14 2840 
93 2460 
98 400 
19 2560 
35 16540 
21 3290 
22 9340 
48 2840 
135 420 
16 3210 
8 26210 
6 45390 
8 47580 
14 8260 
38 910 
33 2330 
18 9230 
14 890 
169 833 
65 8633 
69 950 
148 950 
96 340 
