# Supplementary material for: Analysis of cause-effect inference by comparing regression errors
Source: PeerJ Comput Sci. 2019 Jan 21;5:e169. doi: 10.7717/peerj-cs.169 (PMC7924496; doi:10.7717/peerj-cs.169)
Supplement: Supplemental Information 2 — Contains artificial and real-world data sets. [file peerj-cs-05-169-s002.zip › CEP data/pair0076.txt]

-1.1		1.0
2.1		2.0
3.1		4.2
2.3		-0.6
1.3		2.2
-1.8		0.9
1.1		0.7
0.6		1.0
1.2		1.4
1.8		1.4
2.0		1.7
-0.3		-0.4
-0.2		0.8
2.9		2.8
3.4		4.0
0.5		0.4
2.3		3.0
-2.3		1.4
2.6		2.2
1.5		2.1
2.7		3.5
-1.1		-3.1
2.8		3.4
1.4		-0.3
3.0		2.9
2.7		2.7
1.0		2.5
2.3		2.2
2.6		2.2
3.1		4.1
1.7		2.8
1.1		3.0
1.8		3.2
2.9		2.0
2.4		2.5
2.5		2.0
3.3		3.0
0.0		2.3
0.5		-1.6
1.5		2.2
-0.1		2.7
1.4		-0.2
3.6		-0.8
0.4		1.1
2.1		3.7
0.0		-0.2
1.8		2.2
2.0		3.3
1.9		2.7
1.3		1.5
1.2		2.5
-1.6		2.6
3.0		6.0
1.2		2.2
0.4		-0.1
0.4		0.4
1.9		3.6
3.0		3.6
3.8		1.9
-1.6		9.5
0.4		0.2
2.8		5.9
0.9		0.6
0.8		0.2
2.3		1.2
3.7		3.9
2.5		1.8
0.2		2.4
2.0		2.6
2.5		3.4
-0.1		-2.0
1.0		0.9
2.0		2.3
1.5		2.9
1.7		2.2
0.6		0.5
3.4		3.7
0.0		-0.3
0.8		2.3
0.3		0.3
5.0		4.0
-1.3		-3.8
3.1		3.7
1.4		2.2
6.7		11.7
1.1		3.4
2.6		2.9
-1.4		-4.4
3.0		3.0
1.5		1.6
-0.2		-0.7
2.0		1.9
-0.7		2.2
3.0		2.0
1.5		2.6
2.6		4.3
2.6		2.9
1.9		2.2
0.9		2.2
2.7		3.6
1.3		1.7
1.8		1.9
0.4		0.2
1.6		1.8
3.3		5.2
1.4		3.4
2.6		3.0
2.4		2.7
0.6		0.6
-0.3		2.0
2.4		1.9
1.6		1.4
2.3		4.4
3.3		3.4
2.5		4.4
0.6		0.9
2.4		3.6
2.0		1.7
2.4		4.0
1.8		3.2
2.2		3.2
0.2		0.1
0.2		0.7
0.8		1.3
-0.6		-4.9
-0.5		0.1
-0.1		-1.6
-3.4		-4.5
1.2		0.0
1.2		2.0
0.0		0.1
0.9		0.7
1.9		1.9
2.3		2.9
2.7		2.2
0.7		2.8
1.1		1.4
-0.4		0.7
0.2		0.4
0.3		1.9
2.8		4.6
2.3		2.2
0.3		0.1
0.9		1.6
2.6		4.0
1.3		1.7
2.2		0.6
0.5		1.1
0.8		0.5
2.7		3.7
1.4		-0.7
1.1		2.7
0.5		2.3
1.9		2.5
2.6		3.8
0.7		0.4
1.5		2.2
1.7		1.2
2.0		2.2
3.2		2.5
-0.6		-3.8
5.4		5.2
0.3		0.4
3.1		1.3
1.2		1.5
0.7		1.3
1.9		2.2
2.6		3.1
2.2		1.6
1.8		3.8
4.3		4.3
2.8		2.4
2.0		1.6
0.2		0.2
-1.5		-2.3
-2.7		-4.2
-2.3		-1.7
-1.2		-1.1
0.7		-0.4
-1.2		-1.0
-0.2		-1.2
-0.8		-3.8
-1.5		-2.6
-1.9		-4.2
0.4		0.2
0.4		2.0
-2.5		-3.4
-3.1		-3.8
-0.4		1.4
-2.1		-2.6
-2.3		-1.9
-1.9		-1.5
-1.5		-1.9
-2.4		-2.8
0.8		0.7
-2.9		-2.9
-1.2		-0.8
-2.2		-4.4
-2.4		-3.7
-0.9		-2.3
-1.8		-1.8
-2.2		-2.9
-3.4		-5.0
-1.3		-2.0
-0.8		-1.4
-1.7		-2.2
-2.6		-1.9
-1.9		-5.5
-2.4		-2.9
-2.7		-2.8
0.7		-0.3
-0.3		-5.1
-1.4		-1.2
0.2		0.8
-1.0		-0.6
-2.5		-0.3
-0.4		-0.5
-3.0		-4.7
0.2		-0.5
-1.7		-2.0
-1.4		-1.3
-1.9		-2.0
-0.6		-2.2
-3.1		-2.4
0.8		0.5
-2.8		-4.9
-0.8		-1.9
-0.2		-0.9
-0.4		-1.0
-1.7		-2.8
-2.4		-2.9
-3.6		-3.9
1.3		-0.3
0.0		-0.8
-2.5		-3.6
-0.4		-1.2
-0.1		0.7
-2.3		-2.1
-2.1		-2.0
-2.3		-2.4
0.0		-1.5
-1.9		-3.2
-2.2		-3.0
0.2		-0.5
-0.9		-1.5
-1.8		-1.3
-1.4		-0.7
-1.4		-1.5
-1.2		-1.6
-2.3		-2.9
-0.1		-1.0
-0.8		-1.5
-0.2		0.2
-2.3		-2.6
1.0		4.4
-2.6		-2.6
-1.8		-2.2
-5.9		-5.6
-1.5		-0.9
-2.2		-3.0
0.9		1.3
-1.4		-1.8
-1.7		-2.2
-7.0		-6.4
-2.0		-1.6
0.7		-1.5
-3.0		-2.7
-3.2		-4.2
-2.4		-1.6
-1.7		-2.6
-2.0		-3.5
-0.6		-0.7
-2.8		-3.3
-1.1		-1.7
-1.6		-2.3
-1.1		-2.5
-1.3		-1.7
-2.7		-3.0
-1.1		-2.3
-2.2		-3.9
-2.4		-2.8
-0.5		-0.2
0.9		0.2
-2.1		-2.4
-1.0		-0.7
-1.7		-4.4
-3.4		-5.1
-2.4		-2.6
-0.6		-1.3
-3.8		-6.0
-2.5		-1.9
-2.0		-2.3
-2.1		-2.5
-1.6		-2.3
-2.0		-2.5
0.1		-0.5
-0.4		-0.9
-0.8		-0.8
1.3		1.0
0.5		-0.7
0.3		-0.4
-7.2		-9.9
-1.3		-1.9
-1.2		-1.2
0.0		-2.1
-0.8		-3.0
-1.8		-3.7
-2.7		-3.2
-2.6		-2.7
0.2		2.6
-1.2		-1.8
-1.8		-1.1
-0.1		0.7
-0.2		-0.7
-2.8		-3.1
-1.6		-2.2
-0.7		-1.0
-0.6		-1.6
-2.4		-2.8
-1.4		-0.9
-1.9		-2.8
-0.1		-0.3
-0.4		-0.9
-2.5		-2.9
-1.2		-0.9
-0.8		-1.0
-0.4		-1.4
0.1		-0.1
-3.3		-3.5
-0.4		-1.4
-1.1		-1.3
-1.6		-1.3
-1.4		-1.9
-3.1		-3.8
0.9		0.0
-5.6		-5.5
-0.3		-1.2
-2.6		-2.8
-1.1		-2.0
-0.5		-0.9
-1.4		1.4
-2.1		-2.4
-1.9		-2.2
-1.4		-3.2
-3.0		-3.4
-2.6		-1.8
-1.0		-1.7
