# Supplementary material for: Analysis of cause-effect inference by comparing regression errors
Source: PeerJ Comput Sci. 2019 Jan 21;5:e169. doi: 10.7717/peerj-cs.169 (PMC7924496; doi:10.7717/peerj-cs.169)
Supplement: Supplemental Information 2 — Contains artificial and real-world data sets. [file peerj-cs-05-169-s002.zip › CEP data/pair0077.txt]

-7.500000 1640 
0.400000 1240 
0.500000 1480 
-6.300000 420 
-2.600000 1740 
-3.300000 370 
-5.900000 1260 
-3.500000 980 
-2.100000 640 
-1.900000 1380 
-0.100000 480 
-2.800000 430 
-0.100000 410 
1.000000 420 
-2.400000 520 
-3.900000 460 
-5.600000 530 
-1.900000 460 
3.500000 480 
-1.800000 510 
-2.300000 2180 
-1.500000 540 
1.800000 590 
-4.900000 570 
-6.100000 640 
-8.100000 630 
-11.500000 2590 
-6.800000 1710 
-4.600000 1760 
-4.500000 2420 
-2.100000 2410 
-5.100000 700 
-3.800000 2400 
-4.400000 2880 
-5.500000 1940 
-6.800000 820 
-6.500000 880 
-9.100000 940 
-15.000000 1860 
-16.400000 970 
-16.800000 1130 
-10.000000 800 
-9.900000 1280 
-10.500000 2020 
-7.900000 3120 
-3.400000 3070 
-2.600000 2860 
-6.500000 1220 
-6.600000 700 
-7.800000 2760 
-9.400000 3140 
-9.300000 3520 
-8.400000 3800 
-8.300000 580 
-8.600000 2920 
-13.100000 3580 
-13.500000 3740 
-10.600000 3760 
-7.100000 1400 
-2.500000 2740 
-2.800000 3400 
-5.300000 1660 
-2.800000 2920 
3.100000 1780 
2.500000 2680 
-1.900000 1840 
-3.000000 600 
-3.300000 1420 
-2.500000 3900 
-0.600000 4140 
-2.500000 780 
-1.300000 3720 
-2.100000 3180 
-1.100000 3840 
0.100000 3900 
1.300000 3060 
1.100000 3240 
2.800000 3230 
1.800000 1920 
-3.000000 1210 
-1.100000 4260 
1.300000 550 
4.600000 1200 
-2.400000 2220 
-2.000000 1980 
2.800000 530 
2.600000 960 
0.300000 1560 
-1.000000 2340 
3.000000 550 
1.600000 4910 
1.800000 3760 
0.000000 870 
-2.400000 3230 
-2.400000 1870 
-1.400000 1810 
4.600000 5140 
7.900000 4850 
3.100000 2370 
-2.800000 780 
-7.400000 2270 
-7.500000 4120 
-6.800000 5380 
-0.500000 3560 
3.600000 5440 
3.100000 3520 
1.100000 2298 
-0.800000 2941 
-1.100000 2610 
0.100000 2555 
6.600000 2883 
0.000000 1235 
3.100000 2662 
3.900000 1812 
7.600000 3791 
5.500000 3622 
4.100000 2856 
5.100000 813 
6.900000 1449 
6.500000 987 
10.000000 4121 
7.900000 3607 
10.500000 4345 
10.900000 4610 
9.300000 2695 
10.300000 3803 
8.300000 2941 
5.000000 4377 
6.800000 3924 
9.400000 3481 
9.900000 2083 
12.000000 5410 
12.100000 4633 
9.400000 2708 
7.400000 1644 
7.500000 2257 
11.800000 4783 
15.300000 4241 
14.800000 2863 
17.100000 5409 
12.400000 1822 
11.600000 5459 
14.000000 5421 
8.600000 2950 
12.500000 7151 
16.500000 5822 
13.800000 2740 
8.800000 2628 
3.900000 2871 
2.400000 1427 
4.600000 4201 
6.400000 3386 
7.100000 1769 
10.300000 6391 
2.600000 1700 
3.400000 4084 
2.400000 3131 
2.800000 1249 
8.600000 3245 
11.300000 5657 
15.600000 7395 
7.600000 2610 
5.100000 1467 
6.300000 1056 
11.300000 1262 
17.100000 6597 
15.400000 4303 
14.500000 5183 
15.000000 3655 
16.400000 5280 
14.300000 4969 
15.000000 3067 
19.400000 7159 
17.500000 4815 
13.600000 6903 
16.500000 6748 
17.300000 7420 
18.800000 7638 
19.500000 7447 
19.500000 7676 
16.600000 8299 
16.100000 8167 
17.500000 7943 
16.000000 5767 
16.800000 6851 
17.400000 7005 
12.800000 2019 
10.300000 3913 
8.500000 2737 
10.300000 5579 
10.100000 1960 
10.300000 3165 
10.400000 3908 
8.500000 4617 
9.400000 6920 
12.600000 7917 
15.500000 7787 
17.000000 7343 
11.400000 1549 
10.000000 3699 
11.800000 5747 
12.500000 5985 
15.000000 7617 
15.300000 4986 
7.100000 3647 
11.900000 7140 
15.000000 6281 
16.000000 7194 
17.300000 5502 
18.400000 6606 
17.000000 6667 
18.800000 5100 
15.800000 4510 
18.100000 7136 
22.900000 7122 
15.900000 3597 
12.300000 5177 
15.600000 7160 
15.900000 7141 
12.500000 5400 
15.900000 5610 
13.600000 4569 
14.800000 5352 
11.000000 1270 
12.100000 3595 
12.600000 5548 
16.800000 5715 
16.400000 5614 
16.400000 3778 
14.300000 4292 
11.000000 1394 
11.900000 4702 
11.900000 4917 
16.400000 6306 
9.600000 1805 
8.300000 1194 
8.000000 4514 
13.800000 3985 
7.600000 3817 
5.300000 2662 
6.300000 3924 
6.400000 3351 
6.300000 4077 
7.500000 5012 
10.500000 4790 
10.600000 5197 
5.600000 3420 
8.500000 6133 
13.400000 5338 
9.900000 5033 
8.600000 4283 
8.300000 2237 
8.300000 3840 
8.100000 5283 
11.900000 3517 
13.600000 1662 
13.400000 451 
16.100000 4176 
15.000000 3740 
14.400000 2770 
7.000000 866 
6.400000 4676 
8.400000 3442 
9.000000 4733 
9.000000 4787 
9.400000 4447 
10.900000 1769 
8.100000 947 
6.000000 4521 
5.600000 3947 
7.300000 4373 
8.100000 4347 
9.500000 3874 
11.100000 4392 
11.600000 4309 
11.100000 4164 
12.000000 4073 
12.000000 4065 
12.500000 3694 
10.100000 2038 
7.000000 1324 
6.300000 3522 
9.100000 3641 
11.100000 2837 
9.800000 3147 
8.800000 2951 
9.600000 3103 
9.500000 2884 
7.900000 3321 
6.400000 3171 
7.000000 2934 
5.800000 412 
5.600000 242 
4.900000 1614 
9.900000 356 
2.400000 855 
2.500000 2185 
2.500000 563 
0.600000 845 
0.300000 2426 
3.900000 1997 
4.900000 407 
2.800000 963 
4.500000 1727 
7.000000 540 
1.500000 544 
-1.600000 2644 
-1.300000 1124 
1.300000 1826 
2.100000 398 
1.900000 2299 
7.300000 2429 
1.900000 1049 
8.900000 2273 
6.500000 2281 
5.000000 2157 
2.500000 2110 
5.800000 783 
8.000000 827 
7.400000 2029 
6.300000 544 
2.500000 1962 
5.900000 1691 
3.300000 265 
2.100000 877 
4.300000 172 
-0.400000 385 
0.800000 1834 
3.100000 1887 
3.500000 1713 
-1.500000 1194 
-2.100000 1526 
-3.300000 1800 
-1.400000 1814 
1.300000 1817 
0.800000 1714 
5.300000 1780 
6.100000 1791 
4.500000 1748 
4.000000 922 
4.300000 1017 
2.400000 1527 
2.800000 751 
0.600000 399 
0.300000 712 
-2.900000 626 
-0.100000 990 
-0.500000 605 
-0.900000 1033 
-1.600000 243 
-1.400000 390 
3.300000 488 
-2.800000 286 
-3.400000 351 
-4.300000 665 
-6.800000 229 
-8.000000 405 
-11.500000 872 
-7.600000 1271 
-2.600000 209 
-3.900000 501 
-1.300000 350 
1.500000 303 
1.500000 415 
1.800000 195 
4.800000 219 
-0.800000 398 
-6.600000 301 
-4.300000 1281 
-1.100000 530 
-3.500000 560 
-8.600000 1007 
-12.300000 1902 
-4.400000 1453 
-4.800000 926 
-17.400000 966 
-22.900000 1555 
-14.000000 947 
-9.800000 1362 
-12.500000 737 
-11.900000 617 
-10.500000 493 
-8.800000 426 
-8.500000 390 
-7.500000 1560 
-9.900000 2257 
-7.300000 2116 
-2.400000 2238 
-1.600000 610 
-2.300000 2195 
-4.000000 810 
-6.800000 1730 
-5.500000 1158 
-8.000000 2450 
-12.400000 2380 
-10.100000 2530 
-5.600000 2590 
-3.300000 2657 
0.400000 505 
0.800000 1222 
-0.400000 2648 
-1.000000 1235 
-0.100000 753 
1.600000 905 
4.800000 2784 
1.000000 648 
1.100000 2376 
2.600000 2117 
-0.900000 1217 
0.600000 1007 
-1.600000 480 
-4.500000 1036 
-5.100000 340 
-5.600000 853 
-7.100000 490 
-5.000000 431 
-4.400000 1010 
-4.300000 807 
-4.800000 1230 
-7.500000 3785 
-0.800000 1940 
0.900000 470 
3.000000 420 
3.100000 828 
3.900000 886 
2.800000 234 
-8.000000 736 
-8.400000 3190 
-7.800000 2920 
-9.800000 4383 
-8.900000 4245 
-6.100000 4215 
-7.300000 4401 
-5.600000 4565 
-5.800000 4647 
-4.800000 4179 
-2.600000 3791 
-4.500000 4652 
-3.800000 4030 
-4.600000 1545 
-3.600000 2845 
-1.300000 687 
-3.300000 1543 
-4.100000 3184 
-2.900000 5397 
-2.100000 2492 
1.100000 1826 
2.000000 1424 
5.300000 2040 
1.300000 1390 
5.800000 2001 
0.500000 1173 
-0.600000 3447 
-3.300000 4331 
-2.000000 3198 
-2.100000 2610 
0.600000 5065 
5.600000 3137 
3.500000 2083 
5.000000 5310 
6.800000 5010 
7.800000 4447 
6.800000 1828 
5.000000 1078 
1.600000 952 
3.100000 4360 
-0.800000 2210 
0.300000 3470 
1.000000 5334 
3.900000 5813 
5.500000 6083 
7.300000 6276 
10.400000 6526 
11.300000 4624 
7.000000 1984 
0.400000 2970 
4.400000 6963 
7.900000 7086 
10.800000 6983 
12.500000 6562 
9.400000 4310 
9.300000 4165 
11.300000 7477 
14.100000 6614 
12.900000 4300 
12.100000 5483 
11.400000 5747 
1.600000 931 
0.300000 1971 
2.300000 1034 
2.900000 1310 
2.600000 2659 
6.800000 7616 
10.300000 7416 
10.800000 3737 
7.100000 5660 
5.100000 2433 
0.300000 3285 
3.100000 4417 
3.100000 1762 
1.300000 3727 
7.400000 7036 
6.800000 3330 
5.100000 1360 
2.900000 1406 
-0.500000 1376 
1.900000 3926 
5.600000 6963 
8.800000 6133 
10.100000 7300 
12.400000 7220 
8.600000 2740 
8.800000 3445 
6.600000 2853 
8.400000 6626 
7.500000 2297 
8.000000 3865 
10.600000 6273 
10.000000 1427 
7.500000 2143 
8.400000 2752 
13.500000 5669 
11.800000 1360 
6.500000 3443 
5.300000 4927 
8.600000 6166 
11.800000 6415 
12.600000 5670 
14.500000 5950 
9.900000 1700 
8.500000 2260 
4.800000 1780 
5.300000 3670 
5.400000 2260 
6.800000 2400 
7.100000 3490 
8.100000 4200 
9.600000 4100 
10.900000 3400 
10.400000 2720 
12.000000 7500 
9.900000 3150 
13.000000 6750 
17.100000 5150 
20.900000 7090 
20.600000 6950 
17.500000 3080 
17.300000 4500 
17.000000 4800 
16.300000 4390 
16.000000 5560 
18.500000 6690 
18.100000 5640 
13.600000 2180 
12.400000 7040 
13.900000 7530 
18.400000 7536 
16.800000 5177 
16.500000 7008 
18.300000 5790 
19.100000 6103 
17.600000 4103 
13.600000 2938 
10.000000 1040 
11.500000 4343 
11.100000 3927 
9.900000 2533 
10.800000 4071 
13.400000 5221 
14.500000 5340 
11.500000 4217 
7.500000 4397 
9.500000 1350 
10.500000 3621 
14.000000 5010 
11.600000 3177 
12.000000 4923 
11.400000 1000 
11.300000 891 
13.300000 767 
9.300000 2797 
6.400000 4073 
7.300000 5121 
8.300000 4997 
11.600000 5903 
11.500000 3377 
10.000000 3345 
10.800000 5170 
13.000000 4460 
16.300000 6010 
18.500000 4673 
13.300000 5578 
16.600000 6193 
19.400000 5303 
14.400000 1651 
15.000000 4023 
15.800000 5500 
18.100000 5960 
19.800000 5606 
15.800000 1897 
13.300000 2984 
9.000000 2256 
9.600000 4564 
10.600000 2236 
9.400000 3708 
12.000000 5308 
14.100000 5285 
18.500000 5723 
15.500000 3890 
15.100000 3253 
15.000000 5143 
15.300000 3293 
12.800000 2798 
11.100000 4188 
13.900000 3256 
10.500000 3001 
10.900000 4302 
12.900000 4476 
12.100000 2126 
18.100000 3242 
17.900000 4926 
19.100000 4533 
15.400000 4087 
16.300000 4535 
20.000000 4629 
19.300000 4647 
17.300000 3584 
18.000000 4384 
17.400000 5033 
17.900000 4103 
12.500000 1963 
8.800000 1447 
9.400000 3098 
8.100000 627 
4.900000 3319 
3.400000 4087 
2.600000 4778 
3.000000 4934 
5.300000 4659 
5.000000 4440 
9.800000 2097 
11.900000 2610 
12.300000 2917 
10.900000 2880 
8.400000 2576 
7.300000 1851 
7.600000 4045 
13.400000 3753 
8.100000 1060 
2.500000 687 
4.600000 837 
6.000000 1423 
11.900000 891 
9.800000 2101 
7.000000 1437 
5.000000 2563 
4.800000 3724 
8.000000 3290 
9.000000 1216 
4.400000 1040 
4.900000 829 
5.800000 2040 
6.900000 915 
7.400000 1627 
9.400000 2070 
10.800000 1700 
9.600000 1826 
7.100000 1391 
7.000000 2572 
8.400000 1242 
6.100000 1610 
3.800000 493 
1.600000 2758 
0.900000 2733 
2.900000 2774 
3.400000 2700 
7.900000 2071 
7.100000 943 
5.000000 720 
3.400000 1515 
4.800000 276 
3.500000 353 
-0.600000 540 
0.400000 1306 
6.400000 278 
2.800000 698 
1.100000 521 
3.900000 817 
-0.300000 509 
-0.100000 683 
-0.400000 574 
-1.000000 1643 
-2.500000 653 
-3.000000 1051 
-2.300000 1821 
-1.900000 717 
-2.300000 710 
-2.500000 488 
-2.800000 465 
-2.500000 272 
-3.800000 405 
-4.500000 779 
-2.900000 1206 
-0.300000 897 
2.300000 409 
-1.400000 297 
-7.500000 460 
-10.400000 1684 
-11.000000 1810 
-4.300000 1436 
-5.000000 714 
-6.900000 1256 
-0.500000 958 
0.300000 467 
4.800000 236 
7.400000 478 
9.100000 260 
3.300000 506 
4.500000 622 
2.800000 1628 
2.000000 1276 
0.900000 1398 
3.300000 1665 
2.500000 388 
1.900000 407 
7.000000 1014 
3.000000 1562 
6.000000 1552 
6.400000 1090 
3.600000 942 
2.000000 185 
6.500000 265 
1.000000 348 
3.500000 190 
5.100000 997 
3.100000 493 
-0.600000 601 
-3.000000 1826 
-1.000000 1813 
3.100000 936 
-0.500000 494 
-4.300000 1649 
-1.600000 1960 
2.500000 812 
0.500000 1392 
2.100000 1240 
3.000000 315 
2.400000 2201 
-0.100000 2183 
2.100000 2124 
-0.600000 552 
-2.100000 931 
-3.100000 1770 
3.400000 276 
3.000000 462 
1.800000 266 
2.400000 1633 
2.600000 550 
0.800000 873 
-1.600000 673 
-2.500000 1060 
1.500000 1049 
0.600000 527 
0.100000 460 
1.500000 1484 
2.100000 343 
0.900000 730 
-0.600000 726 
-2.800000 753 
-0.100000 697 
-2.400000 817 
-1.100000 683 
-2.400000 900 
-4.900000 3430 
-3.100000 3426 
-1.400000 3650 
4.400000 3501 
-1.600000 1912 
-1.400000 2414 
-2.500000 1009 
-2.900000 1142 
-3.100000 3783 
-2.500000 3848 
-3.000000 847 
-4.100000 1926 
-5.600000 1406 
-5.500000 1301 
-5.000000 1240 
-5.000000 1313 
-4.800000 1565 
-5.100000 1416 
-4.300000 3020 
-4.600000 4060 
-2.000000 2305 
-3.600000 1760 
-4.300000 1466 
-2.400000 1540 
-6.000000 2776 
-7.600000 4349 
-3.800000 3293 
-1.500000 670 
-0.800000 1113 
-0.400000 860 
-0.500000 1247 
3.300000 3349 
0.500000 833 
-0.300000 1155 
-0.100000 2433 
2.900000 2938 
6.000000 4400 
4.400000 967 
1.100000 1900 
1.100000 1140 
1.600000 1259 
1.100000 627 
0.300000 2364 
-0.500000 1983 
0.400000 2633 
2.300000 3913 
1.100000 2095 
-0.900000 1909 
-0.800000 3017 
-0.100000 6305 
2.400000 4603 
3.800000 4469 
2.300000 2300 
4.400000 3484 
5.000000 3078 
4.900000 1535 
3.600000 2723 
0.100000 3348 
3.000000 6942 
6.000000 3876 
1.600000 1338 
2.400000 7100 
5.300000 6395 
9.600000 5273 
6.900000 2966 
7.900000 5814 
8.600000 7131 
4.800000 1964 
4.400000 4543 
6.300000 5560 
4.400000 4912 
3.000000 7624 
3.600000 7550 
5.100000 4603 
4.900000 2685 
3.300000 2316 
5.300000 5740 
7.300000 3726 
11.100000 5745 
8.800000 4320 
6.400000 5310 
7.400000 5583 
8.000000 2692 
12.400000 7909 
15.000000 5017 
13.600000 3797 
10.500000 4024 
10.400000 2740 
11.000000 4712 
13.600000 7377 
13.800000 5585 
13.000000 5036 
11.500000 3933 
11.600000 3467 
11.100000 3902 
9.500000 2183 
10.100000 4888 
4.400000 1644 
3.900000 3710 
7.900000 8138 
10.500000 6722 
12.400000 3910 
15.000000 7431 
13.400000 6112 
11.300000 2826 
7.100000 3358 
6.600000 3223 
7.400000 5660 
7.000000 4055 
7.300000 3007 
9.400000 3217 
14.300000 7456 
8.100000 1684 
6.600000 2720 
4.900000 1743 
5.900000 1786 
9.600000 4113 
13.300000 5672 
14.900000 6681 
12.400000 3669 
13.400000 6059 
12.300000 5116 
13.800000 6962 
14.900000 8397 
12.500000 4016 
13.300000 6962 
13.600000 7184 
14.000000 5863 
12.000000 9045 
10.900000 6792 
13.900000 4874 
11.900000 8636 
12.900000 8976 
11.900000 4040 
13.300000 4014 
13.000000 7067 
12.000000 4683 
14.600000 6898 
15.900000 5697 
12.600000 5041 
11.600000 4807 
10.500000 4250 
14.300000 6917 
13.300000 5213 
13.600000 6815 
11.600000 5528 
13.500000 5867 
12.300000 5817 
16.000000 8606 
17.000000 8523 
13.000000 6226 
14.800000 7306 
9.900000 4164 
7.600000 1643 
8.900000 2405 
10.600000 4559 
10.600000 2973 
12.900000 8695 
16.500000 8397 
16.900000 6783 
19.900000 7179 
21.900000 7600 
11.900000 1795 
13.900000 7820 
18.900000 8260 
11.800000 1719 
14.400000 7617 
12.000000 4108 
9.600000 7086 
16.100000 7597 
15.500000 7258 
17.300000 5928 
10.300000 2117 
11.500000 7415 
10.500000 4728 
14.600000 7619 
16.100000 7719 
17.300000 6412 
16.400000 6602 
18.100000 6609 
18.400000 4897 
15.400000 3870 
15.100000 4699 
19.300000 6757 
18.100000 6510 
15.300000 4640 
14.900000 5591 
15.800000 6915 
18.300000 5903 
10.900000 2072 
9.600000 3183 
9.000000 3733 
9.400000 3592 
9.400000 4378 
7.500000 1847 
8.000000 1540 
13.900000 3992 
15.400000 5619 
11.900000 2353 
7.900000 5866 
10.800000 5935 
14.300000 4766 
8.000000 2367 
10.600000 1708 
13.800000 1550 
15.400000 3227 
13.300000 5079 
11.800000 5971 
9.500000 5902 
11.300000 5671 
13.000000 5049 
13.400000 3038 
11.000000 3578 
5.900000 2276 
5.300000 1886 
4.600000 2150 
5.500000 2201 
4.400000 1074 
6.500000 2329 
10.500000 4360 
9.100000 2460 
8.900000 4863 
11.100000 4562 
9.100000 2252 
9.600000 3845 
9.800000 2500 
12.500000 4792 
10.100000 4747 
14.300000 3935 
7.100000 1015 
4.500000 640 
6.300000 695 
8.100000 1821 
8.800000 3414 
7.300000 1952 
7.500000 863 
7.500000 673 
2.900000 2520 
3.800000 1000 
13.900000 3785 
6.100000 1292 
8.900000 1550 
9.600000 805 
8.600000 3224 
10.600000 2623 
10.600000 3595 
11.500000 2931 
12.600000 2259 
12.600000 1897 
10.400000 690 
5.000000 571 
4.900000 3326 
6.300000 1300 
8.500000 3093 
7.400000 883 
6.100000 2503 
6.100000 3058 
11.600000 2847 
11.900000 2462 
4.900000 355 
0.000000 2876 
-2.000000 2894 
0.500000 3002 
2.500000 796 
-1.900000 2430 
-3.500000 2765 
1.800000 1803 
0.400000 2478 
0.600000 2563 
0.300000 2524 
7.000000 974 
7.500000 636 
7.000000 1599 
7.600000 1282 
4.600000 248 
-0.300000 1542 
2.100000 909 
2.900000 1407 
4.500000 2294 
3.600000 265 
-0.800000 630 
-1.600000 673 
-8.100000 469 
-9.900000 2100 
-5.300000 1038 
-2.600000 1070 
-2.400000 996 
-4.000000 1957 
-2.600000 1250 
-1.400000 1092 
1.800000 230 
4.000000 485 
2.500000 837 
-0.400000 314 
0.600000 666 
5.000000 156 
0.800000 219 
-2.800000 208 
-3.100000 778 
-2.300000 593 
-0.800000 504 
2.300000 382 
1.500000 410 
-0.400000 230 
-1.800000 751 
-1.100000 548 
-3.900000 140 
-8.000000 1735 
-5.500000 928 
-2.100000 592 
-0.600000 192 
-3.000000 373 
-3.400000 558 
2.600000 761 
2.800000 381 
3.000000 159 
2.000000 587 
0.800000 515 
1.800000 1150 
3.000000 1480 
-0.100000 856 
0.800000 1773 
-1.400000 1810 
-3.000000 1420 
-1.900000 702 
-1.500000 1824 
1.800000 1899 
-1.400000 631 
1.300000 391 
0.100000 269 
2.800000 774 
3.900000 1776 
1.100000 395 
0.400000 1530 
4.300000 1168 
0.100000 1692 
3.500000 1720 
0.500000 1137 
2.500000 1879 
-1.600000 1290 
-1.000000 2144 
-2.000000 2044 
0.100000 2204 
2.400000 1924 
-0.100000 496 
-1.400000 1953 
-5.400000 1145 
-1.600000 2298 
-1.100000 2514 
-1.600000 2621 
-0.600000 2599 
-1.500000 2655 
-1.800000 2605 
-0.400000 2714 
0.900000 2940 
-1.300000 2964 
-1.300000 2977 
-0.300000 2942 
0.800000 2417 
0.300000 1202 
0.800000 2939 
1.500000 3170 
1.400000 3175 
1.000000 3209 
-0.100000 3275 
0.800000 1627 
-0.800000 1888 
-3.000000 528 
-0.500000 2428 
-1.400000 642 
-0.900000 2102 
2.500000 676 
6.100000 230 
4.000000 214 
0.100000 386 
2.400000 332 
0.800000 644 
0.300000 1338 
-0.100000 2512 
-2.100000 1137 
-2.100000 820 
-2.000000 1111 
-0.600000 1742 
1.000000 1559 
1.000000 1428 
0.000000 1857 
2.800000 3925 
4.600000 4885 
6.900000 3781 
-1.800000 1086 
-1.000000 4474 
3.500000 4360 
5.300000 4868 
7.400000 3885 
3.400000 1548 
0.600000 4558 
2.500000 659 
4.900000 427 
1.800000 1040 
-1.900000 500 
-0.900000 4717 
1.600000 5414 
0.900000 2330 
4.300000 1495 
-2.000000 2388 
1.500000 2490 
4.100000 577 
5.900000 5448 
8.900000 5929 
11.000000 5663 
10.500000 5306 
10.000000 5580 
10.300000 5061 
5.800000 931 
4.300000 599 
4.400000 3955 
2.400000 2290 
0.500000 1148 
0.800000 3677 
2.500000 3398 
3.100000 2426 
6.600000 5218 
6.500000 2241 
9.300000 5433 
5.100000 2358 
0.600000 981 
0.500000 688 
1.400000 1994 
4.300000 4596 
1.000000 1319 
0.000000 2488 
2.300000 3084 
2.400000 3216 
1.100000 1278 
-0.100000 2210 
2.300000 4797 
6.500000 4069 
6.100000 2389 
2.100000 2879 
-0.600000 2722 
-1.800000 1822 
-0.600000 2541 
1.500000 3886 
3.100000 5575 
6.900000 7740 
10.000000 6839 
11.600000 7647 
11.800000 7748 
9.000000 6425 
5.500000 8111 
7.800000 8167 
12.300000 8183 
7.900000 1604 
8.600000 2597 
6.300000 2436 
6.400000 3954 
5.400000 6161 
6.800000 5507 
9.400000 7633 
11.400000 6307 
13.300000 7542 
13.900000 7354 
14.600000 7102 
14.400000 7421 
14.300000 7886 
14.000000 8116 
13.900000 8098 
14.400000 8384 
13.900000 5739 
14.600000 4869 
10.800000 4076 
9.900000 3704 
10.800000 5155 
7.800000 2314 
7.300000 3473 
7.800000 5449 
6.000000 4575 
6.100000 5262 
3.500000 3225 
6.100000 5146 
5.800000 5753 
6.500000 6381 
10.300000 7809 
11.300000 4533 
11.000000 6657 
11.900000 5850 
13.600000 8456 
13.400000 8080 
13.300000 8258 
13.300000 7146 
13.400000 8556 
15.400000 7082 
15.800000 7036 
16.300000 7965 
16.000000 7160 
9.900000 2386 
7.800000 1519 
11.400000 2455 
16.000000 6570 
15.900000 5772 
14.000000 7286 
8.900000 4238 
10.800000 6553 
11.800000 4311 
13.300000 4613 
11.000000 2838 
9.400000 2736 
11.000000 1191 
15.800000 3648 
19.500000 7155 
18.000000 4707 
14.600000 5052 
13.600000 2710 
13.900000 3673 
12.000000 1607 
13.000000 6526 
14.100000 6199 
10.000000 5192 
10.900000 7931 
14.500000 7442 
10.900000 7159 
10.800000 2694 
10.600000 7863 
13.500000 8137 
17.600000 7389 
18.600000 3848 
20.800000 5261 
18.500000 5122 
14.900000 5392 
15.300000 6547 
16.000000 6105 
12.500000 4135 
14.100000 7282 
15.800000 4472 
8.800000 3112 
5.900000 1705 
7.900000 4690 
9.100000 7553 
12.000000 7235 
15.500000 6703 
14.600000 2940 
15.000000 5726 
12.300000 2934 
12.600000 5473 
13.100000 5151 
14.600000 4783 
12.500000 2292 
15.400000 5710 
14.000000 4533 
17.400000 6839 
19.100000 6747 
15.600000 4116 
12.600000 4986 
14.900000 6875 
16.900000 6706 
16.100000 5362 
15.600000 3537 
14.500000 5446 
13.300000 5971 
12.800000 4941 
12.100000 683 
10.300000 1016 
5.600000 2189 
5.900000 3863 
7.400000 6342 
8.900000 6333 
10.300000 3746 
8.000000 687 
6.400000 1836 
5.800000 1241 
6.800000 4261 
7.500000 5162 
10.000000 5951 
10.400000 4836 
11.100000 4070 
11.800000 3271 
11.400000 3383 
10.000000 1856 
9.500000 2845 
9.600000 2004 
8.900000 860 
11.600000 4401 
14.000000 5079 
14.400000 4795 
13.300000 3781 
12.900000 4391 
14.000000 4283 
12.500000 3492 
8.300000 683 
7.400000 2112 
7.600000 2406 
7.600000 3556 
4.100000 995 
4.800000 2728 
4.000000 1681 
5.000000 2484 
6.400000 1855 
4.800000 1699 
3.400000 1830 
4.300000 4488 
6.500000 4059 
6.300000 903 
3.900000 886 
1.900000 594 
1.800000 1254 
1.800000 1155 
3.000000 1360 
4.500000 1460 
6.000000 3566 
5.100000 985 
1.000000 2211 
2.500000 3602 
5.600000 3593 
7.600000 3055 
7.400000 2862 
6.800000 572 
12.500000 2686 
11.500000 3065 
13.400000 3151 
10.400000 2860 
9.800000 2888 
9.400000 2624 
8.400000 2873 
8.100000 1707 
5.600000 233 
9.000000 365 
8.300000 259 
7.300000 1836 
9.500000 1271 
4.600000 635 
1.600000 512 
0.900000 1005 
-1.300000 270 
-1.300000 1061 
4.900000 1317 
-0.500000 1549 
-0.600000 2505 
1.500000 2207 
1.800000 2367 
-0.300000 2542 
0.000000 2367 
1.500000 2257 
-1.500000 1981 
-3.300000 2135 
-0.300000 2219 
3.300000 2074 
2.000000 1735 
6.500000 1523 
1.600000 638 
-6.100000 2392 
-5.100000 2255 
-9.300000 322 
-7.000000 2240 
-4.300000 1973 
-1.800000 1394 
-4.900000 2194 
-1.800000 1789 
-2.000000 1944 
-1.100000 1836 
-1.500000 1721 
-3.100000 2006 
-4.400000 1735 
-4.600000 1632 
-1.800000 607 
-4.800000 642 
-3.900000 1922 
-5.600000 1577 
-0.500000 672 
0.600000 354 
4.400000 94 
10.100000 752 
7.000000 54 
11.800000 1235 
7.600000 474 
7.000000 588 
3.600000 418 
8.500000 751 
8.400000 174 
5.800000 495 
0.300000 789 
1.500000 1023 
0.900000 1647 
-0.400000 1362 
-0.800000 1700 
-0.400000 1650 
-1.900000 1756 
-2.600000 1698 
-2.600000 1683 
-2.600000 1696 
-2.900000 1725 
-2.800000 1829 
-3.300000 1806 
1.100000 355 
-1.400000 536 
-2.600000 1768 
-0.900000 1835 
-1.900000 1904 
-1.500000 1820 
-2.000000 2013 
-2.000000 2002 
-0.900000 1868 
-0.300000 1971 
-0.300000 1909 
3.300000 930 
2.800000 684 
-2.300000 1419 
-2.300000 1954 
1.400000 708 
2.500000 1145 
0.800000 2168 
3.600000 1849 
1.900000 200 
5.300000 200 
0.100000 425 
2.000000 1568 
1.900000 610 
-0.900000 2448 
2.300000 569 
2.500000 1868 
3.500000 1467 
1.400000 679 
3.500000 1934 
1.400000 2586 
3.400000 2744 
5.500000 2826 
6.800000 2221 
5.300000 574 
-2.000000 2594 
1.600000 1082 
-1.300000 1068 
-2.000000 640 
0.100000 645 
3.900000 185 
1.300000 158 
-1.500000 1248 
2.400000 1023 
5.800000 2943 
7.000000 2113 
6.900000 3298 
6.800000 2972 
7.400000 2962 
7.000000 3445 
10.800000 3510 
9.500000 3033 
4.300000 218 
0.100000 228 
1.900000 404 
-2.100000 876 
-3.000000 1311 
-2.000000 3259 
-2.600000 4350 
0.500000 4420 
4.800000 3423 
2.500000 4032 
8.500000 3694 
5.400000 1511 
4.900000 564 
8.900000 4455 
6.100000 2569 
5.300000 4503 
4.900000 874 
5.800000 3467 
7.300000 4673 
5.600000 5034 
6.000000 3913 
5.500000 3717 
6.800000 995 
13.100000 3311 
12.000000 4387 
4.400000 4331 
5.800000 5437 
-0.100000 3467 
-1.600000 2516 
-1.100000 1912 
-0.800000 1388 
0.600000 1886 
3.900000 1648 
7.100000 5441 
6.900000 5728 
7.800000 4120 
2.800000 1395 
0.400000 3761 
-0.500000 3385 
1.000000 964 
0.800000 648 
-0.400000 1009 
-1.800000 1780 
0.900000 5455 
0.900000 1002 
2.000000 3796 
6.300000 3334 
0.900000 1643 
0.600000 1555 
1.300000 3633 
0.400000 2734 
0.800000 3051 
0.900000 2977 
4.800000 5244 
4.000000 2562 
4.100000 2610 
3.000000 1060 
4.900000 3358 
4.100000 3342 
6.400000 4309 
5.400000 1410 
5.400000 6651 
8.300000 7417 
11.000000 6703 
13.900000 7421 
14.300000 7260 
13.000000 7584 
14.000000 7700 
13.600000 7446 
10.600000 4475 
8.600000 3025 
8.400000 3717 
9.900000 4990 
10.900000 4816 
8.800000 4246 
8.400000 7749 
9.800000 4633 
11.000000 5211 
12.500000 5849 
14.500000 6819 
12.900000 7119 
12.400000 4373 
11.600000 3867 
13.000000 5749 
10.500000 2537 
12.500000 6034 
12.800000 5112 
10.600000 2092 
8.000000 2893 
8.000000 6701 
9.000000 8309 
7.600000 7400 
6.800000 8433 
9.500000 8208 
11.500000 7759 
14.400000 8035 
8.900000 1642 
9.100000 3205 
7.600000 3176 
9.600000 5475 
7.800000 2249 
9.600000 1256 
6.600000 2629 
5.800000 4177 
7.100000 2796 
9.800000 4560 
10.300000 4107 
7.600000 1648 
9.100000 5467 
10.000000 4708 
10.500000 4845 
13.100000 7296 
11.400000 3027 
14.100000 7523 
10.600000 1319 
13.000000 6740 
10.300000 5112 
9.800000 4657 
12.900000 5345 
16.000000 8301 
18.800000 7589 
17.800000 6670 
14.900000 4102 
16.000000 5888 
15.000000 6328 
11.300000 5718 
11.600000 6577 
8.500000 1323 
10.500000 4910 
10.500000 812 
6.900000 2297 
9.800000 3778 
13.000000 2093 
14.600000 2555 
7.600000 3780 
11.100000 6408 
15.400000 8441 
18.000000 8131 
16.600000 7496 
16.800000 8257 
17.000000 6385 
14.800000 4138 
12.800000 7854 
13.600000 7585 
16.100000 8077 
19.600000 7902 
19.300000 5585 
14.900000 7287 
13.800000 8051 
13.100000 6480 
16.000000 7874 
18.400000 7135 
20.600000 6917 
18.400000 4304 
17.000000 3695 
18.500000 6371 
19.100000 6119 
20.000000 7139 
19.600000 7358 
20.000000 7483 
20.100000 6025 
12.500000 3827 
8.900000 2434 
10.900000 6763 
12.800000 7218 
15.500000 6953 
17.800000 6024 
19.400000 6876 
16.900000 4058 
12.900000 2651 
15.000000 4886 
13.300000 2524 
9.300000 4596 
12.100000 6014 
15.400000 5685 
15.800000 3986 
9.300000 2050 
9.800000 4949 
14.500000 6761 
16.800000 6354 
14.600000 1415 
14.000000 1963 
15.100000 5059 
13.800000 3389 
15.500000 4640 
16.800000 5012 
8.600000 465 
7.900000 2481 
10.800000 4039 
11.000000 1423 
12.900000 4661 
8.500000 5213 
10.500000 4739 
7.100000 1736 
6.300000 1924 
7.300000 3195 
8.100000 4539 
6.500000 2973 
9.600000 5573 
7.900000 5350 
12.400000 5297 
10.000000 3817 
8.800000 4229 
8.800000 4254 
6.800000 2542 
13.000000 4619 
9.000000 2882 
9.300000 783 
11.900000 659 
8.800000 2250 
5.500000 1673 
6.300000 2324 
5.800000 3780 
6.000000 3558 
6.000000 4726 
12.000000 4506 
15.000000 1471 
12.000000 797 
11.300000 3063 
12.800000 4392 
5.600000 1041 
6.000000 4480 
12.500000 4207 
9.900000 1947 
2.600000 2547 
4.000000 4096 
6.900000 3958 
8.600000 4015 
11.500000 3608 
13.100000 2917 
13.500000 3402 
13.500000 3122 
12.600000 1429 
10.800000 2980 
9.900000 2966 
9.900000 3050 
8.100000 937 
5.800000 851 
2.500000 3400 
4.400000 3181 
6.900000 1476 
5.600000 2090 
5.600000 2534 
3.800000 724 
7.000000 966 
3.800000 691 
4.500000 793 
5.000000 311 
3.500000 602 
0.600000 376 
0.800000 349 
-0.500000 932 
-1.500000 1200 
-3.100000 2066 
-3.500000 2737 
-3.000000 2718 
-1.400000 2672 
4.800000 930 
4.900000 262 
1.400000 1957 
3.600000 1586 
5.500000 319 
2.600000 189 
4.900000 1746 
6.400000 460 
3.800000 477 
2.500000 355 
5.900000 379 
0.500000 419 
-0.900000 426 
-2.100000 525 
-1.400000 852 
-0.400000 590 
-0.500000 1772 
-2.000000 1583 
-2.600000 379 
-1.500000 798 
-3.400000 603 
-6.500000 1857 
-2.400000 674 
-3.300000 713 
-2.100000 499 
-3.900000 1317 
-8.900000 1947 
-8.800000 1842 
-1.300000 1138 
-2.300000 382 
-5.500000 220 
-5.100000 1789 
-3.900000 188 
-3.500000 315 
-4.300000 549 
-6.000000 599 
-6.000000 917 
-6.000000 694 
-5.100000 395 
-4.800000 222 
-4.300000 1416 
-2.300000 415 
1.000000 514 
0.300000 596 
0.100000 1541 
0.800000 1140 
-0.500000 899 
-0.500000 580 
-0.800000 1482 
7.100000 162 
5.100000 146 
3.400000 281 
-1.000000 312 
2.500000 213 
5.100000 795 
1.600000 124 
0.300000 1289 
1.000000 473 
3.400000 121 
2.800000 618 
5.100000 202 
11.100000 728 
4.500000 120 
0.100000 539 
-2.000000 177 
-3.900000 357 
-5.600000 1995 
-6.600000 2033 
-2.500000 1898 
-4.600000 2199 
-2.300000 991 
-2.400000 522 
-2.300000 557 
-4.000000 477 
-7.100000 637 
-6.900000 909 
-6.000000 2226 
-6.300000 2424 
-7.300000 1077 
-8.100000 2127 
-5.100000 2576 
-6.400000 2560 
-9.600000 2586 
-8.000000 2593 
-3.500000 2428 
-2.300000 2378 
-5.300000 2285 
-11.300000 1184 
-14.500000 2228 
-11.600000 1999 
-8.800000 1322 
-4.000000 403 
-3.400000 2037 
-7.900000 997 
-7.600000 1239 
-9.800000 1956 
-7.800000 2070 
-5.300000 1924 
-4.400000 910 
-5.000000 3350 
-0.800000 1220 
1.300000 3612 
1.000000 3533 
0.600000 3488 
0.300000 1934 
2.500000 1549 
6.800000 3683 
5.400000 3252 
4.100000 3825 
3.900000 3721 
3.000000 1005 
1.800000 2475 
2.800000 826 
4.300000 1427 
5.100000 3620 
5.300000 1899 
7.500000 2443 
9.000000 2483 
8.100000 2697 
3.800000 608 
4.300000 3065 
3.500000 1069 
3.500000 3555 
3.800000 4656 
3.800000 4646 
5.600000 3214 
5.300000 4604 
5.800000 2410 
5.300000 1553 
4.800000 1165 
7.000000 1036 
8.800000 3070 
1.300000 930 
4.100000 2120 
4.400000 1032 
2.800000 403 
1.000000 372 
-0.600000 804 
-1.800000 3802 
-3.000000 2816 
-0.100000 4524 
2.400000 5573 
3.500000 5484 
5.900000 4988 
7.900000 4411 
4.000000 1681 
2.100000 2562 
3.800000 3135 
4.400000 1855 
3.800000 1099 
4.900000 3004 
6.100000 6036 
6.900000 6484 
7.600000 6195 
7.300000 4501 
6.800000 4328 
7.500000 6182 
7.300000 6114 
-1.300000 3495 
-1.800000 3524 
-1.600000 2762 
-2.000000 2354 
-1.500000 5914 
-0.500000 4138 
-1.000000 3741 
0.400000 4764 
0.900000 4824 
4.000000 5828 
3.000000 3358 
4.500000 2791 
7.000000 4371 
5.000000 848 
3.400000 1525 
2.000000 1807 
1.400000 2131 
1.100000 3576 
1.400000 2596 
2.300000 3138 
3.400000 3371 
5.600000 5465 
7.300000 6553 
7.100000 4213 
5.900000 670 
4.600000 2194 
5.000000 4662 
6.900000 2653 
3.400000 4712 
0.800000 2850 
1.500000 3519 
2.300000 3220 
5.400000 3984 
7.800000 5728 
10.500000 6931 
13.900000 6798 
9.300000 8356 
4.400000 6134 
7.800000 7986 
7.000000 2441 
9.600000 8317 
10.800000 8400 
11.500000 7581 
13.000000 6505 
13.800000 7672 
13.300000 7615 
12.900000 7966 
9.400000 4275 
5.800000 5597 
8.000000 7307 
7.900000 2238 
8.300000 1893 
7.800000 2161 
10.800000 2296 
10.000000 5047 
10.100000 6203 
11.900000 6386 
11.100000 3763 
10.500000 2518 
16.600000 7983 
10.000000 1513 
5.600000 1466 
6.300000 3846 
6.800000 4490 
8.300000 1845 
12.900000 6281 
16.300000 6580 
16.900000 6660 
15.800000 6220 
17.100000 5006 
14.100000 2775 
7.000000 3902 
6.800000 1848 
7.800000 3018 
13.000000 8074 
16.100000 8151 
16.400000 7991 
18.000000 7695 
18.600000 6981 
20.900000 7012 
21.300000 6107 
21.300000 7529 
18.100000 6278 
15.400000 3641 
18.100000 7994 
21.300000 7933 
20.400000 5916 
18.300000 5440 
12.600000 2241 
14.900000 7388 
15.000000 6832 
14.400000 4389 
15.000000 5672 
15.900000 2817 
13.800000 6851 
13.900000 7009 
15.600000 7958 
18.000000 7886 
12.600000 2003 
10.500000 4757 
9.900000 2025 
11.900000 3674 
15.400000 7039 
18.000000 7623 
18.900000 6046 
13.000000 3666 
13.000000 3320 
14.500000 4704 
15.600000 4646 
15.800000 4562 
16.900000 5119 
18.400000 7183 
20.100000 6591 
16.300000 2733 
14.300000 2629 
16.100000 6245 
19.400000 6992 
17.900000 5216 
16.100000 6779 
15.000000 6211 
15.400000 6054 
18.000000 5216 
16.800000 4947 
13.100000 5393 
10.400000 6967 
12.100000 6555 
15.800000 6594 
19.500000 6057 
17.100000 5163 
15.400000 3569 
14.600000 3860 
16.300000 6571 
13.900000 6300 
13.300000 5932 
12.800000 5244 
13.100000 6475 
14.400000 6179 
14.900000 5395 
14.300000 2357 
15.600000 5846 
14.500000 5340 
15.500000 5628 
13.500000 5404 
14.400000 5689 
13.000000 5907 
11.600000 5808 
15.800000 4945 
14.500000 1765 
12.300000 1657 
10.900000 819 
12.500000 1298 
12.800000 3209 
14.600000 4508 
12.400000 1928 
11.500000 5166 
11.800000 4995 
12.600000 3174 
13.800000 4095 
14.000000 3553 
7.800000 1737 
12.100000 4853 
14.800000 4073 
9.800000 774 
5.500000 1162 
7.300000 1632 
8.500000 990 
8.000000 2133 
8.300000 2933 
5.900000 1656 
6.000000 4352 
8.400000 4257 
10.800000 3783 
8.100000 1060 
9.500000 2088 
9.100000 1012 
10.500000 3778 
10.300000 3548 
10.600000 2778 
8.800000 492 
8.100000 1201 
7.800000 3095 
8.600000 2737 
8.900000 3313 
6.400000 246 
3.300000 1105 
0.500000 635 
0.500000 1066 
-1.300000 1099 
-3.400000 2883 
-0.900000 1611 
0.800000 2588 
2.300000 680 
2.900000 2080 
3.800000 3074 
6.100000 1773 
1.300000 3011 
3.400000 2466 
3.000000 1321 
4.500000 2815 
7.800000 190 
10.500000 1137 
2.000000 839 
0.400000 523 
-0.800000 945 
1.600000 228 
4.100000 430 
0.100000 408 
-2.300000 1718 
2.600000 1713 
4.800000 200 
3.600000 207 
0.100000 423 
1.000000 559 
-0.800000 300 
-0.800000 685 
2.400000 216 
1.900000 650 
0.600000 206 
-1.800000 161 
-2.000000 289 
-1.900000 282 
-2.300000 382 
-1.000000 1751 
-0.300000 1829 
1.300000 1741 
1.100000 1686 
1.100000 1759 
0.000000 1821 
-1.900000 1834 
-3.600000 1609 
-3.800000 1693 
-6.300000 1594 
-3.000000 363 
-5.500000 1716 
-3.100000 728 
-3.500000 508 
-6.600000 1099 
-10.800000 1525 
-5.800000 1527 
-6.400000 1655 
-5.500000 1762 
-3.400000 1574 
-3.300000 1542 
-0.400000 1110 
2.100000 191 
-0.300000 337 
2.400000 122 
-2.300000 227 
0.300000 189 
6.400000 170 
3.600000 404 
-2.300000 863 
-3.100000 466 
-2.100000 563 
-1.400000 196 
-3.600000 1242 
-5.300000 1438 
-2.000000 722 
-3.300000 1683 
2.300000 1541 
2.600000 1550 
2.600000 1557 
1.800000 1079 
3.000000 639 
2.000000 1231 
2.000000 1522 
4.600000 1097 
5.600000 396 
-0.400000 294 
-2.900000 804 
-2.400000 1787 
-2.600000 425 
-2.600000 1603 
-1.000000 619 
-3.600000 650 
-1.800000 694 
-3.000000 1198 
-3.600000 886 
-2.900000 441 
-10.900000 2003 
-9.300000 1714 
-5.300000 1946 
-2.000000 2004 
-2.000000 2020 
-1.600000 1783 
-6.000000 484 
-5.300000 1651 
-0.800000 2157 
0.900000 2131 
0.800000 2320 
-0.300000 2448 
1.400000 2061 
0.000000 831 
-0.500000 359 
1.600000 412 
0.400000 1066 
0.000000 2545 
2.000000 2609 
1.600000 2620 
0.100000 1280 
1.100000 536 
3.000000 311 
1.900000 476 
-0.100000 1083 
3.100000 354 
-1.900000 1512 
-4.800000 1460 
-9.800000 2987 
-9.100000 3045 
-8.300000 1422 
-3.600000 1848 
-1.600000 2323 
2.900000 2237 
0.900000 3449 
1.300000 1493 
2.000000 1583 
1.800000 3399 
3.000000 3439 
2.300000 3633 
3.600000 3580 
-0.300000 904 
3.800000 3607 
4.000000 3902 
4.900000 2313 
2.500000 2020 
1.800000 4055 
3.900000 2873 
1.900000 2273 
4.400000 3582 
-0.400000 3389 
0.900000 1135 
3.000000 454 
0.100000 791 
1.300000 537 
-0.800000 4151 
0.300000 3696 
1.600000 4593 
3.100000 2863 
5.500000 1552 
3.500000 1724 
1.800000 544 
-0.800000 774 
-1.500000 1921 
-2.100000 2252 
-0.500000 4247 
-0.800000 2252 
-1.900000 2921 
-0.300000 2508 
2.300000 4598 
1.300000 2901 
0.000000 3653 
2.100000 3787 
0.100000 1172 
1.000000 1737 
-1.600000 1647 
-0.900000 5980 
1.000000 5566 
3.000000 5773 
3.600000 6011 
4.300000 5726 
4.500000 6117 
8.300000 6114 
3.600000 4417 
6.300000 5811 
1.300000 1909 
-1.100000 3007 
-0.400000 4247 
2.900000 2167 
5.500000 1050 
5.300000 6920 
6.800000 6471 
9.300000 3190 
5.100000 1424 
9.600000 6419 
13.800000 6207 
11.800000 6211 
7.100000 1824 
4.800000 1395 
1.600000 2525 
2.900000 3748 
5.900000 4077 
3.400000 1030 
4.300000 1478 
5.000000 1142 
6.100000 1196 
7.100000 5651 
9.500000 6042 
10.300000 4464 
9.100000 3421 
8.100000 2289 
7.000000 4073 
8.900000 7190 
12.600000 7643 
17.600000 7622 
17.600000 7277 
17.000000 6443 
13.600000 6402 
12.800000 7697 
12.300000 7658 
13.900000 7091 
11.800000 6469 
13.500000 6902 
13.600000 6791 
10.500000 3493 
12.400000 4152 
10.000000 2826 
11.900000 4596 
14.000000 4511 
10.800000 2542 
12.900000 4236 
13.100000 3488 
15.000000 5584 
13.100000 4997 
9.500000 1314 
11.100000 4483 
7.600000 2958 
7.900000 3202 
12.600000 6324 
8.600000 2409 
9.000000 3713 
10.600000 3785 
10.800000 5630 
9.100000 2053 
12.000000 3159 
14.400000 6261 
17.000000 8272 
16.600000 7046 
14.100000 3532 
12.500000 7034 
6.300000 2036 
9.600000 2471 
11.600000 5663 
14.500000 5665 
13.000000 3446 
13.600000 5165 
10.900000 1750 
12.000000 3891 
14.900000 6962 
15.400000 8294 
16.600000 8266 
16.300000 5744 
15.100000 4916 
13.100000 3538 
15.300000 5274 
10.500000 2822 
10.600000 2583 
10.800000 3720 
10.900000 2398 
12.300000 2925 
13.900000 4406 
13.400000 3612 
11.800000 3626 
10.000000 2737 
13.000000 6970 
14.500000 5868 
15.000000 4553 
16.100000 6048 
18.100000 5908 
14.500000 3001 
19.100000 7633 
20.300000 6746 
17.900000 5988 
12.300000 2502 
15.300000 7476 
17.800000 6842 
15.800000 6451 
17.100000 7438 
17.400000 6495 
13.900000 7585 
18.600000 6780 
21.000000 6421 
20.600000 5672 
19.000000 4279 
20.400000 6611 
20.600000 6144 
15.000000 5635 
18.600000 7231 
19.500000 6746 
21.400000 6499 
22.500000 5612 
23.900000 5956 
11.500000 1654 
13.100000 3905 
14.800000 5881 
11.600000 2483 
9.900000 956 
11.000000 5076 
14.800000 5776 
16.300000 6073 
18.800000 6502 
20.100000 4420 
20.100000 5087 
17.400000 5611 
16.400000 5316 
13.100000 1978 
15.800000 4312 
17.600000 6205 
20.000000 4835 
17.300000 6092 
21.900000 5197 
14.400000 2627 
14.600000 5115 
8.300000 503 
6.000000 3413 
11.500000 5700 
9.800000 1309 
4.500000 1712 
4.400000 2085 
6.800000 5837 
11.100000 5393 
8.600000 2765 
8.900000 3347 
10.600000 2638 
12.000000 4826 
9.800000 3353 
13.300000 4930 
10.400000 2250 
10.300000 3478 
11.400000 5231 
12.100000 5094 
14.100000 4020 
11.500000 2491 
11.800000 3578 
12.400000 4352 
12.500000 3722 
9.800000 2696 
9.000000 2659 
9.800000 4570 
11.500000 4516 
13.000000 4326 
8.600000 1110 
8.400000 1395 
9.300000 2400 
9.400000 2889 
8.800000 1587 
8.400000 991 
7.600000 775 
8.800000 1391 
6.500000 1076 
6.900000 1489 
7.900000 986 
7.600000 3294 
3.900000 289 
4.500000 549 
2.900000 2855 
2.500000 2510 
5.400000 2133 
2.500000 2056 
0.500000 2023 
-1.300000 404 
1.000000 1492 
-1.000000 2800 
1.300000 1233 
0.900000 932 
-1.100000 715 
0.500000 303 
0.600000 1114 
5.300000 289 
0.800000 456 
3.600000 352 
3.900000 172 
2.000000 1847 
0.500000 1088 
1.000000 1730 
1.400000 1557 
3.900000 2671 
2.400000 554 
4.600000 269 
5.600000 2192 
4.300000 2490 
7.500000 2538 
4.900000 1236 
8.500000 2181 
5.100000 273 
4.100000 91 
-0.800000 419 
-1.600000 237 
-2.000000 1339 
5.100000 292 
1.800000 518 
-1.600000 580 
-2.300000 711 
1.000000 499 
-0.600000 1008 
6.000000 245 
7.500000 297 
5.000000 1583 
3.900000 1868 
7.100000 303 
4.800000 136 
1.800000 1599 
5.400000 127 
5.400000 178 
5.000000 1542 
4.800000 219 
7.000000 574 
2.100000 285 
1.300000 129 
-1.300000 220 
-1.600000 966 
0.400000 244 
-1.000000 275 
-3.100000 195 
-3.800000 187 
-4.600000 334 
-1.500000 238 
-2.900000 755 
-3.000000 1493 
0.000000 1501 
-1.000000 1235 
-1.000000 1371 
0.800000 1473 
3.300000 1116 
4.000000 554 
4.000000 153 
2.400000 1334 
-0.100000 1239 
-1.000000 1162 
-3.900000 1239 
-6.600000 609 
-7.000000 1471 
-7.800000 1671 
-6.800000 1540 
-4.900000 1538 
-4.900000 1590 
-7.900000 1537 
-11.000000 1578 
-13.400000 1497 
-9.900000 1212 
2.000000 1535 
5.500000 983 
4.900000 105 
3.400000 114 
3.500000 800 
6.300000 650 
7.900000 77 
4.000000 118 
5.100000 915 
2.500000 925 
6.600000 1469 
4.800000 1760 
5.900000 1810 
2.000000 1086 
2.300000 1012 
3.000000 832 
4.800000 1157 
3.600000 193 
4.600000 155 
4.000000 170 
-2.300000 869 
-4.600000 1731 
-1.600000 297 
1.100000 337 
0.900000 1083 
-1.500000 1107 
0.600000 1098 
-1.400000 2263 
-1.500000 2516 
0.100000 2541 
2.300000 2444 
2.500000 2521 
2.900000 2457 
2.900000 2172 
0.600000 2445 
-0.400000 2638 
-1.400000 2764 
0.800000 2936 
0.400000 3018 
0.100000 3074 
0.300000 3103 
-1.100000 3209 
-4.000000 764 
-2.300000 837 
-0.800000 1389 
-2.000000 428 
-2.800000 1133 
-4.000000 757 
-6.800000 2271 
-11.100000 2019 
-11.600000 3105 
-7.600000 3161 
-7.000000 3707 
-3.600000 2910 
-5.800000 1500 
-3.500000 1995 
-2.500000 2585 
-5.100000 876 
-7.300000 2753 
-6.400000 2907 
-3.000000 1302 
-1.100000 1166 
-4.500000 4436 
-3.000000 4279 
-0.600000 4379 
0.600000 4066 
1.400000 3831 
2.000000 4280 
2.800000 4142 
4.500000 2653 
5.600000 2906 
5.600000 886 
8.600000 4623 
3.800000 4632 
7.900000 4815 
8.800000 1998 
6.400000 867 
2.100000 1680 
-0.100000 1946 
-2.400000 3003 
-2.900000 2419 
-4.300000 3542 
-5.100000 4173 
-4.600000 5627 
-1.100000 5573 
4.500000 5151 
5.900000 4122 
-0.300000 1089 
0.300000 1064 
-0.500000 1456 
1.900000 5196 
4.500000 2819 
2.100000 1738 
2.400000 2869 
7.100000 5681 
5.400000 1828 
3.500000 3035 
2.000000 2596 
0.900000 2553 
4.100000 4848 
4.500000 3783 
4.400000 3718 
4.500000 2674 
5.900000 1529 
6.400000 3187 
8.900000 6671 
12.400000 6542 
12.300000 5391 
10.800000 5028 
13.000000 6036 
10.600000 3862 
10.900000 5446 
15.300000 6291 
13.600000 6318 
11.500000 5265 
7.800000 3575 
8.800000 4096 
7.800000 2326 
8.000000 2458 
7.800000 2429 
4.600000 1185 
4.000000 1231 
6.500000 2068 
12.600000 4986 
10.500000 4614 
12.100000 6571 
11.400000 4569 
9.300000 2560 
10.000000 4013 
9.900000 4297 
8.600000 4700 
8.400000 5140 
12.300000 7525 
13.800000 6103 
12.900000 5105 
10.500000 3938 
4.300000 1370 
8.900000 7916 
12.900000 7211 
15.600000 6344 
17.400000 7438 
16.000000 6252 
12.500000 5772 
7.300000 2368 
11.400000 6957 
12.300000 5744 
10.300000 6428 
13.900000 7571 
9.600000 1648 
9.000000 2779 
11.600000 2777 
15.800000 6568 
17.400000 7261 
17.500000 7322 
18.300000 6763 
19.300000 6072 
15.600000 4997 
8.800000 1798 
6.800000 2816 
8.000000 2305 
8.600000 2699 
10.000000 2620 
13.500000 6501 
8.800000 2925 
13.500000 8352 
17.300000 7904 
13.800000 3654 
13.500000 6761 
13.100000 2116 
11.400000 2220 
8.600000 6789 
10.400000 8237 
12.500000 4511 
12.800000 2299 
11.800000 8034 
14.500000 8482 
14.100000 6374 
16.800000 7670 
14.800000 4009 
16.000000 5188 
16.900000 6356 
19.000000 6270 
8.300000 3276 
10.000000 6854 
12.500000 8179 
16.500000 7676 
9.400000 985 
6.600000 3495 
6.400000 3077 
7.400000 4809 
9.500000 1568 
13.100000 3063 
15.800000 4413 
15.500000 3804 
14.300000 4662 
12.900000 3832 
9.500000 4241 
9.600000 3791 
9.000000 3768 
12.000000 5850 
16.500000 7623 
11.400000 2482 
10.600000 4136 
12.800000 4809 
14.300000 1087 
17.800000 7515 
18.900000 6751 
10.800000 4397 
11.800000 7499 
16.300000 7426 
16.900000 5324 
16.800000 5733 
17.500000 4278 
11.000000 6984 
13.300000 7354 
13.000000 4501 
13.300000 4059 
10.900000 1956 
12.800000 6211 
15.800000 7058 
14.100000 4834 
17.500000 6010 
16.400000 5927 
16.600000 5406 
15.900000 4377 
15.600000 4255 
15.100000 5866 
14.500000 6541 
16.300000 6607 
17.000000 5904 
10.800000 1536 
8.500000 1339 
8.400000 2017 
8.800000 5830 
7.100000 711 
6.300000 1710 
5.900000 5282 
9.800000 5642 
6.400000 3783 
7.300000 4153 
7.800000 5594 
8.600000 1134 
4.400000 1602 
3.500000 3077 
6.300000 5802 
12.100000 2791 
9.500000 1978 
10.000000 982 
9.500000 2841 
8.600000 2197 
9.600000 4330 
6.000000 880 
8.500000 2806 
9.300000 3754 
7.000000 4051 
7.400000 3865 
9.800000 3973 
11.400000 4867 
13.900000 4394 
13.300000 3785 
15.000000 3683 
12.400000 1804 
12.400000 1533 
7.900000 1101 
5.000000 395 
4.500000 4181 
4.300000 542 
3.300000 1541 
7.600000 2617 
7.900000 2421 
5.000000 611 
4.500000 329 
8.000000 2005 
9.500000 3298 
7.100000 1939 
8.300000 3484 
6.000000 675 
4.600000 2811 
8.600000 1406 
10.800000 1518 
7.500000 927 
8.900000 3481 
8.000000 2055 
5.300000 938 
4.800000 2291 
2.000000 359 
1.100000 514 
3.600000 2974 
2.000000 678 
-0.400000 509 
-1.100000 218 
-0.400000 614 
-0.600000 307 
-0.300000 478 
-0.600000 583 
-0.500000 910 
2.000000 2919 
-0.400000 1746 
0.100000 2966 
1.400000 2568 
5.100000 2687 
6.600000 2272 
6.800000 2499 
4.800000 2542 
2.000000 2194 
2.000000 475 
3.600000 257 
1.800000 393 
0.400000 298 
1.800000 1801 
1.400000 260 
-0.500000 1015 
-1.400000 1923 
2.300000 354 
-2.900000 274 
-3.600000 301 
-5.000000 727 
-6.300000 1220 
-8.000000 1372 
-9.300000 1726 
-8.500000 1403 
-9.600000 1328 
-10.100000 1923 
-2.500000 1226 
-1.900000 1909 
-5.100000 2003 
-6.800000 1281 
-8.600000 655 
-8.500000 608 
-4.500000 1563 
-2.900000 559 
0.500000 547 
0.800000 501 
6.600000 1737 
-1.000000 531 
-2.900000 999 
-1.100000 337 
3.300000 218 
2.500000 412 
4.500000 218 
-2.500000 437 
-2.400000 282 
3.100000 448 
-0.600000 356 
-1.300000 647 
-1.500000 478 
1.300000 163 
2.300000 635 
5.800000 130 
8.500000 124 
-0.400000 127 
-1.500000 332 
-0.300000 470 
-3.100000 268 
-3.900000 276 
-4.000000 663 
-4.300000 597 
-4.900000 683 
0.400000 1460 
3.600000 800 
3.100000 254 
-2.400000 293 
0.000000 188 
3.000000 647 
0.300000 620 
0.400000 536 
1.300000 298 
-0.400000 940 
-0.400000 501 
-1.900000 885 
-2.100000 1516 
-2.300000 382 
2.000000 1239 
3.100000 224 
-0.300000 567 
-0.400000 1134 
-2.600000 1314 
-6.500000 382 
-8.900000 2139 
-7.100000 2188 
-5.600000 611 
-7.000000 1826 
-3.400000 2012 
0.800000 525 
1.900000 356 
4.000000 304 
-1.300000 390 
1.300000 492 
-2.800000 523 
-3.900000 1261 
0.800000 2272 
-1.800000 1549 
0.500000 2133 
0.900000 315 
3.400000 1618 
1.400000 744 
1.300000 1804 
-0.400000 686 
-1.300000 417 
-1.000000 246 
-1.300000 1586 
-2.100000 858 
-4.400000 1610 
-5.300000 985 
-8.400000 832 
-9.300000 2980 
-5.500000 1840 
-5.600000 2410 
-4.900000 2711 
-5.400000 3016 
-6.400000 2451 
-0.900000 681 
-1.600000 412 
0.300000 252 
1.600000 2130 
0.300000 772 
0.900000 617 
2.100000 2144 
6.000000 2570 
4.000000 2631 
3.100000 1793 
0.300000 1422 
3.400000 2640 
0.800000 3746 
6.100000 4045 
2.300000 1051 
4.000000 2714 
6.000000 1270 
8.900000 3804 
5.800000 1785 
7.000000 3838 
3.300000 702 
3.000000 719 
3.300000 2969 
3.900000 769 
1.500000 2620 
-0.800000 2855 
0.600000 1220 
2.100000 1815 
2.900000 1483 
4.100000 1031 
4.900000 1141 
7.900000 2637 
9.600000 2531 
11.000000 2731 
1.300000 2986 
0.500000 5633 
4.900000 3351 
5.800000 2205 
9.400000 5484 
8.000000 556 
3.400000 636 
-1.400000 2656 
-1.400000 4122 
-0.800000 962 
-1.300000 4059 
0.100000 3793 
1.100000 4723 
-0.400000 2020 
-0.400000 2216 
0.500000 4225 
-0.400000 2205 
0.600000 1521 
0.100000 1319 
-0.900000 2081 
0.000000 2089 
3.600000 2235 
2.500000 719 
-0.100000 1621 
0.800000 3284 
4.000000 3445 
4.500000 2759 
5.600000 4759 
8.000000 4387 
6.300000 3475 
6.000000 2462 
6.300000 6333 
8.100000 3304 
9.500000 4618 
12.000000 7003 
13.800000 6400 
9.500000 5728 
7.600000 7626 
10.100000 7454 
6.300000 1486 
3.000000 2725 
6.800000 2936 
11.300000 7603 
10.400000 5321 
6.800000 1234 
7.900000 3835 
8.800000 6705 
9.300000 4001 
11.300000 6084 
10.000000 3151 
11.300000 7266 
11.900000 5310 
10.800000 4252 
9.100000 1386 
7.600000 689 
7.100000 2354 
7.800000 1898 
11.000000 6928 
9.300000 3002 
12.500000 3907 
9.400000 7700 
8.500000 3918 
6.900000 2949 
9.800000 6259 
8.600000 4620 
8.500000 3207 
11.900000 8362 
15.400000 7598 
14.600000 4845 
10.100000 5752 
5.800000 3024 
4.300000 2075 
7.900000 3696 
12.100000 4382 
9.900000 6981 
4.400000 2997 
5.600000 3043 
5.600000 3815 
9.100000 4839 
11.500000 6975 
10.000000 5163 
13.300000 7388 
13.300000 7311 
12.500000 6870 
17.700000 8193 
15.500000 5946 
12.600000 3354 
15.600000 6751 
15.900000 7482 
15.600000 5077 
19.600000 7681 
16.400000 6438 
17.400000 4878 
15.600000 3558 
17.900000 6954 
17.500000 5822 
18.800000 4659 
19.400000 5299 
20.300000 7936 
21.400000 6430 
21.700000 7136 
16.700000 6156 
15.500000 5472 
12.100000 4104 
12.500000 3420 
12.500000 6156 
14.400000 7031 
17.000000 7952 
18.400000 7410 
18.500000 7028 
15.900000 3492 
16.700000 5824 
17.700000 5852 
17.500000 3879 
16.400000 4104 
13.900000 3078 
13.400000 3078 
15.200000 3420 
17.900000 6840 
18.000000 5472 
15.400000 4104 
18.900000 4446 
17.600000 4446 
19.100000 4788 
17.100000 3762 
18.300000 3420 
15.900000 3762 
14.800000 3035 
14.600000 3489 
16.400000 4828 
18.400000 6737 
20.600000 6159 
18.600000 5335 
18.100000 4626 
18.600000 5548 
15.500000 3749 
16.900000 5913 
13.600000 3038 
13.100000 5307 
11.900000 1408 
11.000000 3032 
9.300000 6267 
10.000000 6774 
13.800000 6287 
11.700000 4446 
10.100000 3392 
12.700000 954 
14.200000 3829 
15.600000 5667 
18.000000 5575 
17.100000 5033 
12.700000 2648 
10.500000 2949 
12.700000 2592 
13.900000 4670 
13.300000 2817 
9.800000 5891 
12.700000 5232 
12.500000 1239 
12.300000 3771 
10.500000 2410 
8.500000 4607 
9.000000 5700 
11.500000 4104 
14.800000 3420 
12.000000 2052 
8.500000 1026 
9.000000 2052 
9.500000 1026 
10.800000 1026 
13.100000 1368 
11.600000 1368 
8.800000 1368 
5.300000 1026 
5.500000 1368 
2.300000 1026 
3.500000 1026 
3.500000 1368 
6.800000 2394 
8.600000 2052 
8.800000 2736 
15.200000 4446 
12.600000 2052 
14.100000 2394 
10.600000 1368 
9.600000 1026 
9.000000 1026 
10.500000 4104 
10.600000 3420 
14.000000 1710 
12.300000 1368 
8.000000 547 
1.500000 547 
0.900000 2736 
1.600000 2736 
-0.300000 2394 
0.800000 1710 
3.300000 3557 
4.100000 3557 
7.100000 3557 
9.800000 3557 
8.000000 3557 
9.600000 3557 
9.800000 3146 
11.000000 2941 
3.100000 547 
3.800000 2052 
5.800000 2394 
9.100000 2394 
5.300000 2052 
9.400000 2052 
7.100000 684 
4.100000 410 
5.600000 821 
2.900000 684 
2.400000 1026 
3.600000 410 
3.900000 1231 
8.100000 684 
13.800000 2052 
3.400000 1915 
3.900000 2052 
6.100000 2462 
7.800000 1368 
7.900000 1710 
7.000000 1163 
5.300000 1026 
3.600000 2189 
5.500000 1778 
4.500000 1231 
4.600000 1094 
3.600000 1300 
5.400000 1094 
7.900000 821 
6.800000 684 
3.300000 1026 
2.300000 1094 
1.600000 410 
7.100000 342 
8.600000 1573 
9.100000 1300 
7.400000 1436 
4.500000 1573 
5.400000 1094 
3.300000 1163 
2.900000 1300 
4.000000 889 
2.800000 1368 
0.800000 1515 
-0.300000 1672 
-3.300000 1028 
2.000000 1633 
4.900000 1565 
7.400000 502 
5.500000 564 
0.100000 502 
3.000000 1220 
3.400000 957 
4.300000 347 
3.800000 587 
5.800000 792 
4.100000 662 
4.100000 1213 
-2.000000 493 
-5.000000 619 
-2.900000 535 
-0.600000 696 
0.800000 693 
0.000000 391 
-2.000000 478 
-5.300000 450 
-4.600000 382 
-6.100000 457 
-8.000000 385 
-7.800000 525 
-3.800000 586 
3.000000 358 
5.400000 253 
5.500000 717 
-1.000000 486 
-0.600000 470 
-4.000000 646 
-5.600000 409 
-7.800000 714 
-11.000000 851 
-12.600000 1114 
-10.000000 919 
-5.400000 782 
-7.000000 988 
-3.300000 728 
-1.400000 782 
-3.400000 651 
-5.400000 553 
-9.300000 1073 
-6.800000 1473 
-1.800000 1262 
-3.500000 1474 
-1.300000 1582 
-0.900000 1004 
-1.300000 790 
0.400000 1023 
-0.300000 1075 
4.900000 240 
1.500000 206 
-1.500000 415 
5.400000 161 
3.400000 790 
-4.400000 1080 
1.500000 242 
2.600000 398 
-0.100000 261 
-3.900000 2340 
6.300000 2080 
1.900000 199 
-0.300000 1074 
0.900000 907 
1.800000 828 
3.400000 500 
7.500000 2267 
3.000000 568 
1.300000 513 
3.000000 1996 
2.100000 425 
1.900000 1590 
6.000000 1964 
-0.100000 1207 
6.500000 242 
1.300000 777 
1.300000 258 
-1.100000 366 
0.500000 1690 
1.600000 463 
3.000000 2795 
4.300000 2841 
0.500000 1366 
-0.800000 402 
0.600000 238 
-1.800000 1237 
-2.600000 1975 
1.500000 2133 
2.600000 3778 
0.300000 1419 
-0.600000 434 
-5.400000 1114 
-2.100000 2764 
-2.300000 1162 
-2.600000 2681 
-2.100000 2263 
-4.000000 2009 
0.300000 4221 
2.000000 4273 
4.500000 4165 
2.000000 4363 
0.000000 2888 
-0.800000 461 
-1.400000 2736 
3.400000 950 
4.100000 1060 
1.100000 324 
-1.900000 569 
-2.500000 445 
-1.300000 3773 
1.300000 4983 
4.500000 4943 
3.100000 1256 
3.100000 401 
-0.900000 358 
-4.900000 1775 
-3.400000 2638 
-3.600000 4636 
-3.600000 2863 
3.000000 1141 
6.000000 4298 
10.600000 5541 
9.900000 5080 
9.000000 5000 
8.300000 2805 
7.800000 3067 
1.900000 4672 
-0.300000 5700 
0.500000 2075 
3.800000 3440 
3.600000 5124 
1.100000 1609 
0.900000 5093 
3.100000 3305 
1.500000 2320 
2.000000 1087 
4.500000 838 
3.900000 3155 
0.600000 2864 
7.400000 4220 
6.000000 3264 
9.100000 3685 
12.000000 4684 
7.000000 1894 
4.800000 1518 
6.800000 2089 
9.100000 3246 
8.500000 5015 
8.800000 2597 
10.200000 3664 
9.900000 6216 
11.000000 7141 
12.400000 6534 
13.900000 7118 
15.400000 7123 
16.300000 6846 
12.300000 4387 
8.100000 4954 
5.000000 4201 
8.000000 4232 
7.600000 2492 
2.900000 1105 
0.100000 2539 
5.000000 7311 
6.900000 1256 
7.300000 1916 
3.900000 1295 
3.000000 2823 
4.000000 4806 
6.300000 4375 
9.000000 7549 
11.700000 6446 
14.100000 5772 
16.300000 6541 
10.200000 1459 
12.400000 3027 
13.600000 7281 
11.900000 2310 
9.000000 1590 
7.900000 888 
6.800000 942 
8.000000 2555 
10.600000 7427 
8.300000 4635 
6.800000 3700 
7.800000 2865 
9.400000 3796 
7.100000 922 
7.400000 4282 
8.100000 6130 
6.900000 2821 
7.300000 3422 
6.100000 2573 
6.000000 2628 
7.900000 4448 
7.800000 3499 
12.900000 5516 
9.800000 2605 
15.100000 5888 
18.600000 7917 
16.000000 3608 
10.500000 3414 
5.800000 3295 
6.800000 2188 
11.100000 4699 
15.600000 6906 
17.900000 7700 
17.600000 7262 
17.600000 8129 
18.100000 7689 
17.000000 6465 
17.300000 5686 
11.600000 3574 
12.500000 4228 
13.000000 6616 
14.500000 5372 
16.000000 6966 
16.900000 5333 
18.900000 6023 
19.100000 5376 
17.100000 4238 
16.600000 3665 
18.100000 5280 
17.900000 4778 
16.600000 7055 
12.100000 2139 
12.600000 5444 
15.600000 4759 
18.300000 6401 
21.600000 7636 
21.600000 7156 
18.600000 5153 
11.300000 1824 
12.700000 2776 
17.600000 7615 
20.000000 6935 
16.600000 3189 
15.200000 4734 
15.800000 5889 
17.500000 6950 
17.900000 6627 
18.100000 6233 
17.500000 5641 
16.300000 7276 
16.400000 7300 
17.300000 5834 
17.600000 5043 
15.100000 1954 
13.300000 2252 
12.000000 1359 
12.600000 4398 
15.600000 5090 
17.000000 4193 
14.800000 1445 
13.500000 2963 
13.300000 4885 
13.600000 5040 
15.000000 5733 
14.400000 6070 
13.500000 4373 
13.000000 3857 
14.600000 3762 
16.100000 4540 
16.500000 5561 
12.400000 1817 
12.600000 3360 
11.500000 2332 
11.400000 2932 
6.600000 2310 
5.600000 1110 
5.000000 2859 
5.600000 4190 
6.600000 1633 
7.100000 2486 
6.400000 1294 
4.100000 2148 
7.600000 4140 
9.400000 4348 
7.900000 1626 
9.300000 647 
7.000000 2139 
10.000000 3892 
11.600000 1456 
10.800000 2534 
8.000000 728 
8.100000 2658 
5.500000 2966 
7.900000 2776 
8.400000 3150 
10.100000 2956 
9.400000 1709 
7.000000 623 
5.900000 908 
5.600000 4190 
6.000000 2613 
6.500000 3038 
5.900000 1286 
7.100000 2134 
8.300000 1021 
3.400000 2623 
1.800000 3274 
2.400000 2800 
7.900000 443 
9.900000 3285 
10.200000 780 
12.300000 3141 
11.100000 2720 
11.000000 1993 
11.100000 3878 
11.000000 3549 
12.400000 3615 
11.900000 3736 
10.600000 3620 
10.800000 3619 
10.400000 3525 
8.800000 2980 
10.000000 3253 
10.600000 2879 
9.800000 3345 
9.400000 1218 
9.500000 2563 
5.300000 1658 
2.100000 448 
4.900000 2807 
6.600000 2938 
5.600000 3105 
8.000000 850 
9.100000 2844 
11.500000 1607 
10.400000 1879 
9.100000 1221 
9.100000 1247 
7.800000 1233 
5.100000 2135 
-0.900000 1304 
-0.800000 163 
-7.400000 1224 
-6.800000 2201 
-5.100000 1765 
-0.100000 1214 
1.800000 528 
0.800000 2346 
3.100000 1641 
6.500000 1701 
6.000000 2175 
6.000000 552 
4.300000 499 
5.600000 925 
5.500000 213 
0.600000 139 
-6.000000 652 
-4.000000 324 
-3.800000 286 
-0.300000 1661 
1.300000 1567 
0.400000 651 
0.100000 958 
0.600000 1853 
0.400000 1799 
0.600000 994 
0.600000 477 
-0.400000 676 
-2.300000 576 
-0.300000 1723 
-1.300000 1037 
-0.600000 463 
-4.600000 388 
-6.900000 248 
-7.000000 489 
-6.000000 815 
-1.900000 1020 
-0.800000 1519 
0.400000 1540 
-1.300000 1237 
-3.500000 296 
-6.500000 552 
-8.500000 402 
-4.600000 1052 
-4.300000 1357 
1.400000 1011 
-0.100000 229 
-1.300000 1079 
0.800000 170 
1.900000 239 
4.900000 280 
5.400000 166 
3.000000 95 
0.000000 286 
-4.500000 255 
-7.100000 609 
-9.800000 824 
-9.600000 465 
-1.800000 608 
-0.500000 769 
0.000000 1089 
-1.100000 1513 
-1.900000 620 
-5.000000 1736 
-2.900000 1445 
-0.100000 606 
2.300000 261 
1.600000 1502 
1.300000 1166 
3.100000 1408 
3.300000 1198 
2.400000 1397 
1.600000 1447 
0.300000 1768 
0.500000 1747 
-0.400000 1846 
-2.000000 1969 
-1.300000 2060 
-1.800000 1963 
-7.100000 1792 
-3.000000 1169 
-3.000000 1710 
-1.900000 696 
-0.800000 1085 
-5.800000 1036 
-2.300000 950 
-1.000000 1250 
-4.800000 529 
-5.300000 1928 
-6.600000 479 
-6.900000 2333 
-2.500000 2368 
1.800000 1455 
-2.500000 569 
-6.800000 1013 
-9.500000 1523 
-8.000000 2411 
-5.000000 696 
-2.600000 449 
-5.400000 2564 
-2.400000 602 
-1.500000 986 
-1.600000 750 
-3.000000 704 
-3.900000 526 
-5.400000 461 
-3.400000 396 
-2.100000 267 
-1.500000 342 
-2.000000 1664 
-5.300000 1333 
-8.500000 849 
-11.000000 902 
-13.300000 3140 
-6.900000 3041 
-0.400000 2791 
0.800000 3668 
0.100000 3746 
0.800000 3577 
-1.400000 3739 
-4.000000 797 
-5.900000 3052 
-4.400000 2343 
-6.500000 3968 
-3.600000 2919 
-2.500000 851 
-2.600000 1999 
-0.900000 4064 
-1.800000 4143 
-3.100000 3438 
-5.000000 4435 
-8.600000 4069 
-7.300000 3883 
-0.500000 3974 
0.600000 4039 
0.400000 4348 
2.400000 3089 
1.500000 1169 
0.000000 1876 
3.400000 4584 
3.400000 2622 
2.400000 2152 
5.300000 3368 
8.000000 4709 
6.100000 3504 
6.500000 3519 
-4.400000 963 
-2.000000 4888 
-2.500000 1957 
-2.800000 2093 
-2.400000 3273 
-2.600000 4742 
-3.000000 5837 
-4.000000 2357 
-3.500000 1448 
-2.100000 1994 
3.600000 4542 
5.000000 3371 
4.300000 2917 
4.000000 3190 
6.100000 3991 
3.500000 928 
2.500000 2969 
-0.900000 1982 
0.600000 5994 
1.800000 6404 
4.300000 6764 
7.100000 5883 
5.500000 2186 
8.100000 6291 
10.800000 5957 
12.900000 6541 
15.500000 5124 
10.500000 3785 
6.600000 3867 
4.900000 3044 
6.900000 5415 
11.100000 4202 
10.100000 3278 
7.600000 2235 
5.900000 2195 
7.600000 3176 
4.600000 3754 
3.000000 4599 
2.000000 1469 
5.900000 3366 
10.000000 5183 
12.600000 6371 
9.000000 5001 
2.600000 815 
1.500000 1507 
4.500000 1233 
5.500000 924 
4.600000 889 
7.600000 1851 
8.400000 943 
12.500000 5780 
10.400000 3799 
11.700000 3588 
11.500000 2974 
8.300000 4733 
6.900000 5324 
6.300000 5881 
7.500000 1556 
13.600000 7483 
8.500000 748 
8.600000 2056 
6.800000 1602 
4.300000 7068 
11.000000 7797 
17.100000 8019 
17.700000 7855 
12.900000 3650 
8.500000 1732 
9.600000 2568 
12.900000 4684 
16.600000 7694 
18.900000 7922 
18.900000 5624 
16.500000 4169 
17.000000 7780 
15.200000 3761 
17.900000 6526 
18.500000 6522 
12.300000 5724 
12.400000 8430 
15.300000 8327 
13.600000 8173 
14.400000 7412 
16.900000 7426 
13.100000 6978 
10.100000 2270 
10.800000 2750 
5.100000 2560 
5.500000 2828 
7.500000 3293 
7.900000 3844 
9.500000 4512 
13.300000 5949 
14.600000 5933 
11.100000 2919 
8.400000 4954 
9.000000 2209 
8.000000 2040 
12.000000 7471 
13.100000 2030 
12.100000 2469 
7.600000 3089 
8.600000 2439 
5.900000 1212 
7.400000 2648 
8.500000 1120 
11.100000 4650 
13.000000 7313 
15.000000 6887 
16.600000 7609 
18.100000 5215 
13.300000 5670 
12.600000 7688 
11.500000 7940 
11.900000 7418 
11.400000 7887 
12.100000 7702 
15.400000 7674 
18.000000 5587 
14.200000 5140 
10.500000 6028 
14.000000 6801 
16.300000 6362 
15.900000 4428 
17.100000 5664 
14.000000 4620 
15.600000 6410 
17.300000 7309 
15.900000 5835 
10.100000 2009 
11.300000 4657 
14.400000 6104 
15.800000 5333 
12.700000 1968 
13.100000 4745 
15.800000 6079 
16.300000 4829 
12.700000 3565 
11.300000 4810 
10.000000 2312 
12.400000 2084 
11.500000 4030 
11.100000 3591 
13.500000 6404 
14.000000 6473 
15.000000 6073 
14.400000 5305 
14.100000 3425 
12.000000 1724 
14.600000 4848 
11.500000 3212 
10.600000 3984 
12.100000 4664 
11.700000 4222 
8.300000 2341 
8.600000 3525 
9.500000 3269 
9.000000 2334 
6.100000 1584 
8.800000 2841 
10.900000 2475 
10.600000 4647 
9.100000 5122 
8.500000 5586 
5.000000 5839 
4.900000 4259 
4.800000 4731 
4.600000 3522 
7.100000 2653 
5.500000 1756 
3.800000 2379 
5.500000 636 
6.800000 2707 
4.900000 4390 
4.000000 5361 
4.500000 3372 
7.600000 3915 
6.800000 1400 
6.800000 2925 
6.900000 787 
5.500000 635 
3.900000 1197 
3.500000 3819 
5.100000 3637 
7.900000 1538 
5.900000 2858 
10.800000 2854 
12.100000 4385 
9.500000 2375 
3.300000 3204 
3.100000 3590 
6.800000 3507 
3.600000 1011 
4.900000 1361 
5.600000 447 
6.800000 450 
6.600000 840 
7.000000 1383 
6.500000 751 
8.000000 3113 
5.900000 3349 
6.000000 3222 
9.800000 1280 
4.800000 411 
1.600000 1158 
3.600000 2851 
5.300000 776 
6.100000 1035 
7.600000 293 
4.800000 2666 
3.300000 3010 
3.400000 2864 
8.100000 2646 
5.500000 1164 
8.900000 2382 
10.400000 1770 
3.500000 1079 
0.800000 1596 
4.100000 2672 
5.800000 204 
5.600000 1258 
8.400000 2360 
11.000000 2257 
3.300000 663 
5.400000 1496 
5.300000 115 
2.300000 702 
2.500000 2296 
3.000000 281 
7.300000 1013 
6.800000 644 
2.800000 195 
-2.000000 234 
-1.400000 291 
-0.800000 1412 
-0.400000 1863 
-2.900000 258 
-1.300000 1771 
0.300000 590 
-2.900000 609 
-4.800000 2053 
-5.100000 705 
-5.800000 1318 
-0.400000 548 
-1.300000 187 
-2.900000 394 
-4.500000 294 
-2.400000 495 
-1.800000 174 
-3.000000 239 
-1.100000 374 
-0.800000 998 
2.100000 1492 
2.000000 1655 
2.100000 951 
-1.800000 1286 
-2.300000 1601 
-0.100000 1186 
-1.300000 1520 
-2.900000 1009 
-4.500000 1277 
-2.400000 370 
-1.400000 282 
-3.000000 591 
-0.300000 1115 
3.000000 383 
1.800000 1454 
4.000000 366 
2.400000 494 
0.900000 548 
0.100000 507 
-0.500000 530 
-6.500000 715 
-10.200000 921 
-12.600000 804 
-13.000000 842 
-15.900000 1340 
-14.600000 1486 
-10.200000 579 
-11.700000 970 
-9.800000 628 
-6.600000 343 
-2.600000 1397 
-4.100000 216 
-4.300000 247 
-5.300000 481 
-6.600000 397 
-5.300000 1148 
-1.600000 1388 
-4.100000 1797 
-6.500000 1820 
-5.000000 1881 
-3.600000 1865 
-1.800000 1964 
-0.400000 1860 
-0.800000 1934 
2.600000 2027 
1.300000 786 
1.300000 541 
-0.300000 390 
-1.900000 627 
4.000000 457 
3.100000 936 
1.800000 1354 
1.000000 1294 
0.000000 529 
-2.400000 394 
-2.800000 662 
-4.300000 2121 
-3.400000 2210 
-3.400000 2398 
-4.500000 970 
-2.300000 2560 
-2.400000 2248 
-1.300000 1852 
-0.500000 354 
-2.800000 2736 
3.900000 2779 
2.800000 2412 
3.300000 2622 
7.000000 2366 
1.400000 662 
4.400000 341 
-1.100000 375 
1.300000 775 
-1.800000 413 
-3.100000 2739 
0.000000 1055 
0.600000 328 
-0.800000 1185 
2.400000 2431 
2.400000 873 
3.600000 3442 
7.100000 3005 
6.000000 999 
7.300000 107 
2.400000 1168 
-0.100000 1987 
2.100000 3660 
6.600000 3124 
8.600000 3662 
5.900000 423 
9.000000 3282 
5.400000 1765 
1.900000 2304 
3.000000 3484 
3.600000 4239 
5.400000 4085 
5.900000 4259 
7.600000 4484 
8.000000 4199 
9.500000 3638 
2.900000 3028 
3.800000 1242 
6.300000 2124 
4.900000 2550 
7.800000 4488 
-0.500000 881 
-2.000000 509 
-1.000000 705 
-0.400000 3972 
1.800000 2040 
0.600000 1730 
1.500000 1192 
3.900000 3877 
5.900000 1357 
2.400000 1855 
-0.300000 2390 
0.600000 1969 
0.600000 5784 
2.400000 5790 
5.800000 5171 
6.500000 4519 
3.100000 2230 
-0.600000 2631 
1.300000 4183 
3.900000 6491 
1.900000 6429 
-0.900000 6198 
-1.900000 6189 
4.800000 4864 
4.400000 3344 
-1.100000 4799 
-0.500000 6036 
0.800000 5520 
2.000000 4469 
5.800000 5940 
10.800000 6895 
7.900000 5684 
5.300000 3480 
4.800000 6422 
5.500000 5382 
7.400000 6526 
7.100000 6948 
0.000000 5925 
2.300000 3300 
3.000000 2092 
4.100000 2569 
3.800000 1433 
4.000000 1659 
5.600000 3938 
10.600000 7463 
14.400000 7424 
14.000000 5594 
10.000000 2923 
4.000000 1931 
2.300000 3919 
0.300000 2653 
3.600000 1745 
6.900000 4570 
11.300000 5939 
7.500000 1669 
10.800000 4088 
13.600000 5334 
17.100000 6675 
14.900000 5696 
15.000000 5329 
9.500000 1325 
13.100000 7037 
9.300000 3964 
7.500000 3114 
6.600000 1901 
9.900000 6730 
9.900000 4636 
11.400000 8030 
10.100000 8165 
10.900000 8353 
6.600000 7749 
10.500000 8149 
11.000000 8384 
9.300000 8530 
7.100000 4864 
10.400000 3627 
9.500000 3434 
12.100000 5458 
15.900000 5664 
15.900000 3672 
17.700000 6802 
13.100000 5609 
15.500000 6847 
18.000000 7315 
16.500000 4157 
15.200000 6699 
14.200000 4611 
12.500000 3629 
11.900000 6127 
11.400000 4461 
9.400000 4673 
7.400000 4123 
9.300000 3344 
8.800000 4205 
8.500000 1044 
8.100000 3599 
6.600000 1627 
7.600000 2773 
8.900000 5060 
8.300000 2554 
9.300000 3368 
13.300000 4253 
11.100000 2856 
7.800000 3077 
9.400000 4901 
11.600000 4646 
11.100000 2089 
10.400000 3151 
9.300000 2375 
9.000000 2400 
10.200000 4832 
13.000000 4415 
14.800000 7327 
12.500000 5718 
15.600000 7244 
13.500000 4124 
16.300000 5866 
13.400000 3379 
13.300000 5925 
15.600000 7848 
14.200000 4486 
9.800000 2482 
9.800000 1163 
11.500000 5200 
12.100000 5926 
14.100000 6514 
14.800000 3689 
16.400000 7040 
10.600000 1277 
12.100000 5202 
15.100000 5059 
14.400000 7578 
16.000000 6833 
15.200000 7354 
11.700000 3187 
8.900000 1765 
12.600000 2078 
15.800000 5057 
18.400000 6921 
16.400000 4224 
12.400000 2192 
15.100000 5042 
13.900000 3399 
14.900000 6601 
17.600000 7246 
17.700000 7120 
17.600000 6580 
16.900000 4989 
17.300000 4973 
15.100000 6099 
16.300000 5228 
13.900000 3130 
13.300000 4490 
11.900000 5466 
14.900000 5719 
14.000000 4667 
15.400000 5762 
16.900000 4512 
17.400000 5222 
17.700000 4729 
15.500000 3573 
15.500000 5152 
9.300000 629 
8.500000 2616 
11.100000 1884 
15.900000 6020 
17.500000 5813 
15.400000 2266 
14.000000 2125 
13.300000 4540 
14.200000 5354 
12.500000 1506 
11.700000 5293 
11.500000 5705 
10.800000 5294 
8.000000 5507 
13.900000 5536 
15.100000 5101 
6.400000 1216 
4.500000 3906 
7.800000 5518 
10.500000 5261 
10.800000 4895 
10.600000 5134 
13.800000 4662 
8.500000 3210 
8.300000 4525 
9.500000 4044 
9.000000 4625 
9.300000 4690 
9.000000 4781 
9.300000 4820 
12.100000 4793 
10.200000 4422 
10.600000 4287 
12.900000 3899 
13.300000 3340 
11.500000 1982 
6.100000 3873 
6.500000 4037 
11.300000 4281 
13.300000 3775 
13.800000 2097 
12.600000 2497 
14.600000 1513 
8.800000 287 
5.800000 1499 
4.500000 791 
1.300000 1655 
0.800000 809 
1.100000 619 
4.600000 566 
4.000000 3307 
6.300000 3401 
7.000000 3467 
8.900000 3050 
3.800000 606 
3.900000 3172 
0.500000 2886 
-1.500000 1144 
-1.600000 3065 
1.600000 2889 
-1.500000 1212 
-3.600000 3183 
-4.300000 3108 
-3.400000 3054 
-4.400000 2495 
5.300000 2829 
1.400000 2766 
2.300000 2849 
5.500000 2231 
5.400000 637 
10.600000 903 
4.600000 1108 
3.000000 745 
4.000000 559 
3.900000 1131 
2.100000 1079 
0.300000 264 
-0.100000 1419 
-1.100000 1399 
1.500000 1596 
5.500000 931 
0.100000 729 
0.400000 2225 
-4.800000 907 
3.800000 587 
1.400000 1691 
-0.500000 1563 
-1.500000 521 
-1.900000 1385 
-0.600000 890 
1.500000 1902 
3.000000 1664 
4.900000 603 
3.100000 410 
1.800000 323 
-1.500000 207 
-2.800000 177 
-5.400000 272 
-5.000000 227 
-4.900000 580 
-5.600000 539 
-1.400000 1503 
0.000000 730 
2.100000 282 
3.900000 879 
6.800000 106 
0.500000 189 
-1.600000 238 
-2.300000 296 
-4.400000 384 
-8.500000 425 
-2.900000 334 
0.000000 265 
1.900000 1080 
0.500000 348 
-0.700000 320 
-1.600000 257 
-1.600000 248 
3.000000 217 
7.500000 879 
1.500000 308 
-0.300000 833 
-1.100000 890 
-3.600000 931 
0.800000 442 
3.000000 1010 
2.500000 420 
2.400000 298 
3.600000 306 
1.900000 1227 
1.600000 1234 
2.100000 478 
4.800000 447 
4.000000 1321 
2.400000 1762 
2.300000 2063 
5.800000 1898 
4.400000 1863 
3.300000 1020 
2.500000 592 
0.600000 1387 
1.100000 177 
-2.500000 880 
-0.900000 1144 
-0.100000 466 
-3.300000 696 
-4.000000 352 
-6.300000 258 
-4.600000 263 
-5.400000 286 
-6.300000 294 
-8.600000 491 
-9.500000 1351 
-4.000000 1012 
-5.000000 404 
-7.600000 2378 
-6.400000 1625 
-8.800000 1300 
-3.600000 1700 
-5.900000 2200 
-7.300000 2700 
-5.500000 2700 
-5.300000 2700 
-0.800000 1600 
-3.400000 2800 
-0.600000 2800 
6.000000 2300 
6.100000 2400 
4.600000 2400 
3.400000 2900 
3.900000 3000 
4.500000 2700 
6.000000 1400 
0.400000 700 
2.300000 3000 
3.400000 2800 
5.600000 3200 
10.800000 3200 
1.100000 600 
1.600000 500 
3.000000 2200 
3.900000 1500 
4.900000 3300 
4.100000 1800 
1.500000 1400 
-0.400000 1300 
1.500000 800 
8.000000 600 
11.500000 1000 
0.800000 900 
2.800000 1300 
4.000000 1200 
1.000000 1100 
-5.500000 3200 
-3.900000 3800 
-1.600000 1980 
-2.000000 554 
-1.800000 3027 
-0.300000 697 
1.300000 938 
2.500000 789 
1.800000 652 
3.000000 2979 
0.400000 2770 
-1.000000 1943 
-1.600000 3053 
-1.500000 5138 
-2.500000 1004 
-4.100000 2624 
-3.800000 5458 
-1.400000 5426 
2.600000 2195 
5.900000 4736 
9.800000 5497 
10.600000 6361 
10.100000 4989 
8.400000 2605 
6.600000 3088 
9.400000 1362 
0.600000 963 
4.100000 3401 
4.400000 3488 
3.100000 881 
1.300000 1967 
3.000000 3647 
1.800000 1569 
3.300000 4171 
0.100000 2350 
-0.800000 1672 
-1.000000 5331 
0.600000 2437 
-0.600000 4620 
-0.100000 2853 
-0.900000 1409 
0.800000 3311 
3.500000 6236 
6.100000 4017 
7.600000 6980 
9.400000 6227 
7.900000 2474 
10.400000 5933 
11.300000 3505 
5.900000 3180 
4.300000 1752 
4.500000 4134 
9.400000 6288 
6.800000 1247 
5.800000 582 
7.300000 2179 
4.000000 2195 
5.800000 6219 
5.900000 1753 
9.100000 7382 
13.800000 7145 
14.600000 6008 
15.900000 7351 
16.000000 5263 
16.600000 5263 
16.900000 6229 
16.000000 7105 
13.800000 8062 
11.300000 7946 
9.400000 5841 
9.500000 6504 
11.000000 5250 
10.600000 5542 
12.300000 6274 
8.000000 5685 
7.300000 6766 
9.000000 5585 
9.800000 4707 
10.000000 5434 
10.800000 4891 
12.300000 3851 
9.300000 1509 
11.600000 5536 
9.900000 4181 
11.700000 8374 
16.300000 7286 
16.100000 6369 
15.500000 6058 
19.900000 6939 
21.000000 5979 
12.400000 2838 
11.400000 6303 
15.900000 5656 
10.900000 1670 
7.600000 4484 
4.000000 1045 
6.100000 4892 
8.000000 4263 
9.300000 5370 
8.100000 3736 
9.500000 5818 
11.400000 6335 
19.400000 7183 
19.000000 8068 
21.900000 8333 
15.900000 6156 
14.100000 8193 
14.900000 5583 
16.300000 7196 
14.900000 3665 
15.800000 5568 
11.300000 1964 
13.300000 8380 
12.900000 5952 
14.000000 5314 
10.500000 1419 
12.500000 4073 
11.700000 5965 
13.900000 4488 
13.500000 4959 
10.400000 4079 
8.000000 2074 
11.400000 4012 
12.400000 2306 
12.400000 2676 
16.600000 4680 
12.000000 4440 
10.400000 6491 
9.600000 4084 
8.800000 1641 
14.900000 6681 
14.800000 3656 
18.400000 7920 
23.600000 7379 
20.500000 6847 
16.300000 3615 
17.300000 7035 
16.400000 5965 
15.500000 5400 
17.400000 6843 
11.500000 1133 
11.700000 3701 
14.100000 3718 
11.700000 1378 
12.100000 6901 
11.100000 3979 
11.100000 1613 
11.600000 1944 
14.800000 6567 
15.500000 5308 
13.600000 7556 
16.500000 7390 
19.400000 7413 
20.300000 7193 
21.400000 6909 
22.600000 6752 
21.300000 6268 
13.300000 2585 
12.900000 6879 
15.900000 6604 
17.000000 6522 
17.500000 6618 
14.100000 1882 
15.400000 6408 
16.000000 5912 
11.400000 968 
10.400000 2913 
11.400000 5406 
10.000000 1324 
9.000000 5323 
11.600000 6299 
6.100000 2083 
6.000000 4049 
6.600000 2236 
7.400000 5538 
9.500000 6077 
12.900000 2988 
14.500000 2262 
12.400000 1560 
13.000000 4777 
9.800000 1963 
10.600000 3188 
10.900000 2120 
12.700000 4566 
15.100000 4943 
12.700000 2354 
9.300000 813 
4.500000 902 
2.500000 2993 
4.000000 1465 
5.600000 1360 
7.100000 1438 
5.400000 1358 
5.300000 3356 
4.600000 5290 
8.100000 4850 
8.500000 4676 
6.000000 2455 
7.900000 4498 
9.000000 4580 
11.300000 4497 
11.100000 2093 
10.600000 2355 
9.400000 1971 
8.800000 2114 
8.800000 778 
5.600000 1336 
5.500000 2902 
5.000000 1094 
4.500000 675 
6.900000 1812 
5.400000 467 
5.100000 645 
5.000000 888 
5.800000 2489 
5.800000 863 
5.800000 807 
3.800000 985 
4.500000 2457 
8.000000 676 
8.900000 571 
10.100000 3135 
10.900000 2580 
3.300000 2130 
0.800000 2035 
1.300000 1551 
6.600000 2290 
7.900000 2481 
10.000000 1979 
6.400000 2079 
3.800000 896 
2.600000 1084 
3.100000 480 
9.000000 97 
2.600000 142 
-0.400000 163 
2.300000 500 
2.500000 557 
2.100000 2102 
2.000000 205 
0.900000 606 
-0.900000 883 
0.800000 2091 
0.000000 2136 
7.300000 2272 
8.400000 420 
4.800000 308 
-0.300000 1880 
-1.000000 2183 
-0.800000 1162 
-0.800000 334 
-1.000000 604 
-1.800000 510 
-6.000000 827 
-7.400000 1679 
-6.900000 583 
-7.800000 676 
-9.100000 677 
-11.700000 1287 
-9.000000 1442 
-7.000000 1890 
-4.300000 1201 
-2.900000 1301 
-1.300000 666 
-4.300000 1381 
-3.000000 436 
-4.400000 331 
-4.600000 217 
-5.000000 292 
-6.500000 1645 
-6.800000 488 
-5.800000 285 
-5.600000 435 
-5.800000 302 
-8.800000 2222 
-4.500000 777 
-0.400000 297 
0.000000 338 
2.400000 530 
3.100000 964 
3.300000 727 
1.800000 1801 
0.600000 1476 
0.900000 1703 
4.900000 1674 
0.000000 257 
-1.900000 300 
-4.900000 515 
-4.500000 1200 
-4.800000 1777 
-2.300000 372 
-2.600000 739 
2.500000 216 
4.100000 537 
4.400000 1381 
0.600000 1727 
0.300000 1751 
0.300000 954 
0.100000 483 
1.300000 1095 
1.500000 554 
5.100000 152 
5.400000 1592 
8.400000 1784 
4.900000 940 
0.000000 191 
-2.400000 249 
-3.500000 346 
-4.100000 242 
-7.800000 1626 
-3.800000 245 
-1.100000 291 
-1.100000 1347 
1.800000 1186 
0.900000 1742 
-0.100000 619 
1.300000 1962 
1.600000 2210 
1.000000 2308 
-0.500000 2073 
0.900000 2148 
2.500000 2214 
3.800000 239 
0.800000 212 
-2.100000 179 
-1.000000 229 
-5.900000 501 
-9.800000 1309 
-10.200000 430 
-7.500000 1702 
-2.000000 910 
-1.000000 1359 
0.500000 1228 
-0.800000 1523 
-2.900000 1291 
-3.300000 1774 
-6.600000 1160 
-6.100000 646 
-8.300000 2084 
-8.100000 999 
-11.500000 2166 
-10.400000 938 
-7.300000 835 
-6.300000 3314 
-2.300000 596 
-4.500000 919 
-1.100000 1329 
1.000000 788 
2.600000 578 
2.000000 531 
-3.900000 1160 
-4.400000 943 
-3.000000 1027 
-4.000000 3511 
-1.400000 3735 
4.500000 3493 
0.800000 2500 
1.000000 1431 
3.500000 616 
3.000000 741 
-0.600000 450 
-1.100000 1067 
-1.300000 1999 
-2.800000 2171 
-1.800000 2847 
2.100000 906 
3.100000 1266 
2.100000 1704 
5.100000 4230 
5.100000 4517 
5.400000 4058 
4.400000 3546 
3.300000 4610 
0.100000 4954 
-0.400000 5004 
-1.100000 884 
-1.000000 2636 
0.400000 2963 
-0.600000 933 
-0.800000 1444 
3.000000 5330 
5.000000 4212 
5.300000 2788 
-0.400000 443 
-0.100000 1416 
1.400000 2108 
2.400000 3247 
3.900000 5673 
4.300000 5656 
4.500000 3641 
8.000000 4187 
5.000000 1288 
5.600000 4695 
9.300000 4097 
1.900000 1474 
1.900000 2194 
2.900000 5101 
5.300000 6145 
2.300000 1564 
1.800000 1869 
0.400000 1973 
3.100000 4887 
-2.500000 1841 
-1.100000 2163 
-1.300000 4701 
-0.100000 1511 
-0.300000 2350 
3.300000 4698 
5.300000 2216 
6.000000 4457 
6.400000 4626 
4.900000 2831 
6.400000 3239 
7.800000 4924 
7.600000 2906 
8.300000 3585 
10.600000 5526 
7.300000 1724 
9.500000 4953 
10.800000 5377 
13.300000 6887 
11.900000 3704 
11.500000 3830 
10.100000 4130 
11.600000 6030 
8.800000 2040 
9.900000 7242 
11.300000 4558 
10.000000 1536 
8.100000 1230 
8.600000 3318 
7.800000 2044 
6.500000 5801 
5.600000 4425 
6.800000 1858 
9.300000 4752 
6.500000 3215 
7.400000 3020 
8.100000 726 
6.500000 1463 
7.400000 2855 
12.000000 7930 
12.600000 7207 
13.900000 5782 
17.400000 6472 
16.100000 5816 
18.500000 7684 
18.900000 6683 
16.500000 5836 
18.100000 7200 
15.600000 6094 
15.900000 8116 
10.400000 4141 
8.800000 3676 
7.600000 1964 
12.600000 6934 
9.500000 3659 
7.900000 5430 
9.800000 3352 
8.900000 3248 
10.500000 3500 
12.100000 5879 
10.800000 2238 
12.000000 5310 
12.900000 5303 
13.500000 5558 
11.100000 4655 
8.900000 4233 
11.300000 6343 
6.300000 3731 
6.600000 4980 
9.500000 8410 
11.100000 7457 
13.300000 8574 
12.500000 5144 
13.100000 5715 
10.800000 6591 
14.600000 5961 
13.000000 3299 
13.900000 6907 
16.400000 8224 
20.300000 8149 
22.000000 7477 
17.600000 7021 
11.600000 2716 
11.000000 2363 
11.000000 4571 
11.900000 3486 
13.600000 1420 
14.900000 2176 
15.600000 3319 
15.000000 4070 
12.500000 3435 
12.100000 2785 
12.400000 5233 
15.400000 7121 
16.900000 7413 
18.100000 6293 
16.900000 5443 
15.200000 3779 
9.500000 2711 
7.000000 2225 
11.100000 6685 
14.100000 8085 
15.800000 5944 
18.000000 6273 
15.400000 4970 
15.200000 7206 
14.800000 7673 
15.400000 7669 
15.800000 6639 
15.600000 6058 
13.600000 2907 
15.500000 5297 
17.400000 3451 
18.400000 4854 
15.600000 4167 
16.000000 5212 
17.900000 6719 
14.400000 3464 
13.000000 3183 
12.000000 2000 
11.900000 4891 
12.700000 3332 
11.900000 3561 
11.500000 1348 
11.700000 3437 
11.500000 2558 
11.000000 5342 
10.400000 6083 
10.600000 4491 
11.100000 6480 
9.300000 6078 
14.500000 1799 
18.300000 5643 
17.100000 1591 
17.100000 5226 
15.000000 4829 
12.700000 4291 
12.700000 5289 
12.900000 4362 
12.600000 4450 
12.100000 6300 
11.700000 6142 
12.500000 3275 
12.100000 3895 
12.400000 3439 
13.500000 3189 
13.400000 5494 
13.400000 5222 
15.000000 5533 
14.600000 5498 
16.100000 4571 
16.700000 5352 
16.600000 4686 
15.500000 3779 
10.900000 1578 
11.600000 3935 
10.000000 1706 
13.100000 3063 
9.500000 1111 
10.400000 2749 
13.100000 2762 
12.700000 2553 
13.100000 3279 
12.000000 1014 
9.000000 1093 
9.100000 3848 
8.600000 953 
9.600000 657 
8.900000 682 
7.600000 1065 
10.500000 2317 
4.400000 718 
3.600000 1567 
2.800000 915 
2.000000 1937 
2.400000 4075 
5.500000 3217 
7.400000 1738 
9.000000 2340 
7.800000 3828 
8.100000 3314 
7.500000 1770 
7.600000 3758 
5.100000 3292 
3.000000 3886 
1.900000 3816 
0.600000 3856 
-0.100000 1181 
5.100000 2753 
7.300000 1812 
8.600000 3011 
7.000000 1406 
6.900000 887 
4.900000 471 
7.100000 2980 
6.100000 3210 
12.500000 2313 
11.100000 2047 
14.500000 3155 
4.000000 2083 
11.900000 2675 
8.800000 678 
9.600000 778 
8.000000 508 
8.100000 2179 
1.100000 755 
1.000000 2140 
1.500000 953 
0.300000 842 
-0.600000 758 
-2.000000 386 
-1.800000 902 
-2.100000 1001 
-0.400000 975 
-3.100000 536 
-3.800000 790 
-3.800000 896 
-3.900000 549 
-4.400000 927 
-7.400000 1888 
-7.900000 1033 
-7.300000 1491 
-2.500000 836 
-0.400000 1109 
0.100000 1972 
2.400000 2015 
3.500000 1814 
0.800000 1919 
1.800000 2034 
4.100000 1670 
2.400000 1650 
1.600000 882 
2.600000 1549 
0.100000 289 
-3.800000 719 
-3.000000 1028 
2.400000 1548 
2.500000 972 
3.100000 659 
-0.100000 603 
2.400000 407 
2.100000 334 
-1.300000 1155 
-1.800000 231 
-4.600000 1122 
-7.100000 1530 
-5.500000 1567 
1.900000 295 
-2.600000 225 
-5.900000 789 
-7.600000 790 
-8.400000 1946 
-1.400000 576 
1.800000 877 
1.500000 192 
0.900000 378 
-1.600000 758 
-3.000000 492 
-4.500000 747 
-4.900000 983 
-2.600000 718 
-1.100000 900 
-3.000000 1700 
-1.500000 1811 
0.600000 1495 
-1.300000 1061 
0.900000 1506 
0.600000 245 
-0.100000 1299 
0.000000 483 
-2.500000 450 
-3.500000 304 
-5.500000 380 
-2.600000 1872 
-5.500000 2058 
-6.000000 2080 
-7.300000 653 
-2.300000 342 
-1.800000 412 
-6.600000 1085 
-6.400000 515 
-4.600000 379 
-3.800000 419 
-4.300000 496 
-13.300000 1524 
-14.600000 1844 
-11.000000 2230 
-6.300000 2525 
-2.100000 1633 
1.600000 256 
4.800000 245 
2.000000 529 
5.400000 2551 
2.500000 386 
-1.600000 1394 
0.100000 2788 
4.100000 2280 
5.500000 1649 
1.500000 699 
4.300000 279 
-1.900000 961 
2.300000 3097 
-3.300000 809 
-4.000000 840 
-1.400000 627 
-0.500000 1141 
0.800000 476 
-4.000000 1263 
-4.800000 1522 
-2.000000 734 
-1.900000 817 
-6.600000 1164 
-6.400000 2653 
-4.600000 3615 
-2.900000 1196 
-0.300000 945 
0.900000 505 
0.300000 1811 
1.400000 3916 
7.800000 3556 
0.300000 467 
-1.800000 588 
-3.600000 1852 
-0.400000 676 
-3.800000 2225 
-5.400000 4425 
-1.000000 4372 
1.100000 4385 
3.500000 1638 
3.600000 2020 
3.500000 735 
2.500000 1006 
1.100000 3745 
1.900000 4703 
3.100000 1358 
-2.400000 3267 
-1.800000 529 
0.300000 488 
0.000000 853 
-1.000000 1491 
-0.500000 5114 
1.000000 5262 
2.600000 5228 
6.900000 3085 
3.900000 2267 
3.000000 3671 
0.600000 1679 
-1.100000 1945 
-0.100000 2016 
-1.300000 527 
-1.900000 1209 
0.900000 4726 
-0.800000 3270 
1.900000 5607 
8.000000 4132 
4.100000 3951 
3.300000 1679 
-2.800000 1204 
-0.300000 6545 
2.100000 6421 
2.900000 4792 
3.100000 4102 
1.600000 2490 
0.100000 3199 
0.800000 2219 
5.600000 4726 
3.900000 1836 
3.300000 2996 
2.600000 1150 
3.100000 2044 
4.800000 4887 
8.000000 6699 
11.000000 6230 
13.500000 5843 
9.800000 3279 
4.400000 2391 
7.800000 6740 
12.500000 5729 
11.400000 3546 
10.900000 3532 
7.300000 1371 
11.100000 4123 
10.800000 4589 
10.400000 4293 
10.800000 5953 
9.300000 3197 
8.300000 3731 
11.000000 5067 
10.900000 5410 
10.100000 2763 
12.500000 5842 
14.500000 5614 
13.300000 5169 
11.000000 2413 
12.100000 4402 
12.600000 8074 
13.600000 8006 
15.500000 7141 
11.500000 5406 
7.400000 3848 
5.100000 3636 
5.300000 5648 
4.900000 4323 
4.600000 1907 
8.000000 6758 
12.100000 8260 
11.300000 3518 
12.600000 5196 
6.500000 3023 
6.600000 2376 
5.400000 3930 
5.800000 2128 
8.100000 2766 
11.100000 7555 
16.700000 7895 
16.400000 5532 
17.900000 6765 
14.400000 5593 
7.300000 1405 
8.800000 7341 
13.000000 8518 
17.700000 8028 
15.100000 6500 
12.500000 2957 
13.500000 5831 
16.700000 7041 
14.800000 4086 
13.400000 5089 
11.700000 6354 
11.500000 8684 
16.700000 8734 
19.500000 8407 
20.900000 7620 
22.100000 8035 
13.500000 2331 
9.900000 3360 
8.800000 2151 
7.400000 3799 
8.500000 7208 
11.300000 8077 
10.800000 6766 
11.900000 7690 
13.100000 8135 
16.400000 6899 
18.100000 6855 
13.800000 3480 
12.900000 4289 
11.700000 5174 
14.500000 7849 
13.900000 5301 
7.100000 2814 
8.300000 803 
9.400000 3085 
7.900000 4489 
6.500000 3738 
7.000000 2415 
6.600000 1191 
5.900000 3972 
7.400000 4170 
8.400000 3922 
9.900000 6924 
9.600000 7894 
10.500000 6161 
12.000000 7302 
13.100000 8014 
13.000000 2956 
13.400000 3898 
13.500000 5970 
11.700000 4610 
14.200000 5912 
10.600000 3559 
9.500000 2993 
11.100000 4306 
12.600000 6452 
16.400000 7649 
13.100000 2388 
10.100000 2755 
10.500000 3698 
10.400000 1232 
12.100000 5130 
12.500000 4314 
13.500000 4619 
14.800000 5778 
16.000000 6756 
17.300000 7196 
16.600000 6783 
16.500000 6630 
17.000000 6829 
17.300000 5250 
16.100000 6891 
16.100000 4811 
16.400000 3869 
19.100000 5896 
21.400000 6128 
12.300000 3053 
12.400000 5065 
12.900000 6397 
14.600000 6448 
15.400000 6368 
17.900000 6129 
11.700000 1422 
10.400000 5240 
11.300000 4606 
11.500000 3469 
10.800000 1186 
12.600000 5081 
8.300000 1389 
8.000000 1951 
7.300000 2798 
7.600000 4380 
7.000000 2200 
6.600000 4367 
8.800000 5658 
12.000000 5306 
13.500000 5576 
13.500000 5553 
14.000000 5146 
12.700000 2570 
13.100000 3363 
14.000000 4342 
10.000000 3288 
7.800000 906 
9.400000 4050 
11.600000 5090 
9.000000 1744 
7.300000 1968 
8.100000 3271 
7.800000 5047 
10.800000 4849 
10.400000 1509 
11.700000 4455 
12.400000 3459 
12.900000 4042 
12.700000 4392 
9.100000 909 
9.000000 1282 
6.500000 1656 
7.300000 1530 
7.500000 2086 
7.100000 1261 
2.600000 1490 
0.600000 2178 
3.300000 3772 
3.300000 2558 
3.800000 1888 
3.800000 343 
5.400000 1622 
6.400000 932 
7.600000 1033 
9.500000 2052 
8.600000 3362 
6.300000 1426 
6.000000 1892 
7.400000 835 
7.300000 2502 
7.800000 2904 
6.600000 3360 
9.300000 3288 
9.800000 701 
10.200000 1264 
4.800000 327 
5.400000 1783 
9.100000 2919 
5.900000 1689 
10.000000 1259 
3.300000 398 
4.900000 1321 
5.800000 2252 
2.800000 394 
0.400000 1264 
0.900000 2810 
3.000000 420 
2.600000 1355 
2.100000 2224 
1.400000 490 
0.400000 1075 
2.000000 2453 
6.000000 544 
6.500000 841 
-0.300000 209 
-0.300000 891 
-0.900000 2070 
-0.600000 189 
-1.900000 644 
2.400000 1561 
0.000000 1019 
0.600000 1238 
3.500000 966 
3.400000 402 
-0.100000 343 
-1.000000 1325 
0.800000 457 
1.100000 910 
5.900000 498 
3.300000 1429 
5.300000 1711 
3.000000 1668 
4.500000 567 
2.900000 421 
5.300000 1808 
1.500000 1712 
5.000000 885 
4.900000 494 
5.100000 256 
3.600000 1082 
4.000000 218 
7.300000 1452 
9.500000 1072 
4.500000 704 
2.300000 530 
-1.500000 442 
-2.400000 494 
-1.100000 332 
-1.100000 743 
1.600000 632 
-2.100000 498 
-3.300000 732 
-5.500000 1926 
-2.600000 1878 
-0.500000 1018 
1.100000 386 
1.100000 1417 
1.600000 1066 
-4.900000 509 
-4.400000 474 
-5.600000 479 
-2.900000 700 
-1.500000 458 
0.900000 196 
-1.100000 275 
1.300000 197 
4.500000 106 
0.800000 215 
-0.300000 429 
-1.000000 1436 
-3.400000 2120 
1.400000 495 
1.500000 399 
-3.000000 308 
-6.600000 2126 
-7.000000 2169 
-8.800000 2109 
-2.800000 2102 
-2.800000 2244 
-3.000000 844 
-1.800000 532 
-2.400000 842 
-4.000000 1555 
2.500000 1766 
2.000000 503 
3.100000 189 
0.500000 2055 
-0.900000 1035 
-1.500000 414 
-1.900000 2456 
-2.400000 1472 
-3.400000 805 
-3.900000 2547 
-6.100000 1471 
-4.300000 1490 
-0.300000 441 
3.500000 371 
3.800000 314 
6.500000 2093 
9.400000 1261 
5.000000 1434 
-1.100000 1289 
-1.600000 3033 
2.300000 2727 
6.900000 2255 
0.800000 526 
-0.600000 3147 
0.800000 3316 
1.900000 2561 
-2.400000 563 
-3.300000 1501 
-0.500000 2612 
-2.100000 869 
-1.400000 2505 
-1.100000 471 
-2.400000 918 
-7.400000 1137 
-8.300000 1015 
-9.000000 1321 
-5.100000 3281 
-2.500000 2111 
-2.800000 1836 
-2.600000 3125 
-1.100000 815 
0.400000 890 
0.000000 2298 
-1.500000 3012 
2.400000 575 
2.900000 1439 
1.400000 1831 
4.000000 493 
6.800000 621 
5.100000 500 
1.000000 1800 
0.100000 1093 
3.500000 444 
5.500000 4559 
3.800000 865 
4.100000 2406 
-1.500000 1129 
1.600000 920 
6.000000 470 
4.000000 412 
6.600000 1122 
6.900000 2712 
4.000000 2010 
0.300000 1901 
0.800000 1722 
2.600000 2936 
2.000000 1677 
0.600000 2503 
3.400000 5590 
5.300000 5921 
7.100000 5703 
5.000000 2729 
2.400000 2265 
0.100000 4254 
4.300000 1453 
1.800000 2406 
1.300000 2753 
1.300000 1912 
0.800000 1030 
1.300000 2480 
1.400000 3468 
-1.600000 5198 
-3.500000 3314 
-1.800000 1231 
-0.800000 2806 
0.100000 3892 
-1.000000 2256 
-2.300000 4331 
-2.400000 5008 
-2.300000 1788 
-1.300000 3056 
1.400000 5996 
4.500000 5434 
3.300000 1173 
2.300000 4217 
5.400000 4347 
6.000000 3856 
7.400000 2637 
9.900000 3576 
9.800000 5032 
12.300000 6449 
9.500000 5075 
9.300000 2599 
5.900000 635 
2.800000 1000 
4.600000 1077 
7.100000 2311 
10.500000 6831 
10.400000 7179 
12.300000 7289 
11.900000 7033 
13.800000 7490 
11.100000 2997 
7.800000 2136 
9.500000 4357 
6.500000 1522 
4.400000 2992 
6.900000 5838 
10.800000 8252 
12.500000 7730 
10.800000 6801 
13.100000 7168 
12.600000 4789 
11.400000 4245 
13.500000 6914 
16.400000 7425 
15.500000 7409 
17.500000 6886 
15.100000 7695 
12.400000 5090 
7.900000 5612 
6.000000 1305 
2.100000 3351 
4.600000 6251 
12.600000 8314 
7.600000 3709 
8.800000 4590 
7.800000 1445 
8.100000 1175 
7.300000 2000 
4.400000 3389 
10.500000 8659 
12.400000 7296 
11.900000 7122 
12.100000 6291 
10.200000 3609 
8.000000 3247 
6.100000 1247 
7.600000 3673 
9.600000 7022 
13.400000 7665 
9.900000 6709 
11.700000 8624 
14.400000 8424 
15.600000 8295 
17.900000 8231 
16.300000 6776 
11.000000 2480 
13.600000 5794 
15.900000 6434 
13.500000 7103 
15.100000 6841 
14.900000 8412 
15.800000 6874 
17.300000 6874 
21.100000 7186 
12.000000 1909 
10.900000 3087 
12.500000 6866 
15.500000 7689 
11.900000 2496 
10.900000 5962 
11.500000 2976 
12.700000 3057 
8.500000 1105 
8.500000 2582 
10.600000 5065 
9.900000 5225 
10.400000 5708 
8.400000 2241 
12.300000 7395 
15.900000 8192 
14.100000 4696 
13.500000 3226 
14.600000 6045 
16.400000 6786 
15.500000 4863 
14.800000 4229 
16.000000 5092 
16.700000 6668 
17.400000 7217 
17.600000 6360 
19.400000 6095 
14.200000 2539 
12.700000 4386 
11.400000 5268 
11.600000 3390 
12.600000 4391 
12.600000 3890 
11.100000 3616 
8.400000 4916 
8.400000 6634 
10.900000 6884 
13.600000 6812 
17.000000 6833 
20.100000 6711 
16.700000 4819 
15.800000 3652 
15.600000 4905 
15.900000 6203 
13.900000 3961 
14.000000 5753 
13.500000 5729 
15.800000 5961 
16.500000 5078 
17.600000 5860 
17.900000 5890 
16.100000 4320 
13.000000 4296 
12.000000 5921 
12.400000 2810 
9.100000 1863 
7.400000 2082 
9.600000 4885 
11.300000 5731 
8.100000 2184 
5.100000 1480 
5.800000 3782 
7.100000 2144 
7.000000 547 
1.600000 3663 
2.100000 722 
2.800000 2072 
5.500000 514 
5.300000 2327 
4.500000 1618 
4.000000 2111 
3.000000 1520 
2.400000 1819 
3.300000 4197 
4.400000 2133 
6.100000 1111 
4.100000 1082 
4.300000 2921 
5.100000 1480 
5.800000 1996 
6.000000 2272 
5.800000 3451 
7.400000 3414 
8.100000 4493 
10.500000 2172 
9.300000 2725 
12.500000 1331 
15.400000 4377 
12.500000 1397 
6.500000 2993 
9.500000 3211 
11.700000 3802 
9.600000 1310 
7.300000 1923 
7.900000 3333 
8.400000 3404 
7.600000 3961 
9.600000 3941 
11.300000 3663 
12.300000 3319 
12.100000 3445 
10.800000 3275 
10.400000 3291 
8.900000 3296 
10.200000 3413 
11.000000 2833 
7.500000 1717 
5.900000 1795 
7.000000 1103 
6.800000 1589 
6.800000 915 
7.500000 2999 
8.300000 1297 
9.000000 1366 
10.100000 2481 
9.900000 2582 
8.400000 2319 
-0.300000 2069 
1.000000 2899 
3.500000 2845 
4.300000 2797 
3.000000 841 
1.400000 1284 
4.500000 243 
0.400000 159 
-4.100000 1092 
-5.000000 1578 
-0.400000 2479 
1.100000 2131 
0.000000 408 
-5.300000 1087 
-1.100000 2587 
1.600000 2437 
-2.400000 1722 
-0.900000 2264 
-4.100000 1324 
-2.100000 1365 
-0.800000 1832 
-1.500000 510 
-3.600000 487 
-2.600000 289 
1.600000 454 
2.000000 489 
1.400000 454 
-2.100000 231 
-1.600000 1634 
3.500000 493 
4.600000 320 
3.600000 835 
2.600000 257 
2.100000 239 
2.800000 412 
0.100000 136 
-2.300000 1563 
-2.600000 1771 
-5.300000 1862 
-5.800000 1850 
-1.100000 749 
-1.300000 434 
-7.400000 493 
-11.300000 1898 
-9.900000 1773 
-7.800000 1747 
-5.800000 942 
-4.600000 325 
-6.800000 468 
-10.000000 1141 
-6.400000 1196 
-4.500000 444 
-10.800000 710 
-10.500000 1588 
-7.400000 484 
-8.800000 637 
-5.300000 1426 
-2.100000 258 
-4.500000 197 
-5.500000 1509 
-6.500000 1650 
-9.400000 1905 
-8.000000 2014 
-7.300000 1887 
-5.000000 2128 
-5.000000 1968 
-6.300000 2113 
-2.800000 847 
-3.100000 1892 
-2.000000 2072 
-3.000000 2038 
0.800000 1783 
-0.400000 1259 
-1.600000 2063 
-6.800000 2103 
-4.400000 2191 
-1.500000 497 
-1.400000 1675 
-1.800000 1526 
0.500000 435 
1.600000 209 
2.000000 550 
0.100000 538 
2.900000 1079 
2.900000 282 
1.400000 1019 
6.500000 1970 
5.900000 184 
7.000000 496 
2.500000 2214 
10.800000 2105 
5.000000 680 
3.800000 253 
6.300000 2592 
6.100000 2773 
4.400000 2614 
7.300000 1292 
1.600000 443 
0.100000 2001 
2.900000 513 
5.000000 963 
1.900000 599 
5.500000 846 
6.600000 698 
6.000000 454 
1.000000 290 
-1.500000 1479 
-0.900000 2369 
0.400000 2981 
0.100000 1822 
-0.300000 759 
1.300000 304 
-5.600000 1414 
-0.600000 947 
0.300000 780 
-1.800000 1689 
2.800000 532 
5.400000 497 
2.500000 387 
1.000000 1357 
1.800000 2613 
0.000000 486 
-1.000000 4246 
-0.800000 4310 
0.900000 3318 
3.100000 4096 
3.900000 578 
4.400000 4313 
6.100000 3271 
1.900000 4615 
4.600000 4419 
6.900000 4067 
7.800000 4371 
5.000000 1409 
5.800000 3999 
6.000000 3434 
7.100000 3966 
7.400000 3053 
7.600000 348 
7.900000 721 
6.900000 724 
3.000000 948 
-1.000000 2185 
-2.400000 1894 
-2.100000 3913 
-1.100000 5007 
-0.600000 5491 
2.400000 5760 
3.800000 5643 
3.000000 1828 
3.900000 5319 
4.500000 4467 
8.100000 5771 
8.900000 5882 
7.300000 5665 
3.900000 5995 
2.400000 6332 
3.000000 5050 
4.000000 6140 
3.800000 6017 
2.500000 4356 
7.400000 6247 
8.000000 4010 
3.900000 585 
0.800000 1698 
1.000000 3032 
1.300000 2062 
3.100000 1770 
4.300000 5821 
3.400000 4273 
3.100000 3372 
5.800000 2860 
7.300000 6199 
8.400000 5257 
7.400000 914 
11.600000 4958 
8.500000 2114 
3.800000 3872 
7.800000 4166 
5.400000 2466 
10.600000 6700 
7.300000 1430 
4.800000 1383 
4.400000 654 
2.500000 818 
2.600000 1705 
4.600000 2539 
11.300000 6746 
12.700000 5111 
14.200000 5811 
12.300000 5516 
10.200000 2697 
9.500000 4196 
12.100000 4602 
10.800000 7801 
12.400000 7878 
15.500000 7860 
17.300000 7416 
15.900000 2803 
9.300000 1556 
13.100000 5962 
16.000000 7930 
16.600000 5063 
7.800000 764 
10.600000 5077 
5.800000 1508 
9.800000 6943 
7.000000 1600 
8.300000 5573 
9.300000 3207 
11.400000 7278 
12.700000 8396 
16.100000 7372 
16.600000 7683 
14.000000 3896 
17.100000 6407 
14.000000 3172 
11.900000 3424 
8.800000 1942 
11.600000 5267 
10.600000 2951 
8.100000 2647 
10.200000 4256 
15.200000 7826 
17.700000 7903 
19.500000 8367 
20.400000 5775 
20.100000 6622 
23.000000 7906 
24.900000 7905 
21.500000 5499 
20.400000 5807 
19.800000 5580 
21.100000 7544 
21.900000 7829 
14.200000 3011 
14.200000 6956 
15.400000 7566 
15.600000 6267 
11.000000 7061 
10.200000 7120 
15.000000 7000 
16.700000 7292 
10.500000 1220 
13.500000 4876 
9.500000 3167 
14.800000 8204 
12.700000 3320 
15.000000 6547 
19.400000 7935 
18.300000 5421 
11.600000 2493 
14.800000 7249 
16.700000 7761 
14.200000 2805 
14.100000 2609 
14.400000 848 
13.600000 1333 
12.600000 744 
13.400000 5662 
15.200000 7709 
16.300000 7739 
16.300000 4170 
13.000000 5790 
15.900000 7635 
13.600000 2713 
11.500000 2580 
13.400000 2881 
17.100000 6614 
18.500000 5936 
18.500000 5910 
17.600000 5046 
15.200000 1991 
12.500000 1989 
12.700000 6799 
14.400000 3560 
12.300000 3522 
14.600000 6803 
12.100000 2326 
12.400000 2545 
13.500000 4220 
11.900000 2910 
10.900000 1500 
11.500000 710 
11.500000 1726 
12.500000 4118 
14.900000 6400 
16.600000 6704 
16.500000 6187 
17.100000 6421 
17.500000 5570 
22.000000 6032 
14.900000 2905 
12.900000 4385 
13.000000 3717 
14.500000 4849 
15.100000 4498 
17.400000 3565 
17.900000 4464 
14.400000 2265 
15.800000 3581 
15.400000 3409 
17.000000 5185 
14.500000 3323 
11.300000 698 
12.500000 1355 
12.100000 1840 
14.200000 4428 
12.900000 5437 
12.600000 3263 
11.300000 4164 
13.300000 4810 
13.900000 3304 
11.000000 3198 
10.000000 1413 
11.700000 4341 
9.800000 5657 
9.100000 5414 
8.300000 3246 
7.800000 4994 
9.100000 5289 
11.900000 4637 
13.100000 672 
12.400000 1331 
10.500000 815 
8.400000 2817 
4.800000 756 
1.500000 434 
1.300000 839 
4.400000 615 
6.400000 1657 
4.900000 3893 
5.500000 4852 
6.800000 4653 
8.500000 4753 
8.400000 3827 
10.500000 2436 
9.900000 931 
7.100000 3606 
7.100000 579 
4.400000 2002 
4.000000 3596 
6.000000 3765 
6.300000 3596 
5.300000 608 
6.100000 508 
5.800000 3523 
7.000000 573 
11.100000 1314 
11.300000 1769 
6.000000 594 
2.000000 664 
1.300000 1381 
2.800000 1703 
10.500000 683 
10.000000 1560 
5.500000 671 
3.500000 1636 
9.300000 365 
7.800000 1606 
9.100000 609 
3.400000 1424 
8.900000 2888 
10.200000 2200 
9.300000 1571 
8.900000 1025 
9.000000 181 
7.800000 272 
4.000000 543 
2.500000 1063 
1.400000 1869 
0.100000 269 
0.600000 950 
3.500000 220 
4.800000 1083 
6.000000 421 
3.300000 2564 
3.100000 1029 
3.300000 373 
6.400000 840 
6.000000 356 
4.600000 1958 
3.800000 743 
3.400000 242 
3.100000 1452 
5.500000 980 
3.300000 248 
4.500000 1817 
4.800000 395 
4.300000 420 
4.600000 302 
4.300000 741 
6.500000 1384 
2.100000 454 
2.100000 522 
1.000000 612 
1.500000 478 
1.000000 430 
0.100000 389 
0.000000 407 
-0.900000 452 
-2.000000 376 
-3.000000 435 
-5.900000 350 
-4.000000 1632 
-5.400000 1984 
0.300000 1507 
0.600000 1462 
0.000000 1206 
3.800000 832 
3.400000 753 
1.100000 532 
-2.000000 521 
-4.900000 1142 
3.400000 1182 
5.100000 730 
7.100000 393 
7.800000 505 
4.800000 848 
4.400000 1039 
4.900000 1165 
4.900000 1017 
3.900000 1196 
3.900000 1385 
4.400000 784 
3.800000 507 
5.800000 510 
6.800000 729 
3.300000 553 
0.300000 1130 
-5.000000 663 
-5.400000 1548 
-8.000000 723 
-9.300000 653 
-9.000000 1925 
-10.900000 1020 
-9.100000 1170 
-9.400000 2090 
-4.000000 844 
0.900000 1039 
2.100000 1668 
-0.900000 707 
0.100000 1560 
-0.100000 2023 
1.600000 1830 
2.500000 1267 
1.900000 515 
1.300000 754 
0.500000 619 
-0.600000 559 
-1.600000 1380 
0.600000 1010 
3.400000 854 
1.100000 647 
-1.600000 728 
-4.400000 918 
-9.400000 644 
-8.600000 2604 
-1.300000 832 
0.600000 485 
-3.500000 572 
-3.900000 854 
-5.000000 1042 
-4.000000 2452 
-2.800000 1128 
-0.900000 1031 
-3.100000 3893 
-3.500000 2940 
-8.300000 1303 
-8.800000 1220 
-8.800000 2155 
-6.900000 3141 
-6.500000 1727 
-7.100000 2913 
-6.900000 3327 
-4.500000 3744 
-2.600000 3704 
-1.000000 3742 
-2.900000 3826 
0.500000 3594 
-0.600000 4014 
0.500000 4298 
2.800000 3768 
2.400000 3861 
3.000000 2602 
5.100000 2089 
2.500000 1124 
0.900000 683 
1.800000 4171 
4.400000 3248 
3.100000 649 
2.500000 4110 
2.100000 2148 
5.600000 3111 
6.100000 4519 
11.600000 3464 
4.000000 1246 
1.900000 3598 
-0.300000 4969 
-0.500000 4756 
0.600000 5071 
2.600000 4615 
3.000000 5206 
2.600000 5261 
2.400000 5422 
3.400000 4671 
2.900000 5389 
4.500000 5328 
5.900000 5370 
6.500000 5377 
6.600000 4539 
7.600000 4862 
9.000000 2776 
9.600000 3241 
8.900000 3500 
9.500000 5000 
8.800000 5915 
1.300000 2265 
-0.400000 2597 
0.500000 3016 
3.800000 4065 
0.900000 2672 
-3.300000 4882 
-0.400000 6757 
-0.600000 3645 
-2.300000 1206 
0.800000 6179 
2.300000 1417 
7.000000 6787 
10.200000 6708 
11.900000 6889 
12.400000 6873 
11.600000 6785 
9.000000 7068 
3.800000 5061 
9.500000 4788 
10.000000 5430 
8.300000 2810 
8.300000 3988 
10.100000 5330 
13.100000 5680 
9.600000 1637 
9.100000 3968 
14.900000 6609 
12.300000 3689 
11.100000 699 
9.000000 5768 
8.900000 3184 
8.100000 7194 
14.100000 7807 
17.400000 4532 
16.600000 5499 
17.900000 7075 
16.000000 4790 
13.100000 4723 
12.300000 3522 
12.700000 3731 
12.500000 5935 
5.600000 2941 
3.800000 4303 
6.300000 5921 
11.100000 7725 
10.400000 2292 
11.900000 1998 
11.600000 3702 
6.800000 3484 
6.100000 2471 
9.600000 1485 
14.800000 8185 
18.000000 5885 
8.500000 839 
10.000000 1207 
13.000000 1544 
15.900000 4780 
16.700000 5531 
16.300000 4226 
18.600000 6445 
17.700000 5772 
16.600000 3726 
17.100000 5884 
20.700000 6122 
20.300000 6442 
17.400000 3657 
18.000000 4093 
21.400000 7291 
19.500000 7227 
22.400000 7440 
23.000000 7311 
22.500000 7834 
22.200000 5400 
21.900000 6065 
19.900000 7420 
20.400000 5189 
19.800000 7417 
15.500000 4832 
18.500000 6957 
17.600000 3831 
16.700000 8532 
19.400000 8430 
24.600000 7194 
20.500000 6118 
20.800000 6249 
18.500000 6048 
18.000000 6262 
17.600000 5479 
20.300000 7053 
21.900000 6507 
11.500000 1504 
13.600000 4863 
12.000000 3957 
10.800000 2686 
12.600000 4538 
15.400000 4093 
16.300000 5631 
16.900000 6987 
17.400000 6586 
17.900000 7934 
18.800000 7793 
18.800000 6372 
18.800000 8169 
20.400000 8217 
22.800000 7542 
19.400000 4471 
15.200000 3300 
18.000000 6861 
21.100000 8281 
24.000000 7592 
20.800000 5163 
21.600000 6911 
19.100000 4856 
14.600000 2109 
18.300000 6864 
20.000000 4913 
16.500000 1334 
14.800000 6412 
15.500000 5693 
17.400000 6588 
15.200000 3373 
18.500000 7185 
21.300000 6936 
23.100000 6967 
24.200000 6651 
24.000000 5676 
24.500000 6420 
24.400000 6893 
22.400000 5093 
22.800000 4394 
24.200000 6877 
22.100000 7205 
24.500000 6310 
22.000000 5585 
20.100000 4886 
18.100000 4344 
21.000000 5374 
21.300000 5785 
18.600000 5409 
18.800000 6506 
17.000000 3957 
18.000000 3714 
19.000000 6735 
17.600000 6865 
19.200000 6441 
18.800000 5301 
18.100000 6507 
18.000000 6242 
19.900000 4094 
15.400000 3679 
12.600000 1673 
9.400000 3500 
8.600000 4268 
8.400000 3453 
9.500000 6430 
11.600000 6405 
14.600000 5265 
14.200000 2520 
14.900000 3742 
12.100000 3329 
11.700000 2353 
10.900000 1935 
10.200000 2930 
10.600000 4806 
11.100000 3639 
11.100000 5730 
11.700000 5818 
13.300000 5326 
14.400000 5378 
15.000000 5460 
16.300000 5396 
17.600000 5198 
17.600000 5164 
17.300000 4757 
9.600000 1483 
7.300000 3368 
10.400000 5136 
13.000000 4582 
12.400000 2889 
11.000000 1227 
6.500000 2762 
8.800000 4574 
11.000000 692 
15.800000 2348 
12.100000 1977 
7.900000 596 
3.600000 770 
5.300000 2552 
3.300000 183 
4.400000 2831 
8.800000 1716 
8.300000 847 
7.900000 1415 
8.100000 2089 
7.900000 3720 
5.400000 3003 
5.000000 4035 
4.100000 3911 
4.000000 3909 
3.600000 3751 
5.500000 3606 
5.300000 452 
1.600000 321 
2.100000 2902 
-0.300000 263 
-2.500000 2770 
-1.300000 1868 
-0.800000 1767 
-0.600000 3120 
2.400000 3202 
3.600000 643 
1.500000 643 
7.000000 1151 
4.400000 1428 
5.800000 1709 
7.800000 575 
4.800000 2793 
5.800000 2773 
5.500000 2698 
2.800000 2302 
1.300000 1457 
5.300000 2483 
5.500000 2460 
2.100000 2383 
6.500000 1847 
3.600000 1237 
3.800000 1559 
4.800000 1244 
6.800000 733 
1.300000 922 
6.100000 1195 
7.400000 2222 
10.000000 2134 
9.000000 1923 
8.400000 1120 
7.500000 1285 
7.500000 1394 
6.600000 659 
4.100000 1317 
3.500000 252 
0.800000 206 
0.500000 1015 
3.600000 450 
4.800000 1035 
6.300000 1454 
4.500000 291 
3.600000 1525 
4.100000 1802 
1.000000 1005 
-3.900000 1671 
-2.000000 1986 
-0.300000 1855 
0.500000 1028 
3.000000 1698 
3.800000 727 
6.800000 248 
2.500000 382 
-1.800000 500 
-2.500000 312 
-3.400000 832 
-3.100000 1626 
2.300000 339 
1.300000 959 
1.800000 297 
-3.500000 432 
-6.400000 1054 
-8.500000 1302 
-3.100000 1659 
4.100000 1647 
3.600000 447 
1.600000 257 
-2.100000 1382 
-2.400000 362 
-3.500000 367 
-3.500000 405 
-4.900000 497 
-8.400000 832 
-5.300000 583 
-1.500000 700 
1.000000 1415 
2.100000 1542 
1.400000 1131 
2.600000 698 
2.000000 879 
6.300000 1150 
4.100000 968 
5.500000 1006 
1.300000 431 
-1.300000 310 
1.600000 289 
0.000000 342 
-2.800000 341 
-1.800000 450 
-2.500000 269 
-5.800000 350 
-4.800000 2107 
-3.300000 1866 
-0.900000 1531 
-1.600000 1200 
-3.500000 731 
-3.400000 388 
-4.500000 350 
-6.000000 309 
-3.300000 1669 
4.500000 2364 
4.900000 1860 
6.000000 1652 
4.000000 2371 
4.800000 1483 
8.300000 2266 
9.500000 1786 
2.500000 1670 
-2.400000 1062 
-5.300000 1398 
-4.100000 2253 
-1.500000 1330 
-2.600000 1616 
-2.400000 2511 
-1.500000 1594 
0.000000 1170 
0.400000 1778 
-1.400000 2741 
-3.000000 529 
-3.800000 752 
-2.500000 3196 
2.800000 1217 
3.000000 1284 
-6.100000 1932 
-7.000000 2650 
-5.000000 3536 
-7.600000 1320 
-8.900000 2217 
-7.900000 3244 
-6.500000 2404 
-7.000000 2050 
-4.800000 1399 
-2.000000 4145 
-1.000000 2889 
-0.100000 2174 
-0.900000 552 
-1.500000 2629 
-2.400000 1774 
-4.800000 3063 
-4.400000 3213 
-4.300000 1456 
1.100000 1810 
2.900000 1560 
1.900000 2720 
6.000000 4949 
6.600000 4689 
9.300000 4891 
11.700000 4261 
7.900000 2716 
7.800000 434 
3.600000 516 
0.000000 2901 
-0.600000 2022 
-1.300000 1543 
-2.400000 603 
-4.900000 1212 
-3.800000 5634 
-0.600000 5626 
2.800000 6016 
5.400000 6014 
5.600000 4071 
7.600000 5858 
11.400000 5336 
6.400000 3807 
4.600000 1062 
2.800000 1579 
-0.400000 997 
-0.400000 2365 
-0.500000 4149 
0.900000 4880 
0.800000 4071 
1.500000 1737 
3.500000 4422 
2.800000 3730 
3.400000 5035 
5.500000 4032 
8.500000 6856 
9.400000 5568 
6.300000 4738 
2.500000 3246 
5.400000 4310 
10.100000 6389 
12.100000 5270 
7.500000 1224 
6.000000 6920 
5.300000 4109 
7.900000 7462 
9.000000 5716 
10.800000 4333 
11.300000 5910 
10.600000 2142 
6.800000 2511 
8.000000 4423 
9.100000 5378 
9.300000 3640 
3.300000 1729 
2.100000 1373 
4.100000 1795 
1.300000 1392 
1.000000 1107 
5.900000 3463 
7.900000 3627 
7.800000 5410 
5.000000 1495 
7.600000 3866 
8.900000 6420 
8.800000 6207 
12.100000 8210 
13.900000 8298 
13.400000 7639 
15.100000 7230 
10.200000 2501 
3.800000 2207 
4.300000 5769 
6.500000 8424 
9.400000 7409 
10.100000 8050 
8.800000 1049 
8.600000 7138 
10.600000 8480 
13.500000 7760 
11.000000 1551 
9.300000 2187 
9.500000 3612 
9.300000 1507 
9.900000 2210 
8.500000 3312 
9.800000 3231 
14.900000 7951 
18.000000 7494 
19.200000 6360 
20.100000 7583 
12.400000 1825 
10.000000 6916 
9.300000 3952 
12.600000 5887 
12.600000 3230 
11.300000 4228 
15.100000 8526 
11.600000 6338 
9.000000 5412 
9.100000 5228 
10.500000 5309 
11.300000 2809 
13.400000 3810 
11.300000 7914 
10.400000 6309 
13.600000 7698 
19.000000 4427 
14.500000 7949 
13.600000 8426 
17.000000 7792 
12.700000 5121 
10.400000 5687 
10.800000 5075 
14.600000 7974 
14.200000 2904 
13.800000 5295 
15.400000 3041 
11.300000 2579 
9.000000 5048 
7.900000 4301 
7.000000 4914 
8.100000 4410 
8.400000 4150 
12.000000 5452 
14.000000 4423 
17.700000 6953 
17.100000 5835 
16.600000 7464 
17.000000 6532 
16.500000 4881 
19.400000 6481 
19.100000 6601 
17.900000 5653 
15.500000 2108 
13.900000 7216 
11.000000 2831 
11.500000 4494 
14.100000 8036 
16.600000 7969 
17.700000 7106 
15.800000 6384 
18.000000 7286 
18.000000 7478 
18.100000 6067 
18.500000 5081 
17.100000 4086 
16.700000 3782 
15.000000 3412 
15.000000 4887 
18.100000 6416 
17.000000 3806 
17.000000 3656 
14.400000 4048 
11.500000 3192 
11.000000 1663 
13.800000 4859 
13.900000 2906 
14.000000 1869 
16.700000 6367 
13.400000 877 
12.500000 2728 
9.300000 3637 
10.500000 4913 
15.400000 6032 
12.000000 1229 
10.400000 3793 
9.400000 1969 
12.000000 5784 
11.800000 6056 
12.600000 3670 
10.000000 2209 
9.000000 4528 
9.300000 6069 
13.500000 6177 
16.400000 5206 
15.600000 5768 
16.000000 6067 
14.600000 6022 
15.100000 6032 
13.800000 5652 
12.300000 5970 
15.800000 5077 
16.500000 4285 
10.600000 2230 
12.500000 3860 
12.600000 2584 
8.800000 2877 
7.100000 4652 
9.000000 5435 
12.300000 5423 
11.300000 1515 
10.000000 3050 
8.300000 911 
7.100000 1404 
9.800000 584 
5.300000 1643 
4.900000 855 
4.900000 1005 
7.600000 2011 
9.500000 1059 
9.400000 730 
11.100000 2502 
9.500000 1859 
9.400000 2014 
8.800000 3506 
13.100000 3757 
12.500000 4023 
12.000000 1514 
9.800000 1674 
11.700000 1093 
6.600000 633 
5.800000 502 
3.400000 819 
7.300000 3295 
6.600000 2158 
6.500000 1998 
3.800000 1273 
2.100000 2103 
2.100000 411 
4.500000 1262 
6.100000 612 
10.500000 1127 
10.000000 2373 
9.400000 3135 
11.500000 2469 
12.900000 3272 
8.300000 977 
4.500000 319 
4.400000 852 
6.500000 987 
8.800000 2329 
4.900000 1435 
5.500000 1062 
5.900000 350 
5.900000 479 
7.600000 1800 
9.000000 1634 
3.900000 377 
1.400000 768 
0.400000 1576 
-0.900000 1428 
-3.400000 729 
-2.900000 630 
-2.600000 710 
-2.000000 1490 
-2.000000 1353 
-3.300000 1196 
-3.300000 2551 
-0.900000 971 
1.800000 506 
1.900000 453 
-1.900000 640 
-4.500000 690 
-1.400000 1410 
3.800000 782 
3.500000 547 
-1.300000 1399 
1.800000 1050 
2.800000 967 
1.900000 809 
1.000000 637 
0.900000 741 
-1.100000 488 
-2.000000 721 
-1.000000 609 
1.900000 872 
1.100000 846 
-1.600000 502 
-2.100000 819 
-0.500000 1954 
-2.000000 1863 
-2.400000 1429 
1.400000 1929 
0.400000 1937 
0.500000 1909 
2.300000 1929 
0.400000 1816 
-0.100000 1403 
3.400000 1505 
0.500000 289 
-2.900000 539 
-3.500000 333 
-8.600000 1905 
-7.000000 390 
-6.800000 1244 
0.600000 412 
2.800000 292 
0.400000 420 
-2.000000 311 
-3.000000 259 
-4.100000 313 
-3.500000 426 
-6.800000 1045 
-0.300000 810 
1.500000 938 
-0.400000 510 
-1.500000 470 
2.100000 2066 
1.800000 1028 
1.900000 310 
4.600000 1423 
5.800000 1140 
3.300000 280 
5.100000 1940 
2.500000 1461 
3.900000 427 
-0.500000 818 
-2.400000 2163 
-3.800000 2256 
-0.400000 2394 
2.400000 2173 
0.000000 413 
-2.800000 965 
1.500000 432 
0.300000 814 
-2.300000 1246 
-4.800000 1115 
-6.600000 855 
-7.800000 870 
-9.400000 550 
-11.700000 1900 
-9.100000 1703 
-11.900000 2490 
-9.100000 1550 
-2.500000 975 
-3.100000 1681 
-2.500000 793 
-2.000000 981 
-3.400000 1278 
-2.300000 1971 
-1.600000 2307 
-1.800000 2279 
0.000000 2290 
-1.400000 2826 
-0.300000 1153 
1.100000 647 
3.400000 401 
-3.300000 1268 
-4.100000 1465 
-5.900000 1267 
-7.000000 820 
-7.000000 750 
-6.800000 1298 
-5.800000 1609 
-6.500000 1185 
-7.300000 1271 
-6.900000 769 
-3.900000 2300 
-7.500000 2720 
-8.100000 1591 
-7.500000 2969 
-10.000000 1310 
-12.700000 3981 
-11.600000 4527 
-9.300000 4341 
-5.000000 4165 
-5.300000 3313 
-5.800000 2257 
-7.900000 2178 
-7.900000 3607 
-3.000000 1126 
-2.300000 1283 
-3.800000 2562 
-2.400000 3842 
-3.600000 878 
-3.500000 4067 
-0.500000 4649 
3.800000 4589 
5.600000 4841 
9.300000 4498 
7.600000 5065 
9.000000 4317 
4.000000 1449 
5.000000 3571 
7.100000 2502 
6.900000 2201 
7.100000 2730 
6.100000 3197 
5.000000 2192 
5.800000 1829 
6.400000 2953 
6.600000 2346 
4.600000 1872 
4.600000 1469 
4.800000 4520 
5.800000 4398 
6.400000 3731 
6.800000 4021 
5.400000 1487 
7.400000 4276 
5.400000 616 
1.600000 2868 
-1.800000 938 
-0.100000 3193 
3.600000 5309 
4.500000 2155 
5.600000 2322 
6.500000 4703 
6.100000 4846 
7.500000 3537 
4.400000 3000 
6.100000 1662 
3.900000 1889 
1.400000 1033 
2.000000 4924 
3.600000 7445 
5.400000 3200 
7.000000 1176 
5.500000 1808 
7.100000 4095 
6.500000 2126 
9.800000 6000 
12.500000 6544 
13.900000 7088 
16.100000 7181 
16.000000 6196 
11.000000 2671 
6.900000 3240 
6.800000 2638 
3.600000 1213 
3.800000 1116 
3.400000 4293 
2.400000 4885 
3.400000 5316 
5.100000 7360 
8.400000 8139 
9.100000 3309 
7.900000 1672 
6.400000 1865 
5.900000 2448 
6.900000 4204 
4.800000 1835 
7.000000 6541 
13.100000 7524 
11.600000 3354 
10.500000 3713 
7.300000 2666 
10.100000 7445 
15.200000 8078 
20.400000 8142 
20.300000 8130 
19.200000 6366 
19.800000 6700 
11.300000 1545 
8.500000 3539 
10.600000 7004 
12.600000 8073 
15.500000 8162 
11.000000 2461 
10.000000 3328 
9.100000 2104 
6.300000 5621 
7.100000 5714 
6.500000 6199 
8.600000 6741 
10.500000 4801 
11.000000 5319 
13.300000 4794 
12.100000 1844 
14.500000 5287 
15.100000 4296 
15.600000 3917 
17.000000 7810 
18.100000 8817 
19.900000 8725 
20.300000 7268 
20.800000 6615 
18.400000 6317 
20.400000 5856 
18.500000 3867 
19.600000 5083 
20.900000 6173 
21.700000 6391 
19.100000 4366 
14.900000 4650 
10.900000 3181 
12.900000 1779 
15.900000 4528 
14.000000 5181 
9.100000 6156 
10.000000 2494 
7.300000 2199 
9.000000 2958 
10.400000 3340 
11.300000 5042 
12.900000 4277 
12.700000 6305 
15.500000 8034 
18.300000 8125 
20.600000 7840 
18.400000 6301 
18.800000 8214 
15.500000 5394 
11.700000 2633 
12.500000 3417 
12.900000 4487 
11.100000 1795 
12.500000 3652 
13.900000 2869 
13.600000 1539 
15.800000 5780 
20.900000 8107 
23.300000 8019 
17.500000 6383 
14.000000 3759 
15.000000 6534 
14.600000 5415 
11.000000 633 
12.500000 4224 
12.100000 5973 
13.000000 5533 
11.400000 3221 
7.500000 4745 
8.100000 6433 
10.800000 7278 
11.400000 7282 
11.600000 7330 
13.000000 5166 
12.000000 4494 
9.300000 2322 
9.500000 1015 
10.400000 2650 
14.200000 6639 
16.000000 5240 
15.600000 3505 
11.300000 832 
12.100000 770 
12.600000 859 
12.500000 3896 
13.100000 3170 
12.100000 2301 
10.600000 3794 
12.000000 5214 
12.300000 5809 
15.100000 6378 
16.500000 6497 
17.400000 6430 
18.300000 5554 
16.900000 4592 
16.700000 4696 
15.400000 4931 
15.000000 5753 
15.000000 5762 
15.800000 5908 
16.400000 5534 
15.400000 3712 
14.600000 1310 
12.100000 1113 
12.000000 1780 
12.900000 2327 
12.000000 1835 
13.400000 2384 
9.600000 1804 
4.600000 2222 
5.500000 2099 
6.100000 3861 
6.300000 4965 
7.600000 5075 
8.900000 4944 
11.300000 4962 
11.000000 3501 
11.900000 2929 
11.900000 1847 
12.100000 1281 
9.400000 2124 
6.500000 1936 
5.900000 2782 
8.900000 1038 
4.900000 823 
5.500000 500 
9.300000 1748 
8.800000 958 
10.200000 930 
9.800000 2877 
10.000000 3748 
9.100000 4149 
9.000000 4092 
8.900000 4028 
8.000000 3908 
7.100000 3879 
7.000000 3941 
7.600000 3830 
7.500000 3689 
4.100000 3772 
3.300000 3551 
8.800000 931 
10.000000 2509 
11.100000 1883 
10.500000 1140 
8.300000 732 
9.600000 1631 
12.400000 2103 
10.600000 2167 
10.100000 3154 
10.100000 3144 
13.400000 2924 
10.500000 2957 
11.900000 2910 
7.800000 1454 
8.100000 1249 
13.100000 2672 
10.000000 1244 
3.600000 1697 
4.900000 2492 
3.400000 2032 
4.900000 2537 
5.900000 2137 
4.800000 641 
3.100000 2391 
7.100000 1912 
3.300000 2215 
-0.900000 1503 
5.000000 2381 
0.900000 349 
-2.400000 678 
-2.000000 1024 
-5.500000 2145 
-3.100000 1740 
-2.100000 602 
-4.500000 1092 
-5.000000 755 
-5.800000 1239 
-5.500000 523 
-5.300000 1113 
-4.600000 546 
-2.900000 646 
-1.500000 816 
-2.100000 910 
-6.400000 1951 
-2.000000 1289 
1.300000 370 
1.800000 410 
0.400000 270 
-1.000000 445 
-1.600000 283 
-1.800000 487 
-2.600000 340 
-4.600000 1445 
-6.300000 1905 
-2.900000 1727 
-2.900000 312 
-3.100000 467 
-2.100000 620 
-0.600000 361 
-4.600000 290 
-5.800000 352 
-5.100000 463 
-3.900000 1484 
-5.600000 1257 
-2.500000 610 
-0.400000 302 
-0.900000 320 
-1.900000 355 
-4.400000 510 
-7.000000 917 
-10.000000 445 
-9.300000 412 
-9.300000 1178 
1.400000 404 
-1.300000 405 
-2.000000 339 
-2.400000 727 
-4.100000 455 
-6.400000 685 
-8.000000 1920 
-6.000000 1630 
-5.800000 1852 
-4.600000 2188 
-4.100000 2175 
-3.600000 2303 
-2.300000 1042 
-3.900000 2254 
-5.000000 2309 
-4.600000 2316 
-2.500000 2240 
0.300000 340 
-0.500000 601 
-1.800000 1075 
0.100000 2381 
-1.900000 1447 
-3.000000 985 
-9.900000 2271 
-8.800000 2634 
-4.000000 1064 
-5.400000 605 
-7.500000 923 
-2.300000 2158 
-2.600000 1727 
-3.000000 2602 
-1.300000 2668 
-3.800000 2701 
-3.600000 2794 
-4.000000 2863 
-7.600000 2877 
-5.900000 2176 
-3.400000 1201 
-2.500000 386 
-2.500000 559 
-4.300000 660 
-4.500000 428 
-7.000000 2549 
-8.100000 2808 
-4.900000 1170 
0.800000 1414 
1.100000 454 
2.100000 1595 
-0.800000 1189 
0.000000 1440 
0.800000 1684 
-0.500000 2052 
-1.300000 3105 
-2.100000 842 
-3.600000 664 
-3.800000 922 
-4.800000 940 
-6.800000 1020 
-7.900000 2460 
-6.000000 1255 
-8.000000 1058 
-7.300000 811 
-1.000000 1752 
-4.900000 2100 
-6.000000 2984 
-5.500000 2587 
-7.000000 3209 
-0.300000 1198 
2.000000 1220 
-1.900000 1739 
-3.500000 2002 
-10.000000 4201 
-9.400000 4964 
-6.100000 5124 
-4.600000 4828 
-5.500000 1129 
-3.800000 3622 
-2.500000 3512 
-1.400000 4517 
1.400000 5192 
3.400000 2284 
1.900000 3479 
-1.100000 1899 
2.100000 1778 
4.400000 2686 
6.400000 3392 
7.100000 3822 
2.000000 1236 
2.000000 3023 
5.900000 789 
6.400000 4234 
6.100000 4249 
5.400000 2305 
2.100000 3523 
1.600000 5150 
-2.800000 862 
-2.800000 6143 
0.000000 6337 
4.500000 6141 
0.600000 1333 
-1.600000 645 
-0.900000 3258 
-1.000000 2193 
1.100000 2685 
3.800000 5330 
6.300000 2011 
5.000000 2716 
5.600000 2640 
6.100000 3602 
6.300000 5222 
7.500000 4698 
10.100000 5435 
8.100000 4154 
7.900000 6874 
9.800000 6670 
10.600000 3171 
8.100000 1484 
7.800000 1581 
6.300000 1815 
1.300000 5061 
1.500000 5173 
6.000000 4597 
9.400000 6184 
12.300000 6514 
13.600000 7044 
12.300000 2138 
9.300000 3319 
10.500000 6525 
7.900000 2174 
3.500000 1476 
6.800000 2650 
10.000000 7510 
11.600000 5081 
9.800000 6033 
9.500000 4580 
13.100000 5975 
12.400000 3424 
14.200000 6061 
11.400000 1097 
9.000000 6556 
8.400000 2998 
9.600000 5578 
10.800000 3820 
7.400000 7338 
7.600000 6224 
6.900000 3598 
10.600000 3557 
12.600000 4867 
9.500000 4469 
4.400000 1811 
1.100000 4433 
1.800000 3884 
1.000000 2120 
2.900000 4595 
8.000000 5226 
7.800000 4209 
7.300000 4026 
6.500000 4900 
8.800000 7503 
10.600000 8487 
13.300000 8496 
15.200000 7934 
15.400000 8782 
17.300000 7675 
18.800000 6038 
18.900000 7490 
19.400000 6880 
18.300000 6026 
18.300000 7420 
18.300000 7976 
15.900000 3918 
18.400000 6583 
17.600000 6965 
13.600000 3236 
14.500000 6354 
20.500000 8468 
17.900000 6505 
16.900000 7267 
17.100000 6483 
16.600000 4775 
14.500000 3494 
16.500000 6823 
16.000000 8397 
17.000000 8649 
18.100000 6298 
19.500000 7761 
18.400000 6801 
15.500000 5317 
15.400000 3334 
16.700000 4431 
17.100000 6977 
18.100000 7515 
20.500000 8196 
19.000000 5022 
15.900000 3474 
18.600000 6213 
17.900000 7750 
17.400000 8446 
18.000000 8321 
19.900000 8274 
20.600000 6829 
22.500000 7108 
19.500000 4852 
18.600000 4312 
20.400000 7144 
20.000000 4986 
21.900000 7538 
21.300000 5908 
20.000000 5146 
17.600000 4320 
17.700000 5465 
18.400000 5565 
16.100000 3607 
12.300000 3259 
12.500000 5249 
9.800000 1890 
10.600000 4163 
11.600000 3103 
12.400000 3522 
13.500000 5211 
11.500000 3595 
11.300000 4431 
9.000000 3828 
7.000000 2840 
7.800000 4040 
7.900000 1714 
7.900000 2381 
11.400000 5874 
12.900000 3460 
15.100000 3477 
12.500000 6942 
13.600000 4441 
12.700000 4528 
11.500000 4340 
10.900000 4370 
12.100000 5331 
10.500000 3772 
10.000000 5414 
10.000000 4378 
10.200000 1950 
8.100000 1067 
6.300000 973 
6.800000 1250 
7.900000 1331 
13.000000 6064 
15.100000 4386 
16.400000 3756 
17.000000 4113 
16.700000 5640 
16.000000 3760 
16.500000 4993 
11.500000 5677 
12.300000 5607 
15.100000 3568 
14.800000 3940 
13.600000 4739 
14.800000 5149 
15.100000 2604 
14.500000 2095 
13.600000 4101 
12.400000 911 
10.900000 811 
11.300000 3313 
11.300000 4384 
13.500000 4734 
14.500000 4697 
15.200000 4281 
15.100000 3667 
10.200000 868 
9.500000 1885 
10.500000 2399 
11.100000 2853 
12.100000 4132 
13.100000 3126 
11.500000 1024 
11.900000 2868 
9.900000 654 
6.000000 2314 
7.000000 3335 
9.300000 1720 
7.300000 2911 
6.800000 3953 
9.500000 3767 
10.200000 3315 
11.000000 3150 
11.500000 3453 
12.300000 2539 
9.600000 524 
6.500000 1880 
6.000000 1747 
7.800000 3195 
8.300000 2635 
9.800000 1870 
11.000000 2965 
8.800000 1818 
10.400000 3018 
11.100000 721 
8.600000 2664 
7.400000 1824 
14.400000 2929 
12.500000 1437 
11.100000 1284 
9.500000 1192 
5.600000 2160 
8.500000 2240 
1.500000 1726 
-0.900000 2725 
-1.800000 1035 
-1.100000 1731 
0.900000 1417 
3.000000 2319 
8.900000 2688 
7.600000 1261 
4.900000 540 
-0.100000 1423 
4.300000 858 
1.500000 1437 
3.600000 1714 
8.000000 1679 
9.400000 2015 
8.900000 2017 
8.300000 620 
5.000000 2210 
4.400000 1237 
2.300000 1844 
2.800000 683 
-1.400000 1120 
6.800000 1104 
7.300000 1871 
9.600000 1210 
6.900000 1299 
5.800000 1485 
8.300000 1469 
4.400000 621 
2.500000 808 
2.000000 1558 
5.100000 1077 
7.500000 906 
5.000000 627 
8.400000 1106 
3.100000 966 
2.800000 1233 
4.400000 1300 
-0.300000 397 
-1.800000 1166 
-1.100000 984 
-0.300000 796 
-0.400000 1814 
1.900000 1819 
5.100000 1776 
6.000000 1010 
-0.400000 1432 
-3.300000 758 
-3.800000 824 
-3.500000 1222 
-3.100000 1164 
-3.300000 1617 
-2.400000 1636 
-2.500000 1426 
-0.600000 1604 
-4.800000 1133 
2.100000 1693 
1.900000 1553 
1.300000 1635 
6.500000 1141 
6.600000 1505 
3.000000 331 
-1.500000 252 
-0.600000 220 
0.600000 410 
1.100000 330 
3.800000 396 
2.600000 525 
3.500000 442 
6.500000 410 
7.600000 1464 
3.400000 731 
3.100000 387 
6.500000 2069 
1.900000 674 
2.100000 2094 
4.500000 743 
5.000000 501 
6.800000 619 
7.100000 482 
5.800000 607 
1.000000 974 
-1.600000 1240 
-6.400000 710 
-9.900000 762 
-9.100000 794 
-10.000000 2340 
-4.500000 594 
-2.400000 821 
-1.300000 1050 
-2.400000 2573 
-2.400000 2159 
-0.800000 991 
1.300000 2599 
-0.500000 2549 
-1.100000 2458 
1.400000 1881 
-2.500000 548 
-1.100000 949 
0.500000 1283 
0.800000 2785 
0.900000 1035 
1.500000 800 
2.000000 1078 
0.100000 810 
2.600000 1226 
0.100000 2623 
1.300000 3340 
1.900000 2641 
2.000000 3384 
2.300000 2820 
2.600000 3232 
4.400000 3661 
4.600000 3269 
3.800000 1908 
3.900000 856 
1.300000 832 
0.400000 1407 
1.400000 1530 
3.000000 1158 
2.400000 1050 
1.500000 2002 
4.100000 1082 
4.300000 4977 
2.800000 1256 
5.400000 2979 
2.500000 2086 
1.500000 2990 
1.800000 3340 
-0.900000 3511 
0.400000 4535 
2.900000 4586 
5.000000 4496 
4.800000 4386 
4.900000 4383 
4.500000 4313 
2.100000 841 
0.500000 557 
-2.900000 3703 
-3.900000 1981 
-3.300000 3076 
-3.400000 1474 
-3.300000 810 
-2.100000 1144 
-0.100000 4603 
3.000000 5616 
1.600000 4820 
3.600000 3155 
1.800000 3275 
2.900000 4123 
0.000000 750 
3.800000 4246 
6.100000 5570 
4.100000 2950 
0.300000 492 
3.300000 6016 
7.400000 6242 
7.000000 4783 
5.400000 5917 
6.600000 5672 
7.500000 5371 
9.100000 6414 
11.400000 6238 
12.600000 5882 
13.400000 6378 
13.100000 6505 
12.300000 6802 
12.400000 5807 
7.100000 4248 
7.800000 6467 
9.300000 6593 
9.900000 6120 
11.600000 6359 
12.700000 5108 
13.500000 5062 
14.900000 6724 
13.800000 7073 
12.700000 5553 
12.100000 4662 
11.700000 5057 
10.500000 6602 
9.900000 6816 
10.800000 6409 
8.400000 4862 
10.600000 6105 
7.900000 1722 
10.500000 5883 
8.600000 2114 
9.100000 1471 
8.800000 1229 
12.500000 3762 
10.500000 1855 
11.000000 2684 
15.500000 7416 
7.100000 1703 
3.900000 1527 
6.300000 3591 
7.100000 3265 
9.900000 6551 
13.900000 6085 
16.400000 7138 
14.200000 5872 
15.100000 6211 
16.300000 6334 
18.100000 6473 
19.000000 7106 
15.500000 6276 
11.500000 3544 
3.900000 1925 
3.500000 1198 
6.800000 5633 
10.400000 5207 
7.300000 2110 
9.500000 2467 
13.100000 4815 
12.700000 4970 
14.900000 5266 
16.300000 5150 
16.700000 6322 
16.000000 5190 
15.100000 4120 
15.400000 6279 
15.000000 5118 
15.000000 7665 
15.400000 4320 
16.000000 6852 
10.900000 1422 
12.300000 7438 
14.900000 7129 
14.900000 6108 
17.900000 8602 
18.500000 4918 
12.100000 4189 
11.000000 4289 
9.900000 4413 
15.800000 7964 
12.100000 3022 
7.000000 2467 
6.600000 4446 
8.600000 4542 
10.500000 6894 
15.200000 7588 
15.100000 6814 
10.900000 4117 
9.800000 2585 
7.800000 2474 
7.800000 2155 
11.400000 5262 
14.000000 6403 
13.100000 4374 
9.300000 3949 
6.600000 3440 
8.500000 4869 
11.400000 4503 
17.400000 7842 
20.100000 8319 
21.900000 8520 
22.100000 7830 
18.300000 7449 
16.900000 5940 
17.900000 5775 
17.600000 5542 
13.300000 2637 
13.100000 4760 
13.400000 6820 
10.000000 2485 
13.900000 4790 
16.300000 7736 
15.900000 6447 
14.600000 2540 
11.900000 2739 
8.300000 6739 
9.100000 6840 
13.900000 7310 
13.900000 3985 
12.500000 5237 
14.400000 6669 
17.400000 7584 
17.100000 6972 
14.000000 1562 
10.400000 1451 
8.500000 1473 
9.900000 1803 
13.400000 3557 
14.200000 5872 
16.600000 5842 
15.900000 4810 
20.400000 6271 
12.400000 2691 
10.800000 5295 
11.500000 4129 
11.700000 5275 
10.900000 3927 
10.400000 1142 
11.100000 5929 
13.100000 4639 
14.500000 4431 
15.600000 6005 
16.300000 6226 
15.900000 5223 
13.400000 3976 
11.500000 1035 
10.100000 2454 
9.900000 2643 
10.000000 1845 
10.900000 4000 
8.400000 971 
4.900000 3086 
5.800000 4142 
6.100000 1597 
8.500000 1707 
10.000000 2100 
9.500000 2770 
10.000000 3865 
7.300000 2159 
8.000000 4182 
10.200000 5521 
13.000000 4205 
12.100000 2856 
12.900000 5181 
14.500000 4176 
5.600000 1228 
4.600000 3782 
6.800000 5010 
10.500000 4655 
12.000000 4373 
12.900000 4074 
13.000000 4178 
7.000000 1976 
4.900000 1864 
4.900000 1088 
5.400000 1168 
7.100000 3521 
9.800000 3007 
12.600000 3406 
13.500000 2913 
14.800000 3679 
14.500000 1725 
12.700000 2180 
9.500000 2499 
8.900000 3850 
8.100000 3586 
7.400000 3196 
7.600000 2913 
6.400000 3253 
7.800000 3467 
7.000000 3130 
6.100000 3888 
10.200000 3938 
9.300000 2770 
9.800000 1585 
2.000000 1112 
0.600000 891 
-1.400000 1630 
-1.400000 329 
-1.800000 520 
-0.800000 479 
0.600000 509 
2.800000 520 
3.000000 1638 
2.800000 410 
2.800000 2679 
5.800000 2822 
4.000000 306 
2.100000 2610 
3.300000 2838 
4.800000 2734 
7.000000 1617 
3.400000 919 
0.800000 1701 
0.400000 617 
0.800000 609 
3.100000 521 
-2.100000 641 
-0.400000 596 
1.800000 576 
-1.900000 431 
-2.100000 682 
-3.500000 479 
-5.500000 535 
-7.000000 601 
-4.500000 924 
-4.800000 1347 
-3.000000 1395 
-0.500000 1227 
3.500000 1491 
3.300000 1310 
3.000000 920 
0.100000 607 
-1.300000 638 
-1.800000 667 
-2.500000 1139 
-3.800000 1920 
-0.100000 1684 
1.100000 899 
2.600000 367 
3.900000 472 
0.800000 309 
-0.300000 321 
4.400000 1370 
3.800000 723 
3.600000 1187 
-1.100000 1785 
1.400000 1164 
-0.100000 508 
-1.500000 532 
-1.400000 467 
-1.900000 739 
-5.900000 498 
-7.100000 1099 
-6.500000 895 
-7.100000 1027 
-8.400000 770 
-6.600000 1484 
-5.000000 1660 
-3.300000 1564 
-2.600000 1194 
-3.300000 1315 
-3.100000 1452 
-4.500000 1423 
-2.400000 325 
-3.800000 836 
-2.300000 1376 
1.400000 1518 
-1.300000 1039 
-2.600000 994 
-5.600000 328 
-8.000000 610 
-3.600000 1040 
-1.000000 1220 
2.000000 960 
0.400000 715 
3.000000 1351 
-0.800000 1612 
2.800000 369 
2.500000 1422 
3.100000 1575 
-0.800000 421 
-3.300000 956 
0.300000 1011 
3.100000 1348 
1.000000 758 
1.300000 859 
3.600000 816 
5.600000 747 
3.500000 1706 
2.400000 1854 
-1.000000 910 
-1.800000 2489 
1.300000 2265 
0.300000 2021 
0.600000 1950 
3.800000 700 
2.400000 1881 
1.600000 1916 
-1.100000 465 
-3.600000 1005 
1.500000 587 
1.000000 2802 
0.300000 3013 
0.600000 2142 
1.400000 2283 
-0.900000 1923 
0.100000 2820 
-4.800000 1582 
-5.400000 2657 
-2.800000 2680 
-0.100000 2735 
1.500000 2604 
2.600000 2563 
-0.100000 3233 
0.000000 2548 
-2.800000 3182 
-2.600000 3502 
-1.800000 3562 
-0.800000 3489 
1.800000 2193 
3.800000 839 
5.100000 1673 
5.600000 3405 
8.400000 3756 
6.000000 2649 
6.500000 2423 
1.600000 3122 
2.500000 2913 
6.300000 723 
4.900000 1835 
4.100000 1374 
1.800000 1282 
-3.100000 1864 
-6.400000 1423 
-5.900000 4366 
-1.100000 2736 
-0.300000 1104 
1.800000 3791 
2.000000 2784 
3.100000 1611 
3.000000 1023 
1.600000 3399 
5.500000 989 
6.100000 3952 
3.300000 2236 
-0.100000 1117 
-0.800000 3133 
-3.400000 3470 
-2.900000 3178 
-1.800000 959 
-2.100000 3605 
-5.400000 1715 
-7.400000 3960 
-5.400000 2232 
-1.900000 2327 
-0.900000 2398 
1.600000 5607 
2.400000 5638 
6.500000 5157 
3.000000 1922 
5.400000 2280 
3.500000 2362 
1.000000 1848 
1.800000 1744 
2.100000 2505 
-0.800000 3573 
-5.400000 4945 
0.000000 1273 
5.000000 1514 
6.300000 1551 
3.500000 2036 
2.900000 4212 
4.100000 4211 
1.000000 1659 
-0.300000 2712 
-1.100000 1337 
1.400000 4665 
6.800000 6032 
4.100000 2830 
8.100000 4595 
5.100000 1455 
5.100000 575 
7.100000 2793 
8.800000 3968 
6.500000 4148 
6.400000 6451 
9.500000 6520 
8.800000 3437 
5.600000 5937 
3.900000 2404 
6.800000 5861 
9.100000 6354 
9.000000 5354 
10.600000 5839 
9.900000 7767 
11.500000 7760 
12.000000 7812 
11.700000 7840 
13.800000 7521 
13.900000 7799 
10.800000 7116 
11.100000 6189 
13.400000 6114 
13.000000 4945 
11.000000 3631 
12.000000 6216 
9.900000 3261 
8.000000 2902 
7.800000 2080 
8.300000 2896 
5.500000 1102 
8.000000 1979 
9.600000 4793 
10.900000 2652 
10.400000 4695 
15.200000 3325 
19.100000 4764 
18.000000 6306 
18.600000 6135 
13.600000 4618 
13.900000 4947 
16.300000 5967 
14.900000 6912 
13.300000 3934 
11.400000 2298 
11.500000 1321 
11.000000 3351 
9.800000 1939 
11.600000 3495 
12.100000 5794 
12.700000 4210 
12.700000 4412 
9.400000 3583 
6.400000 6158 
6.800000 3439 
7.600000 3431 
9.300000 3149 
11.000000 2101 
13.100000 5764 
15.500000 7762 
16.300000 6923 
18.000000 7105 
21.600000 7133 
19.100000 6429 
17.400000 2865 
19.000000 7461 
16.000000 4108 
15.200000 7627 
15.600000 7356 
17.700000 6895 
18.100000 4333 
20.300000 7577 
19.000000 6368 
13.500000 3224 
12.600000 7079 
16.100000 7576 
13.500000 3487 
11.600000 5561 
9.800000 3897 
13.300000 5834 
18.100000 8404 
17.100000 5830 
12.400000 3891 
9.900000 1870 
10.800000 3725 
13.100000 7582 
15.800000 6160 
12.100000 2587 
12.100000 4490 
15.500000 5254 
12.900000 5035 
8.600000 4792 
8.800000 6120 
12.100000 6312 
15.100000 7797 
17.600000 6824 
15.000000 3966 
15.800000 3891 
17.000000 5305 
19.400000 5304 
17.900000 5442 
20.300000 6675 
16.400000 1507 
13.400000 4843 
14.200000 5217 
14.800000 4769 
13.000000 2844 
11.500000 5530 
12.300000 5576 
8.800000 1442 
10.500000 5310 
10.900000 6428 
14.900000 5875 
14.900000 2633 
11.600000 2901 
12.100000 6736 
11.100000 5569 
9.800000 4226 
11.000000 6728 
14.400000 6476 
14.100000 5784 
15.200000 5955 
15.000000 5660 
16.300000 6104 
15.200000 5995 
16.400000 5492 
14.000000 4943 
14.000000 5409 
14.200000 5072 
11.900000 1591 
15.100000 5486 
15.800000 4865 
16.600000 4912 
15.400000 2544 
14.600000 4630 
18.400000 6072 
17.000000 5420 
12.000000 1410 
11.500000 1186 
10.600000 1964 
10.800000 4010 
14.500000 5009 
16.100000 4133 
14.900000 4161 
10.400000 1036 
8.100000 885 
4.400000 1263 
3.800000 1342 
4.100000 1374 
4.500000 3010 
6.800000 4050 
8.900000 4020 
4.600000 3910 
4.900000 3884 
5.900000 3560 
4.500000 3669 
5.500000 3879 
6.000000 1150 
6.300000 2566 
6.300000 3170 
6.500000 3240 
7.100000 3440 
6.300000 1874 
7.100000 1256 
6.000000 1176 
2.900000 1224 
1.100000 1910 
6.100000 2067 
9.300000 1687 
11.100000 3829 
11.900000 3763 
11.000000 3428 
10.400000 3699 
9.500000 3639 
10.800000 3452 
14.000000 3074 
13.500000 2585 
12.000000 1369 
6.400000 968 
2.900000 2361 
2.800000 2917 
6.000000 2874 
11.400000 2085 
11.700000 2643 
2.000000 769 
2.000000 977 
3.100000 2787 
3.400000 2801 
7.500000 2774 
6.900000 1106 
2.800000 796 
-0.300000 411 
-0.900000 596 
0.800000 876 
4.300000 1306 
4.600000 1676 
7.800000 2815 
6.300000 2755 
5.800000 1603 
4.800000 1812 
5.000000 1867 
4.100000 1905 
6.900000 1122 
8.300000 1342 
4.800000 1074 
3.000000 1364 
2.000000 1210 
1.300000 2101 
1.900000 2063 
3.400000 910 
0.500000 884 
1.900000 1083 
2.400000 684 
2.500000 402 
-0.100000 418 
-4.800000 556 
-5.500000 325 
-2.400000 397 
-4.000000 478 
-5.600000 784 
-5.100000 1766 
-4.300000 1384 
-3.300000 885 
-1.300000 1174 
-1.600000 1075 
-2.800000 663 
-0.400000 869 
1.400000 403 
0.600000 432 
-0.600000 311 
-2.400000 435 
-3.500000 1442 
0.000000 1053 
-3.000000 547 
-3.800000 642 
-4.300000 849 
-6.000000 1356 
-3.600000 1487 
-1.800000 1606 
-2.400000 1714 
-4.400000 529 
-4.100000 933 
-0.300000 519 
0.800000 444 
2.000000 327 
1.400000 450 
-0.900000 907 
-0.300000 1302 
-1.900000 737 
-5.400000 965 
-7.300000 779 
-7.800000 994 
-7.000000 1369 
-1.800000 1507 
-0.500000 1210 
