# Supplementary material for: Analysis of cause-effect inference by comparing regression errors
Source: PeerJ Comput Sci. 2019 Jan 21;5:e169. doi: 10.7717/peerj-cs.169 (PMC7924496; doi:10.7717/peerj-cs.169)
Supplement: Supplemental Information 2 — Contains artificial and real-world data sets. [file peerj-cs-05-169-s002.zip › CEP data/pair0078.txt]

4.2 -3.837
5.6 -5.175
6.4 -5.232
7.4 -1.934
7.5 -3.76
7.7 -2.776
7.7 -3.704
8.7 -3.702
9.1 -6.158
9.4 -3.101
9.8 -2.628
10.3 -2.935
10.4 -2.154
10.5 -3.21
10.7 -1.362
11.4 -1.349
13.4 -4.512
14.1 -3.653
15.7 -1.523
16.1 -2.219
16.8 -1.341
17.8 -1.442
18 -5.494
22.4 -1.706
23.3 -3.102
23.4 -2.401
23.5 -3.375
24.6 -1.725
24.9 -2.054
25 -2.708
25.8 -0.332
27.6 -1.59
28.1 -3.392
28.6 -2.446
29.2 1.232
29.2 -1.998
29.4 -1.124
29.7 -0.894
31 -2.932
31.1 -0.504
31.3 -0.685
32.3 -1.727
32.9 0.271
36.2 -3.743
37 -2.899
37.2 -3.446
38 -5.684
38.2 -1.817
40.3 -2.233
41 -1.692
41.2 1.005
42.1 -1.465
42.4 -2.983
42.7 -0.572
46.3 -1.316
46.3 -0.365
46.5 -2.041
47.6 -0.256
52.1 1.429
52.9 -2.307
53.1 0.683
53.3 -2.636
53.6 0.333
54.9 2.535
62 -0.12
63.4 -0.432
63.4 0.747
64.5 0.362
65.4 -1.344
67.8 -0.786
69.6 1.685
70.6 0.296
70.7 1.659
72.5 0.676
72.6 -1.296
73.6 0.311
75.6 0.206
81.3 0.001
81.4 2.684
86.8 -1.044
87.1 1.58
87.6 -0.601
88.5 1.083
88.6 0.322
88.8 0.494
90.3 0.348
90.7 1.063
91.2 1.15
95 2.499
95.4 1.878
96.9 -0.392
98 2.717
98.6 1.13
98.7 1.526
98.7 3.092
102.7 3.035
104 0.695
109.7 3.885
110.3 1.718
113.4 2.668
113.8 3.015
114 2.669
118.5 3.779
118.7 1.53
120 1.402
122 2.214
124.5 4.059
127.9 1.314
128.6 4.516
130.8 4.544
131.4 2.945
131.9 3.033
133.2 3.715
134.3 6.238
136.3 2.78
139.6 3.582
140.8 3.981
141.6 3.665
141.9 4.559
144.3 1.623
144.4 5.774
145.1 2.046
145.3 5.037
146.3 5.971
147.2 5.968
149.7 4.164
150.5 -1.701
151.3 4.938
152 6.416
157.1 3.305
158.5 2.956
159.4 5.591
159.5 5.97
161.3 3.481
161.3 3.313
162 5.02
162.3 3.139
162.8 7.221
162.9 3.292
164.1 5.116
165.9 3.593
166.8 6.387
167.6 3.381
170.2 8.264
170.6 7.523
172.8 4.275
173.3 5.044
174.4 5.433
176.7 5.197
179.1 4.825
179.7 3.386
179.8 5.22
180.1 7.887
182.2 6.733
182.4 5.641
183.4 5.784
184.8 3.531
186.6 8.546
187.6 5.969
188.4 7.404
188.6 7.353
189.4 7.541
190.7 7.443
193.5 7.307
193.6 6.275
195.3 9.556
197.7 5.756
200.7 8.078
205.1 0.555
205.5 6.673
206 4.967
208.2 6.475
208.4 6.012
209.6 5.474
212.2 3.866
212.4 6.853
214.8 7.367
218.1 5.542
218.3 6.686
219.3 6.979
223.8 3.869
225.3 8.555
228.9 7.147
229.5 7.727
230.2 4.692
230.3 2.442
233.7 6.116
234.3 6.028
234.7 11.342
239.8 5.796
240.1 6.947
240.9 7.726
241.7 7.675
241.8 9.214
244.6 8.12
245.1 9.268
247.6 7.071
249.3 9.734
249.7 12.676
252.6 10.068
252.7 7.512
257.1 8.262
258 10.204
258.9 7.451
261 10.354
264 8.698
265.9 9.876
267.1 8.281
271.4 8.035
273.4 5.385
276.3 8.613
277.1 14.28
277.5 11.493
277.8 8.87
283.8 10.573
285.5 9.15
286.1 6.625
286.3 11.672
288.8 8.891
293.6 8.108
293.9 5.978
296.5 8.568
301.7 4.055
301.7 11.92
302.3 10.4
305.9 11.077
306.3 7.625
311.5 11.383
311.8 8.918
312.9 9.47
313.9 11.111
315 7.545
316.3 7.795
316.5 12.613
316.5 11.983
319.4 5.913
320 9.974
320.5 9.733
320.9 6.165
321.1 7.394
322.9 3.187
333.2 9.692
333.4 11.507
333.6 8.997
335.6 5.205
335.7 9.149
336.4 10.727
337.8 11.966
338.6 12.905
340.6 12.241
341.1 10.433
341.6 14.543
342 10.482
342.4 13.633
344.2 13.651
345.2 4.602
345.4 10.727
346.3 16.749
348.7 13.566
349.4 14.746
351.2 13.35
351.7 11.362
353.9 9.314
353.9 9.512
354.2 6.383
356.9 6.943
357.9 5.91
358.7 10.898
363.4 13.524
365.3 14.948
365.6 11.966
366 13.945
366.8 8.677
367.6 10.541
368.4 10.661
369.5 12.252
370.2 11.476
372.5 10.261
373.8 17.556
376.8 14.172
381.3 12.262
384.4 13.295
386 14.321
387.2 14.521
388.1 13.856
388.7 14.627
390.3 13.296
391.4 8.479
391.5 12.866
392.1 16.249
394.6 12.057
400.6 11.889
401.6 16.539
405.6 12.877
408 13.965
411.1 10.496
412.2 11.435
413.2 12.683
414 7.014
417.2 11.462
418.5 15.896
419.1 11.071
421.3 14.608
422.8 19.674
424.1 10.808
426.9 14.733
435.7 14.852
441.3 15.725
443.2 20.037
444.9 12.613
444.9 20.284
446.6 11.536
449 16.524
451.1 18.074
452 15.514
453.3 10.034
454.4 14.728
455.8 9.268
456.9 17.762
457.9 12.011
458.3 6.921
459.3 15.204
459.9 8.696
461.1 14.706
461.8 8.588
465.9 12.629
467.6 5.629
468.1 8.576
468.5 12.84
468.9 13.593
470.4 16.578
471.4 6.967
472.1 16.352
473.2 20.247
474.3 18.877
478.4 21.875
479.5 13.499
482.3 19.731
484.1 13.789
486.6 19.323
488.6 17.85
489.3 13.788
491.2 18.399
494.6 12.168
497 6.639
501.5 16.025
504 20.772
512.5 14.501
521.4 18.441
522 13.449
532.4 19.486
534.1 16.34
535.7 12.941
537.2 14.325
552.1 20.986
553.8 18.769
556.2 17.791
558.1 15.066
559.7 20.564
559.8 9.484
560.8 11.04
563.9 19.276
564.4 20.667
565.3 20.471
566.9 20.567
573.4 20.603
576 14.427
576.7 20.686
578 15.794
578.6 18.932
580.6 12.681
582.3 14.188
583.4 15.136
586 14.295
586.1 11.001
586.3 17.241
587.4 20.052
593.4 11.105
593.7 19.171
594 18.306
594.9 22.236
601.1 9.021
603.6 19.471
605.5 22.838
607.1 12.263
610.1 11.275
611.5 16.419
613.5 23.11
614.8 16.414
615.9 12.673
616.3 9.521
617.1 20.569
621.6 14.938
625.3 6.445
626.6 10.759
627.2 14.426
628.6 17.751
630 13.512
630.1 20.964
633.1 19.162
635.9 24.202
637 23.296
637.6 18.669
637.9 19.588
638.4 23.243
639.8 19.931
641.3 13.558
642.5 11.304
646 14.388
646.6 11.445
646.7 14.583
647.5 21.605
648 10.916
649.1 18.865
654.5 14.266
654.9 10.742
656.8 15.225
658.8 22.556
661.3 8.283
663 16.153
665.4 7.993
667.5 19.392
670.4 5.213
681.5 23.544
688.6 20.922
692.5 16.347
693.3 24.033
694.5 23.756
694.5 22.545
696.3 22.707
699.2 12.679
700.2 26.973
700.4 22.197
700.5 23.973
702.3 21.134
702.4 24.956
705.4 18.614
709.3 19.272
709.4 11.832
711.4 23.09
712.7 16.266
714.6 16.236
714.6 21.749
720 29.216
721.9 22.019
722 9.875
728.8 13.411
731.3 16.817
731.7 16.391
738.4 28.284
743 23.072
743.4 22.752
748.1 26.216
749.5 18.563
749.8 24.512
760.1 18.018
761.9 20.322
762.4 14.851
763.7 14.684
770.2 28.154
771.5 23.452
778.2 6.476
780.6 24.208
785.8 7.019
789.7 15.312
791 24.138
791.1 15.032
792.2 13.754
796.1 14.938
799.2 18.553
799.6 14.283
801.9 14.921
802.4 19.492
806.2 18.949
806.6 18.236
807.9 19.102
813.8 17.259
814.8 17.832
816.5 9.026
820 24.235
820.9 25.76
822.2 20.007
822.8 13.41
827.7 21.107
828 24.007
832.4 19.173
832.8 28.421
836 17.931
837 16.252
840.2 8.258
844.4 20.677
845.4 25.861
846.3 26.743
847.7 20.26
850.5 15.886
851.7 19.613
854.8 19.395
861.8 22.376
866.8 15.683
887.3 31.23
888.5 28.32
891.4 15.229
896.2 15.984
898 23.925
906.6 22.966
907.5 27.081
909.3 23.262
918 30.537
919.1 13.865
919.9 15.476
920.6 17.521
923.5 17.024
926.2 27.904
929.7 11.674
938 20.681
938.2 10.57
943.4 13.156
945.1 28.195
947.3 14.942
948.8 22.568
951.1 15.733
951.5 15.181
953.7 29.313
957.8 19.417
957.9 6.186
964.2 20.907
964.3 23.745
967.1 28.4
969.6 20.207
974.4 18.341
974.5 18.979
974.7 18.467
977.4 16.718
982.3 24.407
984.2 18.545
985.1 10.764
989.7 21.226
994.9 27.136
996.1 16.071
997.9 19.709
999.3 31.041
999.5 17.058
1000.4 26.962
1003.3 14.139
1006.1 20.164
1011.2 25.903
1019.6 23.985
1020.6 20.907
1024.3 32.073
1025.9 18.823
1030.6 18.954
1034.9 19.997
1044.3 8.881
1044.8 17.764
1048 19.838
1051.1 21.586
1054.8 27.188
1057.7 25.796
1060.5 22.844
1065.7 24.718
1066.9 18.787
1069.2 17.563
1069.3 31.349
1070.9 10.871
1083.8 16.558
1084.3 22.545
1084.7 33.018
1091.8 11.952
1093.2 22.416
1097.8 20.191
1112.4 18.729
1118.4 26.587
1119 19.971
1122.2 24.696
1123 20.429
1123.9 7.289
1124.1 20.12
1125.6 24.67
1126.3 31.173
1129.3 22.518
1131 26.433
1137.1 12.825
1137.8 9.556
1139.9 23.963
1144.8 25.779
1151.2 20.065
1151.6 20.962
1155 18.877
1156.6 27.609
1160.1 18.539
1169.4 14.534
1190.1 25.067
1193.8 25.798
1195.5 31.166
1197.3 11.644
1205.4 14.797
1211 23.081
1214.7 24.123
1215.7 16.235
1222.1 25.188
1230.5 27.728
1230.7 30.701
1231 20.78
1231.8 22.481
1235.6 28.466
1235.9 16.779
1240.3 20.336
1246.6 14.149
1246.7 24.064
1247.9 20.82
1250.6 31.929
1250.9 24.121
1252.8 25.16
1253.3 16.815
1259.2 34.606
1259.6 26.631
1260.3 22.459
1261 21.756
1263.8 20.225
1267.3 27.297
1269.8 20.34
1271.1 11.002
1272.3 18.899
1277.7 27.561
1278.2 23.616
1284.8 13.96
1290.1 13.834
1291.3 27.302
1294.1 22.45
1297.5 11.808
1300 30.771
1305.7 27.216
1310.7 19.933
1311.8 21.785
1314.2 18.419
1315.2 11.425
1316.7 18.803
1319.6 25.734
1327.6 24.213
1329 23.559
1332 26.951
1343.5 27.06
1350.4 26.005
1351.7 27.136
1352.2 30.389
1352.2 15.196
1357.8 18.545
1359.1 26.954
1359.9 21.78
1361.7 24.335
1365.4 21.368
1365.8 29.941
1369.4 21.79
1370 28.862
1371.1 22.802
1382.8 26.037
1385.2 11.021
1396.3 16.602
1397.9 13.925
1407.3 28.165
1410.7 25.732
1410.8 21.386
1413.4 28.838
1414.3 21.431
1416.9 21.557
1419.4 18.703
1419.4 24.751
1421.5 20.593
1424.6 18.208
1427.1 23.309
1430.9 17.239
1431.7 21.672
1433.1 24.483
1436.2 19.451
1437.7 22.11
1441.2 24.776
1443.5 21.968
1443.9 20.652
1444.2 19.101
1447.3 26.723
1453.9 26.257
1457.5 19.713
1459.3 26.211
1465.1 27.089
1471 25.431
1478.5 16.438
1479.2 27.48
1487.1 25.988
1489.1 25.375
1490.9 15.363
1492.3 21.864
1503.1 20.03
1503.9 16.588
1511.2 23.353
1511.4 22.107
1516.4 22.426
1518.5 30.929
1540.7 25.881
1542.5 16.503
1556.1 22.093
1558.8 18.956
1572.8 15.615
1591.5 20.278
1619.8 19.823
1621.1 22.555
1624.5 27.607
1634 17.012
1660.2 23.776
1670.5 22.847
1678 28.853
1683.3 24.373
1692.9 20.173
1693.1 20.105
1694.4 13.327
1697.4 32.709
1698.9 28.744
1716.3 15.653
1723.9 15.901
1727 16.518
1730.6 18.937
1753.6 26.852
