# Supplementary material for: Analysis of cause-effect inference by comparing regression errors
Source: PeerJ Comput Sci. 2019 Jan 21;5:e169. doi: 10.7717/peerj-cs.169 (PMC7924496; doi:10.7717/peerj-cs.169)
Supplement: Supplemental Information 2 — Contains artificial and real-world data sets. [file peerj-cs-05-169-s002.zip › CEP data/pair0079.txt]

-3.837 2.36108
-5.175 3.79355
-5.232 2.08
-1.934 4.84985
-3.76 5.74704
-2.776 5.58034
-3.704 3.6389
-3.702 4.48841
-6.158 5.7164
-3.101 6.70533
-2.628 8.52556
-2.935 2.82102
-2.154 7.87461
-3.21 5.33229
-1.362 9.09047
-1.349 7.00454
-4.512 9.69008
-3.653 7.7959
-1.523 12.1173
-2.219 12.209
-1.341 11.6571
-1.442 16.2448
-5.494 14.3849
-1.706 11.5789
-3.102 16.6827
-2.401 19.3534
-3.375 19.3996
-1.725 9.48686
-2.054 16.0231
-2.708 20.6291
-0.332 21.0825
-1.59 16.7322
-3.392 22.787
-2.446 21.5448
1.232 22.7543
-1.998 23.4482
-1.124 21.1098
-0.894 22.7218
-2.932 15.058
-0.504 15.672
-0.685 26.425
-1.727 25.4608
0.271 28.7438
-3.743 22.9517
-2.899 27.2632
-3.446 31.3643
-5.684 25.9692
-1.817 27.1517
-2.233 29.0115
-1.692 33.2702
1.005 35.3815
-1.465 34.7358
-2.983 30.1623
-0.572 33.8118
-1.316 36.4558
-0.365 37.5976
-2.041 38.5029
-0.256 27.5225
1.429 42.2605
-2.307 42.0175
0.683 28.2268
-2.636 47.9541
0.333 43.251
2.535 48.3033
-0.12 48.8125
-0.432 37.6065
0.747 29.771
0.362 38.8958
-1.344 54.6991
-0.786 58.8324
1.685 58.3519
0.296 42.6879
1.659 63.6257
0.676 35.1074
-1.296 53.4256
0.311 55.4496
0.206 62.1853
0.001 66.0841
2.684 59.731
-1.044 74.3783
1.58 63.0135
-0.601 86.176
1.083 73.3715
0.322 63.7944
0.494 74.3692
0.348 83.0474
1.063 70.1816
1.15 58.1574
2.499 53.5855
1.878 89.219
-0.392 21.7136
2.717 76.2075
1.13 69.2082
1.526 77.55
3.092 78.8568
3.035 76.9038
0.695 74.8126
3.885 79.8606
1.718 59.1223
2.668 82.1946
3.015 88.3224
2.669 84.8464
3.779 93.8164
1.53 75.8493
1.402 92.3872
2.214 99.0532
4.059 107.566
1.314 30.327
4.516 96.9275
4.544 99.9242
2.945 94.5266
3.033 98.9745
3.715 117.493
6.238 120.513
2.78 104.142
3.582 69.0351
3.981 100.812
3.665 124.642
4.559 116.798
1.623 106.835
5.774 134.001
2.046 111.681
5.037 108.87
5.971 105.57
5.968 91.1397
4.164 117.868
-1.701 112.119
4.938 119.058
6.416 120.301
3.305 78.924
2.956 126.241
5.591 110.611
5.97 126.249
3.481 112.442
3.313 146.638
5.02 127.266
3.139 131.993
7.221 121.42
3.292 135.432
5.116 74.0836
3.593 129.77
6.387 117.715
3.381 142.496
8.264 138.042
7.523 155.854
4.275 114.04
5.044 144.256
5.433 147.53
5.197 135.491
4.825 146.115
3.386 47.1628
5.22 160.549
7.887 127.091
6.733 145.227
5.641 144.923
5.784 145.251
3.531 90.7659
8.546 160.544
5.969 146.398
7.404 141.856
7.353 150.653
7.541 139.902
7.443 145.131
7.307 153.537
6.275 153.167
9.556 179.204
5.756 83.5306
8.078 185.661
0.555 37.9082
6.673 156.584
4.967 114.637
6.475 153.07
6.012 162.56
5.474 159.36
3.866 39.7827
6.853 165.421
7.367 188.185
5.542 166.821
6.686 171.202
6.979 182.925
3.869 174.15
8.555 171.448
7.147 180.328
7.727 188.228
4.692 165.111
2.442 49.1429
6.116 196.638
6.028 111.701
11.342 190.55
5.796 178.947
6.947 203.68
7.726 168.976
7.675 142.046
9.214 184.736
8.12 200.865
9.268 207.955
7.071 214.67
9.734 197.393
12.676 205.216
10.068 126.698
7.512 164.466
8.262 201.498
10.204 193.253
7.451 120.864
10.354 195.668
8.698 212.064
9.876 212.265
8.281 196.197
8.035 216.707
5.385 42.143
8.613 205.642
14.28 88.8012
11.493 199.28
8.87 229.293
10.573 196.37
9.15 218.19
6.625 53.7374
11.672 215.125
8.891 227.438
8.108 238.352
5.978 180.254
8.568 149.942
4.055 143.458
11.92 244.331
10.4 238.196
11.077 277.168
7.625 195.049
11.383 167.592
8.918 252.672
9.47 82.364
11.111 222.083
7.545 205.506
7.795 294.85
12.613 165.32
11.983 241.278
5.913 207.459
9.974 264.232
9.733 260.23
6.165 175.637
7.394 167.432
3.187 53.1115
9.692 172.901
11.507 258.049
8.997 147.584
5.205 50.9533
9.149 330.734
10.727 242.486
11.966 163.949
12.905 258.242
12.241 301.026
10.433 134.609
14.543 245.66
10.482 283.934
13.633 246.842
13.651 312.564
4.602 61.7261
10.727 319.31
16.749 266.778
13.566 274.107
14.746 245.555
13.35 284.201
11.362 234.435
9.314 253.009
9.512 232.17
6.383 114.464
6.943 68.2472
5.91 110.098
10.898 338.205
13.524 280.999
14.948 310.744
11.966 288.345
13.945 280.211
8.677 180.413
10.541 287.065
10.661 308.904
12.252 181.001
11.476 228.988
10.261 174.626
17.556 298.186
14.172 328.69
12.262 320.616
13.295 305.595
14.321 222.8
14.521 328.303
13.856 298.298
14.627 291.53
13.296 343.808
8.479 88.1975
12.866 293.942
16.249 306.759
12.057 197.877
11.889 311.089
16.539 317.677
12.877 226.941
13.965 322.904
10.496 319.215
11.435 284.084
12.683 324.204
7.014 56.768
11.462 328.277
15.896 280.755
11.071 144.629
14.608 333.953
19.674 325.177
10.808 307.419
14.733 329.317
14.852 222.451
15.725 358.961
20.037 296.332
12.613 273.443
20.284 261.591
11.536 118.768
16.524 361.728
18.074 298.208
15.514 305.295
10.034 72.091
14.728 348.844
9.268 365.991
17.762 325.8
12.011 181.245
6.921 312.688
15.204 385.289
8.696 177.804
14.706 258.995
8.588 222.101
12.629 227.679
5.629 65.1481
8.576 196.166
12.84 308.35
13.593 262.652
16.578 236.56
6.967 61.8897
16.352 270.718
20.247 369.786
18.877 352.846
21.875 385.096
13.499 256.288
19.731 368.582
13.789 232.627
19.323 410.986
17.85 354.443
13.788 248.864
18.399 402.536
12.168 260.747
6.639 78.4276
16.025 288.099
20.772 328.724
14.501 438.226
18.441 343.311
13.449 190.593
19.486 416.263
16.34 373.599
12.941 131.073
14.325 442.87
20.986 474.897
18.769 197.493
17.791 258.781
15.066 335.841
20.564 460.788
9.484 190.055
11.04 335.455
19.276 414.564
20.667 428.374
20.471 420.25
20.567 457.116
20.603 489.188
14.427 288.564
20.686 416.571
15.794 289.721
18.932 382.493
12.681 229.145
14.188 81.8662
15.136 207.715
14.295 262.895
11.001 146.206
17.241 460.167
20.052 444.73
11.105 87.5957
19.171 291.982
18.306 448.525
22.236 330.148
9.021 80.7338
19.471 446.198
22.838 429.047
12.263 77.6305
11.275 168.336
16.419 452.653
23.11 421.815
16.414 272.037
12.673 309.553
9.521 71.5496
20.569 549.685
14.938 365.565
6.445 62.7479
10.759 123.307
14.426 399.507
17.751 402.957
13.512 273.99
20.964 511.746
19.162 436.37
24.202 374.655
23.296 457.054
18.669 514.58
19.588 483.909
23.243 490.695
19.931 278.077
13.558 279.36
11.304 120.054
14.388 114.092
11.445 119.079
14.583 134.416
21.605 493.366
10.916 355.88
18.865 408.916
14.266 248.907
10.742 236.168
15.225 331.805
22.556 310.245
8.283 289.306
16.153 303.773
7.993 124.047
19.392 506.888
5.213 86.2049
23.544 504.883
20.922 503.064
16.347 283.696
24.033 554.755
23.756 551.167
22.545 440.078
22.707 536.078
12.679 326.556
26.973 519.053
22.197 573.484
23.973 518.664
21.134 582.052
24.956 553.11
18.614 309.1
19.272 479.912
11.832 125.645
23.09 546.112
16.266 400.948
16.236 232.294
21.749 461.391
29.216 539.2
22.019 524.658
9.875 99.6567
13.411 473.468
16.817 370.483
16.391 109.369
28.284 589.8
23.072 300.166
22.752 426.944
26.216 501.273
18.563 520.777
24.512 508.119
18.018 299.97
20.322 374.441
14.851 212.43
14.684 101.363
28.154 614.777
23.452 402.36
6.476 67.1637
24.208 492.235
7.019 82.2381
15.312 207.068
24.138 269.834
15.032 160.566
13.754 117.269
14.938 124.343
18.553 392.352
14.283 142.427
14.921 215.598
19.492 409.678
18.949 236.435
18.236 501.99
19.102 476.59
17.259 509.681
17.832 269.067
9.026 123.488
24.235 579.543
25.76 405.744
20.007 298.947
13.41 194.926
21.107 606.005
24.007 541.431
19.173 135.087
28.421 500.208
17.931 336.746
16.252 316.276
8.258 89.5327
20.677 480.916
25.861 556.38
26.743 644.226
20.26 150.013
15.886 183.678
19.613 265.176
19.395 299.381
22.376 418.998
15.683 202.734
31.23 642.609
28.32 676.959
15.229 146.102
15.984 110.739
23.925 369.81
22.966 650.678
27.081 679.5
23.262 627.537
30.537 588.453
13.865 264.687
15.476 194.597
17.521 153.257
17.024 128.106
27.904 501.022
11.674 70.7653
20.681 283.847
10.57 96.8983
13.156 141.574
28.195 605.097
14.942 187.266
22.568 669.67
15.733 155.151
15.181 344.521
29.313 670.824
19.417 389.821
6.186 99.3247
20.907 364.914
23.745 156.616
28.4 389.205
20.207 304.872
18.341 355.139
18.979 168.762
18.467 153.189
16.718 332.448
24.407 702.122
18.545 170.635
10.764 123.576
21.226 242.322
27.136 444.163
16.071 325.264
19.709 479.819
31.041 703.827
17.058 341.15
26.962 502.7
14.139 233.041
20.164 210.955
25.903 471.653
23.985 716.542
20.907 476.73
32.073 552.539
18.823 238.185
18.954 215.47
19.997 455.404
8.881 121.356
17.764 115.524
19.838 193.686
21.586 370.926
27.188 402.752
25.796 519
22.844 637.236
24.718 515.965
18.787 172.398
17.563 237.546
31.349 467.747
10.871 78.1668
16.558 228.267
22.545 611.566
33.018 684.866
11.952 114.258
22.416 342.667
20.191 412.233
18.729 299.361
26.587 249.825
19.971 322.76
24.696 197.351
20.429 513.596
7.289 152.337
20.12 262.845
24.67 411.931
31.173 742.878
22.518 185.861
26.433 406.914
12.825 300.233
9.556 93.0634
23.963 619.263
25.779 599.58
20.065 399.664
20.962 212.804
18.877 338.881
27.609 323.052
18.539 319.873
14.534 244.947
25.067 354.629
25.798 516.373
31.166 451.999
11.644 170.902
14.797 320.421
23.081 283.936
24.123 397.94
16.235 284.667
25.188 648.143
27.728 620.416
30.701 351.012
20.78 237.195
22.481 276.216
28.466 394.636
16.779 322.493
20.336 199.704
14.149 260.716
24.064 378.721
20.82 390.606
31.929 525.507
24.121 214.652
25.16 353.344
16.815 305.631
34.606 454.229
26.631 529.543
22.459 491.703
21.756 259.726
20.225 451.035
27.297 551.084
20.34 168.583
11.002 100.247
18.899 621.948
27.561 624.893
23.616 532.251
13.96 266.808
13.834 182.881
27.302 248.817
22.45 468.248
11.808 317.112
30.771 714.201
27.216 335.094
19.933 328.61
21.785 583.939
18.419 190.749
11.425 206.985
18.803 232.267
25.734 370.329
24.213 404.116
23.559 385.447
26.951 509.178
27.06 286.359
26.005 396.59
27.136 338.669
30.389 360.126
15.196 248.246
18.545 198.473
26.954 627.162
21.78 596.707
24.335 407.343
21.368 455.115
29.941 483.954
21.79 359.106
28.862 616.424
22.802 317.053
26.037 615.417
11.021 112.63
16.602 598.549
13.925 196.255
28.165 610.034
25.732 246.501
21.386 192.34
28.838 338.349
21.431 226.055
21.557 602.177
18.703 265.441
24.751 245.308
20.593 464.189
18.208 288.891
23.309 345.628
17.239 362.787
21.672 335.357
24.483 517.598
19.451 279.853
22.11 308.498
24.776 544.52
21.968 541.184
20.652 224.529
19.101 311.671
26.723 217.842
26.257 379.378
19.713 492.936
26.211 540.275
27.089 328.312
25.431 438.468
16.438 346.416
27.48 393.446
25.988 175.998
25.375 446.266
15.363 120.665
21.864 323.337
20.03 405.583
16.588 203.431
23.353 322.468
22.107 299.668
22.426 210.141
30.929 496.661
25.881 331.807
16.503 155.042
22.093 437.291
18.956 194.91
15.615 294.02
20.278 436.578
19.823 343.311
22.555 214.145
27.607 231.95
17.012 187.387
23.776 313.327
22.847 234.94
28.853 438.847
24.373 295.19
20.173 474.368
20.105 215.287
13.327 139.119
32.709 338.131
28.744 488.233
15.653 154.187
15.901 218.034
16.518 152.338
18.937 160.966
26.852 408.007
