# Supplementary material for: Analysis of cause-effect inference by comparing regression errors
Source: PeerJ Comput Sci. 2019 Jan 21;5:e169. doi: 10.7717/peerj-cs.169 (PMC7924496; doi:10.7717/peerj-cs.169)
Supplement: Supplemental Information 2 — Contains artificial and real-world data sets. [file peerj-cs-05-169-s002.zip › CEP data/pair0080.txt]

-3.837 1.83892
-5.175 1.80645
-5.232 4.32
-1.934 2.55015
-3.76 1.75296
-2.776 2.11966
-3.704 4.0611
-3.702 4.21159
-6.158 3.3836
-3.101 2.69467
-2.628 1.27444
-2.935 7.47898
-2.154 2.52539
-3.21 5.16771
-1.362 1.60953
-1.349 4.39546
-4.512 3.70992
-3.653 6.3041
-1.523 3.5827
-2.219 3.89098
-1.341 5.14286
-1.442 1.55516
-5.494 3.61506
-1.706 10.8211
-3.102 6.61734
-2.401 4.04662
-3.375 4.10044
-1.725 15.1131
-2.054 8.87691
-2.708 4.37092
-0.332 4.71748
-1.59 10.8678
-3.392 5.31303
-2.446 7.05523
1.232 6.44574
-1.998 5.75181
-1.124 8.29018
-0.894 6.97822
-2.932 15.942
-0.504 15.428
-0.685 4.87504
-1.727 6.83917
0.271 4.15625
-3.743 13.2483
-2.899 9.73684
-3.446 5.83567
-5.684 12.0308
-1.817 11.0483
-2.233 11.2885
-1.692 7.72983
1.005 5.81854
-1.465 7.36424
-2.983 12.2377
-0.572 8.88824
-1.316 9.8442
-0.365 8.70237
-2.041 7.99706
-0.256 20.0775
1.429 9.83945
-2.307 10.8825
0.683 24.8732
-2.636 5.34588
0.333 10.349
2.535 6.59668
-0.12 13.1875
-0.432 25.7935
0.747 33.629
0.362 25.6042
-1.344 10.7009
-0.786 8.96762
1.685 11.2481
0.296 27.9121
1.659 7.07427
0.676 37.3926
-1.296 19.1744
0.311 18.1504
0.206 13.4147
0.001 15.2159
2.684 21.669
-1.044 12.4217
1.58 24.0865
-0.601 1.42404
1.083 15.1285
0.322 24.8056
0.494 14.4308
0.348 7.25256
1.063 20.5184
1.15 33.0426
2.499 41.4145
1.878 6.18096
-0.392 75.1864
2.717 21.7925
1.13 29.3918
1.526 21.15
3.092 19.8432
3.035 25.7962
0.695 29.1874
3.885 29.8394
1.718 51.1777
2.668 31.2054
3.015 25.4776
2.669 29.1536
3.779 24.6836
1.53 42.8507
1.402 27.6128
2.214 22.9468
4.059 16.9342
1.314 97.573
4.516 31.6725
4.544 30.8758
2.945 36.8734
3.033 32.9255
3.715 15.7074
6.238 13.7871
2.78 32.1584
3.582 70.5649
3.981 39.9881
3.665 16.9581
4.559 25.1022
1.623 37.4654
5.774 10.3995
2.046 33.4192
5.037 36.4296
5.971 40.7298
5.968 56.0603
4.164 31.8315
-1.701 38.3812
4.938 32.2421
6.416 31.6994
3.305 78.176
2.956 32.2594
5.591 48.7889
5.97 33.2512
3.481 48.8579
3.313 14.6619
5.02 34.7341
3.139 30.3066
7.221 41.3805
3.292 27.4679
5.116 90.0164
3.593 36.1304
6.387 49.0854
3.381 25.1039
8.264 32.1584
7.523 14.7461
4.275 58.7603
5.044 29.0443
5.433 26.8703
5.197 41.2088
4.825 32.9851
3.386 132.537
5.22 19.2507
7.887 53.0089
6.733 36.9732
5.641 37.4768
5.784 38.1493
3.531 94.0341
8.546 26.0565
5.969 41.2019
7.404 46.5443
7.353 37.9466
7.541 49.4978
7.443 45.5695
7.307 39.9626
6.275 40.4334
9.556 16.0964
5.756 114.169
8.078 15.0388
0.555 167.192
6.673 48.9159
4.967 91.363
6.475 55.1301
6.012 45.8397
5.474 50.2402
3.866 172.417
6.853 46.9792
7.367 26.6149
5.542 51.279
6.686 47.0981
6.979 36.3752
3.869 49.6502
8.555 53.852
7.147 48.5721
7.727 41.2717
4.692 65.0888
2.442 181.157
6.116 37.0618
6.028 122.599
11.342 44.1498
5.796 60.8532
6.947 36.4197
7.726 71.9237
7.675 99.6545
9.214 57.0638
8.12 43.7353
9.268 37.145
7.071 32.9305
9.734 51.9074
12.676 44.4839
10.068 125.902
7.512 88.2341
8.262 55.6017
10.204 64.7469
7.451 138.036
10.354 65.3318
8.698 51.9363
9.876 53.6352
8.281 70.903
8.035 54.6929
5.385 231.257
8.613 70.6576
14.28 188.299
11.493 78.2196
8.87 48.507
10.573 87.43
9.15 67.3103
6.625 232.363
11.672 71.1754
8.891 61.3624
8.108 55.2484
5.978 113.646
8.568 146.558
4.055 158.242
11.92 57.3689
10.4 64.1042
11.077 28.7322
7.625 111.251
11.383 143.908
8.918 59.1276
9.47 230.536
11.111 91.8173
7.545 109.494
7.795 21.4503
12.613 151.18
11.983 75.2225
5.913 111.941
9.974 55.7682
9.733 60.2703
6.165 145.263
7.394 153.668
3.187 269.789
9.692 160.299
11.507 75.3513
8.997 186.016
5.205 284.647
9.149 4.96575
10.727 93.9136
11.966 173.851
12.905 80.3577
12.241 39.5735
10.433 206.491
14.543 95.9396
10.482 58.0656
13.633 95.5577
13.651 31.636
4.602 283.474
10.727 26.0901
16.749 79.5221
13.566 74.593
14.746 103.845
13.35 66.9988
11.362 117.265
9.314 100.891
9.512 121.73
6.383 239.736
6.943 288.653
5.91 247.802
10.898 20.4955
13.524 82.4014
14.948 54.556
11.966 77.2555
13.945 85.7895
8.677 186.387
10.541 80.5349
10.661 59.4955
12.252 188.499
11.476 141.212
10.261 197.874
17.556 75.6139
14.172 48.1096
12.262 60.6837
13.295 78.8048
14.321 163.2
14.521 58.8974
13.856 89.8022
14.627 97.1703
13.296 46.4922
8.479 303.202
12.866 97.5576
16.249 85.3412
12.057 196.723
11.889 89.5114
16.539 83.9233
12.877 178.659
13.965 85.0955
10.496 91.8851
11.435 128.116
12.683 88.9963
7.014 357.232
11.462 88.9225
15.896 137.745
11.071 274.471
14.608 87.3472
19.674 97.6234
10.808 116.681
14.733 97.5831
14.852 213.249
15.725 82.3392
20.037 146.868
12.613 171.457
20.284 183.309
11.536 327.832
16.524 87.2719
18.074 152.892
15.514 146.705
10.034 381.209
14.728 105.556
9.268 89.8085
17.762 131.1
12.011 276.655
6.921 145.612
15.204 74.0108
8.696 282.096
14.706 202.105
8.588 239.699
12.629 238.221
5.629 402.452
8.576 271.934
12.84 160.15
13.593 206.248
16.578 233.84
6.967 409.51
16.352 201.382
20.247 103.414
18.877 121.454
21.875 93.3039
13.499 223.212
19.731 113.718
13.789 251.473
19.323 75.6144
17.85 134.157
13.788 240.436
18.399 88.6644
12.168 233.853
6.639 418.572
16.025 213.401
20.772 175.276
14.501 74.2743
18.441 178.089
13.449 331.407
19.486 116.137
16.34 160.501
12.941 404.627
14.325 94.33
20.986 77.2029
18.769 356.307
17.791 297.419
15.066 222.259
20.564 98.9121
9.484 369.745
11.04 225.345
19.276 149.336
20.667 136.026
20.471 145.05
20.567 109.784
20.603 84.2123
14.427 287.436
20.686 160.129
15.794 288.279
18.932 196.107
12.681 351.455
14.188 500.434
15.136 375.685
14.295 323.105
11.001 439.894
17.241 126.133
20.052 142.67
11.105 505.804
19.171 301.718
18.306 145.475
22.236 264.752
9.021 520.366
19.471 157.402
22.838 176.453
12.263 529.469
11.275 441.764
16.419 158.847
23.11 191.685
16.414 342.763
12.673 306.347
9.521 544.75
20.569 67.4147
14.938 256.035
6.445 562.552
10.759 503.293
14.426 227.693
17.751 225.643
13.512 356.01
20.964 118.354
19.162 196.73
24.202 261.245
23.296 179.946
18.669 123.02
19.588 153.991
23.243 147.705
19.931 361.723
13.558 361.94
11.304 522.446
14.388 531.908
11.445 527.521
14.583 512.284
21.605 154.134
10.916 292.12
18.865 240.184
14.266 405.593
10.742 418.732
15.225 324.995
22.556 348.555
8.283 371.994
16.153 359.227
7.993 541.353
19.392 160.612
5.213 584.195
23.544 176.617
20.922 185.536
16.347 408.804
24.033 138.545
23.756 143.333
22.545 254.422
22.707 160.222
12.679 372.644
26.973 181.147
22.197 126.916
23.973 181.836
21.134 120.248
24.956 149.29
18.614 396.3
19.272 229.388
11.832 583.755
23.09 165.288
16.266 311.752
16.236 482.306
21.749 253.209
29.216 180.8
22.019 197.242
9.875 622.343
13.411 255.332
16.817 360.817
16.391 622.331
28.284 148.6
23.072 442.834
22.752 316.456
26.216 246.827
18.563 228.723
24.512 241.681
18.018 460.13
20.322 387.459
14.851 549.97
14.684 662.337
28.154 155.423
23.452 369.14
6.476 711.036
24.208 288.365
7.019 703.562
15.312 582.632
24.138 521.166
15.032 630.534
13.754 674.931
14.938 671.757
18.553 406.848
14.283 657.173
14.921 586.302
19.492 392.722
18.949 569.765
18.236 304.61
19.102 331.31
17.259 304.119
17.832 545.733
9.026 693.012
24.235 240.457
25.76 415.156
20.007 523.253
13.41 627.874
21.107 221.695
24.007 286.569
19.173 697.313
28.421 332.592
17.931 499.254
16.252 520.724
8.258 750.667
20.677 363.484
25.861 289.02
26.743 202.074
20.26 697.687
15.886 666.822
19.613 586.524
19.395 555.419
22.376 442.802
15.683 664.066
31.23 244.691
28.32 211.541
15.229 745.298
15.984 785.461
23.925 528.19
22.966 255.922
27.081 228
23.262 281.763
30.537 329.547
13.865 654.413
15.476 725.303
17.521 767.343
17.024 795.394
27.904 425.178
11.674 858.935
20.681 654.153
10.57 841.302
13.156 801.826
28.195 340.003
14.942 760.034
22.568 279.13
15.733 795.949
15.181 606.979
29.313 282.876
19.417 567.979
6.186 858.575
20.907 599.286
23.745 807.684
28.4 577.895
20.207 664.728
18.341 619.261
18.979 805.738
18.467 821.511
16.718 644.952
24.407 280.178
18.545 813.565
10.764 861.524
21.226 747.378
27.136 550.737
16.071 670.836
19.709 518.081
31.041 295.473
17.058 658.35
26.962 497.7
14.139 770.259
20.164 795.145
25.903 539.547
23.985 303.058
20.907 543.87
32.073 471.761
18.823 787.715
18.954 815.13
19.997 579.496
8.881 922.944
17.764 929.276
19.838 854.314
21.586 680.174
27.188 652.048
25.796 538.7
22.844 423.264
24.718 549.735
18.787 894.502
17.563 831.654
31.349 601.553
10.871 992.733
16.558 855.533
22.545 472.734
33.018 399.834
11.952 977.542
22.416 750.533
20.191 685.567
18.729 813.039
26.587 868.575
19.971 796.24
24.696 924.849
20.429 609.404
7.289 971.563
20.12 861.255
24.67 713.669
31.173 383.422
22.518 943.439
26.433 724.086
12.825 836.867
9.556 1044.74
23.963 520.637
25.779 545.22
20.065 751.536
20.962 938.796
18.877 816.119
27.609 833.548
18.539 840.227
14.534 924.453
25.067 835.471
25.798 677.427
31.166 743.501
11.644 1026.4
14.797 884.979
23.081 927.064
24.123 816.76
16.235 931.033
25.188 573.957
27.728 610.084
30.701 879.688
20.78 993.805
22.481 955.584
28.466 840.964
16.779 913.407
20.336 1040.6
14.149 985.884
24.064 867.979
20.82 857.294
31.929 725.093
24.121 1036.25
25.16 899.456
16.815 947.669
34.606 804.971
26.631 730.057
22.459 768.597
21.756 1001.27
20.225 812.765
27.297 716.216
20.34 1101.22
11.002 1170.85
18.899 650.352
27.561 652.807
23.616 745.949
13.96 1017.99
13.834 1107.22
27.302 1042.48
22.45 825.852
11.808 980.388
30.771 585.799
27.216 970.606
19.933 982.09
21.785 727.861
18.419 1123.45
11.425 1108.21
18.803 1084.43
25.734 949.271
24.213 923.484
23.559 943.553
26.951 822.822
27.06 1057.14
26.005 953.81
27.136 1013.03
30.389 992.074
15.196 1103.95
18.545 1159.33
26.954 731.938
21.78 763.193
24.335 954.357
21.368 910.285
29.941 881.846
21.79 1010.29
28.862 753.576
22.802 1054.05
26.037 767.383
11.021 1272.57
16.602 797.751
13.925 1201.64
28.165 797.266
25.732 1164.2
21.386 1218.46
28.838 1075.05
21.431 1188.24
21.557 814.723
18.703 1153.96
24.751 1174.09
20.593 957.311
18.208 1135.71
23.309 1081.47
17.239 1068.11
21.672 1096.34
24.483 915.502
19.451 1156.35
22.11 1129.2
24.776 896.68
21.968 902.316
20.652 1219.37
19.101 1132.53
26.723 1229.46
26.257 1074.52
19.713 964.564
26.211 919.025
27.089 1136.79
25.431 1032.53
16.438 1132.08
27.48 1085.75
25.988 1311.1
25.375 1042.83
15.363 1370.23
21.864 1168.96
20.03 1097.52
16.588 1300.47
23.353 1188.73
22.107 1211.73
22.426 1306.26
30.929 1021.84
25.881 1208.89
16.503 1387.46
22.093 1118.81
18.956 1363.89
15.615 1278.78
20.278 1154.92
19.823 1276.49
22.555 1406.96
27.607 1392.55
17.012 1446.61
23.776 1346.87
22.847 1435.56
28.853 1239.15
24.373 1388.11
20.173 1218.53
20.105 1477.81
13.327 1555.28
32.709 1359.27
28.744 1210.67
15.653 1562.11
15.901 1505.87
16.518 1574.66
18.937 1569.63
26.852 1345.59
