# Supplementary material for: Analysis of cause-effect inference by comparing regression errors
Source: PeerJ Comput Sci. 2019 Jan 21;5:e169. doi: 10.7717/peerj-cs.169 (PMC7924496; doi:10.7717/peerj-cs.169)
Supplement: Supplemental Information 2 — Contains artificial and real-world data sets. [file peerj-cs-05-169-s002.zip › CEP data/pair0080_des.txt]

Information for pair0080:

Light Response Data

Taken at a flux tower at site DE-Hai
latitude: 51.08?N
longitude: 10.45?E

The filtered version of the data is taken from:

Moffat A.M. (2012) Assessing competing semi-empirical equations:
Light response curve (Chapter 7). In: /A new methodology to interpret
high resolution measurements of net carbon fluxes between terrestrial
ecosystems and the atmosphere/. pp. 68-80. Doctoral thesis, Friedrich
Schiller University, Jena.

- Response of NEP on PPFDdir

First column (x): NEP (Net Ecosystem Productivity)
- a measure of the carbon flux
- calculated by photosynthetic uptake MINUS release by respiration
- is known to be driven by PPFDdif and PPFDdir
- unit: [?mol/(m?s)]

Second column (y): PPFDdir (Photosynthetic Photon Flux Density, direct)
- a measure of direct solar light intensity in terms of photons, that are available for photosynthesis
- i.e. the number of direct photons falling on a 1 meter square area per second
- only the photons with a wavelength of 400-700nm (visible light) are available for photosynthesis
- unit [?mol/(m?s)]
PPFD(total) = PPFDdif + PPFDdir


ground truth

y -> x
