# Supplementary material for: Analysis of cause-effect inference by comparing regression errors
Source: PeerJ Comput Sci. 2019 Jan 21;5:e169. doi: 10.7717/peerj-cs.169 (PMC7924496; doi:10.7717/peerj-cs.169)
Supplement: Supplemental Information 2 — Contains artificial and real-world data sets. [file peerj-cs-05-169-s002.zip › CEP data/pair0081.txt]

  7.9806828e+000  2.5611620e+000  1.0000000e+000
  6.0523083e+000  1.8066778e+000             NaN
  4.2961001e+000  9.9259973e-001  1.0000000e+000
  4.9697580e+000  6.7070395e-001  1.0000000e+000
  3.3752255e+000  1.2940702e+000  1.0000000e+000
  4.1539230e+000  1.0363401e+000  1.0000000e+000
  3.3358214e+000  1.6689684e+000  1.0000000e+000
  3.0734825e+000  1.6916711e+000  1.0000000e+000
  3.6766670e+000  5.2857857e+000  1.0000000e+000
  5.1110625e+000  3.9057314e-001  1.0000000e+000
  6.8276467e+000  1.9751666e+000  1.0000000e+000
  5.0463338e+000  2.0325918e+000  1.0000000e+000
  2.6786773e+000  1.1948919e+000  1.0000000e+000
  2.8485808e+000  2.0758300e+000  1.0000000e+000
  1.3857740e+000  1.3476181e+000  1.0000000e+000
  7.5025573e+000  1.7987714e+000  1.0000000e+000
  8.1838722e+000  3.0288169e+000  1.0000000e+000
  7.5540004e+000  2.0877023e+000  1.0000000e+000
  1.1429354e+001  2.9925022e+000  1.0000000e+000
  8.6193410e+000  2.4763427e+000             NaN
  8.7171662e+000  2.4808867e+000             NaN
  8.6253439e+000  2.4677896e+000             NaN
  8.3489411e+000  2.4394480e+000             NaN
  7.9050205e+000  2.3976796e+000             NaN
  7.3277090e+000  2.3474591e+000             NaN
  6.6610796e+000  2.2938088e+000             NaN
  5.9522855e+000  2.2409259e+000             NaN
  5.2512832e+000  2.1922027e+000             NaN
  4.6098032e+000  2.1506215e+000             NaN
  4.0727330e+000  2.1176390e+000             NaN
  3.6753957e+000  2.0942985e+000             NaN
  3.4429442e+000  2.0806353e+000             NaN
  3.3893003e+000  2.0743518e+000             NaN
  3.5156098e+000  2.0734937e+000             NaN
  3.8077326e+000  2.0748516e+000             NaN
  4.2360310e+000  2.0734624e+000             NaN
  4.7654003e+000  2.0666625e+000             NaN
  8.8770962e+000  2.4137464e+000  1.0000000e+000
  5.7363110e+000  1.8167498e+000  1.0000000e+000
  4.8821034e+000  1.3821615e+000  1.0000000e+000
  5.2561426e+000  1.3276145e+000  1.0000000e+000
  7.3109374e+000  1.8695899e+000             NaN
  3.1724479e+000  1.1691816e+000  1.0000000e+000
  5.4026203e+000  1.5978661e+000  1.0000000e+000
  8.6606445e+000  2.1683393e+000  1.0000000e+000
  1.0602757e+001  2.7351851e+000  1.0000000e+000
  8.3004007e+000  2.3013499e+000  1.0000000e+000
  7.1780372e+000  1.9921553e+000  1.0000000e+000
  6.4954000e+000  7.2545171e-001  1.0000000e+000
  7.5204487e+000  1.5842779e+000  1.0000000e+000
  4.5418620e+000  1.8267729e+000  1.0000000e+000
  5.1328216e+000  6.7515570e-001  1.0000000e+000
  3.1612067e+000  9.8123777e-001  1.0000000e+000
  2.1416399e+000  6.7195618e-001  1.0000000e+000
  3.1955926e+000  1.7960003e+000             NaN
  1.8045357e+000  1.9539334e+000             NaN
  3.4423182e+000  2.7921312e+000  1.0000000e+000
  4.6852851e+000  3.0931079e+000  1.0000000e+000
  2.9177861e+000  1.4939553e+000  1.0000000e+000
  2.6065199e+000  2.4375875e+000  1.0000000e+000
  2.9754708e+000  3.5854931e+000  1.0000000e+000
  4.8642858e+000  2.7244980e+000             NaN
  3.2465000e+000  1.7367364e+000  1.0000000e+000
  4.3896818e+000  3.5440462e+000  1.0000000e+000
  4.4808574e+000  1.9879876e+000  1.0000000e+000
  5.5985003e+000  1.0139593e+000  1.0000000e+000
  1.1991363e+001  3.5839632e+000  1.0000000e+000
  9.8188000e+000  2.3265924e+000  1.0000000e+000
  7.0439997e+000  2.0772314e+000  1.0000000e+000
  4.2236361e-001  4.0942903e+000  1.0000000e+000
 -7.5211120e-001  1.4193209e+000  1.0000000e+000
  1.4743913e+000  1.5952919e+000  1.0000000e+000
  4.4286079e+000  9.7540760e-001  1.0000000e+000
  2.6688399e+000  6.4232433e-001  1.0000000e+000
  3.2701600e+000  5.8924162e-001  1.0000000e+000
  3.2245600e+000  4.6950676e-002  1.0000000e+000
  2.5094583e+000  2.1287441e-002  1.0000000e+000
  6.0901737e+000  9.7900629e-001  1.0000000e+000
  4.0245452e+000  1.0889556e+000  1.0000000e+000
  3.3633809e+000  1.8305109e+000  1.0000000e+000
  2.3996525e+000  1.5431541e+000  1.0000000e+000
  7.8475833e+000  1.4066311e+000  1.0000000e+000
  1.3407918e+001  2.3380854e+000  1.0000000e+000
  1.5379546e+001  2.7334230e+000  1.0000000e+000
  1.7028259e+001  3.8006132e+000  1.0000000e+000
  1.3899049e+001  3.7493570e+000  1.0000000e+000
  1.1135000e+001  3.8065827e+000  1.0000000e+000
  1.2532499e+001  1.9712462e+000  1.0000000e+000
  1.4664783e+001  3.2249830e+000  1.0000000e+000
  1.4150869e+001  2.4894919e+000  1.0000000e+000
  1.1679130e+001  3.2150996e+000  1.0000000e+000
  1.1381906e+001  4.1427631e+000  1.0000000e+000
  9.4135008e+000  1.6660144e+000  1.0000000e+000
  5.4541998e+000  1.2414448e+000  1.0000000e+000
  5.7564445e+000  4.8228989e+000  1.0000000e+000
  8.5211906e+000  2.5134826e+000  1.0000000e+000
  1.0170953e+001  3.5368254e+000  1.0000000e+000
  7.4227505e+000  1.8283108e+000  1.0000000e+000
  7.4161429e+000  2.5828762e+000  1.0000000e+000
  6.8660007e+000  2.9643180e+000  1.0000000e+000
  7.3016357e+000  3.7717009e+000  1.0000000e+000
  9.1354551e+000  3.3514724e+000  1.0000000e+000
  1.2000909e+001  4.6752706e+000  1.0000000e+000
  7.9814992e+000  2.0793955e+000  1.0000000e+000
  1.3444347e+001  2.8071458e+000  1.0000000e+000
  1.2054286e+001  2.1311841e+000  1.0000000e+000
  9.6290483e+000  3.0903039e+000  1.0000000e+000
  9.0744438e+000  1.9216132e+000  1.0000000e+000
  1.0448500e+001  2.6001868e+000  1.0000000e+000
  1.1596000e+001  4.2854066e+000  1.0000000e+000
  1.1175001e+001  2.9618287e+000  1.0000000e+000
  1.1533303e+001  3.0830624e+000             NaN
  1.2088422e+001  3.3017824e+000  1.0000000e+000
  1.1411809e+001  3.1198432e+000             NaN
  1.4221429e+001  3.2040062e+000  1.0000000e+000
  1.1864615e+001  3.7043023e+000  1.0000000e+000
  9.6531572e+000  2.8393962e+000  1.0000000e+000
  6.4316001e+000  3.5762000e+000  1.0000000e+000
  6.5830002e+000  2.4014044e+000  1.0000000e+000
  6.6518126e+000  2.2707617e+000  1.0000000e+000
  1.0497333e+001  3.9020402e+000  1.0000000e+000
  1.3523530e+001  4.0641174e+000  1.0000000e+000
  1.7621819e+001  5.5687828e+000  1.0000000e+000
  1.5407059e+001  5.4057307e+000  1.0000000e+000
  1.2721765e+001  4.4472938e+000  1.0000000e+000
  1.7315884e+001  3.9723074e+000  1.0000000e+000
  1.6993076e+001  4.6721916e+000  1.0000000e+000
  1.3019166e+001  4.4302845e+000  1.0000000e+000
  1.2704545e+001  5.6922941e+000  1.0000000e+000
  1.5051374e+001  4.7027844e+000             NaN
  1.6603333e+001  3.2333977e+000  1.0000000e+000
  1.5343506e+001  4.4498020e+000             NaN
  1.1860588e+001  3.1500909e+000  1.0000000e+000
  1.1173750e+001  2.5768843e+000  1.0000000e+000
  1.6507648e+001  5.7277961e+000  1.0000000e+000
  1.2365556e+001  3.0776029e+000  1.0000000e+000
  1.6032633e+001  4.9168038e+000  1.0000000e+000
  1.1753684e+001  2.1889017e+000  1.0000000e+000
  1.2716250e+001  3.3170042e+000  1.0000000e+000
  1.0815263e+001  6.5046942e-001  1.0000000e+000
  1.3122500e+001  3.8392061e-001  1.0000000e+000
  1.1277779e+001  2.3760958e+000  1.0000000e+000
  8.9766665e+000  1.1746116e+000  1.0000000e+000
  8.8866663e+000  2.7731335e-001  1.0000000e+000
  9.6914282e+000  6.3406432e-001  1.0000000e+000
  1.3765265e+001  6.3757735e-001  1.0000000e+000
  1.2823333e+001  5.8100343e-001  1.0000000e+000
  1.1863999e+001  2.1615002e-001  1.0000000e+000
  6.7130628e+000  2.8661711e+000  1.0000000e+000
  6.4976668e+000  2.3887143e+000  1.0000000e+000
  8.4246674e+000  2.2884698e+000  1.0000000e+000
  7.4775715e+000  2.2063463e+000  1.0000000e+000
  1.0907397e+001  2.9869203e+000             NaN
  1.0804999e+001  4.2084718e+000  1.0000000e+000
  1.2607500e+001  4.3383031e+000  1.0000000e+000
  8.9340000e+000  2.7094619e+000  1.0000000e+000
  1.0530000e+001  4.0617690e+000  1.0000000e+000
  1.4846228e+001  4.8811717e+000             NaN
  1.7391251e+001  3.9656582e+000  1.0000000e+000
  1.9098331e+001  7.6748743e+000  1.0000000e+000
  1.9980001e+001  6.5858254e+000  1.0000000e+000
  2.0570000e+001  5.0505419e+000  1.0000000e+000
  1.6753876e+001  5.4966424e+000             NaN
  1.9031538e+001  4.9358234e+000  1.0000000e+000
  1.3208333e+001  4.8813515e+000  1.0000000e+000
  1.6207328e+001  5.1852080e+000             NaN
  1.2506000e+001  2.9278839e+000  1.0000000e+000
  1.5423789e+001  4.8522423e+000             NaN
  1.4996105e+001  4.6845252e+000             NaN
  1.7559000e+001  6.5289049e+000  1.0000000e+000
  1.4328823e+001  5.0687313e+000  1.0000000e+000
  9.9466667e+000  4.4535112e+000  1.0000000e+000
  1.3102666e+001  2.3963773e+000  1.0000000e+000
  1.3575000e+001  4.9021358e+000  1.0000000e+000
  1.6734667e+001  4.4813066e+000  1.0000000e+000
  1.5771177e+001  5.5698757e+000  1.0000000e+000
  1.2337501e+001  4.3430538e+000  1.0000000e+000
  1.2244000e+001  3.7545059e+000  1.0000000e+000
  1.2975333e+001  4.6459718e+000  1.0000000e+000
  1.5680001e+001  3.9407649e+000  1.0000000e+000
  1.8210667e+001  5.5588965e+000  1.0000000e+000
  2.0584999e+001  4.3198061e+000  1.0000000e+000
  2.1073078e+001  2.8510792e+000  1.0000000e+000
  1.8689869e+001  5.3643846e+000             NaN
  1.9200755e+001  5.4733508e+000             NaN
  2.0881666e+001  9.0453348e+000  1.0000000e+000
  1.9968262e+001  5.5729780e+000             NaN
  1.6504118e+001  4.6332440e+000  1.0000000e+000
  2.0427149e+001  5.5215888e+000             NaN
  2.0564465e+001  5.4525533e+000             NaN
  2.0653642e+001  5.3613252e+000             NaN
  2.0712452e+001  5.2543015e+000             NaN
  2.0757936e+001  5.1393662e+000             NaN
  2.0806766e+001  5.0252742e+000             NaN
  2.0873822e+001  4.9194779e+000             NaN
  2.0966068e+001  4.8261392e+000             NaN
  2.1085418e+001  4.7506170e+000             NaN
  1.9867001e+001  4.2237830e+000  1.0000000e+000
  2.2377333e+001  4.7094660e+000  1.0000000e+000
  2.1552858e+001  4.2405128e+000  1.0000000e+000
  2.3742500e+001  5.6395779e+000  1.0000000e+000
  2.2023846e+001  5.8282990e+000  1.0000000e+000
  1.9375000e+001  4.0724850e+000  1.0000000e+000
  2.1824091e+001  4.6486036e+000             NaN
  2.0714705e+001  4.8997030e+000  1.0000000e+000
  2.3571426e+001  3.9016712e+000  1.0000000e+000
  2.3959091e+001  1.3060594e+000  1.0000000e+000
  2.0893000e+001  5.1378531e+000  1.0000000e+000
  1.9254442e+001  4.0400877e+000  1.0000000e+000
  2.0271667e+001  7.1959572e+000  1.0000000e+000
  1.6959414e+001  3.0975533e+000  1.0000000e+000
  1.9591333e+001  4.2040548e+000  1.0000000e+000
  1.4983891e+001  5.1913214e+000  1.0000000e+000
  1.2539332e+001  4.5683126e+000  1.0000000e+000
  1.6268335e+001  4.0435758e+000  1.0000000e+000
  1.6738424e+001  4.3414555e+000  1.0000000e+000
  1.6351540e+001  4.5230150e+000  1.0000000e+000
  1.7455999e+001  2.5414495e+000  1.0000000e+000
  1.6062105e+001  5.0296617e+000  1.0000000e+000
  1.4440001e+001  2.5333536e+000  1.0000000e+000
  1.4402500e+001  3.0508525e+000  1.0000000e+000
  1.3636667e+001  4.0619806e+000             NaN
  1.0734545e+001  2.8507605e+000  1.0000000e+000
  1.4365981e+001  4.4278490e+000             NaN
  1.3586666e+001  3.6674161e+000  1.0000000e+000
  1.4832381e+001  4.2772627e+000  1.0000000e+000
  1.4346000e+001  5.0810823e+000  1.0000000e+000
  1.5746111e+001  5.3239474e+000  1.0000000e+000
  1.7351112e+001  8.7687960e+000  1.0000000e+000
  1.6420000e+001  4.6902075e+000  1.0000000e+000
  1.5694386e+001  5.3504320e+000             NaN
  1.5666777e+001  5.3109987e+000             NaN
  1.5575533e+001  5.2248655e+000             NaN
  1.5433755e+001  5.0974687e+000             NaN
  1.5153636e+001  6.7040834e+000  1.0000000e+000
  1.5055103e+001  4.7448221e+000             NaN
  1.4851708e+001  4.5394626e+000             NaN
  1.4662092e+001  4.3314771e+000             NaN
  1.5066819e+001  4.1843162e+000  1.0000000e+000
  1.2285263e+001  2.6235104e+000  1.0000000e+000
  1.1375556e+001  7.7621818e-001  1.0000000e+000
  1.4023333e+001  1.9888800e+000  1.0000000e+000
  1.5551111e+001  4.4049702e+000  1.0000000e+000
  1.5119999e+001  4.5285139e+000  1.0000000e+000
  1.8420000e+001  4.1707911e+000  1.0000000e+000
  1.8264761e+001  6.0098634e+000  1.0000000e+000
  1.6129999e+001  4.3930559e+000  1.0000000e+000
  1.5536857e+001  3.8720689e+000             NaN
  1.5792180e+001  3.9673627e+000             NaN
  1.3908571e+001  3.1001441e+000  1.0000000e+000
  1.1248889e+001  2.9963193e+000  1.0000000e+000
  1.2657894e+001  3.0999267e+000  1.0000000e+000
  1.6690929e+001  4.3225228e+000             NaN
  1.6537777e+001  9.1312723e+000  1.0000000e+000
  2.2480000e+001  4.5730085e+000  1.0000000e+000
  1.7002301e+001  4.3681991e+000             NaN
  1.9404781e+001  4.3317074e+000             NaN
  1.8941252e+001  4.0357404e+000  1.0000000e+000
  1.6746000e+001  9.3187934e-001  1.0000000e+000
  1.6389286e+001  3.9286828e+000  1.0000000e+000
  1.5202222e+001  2.7853303e+000  1.0000000e+000
  1.2320000e+001  3.7650824e+000  1.0000000e+000
  1.3612082e+001  4.3141818e+000  1.0000000e+000
  1.8618752e+001  4.2073460e+000  1.0000000e+000
  1.7823336e+001  5.0129852e+000  1.0000000e+000
  1.9204443e+001  3.3644509e+000  1.0000000e+000
  1.6485712e+001  6.0055871e+000  1.0000000e+000
  1.5873844e+001  3.9457726e+000  1.0000000e+000
  1.5701794e+001  3.8600244e+000             NaN
  1.4190001e+001  3.1800873e+000  1.0000000e+000
  1.4608001e+001  4.5573416e+000  1.0000000e+000
  1.6864801e+001  4.3484960e+000  1.0000000e+000
  1.4859445e+001  4.4291859e+000  1.0000000e+000
  1.3775263e+001  3.5873799e+000  1.0000000e+000
  1.3879998e+001  3.7861326e+000  1.0000000e+000
  1.2461538e+001  2.9538186e+000  1.0000000e+000
  1.0688421e+001  1.4690262e+000  1.0000000e+000
  1.3519629e+001  3.0657291e+000  1.0000000e+000
  1.3726295e+001  2.8080475e+000  1.0000000e+000
  1.0371766e+001  2.6551807e+000  1.0000000e+000
  9.5299988e+000  4.2396836e+000  1.0000000e+000
  1.5790002e+001  5.0680799e+000  1.0000000e+000
  1.3665501e+001  4.2375779e+000  1.0000000e+000
  1.6192308e+001  3.9080296e+000  1.0000000e+000
  1.4118334e+001  2.8718681e+000  1.0000000e+000
  1.3438572e+001  3.5459843e+000  1.0000000e+000
  1.0030001e+001  2.4108336e+000  1.0000000e+000
  9.2550011e+000  2.5230687e+000  1.0000000e+000
  9.9275999e+000  2.9281268e+000  1.0000000e+000
  1.2880000e+001  3.3022261e+000  1.0000000e+000
  1.3398929e+001  4.1830072e+000  1.0000000e+000
  1.4088215e+001  3.6934443e+000  1.0000000e+000
  1.4296430e+001  3.7906475e+000  1.0000000e+000
  1.3820002e+001  3.4447157e+000  1.0000000e+000
  1.5643928e+001  3.8277252e+000  1.0000000e+000
  1.4015200e+001  3.3729577e+000  1.0000000e+000
  1.0563462e+001  3.7372181e+000  1.0000000e+000
  1.4845173e+001  3.4229045e+000  1.0000000e+000
  1.5587934e+001  4.8752971e+000  1.0000000e+000
  1.2608667e+001  2.2455814e+000  1.0000000e+000
  1.5737501e+001  4.3771410e+000  1.0000000e+000
  1.1408298e+001  3.5380615e+000             NaN
  1.1230667e+001  2.3400242e+000  1.0000000e+000
  1.0497693e+001  2.9070191e+000  1.0000000e+000
  4.6587501e+000  3.2863300e+000             NaN
  9.0047706e+000  3.2068666e+000             NaN
  7.7482758e+000  5.4244781e+000  1.0000000e+000
  8.4740000e+000  3.2053041e+000  1.0000000e+000
  7.9467891e+000  3.0145717e+000             NaN
  7.8029135e+000  2.9746295e+000             NaN
  5.2173996e+000  2.7515588e+000  1.0000000e+000
  1.0520000e+001  1.9938257e+000  1.0000000e+000
  5.8468003e+000  2.6792016e+000  1.0000000e+000
  6.4227738e+000  2.7367787e+000  1.0000000e+000
  9.5270977e+000  2.7871683e+000  1.0000000e+000
  8.2419357e+000  3.6252730e+000  1.0000000e+000
  1.2486451e+001  2.9466748e+000  1.0000000e+000
  1.2546875e+001  2.9798672e+000  1.0000000e+000
  1.1746667e+001  3.3446128e+000  1.0000000e+000
  1.1975625e+001  2.5207365e+000  1.0000000e+000
  1.1507501e+001  4.0903845e+000  1.0000000e+000
  5.4793334e+000  2.2245662e+000  1.0000000e+000
  5.8392186e+000  3.2105932e+000  1.0000000e+000
  8.7219238e+000  2.1271408e+000  1.0000000e+000
  5.2800965e+000  1.7293297e+000  1.0000000e+000
  7.7267275e+000  3.4196665e+000  1.0000000e+000
  9.4124241e+000  2.6263685e+000  1.0000000e+000
  1.2981668e+001  2.8996542e+000  1.0000000e+000
  1.1129333e+001  3.1072507e+000  1.0000000e+000
  8.5999680e+000  2.8820295e+000  1.0000000e+000
  1.1633751e+001  3.3412633e+000  1.0000000e+000
  9.5452366e+000  1.4906863e+000  1.0000000e+000
  7.7193570e+000  2.3022225e+000  1.0000000e+000
  7.4126668e+000  1.9081153e+000  1.0000000e+000
  9.9190922e+000  2.2927439e+000  1.0000000e+000
  8.4944239e+000  2.9897089e+000  1.0000000e+000
  8.3821220e+000  2.3613601e+000  1.0000000e+000
  1.2330908e+001  2.6159227e+000  1.0000000e+000
  1.0736176e+001  3.0094047e+000  1.0000000e+000
  7.3189411e+000  1.8887501e+000  1.0000000e+000
  9.9052944e+000  2.5236769e+000  1.0000000e+000
  6.3484683e+000  2.6882014e+000  1.0000000e+000
  8.4047155e+000  2.6310671e+000             NaN
  4.8208532e+000  2.0384820e+000  1.0000000e+000
  6.9585996e+000  3.1585453e+000  1.0000000e+000
  8.1230288e+000  3.0699341e+000  1.0000000e+000
  9.0561752e+000  2.4832425e+000  1.0000000e+000
  7.0571251e+000  2.4789171e+000  1.0000000e+000
  6.6182284e+000  2.7798784e+000  1.0000000e+000
  3.8203816e+000  2.6997051e+000  1.0000000e+000
  5.9733748e+000  3.7401485e+000  1.0000000e+000
 -2.0500001e-001  4.1709766e-001  1.0000000e+000
  3.4601042e+000  2.1320166e+000             NaN
  3.1789513e+000  2.0396022e+000             NaN
  6.1547241e+000  2.6311941e+000  1.0000000e+000
  4.4234848e+000  1.2728319e+000  1.0000000e+000
  1.2940294e+000  7.9085666e-001  1.0000000e+000
  1.0933821e+000  9.8633277e-001  1.0000000e+000
  3.1179998e+000  1.6510396e+000  1.0000000e+000
 -5.6416667e-001  1.5093150e+000  1.0000000e+000
  5.1870269e-001  2.4288464e+000  1.0000000e+000
  2.5780284e+000  2.2859738e+000  1.0000000e+000
  8.0334282e+000  1.5557467e+000  1.0000000e+000
  9.3327255e+000  1.1990453e+000  1.0000000e+000
  9.3327255e+000  1.1990453e+000             NaN
