# Supplementary material for: Analysis of cause-effect inference by comparing regression errors
Source: PeerJ Comput Sci. 2019 Jan 21;5:e169. doi: 10.7717/peerj-cs.169 (PMC7924496; doi:10.7717/peerj-cs.169)
Supplement: Supplemental Information 2 — Contains artificial and real-world data sets. [file peerj-cs-05-169-s002.zip › CEP data/pair0082.txt]

  8.6057491e+000  2.2011247e+000  1.0000000e+000
  3.8455262e+000  9.0894654e-002  1.0000000e+000
  4.3491564e+000  1.1623439e+000  1.0000000e+000
  3.6943595e+000  6.8415987e-001  1.0000000e+000
  8.5971899e+000  1.1077620e+000  1.0000000e+000
  8.2470970e+000  1.4710644e+000  1.0000000e+000
  6.4815512e+000  1.6879312e+000  1.0000000e+000
  1.0157310e+001  1.7622757e+000  1.0000000e+000
  8.7588425e+000  1.3145789e+000  1.0000000e+000
  8.7487993e+000  2.0012000e+000  1.0000000e+000
  7.5840001e+000  1.5836248e+000  1.0000000e+000
  4.9551434e+000  1.5045988e+000             NaN
  3.8983998e+000  8.7900001e-001  1.0000000e+000
  2.7177760e+000  1.0174500e+000             NaN
 -3.4444444e+000  1.1106970e+000             NaN
  3.4266260e-001  8.4964756e-001             NaN
 -7.9008168e-001  9.8313059e-001             NaN
 -1.8496230e+000  1.1702919e+000             NaN
 -2.8147803e+000  8.9450174e-001             NaN
 -3.6597901e+000  9.6581201e-001             NaN
 -4.3497260e+000  9.0676623e-001             NaN
 -4.8608719e+000  4.6762285e-001             NaN
 -5.1826825e+000  5.5527596e-001             NaN
 -2.4685767e+000  1.1961552e-002  1.0000000e+000
 -2.6649997e+000  3.2515021e-001             NaN
 -3.6880686e+000  2.6386204e-001  1.0000000e+000
 -5.2639380e+000  5.1918745e-001  1.0000000e+000
 -4.9433813e+000  3.1509522e-001  1.0000000e+000
 -7.1898565e+000  4.3671432e-001  1.0000000e+000
 -2.8438182e+000  5.9043358e-001             NaN
 -1.0132201e+000  3.2281362e-001             NaN
 -6.8634314e-002  5.5948177e-001             NaN
  2.8273125e+000  4.3124557e-003  1.0000000e+000
  3.1901503e+000  6.9594997e-001  1.0000000e+000
  3.1041818e+000  8.3154050e-001             NaN
  1.1014999e+000  2.3712502e-001  1.0000000e+000
 -1.1658000e+000  5.4179996e-001  1.0000000e+000
  1.9233334e-001  1.7257779e+000  1.0000000e+000
  5.0694447e+000  1.3227777e+000  1.0000000e+000
  2.2495790e+000  9.1857892e-001  1.0000000e+000
  7.9196668e+000  1.0929334e+000  1.0000000e+000
  8.6455297e+000  1.5420001e+000  1.0000000e+000
  7.4881253e+000  5.3799999e-001  1.0000000e+000
  2.8567360e+000  7.1667684e-001             NaN
  1.6164443e+000  1.9222200e-002  1.0000000e+000
 -4.0991306e-001  1.3913040e-001  1.0000000e+000
 -1.3458750e+000  2.0458350e-002  1.0000000e+000
 -5.0248283e-001  2.0375864e-001  1.0000000e+000
 -6.0535717e-001  5.5328572e-001  1.0000000e+000
 -4.4863510e-001  4.9855026e-001             NaN
 -1.1967499e+000  5.6283331e-001  1.0000000e+000
 -1.0328462e+000  9.1295252e-001             NaN
 -2.6268001e+000  4.4659999e-001  1.0000000e+000
 -2.9582000e+000  7.7210009e-001  1.0000000e+000
 -1.9537500e+000  5.4768747e-001  1.0000000e+000
 -3.7620001e+000  4.5174980e-001  1.0000000e+000
 -1.6124210e+000  4.5605263e-001  1.0000000e+000
 -6.0563326e+000  5.4809119e-001             NaN
 -7.2138758e+000  2.3512501e-001  1.0000000e+000
 -6.1877332e+000  1.1279998e-001  1.0000000e+000
 -1.4028000e+000  1.0827999e+000  1.0000000e+000
 -3.4546670e-001  6.8865523e-001             NaN
 -6.2690002e-001  7.4890000e-001  1.0000000e+000
 -5.4392856e-001  1.5721424e-001  1.0000000e+000
 -5.0932608e+000  1.4752173e-001  1.0000000e+000
 -3.2566670e-001  8.8837504e-001  1.0000000e+000
  2.4331667e+000  4.4291663e-001  1.0000000e+000
  2.5083077e+000  3.0569232e-001  1.0000000e+000
  3.1478924e-001  6.7431581e-001  1.0000000e+000
  5.2908258e+000  1.4651304e+000  1.0000000e+000
  4.0749991e-001  4.5350000e-001  1.0000000e+000
  1.6818001e+000  8.7760007e-001  1.0000000e+000
  6.7323332e+000  2.0100001e-001  1.0000000e+000
  9.1725988e+000  2.0554001e+000  1.0000000e+000
  1.3923124e+001  3.2627501e+000  1.0000000e+000
  1.3277410e+001  8.9140910e-001  1.0000000e+000
  1.2828143e+001  1.5368572e+000  1.0000000e+000
  1.2882381e+001  2.0430000e+000  1.0000000e+000
  8.9774208e+000  1.7276317e+000  1.0000000e+000
  1.3081500e+001  2.3948750e+000  1.0000000e+000
  1.0217000e+001  1.6662222e+000  1.0000000e+000
  1.2913600e+001  1.8619000e+000  1.0000000e+000
  1.2313212e+001  9.6760237e-001             NaN
  1.1482667e+001  2.1283331e+000  1.0000000e+000
  1.1988067e+001  1.1215928e+000             NaN
  1.2227905e+001  2.4182858e+000  1.0000000e+000
  1.1881599e+001  2.9264002e+000  1.0000000e+000
  1.1320143e+001  1.5958004e+000             NaN
  8.4460001e+000  2.2217145e+000  1.0000000e+000
  1.1321555e+001  1.8934441e+000  1.0000000e+000
  1.1487667e+001  8.1666648e-002  1.0000000e+000
  1.0075300e+001  1.2596000e+000  1.0000000e+000
  1.1581770e+001  1.7202307e+000  1.0000000e+000
  1.0653824e+001  1.9385294e+000  1.0000000e+000
  1.0496715e+001  2.6576428e+000  1.0000000e+000
  1.5178000e+001  4.3012857e+000  1.0000000e+000
  9.7378954e+000  2.5360940e+000             NaN
  7.3249998e+000  1.1778182e+000  1.0000000e+000
  2.9984000e+000  4.8199996e-001  1.0000000e+000
  6.8609500e+000  1.8980500e+000  1.0000000e+000
  9.3035269e+000  1.8505261e+000  1.0000000e+000
  9.5935707e+000  2.5900002e+000  1.0000000e+000
  1.0805133e+001  2.0518000e+000  1.0000000e+000
  1.2027555e+001  1.0192223e+000  1.0000000e+000
  9.1834335e+000  2.8273914e+000  1.0000000e+000
  8.0089605e+000  2.2413641e+000             NaN
  8.0686479e+000  2.1099718e+000             NaN
  8.2355780e+000  1.6694519e+000             NaN
  9.1988754e+000  1.1526251e+000  1.0000000e+000
  6.4489999e+000  4.1079998e+000  1.0000000e+000
  6.4049997e+000  1.2258888e+000  1.0000000e+000
  8.6240005e+000  7.9579997e-001  1.0000000e+000
  1.0634136e+001  3.0243325e+000             NaN
  1.1336392e+001  2.8492564e+000             NaN
  1.0782066e+001  3.8664000e+000  1.0000000e+000
  1.1958500e+001  3.8529997e+000  1.0000000e+000
  1.0361691e+001  2.0186925e+000  1.0000000e+000
  1.4785111e+001  4.2979999e+000  1.0000000e+000
  1.8537697e+001  5.4119980e-001  1.0000000e+000
  1.7411819e+001  5.7919998e+000  1.0000000e+000
  1.7984253e+001  7.5931664e+000  1.0000000e+000
  2.1101084e+001  7.0476665e+000  1.0000000e+000
  1.3901816e+001  3.8562022e+000             NaN
  1.0444111e+001  3.2920001e+000  1.0000000e+000
  8.8548326e+000  3.6254997e+000  1.0000000e+000
  9.3549166e+000  2.6299164e+000  1.0000000e+000
  8.3709383e+000  3.4132497e+000  1.0000000e+000
  8.1140909e+000  2.4572728e+000  1.0000000e+000
  6.9315619e+000  1.0243125e+000  1.0000000e+000
  7.9831996e+000  2.1210001e+000  1.0000000e+000
  8.0345545e+000  2.5963333e+000  1.0000000e+000
  1.3341928e+001  2.9165711e+000  1.0000000e+000
  1.3790001e+001  1.2544286e+000  1.0000000e+000
  1.2835667e+001  6.5236669e+000  1.0000000e+000
  1.1121714e+001  3.7114272e-001  1.0000000e+000
  1.0236999e+001  3.2978246e+000             NaN
  1.0159650e+001  3.3941503e+000  1.0000000e+000
  8.2395458e+000  2.8130910e+000  1.0000000e+000
  1.2432000e+001  2.0488334e+000  1.0000000e+000
  1.8862400e+001  2.7687998e+000  1.0000000e+000
  1.4236199e+001  5.5940003e+000  1.0000000e+000
  1.4144285e+001  4.9504285e+000  1.0000000e+000
  1.2001333e+001  3.4667778e+000  1.0000000e+000
  1.3538547e+001  3.5774546e+000  1.0000000e+000
  1.9563000e+001  5.8067503e+000  1.0000000e+000
  2.0505363e+001  5.4967275e+000  1.0000000e+000
  2.0919777e+001  7.0282226e+000  1.0000000e+000
  2.1112875e+001  2.9679999e+000  1.0000000e+000
  2.3217443e+001  5.5567775e+000  1.0000000e+000
  1.1408000e+001  3.4352307e+000  1.0000000e+000
  1.1764899e+001  1.7462999e+000  1.0000000e+000
  1.4815786e+001  2.0420001e+000  1.0000000e+000
  1.8322502e+001  3.5105000e+000  1.0000000e+000
  1.7234625e+001  7.8175006e+000  1.0000000e+000
  1.6405231e+001  5.8600769e+000  1.0000000e+000
  1.4937750e+001  2.7458334e+000  1.0000000e+000
  1.0952750e+001  2.5977499e+000  1.0000000e+000
  8.0906887e+000  2.5441875e+000  1.0000000e+000
  1.0880530e+001  2.9060590e+000  1.0000000e+000
  1.1514112e+001  9.7166663e-001  1.0000000e+000
  1.3892400e+001  3.1796000e+000  1.0000000e+000
  1.2413644e+001  5.2514997e+000  1.0000000e+000
  1.5941500e+001  1.8111666e+000  1.0000000e+000
  1.8183144e+001  5.3039999e+000  1.0000000e+000
  1.7027379e+001  4.4730004e+000             NaN
  1.7827284e+001  3.1613572e+000  1.0000000e+000
  1.9331999e+001  2.6187270e+000  1.0000000e+000
  2.0954615e+001  2.7840002e+000  1.0000000e+000
  1.9257801e+001  2.7895331e+000  1.0000000e+000
  2.2640001e+001  3.4757144e+000  1.0000000e+000
  2.2967144e+001  3.8455715e+000  1.0000000e+000
  2.2843000e+001  4.6334443e+000  1.0000000e+000
  2.1066202e+001  3.4961996e+000  1.0000000e+000
  2.1791447e+001  5.8436670e+000  1.0000000e+000
  2.3237200e+001  3.5372999e+000  1.0000000e+000
  2.1733700e+001  2.7825003e+000  1.0000000e+000
  2.1076399e+001  2.7291999e+000  1.0000000e+000
  2.0580254e+001  3.3450216e+000             NaN
  2.1785898e+001  3.7225001e+000  1.0000000e+000
  1.8322617e+001  5.2435384e+000  1.0000000e+000
  1.8381640e+001  4.3149301e+000             NaN
  1.6542000e+001  5.5591249e+000  1.0000000e+000
  1.8883999e+001  5.6584287e+000  1.0000000e+000
  1.8651333e+001  1.1635003e+000  1.0000000e+000
  1.5299411e+001  3.7838235e+000  1.0000000e+000
  1.3037499e+001  6.3097501e+000  1.0000000e+000
  1.5733299e+001  5.2219000e+000  1.0000000e+000
  1.5582208e+001  5.7087580e+000             NaN
  1.3316077e+001  4.4936924e+000  1.0000000e+000
  1.4171000e+001  4.3230004e+000  1.0000000e+000
  1.6256078e+001  5.8931651e+000             NaN
  1.5623221e+001  7.1603327e+000  1.0000000e+000
  1.7395624e+001  4.7804999e+000  1.0000000e+000
  1.9168909e+001  5.2721577e+000             NaN
  2.1023998e+001  5.7781429e+000  1.0000000e+000
  2.4398001e+001  6.8318181e+000  1.0000000e+000
  1.9261552e+001  5.8696154e+000             NaN
  2.1812899e+001  5.2549165e+000             NaN
  2.0320000e+001  6.5405002e+000  1.0000000e+000
  1.7512835e+001  5.5533333e+000  1.0000000e+000
  2.0628571e+001  4.4619657e+000             NaN
  1.8445101e+001  7.8910003e+000  1.0000000e+000
  1.5935111e+001  6.0319996e+000  1.0000000e+000
  1.7767427e+001  2.6519997e+000  1.0000000e+000
  2.0698567e+001  5.7922945e+000             NaN
  1.9834667e+001  4.9369445e+000  1.0000000e+000
  2.0174490e+001  5.1877753e+000             NaN
  2.5691545e+001  5.3071814e+000  1.0000000e+000
  2.4073092e+001  1.7898182e+000  1.0000000e+000
  1.8438000e+001  7.2561998e+000  1.0000000e+000
  1.6817249e+001  5.0591249e+000  1.0000000e+000
  1.6457600e+001  4.2699993e-002  1.0000000e+000
  1.7065383e+001  4.8983499e+000             NaN
  1.6532740e+001  5.3635553e+000             NaN
  1.6707558e+001  4.9589996e+000  1.0000000e+000
  1.4958750e+001  5.2075000e+000  1.0000000e+000
  1.5921124e+001  5.4633746e+000  1.0000000e+000
  1.4973768e+001  1.9974614e+000  1.0000000e+000
  1.4862198e+001  4.3169073e+000             NaN
  1.2402399e+001  4.5874000e+000  1.0000000e+000
  1.5057749e+001  4.4475002e+000  1.0000000e+000
  1.6188427e+001  4.7118176e+000             NaN
  1.1377000e+001  3.8921249e+000  1.0000000e+000
  1.6652601e+001  2.3616002e+000  1.0000000e+000
  1.5075416e+001  3.9923337e+000  1.0000000e+000
  1.1461666e+001  3.5981109e+000  1.0000000e+000
  1.5803191e+001  3.2975236e+000             NaN
  1.5807067e+001  4.3724003e+000  1.0000000e+000
  1.9341286e+001  9.1557157e-001  1.0000000e+000
  2.0721159e+001  5.4265261e+000  1.0000000e+000
  1.8603666e+001  5.6403337e+000  1.0000000e+000
  1.4948083e+001  3.4562502e+000  1.0000000e+000
  1.6454260e+001  4.0781577e+000             NaN
  1.6358503e+001  4.6510000e+000  1.0000000e+000
  1.6067667e+001  2.6336668e+000  1.0000000e+000
  1.8207460e+001  4.3992305e+000  1.0000000e+000
  1.5655002e+001  4.4115715e+000  1.0000000e+000
  1.2390200e+001  7.6650000e-001  1.0000000e+000
  1.5135187e+001  3.7322502e+000  1.0000000e+000
  1.6052273e+001  3.5977112e+000             NaN
  1.7142891e+001  2.9380119e+000             NaN
  1.7459551e+001  3.7948283e+000             NaN
  1.7812173e+001  3.0301410e+000             NaN
  1.8181915e+001  2.4048949e+000             NaN
  1.9397091e+001  2.0682726e+000  1.0000000e+000
  1.9860624e+001  3.8993752e+000  1.0000000e+000
  2.1490334e+001  7.1649992e-001  1.0000000e+000
  1.7859301e+001  3.1401997e+000  1.0000000e+000
  1.8807077e+001  3.6919999e+000  1.0000000e+000
  2.0405296e+001  4.5314708e+000  1.0000000e+000
  2.0923285e+001  4.6894288e+000  1.0000000e+000
  1.7043915e+001  1.6085000e+000  1.0000000e+000
  1.8379202e+001  3.5387335e+000  1.0000000e+000
  1.6282818e+001  4.8322730e+000  1.0000000e+000
  1.7090052e+001  3.8670504e+000  1.0000000e+000
  1.7920250e+001  4.2847500e+000  1.0000000e+000
  1.5993715e+001  4.7104759e+000  1.0000000e+000
  1.8060781e+001  5.3307824e+000  1.0000000e+000
  1.4149110e+001  3.8019623e+000             NaN
  8.9512949e+000  2.5861764e+000  1.0000000e+000
  1.0181250e+001  3.4434168e+000  1.0000000e+000
  1.1206201e+001  2.5170000e+000  1.0000000e+000
  1.1210876e+001  1.1206250e+000  1.0000000e+000
  1.3519667e+001  7.7166617e-002  1.0000000e+000
  1.2917500e+001  2.9456668e+000  1.0000000e+000
  1.5521857e+001  2.7315712e+000  1.0000000e+000
  1.3996000e+001  5.4632497e+000  1.0000000e+000
  1.5486772e+001  3.4819093e+000  1.0000000e+000
  1.6429228e+001  2.9147692e+000  1.0000000e+000
  1.6171877e+001  2.9914584e+000  1.0000000e+000
  1.4584000e+001  1.5437500e+000  1.0000000e+000
  1.0930250e+001  2.8073750e+000  1.0000000e+000
  1.2978118e+001  4.0545878e+000  1.0000000e+000
  1.4314810e+001  3.8001761e+000             NaN
  1.0178699e+001  4.0648003e+000  1.0000000e+000
  1.1284500e+001  2.6566665e+000  1.0000000e+000
  1.3507577e+001  3.6164199e+000             NaN
  1.3072047e+001  2.8269472e+000             NaN
  1.2592267e+001  3.3618247e+000             NaN
  1.4544000e+001  4.4501667e+000  1.0000000e+000
  1.3390875e+001  2.5300000e+000  1.0000000e+000
  1.3874000e+001  4.8769999e+000  1.0000000e+000
  1.0906500e+001  6.4874989e-001  1.0000000e+000
  1.0553904e+001  2.8804916e+000             NaN
  1.0424808e+001  3.3983764e+000             NaN
  1.0434861e+001  2.8162241e+000             NaN
  1.2837999e+001  4.1640007e-001  1.0000000e+000
  1.0876890e+001  3.1354995e+000             NaN
  7.3887997e+000  3.5424001e+000  1.0000000e+000
  1.1779979e+001  2.8208806e+000             NaN
  8.6587992e+000  2.6465998e+000  1.0000000e+000
  1.2923076e+001  2.8333114e+000             NaN
  1.3942778e+001  3.0737777e+000  1.0000000e+000
  1.5700500e+001  3.3618999e+000  1.0000000e+000
  1.4872910e+001  3.4811819e+000  1.0000000e+000
  1.2689266e+001  2.6461334e+000  1.0000000e+000
  1.4340347e+001  3.6456149e+000  1.0000000e+000
  1.7911861e+001  4.0683107e+000  1.0000000e+000
  1.5289833e+001  1.6553333e+000  1.0000000e+000
  1.4334968e+001  3.2441614e+000             NaN
  1.2548429e+001  1.2441429e+000  1.0000000e+000
  1.4014729e+001  4.6878185e+000  1.0000000e+000
  1.2921547e+001  2.8956086e+000             NaN
  1.3890357e+001  3.3847857e+000  1.0000000e+000
  1.3618364e+001  3.1108181e+000  1.0000000e+000
  1.1255521e+001  2.6815267e+000             NaN
  1.0750001e+001  2.5389584e+000             NaN
  1.0289969e+001  2.9071183e+000             NaN
  7.8285322e+000  2.3848667e+000  1.0000000e+000
  7.0730000e+000  3.2424998e+000  1.0000000e+000
  7.9488330e+000  4.1838331e+000  1.0000000e+000
  8.7241662e+000  2.1494116e+000             NaN
  8.6274281e+000  2.9752853e+000  1.0000000e+000
  9.1071005e+000  3.0843000e+000  1.0000000e+000
  7.2470007e+000  2.0322321e+000             NaN
  9.1861429e+000  3.6029997e+000  1.0000000e+000
  5.5753450e+000  7.3673093e-001  1.0000000e+000
  4.7220907e+000  1.4838638e+000  1.0000000e+000
  6.1244826e+000  1.5227588e+000  1.0000000e+000
  3.3522308e+000  1.4385386e+000  1.0000000e+000
  2.1514137e+000  9.7351730e-001  1.0000000e+000
  1.9913578e+000  1.7925389e+000             NaN
  1.2702125e+000  1.6283325e+000             NaN
 -1.8837273e+000  1.3487254e+000             NaN
  1.9020002e+000  4.4541168e-001  1.0000000e+000
  8.9084381e-001  9.0265638e-001  1.0000000e+000
 -1.3825172e+000  7.9217243e-001  1.0000000e+000
 -5.6993747e-001  7.9306257e-001  1.0000000e+000
  6.4890313e-001  7.5103223e-001  1.0000000e+000
  1.4162903e+000  6.8890321e-001  1.0000000e+000
  2.2231002e+000  1.3801501e+000  1.0000000e+000
  2.4768216e+000  9.9958859e-001             NaN
  3.3429650e+000  1.0241480e+000             NaN
  1.7431872e+000  5.0768745e-001  1.0000000e+000
  5.0539382e+000  7.4700698e-001             NaN
  5.7957085e+000  8.5532690e-001             NaN
  8.3520002e+000  1.3822501e+000  1.0000000e+000
  7.0825005e+000  1.6638747e+000  1.0000000e+000
  7.0103382e+000  9.3895967e-001             NaN
  6.9991651e+000  9.3885101e-001             NaN
  6.7745031e+000  6.2923100e-001             NaN
  6.3541598e+000  7.5042451e-001             NaN
  5.7693045e+000  5.5928420e-001             NaN
  5.0611996e+000  2.8087072e-001             NaN
  4.2793209e+000  4.9845878e-001             NaN
  1.7206154e+000  3.5938460e-001  1.0000000e+000
  2.5854814e+000  5.3085196e-001  1.0000000e+000
  1.7272857e+000  8.8599998e-001  1.0000000e+000
  4.3892412e+000  5.3648281e-001  1.0000000e+000
  3.1772001e+000  3.3571953e-001             NaN
  4.6678577e-002  8.5339284e-001  1.0000000e+000
  2.7768746e-001  6.6712511e-001  1.0000000e+000
  7.6578128e-001  3.1809378e-001  1.0000000e+000
  3.4249987e-002  4.4210714e-001  1.0000000e+000
  5.0249994e-001  3.6660001e-001  1.0000000e+000
  2.1250951e+000  1.3814287e-001  1.0000000e+000
  2.3191304e+000  1.1850870e+000  1.0000000e+000
  3.2070000e+000  6.2472218e-001  1.0000000e+000
  1.8189092e+000  6.8408638e-001             NaN
  3.7032154e+000  6.5711456e-001             NaN
  3.8269392e+000  4.1173728e-001             NaN
  3.7766343e+000  5.7035752e-001             NaN
  3.5391452e+000  6.2802073e-001             NaN
  5.0370836e+000  9.6916713e-002  1.0000000e+000
  5.0370836e+000  9.6916713e-002             NaN
