# Supplementary material for: Analysis of cause-effect inference by comparing regression errors
Source: PeerJ Comput Sci. 2019 Jan 21;5:e169. doi: 10.7717/peerj-cs.169 (PMC7924496; doi:10.7717/peerj-cs.169)
Supplement: Supplemental Information 2 — Contains artificial and real-world data sets. [file peerj-cs-05-169-s002.zip › CEP data/pair0082_des.txt]

Information for pair0082:

Fluxnet data

The folder contains flux data where fluxes are net CO2 exchanges aggregated
over night, and the temperature accordingly (from http://fluxnet.ornl.gov). 

The site id is DE-Har
Germany, Hartheim

You have 365 values per site (one year).

The night time CO2 is "respiration" the flux from the ecosystem to the
atmosphere but no assumptions on flux partitioning!!! The price is high noise
levels.

x: Temperature in degree Celsius

y: CO2 flux at night

Pleases note that column 3 contains either NaN  if the data were filled,
or 1 for credible values. 


ground truth:
x --> y
