# Supplementary material for: Analysis of cause-effect inference by comparing regression errors
Source: PeerJ Comput Sci. 2019 Jan 21;5:e169. doi: 10.7717/peerj-cs.169 (PMC7924496; doi:10.7717/peerj-cs.169)
Supplement: Supplemental Information 2 — Contains artificial and real-world data sets. [file peerj-cs-05-169-s002.zip › CEP data/pair0083.txt]

 -1.5285715e+000  3.1628570e-001  1.0000000e+000
  5.1285715e+000  5.5949998e-001  1.0000000e+000
 -1.0825001e+001  4.1000000e-001  1.0000000e+000
 -8.5174091e+000  2.9749587e-001             NaN
 -9.0660751e+000  2.4380029e-001             NaN
 -3.0357141e+000  2.6435715e-001  1.0000000e+000
 -4.6071429e+000  5.5392855e-001  1.0000000e+000
 -4.8049998e+000  1.1085000e-001  1.0000000e+000
 -1.9963636e+001  1.8059090e-001  1.0000000e+000
 -2.2168749e+001  2.9145178e-001             NaN
 -1.4568182e+001  5.3954538e-002  1.0000000e+000
 -2.4299999e+001  6.9872725e-001  1.0000000e+000
 -2.0016666e+001  1.4311111e-001  1.0000000e+000
 -1.2165809e+001  2.8214193e-001             NaN
 -1.1163125e+001  2.4158252e-001             NaN
 -5.5222225e+000  4.6238890e-001  1.0000000e+000
 -9.6207133e+000  1.8970022e-001             NaN
 -5.9099998e+000  2.6600000e-001  1.0000000e+000
 -8.8954544e+000  6.7772724e-002  1.0000000e+000
 -7.9785709e+000  2.8492856e-001  1.0000000e+000
 -6.9590912e+000  3.6813638e-001  1.0000000e+000
 -6.9214282e+000  4.3142858e-001  1.0000000e+000
 -6.2874999e+000  2.5212499e-001  1.0000000e+000
 -7.1851004e+000  3.8938619e-001             NaN
 -8.0777769e+000  1.1711112e-001  1.0000000e+000
 -5.2111111e+000  3.6661112e-001  1.0000000e+000
 -3.1181817e+000  3.7459090e-001  1.0000000e+000
 -3.7250001e+000  2.9337502e-001  1.0000000e+000
 -4.2312498e+000  3.3712500e-001  1.0000000e+000
 -4.4944444e+000  6.9883335e-001  1.0000000e+000
  9.8571426e-001  5.6825000e-001  1.0000000e+000
 -3.2500000e+000  3.9124998e-001  1.0000000e+000
 -8.9062500e+000  3.3337501e-001  1.0000000e+000
 -1.0427274e+001  7.1418178e-001  1.0000000e+000
 -5.1268379e+000  5.4050473e-001             NaN
 -3.1937499e+000  5.4912502e-001  1.0000000e+000
 -4.8999995e-001  5.3270000e-001  1.0000000e+000
 -3.0172826e+000  5.0307835e-001             NaN
 -2.2666289e+000  4.9746699e-001             NaN
  5.1999998e-001  5.9230000e-001  1.0000000e+000
 -4.2727271e-001  5.0000756e-001             NaN
 -4.7000003e+000  2.2837497e-001  1.0000000e+000
 -5.2083335e+000  5.5944443e-001  1.0000000e+000
 -6.2281246e+000  3.5865626e-001  1.0000000e+000
  1.0000000e-001  6.1449999e-001  1.0000000e+000
  3.0000000e+000  8.1276923e-001  1.0000000e+000
  3.2684212e+000  9.6707892e-001  1.0000000e+000
  8.5312498e-001  8.9878130e-001  1.0000000e+000
 -7.7727276e-001  3.5172728e-001  1.0000000e+000
 -2.5500002e+000  3.5720000e-001  1.0000000e+000
 -3.0906248e+000  5.0206250e-001  1.0000000e+000
  2.9889146e+000  7.0222635e-001             NaN
  7.6818180e-001  7.3549998e-001  1.0000000e+000
  2.2785208e+000  7.5936872e-001             NaN
  1.3559438e+000  7.5954509e-001             NaN
  2.7833335e+000  8.2395232e-001  1.0000000e+000
  3.8235292e+000  7.7350003e-001  1.0000000e+000
  2.4545452e-001  8.4354550e-001  1.0000000e+000
  1.0133332e+000  8.1010002e-001  1.0000000e+000
  1.6250007e-001  4.7756246e-001  1.0000000e+000
 -4.5192308e+000  3.4026927e-001  1.0000000e+000
 -5.8812494e+000  4.2021877e-001  1.0000000e+000
 -4.9888892e+000  3.8461110e-001  1.0000000e+000
 -3.8023813e+000  6.3316667e-001  1.0000000e+000
 -4.6550007e+000  6.3279998e-001  1.0000000e+000
 -2.2833335e+000  9.1200000e-001  1.0000000e+000
 -5.2065220e+000  4.8802170e-001  1.0000000e+000
 -9.1929553e+000  3.5699195e-001             NaN
 -1.5820000e+001  4.2989999e-001  1.0000000e+000
 -1.2140624e+001  5.6465626e-001  1.0000000e+000
 -1.0231818e+001  4.0911365e-001  1.0000000e+000
 -9.6521759e+000  2.9223907e-001  1.0000000e+000
 -1.0700001e+001  2.3177779e-001  1.0000000e+000
 -1.0700001e+001  2.5099999e-001  1.0000000e+000
 -5.4653659e+000  5.6560937e-001             NaN
 -8.4545457e-001  9.1831821e-001  1.0000000e+000
 -3.9370754e+000  7.2888688e-001             NaN
 -7.3187504e+000  2.1874905e-003  1.0000000e+000
 -4.3500004e+000  2.9926920e-001  1.0000000e+000
 -3.0667650e+000  7.7531862e-001             NaN
 -2.5999999e+000  1.8110001e-001  1.0000000e+000
 -1.3444444e+000  2.7816668e-001  1.0000000e+000
  2.0888891e+000  4.4052774e-001  1.0000000e+000
  7.8222222e+000  1.3712779e+000  1.0000000e+000
  1.2394444e+001  1.0768889e+000  1.0000000e+000
  4.7911268e+000  8.0469399e-001             NaN
  8.0772724e+000  6.3713640e-001  1.0000000e+000
  6.0457562e+000  8.9147965e-001             NaN
  2.8125000e-001  1.1109375e+000  1.0000000e+000
  5.0307568e+000  8.7120299e-001             NaN
  9.9000007e-001  6.7469996e-001  1.0000000e+000
  3.1000000e-001  5.3719997e-001  1.0000000e+000
 -8.9166671e-001  3.3283335e-001  1.0000000e+000
  2.2909088e+000  1.4078636e+000  1.0000000e+000
  4.7272725e+000  1.3694999e+000  1.0000000e+000
  3.1700629e+000  3.8401361e-001             NaN
  2.8636363e+000  1.4253635e+000  1.0000000e+000
  2.2409093e+000  9.0527278e-001  1.0000000e+000
  4.9999993e-002  1.9861111e-001  1.0000000e+000
  6.0700002e+000  7.8150004e-001  1.0000000e+000
  1.0827273e+001  2.3159547e+000  1.0000000e+000
  3.1304715e+000  1.7447817e+000             NaN
  2.2258627e+000  1.7847243e+000             NaN
  2.2045455e+000  9.0904546e-001  1.0000000e+000
  1.4191260e+000  1.6214079e+000             NaN
  1.8564674e+000  1.5321022e+000             NaN
  2.8595114e+000  1.5229383e+000             NaN
  4.2563072e+000  1.6354871e+000             NaN
  5.7815903e+000  1.8724291e+000             NaN
  7.1497094e+000  2.1920195e+000             NaN
  8.1216992e+000  2.5167695e+000             NaN
  8.5690068e+000  2.7552150e+000             NaN
  8.5189498e+000  2.8306683e+000             NaN
  8.1332441e+000  2.7080040e+000             NaN
  7.6662624e+000  2.4061806e+000             NaN
  7.4008155e+000  1.9990554e+000             NaN
  6.1849999e+000  9.1100001e-001  1.0000000e+000
  1.0707143e+001  1.1797143e+000  1.0000000e+000
  1.1255555e+001  9.4577777e-001  1.0000000e+000
  1.0898013e+001  1.4410356e+000             NaN
  1.4338889e+001  1.8328890e+000  1.0000000e+000
  1.0650000e+001  1.4934584e+000  1.0000000e+000
  1.4284080e+001  2.8111772e+000             NaN
  1.4389044e+001  3.1565070e+000             NaN
  1.1745834e+001  2.9191248e+000  1.0000000e+000
  1.4343750e+001  2.5205936e+000  1.0000000e+000
  1.1408824e+001  2.9394119e+000  1.0000000e+000
  8.2392864e+000  2.1096072e+000  1.0000000e+000
  1.1400000e+001  2.1608748e+000  1.0000000e+000
  1.1610001e+001  1.3367000e+000  1.0000000e+000
  1.5130923e+001  4.4923077e+000  1.0000000e+000
  1.2933333e+001  4.1792336e+000  1.0000000e+000
  1.4461764e+001  4.2492943e+000  1.0000000e+000
  2.2378126e+001  7.1329379e+000  1.0000000e+000
  1.7102051e+001  4.8561854e+000             NaN
  1.3595833e+001  5.2479582e+000  1.0000000e+000
  2.0217857e+001  5.3316431e+000  1.0000000e+000
  2.0768749e+001  5.8451252e+000  1.0000000e+000
  1.4103572e+001  2.7886069e+000  1.0000000e+000
  1.1582178e+001  3.3190711e+000  1.0000000e+000
  6.2090907e+000  2.2475455e+000  1.0000000e+000
  1.0031251e+001  2.3871875e+000  1.0000000e+000
  1.1103848e+001  2.2967305e+000  1.0000000e+000
  1.0041666e+001  3.3985834e+000  1.0000000e+000
  1.6469999e+001  9.9616659e-001  1.0000000e+000
  1.4018750e+001  4.0248122e+000  1.0000000e+000
  1.7721428e+001  4.9434285e+000  1.0000000e+000
  1.8000000e+001  5.5338664e+000  1.0000000e+000
  6.9650002e+000  3.9750500e+000  1.0000000e+000
  1.1242857e+001  3.4978323e+000             NaN
  4.7125001e+000  3.1064377e+000  1.0000000e+000
  7.0811633e+000  2.8901277e+000             NaN
  4.0649996e+000  2.4317000e+000  1.0000000e+000
  5.0653849e+000  2.0401540e+000  1.0000000e+000
  7.3476024e+000  3.9401686e+000             NaN
  8.2229083e+000  4.6303468e+000             NaN
  9.0617223e+000  5.2456271e+000             NaN
  9.6147276e+000  5.6491314e+000             NaN
  1.0286364e+001  4.5167274e+000  1.0000000e+000
  9.4166670e+000  5.1036334e+000  1.0000000e+000
  1.1716666e+001  5.6322503e+000  1.0000000e+000
  8.0386506e+000  4.8588425e+000             NaN
  7.4785251e+000  4.5049757e+000             NaN
  7.3202336e+000  4.3149016e+000             NaN
  7.6831908e+000  4.3295779e+000             NaN
  8.5591660e+000  4.5232755e+000             NaN
  9.8018394e+000  4.8149750e+000             NaN
  1.1180232e+001  5.0993589e+000             NaN
  1.2436295e+001  5.2825897e+000             NaN
  1.3357607e+001  5.3080312e+000             NaN
  1.3824112e+001  5.1720504e+000             NaN
  1.3839695e+001  4.9217117e+000             NaN
  1.3532620e+001  4.6391147e+000             NaN
  1.3110550e+001  4.4125067e+000             NaN
  1.2799533e+001  4.3112566e+000             NaN
  1.2779088e+001  4.3687527e+000             NaN
  1.3139800e+001  4.5767817e+000             NaN
  1.3862067e+001  4.8922744e+000             NaN
  1.4823427e+001  5.2527387e+000             NaN
  1.5836551e+001  5.5956947e+000             NaN
  1.6701709e+001  5.8715572e+000             NaN
  1.7259656e+001  6.0533308e+000             NaN
  1.7722727e+001  6.8586364e+000  1.0000000e+000
  1.4070001e+001  5.5393000e+000  1.0000000e+000
  1.6796637e+001  6.0630943e+000             NaN
  1.7650000e+001  8.9043112e+000  1.0000000e+000
  1.5827923e+001  5.8362753e+000             NaN
  1.5623801e+001  5.7209861e+000             NaN
  1.5721677e+001  5.6264598e+000             NaN
  1.5495455e+001  6.7875004e+000  1.0000000e+000
  1.6086363e+001  3.2945454e+000  1.0000000e+000
  1.8805000e+001  5.1937499e+000  1.0000000e+000
  2.0610001e+001  8.5514498e+000  1.0000000e+000
  1.8050646e+001  5.4708653e+000             NaN
  1.8020838e+001  5.4103450e+000             NaN
  1.5844998e+001  4.2515998e+000  1.0000000e+000
  1.5844443e+001  1.6511668e+000  1.0000000e+000
  1.5100000e+001  4.9614153e+000             NaN
  1.7800001e+001  5.7946115e+000  1.0000000e+000
  1.9375000e+001  6.4096251e+000  1.0000000e+000
  1.9988890e+001  5.8643889e+000  1.0000000e+000
  1.5792211e+001  4.4508098e+000             NaN
  1.3250001e+001  4.2922726e+000  1.0000000e+000
  1.1883333e+001  3.1121669e+000  1.0000000e+000
  1.6772505e+001  5.0924852e+000             NaN
  1.4005556e+001  6.4063888e+000  1.0000000e+000
  1.8660000e+001  6.1793504e+000  1.0000000e+000
  1.6862706e+001  5.7439873e+000             NaN
  1.5503331e+001  3.9305668e+000  1.0000000e+000
  1.3813333e+001  4.3319998e+000  1.0000000e+000
  1.5879117e+001  5.2454683e+000             NaN
  1.5978571e+001  4.7339282e+000  1.0000000e+000
  1.6350000e+001  2.8435910e+000  1.0000000e+000
  1.9420000e+001  3.9999001e+000  1.0000000e+000
  1.7566666e+001  4.8006668e+000  1.0000000e+000
  1.9076469e+001  5.2329707e+000  1.0000000e+000
  1.7045834e+001  3.9753332e+000  1.0000000e+000
  1.7663334e+001  4.7592998e+000  1.0000000e+000
  1.9373684e+001  6.2917900e+000  1.0000000e+000
  1.8392305e+001  6.2644620e+000  1.0000000e+000
  1.8593334e+001  6.2050662e+000  1.0000000e+000
  1.7389097e+001  4.5481291e+000             NaN
  1.5064285e+001  4.2671070e+000  1.0000000e+000
  1.6745504e+001  3.8991300e+000             NaN
  1.7540003e+001  3.3465502e+000  1.0000000e+000
  1.5306800e+001  3.1958666e+000  1.0000000e+000
  1.3900001e+001  4.6173663e+000  1.0000000e+000
  1.7076429e+001  4.5385666e+000             NaN
  1.1126924e+001  2.8067691e+000  1.0000000e+000
  1.5287501e+001  7.3715000e+000  1.0000000e+000
  2.1092855e+001  6.7346425e+000  1.0000000e+000
  1.7321728e+001  5.3292403e+000             NaN
  1.6261112e+001  3.5500000e+000  1.0000000e+000
  1.9554167e+001  7.4198747e+000  1.0000000e+000
  1.5635545e+001  4.7257600e+000             NaN
  1.6888462e+001  4.7013841e+000  1.0000000e+000
  1.4716666e+001  3.6617081e+000  1.0000000e+000
  1.7133389e+001  6.9872217e+000  1.0000000e+000
  1.8054167e+001  6.8312922e+000  1.0000000e+000
  1.4566188e+001  5.0213055e+000             NaN
  1.4767554e+001  5.1084960e+000             NaN
  1.4925838e+001  5.0787307e+000             NaN
  1.5300001e+001  4.9123526e+000  1.0000000e+000
  1.1525001e+001  2.8075001e+000  1.0000000e+000
  1.2221429e+001  3.6522145e+000  1.0000000e+000
  1.4082445e+001  3.9711329e+000             NaN
  1.7233334e+001  3.0952001e+000  1.0000000e+000
  1.3433223e+001  3.5171248e+000             NaN
  1.0650000e+001  4.6991253e+000  1.0000000e+000
  9.3400011e+000  3.4188666e+000  1.0000000e+000
  8.7416658e+000  2.0754166e+000  1.0000000e+000
  1.3046667e+001  2.8233669e+000  1.0000000e+000
  1.9123814e+001  4.2887864e+000  1.0000000e+000
  1.9057505e+001  3.5029752e+000  1.0000000e+000
  1.6220272e+001  4.1699424e+000             NaN
  2.1041666e+001  4.7392502e+000  1.0000000e+000
  1.6281818e+001  5.7412271e+000  1.0000000e+000
  1.0587501e+001  2.2314999e+000  1.0000000e+000
  1.6410000e+001  2.5990000e+000  1.0000000e+000
  1.5546430e+001  2.5010357e+000  1.0000000e+000
  1.8240623e+001  4.3278751e+000  1.0000000e+000
  2.1099998e+001  6.3724999e+000  1.0000000e+000
  9.4333334e+000  2.8896666e+000  1.0000000e+000
  1.4036337e+001  4.0419788e+000             NaN
  5.2400007e+000  2.1272500e+000  1.0000000e+000
  1.3662273e+001  4.1980979e+000             NaN
  1.3040910e+001  5.7170458e+000  1.0000000e+000
  1.5063637e+001  3.9499545e+000  1.0000000e+000
  1.0965044e+001  3.6928897e+000             NaN
  9.7143710e+000  3.3752912e+000             NaN
  1.3941667e+001  4.1205001e+000  1.0000000e+000
  7.4214287e+000  2.9438572e+000  1.0000000e+000
  2.7750001e+000  2.1613748e+000  1.0000000e+000
  1.7100000e+000  2.4302998e+000  1.0000000e+000
  4.1136365e+000  2.3173635e+000  1.0000000e+000
  3.6625001e+000  2.0051248e+000  1.0000000e+000
  8.9681816e+000  3.3199999e+000  1.0000000e+000
  1.3240000e+001  4.6634998e+000  1.0000000e+000
  8.8818178e+000  3.7560453e+000  1.0000000e+000
  6.2959650e+000  3.2389303e+000             NaN
  5.2590909e+000  2.2878637e+000  1.0000000e+000
  5.1178645e+000  2.8186532e+000             NaN
  4.7991488e+000  2.6463314e+000             NaN
  1.1336364e+001  4.6613183e+000  1.0000000e+000
  2.5909090e+000  2.1314092e+000  1.0000000e+000
  3.1318181e+000  2.0315456e+000  1.0000000e+000
  4.1785717e+000  2.5663571e+000  1.0000000e+000
  1.1539286e+001  3.6708572e+000  1.0000000e+000
  1.6819445e+001  6.0444999e+000  1.0000000e+000
  8.9643458e+000  3.3032606e+000             NaN
  3.2700000e+000  3.0425999e+000  1.0000000e+000
  3.1846154e+000  1.8670384e+000  1.0000000e+000
  2.4342105e+000  1.2924737e+000  1.0000000e+000
 -1.0833335e-001  1.8185834e+000  1.0000000e+000
  8.1071424e+000  2.5637143e+000  1.0000000e+000
  1.0879413e+001  2.3800883e+000  1.0000000e+000
  1.2304999e+001  1.3481001e+000  1.0000000e+000
  9.3352947e+000  2.4433234e+000  1.0000000e+000
  9.9312506e+000  1.8341252e+000  1.0000000e+000
  9.7882347e+000  2.1657941e+000  1.0000000e+000
  5.7687502e+000  2.3745937e+000  1.0000000e+000
  7.4750004e+000  2.5732503e+000  1.0000000e+000
  4.7462076e+000  1.8816299e+000             NaN
  4.2944441e+000  1.5836388e+000  1.0000000e+000
  2.7380943e-001  1.3325477e+000  1.0000000e+000
 -3.5500002e+000  1.5931876e+000  1.0000000e+000
 -3.6296296e+000  1.0454814e+000  1.0000000e+000
 -3.4551728e+000  8.0467242e-001  1.0000000e+000
 -5.3200002e+000  1.0594000e+000  1.0000000e+000
 -8.4545451e-001  1.2780000e+000  1.0000000e+000
 -1.9341140e+000  1.6748760e+000             NaN
 -8.3749992e-001  6.9916666e-001  1.0000000e+000
  2.5238097e-001  1.1376190e+000  1.0000000e+000
 -2.1516465e+000  1.5090059e+000             NaN
 -3.4636364e+000  1.4088181e+000  1.0000000e+000
 -5.3088236e+000  1.0192353e+000  1.0000000e+000
  8.9318168e-001  1.1739091e+000  1.0000000e+000
 -2.4875002e+000  1.0162188e+000  1.0000000e+000
 -2.8666668e+000  6.7546672e-001  1.0000000e+000
 -2.6166666e+000  9.0125000e-001  1.0000000e+000
  3.0000001e-001  7.3200005e-001  1.0000000e+000
 -7.6620068e-001  1.0841758e+000             NaN
 -4.6772728e+000  2.4990912e-001  1.0000000e+000
 -6.4499998e+000  6.6709995e-001  1.0000000e+000
  1.4230769e+000  7.0742309e-001  1.0000000e+000
  5.4928575e+000  9.6664286e-001  1.0000000e+000
  1.9777777e+000  6.9903702e-001  1.0000000e+000
  5.0541673e+000  1.3990414e+000  1.0000000e+000
  2.6296294e+000  6.8881482e-001  1.0000000e+000
  1.4266669e+000  2.1280003e-001  1.0000000e+000
  1.0800000e+001  9.2866671e-001  1.0000000e+000
  8.8025007e+000  1.6265250e+000  1.0000000e+000
  1.3325000e+001  2.3576665e+000  1.0000000e+000
  1.4272727e+000  9.0427268e-001  1.0000000e+000
  9.3173075e+000  6.8348080e-001  1.0000000e+000
  8.2974997e+000  3.8742501e-001  1.0000000e+000
  6.9647059e+000  1.0639707e+000  1.0000000e+000
  4.9142857e+000  8.3535713e-001  1.0000000e+000
  5.0604651e+000  4.7209813e-001             NaN
 -3.1999998e+000  3.5040909e-001  1.0000000e+000
 -2.7000003e+000  4.1390002e-001  1.0000000e+000
 -1.5833333e+000  2.5695831e-001  1.0000000e+000
 -1.1357143e+000  4.2785710e-001  1.0000000e+000
 -1.7531251e+000  3.7256253e-001  1.0000000e+000
  1.4153845e+000  4.9086538e-001  1.0000000e+000
 -1.1441600e+000  4.3828123e-001             NaN
  1.1571428e+000  3.6169046e-001  1.0000000e+000
  3.7624998e+000  3.9874995e-001  1.0000000e+000
 -2.0640001e+000  3.1524009e-001  1.0000000e+000
 -5.2166667e+000  1.7768329e-001  1.0000000e+000
 -5.8166666e+000  4.6249997e-002  1.0000000e+000
 -2.5750000e+000  1.3193750e-001  1.0000000e+000
 -8.0954542e+000  2.1945456e-001  1.0000000e+000
 -8.1374998e+000  7.8500003e-002  1.0000000e+000
 -2.8520000e+001  2.3893826e-001             NaN
 -1.7081249e+001  1.6406250e-001  1.0000000e+000
 -1.8091074e+001  3.2091072e-001  1.0000000e+000
 -1.5032608e+001  2.5067392e-001  1.0000000e+000
 -1.2941176e+001  3.8182354e-001  1.0000000e+000
 -1.0892105e+001  1.3263159e-001  1.0000000e+000
 -1.2219445e+001  2.8488889e-001  1.0000000e+000
 -3.7479167e+000  2.0652087e-001  1.0000000e+000
 -1.4942141e+001  3.6956699e-001             NaN
 -1.6062635e+001  3.3566278e-001             NaN
 -1.6062635e+001  3.3566278e-001             NaN
