# Supplementary material for: Analysis of cause-effect inference by comparing regression errors
Source: PeerJ Comput Sci. 2019 Jan 21;5:e169. doi: 10.7717/peerj-cs.169 (PMC7924496; doi:10.7717/peerj-cs.169)
Supplement: Supplemental Information 2 — Contains artificial and real-world data sets. [file peerj-cs-05-169-s002.zip › CEP data/pair0084.txt]

    9.4407   10.3816
   10.3025   11.2716
    9.0644   10.1168
    8.5899    9.6629
    9.5261   10.5039
    8.0907    9.2682
    8.9478    9.9841
   10.6584   11.6933
    9.6751   10.5762
    8.9083    9.8395
    9.3129   10.3292
    8.5834    9.7315
    9.1573   10.2293
    8.5702    9.5254
    8.5625    9.4411
    9.6086   10.5593
    9.9735   10.9063
    8.5908    9.6731
    8.4031    9.3393
    9.6222   10.5146
    8.5370    9.5546
   10.0912   11.0291
    9.5669   10.7752
    9.8568   10.8964
    9.9583   10.8904
    9.7163   10.6780
    9.5038   10.5569
   10.5607   11.5430
    8.9142    9.8421
    9.2866   10.2524
    9.1491   10.0963
    7.9923    9.3076
    8.4640    9.6553
    8.6482    9.6357
   10.3576   11.2203
    9.9109   10.8475
   12.5489   13.4171
    8.7860    9.7083
   10.3876   11.2966
    9.2430   10.3146
   10.3344   11.2422
    9.7805   10.7365
    8.2308    9.4920
    8.9827   10.1972
   11.3276   12.1908
    9.0382   10.1285
    9.3876   10.3103
   10.1608   11.0917
   11.8694   12.8076
    8.9630   10.0280
   11.2837   12.1912
   10.5186   11.4101
    8.4386    9.6166
    8.8903    9.9749
    9.2860   10.2417
    8.8985    9.9072
    9.7788   10.7655
    9.6697   10.6263
   10.2363   11.1019
    8.5622    9.7355
   10.1945   11.2095
    9.6938   10.5653
   10.8900   11.8317
   10.0647   11.1369
    8.6352    9.7304
    8.2428    9.5993
    9.0382    9.9967
    9.5106   10.8611
   10.2213   11.3584
   10.3231   11.2254
    9.4208   10.5208
    8.8960   10.0372
    8.3141    9.3419
   13.4055   14.2271
    9.9413   10.9307
    9.9264   11.1218
   12.3022   13.1834
   10.3370   11.4177
    8.9652    9.9262
   10.0579   11.1294
    9.1922   10.0931
    9.1018   10.1863
    9.0403   10.2186
   10.3698   11.2659
    9.2496   10.1684
    8.4642    9.5326
    7.6806    8.7126
    8.7387    9.6930
    8.5747    9.7866
    9.1192   10.0573
    8.8725    9.9338
    8.6056    9.7356
    7.8999    8.9706
    9.2090   10.1903
    8.8737    9.8784
   10.2224   11.0547
    9.5823   10.5158
    9.7414   10.8097
    8.9384    9.9250
    8.1602    9.2606
    8.7951    9.8914
    8.8512    9.7931
    9.8474   10.7406
    8.5529    9.5959
    8.0901    9.2078
   10.2079   11.1638
    8.4600    9.4733
    9.3895   10.3334
    9.1102   10.0705
    9.2634   10.1969
    8.5348    9.5074
    9.4214   10.3138
    8.1628    9.2843
    8.9544    9.9826
   10.4201   11.4155
    8.7003    9.7655
    8.0725    9.2314
    8.7740    9.8227
    8.3509    9.6511
    8.2615    9.5007
    8.4627    9.5434
    8.8250    9.9107
    9.4686   10.4492
    8.3089    9.3390
    8.2041    9.3356
    9.5726   10.5392
    9.8818   10.9940
    8.4399    9.5505
    7.8819    8.9582
    8.2231    9.3144
    7.7936    8.9562
    9.3105   10.3268
    7.7820    8.8910
    9.2267   10.4566
    8.2279    9.2470
    9.2483   10.2048
    8.6720    9.7414
    9.6636   10.5704
    8.1602    9.2242
   11.9289   12.7385
    8.6932    9.7312
    9.2243   10.3371
   10.0153   10.8810
    8.1116    9.1783
    7.9356    9.0878
   10.6174   11.4634
    8.6054    9.5511
    8.3497    9.5893
    7.9680    9.1074
    9.8058   10.7908
    8.2746    9.4998
   10.6847   11.5178
    9.8041   10.8363
    8.2522    9.3256
    8.7162    9.7425
   13.1514   13.9157
    6.3421    7.0003
    8.8319    9.8686
   10.8867   11.8765
    8.9215    9.9384
    8.5348    9.4565
   12.6291   13.3944
    8.7849    9.8101
   10.5535   11.3599
   12.2739   13.1512
    9.0791    9.9688
   10.6694   11.5947
   10.4276   11.4307
    8.9478    9.7923
   11.9965   12.9069
   10.1828   11.2083
    9.2716   10.5014
    8.9406    9.9833
   15.0602   15.8274
   10.0866   11.0527
   11.6683   12.3131
    8.4074    9.3154
   10.1499   11.1085
   10.8043   11.8097
    8.1348    9.0607
    8.4640    9.0568
   11.6388   12.5792
   10.6687   11.5049
    9.8869   10.8522
   13.7900   14.4745
   10.8025   11.6720
    8.7670    9.7608
   12.4603   13.4048
   12.7334   13.5714
    9.2055   10.1268
   12.7709   13.7046
   13.5363   14.4371
   12.7440   13.4283
   11.8214   12.7581
   11.0467   11.9540
   12.6557   13.2833
   11.8311   12.6072
   13.4016   14.0741
   11.3475   12.1450
   10.6458   11.6580
    7.1397    8.0304
    9.5957   10.5899
   11.4107   12.3682
   11.7760   12.6105
   11.5702   12.4909
    9.9119   10.8637
    9.5285   10.5684
    8.2589    9.3808
   11.4606   12.4120
    9.3952   10.4320
   12.3694   13.1791
   10.8036   11.6385
    9.5857   10.8144
   11.7029   12.4129
    8.5140    9.3758
   11.9280   12.5889
    7.2862    8.2063
    7.7311    8.5977
    7.7026    8.6903
   11.5045   12.1528
    8.5238    9.4900
    6.8265    7.6746
    8.2754    8.8967
    7.6903    8.9611
    6.7627    8.0298
    6.9037    8.0024
    6.3578    7.3317
    8.9300    9.9629
   12.4084   13.1076
    6.4877    7.4134
    9.4067   10.1327
    9.0255    9.4970
    7.9596    8.8320
   11.6984   12.6425
    9.1824   10.2638
    9.2960   10.0219
    7.0975    7.8002
    8.3333    8.9193
    8.6208    9.2770
    5.5175    6.0113
    7.6192    8.7703
    6.8013    7.5299
   12.1549   12.8260
    6.7991    7.5684
    8.1736    8.9358
    8.3738    9.0859
    9.4161   10.2108
   11.1865   11.9129
    8.5713    9.6089
    7.6089    8.4474
    9.1432    9.8934
   10.5231   11.3087
    5.9506    6.6896
    8.7413    9.4829
    8.7975    9.7117
    9.2295   10.1004
    9.1648   10.0219
    9.0155   10.0242
    6.7310    7.5627
    7.7761    8.5817
    7.6113    8.4211
    8.8504    9.2436
    8.5995    9.4781
   10.7888   11.7438
    8.0307    8.7411
    8.2963    9.2602
    8.9071    9.5033
    7.2772    8.2777
    5.9506    6.7250
    7.4122    8.0684
    7.2633    8.0913
    8.7128    9.0879
    8.1209    8.9914
    7.7213    8.5762
   10.8918   11.7235
    8.3740    9.1780
   12.8704   13.6013
   12.9011   13.6020
   11.2365   11.9625
   11.0727   11.7677
   12.7770   13.5428
   11.5201   12.3817
   10.9354   11.6511
   10.6419   11.4329
   10.5647   11.4950
   12.1125   12.8945
   10.6438   11.4928
   12.6052   13.3668
   11.1092   11.9275
    8.5943    9.6349
   10.5011   11.4901
    8.8105    9.9046
   11.6434   12.5171
   12.9859   13.8336
    8.0157    9.1371
    9.7788   10.9761
    9.6452   10.9097
   10.1274   11.1132
   10.4599   11.3618
    9.5646   10.4744
   13.5180   14.3013
    8.8058    9.8542
    7.8099    8.9556
   12.3935   13.2552
   11.3641   12.3622
    8.2587    9.2977
    7.9427    8.9439
    9.5764   10.6376
    7.6511    8.6599
    7.6487    8.6982
    8.1912    9.2741
    8.0590    9.0781
    8.9131    9.9212
    8.9251    9.8309
    9.5208   10.7026
    9.6714   10.7690
   12.5469   13.3800
    8.5086    9.5972
   10.0722   11.0004
    9.5854   10.5753
    8.3000    9.2783
    7.2834    8.3028
   10.5354   11.5605
   11.2750   12.2321
   11.2063   11.9094
    8.8278    9.8970
    7.4536    8.3570
    8.5891    9.6087
   10.8969   11.9080
   10.6808   11.7158
   10.1033   11.0669
   10.1855   11.0539
    9.4955   10.4011
   10.5292   11.6075
    8.8947    9.9166
   12.2825   13.0623
    9.9165   10.8054
   12.3874   13.2652
   10.9045   12.1739
   12.5359   13.4988
   11.8064   12.6812
    9.7536   10.8307
    9.9551   10.8455
   10.4366   11.3758
    9.9153   10.9329
   11.2212   12.2173
   11.3183   12.0993
    9.0645   10.0971
    9.0300   10.0118
    8.8010    9.7131
    7.8224    9.2268
   11.4733   12.4637
    8.3980    9.2953
    8.8535    9.9665
    8.4680    9.5825
    8.6861    9.6528
    7.6411    8.7227
    8.2028    9.1462
    7.2841    8.2449
    9.5180   10.4541
    8.2731    9.0713
    9.1328    9.9690
    9.8008   10.6155
    8.6903    9.6803
    8.6519    9.5123
   11.0292   11.9201
    8.3680    9.2842
    8.0941    9.0712
    8.5975    9.6327
    8.2147    9.2277
    9.6037   10.4853
    8.8691    9.8704
    8.5481    9.5226
    7.6464    8.6512
    8.5293    9.5008
    7.9687    8.9251
   10.0829   10.9393
    9.7126   10.5184
    7.8438    8.9015
   11.2879   12.2171
    7.2689    9.9865
    9.1052    9.9922
   10.0577   10.8532
   10.4026   11.2185
    7.0370    8.1755
   11.1898   11.9208
    7.9043    8.8039
   11.9398   12.6039
    9.2325   10.1997
    9.5951   10.4738
    9.7097   10.5996
    8.5921    9.5097
    9.7157   10.5782
    8.0190    8.9469
    8.9379    9.8776
    8.4863    9.4188
    7.6544    8.4709
    9.2210   10.1462
   12.4220   13.0878
    8.7114    9.7383
    8.3025    9.2897
   10.6125   11.5200
   10.0923   10.9073
    8.4994    9.4848
    6.7117    7.7394
    8.8248    9.8161
    8.9965    9.8394
    8.9490    9.9425
    8.1383    9.0393
    8.5180    9.5989
    9.5148   10.2765
   10.4650   11.2873
    9.4498   10.2385
    8.7426    9.6281
   12.4642   13.2877
    8.3809    9.3156
    6.8480    7.7757
   10.1113   10.9147
    9.4904   10.3113
    9.0085    9.8957
    8.3742    9.3406
   11.3383   12.0246
    9.2551   10.1274
   10.4677   11.2339
    8.0796    9.1555
    8.9579    9.8213
    8.7894    9.6463
    8.9466    9.8301
    7.8559    8.7826
    9.6973   10.4998
   10.3200   11.2594
    8.1409    9.1036
    9.3211   10.1403
    7.9834    8.9297
    8.4760    9.3478
    8.8149    9.8203
    8.0718    9.0872
    8.1244    9.0665
    8.8361    9.7159
    8.4906    9.4104
    7.5668    8.6401
    9.5957   10.5184
    8.5477    9.3660
    8.9199   10.5343
    7.9413    8.8122
    7.3796    8.4172
   10.2106   11.1268
    8.3433    9.2838
    8.9197    9.8280
    7.9320    8.9929
    8.5019    9.5470
    8.9415    9.7840
    7.5364    8.5749
    9.0174    9.9631
    7.9728    8.8591
    9.0127    9.9577
    8.7636    9.5895
    7.8427    8.8552
    8.4640    9.3563
    9.0745    9.8876
   11.0398   12.0442
    9.5932   10.4484
    8.6942    9.4276
    8.2467    9.0971
    9.2778   10.1701
    8.8916    9.8601
    8.4785    9.3632
    8.4255    9.3840
    8.2470    9.0980
    9.4693   10.3854
    8.1484    9.0994
    8.3955    9.2394
    6.6438    7.7651
    8.4040    9.2559
    8.1110    9.1694
   11.1436   12.1097
    9.7182   10.5118
    7.1468    8.1412
    8.6014    9.5499
    8.1671    9.1113
    9.9122   10.7769
    9.1187    9.9879
    7.5496    8.6820
    9.4098   10.2874
    7.8575    8.7851
    6.5610    7.6168
    8.6810    9.8055
    7.9980    8.9749
    8.3654    9.3453
    8.3830    9.3941
    9.6505   10.5479
    9.5223   10.4001
    9.0758   10.0254
    7.5969    8.6373
    7.6241    8.7139
    9.9468   10.8198
    8.2340    9.1601
    8.0907    9.1436
    8.1182    9.1474
    9.3304   10.1658
   10.0294   10.9415
    9.4762   10.3485
    9.5298   10.5235
    7.6737    8.7922
    8.8650    9.8438
    8.9414    9.9403
    6.7417    7.7583
    7.5658    8.5477
    8.3738    9.2223
   10.3683   11.0940
    7.9331    8.9466
    8.4138    9.3012
    8.3028    9.2465
    8.8518    9.8017
   11.3120   12.0618
    6.9782    8.1158
   10.2511   11.0886
    7.8164    8.8438
    7.8804    9.0230
    9.5317   10.5048
    8.5502    9.1943
    6.9402    8.0060
    9.0136   10.0926
   10.2287   11.0971
    7.7903    8.8941
    7.1468    8.1143
    5.7930    6.7069
   10.4050   11.3357
    8.1227    9.0705
    8.8650    9.8744
    5.7526    6.6821
    8.2088    9.2486
    7.2626    8.1271
    8.7070    9.9788
    8.0478    9.0932
    8.3109    9.2885
    8.3412    9.3903
    8.5214    9.3821
    8.5374    9.6003
    8.6827    9.6359
    8.7129    9.6051
    9.9894   10.9983
    9.4214   10.2664
    7.9295    8.9173
    7.2971    8.3231
    7.2612    8.1421
    8.8354    9.8771
    9.0086    9.8893
    9.5459   10.4109
    7.0975    8.0889
    8.0529    9.0206
    8.7270    9.6693
    7.9845    8.8311
    8.8856    9.8640
    7.0076    7.9714
   10.0327   10.8767
    7.7372    8.6312
    8.1083    9.0828
   10.3372   11.1792
    8.2674    9.4144
    8.7865    9.6942
    9.4989   10.2622
    7.6266    8.5962
    9.7185   10.5742
    7.5049    8.6771
    8.9783    9.8405
    8.7108    9.6214
   11.2713   12.0341
    9.5740   10.5036
    8.8352    9.7358
    8.6019    9.6345
    9.4783   10.3926
   10.0317   10.8640
   14.6714   15.4744
    9.0105    9.9436
    8.3373    9.3113
   10.4674   11.2203
    8.9516    9.8041
    9.0224    9.8921
   12.7443   13.3983
    9.0711    9.9862
    8.1167    8.9823
    9.4868   10.3399
    9.0252   10.0064
    8.7986    9.6333
    9.5497   10.6736
    9.7114   10.6848
    7.8928    8.9346
    8.7257    9.7208
    9.4560   10.3282
    8.0249    9.1239
    9.2413   10.0807
    7.3778    8.5910
    8.2480    9.1176
   10.0940   10.9677
    9.5468   10.4035
   10.1569   11.0292
    8.3898    9.3341
    9.5849   10.5067
    9.0151    9.9300
    9.2564   10.0656
    8.0196    9.1720
   11.7970   12.5368
   10.6578   11.5418
    9.8090   10.5241
   10.1937   11.0285
   12.2067   12.9954
   10.7669   11.6266
    8.7918    9.7873
    9.6885   10.5003
    9.7673   10.6306
    9.5419   10.3673
    9.6853   10.5312
   11.1538   11.9043
   10.9550   11.6881
   10.9422   11.7858
    9.8542   10.8074
   11.5327   12.4198
    9.7535   10.6810
    8.6876    9.5805
    8.8774    9.8778
    8.6208    9.6151
    8.5303    9.3673
    8.9807    9.8671
    9.0472    9.9093
    9.4352   10.3636
    9.6840   10.5322
    8.7037    9.5851
    9.9602   10.7437
   11.3922   12.2084
    8.9883    9.9857
    8.9064    9.7160
    8.8842    9.8467
    7.1261    8.3903
    7.8999    9.0870
    7.8785    8.7136
    9.5026   10.4816
    8.9185    9.7749
   11.2243   12.0243
   11.4743   12.4970
    9.2118   10.2558
   11.3567   12.0786
    8.1107    9.0318
    7.7956    8.7229
    9.1187   10.0826
    7.9807    8.9077
   10.0793   10.8105
   10.9669   11.7912
    8.8087    9.7850
   10.5641   11.4640
    8.6673    9.5261
    9.1272    9.9962
    8.7216    9.6468
    8.8604    9.8014
    8.8604    9.7905
   10.2714   11.0970
   11.8500   12.6899
    9.9809   10.9427
   11.6666   12.4328
    9.5739   10.4139
    9.4178   10.2962
   11.8096   12.5925
   10.2626   11.0835
    8.3923    9.2319
    8.7423    9.6531
    9.7205   10.5036
    8.5497    9.4236
    9.0865    9.8895
    9.7996   10.6198
   10.5683   11.3946
    9.2068   10.1211
    9.5102   10.3592
    8.1122    9.1922
    9.2697   10.2341
    9.5254   10.4426
    9.1726   10.0792
    9.5644   10.4225
   10.8947   11.7644
    9.6813   10.4411
   11.0468   11.8301
    9.2853   10.2496
   10.1850   11.0220
    8.9773    9.8539
    8.9118    9.8839
    9.0793    9.8697
    9.5450   10.4090
   10.4188   11.3014
    9.3590   10.3227
   10.5556   11.3148
    9.8860   10.6906
    9.3115   10.2138
   10.3598   11.1534
    9.8891   10.8844
   10.4895   11.3725
    9.6631   10.4800
    9.6367   10.5057
    9.2796   10.1712
    9.1852   10.0536
    9.4105   10.3228
    9.0695   10.0369
   10.4647   11.2547
    9.7267   10.6416
   10.2145   10.9947
    9.2126   10.1484
   12.2634   13.1672
   10.7541   11.5957
    9.7134   10.6566
   10.9117   11.8446
   12.7777   13.5479
    9.7319   10.5753
    8.3376    9.3057
    9.6204   10.5921
   10.7007   11.5007
    9.6708   10.4773
    9.9887   10.8590
    8.7128    9.6054
    9.6312   10.4757
    7.6014    8.5397
    8.9025    9.8350
    8.7088    9.6704
    8.7641    9.7033
    8.9755    9.8702
    8.5267    9.5078
   10.8706   11.6937
    9.3239   10.1816
    8.5828    9.4924
    9.3756   10.2807
    9.4239   10.3089
    9.1873   10.1023
    8.9461    9.8835
   11.5772   12.3951
    8.8763    9.9244
    9.7767   10.5938
    8.9448    9.8710
    8.9701    9.9987
    9.2716   10.1143
    8.9629    9.9574
    7.8686    8.8753
   10.9378   11.7093
    8.8577    9.7303
    7.9652    8.8335
   11.2434   12.0288
    8.8456    9.8108
   10.7928   11.6297
    9.7291   10.5089
    8.2646    9.1023
    9.7832   10.6328
    9.0277    9.9957
   10.3498   11.2393
    9.3605   10.1425
    9.2190   10.0802
    9.3534   10.1741
    8.2923    9.1600
    7.8782    8.6536
    8.7442    9.6230
    8.6305    9.6493
    8.1973    9.0547
    9.2337   10.0711
   11.0414   11.8347
    9.3395   10.1729
    9.2696   10.1194
    9.1165   10.0389
    9.1357    9.9415
    8.8760    9.7795
    8.5683    9.5136
    9.2110   10.0411
    8.9138    9.7370
    9.0262    9.8328
   10.0030   10.7884
    8.8521    9.6951
    8.7538    9.6445
    8.1654    9.0609
    9.0833    9.8821
    9.0971    9.9569
   10.1449   10.9529
    8.9902    9.8488
    9.4902   10.2926
    8.1637    9.1165
    8.2774    9.1895
    8.9679    9.8487
    9.9408   10.7408
    8.8313    9.6569
   10.6395   11.4483
    8.6282    9.4982
    9.2682   10.1460
    9.0096    9.8831
    8.6017    9.4755
    8.2893    9.1486
    8.5614    9.4025
    8.7227    9.5726
    8.4726    9.3912
    8.9866    9.7904
    8.6514    9.5348
    9.1383    9.9886
    8.7667    9.7019
    9.0199    9.8464
    8.3984    9.3160
    8.5354    9.4130
    8.2177    9.0947
    8.9227    9.6440
    9.1255   10.0214
    9.7021   10.5030
    8.9185    9.6999
   10.6932   11.3110
    9.0594    9.9233
    8.5358    9.4666
    9.0965    9.9938
    9.8202   10.6714
   11.3285   12.0422
    8.5493    9.3972
    8.3766    9.2412
    8.5751    9.4647
    8.5811    9.4412
    9.1800   10.0375
    9.4699   10.2979
    9.8652   10.6371
    8.6188    9.5035
    8.4890    9.4197
    8.4266    9.3667
    8.2417    9.1279
    8.6740    9.5040
    9.8032   10.6075
    8.8406    9.7393
    8.1531    9.0325
    9.0262    9.8555
    8.5214    9.4510
    9.2587   10.1163
    8.4145    9.3386
   11.9346   12.6221
   10.5543   11.3686
    9.0670    9.8682
    7.8379    8.7180
    8.6803    9.5552
   11.2153   11.9831
    8.7146    9.6187
    9.4834   10.3357
   10.4407   11.1889
    8.9610    9.8799
    8.1289    9.0304
    8.6528    9.5366
    8.1548    9.0625
    9.6704   10.6026
    9.6898   10.4596
    9.1125    9.9105
    8.0501    9.0118
    9.9368   10.7354
    8.5847    9.4735
    9.1724    9.9931
   10.6877   11.5217
    8.2319    9.1133
    8.8206    9.7001
    8.7927    9.6585
    8.1967    9.0767
    8.9280    9.8199
    7.9838    8.7869
    9.6159   10.3528
    8.8653    9.6784
    8.4809    9.3889
    9.9465   10.7096
    7.2682    8.1044
    7.6634    8.5204
    9.0489   10.0125
    7.3652    8.2101
    7.0527    7.8629
    8.3756    9.1903
    8.5877    9.4330
    8.2651    9.1453
    7.0975    7.8454
    9.6858   10.5139
    9.6523   10.5431
    7.6034    8.4138
    9.0625    9.9122
    8.1753    9.1343
   10.3879   11.1220
    7.5289    8.3596
    7.3690    8.2733
    9.4963   10.1696
    7.9759    8.8009
    9.3482   10.0785
    9.3637   10.0989
    9.1707   10.0016
    9.1311   10.3040
    7.3784    8.2231
    7.4691    8.2928
    8.0501    8.8504
    7.7350    8.5444
    6.7452    7.5202
    8.1923    9.0784
    7.0175    7.8296
    8.1456    8.9591
    9.5979   10.3265
    7.4230    8.2464
    6.9470    7.7271
    8.4978    9.3625
    8.8019    9.6295
    7.5903    8.5643
   11.8501   12.5072
    7.2876    8.1418
    8.2749    9.1005
    7.5186    8.3055
    9.2708   10.1535
    6.9632    7.8128
    9.8758   10.9116
    7.4265    8.3297
    8.0567    9.0160
    7.3473    8.1542
    9.7554   10.4662
    9.4918   10.1982
    8.7022    9.5121
    8.5980    9.4562
    7.6596    8.4739
    9.1116    9.9813
    8.2074    9.0017
    9.8091   10.6521
    7.9179    8.7670
    7.3492    8.1473
    8.4577    9.3247
    8.9846    9.8505
    7.5893    8.4114
    7.9509    8.8082
    8.7909    9.6368
    7.7948    8.6927
    7.8563    8.6947
    8.1831    8.9953
    8.1041    8.9100
    8.7869    9.6012
    8.4691    9.2375
    7.4793    8.3200
   10.3188   11.0819
    8.0456    8.9318
    8.5686    9.3843
   10.0202   11.0589
    7.9704    8.8545
    7.5433    8.4154
    8.2812    9.0902
   10.0858   10.7976
    7.8124    8.6625
   12.1011   12.8134
    9.0137    9.7451
   11.2381   11.9506
    7.3032    8.1730
    8.1608    8.9566
    7.8208    8.6906
    7.7795    8.6472
    6.9499    7.7575
    7.6634    8.4629
    9.3057   10.1237
    8.2843    9.0420
    7.4939    8.3345
    7.9817    8.8345
    6.7627    7.6232
    8.1696    9.0529
    7.1204    8.0199
    8.4661    9.4033
    7.4622    8.4338
   11.2021   12.0572
    8.6571    9.6312
    8.6649    9.5559
    8.6028    9.4388
    8.0117    9.0823
    9.5320   10.4344
    8.1479    9.2128
    9.0992   10.4438
    9.9346   10.7330
    8.9868    9.8733
    9.9083   10.9244
    9.2536   10.1293
    7.8544    8.9539
    8.3192    9.7412
    8.6757    9.7328
    9.7043   10.6770
    8.1781    9.3115
    8.6019    9.5084
    9.4195   10.3100
   10.4340   11.3304
    7.5110    8.6101
    8.1845    9.1345
    8.9337   10.1290
    8.4604    9.6036
    9.8471   11.1106
    9.3673   10.2514
    8.5747   10.0324
    8.0369    9.1400
    8.1131    9.1277
    7.9084    8.8941
   10.4864   11.3615
    8.0494    9.2065
    7.3595    8.8404
    8.3830    9.5816
   11.5015   12.2267
    8.4466    9.4192
    9.5192   10.7948
    9.9288   10.6414
    8.0183    9.1018
    7.4547    8.4851
    8.3759    9.2922
    8.5267    9.4961
    9.4787   10.4356
    8.8937    9.9453
    8.3740    9.3096
    9.5093   10.5747
    7.8838    8.9544
   10.0591   11.3955
    9.3486   10.6428
    8.7188    9.6268
    8.5311    9.6423
    9.7894   10.6176
    8.5124    9.4525
    7.7536    8.7103
    9.7433   10.7402
    7.9756    9.3923
   12.6102   13.4367
    9.3488   10.1684
    8.9302   10.1037
   10.9759   11.8282
    8.3502    9.7948
    8.9800   10.3169
    8.3950    9.3861
    9.4736   10.5709
    8.2185    9.5554
    7.5475    8.9560
    8.0643    9.6079
    8.9461   10.3316
    8.4098    9.5850
    8.7863    9.8550
    8.1047    9.1290
    9.1894   10.0915
    7.5974    8.7780
   10.1261   11.0237
    8.1493    9.6572
    8.1642    9.2193
    9.9796   10.8847
    8.0359    9.5116
    8.7884    9.7931
    9.1257   10.1518
    8.1798    9.5414
    8.8904    9.7847
    8.6325   10.0369
    7.3595    8.5403
    8.9723    9.8528
    8.1753    9.1574
    8.4299    9.4217
    8.9564    9.9058
    8.0883    9.4012
    9.2700   10.3809
    9.2470   10.2250
    7.9586    8.8758
    8.8771    9.9881
    9.3183   10.2326
    8.0907    9.0965
    7.0775    8.6498
    8.3070    9.3047
    9.1080   10.4271
   10.0902   11.3037
    8.1909    9.3148
    9.6806   10.7321
    6.6846    7.7275
    8.3251    9.5449
    8.8420    9.8548
    8.4109    9.5257
    9.1385    9.9903
    9.2007   10.0574
    8.7347    9.5938
    7.7845    8.6876
    9.1285    9.9607
    8.3647    9.3821
    8.1879    9.1468
    7.7651    8.7408
    8.7271    9.7881
   10.4001   11.1820
    8.3114    9.2840
    8.5285    9.7423
    8.5558    9.6045
    9.2146   10.4162
    7.5449    8.8096
    8.9795    9.7857
    9.9031   10.9407
    8.8378    9.9715
    9.8353   10.8211
    8.9027   10.0026
    9.4376   10.6309
    9.1747   10.2986
    8.6208    9.7042
   10.3638   11.2988
   11.6008   12.4389
   11.1563   12.0271
    8.1845    9.2837
    8.2174    9.1416
    8.2827    9.4163
    8.6869    9.7465
    8.9814   10.0424
    9.1022   10.1553
   11.9953   12.8109
    8.1301    9.3735
    8.6972    9.8530
    9.2381   10.4146
    8.9091   10.0917
    8.5785    9.7233
   10.1307   11.0628
    9.3190   10.3785
    8.6943    9.7597
   12.2356   13.0272
    9.3665   10.3787
   11.1392   11.9185
   10.3783   11.3203
    8.7108    9.7412
    9.6063   10.5907
    9.9702   10.9820
    8.4394    9.6608
    9.2608   10.4575
    9.5376   10.5932
   12.2954   13.2320
   10.8951   11.8440
    9.1270   10.1677
    8.9488   10.0877
   10.7793   11.8151
    8.1730    9.2527
    8.8214   10.0073
    8.8978   10.1378
   10.1886   11.0681
    9.6255   10.5257
    7.9882    9.1929
    9.0026    9.9756
    9.4128   10.3711
   10.2379   11.3401
    9.6151   10.6020
   10.1708   11.0706
   10.6822   11.6161
   10.2395   11.2985
    7.8376    9.0508
   10.5375   11.4552
    8.8060    9.9602
    9.7725   10.7884
    9.4101   10.8870
    9.6272   10.6966
    9.6668   10.6835
    8.8800    9.8567
    8.1881    9.4667
    7.9680    9.4080
    8.5285    9.7557
   10.6855   11.5080
   10.3632   11.4224
   11.4706   12.2821
    9.3294   10.2200
    9.6412   10.6402
   10.7558   11.6072
    9.4292   10.4025
    9.2001   10.1539
    9.9162   10.8005
   10.9335   11.8279
    8.8359    9.7776
    9.3221   10.2680
    9.7518   10.7155
    9.2127   10.2546
    9.3407   10.4621
   10.9927   11.8475
   10.3192   11.2966
   12.0382   12.8234
   12.6991   13.3933
    9.5578   10.4527
    9.1944   10.0495
   10.7220   11.4758
   10.0942   11.0092
   10.3387   11.1948
    9.5008   10.3295
   10.8862   11.6509
    9.1681   10.1845
   11.0466   11.8909
   11.0186   11.6833
    8.8656    9.7229
   12.6107   13.2692
   12.7283   13.4077
    9.3264   10.1468
   10.0191   11.0003
    8.9468    9.8620
    9.4103   10.1505
   10.7816   11.6359
   10.2925   11.0750
    9.5292   10.3382
   12.6321   13.5757
   10.9794   11.9045
   11.0592   11.8852
   12.2664   13.0703
    8.2963    9.0985
   12.5984   13.3593
   10.3101   11.0716
   12.1919   13.0014
   11.0982   11.8409
   13.4323   14.1282
    7.9062    8.5344
   12.6016   13.3156
   12.0769   12.9127
   12.5947   13.3850
   12.5919   13.3791
    7.9084    9.1840
    8.0609    9.1297
   10.4349   11.3090
    9.3680   10.3833
    8.6286    9.6924
    8.4103    9.5960
    7.8834    9.0459
    9.8284   10.7316
   10.7394   11.6943
    8.2903    9.3241
   11.1468   12.0510
    9.6901   10.6013
   10.9615   11.8606
    9.8891   10.8097
    8.9200    9.8988
    8.8152    9.9354
    9.1750   10.2761
    8.8432   10.0784
   10.0851   10.9312
    8.0693    9.1554
    9.5262   10.5700
    9.1928   10.1402
   10.6125   11.3889
    9.1378   10.0429
   12.0541   13.0180
    8.6793    9.9013
    8.7615    9.8877
   10.0818   10.9133
    9.6402   10.6078
    9.6965   10.6471
    9.3769   10.5420
    9.4682   10.5039
   11.7467   12.5264
    9.8435   10.8554
    8.8944   10.2524
    8.3869    9.5204
    9.9719   10.8988
   11.0046   11.9283
   11.5023   12.2661
    8.1493    9.3013
   12.2201   13.0047
    6.1399    7.5822
    7.6592    8.9504
   10.1614   11.1568
    8.6433    9.5473
   10.4987   11.4070
   10.6276   11.5158
    7.7319    8.8037
    8.0678    9.2280
   12.6289   13.4511
    8.9833   10.0441
   10.1779   11.2132
    9.1894   10.1798
    9.4988   10.5176
    9.1933   10.1736
   10.3102   11.2061
    8.1068    9.2112
   10.8627   11.8105
    9.8057   10.7696
    7.6187    8.9216
   11.0271   11.9678
    9.4211   10.4607
   13.0556   13.8272
    8.9249    9.9989
    8.4562    9.7072
    8.1047    9.1963
    8.7701    9.8484
    7.6363    8.8332
    8.6291    9.6153
   11.1791   11.9651
    8.3692    9.5657
    8.4691    9.7035
   11.3458   12.3374
   10.8547   11.8408
   10.0504   10.9346
    9.5476   10.6162
    7.9487    9.0566
   10.2320   11.1724
    9.9223   10.9501
   10.1373   11.1097
   11.7641   12.4865
   13.6885   14.6647
    9.1173   10.1307
    8.3253    9.5033
   11.4835   12.1859
    9.2770   10.2866
    9.3909   10.3412
    9.3053   10.1341
    8.0242    8.9511
   10.1100   10.8650
    9.4523   10.2627
    9.2997   10.3068
    9.8092   10.5199
    8.7561    9.9547
    8.7091    9.6119
    9.3006   10.1549
   10.0165   10.8062
    7.9331    9.0781
    7.4431    8.3168
    8.7333    9.6060
    9.5898   10.6388
   11.4932   12.1770
    8.7725    9.6006
    9.3784   10.2342
    8.9718    9.8891
    9.1209    9.9956
    9.6610   10.5004
    9.7626   10.5649
    7.8913    8.8778
   13.1251   13.7551
    8.9881    9.8191
    8.4760    9.5538
    9.1728   10.0690
    9.6054   10.6706
    8.6943    9.5244
    8.4532    9.4060
    9.6767   10.5123
    7.8602    8.8057
    8.7823    9.7740
    8.3654    9.2679
    8.4949    9.4760
    7.4037    8.2332
    9.2094   10.0619
    8.0929    9.0127
    9.3386   10.1349
    9.5170   10.2975
    7.5027    8.6188
    8.4523    9.4748
    9.3106   10.1140
    9.0543    9.9328
    8.8802    9.8217
    9.2604   10.2857
    9.7244   10.6063
    8.4031    9.3507
    9.4366   10.2010
    9.1709    9.9915
    8.1362    9.1462
   10.7693   11.4296
    9.9166   10.8578
    8.7531    9.6329
    8.8656    9.8970
    8.4392    9.3665
    9.5338   10.4586
    8.4058    9.3637
   12.3487   13.0385
    7.4134    8.6072
    8.9423    9.8700
    9.0026    9.9233
    9.9230   10.7383
    8.4446    9.2783
    8.4281    9.4394
   11.3910   12.3115
    9.9336   10.6870
    9.4287   10.3059
    8.8130    9.6452
   10.7553   11.5914
    9.5629   10.3198
    8.4264    9.3345
    8.5335    9.4665
    9.1252   10.1263
    7.6353    8.6201
    9.0175    9.8697
    8.5128    9.5604
    9.0124    9.8227
   10.8979   11.6402
    8.5423    9.4223
    8.1306    9.0424
    9.9342   10.7419
   10.1217   10.9799
    8.5880    9.5217
    9.5657   10.5472
    9.5125   10.4054
    8.4233    9.5007
    8.7877    9.8967
    7.9359    9.0061
    9.5679   10.7356
    8.6995    9.6591
    8.0659    9.1877
    8.8577    9.7898
    7.9773    9.1045
    8.2664    9.4156
    8.7400    9.7377
    8.9818    9.9562
    9.3151   10.5165
    9.0957   10.1850
    8.5551    9.6758
   10.0039   10.8954
   10.2050   11.0977
    7.8988    9.0129
    8.5423    9.6354
    8.0034    9.1929
    9.0249    9.9577
    9.0042   10.1063
   10.9024   11.9682
   11.6171   12.4332
    8.7047   10.0419
    8.2595    9.5419
    6.6254    7.8292
    9.0324    9.9291
   10.7277   11.6786
    8.6047    9.7564
    7.9102    9.1249
    8.3395    9.5358
   10.0882   11.0335
    8.0678    9.2250
    9.4584   10.3427
    9.1175   10.0783
   10.2827   11.2553
    8.3880    9.4349
    8.7045    9.8411
   10.1607   10.9519
    9.5394   10.6341
    9.2741   10.3147
    9.9667   10.9561
    9.6518   10.6362
    9.0893   10.1546
    9.1818   10.2852
    9.5814   10.5024
    8.4270    9.5005
    9.0617   10.0770
    8.9192    9.9018
    8.2830    9.4889
    9.5087   10.4918
    9.1656   10.2458
    9.3488   10.4281
    8.0827    9.1966
    9.4575   10.4961
    9.0451    9.9484
    9.1948   10.0869
    8.2553    9.4443
   10.3292   11.1480
    9.1470   10.1087
    7.7244    8.9827
    9.0832   10.0622
    8.6010    9.6209
    8.1110    9.1815
    9.2759   10.4586
    8.5218    9.7502
    8.8995    9.9094
    8.8791    9.8384
    8.9188    9.8220
    7.7886    9.1749
    9.1039    9.9870
    8.4125    9.5296
    9.9325   10.8518
   10.1382   11.1892
    8.7951    9.8593
    8.2362    9.2399
    8.0401    9.2124
    8.8374    9.8768
    8.4661    9.4867
    9.1217   10.2164
    9.2875   10.1214
    8.6181    9.5454
    8.1562    9.0601
    9.3333   10.1833
    9.1209   10.1027
    8.3896    9.3318
    8.7283    9.6724
    8.2913    9.4078
    8.1365    9.2400
   10.8396   11.5167
   10.5088   11.3838
    9.4993   10.5372
    8.1131    9.0665
    9.5613   10.3813
    8.9318    9.9043
   10.1926   10.9825
    8.4377    9.4035
    7.3926    8.5993
   10.0254   10.8402
    8.3340    9.3838
    8.3212    9.2581
    9.1241   10.0169
    8.0932    9.0470
   11.1356   11.8240
    8.7620    9.6751
   10.1753   10.9449
    8.7415    9.5917
    8.7887    9.8147
    7.9388    8.9069
    8.3222    9.4006
    8.1143    9.0944
    8.1032    9.0146
    8.5719    9.5831
    8.3393    9.3582
    9.4148   10.5002
   10.2838   11.1737
    8.6052    9.4865
    8.0901    8.9730
   11.3009   12.1297
    8.5069    9.3892
    8.2883    9.1993
    8.9427    9.8870
    7.5235    8.7589
    7.8152    8.8367
    8.3476    9.2111
    9.2598   10.2684
    8.2158    9.3133
   12.5976   13.3523
   10.5017   11.3732
   11.0237   11.8926
    9.5842   10.5728
    7.6464    8.6140
    9.1394   10.0992
    9.4639   10.3066
    9.3407   10.2741
    8.3941    9.2966
    9.0392   10.0075
    8.7442    9.6483
    8.7686    9.6639
    8.6282    9.6103
    8.7659    9.6997
    8.1923    9.2803
    7.9773    8.9294
    9.3637   10.2625
    7.5099    8.4521
    8.8436    9.8276
    8.5618    9.6631
    8.4853    9.3983
    8.2865    9.1815
    8.3598    9.3533
    8.5283    9.5329
    8.9518   10.0409
    9.7028   10.6104
    9.1639    9.9986
    8.0596    9.2339
    8.5146    9.3938
    7.8571    8.9823
    8.9798   10.1261
    8.8269    9.7282
    9.6267   10.5017
    9.4719   10.4233
    8.8432    9.7738
   10.0312   10.7438
    8.8595    9.8428
    9.1053   10.6457
    7.6998    8.7147
    8.1212    9.1032
    9.1763   10.1449
    9.0651    9.9701
    7.7120    8.8860
    8.2134    9.4301
   11.1106   11.8783
    8.0526    9.0621
    8.7472    9.6277
    9.6141   10.6596
   13.0600   13.7894
    9.2674   10.1232
    7.5883    8.5130
    7.6615    8.5969
    9.6545   10.5878
    7.9669    8.9727
    8.0027    8.9652
    9.2718   10.2754
    8.5775    9.6542
    7.9759    8.9138
    8.9562    9.9266
    8.9531    9.9556
    8.9994    9.8937
    8.6684    9.6091
    8.6036    9.7972
    8.1110    9.3305
    8.8864    9.9240
    6.9754    8.0090
    8.6596    9.6920
   12.0614   13.0232
    8.1884    9.0102
    8.2845    9.3143
    7.9175    8.8535
    7.1468    8.0916
    8.0459    8.9995
    6.7464    7.4950
   10.3957   11.2984
    7.8308    8.7147
    8.6876    9.4811
    7.0139    7.9498
    8.6577    9.3763
    8.4859    9.4349
    7.3219    8.2330
    8.5947    9.4785
    9.9119   10.8584
    9.8591   10.6658
    6.6631    7.4122
    8.3650    9.2712
    6.0890    6.9334
    6.8926    7.9010
    8.9570    9.7973
    7.9718    8.8578
    7.0103    7.8808
    8.7963    9.8551
    9.9308   10.6699
    6.8145    7.7532
    8.6107    9.7843
    7.0423    7.9017
    7.8043    8.6030
    6.8617    7.6751
    7.2049    8.2093
   10.4122   11.2387
    7.4325    8.3957
    8.5648    9.4626
    5.6664    6.4846
    7.6907    8.5880
    7.9638    8.8145
    7.1554    7.8320
    7.8208    8.8476
    6.5737    7.5153
    8.9624   10.0210
    8.6079    9.4127
    8.3528    9.2560
    8.3255    9.2002
    7.8713    9.0682
    7.7807    8.5967
    9.6072   10.5478
    7.6502    8.6302
    7.2563    8.0759
    7.8640    8.7782
    7.7222    8.6232
    5.9636    6.8886
    8.4072    9.2350
    6.9373    7.7660
    6.3135    7.2971
   10.8079   11.5902
    9.5918   10.3306
    8.1233    9.0682
    5.5491    6.2403
    5.9454    6.8222
    5.8260    6.7650
    8.0392    8.9080
    8.7499    9.5249
    7.1997    8.1110
    7.5208    8.3841
    9.7193   10.4573
    8.1870    9.0840
    8.2319    9.1410
    9.0367    9.9182
    8.3841    9.3392
    7.6099    8.4676
    8.0090    8.8185
    8.4461    9.2160
    8.1277    9.0004
    8.3251    9.1993
    8.5172    9.3643
    8.6609    9.5380
    8.8915    9.7155
    8.4227    9.1705
    9.2314   10.0125
    6.9157    7.8087
    7.9817    8.8730
    9.6945   10.4870
   12.1402   12.8918
    6.9622    7.9589
    8.0983    8.9771
    7.5601    8.3841
    7.3859    8.2017
    7.8872    8.7774
    9.3182   10.1046
    7.2071    7.9381
    6.9027    7.7677
    6.8395    7.6686
    5.9839    6.7765
    7.2577    8.1496
   10.0396   10.7725
    8.3126    9.1379
    7.5071    8.3645
    6.3063    7.2123
    7.3859    8.3136
    8.6048    9.5143
    5.9989    6.8977
    7.8800    8.8207
    8.4083    9.1919
    7.7341    8.5726
    8.0675    8.8612
    8.3995    9.1446
    6.3526    7.1709
    7.7293    8.4933
    8.4591    9.3464
   11.5279   12.1698
    9.7100   10.5038
    5.9989    6.8906
    5.9738    6.7558
    5.4972    6.3852
    9.6111   10.3540
    8.2454    9.0989
    7.8268    8.7136
    7.4799    8.4638
    8.1814    9.0321
    7.9427    8.8137
    8.8073    9.6279
    7.3939    8.2782
    7.3607    8.1989
    8.4871    9.1870
    8.2137    9.0456
    9.5222   10.2699
    7.8721    8.7515
    8.6822    9.4426
    8.4379    9.3339
    7.0157    7.7761
    8.6573    9.4827
   10.3796   11.3623
    8.9666    9.8371
    9.7306   10.5543
    8.8310    9.6671
    8.1568    8.9285
    7.4182    8.3490
    6.6580    7.5202
    7.9494    8.7871
    8.0734    8.9335
    6.0615    6.8804
    7.9069    8.8799
    7.7744    8.6364
    8.8499    9.6491
    8.4355    9.1960
    7.6309    8.4884
    6.1463    6.9660
    8.8254    9.6022
    8.5576    9.5409
   12.3233   13.0457
    9.1757    9.8741
    8.9842    9.7567
    6.0450    6.6554
    6.4520    7.0884
    8.4174    9.1537
    7.6271    8.3129
    7.2807    8.2247
    8.6262    9.5174
    7.8268    8.7350
    8.3248    9.1103
    7.3408    8.1339
    6.6670    7.3152
   11.5912   12.1737
    8.1750    9.0079
    9.6512   10.3742
    9.8872   10.6663
    9.3811   10.2375
   10.2771   11.0368
    9.5334   10.4673
   10.3024   11.0945
   11.8147   12.5304
   10.7539   11.4958
   11.4160   12.1566
   10.5740   11.3552
    9.7114   10.4930
   11.3256   12.1762
   12.9506   13.6476
   11.9401   12.8009
   12.1933   13.0640
   10.2598   11.3177
   10.8755   11.7971
   12.7904   13.6545
   11.3476   12.2057
   12.3874   13.2303
   10.6179   11.3778
   11.8693   12.6374
   12.5796   13.2978
   12.2793   13.1287
   12.2123   12.9181
   11.6952   12.7543
   12.2039   13.0116
   10.1392   11.0772
   11.5358   12.2216
   10.8533   11.6624
   12.3970   13.1305
   10.5242   11.3437
   12.1247   12.9486
    6.7946    7.9084
    9.8636   10.8416
    8.5936    9.5227
    9.5780   10.6459
    6.8211    7.8055
   10.4565   11.4756
    9.7962   10.7759
    9.1276   10.1737
    7.2619    8.4109
    6.0497    6.9939
    7.6014    8.7076
   10.0677   10.9330
    8.5033    9.3054
    9.1324    9.7756
    8.4222    9.6541
    9.7758   10.9426
    6.8732    8.3440
    9.4962   10.7070
    8.3345    9.2664
    9.1476   10.2847
    8.7286    9.6611
    9.3986   10.4458
   10.3265   11.3075
    8.9018   10.0324
   10.4067   11.2321
    7.6387    9.0424
    8.4123    9.4388
    8.8564    9.8759
    7.7928    8.9215
    7.4861    8.4606
   11.8002   12.5634
    9.8591   10.8540
   11.4596   12.2721
   10.4405   11.3586
   10.3594   11.2885
   11.0119   11.8977
   10.5659   11.4892
    9.9309   10.8066
   10.2109   11.2991
   10.1163   10.9935
    9.9160   10.7959
    9.8125   10.7541
   11.5697   12.4092
   12.9523   13.8309
    9.4752   10.4962
    9.6757   10.7128
   10.0119   10.9179
   10.1634   10.9921
    9.6421   10.6179
    7.4188    8.5240
   10.1892   11.1082
   10.3917   11.3868
   13.6180   14.6180
    9.1327   10.1280
   10.0937   10.9509
   10.1618   11.0845
   12.6877   13.4620
   10.0179   10.8863
   13.3460   14.0943
   11.4569   12.3343
   11.4939   12.4430
   12.2319   13.0475
   10.5764   11.3954
   11.5516   12.4669
    9.6891   10.5583
   10.6397   11.6431
   10.0621   10.9866
   10.4366   11.2541
   11.0678   11.9314
   11.6916   12.4666
   10.5744   11.6470
   11.0698   11.9431
   11.0748   11.9180
    9.2750   10.2992
    8.8475    9.7805
    9.5608   10.4262
   10.5796   11.5051
   13.1966   14.0657
   10.1202   11.0845
    9.9537   10.8160
   10.6022   11.3746
   11.1098   11.9713
    9.9541   10.9124
    9.9459   10.9114
   10.4745   11.3455
   12.9365   13.6723
    9.6483   10.5940
    9.0816    9.9739
   10.8139   11.5061
    9.4458   10.1266
    8.3042    9.1682
    9.2841   10.1523
    9.1020   10.0135
    8.6703    9.5756
    9.7101   10.6055
    8.9534    9.9534
    9.3386   10.3252
    9.4853   10.4851
   11.1797   11.9888
   10.4723   11.1914
   10.6699   11.3609
   10.4005   11.1235
    7.6246    8.6706
    9.6584   10.6236
    9.0517    9.9381
   10.9067   11.5637
    9.7676   10.4168
    8.8416    9.8487
    8.4623    9.4381
    7.7786    8.7977
   10.5439   11.3318
    9.8837   10.8403
   10.0657   11.1710
   11.1866   12.4178
    8.2207    9.3137
    8.6030    9.5013
   10.9315   11.6366
    9.3271   10.1105
    9.7354   10.6202
   11.2186   11.9332
   10.0921   10.9329
   11.6632   12.4037
    9.4442   10.3108
   11.2941   11.9988
    8.1164    9.0910
    7.8095    8.8842
    9.5332   10.4354
    8.8055    9.6876
   11.9598   12.6671
    9.9107   10.9165
   10.0660   10.9949
    9.7801   10.7471
   10.0822   10.9781
    9.1195   10.0591
    8.9897    9.9225
    7.6615    8.6781
   10.5980   11.3210
    9.2122   10.1586
   10.3736   11.1648
    8.2209    9.1804
    9.7384   10.5110
   10.1504   10.9991
    9.9263   10.6542
    9.6662   10.4670
    8.9464    9.9123
    8.7341    9.7307
    9.2777   10.1639
   12.2368   12.9098
    8.7022    9.5769
    9.2604   10.0199
   10.0051   10.8298
   10.3077   11.1147
   10.7154   11.5471
    8.9580   10.0076
   10.1721   11.6332
   10.5316   11.2523
    8.2252    9.2494
    9.2791   10.2563
    9.0704   10.0106
    8.1424    9.1576
    9.4365   10.2807
   10.5899   11.4092
    8.5790    9.4715
   10.7688   11.4219
    9.8323   10.7251
   10.5762   11.5289
   10.5469   11.3317
   10.7633   11.5048
   10.0718   10.8928
    9.9279   10.8135
    9.4960   10.3820
   10.0679   10.7897
    9.5882   10.4069
   10.2047   10.9929
    8.2212    9.2382
    9.1596   10.0612
    7.1861    8.2878
   10.4183   11.1625
    9.5731   10.5118
   11.9470   12.6163
    8.6844    9.6947
    8.5995    9.6024
    9.4864   10.3630
   10.5314   11.4830
   10.2276   10.9795
   10.2185   11.0530
    9.4804   10.2555
    8.6512    9.6114
    7.3908    8.1842
    8.6221    9.5440
    7.8427    8.9802
    6.2383    7.0370
    8.0778    9.1312
    7.5725    8.3497
    7.1808    8.2485
   10.2171   10.9117
   10.6722   11.3879
    7.8536    8.9406
    8.0236    8.8828
    7.2130    8.1588
    7.5751    8.4397
    7.1717    8.1758
    7.6314    8.6788
    7.5606    8.4362
    6.7856    7.7795
   10.1774   11.0989
    7.5326    8.3603
    7.3356    8.2199
    7.5422    8.3605
    7.3025    8.2514
    7.7786    8.7754
    7.1997    8.1585
    7.8951    8.9693
    7.6241    8.4764
    7.9943    8.8723
    8.3943    9.4241
    8.3013    9.1489
    9.2913   10.1337
    8.0037    8.9462
    7.5005    8.5627
    6.9117    7.8220
    8.3146    9.2495
    7.7803    8.7268
    8.6234    9.4764
    7.8462    8.8096
    7.1269    8.1909
    8.9598    9.8630
    8.1970    9.4073
    7.7098    8.6147
    7.0405    7.9441
    7.0501    8.1942
    6.1924    7.0536
    9.2944   10.0731
    7.0951    8.0411
    9.2599   10.0922
    7.2876    8.3070
    8.2295    9.1720
    8.6596    9.6402
    9.9856   10.9749
    7.8248    8.8507
    9.2738   10.0095
    8.9065   10.0994
   10.7354   11.6284
    9.9200   10.7403
   10.6317   11.5542
    9.9054   10.9402
    9.8126   10.6585
   10.3616   11.3214
    9.3719   10.3710
   11.5904   12.4638
    9.1817   10.1503
    9.5773   10.4237
   11.0083   11.9200
   10.9027   11.7636
    9.5706   10.4517
   10.7299   11.6402
    9.5987   10.4919
    9.9258   10.8213
   13.3982   14.2199
   10.0124   10.9168
    9.7012   10.5963
   10.1018   10.8938
   10.4286   11.2855
   10.5899   11.4476
    9.2581   10.2207
   12.9212   13.6752
    9.6777   10.5388
    9.3279   10.3122
   10.4223   11.2182
   10.8791   11.7735
    9.6997   10.6460
   12.8524   13.6799
   10.2806   11.0757
    9.4578   10.3957
    8.7344    9.8065
    9.3923   10.2536
    9.4161   10.4186
    9.0949   10.0984
    9.3466   10.2893
   10.0083   10.9079
    9.2418   10.3285
   10.4364   11.4248
    9.8288   10.7430
   11.5278   12.2681
    9.9718   11.0643
   10.8532   11.7034
    9.6642   10.5753
   11.6212   12.5242
   12.1691   13.0642
    9.4981   10.4044
   11.6215   12.5759
   10.2441   11.1269
   10.8161   11.6365
    8.9148   10.0707
    9.7142   10.5541
   10.5905   11.4118
    8.6793    9.7632
   12.3929   13.2564
    8.4594    9.5639
    9.2624   10.1841
   10.3965   11.3307
    8.2837    9.3334
    9.7033   10.5985
    9.0047    9.9666
    9.3034   10.3428
    9.7598   10.6842
    8.8704   10.0346
   10.9948   11.8194
    9.6690   10.5512
    9.5101   10.4040
   10.9193   11.7845
   10.1041   11.0822
   10.2008   11.0551
   10.1749   11.3450
   10.1342   11.0333
    9.8326   10.6710
   11.9838   12.8448
   12.3235   13.1702
   11.4959   12.3961
   10.4371   11.3459
    9.4514   10.2934
    9.4777   10.3241
    8.2375    9.3574
   10.6216   11.5057
   10.1542   11.0708
   10.6804   11.4867
    9.6820   10.5015
   10.7512   11.5841
    9.1647   10.0280
    8.7270    9.8296
    7.9732    8.8646
    8.2715    9.4531
    7.9926    8.8256
    8.9330    9.8649
    8.6054    9.5062
    9.3673   10.3266
    9.3215   10.3387
   10.1389   10.9412
    9.7980   10.6830
    9.2844   10.3315
    8.6252    9.7528
    7.3753    8.2019
   11.0681   11.7994
    7.5164    8.7063
   10.4627   11.6303
    7.9135    8.9008
    8.6172    9.6167
   10.0949   10.9856
    9.4030   10.1657
    8.9891   10.0836
    7.7196    8.6864
    7.8324    8.6298
   10.2396   11.0480
    9.2898   10.2348
    9.6760   10.5838
    7.8196    8.7823
    7.8324    8.8577
    7.4043    8.4160
    7.6611    8.4585
    8.1625    9.3066
    8.4968    9.5707
    9.1585   10.3208
    8.0593    9.0233
    8.1212    9.2453
   10.0097   10.8168
    8.6992    9.5601
    8.4502    9.4502
    8.0379    9.1942
    9.5133   10.6139
    9.2516   10.1887
    9.3195   10.1992
    8.0216    8.9185
    9.0360    9.9179
    9.4003   10.4955
    8.5208    9.6526
    8.2377    9.0793
    8.1956    9.2639
    9.3917   10.3816
    8.4627    9.4048
   10.1661   11.1129
    8.4962    9.3564
    8.3900    9.3489
    8.2659    9.3170
   12.5082   13.2515
    9.5280   10.5756
    9.7121   10.5797
    9.4513   10.4003
    8.7683    9.6363
   10.2233   11.0419
    9.5281   10.6097
    9.5069   10.3920
    9.9930   10.9194
    8.2096    9.3736
    7.5974    8.4762
    9.9122   10.7458
    9.2102   10.2207
    9.2975   10.3336
    9.8282   10.6786
    9.0021    9.7828
    8.4174    9.4253
   12.3484   13.0618
    9.7502   10.6407
   10.0317   10.7813
    8.6820    9.5323
    8.5250    9.2986
    9.1667    9.9604
    8.6930    9.6887
   10.2968   11.1304
   11.6092   12.3963
    9.4686   10.3887
    9.5227   10.4814
   10.1115   11.0674
    8.5190    9.4797
    8.7289    9.7405
   10.1577   11.0372
   10.4638   11.4484
    6.8123    7.6290
    8.0681    9.0131
    8.1071    9.0257
    8.8198    9.6700
   10.8548   11.7940
    8.4523    9.3587
    9.8780   10.9828
   10.0039   10.9873
    8.0668    8.9269
   11.6735   12.5254
    9.5899   10.4706
   10.4724   11.4019
    9.2492   10.1997
   11.3432   12.2293
    8.0830    8.9252
   12.4986   13.2404
    9.7903   10.7189
    6.7946    7.6834
    9.0305    9.9601
   10.1386   10.9829
    9.1242   10.0825
    7.8816    8.8919
    9.0601    9.9865
   11.7273   12.4125
    6.2480    7.3219
   10.0608   10.9211
   10.3621   11.1316
   13.3326   14.1872
   10.2153   11.2615
   11.3031   12.2280
    9.7335   10.7533
   11.8912   12.6524
   10.8712   11.8250
   10.1048   11.0496
   12.3191   13.0798
   10.9970   11.9044
   11.0443   12.1187
    7.8509    8.8060
    9.9798   10.8834
   10.7612   11.6330
   11.9066   12.6656
    9.6643   10.6773
   10.3406   11.3335
    9.6141   10.5706
   10.1788   11.0344
   10.4740   11.3949
   11.3424   12.0986
   11.5882   12.3559
   12.4172   13.2268
    9.6943   10.5542
   11.6724   12.5418
   10.8613   11.9793
    7.5197    8.5315
   10.8402   11.6407
    8.5152    9.4605
    9.4874   10.6085
    9.6381   10.6514
   10.4341   11.4326
    9.7926   10.7853
    8.9702    9.8620
   11.4296   12.3367
   12.0540   12.8004
   10.6052   11.5820
   10.8282   11.5953
   11.7683   12.5148
   11.8130   12.7457
   10.7869   11.6820
    9.9305   10.8324
   10.8318   11.7621
    9.8097   10.7559
   10.3127   11.1478
   12.6456   13.3745
    8.8112    9.7217
   11.5046   12.3257
   10.5861   11.5167
    9.6183   10.4834
   13.3450   14.3392
    8.8439    9.8131
    8.7568    9.7828
   11.0411   11.9869
    9.5668   10.4218
   10.3028   11.3052
    7.7030    8.7561
    9.6103   10.5421
    9.6269   10.6207
    9.4801   10.4003
   10.1285   11.0735
    9.9058   10.7674
   11.3349   12.2880
    9.5211   10.4698
   11.9620   12.8795
    9.2298   10.1824
   11.9036   12.6538
    9.9681   10.7567
   11.1955   11.9458
   10.3800   11.3069
   12.4612   13.2558
   10.6536   11.4438
    9.1759   10.0269
   10.7286   11.5677
    8.2456    9.2780
   11.0256   11.7999
    8.7650    9.8047
    8.9769    9.8969
    9.8961   11.0877
   10.4062   11.4589
    8.5218    9.4097
   11.6001   12.5302
    9.7945   10.6209
    9.4791   10.3139
    9.7126   10.5496
    9.2212   10.2206
    9.4198   10.3665
   10.0997   11.0464
    9.3630   10.3444
   10.0225   10.9858
    8.8604    9.7716
    8.9899    9.9379
   10.7289   11.6097
    9.7256   10.6563
   11.8199   12.5703
   10.2014   10.9306
    8.7965    9.8069
   10.6705   11.5270
    8.5824    9.5822
    9.7222   10.5717
   10.1509   10.8848
   10.0359   10.8631
    8.8390    9.8485
   11.1327   11.8519
    7.9970    8.9615
    9.4996   10.4394
    9.3899   10.3620
    9.5647   10.3495
    9.9996   10.7916
   10.3714   11.3178
   10.5044   11.2809
   11.6668   12.5047
    8.8066    9.6891
   11.4126   12.2211
   10.3111   11.3879
    9.5436   10.3341
    9.5282   10.5513
   10.8057   11.5780
    7.2457    8.1964
    9.0672    9.8624
    7.0545    8.0209
    8.1693    8.9945
    9.3566   10.0996
    9.7760   10.5177
    7.8200    8.5650
    6.1527    7.4928
    8.1685    9.0326
    6.8824    7.7156
    8.2454    9.1778
    7.5554    8.4958
    8.6627    9.5243
    9.1257    9.9468
    7.3212    8.5556
    7.8536    8.6995
    9.0026    9.7881
    8.1065    9.0037
    7.6285    8.5734
    7.6251    8.5878
    7.4236    8.3383
    7.7275    8.5485
    8.1185    9.0406
    7.1632    8.1098
    8.2372    9.1064
    7.7588    8.7020
    7.0942    7.9352
    7.6153    8.5681
    7.6396    8.5067
    7.2435    8.1359
    6.6174    7.4384
    8.8852    9.5624
    8.2810    9.1431
    6.7441    7.6348
    7.0184    8.1424
    7.1115    7.9824
    6.4329    7.2882
    7.9424    8.8067
    8.4067    9.2802
    8.9564    9.8168
    8.7072    9.5427
    7.2626    8.2595
    7.9342    8.7709
    7.4079    8.3008
    7.6998    8.5949
    8.8751    9.9387
    6.6120    7.7182
    7.1701    8.2266
   10.8807   11.6031
    7.9377    8.8087
   10.2767   11.1614
    7.7367    8.4553
    7.3402    8.2090
    8.3248    9.2975
    7.0423    8.0750
    7.8702    9.3346
    8.2142    9.1271
    7.1074    7.8372
    6.7696    7.5959
    7.7089    8.8995
    8.0706    8.8912
    8.2769    9.1329
    8.4058    9.3000
    7.9579    8.8552
    9.1468    9.8497
    6.7616    7.7441
   10.2498   11.1176
    9.4352   10.2370
    8.6255    9.6092
    8.1851    9.1567
   10.3532   11.2615
   10.2893   11.1206
    9.2995   10.4609
    8.3855    9.2335
    9.3344   10.2501
    9.8786   10.8239
    9.1201    9.9812
    8.5547    9.4515
    9.0259   10.1103
    7.9963    8.9459
    9.2177   10.2678
    9.7114   10.5535
    8.6431    9.6119
    9.2283   10.2638
   12.3450   13.0770
    8.3636    9.2926
    8.6107    9.5170
    9.4112   10.3102
    9.5494   10.4534
    9.0645   10.1388
    8.5152    9.6041
    9.4345   10.3730
    9.8837   10.8091
    9.2577   10.1115
    8.7020    9.7262
   10.0120   10.9045
    8.3896    9.5315
    9.9320   10.8057
   11.7418   12.5698
    7.6280    8.8374
    8.9914   10.0805
    9.0727   10.0115
    9.6866   10.6863
    8.8155    9.9193
    9.0488    9.9707
    9.3234   10.2631
    8.7106    9.6258
    7.7253    8.8351
    8.7299    9.6777
    8.1786    9.1483
    9.4494   10.3509
    8.4986    9.5284
   11.8610   12.6751
    7.8268    8.9166
    9.0525   10.1087
    9.4788   10.4374
    8.2963    9.1799
    9.3421   10.1843
    9.4025   10.2595
    9.7579   10.6425
    9.0737   10.0224
    8.7865    9.6614
   10.3601   11.2192
    9.0183   10.1030
    9.0407    9.8883
   10.0094   10.8414
    7.9544    8.9134
    9.2841   10.2647
   10.2449   11.3307
    7.5843    8.4141
    8.5558    9.7174
    9.5022   10.3976
    8.8194    9.7742
    7.7459    8.7178
    7.4116    8.3798
    8.5007    9.5180
    9.9087   10.7725
    9.1602   10.0955
    9.8679   10.7878
    9.6598   10.5192
   10.5613   11.3393
    8.6132    9.8657
    7.9983    9.0601
    9.7360   10.6315
   12.6832   13.5633
    8.7358    9.6115
    7.9997    9.0670
   11.0152   11.8774
   10.5367   11.3597
    9.4065   10.4021
    7.9872    8.7221
    8.7339    9.7027
    8.4054    9.3679
    7.6765    8.4613
    9.5376   10.3937
   10.5380   11.3936
    8.5945    9.5429
    9.4909   10.4011
    9.0338    9.8816
   10.2176   10.9701
   10.1291   10.9343
    9.4978   10.5553
    8.7088    9.4972
   10.1685   11.0693
    8.4994    9.5652
    8.0646    8.8910
    6.7429    7.5979
    9.1082   10.1288
    8.9610    9.7828
    8.0977    9.0080
    7.9121    8.8656
    9.1847   10.1156
    7.7639    8.5009
    9.0851   10.1670
   10.8487   11.9692
   12.8524   13.8044
    7.6133    8.4513
    5.8141    6.7558
    8.5901    9.5031
   10.3154   11.2293
   11.2642   12.0411
   10.6029   11.4467
    8.0545    8.9323
    6.8814    7.8552
    8.0160    9.0393
    9.5244   10.4060
    8.5047    9.4184
    8.7271    9.7871
    9.0638   10.0706
    9.0425    9.8820
    8.3857    9.3049
   11.1761   12.2536
    8.2556    9.1351
    7.9565    8.8057
    9.2979   10.2898
    8.2880    9.2645
    8.9554    9.8276
    9.6643   10.5487
    7.9226    8.8465
    8.3251    9.1676
    7.4645    8.4816
    7.1663    8.0697
    8.3080    9.2533
   11.1334   11.8816
    7.5175    8.4442
    8.9465    9.8428
    9.6579   10.5036
    8.4941    9.4428
    7.0733    7.9776
    9.4116   10.2276
    9.3471   10.9467
    7.0665    7.9885
    7.5364    8.4338
    7.5310    8.4355
    8.0627    9.0892
    7.1221    8.1062
    7.9194    8.7843
   13.5989   14.2579
    8.7641    9.6918
    9.0343    9.9601
    7.4961    8.4845
   11.1933   11.8715
    8.9095    9.8471
    7.1686    8.1716
    8.2409    9.3385
    7.4348    8.3126
    8.3089    9.4348
    8.9632    9.8771
   10.9336   11.6559
    6.5367    7.6173
   10.1706   10.9978
   12.0278   13.0813
    9.1598   10.0239
    8.8615    9.7951
    9.2146   10.0976
    9.0170    9.8433
    7.7213    8.6812
    8.2298    9.1936
    6.7130    7.6769
   11.0346   11.7827
    7.8823    8.8383
    8.5740    9.6044
    8.4615    9.5313
    8.5647    9.4842
   11.4264   12.1845
    7.6728    8.5822
    8.6918    9.5128
    6.1841    7.1732
    7.6363    8.5551
    8.8197    9.7380
    9.3551   10.1806
   10.6135   11.4053
   10.7297   11.5079
    8.5631    9.5164
    9.8936   10.7517
    9.6357   10.5345
    7.6606    8.6295
    8.1262    9.0236
    7.9589    8.7338
    7.8240    8.7590
    9.6876   10.6145
   14.0183   14.6950
    9.9615   10.8641
    7.4212    8.2908
    8.0421    8.9522
    9.7356   10.6114
    7.7903    8.5762
    9.7384   10.6598
   11.4727   12.5543
    9.1800   10.1276
    9.1442   10.0532
    8.9195    9.7821
    9.2714   10.1365
    8.8250   10.0123
    9.5391   10.4086
    6.9108    7.9113
   10.0859   10.9196
    9.3322   10.1775
    6.4265    7.2342
    8.0209    8.9103
    8.5940    9.4994
    9.3133   10.3347
    6.4378    7.4067
   11.5840   12.4238
    7.4928    8.5502
    9.5412   10.5050
   10.3242   11.1221
    8.8031    9.7566
    8.5641    9.5173
    9.7402   10.5723
    8.3834    9.2719
    5.3799    6.2971
    6.2672    7.0432
    9.3218   10.2674
    7.4460    8.3097
    5.3083    6.0521
    6.6958    7.7315
    9.4202   10.4151
    7.6372    8.5809
    9.7493   10.6491
    8.9015    9.8346
    8.3957    9.3931
    7.5044    8.6150
    8.9717    9.8524
    8.3657    9.3013
    8.1104    9.1689
    9.8187   10.7598
    8.9270    9.9146
    7.4188    8.2338
    8.2535    9.1701
    8.1032    9.2246
    3.8067    4.5109
   11.4964   12.2627
    8.0314    9.0601
    8.1134    9.0751
   11.2032   12.0480
    5.9375    6.6708
    8.0687    9.2732
    8.1674    9.2457
    7.5522    8.4519
    7.3441    8.2115
    9.7200   10.5408
    9.1245   10.3545
    9.0509   10.0504
    6.7765    7.7605
   10.6395   11.3222
    9.0601   10.0315
    7.4816    8.4067
    8.1775    9.1147
    8.8612    9.7648
   10.9601   11.7537
    8.8956    9.7157
    8.6854    9.5908
    6.6227    7.5756
    9.9198   10.7533
    9.5879   10.4723
    8.3364    9.4921
    8.9050    9.7619
   11.6508   12.4995
    8.4074    9.1683
    6.8156    7.7332
   10.4468   11.3366
    9.2000   10.0884
    8.9808    9.9390
    9.8663   10.7057
    8.3530    9.3091
    8.7035    9.5900
    8.9994   10.1026
   10.7238   11.4992
    7.4230    8.5541
    7.4827    8.4845
   10.5504   11.2261
    7.3859    8.3272
    6.7719    7.8116
    8.6396    9.6866
    8.6275    9.6678
    8.2099    9.1366
    6.2025    7.0792
    8.5150    9.5924
    8.8772    9.5838
    8.4513    9.3819
    9.7108   10.6306
    7.8887    9.0713
    8.0137    9.0808
    8.2308    9.3443
   10.0074   10.9684
    7.7660    8.6727
    7.0370    7.9445
    9.0092    9.8087
    7.3976    8.2726
    9.0438   10.0469
    7.2759    8.0627
   10.9693   11.7626
    7.4348    8.3318
    8.9317   10.2134
    8.3749    9.2029
    6.2519    7.0951
    6.8721    7.7857
    7.7394    8.5429
    8.3013    9.1822
   12.9577   13.6657
   10.7817   11.6167
    6.4953    7.3746
    8.7250    9.5875
    6.7604    7.6271
    9.0956    9.9731
   10.5620   11.3479
   12.2490   12.9470
    8.0536    9.1538
    8.5828    9.6942
    9.3178   10.2610
    7.5132    8.4379
    9.0199   10.0186
    9.2557   10.4888
    9.4024   10.3554
   10.3517   11.1391
    9.5979   10.6404
    8.9823    9.8933
    8.6507    9.5451
    9.1862    9.9987
   10.4056   11.5055
    9.7463   10.6027
    7.9659    8.8730
   10.8434   11.7042
    8.7968    9.6760
    8.5927    9.7697
   10.4472   11.2454
    8.7998    9.7265
    8.2618    9.2047
    9.3138   10.1877
    9.1071   10.1144
    8.1479    9.0239
    9.0026    9.8566
    7.4407    8.7991
    8.1842    9.3644
    7.2834    8.3843
    9.4564   10.4110
   10.0263   10.9539
    9.0643   10.0069
    5.6168    6.6451
   10.9223   11.8950
    8.3596    9.4387
    8.2657    9.3458
    7.1389    8.2088
    8.1611    9.0169
    8.8090    9.7613
    7.5954    8.6179
    7.2167    8.3000
    8.0913    9.1016
    7.4978    8.5005
    6.0014    7.1922
    6.7007    7.6497
   12.5102   13.3360
    8.2147    9.4135
    8.4574    9.5901
    8.5882    9.5974
    8.4691    9.2299
    9.2244   10.1671
    8.9090    9.9285
   11.2587   12.2927
    8.0904    9.0505
    9.0472   10.1684
    6.4394    7.5554
   10.9750   11.8818
    9.4654   10.2890
    9.6160   10.4147
    9.2660   10.1584
   10.9089   11.6573
    7.7915    8.7504
    9.5308   10.4570
    7.5016    8.4366
    8.9031    9.7272
    9.1879   10.0318
    9.1340   10.0622
   10.1609   10.9742
   10.0476   10.8665
    9.7451   10.5169
   10.0691   10.8402
    9.4406   10.3504
   10.1893   10.9292
    8.6293    9.5703
    8.1568    9.0366
    9.4075   10.2792
    8.5704    9.3902
   11.3599   11.9356
   10.0892   10.8297
    7.8846    8.6759
    9.6363   10.4610
    7.7907    8.7561
    9.2380   10.0549
    8.7284    9.6571
    9.3689   10.5451
    8.4145    9.3717
    9.9504   10.7238
    8.8910    9.7928
    9.3823   10.2135
    8.0449    8.8087
    8.4502    9.4146
   11.1496   11.8592
    8.4056    9.2068
    7.4006    8.2810
    9.1776   10.0266
    7.9970    8.9722
    8.5805    9.8937
    9.0899   10.0258
    8.2587    9.0898
   12.6150   13.2976
    9.6913   10.4882
    8.4816    9.3556
    8.4029    9.2344
    9.6667   10.4840
    9.6570   10.4385
    8.8760    9.7875
    9.0532    9.9088
    8.5218    9.3725
    8.8737    9.7159
    8.1956    8.9392
    8.3891    9.2968
    9.4279   10.3287
   10.1174   10.8277
   11.4510   12.1048
   10.2552   10.9622
    7.1365    7.9851
    9.1560    9.9806
    9.2370   10.0141
    7.7668    8.6942
    8.3443    9.2632
    8.3129    9.1414
    8.2749    9.2232
    8.9372   10.1642
   10.2380   10.9583
    8.9050    9.7884
    8.5275    9.4029
    8.3816    9.2333
    8.0675    8.9866
    9.4308   10.2903
    8.0398    8.9514
   10.1823   11.0554
    8.4431    9.4095
    8.2915    9.0803
    8.6090    9.5905
    8.1761    9.1930
    8.6704    9.5933
    8.9485    9.8016
    8.9523    9.8731
    9.0083    9.7783
   10.2959   11.0996
    8.5311    9.4775
    8.7221    9.7084
    8.9243   10.1555
   11.0648   11.8820
    9.6290   10.4696
    7.8308    8.7149
    7.9882    8.8468
   10.4632   11.1975
    8.9380    9.7827
   10.2204   10.8603
    9.2548   10.3660
    8.9994   10.1294
    9.4395   10.2241
    9.5116   10.4147
    8.8864    9.8155
    9.5880   10.3733
    9.7447   10.6083
    7.8083    8.7072
    8.4149    9.2941
    9.7810   10.8300
    9.1099    9.9618
    9.8412   10.7469
    8.5647    9.5497
    9.5514   10.6888
    9.3026   10.1473
    9.5506   10.4762
   11.0044   11.5446
    7.8501    8.6980
    8.9774    9.8544
    7.9537    8.8399
    9.8768   10.5945
   10.7662   11.6482
    7.5888    8.5264
    8.9531    9.7117
    8.1784    9.1120
    9.9184   10.7286
    7.5827    8.4847
    9.2644    9.9300
    8.5637    9.1606
    7.9395    8.9520
    8.8320    9.7848
    7.9638    8.7832
   10.7865   11.7168
    9.0913   10.1122
    9.1607   10.0604
    7.7668    8.8945
   10.3195   11.1086
    8.9211    9.6489
    7.9933    8.7832
    8.9770    9.8064
   10.9850   11.8838
   11.3623   12.4949
    7.4061    8.4674
    9.7285   10.6227
    8.2330    9.0741
   10.5967   11.5577
    8.5945    9.5073
   11.5096   12.2978
   10.6845   11.5151
    9.3128   10.0841
    8.0084    8.8669
    9.2343    9.9923
    9.8750   10.7710
   11.5702   12.4769
    8.8818    9.8289
    8.3903    9.2393
    9.1406    9.9143
    8.6630    9.4930
    8.7910    9.7305
   10.8596   11.6032
    9.8709   10.7158
    9.8761   10.8522
   11.2944   12.1664
    7.3284    8.3082
   10.3590   11.2841
    9.1451   10.0053
    7.7007    8.6675
    9.6340   10.4638
    6.9167    7.8112
    9.8624   10.7898
   10.1595   11.1022
    9.4735   10.6930
    8.6800    9.6782
   13.3656   14.0544
   10.9265   11.8992
    9.1924   10.1217
    8.6482    9.6692
    9.9533   10.9336
    8.2217    9.1699
    9.3260   10.3477
    9.3643   10.3308
    8.7644    9.7548
    7.8216    9.0572
   12.1113   13.0933
    8.0815    8.9667
   10.1182   11.0688
    7.9868    8.9770
   11.9405   12.7300
   11.8451   12.7421
    9.1939   10.2743
   10.8694   11.7302
    7.2738    8.2511
    9.9078   10.7671
   10.6996   11.5778
    9.7310   10.5992
   11.1540   12.0582
    8.5811    9.7195
    9.8696   10.7531
    9.1216   10.3237
    8.2464    9.5392
    9.3774   10.3455
   10.6268   11.5790
    7.7928    9.0180
    7.8629    9.3295
    7.7381    8.9137
    9.6714   10.9658
    7.9201    9.0281
    8.1884    9.2311
    9.4742   10.5365
    8.6353    9.6069
    9.6726   10.6226
    8.2848    9.2133
   10.2466   11.2607
    9.1114   10.1579
    9.4171   10.3190
   11.4886   12.3520
    8.8045    9.8423
    8.6975   10.0722
    9.5779   10.8333
    9.3986   10.8178
   10.0723   11.0942
    9.6022   10.6360
    9.1841   10.2053
   10.1429   11.2101
    9.1555   10.2122
    9.1444   10.5277
   10.3248   11.2256
    8.3788    9.4629
    8.3502    9.2790
    9.0469   10.2445
   10.1412   11.0250
    7.9526    8.9759
    7.9139    9.0163
    8.1625    9.2022
    9.1999   10.3242
    9.5568   10.5501
   10.2384   11.3716
    9.2499   10.2658
    8.3018    9.3450
    8.5399    9.6773
    8.3383    9.6725
    8.6228    9.7162
    7.9680    9.0682
    8.2649    9.3343
    8.9976   10.0616
    9.5910   10.7369
    7.9821    9.4129
    8.9204    9.9931
    7.3753    8.5015
   10.5267   11.4470
    9.2045   10.4911
    8.4414    9.5073
    8.7253    9.7281
    9.6822   10.5644
    8.5360    9.5340
   11.2733   12.0741
    8.6881    9.5686
    8.3294    9.4206
    9.5656   10.3374
    9.9174   10.8614
    9.4801   10.4015
    9.8486   10.6741
    8.8160    9.7145
   12.0415   12.6871
   10.3991   11.2261
    9.2838   10.1278
    9.7645   10.7015
    9.5512   10.4433
   10.4575   11.2747
    7.3126    8.3362
   10.5893   11.3960
    7.9838    9.1099
   10.0103   10.8539
    9.5461   10.3094
    8.9740    9.8185
    9.0708    9.8935
    7.7328    8.8143
    8.7947    9.7310
   10.3211   11.0997
    9.0126    9.9540
   10.9202   11.7211
    9.0520    9.8802
   10.6746   11.4192
    8.9404    9.7649
    8.9109    9.9024
    9.2721   10.1870
   10.5363   11.3256
   10.8029   11.6197
    9.5922   10.5793
    8.3834    9.3649
    6.8211    8.1236
   13.0189   13.7799
    9.5658   10.4652
    9.2873   10.2732
    9.4283   10.3487
   10.9566   11.7655
   10.3969   11.1122
    8.0183    8.9196
    9.5558   10.3465
    9.4727   10.3844
   10.1245   10.9582
    8.5993    9.6670
   11.2793   12.0618
    8.9224    9.7686
   10.9502   11.8453
    8.6473    9.6543
    9.8810   10.6750
    9.8560   10.6798
    8.3724    9.4606
    9.5705   10.4893
   10.7638   11.5222
    8.8919    9.8425
    9.2836   10.1719
    9.2945   10.1520
    8.6660    9.7132
   10.3883   11.1776
    8.4399    9.4860
   10.5864   11.3486
   11.8228   12.5433
    9.7741   10.6650
    8.8419    9.8269
   11.0232   11.7888
   10.3299   11.1955
    9.4878   10.2772
    8.5047    9.3840
    9.4348   10.1010
    9.2109    9.9941
    8.7939    9.5517
    7.7315    8.5770
    9.7659   10.5711
    8.5473    9.3960
    7.8411    8.6500
    7.9800    8.8099
   10.3192   11.1368
    8.4646    9.4073
   10.5113   11.1824
    7.1531    7.9807
    9.2181    9.9823
    8.5835    9.3906
    9.3235   10.1286
    7.6202    8.4224
    9.8794   10.6388
    8.5934    9.1437
    8.6550    9.4743
    8.3659    9.1586
    8.0462    8.8687
