# Supplementary material for: Analysis of cause-effect inference by comparing regression errors
Source: PeerJ Comput Sci. 2019 Jan 21;5:e169. doi: 10.7717/peerj-cs.169 (PMC7924496; doi:10.7717/peerj-cs.169)
Supplement: Supplemental Information 2 — Contains artificial and real-world data sets. [file peerj-cs-05-169-s002.zip › CEP data/pair0085.txt]

   1.0000000e+00   3.6300000e+00
   1.0000000e+00   3.2400000e+00
   1.0000000e+00   3.9800000e+00
   1.0000000e+00   3.6600000e+00
   1.0000000e+00   4.3400000e+00
   1.0000000e+00   4.3600000e+00
   1.0000000e+00   4.1700000e+00
   1.0000000e+00   3.4000000e+00
   1.0000000e+00   3.7500000e+00
   1.0000000e+00   4.2000000e+00
   1.0000000e+00   4.0200000e+00
   1.0000000e+00   3.9000000e+00
   1.0000000e+00   3.8100000e+00
   1.0000000e+00   3.6200000e+00
   1.0000000e+00   3.6600000e+00
   1.0000000e+00   4.4400000e+00
   1.0000000e+00   4.2300000e+00
   1.0000000e+00   3.5300000e+00
   1.0000000e+00   4.4700000e+00
   1.0000000e+00   3.9300000e+00
   1.0000000e+00   3.2700000e+00
   1.0000000e+00   3.3200000e+00
   1.0000000e+00   3.3800000e+00
   1.0000000e+00   3.8000000e+00
   1.0000000e+00   4.1700000e+00
   1.0000000e+00   4.5900000e+00
   1.0000000e+00   4.0700000e+00
   1.0000000e+00   4.3200000e+00
   1.0000000e+00   3.5600000e+00
   1.0000000e+00   3.6700000e+00
   1.0000000e+00   4.1500000e+00
   1.0000000e+00   3.5100000e+00
   1.0000000e+00   4.2000000e+00
   1.0000000e+00   4.1200000e+00
   1.0000000e+00   3.5200000e+00
   1.0000000e+00   4.0800000e+00
   1.0000000e+00   4.0200000e+00
   1.0000000e+00   3.1800000e+00
   1.0000000e+00   4.1100000e+00
   1.0000000e+00   3.2700000e+00
   1.0000000e+00   3.9700000e+00
   1.0000000e+00   3.3100000e+00
   1.0000000e+00   4.1200000e+00
   1.0000000e+00   3.9200000e+00
   1.0000000e+00   3.7800000e+00
   1.0000000e+00   4.0000000e+00
   1.0000000e+00   4.3700000e+00
   1.0000000e+00   3.6900000e+00
   1.0000000e+00   4.2000000e+00
   1.0000000e+00   3.3100000e+00
   1.0000000e+00   3.1300000e+00
   1.0000000e+00   3.7300000e+00
   1.0000000e+00   4.3200000e+00
   1.0000000e+00   3.0400000e+00
   1.0000000e+00   3.8400000e+00
   1.0000000e+00   3.9800000e+00
   1.0000000e+00   4.1800000e+00
   1.0000000e+00   4.2000000e+00
   1.0000000e+00   3.2500000e+00
   1.0000000e+00   3.3400000e+00
   1.0000000e+00   3.5000000e+00
   1.0000000e+00   4.1300000e+00
   1.0000000e+00   3.9000000e+00
   1.0000000e+00   3.5000000e+00
   1.0000000e+00   4.1000000e+00
   1.0000000e+00   2.6900000e+00
   1.0000000e+00   4.0600000e+00
   1.0000000e+00   3.8800000e+00
   1.0000000e+00   3.9500000e+00
   1.0000000e+00   3.6700000e+00
   1.0000000e+00   4.2700000e+00
   2.0000000e+00   3.5700000e+00
   2.0000000e+00   3.2500000e+00
   2.0000000e+00   3.6000000e+00
   2.0000000e+00   3.5000000e+00
   2.0000000e+00   3.7600000e+00
   2.0000000e+00   3.7100000e+00
   2.0000000e+00   3.6000000e+00
   2.0000000e+00   3.4200000e+00
   2.0000000e+00   3.8900000e+00
   2.0000000e+00   3.5900000e+00
   2.0000000e+00   3.9000000e+00
   2.0000000e+00   3.3300000e+00
   2.0000000e+00   4.0000000e+00
   2.0000000e+00   3.2200000e+00
   2.0000000e+00   3.6600000e+00
   2.0000000e+00   3.8500000e+00
   2.0000000e+00   3.7500000e+00
   2.0000000e+00   3.1000000e+00
   2.0000000e+00   3.8600000e+00
   2.0000000e+00   3.7900000e+00
   2.0000000e+00   3.8400000e+00
   2.0000000e+00   3.6100000e+00
   2.0000000e+00   3.3800000e+00
   2.0000000e+00   3.5100000e+00
   2.0000000e+00   3.7100000e+00
   2.0000000e+00   3.8600000e+00
   2.0000000e+00   3.4500000e+00
   2.0000000e+00   3.3700000e+00
   2.0000000e+00   3.1400000e+00
   2.0000000e+00   3.3300000e+00
   2.0000000e+00   3.5500000e+00
   2.0000000e+00   3.9000000e+00
   2.0000000e+00   3.3100000e+00
   2.0000000e+00   3.5600000e+00
   2.0000000e+00   3.6400000e+00
   2.0000000e+00   3.6200000e+00
   2.0000000e+00   3.4500000e+00
   2.0000000e+00   3.1200000e+00
   2.0000000e+00   4.0900000e+00
   2.0000000e+00   3.4000000e+00
   2.0000000e+00   3.6000000e+00
   2.0000000e+00   3.4200000e+00
   2.0000000e+00   3.2500000e+00
   2.0000000e+00   3.5500000e+00
   2.0000000e+00   3.4000000e+00
   2.0000000e+00   3.7400000e+00
   2.0000000e+00   4.0600000e+00
   2.0000000e+00   3.3800000e+00
   2.0000000e+00   3.3500000e+00
   2.0000000e+00   3.0400000e+00
   2.0000000e+00   3.3400000e+00
   2.0000000e+00   3.6100000e+00
   2.0000000e+00   3.7000000e+00
   2.0000000e+00   2.8900000e+00
   2.0000000e+00   3.5100000e+00
   2.0000000e+00   3.3000000e+00
   2.0000000e+00   4.1200000e+00
   2.0000000e+00   3.4000000e+00
   2.0000000e+00   3.7500000e+00
   2.0000000e+00   3.0000000e+00
   2.0000000e+00   3.3500000e+00
   2.0000000e+00   3.1200000e+00
   2.0000000e+00   3.1900000e+00
   2.0000000e+00   3.1200000e+00
   2.0000000e+00   3.4200000e+00
   2.0000000e+00   3.3900000e+00
   2.0000000e+00   3.8500000e+00
   2.0000000e+00   3.8100000e+00
   2.0000000e+00   3.2200000e+00
   2.0000000e+00   3.2600000e+00
   2.0000000e+00   3.9500000e+00
   3.0000000e+00   3.4700000e+00
   3.0000000e+00   3.2900000e+00
   3.0000000e+00   3.4300000e+00
   3.0000000e+00   3.0500000e+00
   3.0000000e+00   3.6800000e+00
   3.0000000e+00   3.4200000e+00
   3.0000000e+00   3.5200000e+00
   3.0000000e+00   3.5100000e+00
   3.0000000e+00   3.6500000e+00
   3.0000000e+00   3.5500000e+00
   3.0000000e+00   3.7300000e+00
   3.0000000e+00   3.2500000e+00
   3.0000000e+00   3.5700000e+00
   3.0000000e+00   3.6200000e+00
   3.0000000e+00   3.2800000e+00
   3.0000000e+00   3.5500000e+00
   3.0000000e+00   3.8200000e+00
   3.0000000e+00   3.9000000e+00
   3.0000000e+00   3.3400000e+00
   3.0000000e+00   3.6800000e+00
   3.0000000e+00   3.4600000e+00
   3.0000000e+00   3.2500000e+00
   3.0000000e+00   3.1000000e+00
   3.0000000e+00   3.1900000e+00
   3.0000000e+00   3.3200000e+00
   3.0000000e+00   3.6200000e+00
   3.0000000e+00   3.5600000e+00
   3.0000000e+00   3.4700000e+00
   3.0000000e+00   3.6000000e+00
   3.0000000e+00   3.2000000e+00
   3.0000000e+00   3.2700000e+00
   3.0000000e+00   2.7500000e+00
   3.0000000e+00   3.3000000e+00
   3.0000000e+00   3.5800000e+00
   3.0000000e+00   3.1000000e+00
   3.0000000e+00   3.5500000e+00
   3.0000000e+00   3.2800000e+00
   3.0000000e+00   2.8700000e+00
   3.0000000e+00   3.5400000e+00
   3.0000000e+00   3.5000000e+00
   3.0000000e+00   3.5000000e+00
   3.0000000e+00   3.2400000e+00
   3.0000000e+00   3.1400000e+00
   3.0000000e+00   3.7400000e+00
   3.0000000e+00   3.1700000e+00
   3.0000000e+00   3.4800000e+00
   3.0000000e+00   3.7700000e+00
   3.0000000e+00   3.0000000e+00
   3.0000000e+00   3.3700000e+00
   3.0000000e+00   2.8000000e+00
   3.0000000e+00   3.3400000e+00
   3.0000000e+00   3.8200000e+00
   3.0000000e+00   3.6200000e+00
   3.0000000e+00   2.7800000e+00
   3.0000000e+00   3.3900000e+00
   3.0000000e+00   3.0200000e+00
   3.0000000e+00   3.8400000e+00
   3.0000000e+00   3.5500000e+00
   3.0000000e+00   3.4200000e+00
   3.0000000e+00   3.1000000e+00
   3.0000000e+00   3.0500000e+00
   3.0000000e+00   2.9600000e+00
   3.0000000e+00   3.5300000e+00
   3.0000000e+00   3.3300000e+00
   3.0000000e+00   3.5800000e+00
   3.0000000e+00   3.2000000e+00
   3.0000000e+00   3.9300000e+00
   3.0000000e+00   3.4400000e+00
   3.0000000e+00   3.3800000e+00
   3.0000000e+00   3.3500000e+00
   3.0000000e+00   3.8500000e+00
   4.0000000e+00   3.6500000e+00
   4.0000000e+00   3.0900000e+00
   4.0000000e+00   3.3000000e+00
   4.0000000e+00   2.9000000e+00
   4.0000000e+00   3.5100000e+00
   4.0000000e+00   3.9500000e+00
   4.0000000e+00   3.1000000e+00
   4.0000000e+00   3.3900000e+00
   4.0000000e+00   3.4200000e+00
   4.0000000e+00   3.2700000e+00
   4.0000000e+00   3.5500000e+00
   4.0000000e+00   3.2200000e+00
   4.0000000e+00   3.4700000e+00
   4.0000000e+00   3.0200000e+00
   4.0000000e+00   3.1000000e+00
   4.0000000e+00   3.2200000e+00
   4.0000000e+00   3.6000000e+00
   4.0000000e+00   3.4800000e+00
   4.0000000e+00   3.4900000e+00
   4.0000000e+00   3.5800000e+00
   4.0000000e+00   3.4400000e+00
   4.0000000e+00   3.4800000e+00
   4.0000000e+00   3.0900000e+00
   4.0000000e+00   3.1100000e+00
   4.0000000e+00   3.1000000e+00
   4.0000000e+00   3.6000000e+00
   4.0000000e+00   3.1000000e+00
   4.0000000e+00   3.4600000e+00
   4.0000000e+00   3.3600000e+00
   4.0000000e+00   2.7200000e+00
   4.0000000e+00   3.2700000e+00
   4.0000000e+00   3.3700000e+00
   4.0000000e+00   3.3200000e+00
   4.0000000e+00   3.4700000e+00
   4.0000000e+00   3.1900000e+00
   4.0000000e+00   3.4300000e+00
   4.0000000e+00   3.3100000e+00
   4.0000000e+00   3.0400000e+00
   4.0000000e+00   3.1500000e+00
   4.0000000e+00   3.3800000e+00
   4.0000000e+00   3.5000000e+00
   4.0000000e+00   3.3800000e+00
   4.0000000e+00   3.0000000e+00
   4.0000000e+00   3.4600000e+00
   4.0000000e+00   3.2800000e+00
   4.0000000e+00   3.7500000e+00
   4.0000000e+00   3.4000000e+00
   4.0000000e+00   3.5000000e+00
   4.0000000e+00   3.0700000e+00
   4.0000000e+00   3.1700000e+00
   4.0000000e+00   3.2500000e+00
   4.0000000e+00   3.6100000e+00
   4.0000000e+00   3.5000000e+00
   4.0000000e+00   2.8400000e+00
   4.0000000e+00   2.8800000e+00
   4.0000000e+00   2.9900000e+00
   4.0000000e+00   3.6500000e+00
   4.0000000e+00   3.4500000e+00
   4.0000000e+00   3.3800000e+00
   4.0000000e+00   3.3100000e+00
   4.0000000e+00   2.9200000e+00
   4.0000000e+00   2.8600000e+00
   4.0000000e+00   3.4500000e+00
   4.0000000e+00   3.2200000e+00
   4.0000000e+00   3.1100000e+00
   4.0000000e+00   3.0600000e+00
   4.0000000e+00   4.0000000e+00
   4.0000000e+00   3.1400000e+00
   4.0000000e+00   3.2000000e+00
   4.0000000e+00   3.2800000e+00
   4.0000000e+00   3.8500000e+00
   5.0000000e+00   3.8900000e+00
   5.0000000e+00   3.3800000e+00
   5.0000000e+00   3.2900000e+00
   5.0000000e+00   2.7200000e+00
   5.0000000e+00   3.4500000e+00
   5.0000000e+00   4.0600000e+00
   5.0000000e+00   3.7800000e+00
   5.0000000e+00   3.3500000e+00
   5.0000000e+00   3.3200000e+00
   5.0000000e+00   3.1900000e+00
   5.0000000e+00   3.7100000e+00
   5.0000000e+00   3.3500000e+00
   5.0000000e+00   3.5200000e+00
   5.0000000e+00   3.2800000e+00
   5.0000000e+00   2.6600000e+00
   5.0000000e+00   3.4000000e+00
   5.0000000e+00   4.0900000e+00
   5.0000000e+00   3.3500000e+00
   5.0000000e+00   3.7400000e+00
   5.0000000e+00   3.7600000e+00
   5.0000000e+00   3.4000000e+00
   5.0000000e+00   3.5800000e+00
   5.0000000e+00   3.1500000e+00
   5.0000000e+00   3.3500000e+00
   5.0000000e+00   3.0700000e+00
   5.0000000e+00   3.6500000e+00
   5.0000000e+00   3.9200000e+00
   5.0000000e+00   3.3100000e+00
   5.0000000e+00   3.3700000e+00
   5.0000000e+00   2.9500000e+00
   5.0000000e+00   3.6500000e+00
   5.0000000e+00   3.5100000e+00
   5.0000000e+00   3.2900000e+00
   5.0000000e+00   3.2000000e+00
   5.0000000e+00   2.9500000e+00
   5.0000000e+00   3.1300000e+00
   5.0000000e+00   3.3700000e+00
   5.0000000e+00   2.8800000e+00
   5.0000000e+00   3.5700000e+00
   5.0000000e+00   3.2900000e+00
   5.0000000e+00   3.5800000e+00
   5.0000000e+00   3.3900000e+00
   5.0000000e+00   3.2000000e+00
   5.0000000e+00   3.4500000e+00
   5.0000000e+00   3.2700000e+00
   5.0000000e+00   3.7800000e+00
   5.0000000e+00   3.3000000e+00
   5.0000000e+00   3.0900000e+00
   5.0000000e+00   2.8200000e+00
   5.0000000e+00   2.9200000e+00
   5.0000000e+00   2.7900000e+00
   5.0000000e+00   3.4500000e+00
   5.0000000e+00   3.5700000e+00
   5.0000000e+00   2.6100000e+00
   5.0000000e+00   3.4100000e+00
   5.0000000e+00   2.8400000e+00
   5.0000000e+00   3.6500000e+00
   5.0000000e+00   3.4500000e+00
   5.0000000e+00   3.5200000e+00
   5.0000000e+00   3.3000000e+00
   5.0000000e+00   2.8300000e+00
   5.0000000e+00   2.7400000e+00
   5.0000000e+00   3.3100000e+00
   5.0000000e+00   3.2000000e+00
   5.0000000e+00   3.0600000e+00
   5.0000000e+00   3.4600000e+00
   5.0000000e+00   4.2000000e+00
   5.0000000e+00   3.1000000e+00
   5.0000000e+00   3.4000000e+00
   5.0000000e+00   2.9400000e+00
   5.0000000e+00   3.9500000e+00
   6.0000000e+00   3.7300000e+00
   6.0000000e+00   3.3300000e+00
   6.0000000e+00   3.2500000e+00
   6.0000000e+00   3.1100000e+00
   6.0000000e+00   3.5300000e+00
   6.0000000e+00   3.7300000e+00
   6.0000000e+00   3.4200000e+00
   6.0000000e+00   3.1300000e+00
   6.0000000e+00   3.2700000e+00
   6.0000000e+00   3.6000000e+00
   6.0000000e+00   3.4000000e+00
   6.0000000e+00   3.2400000e+00
   6.0000000e+00   3.6300000e+00
   6.0000000e+00   3.1500000e+00
   6.0000000e+00   3.0000000e+00
   6.0000000e+00   3.2800000e+00
   6.0000000e+00   3.8400000e+00
   6.0000000e+00   3.3500000e+00
   6.0000000e+00   3.2400000e+00
   6.0000000e+00   3.6600000e+00
   6.0000000e+00   3.5000000e+00
   6.0000000e+00   3.4700000e+00
   6.0000000e+00   2.7700000e+00
   6.0000000e+00   3.4600000e+00
   6.0000000e+00   3.1100000e+00
   6.0000000e+00   3.7500000e+00
   6.0000000e+00   3.2000000e+00
   6.0000000e+00   3.5700000e+00
   6.0000000e+00   3.4400000e+00
   6.0000000e+00   3.0700000e+00
   6.0000000e+00   3.5800000e+00
   6.0000000e+00   3.6400000e+00
   6.0000000e+00   3.1700000e+00
   6.0000000e+00   3.5000000e+00
   6.0000000e+00   2.7500000e+00
   6.0000000e+00   3.2800000e+00
   6.0000000e+00   3.2600000e+00
   6.0000000e+00   3.0800000e+00
   6.0000000e+00   3.2300000e+00
   6.0000000e+00   3.6000000e+00
   6.0000000e+00   3.5800000e+00
   6.0000000e+00   3.7000000e+00
   6.0000000e+00   3.5500000e+00
   6.0000000e+00   3.4800000e+00
   6.0000000e+00   3.6900000e+00
   6.0000000e+00   3.7700000e+00
   6.0000000e+00   3.2700000e+00
   6.0000000e+00   3.3000000e+00
   6.0000000e+00   3.0500000e+00
   6.0000000e+00   2.8400000e+00
   6.0000000e+00   3.0000000e+00
   6.0000000e+00   3.3600000e+00
   6.0000000e+00   3.2800000e+00
   6.0000000e+00   3.0000000e+00
   6.0000000e+00   3.4900000e+00
   6.0000000e+00   2.9200000e+00
   6.0000000e+00   3.5400000e+00
   6.0000000e+00   3.3000000e+00
   6.0000000e+00   2.7200000e+00
   6.0000000e+00   3.2600000e+00
   6.0000000e+00   3.1500000e+00
   6.0000000e+00   3.2400000e+00
   6.0000000e+00   3.4500000e+00
   6.0000000e+00   2.8200000e+00
   6.0000000e+00   3.1000000e+00
   6.0000000e+00   3.1400000e+00
   6.0000000e+00   3.9000000e+00
   6.0000000e+00   3.3500000e+00
   6.0000000e+00   3.3400000e+00
   6.0000000e+00   3.3000000e+00
   6.0000000e+00   3.4500000e+00
   7.0000000e+00   3.7700000e+00
   7.0000000e+00   3.0000000e+00
   7.0000000e+00   2.9300000e+00
   7.0000000e+00   3.0500000e+00
   7.0000000e+00   3.6000000e+00
   7.0000000e+00   3.9200000e+00
   7.0000000e+00   3.6600000e+00
   7.0000000e+00   3.2100000e+00
   7.0000000e+00   3.3400000e+00
   7.0000000e+00   3.5000000e+00
   7.0000000e+00   3.4900000e+00
   7.0000000e+00   3.1600000e+00
   7.0000000e+00   3.4500000e+00
   7.0000000e+00   3.5200000e+00
   7.0000000e+00   3.1500000e+00
   7.0000000e+00   3.4200000e+00
   7.0000000e+00   3.6200000e+00
   7.0000000e+00   3.6500000e+00
   7.0000000e+00   3.7100000e+00
   7.0000000e+00   3.5700000e+00
   7.0000000e+00   3.6300000e+00
   7.0000000e+00   3.6000000e+00
   7.0000000e+00   3.4000000e+00
   7.0000000e+00   3.2000000e+00
   7.0000000e+00   3.2900000e+00
   7.0000000e+00   3.7100000e+00
   7.0000000e+00   3.2800000e+00
   7.0000000e+00   3.3800000e+00
   7.0000000e+00   3.5700000e+00
   7.0000000e+00   2.9000000e+00
   7.0000000e+00   3.5500000e+00
   7.0000000e+00   3.5500000e+00
   7.0000000e+00   3.0400000e+00
   7.0000000e+00   3.4000000e+00
   7.0000000e+00   3.1500000e+00
   7.0000000e+00   3.1300000e+00
   7.0000000e+00   3.2500000e+00
   7.0000000e+00   3.1500000e+00
   7.0000000e+00   3.1000000e+00
   7.0000000e+00   3.5000000e+00
   7.0000000e+00   3.5700000e+00
   7.0000000e+00   3.4700000e+00
   7.0000000e+00   3.4500000e+00
   7.0000000e+00   3.2600000e+00
   7.0000000e+00   3.2400000e+00
   7.0000000e+00   3.7000000e+00
   7.0000000e+00   3.0500000e+00
   7.0000000e+00   3.0700000e+00
   7.0000000e+00   3.1200000e+00
   7.0000000e+00   2.8700000e+00
   7.0000000e+00   3.1100000e+00
   7.0000000e+00   3.0200000e+00
   7.0000000e+00   3.3800000e+00
   7.0000000e+00   3.0800000e+00
   7.0000000e+00   3.3000000e+00
   7.0000000e+00   3.0800000e+00
   7.0000000e+00   3.5200000e+00
   7.0000000e+00   3.2500000e+00
   7.0000000e+00   3.3800000e+00
   7.0000000e+00   3.0000000e+00
   7.0000000e+00   3.0300000e+00
   7.0000000e+00   3.0600000e+00
   7.0000000e+00   2.8300000e+00
   7.0000000e+00   2.7400000e+00
   7.0000000e+00   3.1300000e+00
   7.0000000e+00   3.0500000e+00
   7.0000000e+00   3.6500000e+00
   7.0000000e+00   3.2700000e+00
   7.0000000e+00   3.2000000e+00
   7.0000000e+00   3.2700000e+00
   7.0000000e+00   3.7000000e+00
   8.0000000e+00   3.9000000e+00
   8.0000000e+00   3.1600000e+00
   8.0000000e+00   3.2000000e+00
   8.0000000e+00   2.8000000e+00
   8.0000000e+00   3.7700000e+00
   8.0000000e+00   3.9900000e+00
   8.0000000e+00   3.6400000e+00
   8.0000000e+00   3.5000000e+00
   8.0000000e+00   3.3500000e+00
   8.0000000e+00   3.5500000e+00
   8.0000000e+00   3.7400000e+00
   8.0000000e+00   3.3300000e+00
   8.0000000e+00   3.5000000e+00
   8.0000000e+00   3.2200000e+00
   8.0000000e+00   3.0100000e+00
   8.0000000e+00   3.3500000e+00
   8.0000000e+00   3.3600000e+00
   8.0000000e+00   3.5600000e+00
   8.0000000e+00   3.4600000e+00
   8.0000000e+00   3.8500000e+00
   8.0000000e+00   3.4700000e+00
   8.0000000e+00   3.5100000e+00
   8.0000000e+00   3.2500000e+00
   8.0000000e+00   3.5200000e+00
   8.0000000e+00   3.0000000e+00
   8.0000000e+00   3.7300000e+00
   8.0000000e+00   3.3600000e+00
   8.0000000e+00   3.0100000e+00
   8.0000000e+00   3.5500000e+00
   8.0000000e+00   3.5600000e+00
   8.0000000e+00   3.4700000e+00
   8.0000000e+00   3.6000000e+00
   8.0000000e+00   3.0900000e+00
   8.0000000e+00   3.5600000e+00
   8.0000000e+00   3.2000000e+00
   8.0000000e+00   3.2800000e+00
   8.0000000e+00   3.4800000e+00
   8.0000000e+00   3.2200000e+00
   8.0000000e+00   3.3000000e+00
   8.0000000e+00   3.3300000e+00
   8.0000000e+00   3.6500000e+00
   8.0000000e+00   3.4900000e+00
   8.0000000e+00   3.6300000e+00
   8.0000000e+00   3.6000000e+00
   8.0000000e+00   3.3000000e+00
   8.0000000e+00   3.9100000e+00
   8.0000000e+00   3.1000000e+00
   8.0000000e+00   3.2200000e+00
   8.0000000e+00   2.8500000e+00
   8.0000000e+00   3.1300000e+00
   8.0000000e+00   3.2700000e+00
   8.0000000e+00   3.3700000e+00
   8.0000000e+00   3.4000000e+00
   8.0000000e+00   3.1200000e+00
   8.0000000e+00   3.3700000e+00
   8.0000000e+00   2.8500000e+00
   8.0000000e+00   3.4100000e+00
   8.0000000e+00   3.4300000e+00
   8.0000000e+00   3.7500000e+00
   8.0000000e+00   3.1200000e+00
   8.0000000e+00   2.9500000e+00
   8.0000000e+00   2.8600000e+00
   8.0000000e+00   3.5000000e+00
   8.0000000e+00   2.7700000e+00
   8.0000000e+00   3.0100000e+00
   8.0000000e+00   2.9400000e+00
   8.0000000e+00   4.1300000e+00
   8.0000000e+00   3.1000000e+00
   8.0000000e+00   3.5000000e+00
   8.0000000e+00   3.6100000e+00
   8.0000000e+00   3.9500000e+00
   9.0000000e+00   3.7800000e+00
   9.0000000e+00   3.3400000e+00
   9.0000000e+00   3.2700000e+00
   9.0000000e+00   3.2000000e+00
   9.0000000e+00   3.9000000e+00
   9.0000000e+00   3.7000000e+00
   9.0000000e+00   3.8300000e+00
   9.0000000e+00   3.5500000e+00
   9.0000000e+00   3.0900000e+00
   9.0000000e+00   3.6000000e+00
   9.0000000e+00   3.6100000e+00
   9.0000000e+00   3.1200000e+00
   9.0000000e+00   3.7100000e+00
   9.0000000e+00   3.4500000e+00
   9.0000000e+00   3.5000000e+00
   9.0000000e+00   3.0100000e+00
   9.0000000e+00   3.6500000e+00
   9.0000000e+00   3.2700000e+00
   9.0000000e+00   3.8800000e+00
   9.0000000e+00   3.7500000e+00
   9.0000000e+00   3.3200000e+00
   9.0000000e+00   3.7400000e+00
   9.0000000e+00   3.3500000e+00
   9.0000000e+00   3.6600000e+00
   9.0000000e+00   3.3200000e+00
   9.0000000e+00   3.6200000e+00
   9.0000000e+00   3.2800000e+00
   9.0000000e+00   3.6600000e+00
   9.0000000e+00   3.5700000e+00
   9.0000000e+00   3.1900000e+00
   9.0000000e+00   3.4800000e+00
   9.0000000e+00   3.7000000e+00
   9.0000000e+00   3.1400000e+00
   9.0000000e+00   3.0200000e+00
   9.0000000e+00   3.0300000e+00
   9.0000000e+00   3.0200000e+00
   9.0000000e+00   3.2300000e+00
   9.0000000e+00   3.2000000e+00
   9.0000000e+00   3.6000000e+00
   9.0000000e+00   3.6600000e+00
   9.0000000e+00   3.7100000e+00
   9.0000000e+00   3.6400000e+00
   9.0000000e+00   3.5000000e+00
   9.0000000e+00   3.5000000e+00
   9.0000000e+00   3.2400000e+00
   9.0000000e+00   3.9400000e+00
   9.0000000e+00   3.7200000e+00
   9.0000000e+00   2.9700000e+00
   9.0000000e+00   3.2000000e+00
   9.0000000e+00   2.8700000e+00
   9.0000000e+00   3.5900000e+00
   9.0000000e+00   3.4400000e+00
   9.0000000e+00   3.3300000e+00
   9.0000000e+00   2.8000000e+00
   9.0000000e+00   3.4700000e+00
   9.0000000e+00   3.1700000e+00
   9.0000000e+00   3.4400000e+00
   9.0000000e+00   3.3800000e+00
   9.0000000e+00   3.9000000e+00
   9.0000000e+00   3.0000000e+00
   9.0000000e+00   3.3500000e+00
   9.0000000e+00   2.9000000e+00
   9.0000000e+00   3.6000000e+00
   9.0000000e+00   3.0200000e+00
   9.0000000e+00   3.0500000e+00
   9.0000000e+00   2.8800000e+00
   9.0000000e+00   3.8400000e+00
   9.0000000e+00   3.0000000e+00
   9.0000000e+00   3.3500000e+00
   9.0000000e+00   3.6000000e+00
   9.0000000e+00   3.9200000e+00
   1.0000000e+01   3.8200000e+00
   1.0000000e+01   3.3200000e+00
   1.0000000e+01   3.2200000e+00
   1.0000000e+01   3.1800000e+00
   1.0000000e+01   3.8700000e+00
   1.0000000e+01   3.8800000e+00
   1.0000000e+01   3.7300000e+00
   1.0000000e+01   3.2800000e+00
   1.0000000e+01   3.6500000e+00
   1.0000000e+01   3.7500000e+00
   1.0000000e+01   3.4200000e+00
   1.0000000e+01   2.9300000e+00
   1.0000000e+01   3.5500000e+00
   1.0000000e+01   3.5100000e+00
   1.0000000e+01   3.2900000e+00
   1.0000000e+01   3.5500000e+00
   1.0000000e+01   3.4100000e+00
   1.0000000e+01   3.6100000e+00
   1.0000000e+01   3.6000000e+00
   1.0000000e+01   3.3700000e+00
   1.0000000e+01   3.4700000e+00
   1.0000000e+01   3.5000000e+00
   1.0000000e+01   3.5700000e+00
   1.0000000e+01   3.8700000e+00
   1.0000000e+01   3.2500000e+00
   1.0000000e+01   3.6300000e+00
   1.0000000e+01   3.2500000e+00
   1.0000000e+01   3.4600000e+00
   1.0000000e+01   3.6800000e+00
   1.0000000e+01   3.3500000e+00
   1.0000000e+01   3.5500000e+00
   1.0000000e+01   3.6000000e+00
   1.0000000e+01   3.0400000e+00
   1.0000000e+01   3.2500000e+00
   1.0000000e+01   3.5300000e+00
   1.0000000e+01   3.4800000e+00
   1.0000000e+01   3.0300000e+00
   1.0000000e+01   3.4600000e+00
   1.0000000e+01   3.7400000e+00
   1.0000000e+01   3.6800000e+00
   1.0000000e+01   3.3700000e+00
   1.0000000e+01   3.5000000e+00
   1.0000000e+01   3.9000000e+00
   1.0000000e+01   2.8600000e+00
   1.0000000e+01   2.9100000e+00
   1.0000000e+01   3.9400000e+00
   1.0000000e+01   3.2500000e+00
   1.0000000e+01   3.6000000e+00
   1.0000000e+01   3.3800000e+00
   1.0000000e+01   3.0500000e+00
   1.0000000e+01   3.2800000e+00
   1.0000000e+01   3.0000000e+00
   1.0000000e+01   3.4500000e+00
   1.0000000e+01   3.2500000e+00
   1.0000000e+01   3.3000000e+00
   1.0000000e+01   3.1500000e+00
   1.0000000e+01   3.3200000e+00
   1.0000000e+01   3.0700000e+00
   1.0000000e+01   3.7600000e+00
   1.0000000e+01   2.4500000e+00
   1.0000000e+01   3.1100000e+00
   1.0000000e+01   3.2000000e+00
   1.0000000e+01   3.7600000e+00
   1.0000000e+01   2.8000000e+00
   1.0000000e+01   3.0500000e+00
   1.0000000e+01   3.0000000e+00
   1.0000000e+01   3.4600000e+00
   1.0000000e+01   3.1200000e+00
   1.0000000e+01   3.2500000e+00
   1.0000000e+01   3.7800000e+00
   1.0000000e+01   3.3400000e+00
   1.1000000e+01   3.8300000e+00
   1.1000000e+01   3.3100000e+00
   1.1000000e+01   2.9300000e+00
   1.1000000e+01   3.1400000e+00
   1.1000000e+01   3.6100000e+00
   1.1000000e+01   3.7100000e+00
   1.1000000e+01   3.7200000e+00
   1.1000000e+01   3.7500000e+00
   1.1000000e+01   3.5300000e+00
   1.1000000e+01   3.7500000e+00
   1.1000000e+01   3.4600000e+00
   1.1000000e+01   2.8400000e+00
   1.1000000e+01   3.1300000e+00
   1.1000000e+01   3.3800000e+00
   1.1000000e+01   3.1600000e+00
   1.1000000e+01   3.7000000e+00
   1.1000000e+01   3.1500000e+00
   1.1000000e+01   3.6600000e+00
   1.1000000e+01   4.0000000e+00
   1.1000000e+01   3.0000000e+00
   1.1000000e+01   3.4000000e+00
   1.1000000e+01   3.0800000e+00
   1.1000000e+01   3.8000000e+00
   1.1000000e+01   3.8500000e+00
   1.1000000e+01   3.5000000e+00
   1.1000000e+01   3.4000000e+00
   1.1000000e+01   2.9900000e+00
   1.1000000e+01   3.2100000e+00
   1.1000000e+01   3.5800000e+00
   1.1000000e+01   3.2600000e+00
   1.1000000e+01   3.3000000e+00
   1.1000000e+01   3.6500000e+00
   1.1000000e+01   3.4600000e+00
   1.1000000e+01   3.4400000e+00
   1.1000000e+01   3.4200000e+00
   1.1000000e+01   3.3400000e+00
   1.1000000e+01   2.8000000e+00
   1.1000000e+01   3.3300000e+00
   1.1000000e+01   3.5500000e+00
   1.1000000e+01   3.2000000e+00
   1.1000000e+01   3.1500000e+00
   1.1000000e+01   3.2700000e+00
   1.1000000e+01   3.3000000e+00
   1.1000000e+01   3.6500000e+00
   1.1000000e+01   3.0000000e+00
   1.1000000e+01   3.1000000e+00
   1.1000000e+01   3.5500000e+00
   1.1000000e+01   3.4200000e+00
   1.1000000e+01   3.2500000e+00
   1.1000000e+01   3.0000000e+00
   1.1000000e+01   3.4900000e+00
   1.1000000e+01   3.4200000e+00
   1.1000000e+01   3.2200000e+00
   1.1000000e+01   3.1300000e+00
   1.1000000e+01   3.2100000e+00
   1.1000000e+01   3.1500000e+00
   1.1000000e+01   3.2300000e+00
   1.1000000e+01   2.9400000e+00
   1.1000000e+01   4.2200000e+00
   1.1000000e+01   2.5500000e+00
   1.1000000e+01   2.5700000e+00
   1.1000000e+01   3.0200000e+00
   1.1000000e+01   3.6000000e+00
   1.1000000e+01   3.0800000e+00
   1.1000000e+01   2.8800000e+00
   1.1000000e+01   3.2500000e+00
   1.1000000e+01   3.2200000e+00
   1.1000000e+01   3.1500000e+00
   1.1000000e+01   2.9700000e+00
   1.1000000e+01   3.5500000e+00
   1.1000000e+01   3.4500000e+00
   1.2000000e+01   3.7100000e+00
   1.2000000e+01   3.2700000e+00
   1.2000000e+01   2.9200000e+00
   1.2000000e+01   3.1800000e+00
   1.2000000e+01   3.8500000e+00
   1.2000000e+01   3.6200000e+00
   1.2000000e+01   3.6500000e+00
   1.2000000e+01   3.5500000e+00
   1.2000000e+01   3.5000000e+00
   1.2000000e+01   3.7500000e+00
   1.2000000e+01   3.4000000e+00
   1.2000000e+01   3.0700000e+00
   1.2000000e+01   3.0400000e+00
   1.2000000e+01   3.0000000e+00
   1.2000000e+01   3.3300000e+00
   1.2000000e+01   3.7300000e+00
   1.2000000e+01   3.6800000e+00
   1.2000000e+01   3.4700000e+00
   1.2000000e+01   3.8300000e+00
   1.2000000e+01   3.2400000e+00
   1.2000000e+01   3.2700000e+00
   1.2000000e+01   2.7700000e+00
   1.2000000e+01   3.7000000e+00
   1.2000000e+01   3.9000000e+00
   1.2000000e+01   3.3100000e+00
   1.2000000e+01   3.4400000e+00
   1.2000000e+01   3.1000000e+00
   1.2000000e+01   3.7600000e+00
   1.2000000e+01   3.6500000e+00
   1.2000000e+01   3.4000000e+00
   1.2000000e+01   3.3200000e+00
   1.2000000e+01   3.5500000e+00
   1.2000000e+01   3.1200000e+00
   1.2000000e+01   3.5200000e+00
   1.2000000e+01   3.4600000e+00
   1.2000000e+01   3.2500000e+00
   1.2000000e+01   3.1700000e+00
   1.2000000e+01   3.2600000e+00
   1.2000000e+01   3.6600000e+00
   1.2000000e+01   3.1000000e+00
   1.2000000e+01   3.2000000e+00
   1.2000000e+01   2.9500000e+00
   1.2000000e+01   3.7000000e+00
   1.2000000e+01   3.1700000e+00
   1.2000000e+01   2.8500000e+00
   1.2000000e+01   3.1000000e+00
   1.2000000e+01   3.7000000e+00
   1.2000000e+01   3.5900000e+00
   1.2000000e+01   3.2600000e+00
   1.2000000e+01   3.2600000e+00
   1.2000000e+01   3.6000000e+00
   1.2000000e+01   3.1800000e+00
   1.2000000e+01   3.2800000e+00
   1.2000000e+01   3.1500000e+00
   1.2000000e+01   3.6400000e+00
   1.2000000e+01   2.8700000e+00
   1.2000000e+01   2.7000000e+00
   1.2000000e+01   3.1700000e+00
   1.2000000e+01   3.1400000e+00
   1.2000000e+01   2.9700000e+00
   1.2000000e+01   2.6700000e+00
   1.2000000e+01   2.8700000e+00
   1.2000000e+01   3.1800000e+00
   1.2000000e+01   3.0400000e+00
   1.2000000e+01   3.5200000e+00
   1.2000000e+01   3.3800000e+00
   1.2000000e+01   3.3300000e+00
   1.2000000e+01   2.9000000e+00
   1.2000000e+01   3.1400000e+00
   1.2000000e+01   3.5500000e+00
   1.2000000e+01   3.1900000e+00
   1.3000000e+01   4.1000000e+00
   1.3000000e+01   3.4100000e+00
   1.3000000e+01   2.8200000e+00
   1.3000000e+01   3.2400000e+00
   1.3000000e+01   3.9400000e+00
   1.3000000e+01   3.7400000e+00
   1.3000000e+01   3.5000000e+00
   1.3000000e+01   3.5300000e+00
   1.3000000e+01   3.6300000e+00
   1.3000000e+01   3.8900000e+00
   1.3000000e+01   3.3800000e+00
   1.3000000e+01   3.0200000e+00
   1.3000000e+01   3.3100000e+00
   1.3000000e+01   2.9400000e+00
   1.3000000e+01   3.5000000e+00
   1.3000000e+01   3.6500000e+00
   1.3000000e+01   3.5400000e+00
   1.3000000e+01   3.3400000e+00
   1.3000000e+01   3.8000000e+00
   1.3000000e+01   3.4400000e+00
   1.3000000e+01   3.7400000e+00
   1.3000000e+01   3.2200000e+00
   1.3000000e+01   3.4400000e+00
   1.3000000e+01   4.0600000e+00
   1.3000000e+01   3.5100000e+00
   1.3000000e+01   3.4500000e+00
   1.3000000e+01   3.0500000e+00
   1.3000000e+01   3.4400000e+00
   1.3000000e+01   3.2900000e+00
   1.3000000e+01   3.1800000e+00
   1.3000000e+01   3.2200000e+00
   1.3000000e+01   3.3000000e+00
   1.3000000e+01   3.3000000e+00
   1.3000000e+01   3.7200000e+00
   1.3000000e+01   3.3300000e+00
   1.3000000e+01   3.3800000e+00
   1.3000000e+01   3.0400000e+00
   1.3000000e+01   3.4000000e+00
   1.3000000e+01   3.6800000e+00
   1.3000000e+01   3.3200000e+00
   1.3000000e+01   3.3200000e+00
   1.3000000e+01   3.0400000e+00
   1.3000000e+01   3.9200000e+00
   1.3000000e+01   3.1800000e+00
   1.3000000e+01   3.4100000e+00
   1.3000000e+01   3.3000000e+00
   1.3000000e+01   3.6500000e+00
   1.3000000e+01   3.7700000e+00
   1.3000000e+01   3.3000000e+00
   1.3000000e+01   3.2200000e+00
   1.3000000e+01   3.6300000e+00
   1.3000000e+01   3.3700000e+00
   1.3000000e+01   3.2400000e+00
   1.3000000e+01   3.0400000e+00
   1.3000000e+01   3.5500000e+00
   1.3000000e+01   3.0700000e+00
   1.3000000e+01   3.0300000e+00
   1.3000000e+01   3.1800000e+00
   1.3000000e+01   3.3000000e+00
   1.3000000e+01   2.7900000e+00
   1.3000000e+01   3.0400000e+00
   1.3000000e+01   3.2000000e+00
   1.3000000e+01   3.0000000e+00
   1.3000000e+01   3.1700000e+00
   1.3000000e+01   3.5800000e+00
   1.3000000e+01   3.2000000e+00
   1.3000000e+01   3.3700000e+00
   1.3000000e+01   3.5100000e+00
   1.3000000e+01   3.2000000e+00
   1.3000000e+01   4.0000000e+00
   1.3000000e+01   3.6700000e+00
   1.4000000e+01   4.0200000e+00
   1.4000000e+01   3.4500000e+00
   1.4000000e+01   2.6400000e+00
   1.4000000e+01   3.3700000e+00
   1.4000000e+01   3.8700000e+00
   1.4000000e+01   3.4200000e+00
   1.4000000e+01   3.3200000e+00
   1.4000000e+01   3.5200000e+00
   1.4000000e+01   3.9100000e+00
   1.4000000e+01   3.8700000e+00
   1.4000000e+01   3.1300000e+00
   1.4000000e+01   2.7500000e+00
   1.4000000e+01   3.2200000e+00
   1.4000000e+01   3.5200000e+00
   1.4000000e+01   3.4600000e+00
   1.4000000e+01   3.7800000e+00
   1.4000000e+01   3.7500000e+00
   1.4000000e+01   3.3200000e+00
   1.4000000e+01   4.1200000e+00
   1.4000000e+01   3.2300000e+00
   1.4000000e+01   3.7600000e+00
   1.4000000e+01   3.3500000e+00
   1.4000000e+01   3.5100000e+00
   1.4000000e+01   3.9300000e+00
   1.4000000e+01   3.5400000e+00
   1.4000000e+01   3.2000000e+00
   1.4000000e+01   2.7000000e+00
   1.4000000e+01   3.4700000e+00
   1.4000000e+01   3.5300000e+00
   1.4000000e+01   3.4300000e+00
   1.4000000e+01   2.9700000e+00
   1.4000000e+01   3.1500000e+00
   1.4000000e+01   3.0900000e+00
   1.4000000e+01   3.5500000e+00
   1.4000000e+01   3.5300000e+00
   1.4000000e+01   3.6800000e+00
   1.4000000e+01   3.0500000e+00
   1.4000000e+01   3.3600000e+00
   1.4000000e+01   3.8100000e+00
   1.4000000e+01   3.2600000e+00
   1.4000000e+01   3.0100000e+00
   1.4000000e+01   3.2100000e+00
   1.4000000e+01   3.8700000e+00
   1.4000000e+01   3.0500000e+00
   1.4000000e+01   3.3000000e+00
   1.4000000e+01   3.2700000e+00
   1.4000000e+01   3.8000000e+00
   1.4000000e+01   3.7400000e+00
   1.4000000e+01   3.1700000e+00
   1.4000000e+01   3.3100000e+00
   1.4000000e+01   3.6000000e+00
   1.4000000e+01   3.4500000e+00
   1.4000000e+01   2.9300000e+00
   1.4000000e+01   2.9500000e+00
   1.4000000e+01   3.4300000e+00
   1.4000000e+01   3.0500000e+00
   1.4000000e+01   2.8800000e+00
   1.4000000e+01   3.0000000e+00
   1.4000000e+01   3.3500000e+00
   1.4000000e+01   2.8800000e+00
   1.4000000e+01   3.0500000e+00
   1.4000000e+01   3.1400000e+00
   1.4000000e+01   3.2900000e+00
   1.4000000e+01   3.2600000e+00
   1.4000000e+01   3.3600000e+00
   1.4000000e+01   3.1300000e+00
   1.4000000e+01   3.2000000e+00
   1.4000000e+01   3.2100000e+00
   1.4000000e+01   3.0400000e+00
   1.4000000e+01   3.8700000e+00
   1.4000000e+01   3.2500000e+00
