# Supplementary material for: Analysis of cause-effect inference by comparing regression errors
Source: PeerJ Comput Sci. 2019 Jan 21;5:e169. doi: 10.7717/peerj-cs.169 (PMC7924496; doi:10.7717/peerj-cs.169)
Supplement: Supplemental Information 2 — Contains artificial and real-world data sets. [file peerj-cs-05-169-s002.zip › CEP data/pair0086.txt]

13 250
12 250
22 345
11 250
22 345
11 250
15 230
25 420
9 275
25 450
12 320
10 270
12 315
12 195
12 220
30 400
22 350
22 350
20 350
9 250
18 275
24 275
10 200
15 275
25 350
20 350
28 412
28 412
13 220
20 330
25 340
25 420
22 350
8 198
12 220
14 284
10 300
17 300
9 300
13 222
15 260
20 300
27 290
23 360
24 275
27 340
6 220
12 225
20 275
16 295
8 150
16 278
14 300
18 234
14 25
22 250
14 295
8 200
12 185
15 235
11 250
12 275
14 295
21 300
10 310
11 310
30 375
6 220
16 220
11 180
13 275
16 270
11 180
13 275
16 270
12 225
21 250
12 185
12 147
12 225
16 250
12 225
16 250
12 225
16 250
9 194
12 315
5 135
12 315
5 135
15 192
12 315
16 210
10 240
8 150
10 210
18 225
12 235
18 275
12 300
12 225
16 275
20 340
23 400
14 25
11 228
14 250
22 200
20 250
15 295
10 225
16 278
14 250
14 250
30 400
12 225
22 275
13 285
16 310
20 425
16 298
9 275
9 300
12 315
25 420
25 450
7 250
25 391
5 250
5 250
24 275
9 160
15 260
22 323
25 260
23 283
25 260
22 295
8 220
12 260
18 350
10 310
15 212
20 250
20 250
24 280
13 350
16 175
12 240
30 420
16 300
10 161
10 161
10 210
40 350
11 200
20 275
25 340
8 140
14 270
12 315
15 300
45 315
9 180
27 340
18 312
9 175
10 220
14 250
14 250
14 250
12 190
35 350
26 400
12 217
8 215
40 300
35 350
16 260
9 175
9 250
10 220
14 226
6 175
8 175
12 175
12 200
12 200
14 300
31 312
30 475
13 330
24 415
27 330
12 315
30 300
6 150
17 235
30 300
6 150
17 235
14 170
23 400
14 350
13 250
15 260
32 426
18 285
32 426
18 285
13 300
12 300
12 300
8 200
30 364
23 350
24 282
30 500
30 500
25 282
30 500
25 282
12 225
10 300
25 395
9 280
9 200
9 175
18 420
25 380
9 275
12 250
25 450
12 315
11 200
11 200
7 206
14 270
18 275
14 270
8 175
6 150
13 225
13 280
12 220
11 215
16 200
26 200
21 350
12 300
15 300
21 350
12 300
15 300
21 350
12 300
15 300
21 350
12 300
15 300
24 314
16 160
16 220
16 220
10 250
18 240
24 225
13 205
13 206
25 320
15 398
15 300
15 190
10 300
33 370
27 320
13 200
23 325
37 330
12 250
24 370
12 250
20 350
12 200
10 190
13 235
12 275
23 295
15 190
11 165
25 325
19 275
20 275
22 292
14 220
12 295
25 450
18 420
9 275
12 250
18 465
12 315
15 325
12 285
30 435
12 230
35 250
20 226
19 274
12 220
19 274
12 220
15 190
6 150
20 400
6 150
20 400
6 150
6 150
18 210
18 210
18 210
15 170
15 170
25 390
25 390
8 360
12 230
8 360
12 230
30 250
35 500
30 495
19 245
22 268
16 222
10 206
27 335
27 335
20 270
20 270
20 270
15 300
15 300
25 300
25 300
15 340
23 355
25 450
20 300
26 330
26 330
25 260
15 225
26 300
40 350
22 280
40 350
25 300
33 450
9 155
4 250
20 300
20 300
20 300
20 300
20 300
20 300
40 450
18 220
18 220
18 270
20 275
20 275
25 220
18 190
10 200
20 390
25 340
15 230
24 300
50 400
10 200
25 220
23 278
20 315
18 185
12 185
13 215
16 240
13 247
50 280
20 300
30 348
38 350
27 380
11 205
35 340
18 270
14 310
13 230
11 187
12 230
14 227
30 350
14 220
12 210
10 180
22 300
11 182
7 220
28 350
10 200
12 210
24 265
24 265
24 265
24 265
20 290
23 265
16 260
20 260
16 240
30 340
12 220
30 348
6 160
18 250
22 282
24 280
14 209
15 295
17 200
17 200
15 250
25 213
28 350
17 250
16 310
12 240
10 225
25 330
27 278
13 215
20 300
13 160
22 325
20 280
7 220
22 325
20 280
30 340
17 240
12 214
9 195
11 210
14 242
12 275
24 300
50 385
14 250
26 300
13 190
13 190
13 190
23 280
40 390
40 390
12 220
14 250
14 240
17 270
21 323
25 320
17 230
25 365
8 215
24 340
20 175
6 150
8 215
24 340
20 175
6 150
45 400
14 250
20 290
13 211
14 250
20 290
13 211
14 250
20 290
13 211
15 220
16 250
16 250
25 275
45 350
20 180
28 350
15 230
17 200
14 230
8 215
16 180
8 215
30 290
25 298
18 300
25 280
22 300
15 220
9 200
9 200
15 220
14 240
16 250
30 290
18 300
24 330
22 330
10 175
12 290
21 300
18 200
19 210
22 323
25 310
8 220
32 325
25 450
16 230
11 250
30 400
30 400
16 220
16 250
19 350
6 175
6 175
26 288
17 225
24 325
18 275
13 240
20 300
9 192
13 226
17 200
26 270
21 300
14 300
20 280
80 350
25 300
14 230
45 500
21 240
28 300
16 180
12 240
12 240
22 280
15 275
24 280
12 210
12 242
15 275
16 260
16 260
13 200
14 230
26 300
26 300
12 220
14 265
14 240
12 230
50 430
14 260
25 275
11 199
25 250
50 300
14 250
14 250
22 208
14 250
22 208
51 315
51 315
20 235
20 235
20 235
20 300
30 325
22 300
20 300
22 275
20 300
22 275
23 230
12 250
12 250
7 220
7 220
7 220
7 220
17 230
12 250
15 325
12 250
15 325
12 250
16 245
17 285
50 315
18 285
16 325
21 240
22 240
12 190
38 350
10 245
50 475
13 205
9 230
12 213
20 275
30 375
12 260
30 375
17 230
12 230
12 220
14 250
20 315
18 300
10 235
12 240
25 290
25 344
30 290
25 290
25 344
30 290
28 370
12 360
10 145
22 320
10 145
22 320
10 175
7 220
13 213
10 175
7 220
13 213
30 375
30 375
30 275
30 375
30 275
18 225
18 225
