# Supplementary material for: Analysis of cause-effect inference by comparing regression errors
Source: PeerJ Comput Sci. 2019 Jan 21;5:e169. doi: 10.7717/peerj-cs.169 (PMC7924496; doi:10.7717/peerj-cs.169)
Supplement: Supplemental Information 2 — Contains artificial and real-world data sets. [file peerj-cs-05-169-s002.zip › CEP data/pair0086_des.txt]

First column:  size in m^2 of appartment/room
Second column: monthly rent in EUR

Data from kamernet.nl, gathered by Joris Mooij in 2007

UPDATE v1.0: We removed two instances, with respectively size == 0 and rent == 1
