# Supplementary material for: Analysis of cause-effect inference by comparing regression errors
Source: PeerJ Comput Sci. 2019 Jan 21;5:e169. doi: 10.7717/peerj-cs.169 (PMC7924496; doi:10.7717/peerj-cs.169)
Supplement: Supplemental Information 2 — Contains artificial and real-world data sets. [file peerj-cs-05-169-s002.zip › CEP data/pair0087.txt]

  -5.6000000e+00   2.5000000e+00
  -5.6000000e+00   0.0000000e+00
  -3.9000000e+00   1.2700000e+01
  -6.7000000e+00   0.0000000e+00
  -8.1000000e+00   0.0000000e+00
  -5.6000000e+00   0.0000000e+00
  -3.4000000e+00   0.0000000e+00
  -2.3000000e+00   6.4000000e+00
  -5.8000000e+00   1.2700000e+01
  -1.1100000e+01   0.0000000e+00
  -1.5000000e+01   0.0000000e+00
  -1.7500000e+01   0.0000000e+00
  -1.5600000e+01   0.0000000e+00
  -1.1400000e+01   0.0000000e+00
  -1.6100000e+01   0.0000000e+00
  -1.0800000e+01   0.0000000e+00
  -8.4000000e+00   7.6000000e+00
  -3.4000000e+00   2.2900000e+01
  -2.0000000e+00   1.2700000e+01
  -2.0000000e+00   2.0300000e+01
  -2.0000000e+00   6.1000000e+01
  -2.0000000e+00   3.5600000e+01
  -5.0000000e+00   5.1000000e+00
  -5.8000000e+00   0.0000000e+00
  -7.0000000e+00   7.6000000e+00
  -8.1000000e+00   5.1000000e+00
  -7.5000000e+00   1.2700000e+01
  -7.8000000e+00   1.3000000e+00
  -5.3000000e+00   1.0200000e+01
  -4.5000000e+00   6.6000000e+01
  -5.3000000e+00   1.7800000e+01
  -1.1200000e+01   7.6000000e+00
  -1.3100000e+01   0.0000000e+00
  -8.6000000e+00   0.0000000e+00
  -4.8000000e+00   1.4000000e+01
  -5.0000000e+00   1.1400000e+01
  -6.4000000e+00   1.5200000e+01
  -6.4000000e+00   2.5000000e+00
  -5.9000000e+00   3.0500000e+01
  -5.3000000e+00   1.9100000e+01
  -1.0800000e+01   2.5000000e+00
  -7.8000000e+00   0.0000000e+00
  -1.0000000e+01   0.0000000e+00
  -1.2800000e+01   0.0000000e+00
  -7.5000000e+00   0.0000000e+00
  -2.2000000e+00   0.0000000e+00
  -3.1000000e+00   1.2700000e+01
  -3.9000000e+00   0.0000000e+00
  -7.0000000e+00   0.0000000e+00
  -7.8000000e+00   0.0000000e+00
  -6.2000000e+00   0.0000000e+00
  -3.1000000e+00   1.3000000e+00
  -2.0000000e+00   6.4000000e+00
  -1.1000000e+00   1.2700000e+01
  -5.0000000e+00   0.0000000e+00
  -5.6000000e+00   0.0000000e+00
  -6.1000000e+00   0.0000000e+00
   2.0000000e+00   0.0000000e+00
   3.3000000e+00   0.0000000e+00
   4.5000000e+00   0.0000000e+00
  -1.7000000e+00   0.0000000e+00
  -1.4000000e+00   2.5000000e+00
  -2.0000000e+00   1.9100000e+01
  -2.0000000e+00   3.3000000e+01
  -3.9000000e+00   1.1400000e+01
  -3.6000000e+00   3.8100000e+01
  -4.7000000e+00   7.6000000e+00
  -5.8000000e+00   6.4000000e+00
  -4.7000000e+00   7.6000000e+00
  -4.2000000e+00   5.1000000e+00
  -5.3000000e+00   2.5000000e+00
  -3.1000000e+00   0.0000000e+00
  -4.2000000e+00   0.0000000e+00
  -4.5000000e+00   5.1000000e+00
  -3.7000000e+00   1.1400000e+01
  -5.8000000e+00   5.1000000e+00
  -5.6000000e+00   2.5000000e+00
  -5.0000000e+00   0.0000000e+00
  -7.2000000e+00   1.3000000e+00
  -7.2000000e+00   7.6000000e+00
  -5.3000000e+00   4.8300000e+01
  -4.8000000e+00   3.3000000e+01
  -1.0600000e+01   1.5200000e+01
  -8.4000000e+00   3.8100000e+01
  -7.0000000e+00   5.1000000e+00
  -6.7000000e+00   5.1000000e+00
  -6.4000000e+00   0.0000000e+00
  -4.5000000e+00   0.0000000e+00
  -1.4000000e+00   0.0000000e+00
  -3.0000000e-01   5.1000000e+00
  -3.6000000e+00   1.0200000e+01
  -5.3000000e+00   0.0000000e+00
  -5.3000000e+00   0.0000000e+00
  -5.3000000e+00   0.0000000e+00
  -4.5000000e+00   1.5200000e+01
  -5.3000000e+00   5.1000000e+00
  -5.8000000e+00   3.8000000e+00
  -6.2000000e+00   3.8000000e+00
  -3.9000000e+00   0.0000000e+00
  -1.1000000e+00   2.5000000e+00
  -2.8000000e+00   1.0200000e+01
  -5.9000000e+00   0.0000000e+00
  -3.6000000e+00   0.0000000e+00
   8.0000000e-01   0.0000000e+00
   3.1000000e+00   0.0000000e+00
   2.2000000e+00   0.0000000e+00
   8.0000000e-01   0.0000000e+00
   3.0000000e-01   0.0000000e+00
  -2.3000000e+00   0.0000000e+00
  -3.9000000e+00   0.0000000e+00
  -4.2000000e+00   1.0200000e+01
  -5.0000000e+00   2.5000000e+00
  -7.3000000e+00   0.0000000e+00
  -9.0000000e-01   0.0000000e+00
   1.4000000e+00   0.0000000e+00
  -2.3000000e+00   0.0000000e+00
  -2.8000000e+00   0.0000000e+00
  -1.7000000e+00   0.0000000e+00
   6.0000000e-01   0.0000000e+00
   6.0000000e-01   2.5000000e+00
  -5.0000000e+00   2.5000000e+00
  -4.8000000e+00   0.0000000e+00
  -1.1000000e+00   0.0000000e+00
  -1.1400000e+01   0.0000000e+00
  -1.3400000e+01   0.0000000e+00
  -1.2300000e+01   8.9000000e+00
  -1.0300000e+01   7.6000000e+00
  -8.9000000e+00   3.8000000e+00
  -9.8000000e+00   7.6000000e+00
  -9.8000000e+00   7.6000000e+00
  -8.7000000e+00   0.0000000e+00
  -8.6000000e+00   5.1000000e+00
  -4.5000000e+00   1.2700000e+01
  -5.3000000e+00   2.5400000e+01
  -6.4000000e+00   3.8000000e+00
  -7.5000000e+00   5.1000000e+00
  -5.6000000e+00   6.4000000e+00
  -6.1000000e+00   7.6000000e+00
  -5.6000000e+00   2.5000000e+00
  -5.0000000e+00   2.6700000e+01
  -2.8000000e+00   2.7900000e+01
  -4.5000000e+00   0.0000000e+00
  -3.3000000e+00   0.0000000e+00
  -3.1000000e+00   1.2700000e+01
  -2.2000000e+00   2.2900000e+01
  -2.3000000e+00   7.6000000e+00
  -5.9000000e+00   1.7800000e+01
  -3.9000000e+00   2.4100000e+01
  -3.7000000e+00   4.8300000e+01
  -3.4000000e+00   0.0000000e+00
  -5.6000000e+00   0.0000000e+00
  -4.5000000e+00   0.0000000e+00
   6.0000000e-01   1.7800000e+01
  -2.0000000e+00   7.6000000e+00
  -4.2000000e+00   7.6000000e+00
  -4.7000000e+00   0.0000000e+00
  -4.5000000e+00   1.0200000e+01
  -4.5000000e+00   1.7800000e+01
  -7.8000000e+00   0.0000000e+00
  -9.7000000e+00   0.0000000e+00
  -1.0000000e+01   5.1000000e+00
  -9.5000000e+00   0.0000000e+00
  -9.8000000e+00   0.0000000e+00
  -1.0900000e+01   0.0000000e+00
  -1.4500000e+01   0.0000000e+00
  -1.1100000e+01   0.0000000e+00
  -1.5300000e+01   0.0000000e+00
  -1.3600000e+01   0.0000000e+00
  -1.3900000e+01   0.0000000e+00
  -1.5000000e+01   0.0000000e+00
  -1.0600000e+01   0.0000000e+00
  -1.1400000e+01   0.0000000e+00
  -1.1100000e+01   0.0000000e+00
  -1.2200000e+01   0.0000000e+00
  -1.4200000e+01   0.0000000e+00
  -1.1200000e+01   0.0000000e+00
  -7.5000000e+00   2.7900000e+01
  -5.3000000e+00   0.0000000e+00
  -2.0000000e+00   0.0000000e+00
  -7.2000000e+00   1.7800000e+01
  -5.6000000e+00   2.7900000e+01
  -1.0300000e+01   1.0200000e+01
  -1.0300000e+01   1.0200000e+01
  -8.9000000e+00   7.6000000e+00
  -5.3000000e+00   3.8000000e+00
  -2.5000000e+00   6.4000000e+00
  -2.3000000e+00   1.7800000e+01
  -5.9000000e+00   2.5000000e+00
  -7.5000000e+00   5.1000000e+00
  -6.1000000e+00   2.5000000e+00
  -5.0000000e+00   1.0200000e+01
  -6.4000000e+00   7.6000000e+00
  -1.0300000e+01   2.4100000e+01
  -9.2000000e+00   7.6000000e+00
  -6.2000000e+00   2.5000000e+00
  -6.1000000e+00   2.1600000e+01
  -4.2000000e+00   1.9100000e+01
  -5.8000000e+00   0.0000000e+00
  -9.2000000e+00   0.0000000e+00
  -3.9000000e+00   0.0000000e+00
  -3.3000000e+00   0.0000000e+00
   2.0000000e+00   0.0000000e+00
  -1.4000000e+00   0.0000000e+00
   0.0000000e+00   0.0000000e+00
  -5.6000000e+00   2.7900000e+01
  -6.1000000e+00   1.5200000e+01
  -6.9000000e+00   1.4000000e+01
  -6.4000000e+00   7.6000000e+00
  -5.3000000e+00   2.5400000e+01
  -5.9000000e+00   0.0000000e+00
  -7.5000000e+00   1.2700000e+01
  -6.1000000e+00   5.1000000e+00
  -8.7000000e+00   0.0000000e+00
  -6.9000000e+00   2.1600000e+01
  -6.7000000e+00   1.0200000e+01
  -1.0300000e+01   7.6000000e+00
  -9.5000000e+00   7.6000000e+00
  -7.3000000e+00   3.3000000e+01
  -8.6000000e+00   1.2700000e+01
  -8.9000000e+00   1.0200000e+01
  -9.2000000e+00   2.5400000e+01
  -8.6000000e+00   2.7900000e+01
  -7.0000000e+00   2.5000000e+00
  -8.7000000e+00   0.0000000e+00
  -1.0300000e+01   2.5000000e+00
  -7.8000000e+00   0.0000000e+00
  -1.1100000e+01   0.0000000e+00
  -1.4500000e+01   0.0000000e+00
  -1.3900000e+01   1.2700000e+01
  -1.1400000e+01   2.7900000e+01
  -7.8000000e+00   7.1100000e+01
  -3.6000000e+00   4.3200000e+01
  -4.7000000e+00   2.1600000e+01
  -5.0000000e+00   2.2900000e+01
  -8.1000000e+00   1.3000000e+00
  -6.7000000e+00   7.6000000e+00
  -3.9000000e+00   4.8300000e+01
   6.0000000e-01   1.2700000e+01
  -5.0000000e+00   0.0000000e+00
  -3.1000000e+00   0.0000000e+00
  -5.6000000e+00   0.0000000e+00
  -3.9000000e+00   0.0000000e+00
  -2.5000000e+00   0.0000000e+00
  -5.3000000e+00   0.0000000e+00
  -3.1000000e+00   0.0000000e+00
  -3.4000000e+00   0.0000000e+00
  -1.7000000e+00   1.0200000e+01
  -1.4000000e+00   2.5400000e+01
  -2.0000000e+00   1.7800000e+01
  -3.1000000e+00   5.1000000e+00
  -4.5000000e+00   2.5000000e+00
  -2.8000000e+00   0.0000000e+00
  -5.9000000e+00   7.6000000e+00
  -4.8000000e+00   7.6000000e+00
  -4.5000000e+00   2.5000000e+00
  -4.5000000e+00   1.2700000e+01
  -3.4000000e+00   2.0300000e+01
  -2.8000000e+00   2.0300000e+01
  -5.3000000e+00   1.0200000e+01
  -3.9000000e+00   6.4000000e+00
  -3.4000000e+00   0.0000000e+00
  -3.0000000e-01   0.0000000e+00
  -1.7000000e+00   1.2700000e+01
  -7.0000000e+00   7.6000000e+00
  -5.6000000e+00   0.0000000e+00
  -2.8000000e+00   0.0000000e+00
   1.7000000e+00   0.0000000e+00
   3.0000000e-01   2.5000000e+00
  -2.2000000e+00   0.0000000e+00
  -9.0000000e-01   0.0000000e+00
   6.0000000e-01   0.0000000e+00
  -3.9000000e+00   5.1000000e+00
  -2.5000000e+00   0.0000000e+00
  -2.5000000e+00   1.3000000e+00
  -1.4000000e+00   0.0000000e+00
  -8.0000000e-01   0.0000000e+00
   2.2000000e+00   5.1000000e+00
  -1.4000000e+00   7.6000000e+00
  -2.3000000e+00   0.0000000e+00
   1.7000000e+00   0.0000000e+00
   1.2000000e+00   0.0000000e+00
   3.6000000e+00   0.0000000e+00
   6.0000000e-01   0.0000000e+00
  -2.5000000e+00   2.5000000e+00
  -3.1000000e+00   0.0000000e+00
  -3.0000000e-01   0.0000000e+00
   3.4000000e+00   0.0000000e+00
   2.0000000e+00   3.8000000e+00
   1.7000000e+00   7.6000000e+00
   6.0000000e-01   2.5000000e+00
  -1.7000000e+00   2.5000000e+00
  -3.4000000e+00   6.4000000e+00
  -3.6000000e+00   0.0000000e+00
  -3.6000000e+00   5.1000000e+00
  -2.8000000e+00   2.5000000e+00
  -4.5000000e+00   5.1000000e+00
  -4.8000000e+00   0.0000000e+00
  -5.0000000e+00   0.0000000e+00
  -2.5000000e+00   0.0000000e+00
  -6.0000000e-01   0.0000000e+00
   9.0000000e-01   0.0000000e+00
   6.0000000e-01   0.0000000e+00
  -8.0000000e-01   0.0000000e+00
  -2.0000000e+00   5.1000000e+00
   3.0000000e-01   0.0000000e+00
   3.1000000e+00   0.0000000e+00
  -3.9000000e+00   1.2700000e+01
  -5.0000000e+00   1.3000000e+00
  -4.2000000e+00   5.1000000e+00
  -3.1000000e+00   4.5700000e+01
  -6.0000000e-01   0.0000000e+00
   0.0000000e+00   0.0000000e+00
   8.0000000e-01   0.0000000e+00
   2.5000000e+00   0.0000000e+00
  -4.2000000e+00   5.1000000e+00
  -4.7000000e+00   1.2700000e+01
  -5.0000000e+00   1.0200000e+01
  -4.2000000e+00   0.0000000e+00
  -2.0000000e+00   2.7900000e+01
  -5.6000000e+00   0.0000000e+00
  -6.1000000e+00   1.3000000e+00
  -4.2000000e+00   0.0000000e+00
  -9.0000000e-01   0.0000000e+00
   1.1000000e+00   0.0000000e+00
  -6.0000000e-01   0.0000000e+00
  -1.7000000e+00   1.0200000e+01
  -1.4000000e+00   2.5000000e+00
  -1.1000000e+00   2.7900000e+01
  -2.5000000e+00   7.6000000e+00
  -3.4000000e+00   3.8000000e+00
  -4.7000000e+00   0.0000000e+00
  -2.5000000e+00   1.3000000e+00
  -2.5000000e+00   1.6500000e+01
  -4.8000000e+00   5.1000000e+00
  -3.1000000e+00   1.6500000e+01
  -5.0000000e+00   0.0000000e+00
  -7.5000000e+00   1.0200000e+01
  -6.1000000e+00   1.0200000e+01
  -6.7000000e+00   2.5000000e+00
  -2.8000000e+00   0.0000000e+00
  -9.0000000e-01   2.0300000e+01
  -7.5000000e+00   1.2700000e+01
  -6.9000000e+00   8.9000000e+00
  -4.2000000e+00   1.5200000e+01
  -4.8000000e+00   2.4100000e+01
  -9.8000000e+00   0.0000000e+00
  -1.1400000e+01   0.0000000e+00
  -9.5000000e+00   0.0000000e+00
  -6.4000000e+00   1.2700000e+01
  -6.7000000e+00   0.0000000e+00
  -7.5000000e+00   0.0000000e+00
  -1.2000000e+01   0.0000000e+00
  -8.6000000e+00   7.6000000e+00
  -7.8000000e+00   1.6500000e+01
  -8.6000000e+00   0.0000000e+00
  -6.9000000e+00   0.0000000e+00
  -8.4000000e+00   1.9100000e+01
  -8.6000000e+00   8.9000000e+00
  -9.2000000e+00   7.6000000e+00
  -8.6000000e+00   8.9000000e+00
  -7.8000000e+00   1.2700000e+01
  -8.9000000e+00   2.5000000e+00
  -1.0000000e+01   0.0000000e+00
  -1.1400000e+01   2.5000000e+00
  -1.5600000e+01   0.0000000e+00
  -1.7500000e+01   0.0000000e+00
  -1.2800000e+01   3.5600000e+01
  -8.6000000e+00   0.0000000e+00
  -5.9000000e+00   0.0000000e+00
  -7.2000000e+00   0.0000000e+00
  -7.5000000e+00   0.0000000e+00
  -4.5000000e+00   1.5200000e+01
  -2.2000000e+00   1.7800000e+01
  -1.1000000e+00   0.0000000e+00
  -3.0000000e-01   0.0000000e+00
  -7.2000000e+00   0.0000000e+00
  -5.0000000e+00   1.3000000e+00
  -2.8000000e+00   2.5400000e+01
  -4.5000000e+00   0.0000000e+00
  -5.6000000e+00   0.0000000e+00
  -1.0300000e+01   0.0000000e+00
  -1.2500000e+01   0.0000000e+00
  -1.2800000e+01   0.0000000e+00
  -1.2200000e+01   0.0000000e+00
  -1.2500000e+01   0.0000000e+00
  -1.2200000e+01   5.1000000e+00
  -1.0800000e+01   0.0000000e+00
  -1.2800000e+01   5.1000000e+00
  -1.2800000e+01   0.0000000e+00
  -1.3900000e+01   0.0000000e+00
  -1.4200000e+01   0.0000000e+00
  -1.0300000e+01   0.0000000e+00
  -7.5000000e+00   0.0000000e+00
  -1.2000000e+01   0.0000000e+00
  -1.0000000e+01   0.0000000e+00
  -6.1000000e+00   1.0200000e+01
  -1.1700000e+01   2.0300000e+01
  -8.9000000e+00   4.5700000e+01
  -7.3000000e+00   7.6000000e+00
  -8.1000000e+00   0.0000000e+00
  -1.0300000e+01   1.3000000e+00
  -1.1700000e+01   7.6000000e+00
  -9.7000000e+00   5.1000000e+00
  -1.0000000e+01   0.0000000e+00
  -6.1000000e+00   5.1000000e+00
  -6.1000000e+00   1.3000000e+00
  -1.1700000e+01   0.0000000e+00
  -1.0900000e+01   2.5000000e+00
  -5.0000000e+00   1.2700000e+01
  -2.8000000e+00   2.2900000e+01
  -6.7000000e+00   0.0000000e+00
  -4.2000000e+00   6.4000000e+00
  -5.0000000e+00   1.0200000e+01
  -4.7000000e+00   7.6000000e+00
  -3.7000000e+00   0.0000000e+00
  -1.4000000e+00   1.5200000e+01
  -2.5000000e+00   7.6000000e+00
  -8.1000000e+00   0.0000000e+00
  -1.0000000e+01   0.0000000e+00
  -1.1100000e+01   0.0000000e+00
  -1.1400000e+01   0.0000000e+00
  -7.5000000e+00   0.0000000e+00
  -4.2000000e+00   6.4000000e+00
  -5.3000000e+00   0.0000000e+00
  -6.4000000e+00   0.0000000e+00
  -4.7000000e+00   0.0000000e+00
  -6.7000000e+00   1.0200000e+01
  -8.6000000e+00   5.1000000e+00
  -7.3000000e+00   7.6000000e+00
  -6.1000000e+00   1.4000000e+01
  -8.1000000e+00   2.2900000e+01
  -6.1000000e+00   2.2900000e+01
  -5.6000000e+00   1.7800000e+01
  -7.5000000e+00   1.4000000e+01
  -8.1000000e+00   1.2700000e+01
  -8.4000000e+00   8.9000000e+00
  -7.2000000e+00   1.0200000e+01
  -8.4000000e+00   0.0000000e+00
  -8.9000000e+00   0.0000000e+00
  -1.1400000e+01   0.0000000e+00
  -1.2500000e+01   0.0000000e+00
  -8.1000000e+00   0.0000000e+00
  -3.9000000e+00   0.0000000e+00
   9.0000000e-01   2.5000000e+00
  -7.3000000e+00   0.0000000e+00
  -7.0000000e+00   0.0000000e+00
  -8.4000000e+00   1.0200000e+01
  -8.6000000e+00   1.0200000e+01
  -9.2000000e+00   0.0000000e+00
  -7.0000000e+00   0.0000000e+00
  -5.9000000e+00   0.0000000e+00
  -5.0000000e+00   0.0000000e+00
  -5.0000000e+00   0.0000000e+00
  -1.7000000e+00   0.0000000e+00
  -1.1000000e+00   0.0000000e+00
   6.0000000e-01   0.0000000e+00
   2.8000000e+00   0.0000000e+00
   1.7000000e+00   0.0000000e+00
  -3.4000000e+00   0.0000000e+00
  -4.5000000e+00   0.0000000e+00
   9.0000000e-01   0.0000000e+00
   3.0000000e-01   0.0000000e+00
  -9.0000000e-01   0.0000000e+00
  -6.0000000e-01   0.0000000e+00
  -4.2000000e+00   1.3000000e+00
  -6.7000000e+00   0.0000000e+00
  -4.2000000e+00   0.0000000e+00
  -5.0000000e+00   1.5200000e+01
  -5.6000000e+00   1.5200000e+01
  -4.7000000e+00   1.0200000e+01
  -9.0000000e-01   0.0000000e+00
   2.2000000e+00   1.0200000e+01
  -3.1000000e+00   0.0000000e+00
  -3.9000000e+00   0.0000000e+00
  -2.5000000e+00   0.0000000e+00
   1.1000000e+00   0.0000000e+00
  -4.2000000e+00   0.0000000e+00
  -1.7000000e+00   0.0000000e+00
  -2.8000000e+00   2.5000000e+00
  -4.2000000e+00   1.5200000e+01
  -7.0000000e+00   0.0000000e+00
  -1.3900000e+01   0.0000000e+00
  -1.7000000e+01   0.0000000e+00
  -1.3600000e+01   7.6000000e+00
  -7.8000000e+00   0.0000000e+00
  -2.2000000e+00   3.3000000e+00
  -9.0000000e-01   5.3300000e+01
  -2.2000000e+00   5.0800000e+01
  -1.0600000e+01   0.0000000e+00
  -1.0300000e+01   0.0000000e+00
  -8.4000000e+00   0.0000000e+00
  -4.5000000e+00   1.2700000e+01
  -1.9000000e+00   1.0200000e+01
  -2.0000000e+00   0.0000000e+00
  -1.0900000e+01   2.5000000e+00
  -1.4200000e+01   0.0000000e+00
  -1.5000000e+01   2.5000000e+00
  -1.1400000e+01   0.0000000e+00
  -1.0000000e+01   0.0000000e+00
  -8.1000000e+00   0.0000000e+00
  -3.9000000e+00   0.0000000e+00
   1.4000000e+00   0.0000000e+00
   2.5000000e+00   0.0000000e+00
   2.8000000e+00   0.0000000e+00
  -1.4000000e+00   0.0000000e+00
  -1.1000000e+00   0.0000000e+00
  -4.7000000e+00   5.1000000e+00
  -6.7000000e+00   2.5400000e+01
  -5.8000000e+00   2.2900000e+01
  -8.1000000e+00   1.7800000e+01
  -7.8000000e+00   1.0200000e+01
  -8.9000000e+00   0.0000000e+00
  -1.0800000e+01   0.0000000e+00
  -8.9000000e+00   2.2900000e+01
  -5.9000000e+00   1.7800000e+01
  -6.0000000e-01   0.0000000e+00
   1.7000000e+00   0.0000000e+00
  -1.2000000e+00   0.0000000e+00
  -1.2000000e+00   0.0000000e+00
   1.2000000e+00   0.0000000e+00
   3.9000000e+00   0.0000000e+00
   2.2000000e+00   2.0300000e+01
  -2.5000000e+00   2.5000000e+00
  -9.5000000e+00   0.0000000e+00
  -1.0000000e+01   0.0000000e+00
  -5.9000000e+00   0.0000000e+00
  -3.6000000e+00   2.5400000e+01
  -1.4000000e+00   0.0000000e+00
  -6.0000000e-01   0.0000000e+00
  -3.0000000e-01   0.0000000e+00
   9.0000000e-01   0.0000000e+00
   4.2000000e+00   0.0000000e+00
   4.7000000e+00   0.0000000e+00
   3.4000000e+00   0.0000000e+00
  -9.8000000e+00   0.0000000e+00
  -9.7000000e+00   0.0000000e+00
  -3.9000000e+00   0.0000000e+00
   3.0000000e-01   0.0000000e+00
  -9.0000000e-01   5.1000000e+00
  -6.4000000e+00   1.0200000e+01
  -8.1000000e+00   7.6000000e+00
  -6.9000000e+00   3.5600000e+01
  -5.3000000e+00   1.1400000e+01
  -5.6000000e+00   1.5200000e+01
  -6.9000000e+00   2.0300000e+01
  -6.4000000e+00   1.1400000e+01
  -6.1000000e+00   1.9100000e+01
  -6.1000000e+00   3.8000000e+00
  -7.0000000e+00   1.2700000e+01
  -7.8000000e+00   0.0000000e+00
  -7.8000000e+00   0.0000000e+00
  -7.5000000e+00   0.0000000e+00
  -5.9000000e+00   0.0000000e+00
  -3.9000000e+00   1.2700000e+01
  -9.2000000e+00   2.0300000e+01
  -8.6000000e+00   1.5200000e+01
  -9.8000000e+00   0.0000000e+00
  -1.0800000e+01   1.7800000e+01
  -1.0600000e+01   3.1800000e+01
  -1.0600000e+01   1.2700000e+01
  -1.0900000e+01   0.0000000e+00
  -1.5600000e+01   0.0000000e+00
  -1.7200000e+01   0.0000000e+00
  -1.6400000e+01   0.0000000e+00
  -8.1000000e+00   0.0000000e+00
  -4.8000000e+00   0.0000000e+00
  -2.5000000e+00   2.0000000e+00
  -3.4000000e+00   0.0000000e+00
  -9.0000000e-01   0.0000000e+00
  -1.1000000e+00   5.0000000e+01
  -3.6000000e+00   0.0000000e+00
  -9.5000000e+00   0.0000000e+00
  -9.2000000e+00   8.1000000e+00
  -9.5000000e+00   0.0000000e+00
  -7.0000000e+00   0.0000000e+00
  -3.6000000e+00   0.0000000e+00
  -1.4000000e+00   0.0000000e+00
  -2.5000000e+00   2.8400000e+01
  -8.4000000e+00   7.6000000e+00
  -7.8000000e+00   1.5000000e+01
  -5.8000000e+00   8.1000000e+00
  -6.7000000e+00   3.2000000e+01
  -8.1000000e+00   1.3200000e+01
  -7.5000000e+00   1.5000000e+01
  -5.9000000e+00   1.0000000e+00
  -8.4000000e+00   1.7000000e+01
  -7.2000000e+00   1.3000000e+01
  -7.5000000e+00   5.1000000e+00
  -5.9000000e+00   0.0000000e+00
  -4.8000000e+00   5.1000000e+00
  -3.7000000e+00   3.2000000e+01
  -8.9000000e+00   0.0000000e+00
  -7.8000000e+00   0.0000000e+00
  -6.1000000e+00   0.0000000e+00
  -1.7000000e+00   0.0000000e+00
   0.0000000e+00   0.0000000e+00
   2.2000000e+00   5.1000000e+00
  -1.4000000e+00   0.0000000e+00
  -1.1000000e+00   0.0000000e+00
   0.0000000e+00   0.0000000e+00
  -9.0000000e-01   0.0000000e+00
   2.8000000e+00   0.0000000e+00
  -1.7000000e+00   0.0000000e+00
  -3.6000000e+00   0.0000000e+00
  -3.1000000e+00   0.0000000e+00
  -6.1000000e+00   1.8000000e+01
  -5.6000000e+00   0.0000000e+00
  -5.9000000e+00   9.9000000e+00
  -5.6000000e+00   1.0000000e+00
  -5.0000000e+00   0.0000000e+00
  -4.8000000e+00   0.0000000e+00
  -5.8000000e+00   0.0000000e+00
  -5.6000000e+00   0.0000000e+00
  -4.2000000e+00   0.0000000e+00
  -5.9000000e+00   1.1900000e+01
  -5.3000000e+00   3.0000000e+00
  -4.2000000e+00   0.0000000e+00
  -2.0000000e+00   0.0000000e+00
   1.4000000e+00   0.0000000e+00
   3.1000000e+00   0.0000000e+00
   3.1000000e+00   0.0000000e+00
   6.1000000e+00   0.0000000e+00
  -5.0000000e+00   0.0000000e+00
  -3.6000000e+00   1.3000000e+01
   0.0000000e+00   0.0000000e+00
   0.0000000e+00   5.1000000e+00
  -3.6000000e+00   5.1000000e+00
  -1.7000000e+00   0.0000000e+00
   6.0000000e-01   0.0000000e+00
  -3.1000000e+00   0.0000000e+00
  -2.5000000e+00   8.1000000e+00
  -4.5000000e+00   0.0000000e+00
  -5.0000000e+00   4.1000000e+00
  -4.2000000e+00   0.0000000e+00
  -6.1000000e+00   0.0000000e+00
  -5.3000000e+00   8.9000000e+00
  -3.1000000e+00   3.6100000e+01
  -2.0000000e+00   2.2900000e+01
  -3.1000000e+00   0.0000000e+00
  -1.7000000e+00   0.0000000e+00
  -2.5000000e+00   0.0000000e+00
  -3.6000000e+00   0.0000000e+00
  -3.1000000e+00   0.0000000e+00
  -5.0000000e+00   2.0000000e+00
  -6.4000000e+00   5.1000000e+00
  -1.1100000e+01   0.0000000e+00
  -7.5000000e+00   0.0000000e+00
  -4.5000000e+00   0.0000000e+00
   9.0000000e-01   0.0000000e+00
  -5.6000000e+00   0.0000000e+00
  -6.4000000e+00   0.0000000e+00
  -6.4000000e+00   0.0000000e+00
  -8.1000000e+00   0.0000000e+00
  -7.5000000e+00   1.5000000e+01
  -5.0000000e+00   1.0000000e+00
  -5.0000000e+00   8.1000000e+00
  -3.1000000e+00   0.0000000e+00
  -2.0000000e+00   2.0000000e+00
   0.0000000e+00   2.0000000e+00
   1.7000000e+00   0.0000000e+00
  -2.0000000e+00   0.0000000e+00
   0.0000000e+00   0.0000000e+00
   3.0000000e-01   0.0000000e+00
   1.1000000e+00   1.0000000e+00
  -3.1000000e+00   3.0000000e+00
  -1.0000000e+00   3.0000000e+00
   5.0000000e-01   0.0000000e+00
   2.0000000e+00   2.0000000e+00
  -1.5000000e+00   0.0000000e+00
  -1.5000000e+00   0.0000000e+00
   5.0000000e-01   1.0000000e+00
   2.0000000e+00   0.0000000e+00
  -3.0000000e+00   1.5000000e+01
  -1.0000000e+00   9.0000000e+00
   0.0000000e+00   4.0000000e+00
  -1.5000000e+00   0.0000000e+00
   1.5000000e+00   0.0000000e+00
  -5.0000000e-01   8.0000000e+00
  -1.5000000e+00   1.0000000e+01
  -3.0000000e+00   9.0000000e+00
  -1.5000000e+00   0.0000000e+00
   1.0000000e+00   0.0000000e+00
   1.5000000e+00   1.7000000e+01
  -3.5000000e+00   1.9000000e+01
  -4.0000000e+00   4.0000000e+00
  -9.5000000e+00   0.0000000e+00
  -8.5000000e+00   2.0000000e+00
  -8.5000000e+00   8.0000000e+00
  -7.0000000e+00   5.0000000e+00
  -4.0000000e+00   1.0000000e+01
  -1.5000000e+00   0.0000000e+00
  -6.5000000e+00   5.0000000e+00
  -7.5000000e+00   1.0000000e+01
  -4.0000000e+00   6.0000000e+00
  -5.5000000e+00   0.0000000e+00
  -4.0000000e+00   1.5000000e+01
  -6.0000000e+00   4.9000000e+01
  -3.5000000e+00   3.0000000e+01
  -6.0000000e+00   2.9000000e+01
  -6.0000000e+00   5.0000000e+00
  -8.0000000e+00   0.0000000e+00
  -7.5000000e+00   3.3000000e+01
  -8.0000000e+00   0.0000000e+00
  -1.1000000e+01   0.0000000e+00
  -1.1500000e+01   0.0000000e+00
  -1.0500000e+01   0.0000000e+00
  -8.5000000e+00   0.0000000e+00
  -8.5000000e+00   0.0000000e+00
  -8.0000000e+00   2.0000000e+00
  -8.0000000e+00   0.0000000e+00
  -6.5000000e+00   1.2500000e+01
  -4.8000000e+00   8.0000000e+00
  -2.5000000e+00   1.0000000e+01
  -5.5000000e+00   8.0000000e+00
  -6.5000000e+00   0.0000000e+00
  -7.0000000e+00   1.1000000e+01
  -6.5000000e+00   5.0000000e+00
  -8.0000000e+00   0.0000000e+00
  -7.0000000e+00   0.0000000e+00
  -6.8000000e+00   0.0000000e+00
  -5.0000000e+00   0.0000000e+00
  -4.8000000e+00   0.0000000e+00
  -4.5000000e+00   0.0000000e+00
   4.0000000e+00   0.0000000e+00
   5.3000000e+00   0.0000000e+00
   6.0000000e+00   0.0000000e+00
   5.5000000e+00   0.0000000e+00
   7.0000000e+00   0.0000000e+00
  -2.5000000e+00   1.6000000e+01
  -4.0000000e+00   8.0000000e+00
  -5.0000000e+00   3.0000000e+00
  -4.8000000e+00   0.0000000e+00
  -3.5000000e+00   1.5000000e+01
  -4.0000000e+00   0.0000000e+00
  -8.8000000e+00   0.0000000e+00
  -5.8000000e+00   1.6000000e+01
  -7.0000000e+00   7.0000000e+00
  -7.5000000e+00   9.0000000e+00
  -7.3000000e+00   0.0000000e+00
  -5.5000000e+00   0.0000000e+00
  -5.0000000e+00   0.0000000e+00
   5.0000000e-01   0.0000000e+00
   4.0000000e+00   0.0000000e+00
   9.5000000e+00   0.0000000e+00
   1.1000000e+01   0.0000000e+00
   1.1500000e+01   0.0000000e+00
   1.5000000e+00   0.0000000e+00
   0.0000000e+00   0.0000000e+00
   3.5000000e+00   0.0000000e+00
   3.0000000e+00   0.0000000e+00
   2.0000000e+00   0.0000000e+00
   6.5000000e+00   0.0000000e+00
   2.0000000e+00   3.0000000e+00
  -1.0000000e+00   3.0000000e+00
  -3.8000000e+00   0.0000000e+00
  -4.3000000e+00   0.0000000e+00
   0.0000000e+00   0.0000000e+00
   3.5000000e+00   0.0000000e+00
   3.0000000e+00   0.0000000e+00
   3.8000000e+00   0.0000000e+00
   3.8000000e+00   4.0000000e+00
  -2.3000000e+00   0.0000000e+00
  -2.8000000e+00   1.1000000e+01
  -3.0000000e+00   0.0000000e+00
  -3.0000000e+00   0.0000000e+00
  -1.5000000e+00   0.0000000e+00
  -1.3000000e+00   0.0000000e+00
   1.0000000e+00   0.0000000e+00
  -1.3500000e+01   0.0000000e+00
  -1.6000000e+01   0.0000000e+00
  -1.7500000e+01   0.0000000e+00
  -1.8000000e+01   0.0000000e+00
  -1.6000000e+01   0.0000000e+00
  -1.1500000e+01   1.0000000e+01
  -4.5000000e+00   6.0000000e+00
  -5.0000000e-01   1.8000000e+01
  -4.0000000e+00   8.0000000e+00
  -4.5000000e+00   1.0000000e+00
  -3.0000000e+00   1.6000000e+01
  -5.5000000e+00   0.0000000e+00
  -5.0000000e+00   0.0000000e+00
  -3.5000000e+00   3.0000000e+00
  -1.0000000e+00   4.0000000e+00
  -8.0000000e+00   1.2000000e+01
  -1.1500000e+01   0.0000000e+00
  -9.0000000e+00   1.3000000e+01
  -7.5000000e+00   1.6000000e+01
  -1.1000000e+01   1.0000000e+00
  -1.5500000e+01   0.0000000e+00
  -1.3000000e+01   1.7000000e+01
  -7.0000000e+00   3.8000000e+01
  -1.8000000e+00   1.3000000e+01
  -4.0000000e+00   1.3000000e+01
  -3.0000000e+00   1.4000000e+01
  -1.0000000e+00   8.0000000e+00
  -4.0000000e+00   5.5000000e+00
  -9.5000000e+00   0.0000000e+00
  -9.5000000e+00   0.0000000e+00
  -9.5000000e+00   5.0000000e+00
  -6.0000000e+00   0.0000000e+00
  -3.5000000e+00   0.0000000e+00
  -5.0000000e-01   0.0000000e+00
  -2.8000000e+00   0.0000000e+00
  -9.5000000e+00   0.0000000e+00
  -9.5000000e+00   0.0000000e+00
  -8.5000000e+00   0.0000000e+00
  -6.5000000e+00   0.0000000e+00
  -4.3000000e+00   0.0000000e+00
  -3.0000000e+00   1.0500000e+01
  -5.0000000e+00   5.0000000e-01
  -1.1800000e+01   0.0000000e+00
  -9.0000000e+00   0.0000000e+00
  -7.0000000e+00   0.0000000e+00
  -5.8000000e+00   3.0000000e+00
  -9.0000000e+00   5.9000000e+01
  -8.8000000e+00   2.8000000e+01
  -8.5000000e+00   1.3000000e+01
  -1.1300000e+01   2.0000000e+00
  -6.3000000e+00   3.5000000e+01
  -5.0000000e-01   0.0000000e+00
   3.0000000e-01   4.0000000e+00
   0.0000000e+00   0.0000000e+00
  -4.0000000e+00   0.0000000e+00
  -4.5000000e+00   0.0000000e+00
  -3.0000000e+00   2.0000000e+00
  -8.0000000e-01   0.0000000e+00
  -2.0000000e+00   1.0000000e+00
  -3.0000000e+00   0.0000000e+00
  -2.8000000e+00   0.0000000e+00
  -3.5000000e+00   1.0000000e+00
  -3.5000000e+00   0.0000000e+00
  -2.3000000e+00   1.6000000e+01
  -1.5000000e+00   1.8000000e+01
  -7.0000000e+00   0.0000000e+00
  -4.5000000e+00   1.0000000e+00
  -8.0000000e-01   1.0000000e+00
  -8.0000000e-01   1.0000000e+00
  -4.8000000e+00   0.0000000e+00
  -7.3000000e+00   7.0000000e+00
  -6.5000000e+00   0.0000000e+00
  -7.5000000e+00   0.0000000e+00
  -6.3000000e+00   6.0000000e+00
  -8.8000000e+00   0.0000000e+00
  -7.8000000e+00   1.5000000e+01
  -5.5000000e+00   1.8000000e+01
  -2.0000000e+00   5.0000000e+00
  -5.0000000e-01   0.0000000e+00
   1.5000000e+00   1.0000000e+01
  -3.0000000e+00   2.0000000e+00
  -2.5000000e+00   1.8000000e+01
  -5.0000000e+00   1.3000000e+01
  -6.8000000e+00   1.0000000e+00
  -1.0800000e+01   0.0000000e+00
  -9.0000000e+00   0.0000000e+00
  -8.8000000e+00   2.5000000e+00
  -8.5000000e+00   8.5000000e+00
  -4.5000000e+00   1.2000000e+01
  -6.0000000e+00   0.0000000e+00
  -6.0000000e+00   0.0000000e+00
  -7.0000000e+00   1.0000000e+00
  -8.0000000e-01   0.0000000e+00
   2.0000000e+00   0.0000000e+00
   1.3000000e+00   1.0000000e+00
  -5.0000000e-01   0.0000000e+00
   0.0000000e+00   2.0000000e+00
  -5.3000000e+00   0.0000000e+00
  -7.8000000e+00   0.0000000e+00
  -6.5000000e+00   0.0000000e+00
  -6.3000000e+00   0.0000000e+00
  -7.5000000e+00   2.0000000e+00
  -8.5000000e+00   0.0000000e+00
  -1.0500000e+01   0.0000000e+00
  -8.8000000e+00   0.0000000e+00
  -6.3000000e+00   0.0000000e+00
  -4.3000000e+00   0.0000000e+00
  -1.8000000e+00   0.0000000e+00
  -4.0000000e+00   0.0000000e+00
  -2.0000000e+00   2.4000000e+01
  -2.8000000e+00   2.8000000e+01
  -4.3000000e+00   3.0000000e+00
  -3.8000000e+00   0.0000000e+00
  -4.5000000e+00   5.0000000e+00
  -6.8000000e+00   7.0000000e+00
  -4.5000000e+00   5.0000000e+00
  -6.5000000e+00   0.0000000e+00
  -5.8000000e+00   0.0000000e+00
  -2.8000000e+00   1.1000000e+01
  -2.3000000e+00   1.0000000e+00
  -2.0000000e+00   0.0000000e+00
  -5.0000000e-01   0.0000000e+00
   0.0000000e+00   0.0000000e+00
   2.3000000e+00   0.0000000e+00
   1.3000000e+00   0.0000000e+00
   0.0000000e+00   8.0000000e+00
  -3.3000000e+00   1.5000000e+01
  -3.0000000e+00   0.0000000e+00
  -2.5000000e+00   1.8000000e+01
   1.8000000e+00   0.0000000e+00
  -1.0000000e+00   4.0000000e+00
  -8.0000000e-01   6.0000000e+00
  -1.5000000e+00   0.0000000e+00
  -3.3000000e+00   0.0000000e+00
  -3.0000000e+00   0.0000000e+00
  -3.8000000e+00   4.0000000e+00
  -3.0000000e+00   2.0000000e+00
  -2.5000000e+00   5.0000000e+00
  -5.3000000e+00   1.1000000e+01
  -4.0000000e+00   0.0000000e+00
   1.5000000e+00   0.0000000e+00
  -2.0000000e+00   0.0000000e+00
   1.8000000e+00   0.0000000e+00
   3.5000000e+00   3.0000000e+00
  -4.8000000e+00   0.0000000e+00
  -7.0000000e+00   0.0000000e+00
  -3.8000000e+00   0.0000000e+00
  -5.3000000e+00   7.0000000e+00
  -1.5000000e+00   0.0000000e+00
  -1.8000000e+00   7.0000000e+00
  -4.3000000e+00   6.0000000e+00
  -2.0000000e+00   1.5000000e+01
  -5.0000000e-01   1.5000000e+01
  -2.8000000e+00   0.0000000e+00
  -3.8000000e+00   2.0000000e+00
  -3.8000000e+00   0.0000000e+00
  -3.0000000e+00   0.0000000e+00
  -1.8000000e+00   0.0000000e+00
   3.8000000e+00   0.0000000e+00
   6.5000000e+00   0.0000000e+00
   3.8000000e+00   0.0000000e+00
   8.0000000e-01   0.0000000e+00
  -3.0000000e-01   0.0000000e+00
  -2.0000000e+00   0.0000000e+00
   2.0000000e+00   0.0000000e+00
  -1.3000000e+00   7.5000000e+00
  -5.3000000e+00   3.0000000e+00
  -4.8000000e+00   0.0000000e+00
  -2.8000000e+00   0.0000000e+00
   1.0000000e+00   0.0000000e+00
   3.0000000e+00   0.0000000e+00
   3.5000000e+00   0.0000000e+00
   2.3000000e+00   0.0000000e+00
  -1.0000000e+00   3.0000000e+00
  -1.8000000e+00   3.0000000e+00
  -2.3000000e+00   1.2000000e+01
  -8.0000000e-01   1.0500000e+01
  -8.0000000e-01   0.0000000e+00
  -3.0000000e-01   0.0000000e+00
   3.0000000e-01   0.0000000e+00
   1.8000000e+00   0.0000000e+00
   6.0000000e+00   0.0000000e+00
   1.0000000e+01   0.0000000e+00
   8.3000000e+00   0.0000000e+00
  -1.0000000e+00   0.0000000e+00
  -6.8000000e+00   0.0000000e+00
  -6.0000000e+00   1.6000000e+01
  -6.8000000e+00   2.0000000e+00
  -8.0000000e+00   2.2000000e+01
  -8.0000000e+00   1.6000000e+01
  -7.3000000e+00   5.0000000e+00
  -8.3000000e+00   0.0000000e+00
  -9.0000000e+00   3.0000000e+00
  -6.0000000e+00   8.0000000e+00
  -7.3000000e+00   7.0000000e+00
  -7.5000000e+00   2.0000000e+00
  -5.5000000e+00   0.0000000e+00
  -8.0000000e+00   0.0000000e+00
  -9.5000000e+00   0.0000000e+00
  -6.5000000e+00   2.0000000e+00
  -1.6800000e+01   5.0000000e+00
  -2.1300000e+01   0.0000000e+00
  -2.2500000e+01   0.0000000e+00
  -2.0000000e+01   0.0000000e+00
  -1.7300000e+01   0.0000000e+00
  -1.2300000e+01   3.0000000e+00
  -7.3000000e+00   0.0000000e+00
  -1.3500000e+01   0.0000000e+00
  -1.0000000e+01   0.0000000e+00
  -5.5000000e+00   0.0000000e+00
  -6.3000000e+00   0.0000000e+00
  -4.3000000e+00   0.0000000e+00
  -1.8000000e+00   0.0000000e+00
  -4.3000000e+00   2.0000000e+00
  -3.8000000e+00   1.0000000e+00
  -4.0000000e+00   7.0000000e+00
  -5.8000000e+00   2.0000000e+00
  -6.0000000e+00   0.0000000e+00
  -9.0000000e+00   0.0000000e+00
  -1.1300000e+01   0.0000000e+00
  -8.5000000e+00   2.0000000e+00
  -4.0000000e+00   1.0000000e+00
  -4.3000000e+00   8.0000000e+00
  -3.5000000e+00   2.3000000e+01
  -3.5000000e+00   0.0000000e+00
  -8.5000000e+00   0.0000000e+00
  -8.3000000e+00   2.0000000e+00
  -6.8000000e+00   7.5000000e+00
  -8.0000000e+00   0.0000000e+00
  -1.1500000e+01   0.0000000e+00
  -9.3000000e+00   7.0000000e+00
  -1.0000000e+01   0.0000000e+00
  -1.1500000e+01   0.0000000e+00
  -9.5000000e+00   0.0000000e+00
  -9.0000000e+00   0.0000000e+00
  -1.4800000e+01   0.0000000e+00
  -1.3000000e+01   0.0000000e+00
  -8.8000000e+00   0.0000000e+00
  -6.8000000e+00   0.0000000e+00
  -5.3000000e+00   4.0000000e+00
  -6.8000000e+00   4.0000000e+00
  -5.8000000e+00   9.5000000e+00
  -8.5000000e+00   1.0000000e+01
  -6.0000000e+00   2.7000000e+01
  -5.0000000e+00   9.0000000e+00
  -4.8000000e+00   8.0000000e+00
  -5.5000000e+00   5.0000000e+00
  -4.0000000e+00   4.2000000e+01
  -5.3000000e+00   1.1000000e+01
  -1.0800000e+01   1.0000000e+00
  -1.0800000e+01   1.0000000e+01
  -6.5000000e+00   1.2000000e+01
  -7.0000000e+00   4.6000000e+01
  -6.3000000e+00   1.2000000e+01
  -8.5000000e+00   4.0000000e+00
  -1.1000000e+01   0.0000000e+00
  -1.1000000e+01   0.0000000e+00
  -1.1500000e+01   1.5000000e+00
  -9.3000000e+00   1.2000000e+01
  -7.0000000e+00   4.0500000e+01
  -3.5000000e+00   1.2000000e+01
  -2.3000000e+00   0.0000000e+00
  -5.5000000e+00   0.0000000e+00
  -8.0000000e+00   0.0000000e+00
  -1.0500000e+01   4.5000000e+00
  -6.3000000e+00   0.0000000e+00
  -4.8000000e+00   9.0000000e+00
  -1.3000000e+00   2.0000000e+00
   1.3000000e+00   0.0000000e+00
  -1.0000000e+00   5.0000000e+00
  -2.0000000e+00   1.0000000e+00
  -3.5000000e+00   0.0000000e+00
   5.0000000e-01   0.0000000e+00
   3.0000000e+00   0.0000000e+00
   1.0000000e+00   0.0000000e+00
  -3.5000000e+00   0.0000000e+00
  -5.0000000e-01   0.0000000e+00
   2.0000000e+00   1.6000000e+01
  -3.8000000e+00   6.0000000e+00
  -4.8000000e+00   1.4000000e+01
  -7.8000000e+00   1.0000000e+00
  -2.5000000e+00   0.0000000e+00
  -5.0000000e-01   0.0000000e+00
  -5.0000000e-01   0.0000000e+00
  -1.3000000e+00   0.0000000e+00
   2.0000000e+00   0.0000000e+00
   2.8000000e+00   0.0000000e+00
   1.0000000e+00   0.0000000e+00
  -3.8000000e+00   9.0000000e+00
  -7.0000000e+00   0.0000000e+00
  -9.5000000e+00   0.0000000e+00
  -7.5000000e+00   0.0000000e+00
  -6.8000000e+00   2.0000000e+00
  -7.3000000e+00   0.0000000e+00
  -8.3000000e+00   0.0000000e+00
  -1.0000000e+01   1.5000000e+00
  -1.0800000e+01   0.0000000e+00
  -7.3000000e+00   0.0000000e+00
  -7.0000000e+00   0.0000000e+00
  -8.0000000e-01   0.0000000e+00
   3.8000000e+00   1.4000000e+00
   0.0000000e+00   0.0000000e+00
   1.3000000e+00   0.0000000e+00
  -2.3000000e+00   1.9700000e+01
  -2.5000000e+00   2.4500000e+01
  -4.0000000e+00   1.2900000e+01
  -5.5000000e+00   0.0000000e+00
  -4.8000000e+00   0.0000000e+00
  -3.5000000e+00   0.0000000e+00
  -5.0000000e+00   0.0000000e+00
  -5.8000000e+00   6.5000000e+00
  -4.3000000e+00   2.2000000e+00
  -2.5000000e+00   7.6000000e+00
  -2.3000000e+00   2.5000000e+00
  -4.5000000e+00   0.0000000e+00
  -2.8000000e+00   0.0000000e+00
  -2.0000000e+00   2.7000000e+00
  -6.0000000e+00   2.4000000e+00
  -2.0000000e+00   0.0000000e+00
  -2.3000000e+00   0.0000000e+00
   1.3000000e+00   0.0000000e+00
   1.8000000e+00   0.0000000e+00
   3.5000000e+00   0.0000000e+00
   1.0000000e+00   0.0000000e+00
  -3.0000000e-01   2.8000000e+00
  -6.3000000e+00   1.5000000e+01
  -6.3000000e+00   1.5000000e+00
  -3.3000000e+00   2.6500000e+01
  -4.5000000e+00   0.0000000e+00
  -3.0000000e+00   1.5000000e+00
  -2.0000000e+00   0.0000000e+00
  -8.0000000e-01   0.0000000e+00
   5.0000000e-01   0.0000000e+00
  -1.0000000e+00   5.5000000e+00
  -1.0000000e+01   2.0000000e+00
  -8.3000000e+00   1.0000000e+01
  -8.5000000e+00   2.4000000e+01
  -6.0000000e+00   7.4000000e+01
  -2.0000000e+00   1.0000000e+00
  -1.0000000e+01   1.0000000e+00
  -8.8000000e+00   4.2000000e+01
  -1.0000000e+00   1.0000000e+00
   1.0000000e+00   7.5000000e+00
  -1.5000000e+00   0.0000000e+00
  -2.8000000e+00   2.9000000e+01
  -3.0000000e+00   3.5000000e+00
  -8.5000000e+00   0.0000000e+00
  -9.3000000e+00   1.5000000e+01
  -6.3000000e+00   2.6000000e+01
  -4.3000000e+00   7.5000000e+00
  -2.5000000e+00   3.0000000e+00
   3.0000000e-01   0.0000000e+00
  -3.0000000e+00   0.0000000e+00
  -3.5000000e+00   0.0000000e+00
  -1.5000000e+00   5.0000000e+00
  -3.0000000e+00   8.0000000e+00
  -3.0000000e+00   0.0000000e+00
  -4.8000000e+00   8.0000000e+00
  -7.3000000e+00   1.0000000e+00
  -8.5000000e+00   0.0000000e+00
  -1.3500000e+01   0.0000000e+00
  -1.2800000e+01   0.0000000e+00
  -1.2500000e+01   6.0000000e+00
  -1.6800000e+01   3.5000000e+00
  -1.8300000e+01   5.0000000e+00
  -1.5000000e+01   1.5000000e+01
  -9.5000000e+00   3.6000000e+01
  -5.8000000e+00   8.5000000e+00
  -1.0500000e+01   3.0000000e+00
  -7.0000000e+00   1.7000000e+01
  -6.0000000e+00   4.0000000e+00
  -4.5000000e+00   0.0000000e+00
  -1.1300000e+01   0.0000000e+00
  -9.0000000e+00   0.0000000e+00
  -3.5000000e+00   0.0000000e+00
  -8.0000000e-01   4.0000000e+00
   5.0000000e-01   0.0000000e+00
   4.8000000e+00   0.0000000e+00
   3.3000000e+00   0.0000000e+00
  -3.8000000e+00   0.0000000e+00
  -1.5300000e+01   0.0000000e+00
  -1.9800000e+01   0.0000000e+00
  -1.8300000e+01   0.0000000e+00
  -1.8300000e+01   0.0000000e+00
  -1.5000000e+01   0.0000000e+00
  -1.0300000e+01   0.0000000e+00
  -8.8000000e+00   0.0000000e+00
  -5.5000000e+00   1.6000000e+01
  -1.5000000e+00   2.9000000e+01
  -4.5000000e+00   9.0000000e+00
  -3.5000000e+00   0.0000000e+00
  -4.3000000e+00   9.0000000e+00
  -1.0000000e+00   0.0000000e+00
  -8.0000000e-01   0.0000000e+00
   3.5000000e+00   0.0000000e+00
   2.0000000e+00   0.0000000e+00
   2.5000000e+00   0.0000000e+00
   2.3000000e+00   0.0000000e+00
  -2.5000000e+00   0.0000000e+00
  -1.0500000e+01   0.0000000e+00
  -1.6300000e+01   1.5000000e+00
  -1.0300000e+01   9.0000000e+00
  -6.8000000e+00   1.0000000e+00
  -1.0000000e+00   4.0000000e+00
  -1.0000000e+00   1.2500000e+01
  -2.8000000e+00   1.5000000e+00
  -4.5000000e+00   0.0000000e+00
  -5.5000000e+00   0.0000000e+00
  -4.8000000e+00   0.0000000e+00
  -3.3000000e+00   1.0000000e+00
  -1.8000000e+00   2.0000000e+00
  -1.0000000e+00   5.0000000e+00
   1.0000000e+00   5.0000000e+00
   1.3000000e+00   3.0000000e+00
  -1.3000000e+00   3.0000000e+00
  -3.3000000e+00   0.0000000e+00
  -1.8000000e+00   4.0000000e+00
  -1.0000000e+00   4.0000000e+00
  -4.0000000e+00   1.0000000e+01
  -1.2000000e+01   5.0000000e-01
  -1.0800000e+01   0.0000000e+00
  -6.5000000e+00   0.0000000e+00
  -6.3000000e+00   0.0000000e+00
  -6.3000000e+00   0.0000000e+00
  -4.0000000e+00   7.0000000e+00
  -3.3000000e+00   1.0000000e+01
  -8.8000000e+00   9.0000000e+00
  -8.5000000e+00   4.1000000e+01
  -7.8000000e+00   1.0000000e+01
  -1.0500000e+01   1.6000000e+01
  -1.0300000e+01   1.5000000e+00
  -8.3000000e+00   1.7000000e+01
  -5.8000000e+00   8.0000000e+00
  -6.5000000e+00   0.0000000e+00
  -5.0000000e+00   2.0000000e+00
  -3.0000000e+00   0.0000000e+00
  -1.0000000e+00   0.0000000e+00
  -3.0000000e+00   8.0000000e+00
  -6.3000000e+00   0.0000000e+00
  -7.3000000e+00   0.0000000e+00
  -5.8000000e+00   3.5000000e+00
  -6.0000000e+00   2.0000000e+00
  -5.5000000e+00   6.0000000e+00
  -4.5000000e+00   9.0000000e+00
  -7.3000000e+00   1.6000000e+01
  -5.8000000e+00   3.0000000e+00
  -5.3000000e+00   0.0000000e+00
  -4.5000000e+00   0.0000000e+00
  -2.3000000e+00   0.0000000e+00
  -1.0000000e+00   0.0000000e+00
  -2.5000000e+00   1.5000000e+00
  -1.5000000e+00   1.9000000e+01
  -6.5000000e+00   3.0000000e+00
  -6.8000000e+00   4.0000000e+00
  -5.3000000e+00   1.1000000e+01
  -3.8000000e+00   1.0000000e+00
  -3.0000000e+00   0.0000000e+00
   5.0000000e-01   0.0000000e+00
   5.5000000e+00   0.0000000e+00
   6.3000000e+00   0.0000000e+00
  -8.0000000e-01   5.0000000e+00
   1.3000000e+00   0.0000000e+00
   1.0000000e+00   0.0000000e+00
   5.0000000e-01   4.0000000e+00
  -5.0000000e-01   2.0000000e+00
  -3.0000000e-01   2.4000000e+01
  -3.0000000e+00   0.0000000e+00
  -1.3000000e+00   0.0000000e+00
   2.3000000e+00   0.0000000e+00
   1.0000000e+00   2.0000000e+00
  -2.3000000e+00   0.0000000e+00
  -8.0000000e-01   0.0000000e+00
   2.8000000e+00   0.0000000e+00
   5.8000000e+00   0.0000000e+00
   3.3000000e+00   2.5000000e+00
   1.3000000e+00   0.0000000e+00
   4.0000000e+00   0.0000000e+00
   7.3000000e+00   0.0000000e+00
   4.3000000e+00   0.0000000e+00
   3.3000000e+00   0.0000000e+00
   7.0000000e+00   0.0000000e+00
   9.0000000e+00   0.0000000e+00
   3.3000000e+00   0.0000000e+00
   4.0000000e+00   0.0000000e+00
   1.8000000e+00   0.0000000e+00
  -3.0000000e-01   0.0000000e+00
   4.5000000e+00   0.0000000e+00
   4.5000000e+00   0.0000000e+00
   4.8000000e+00   0.0000000e+00
   6.8000000e+00   0.0000000e+00
   7.0000000e+00   0.0000000e+00
   7.0000000e+00   0.0000000e+00
   9.8000000e+00   0.0000000e+00
   1.5500000e+01   0.0000000e+00
   1.4300000e+01   0.0000000e+00
   9.3000000e+00   0.0000000e+00
   1.0500000e+01   0.0000000e+00
   1.0800000e+01   0.0000000e+00
   1.2000000e+01   0.0000000e+00
   1.2500000e+01   0.0000000e+00
   1.1000000e+01   0.0000000e+00
   9.5000000e+00   0.0000000e+00
   1.0000000e+01   0.0000000e+00
   1.1000000e+01   0.0000000e+00
   7.0000000e+00   0.0000000e+00
   1.3500000e+01   0.0000000e+00
   1.3500000e+01   0.0000000e+00
   8.5000000e+00   0.0000000e+00
   1.3000000e+01   0.0000000e+00
   1.1800000e+01   0.0000000e+00
   9.3000000e+00   0.0000000e+00
   1.3000000e+00   0.0000000e+00
   3.8000000e+00   0.0000000e+00
   6.5000000e+00   0.0000000e+00
   2.8000000e+00   0.0000000e+00
   3.0000000e-01   7.0000000e+00
  -2.0000000e+00   0.0000000e+00
   3.0000000e-01   0.0000000e+00
   8.0000000e-01   0.0000000e+00
   4.0000000e+00   0.0000000e+00
   4.0000000e+00   0.0000000e+00
   2.5000000e+00   0.0000000e+00
   3.3000000e+00   0.0000000e+00
   1.5000000e+00   1.0000000e+01
  -1.5000000e+00   0.0000000e+00
  -2.5000000e+00   0.0000000e+00
   2.3000000e+00   0.0000000e+00
   2.3000000e+00   9.0000000e+00
  -1.8000000e+00   0.0000000e+00
  -3.0000000e+00   0.0000000e+00
  -1.3000000e+00   0.0000000e+00
   3.5000000e+00   0.0000000e+00
   1.0000000e+00   1.0000000e+00
   9.8000000e+00   1.3000000e+01
  -8.0000000e-01   2.0000000e+00
   1.8000000e+00   0.0000000e+00
   5.0000000e+00   0.0000000e+00
   3.5000000e+00   0.0000000e+00
  -3.0000000e-01   2.0000000e+01
  -1.0000000e+00   1.2000000e+01
  -2.0000000e+00   1.6000000e+01
  -3.3000000e+00   1.7000000e+01
  -6.0000000e+00   0.0000000e+00
  -5.5000000e+00   0.0000000e+00
  -4.5000000e+00   0.0000000e+00
  -2.8000000e+00   0.0000000e+00
  -4.3000000e+00   1.5000000e+00
  -1.8000000e+00   0.0000000e+00
  -3.0000000e+00   3.0000000e+00
  -3.3000000e+00   0.0000000e+00
  -1.8000000e+00   6.0000000e+00
  -2.8000000e+00   5.0000000e+00
  -2.3000000e+00   2.5000000e+01
  -4.5000000e+00   1.0000000e+00
  -6.8000000e+00   0.0000000e+00
  -5.0000000e+00   2.0000000e+00
  -5.8000000e+00   5.0000000e+00
  -3.5000000e+00   0.0000000e+00
  -2.3000000e+00   7.0000000e+00
  -1.8000000e+00   0.0000000e+00
  -6.3000000e+00   2.4000000e+01
  -6.8000000e+00   1.2000000e+01
  -6.8000000e+00   1.5000000e+01
  -9.0000000e+00   1.1000000e+01
  -1.2500000e+01   1.5000000e+01
  -1.1800000e+01   1.4000000e+01
  -1.6000000e+01   9.0000000e+00
  -1.9000000e+01   1.0000000e+00
  -1.5500000e+01   0.0000000e+00
  -8.5000000e+00   3.0000000e+00
  -6.3000000e+00   0.0000000e+00
  -3.0000000e+00   2.6000000e+01
  -1.0000000e+00   3.0000000e+01
  -1.8000000e+00   0.0000000e+00
  -1.8000000e+00   0.0000000e+00
  -3.0000000e-01   3.5000000e+00
   3.0000000e+00   0.0000000e+00
   4.5000000e+00   0.0000000e+00
   4.0000000e+00   0.0000000e+00
   0.0000000e+00   0.0000000e+00
  -4.8000000e+00   0.0000000e+00
  -5.5000000e+00   0.0000000e+00
  -2.8000000e+00   1.1500000e+01
   0.0000000e+00   5.0000000e+00
  -5.0000000e-01   5.0000000e+00
  -2.8000000e+00   5.0000000e+00
  -8.0000000e-01   5.0000000e+00
   1.8000000e+00   0.0000000e+00
   3.0000000e+00   5.0000000e+00
  -2.0000000e+00   3.0000000e+00
  -1.5000000e+00   1.3000000e+01
   0.0000000e+00   3.0000000e+00
   5.0000000e-01   0.0000000e+00
   1.0000000e+00   0.0000000e+00
   3.8000000e+00   0.0000000e+00
   5.0000000e+00   0.0000000e+00
   3.3000000e+00   0.0000000e+00
   3.0000000e-01   0.0000000e+00
   1.3000000e+00   2.0000000e+00
  -3.0000000e-01   0.0000000e+00
  -1.5000000e+00   0.0000000e+00
  -1.0000000e+00   1.1000000e+01
  -1.3000000e+00   0.0000000e+00
   5.0000000e-01   0.0000000e+00
   3.3000000e+00   0.0000000e+00
   2.8000000e+00   0.0000000e+00
   3.8000000e+00   0.0000000e+00
   4.3000000e+00   0.0000000e+00
   4.5000000e+00   0.0000000e+00
   3.3000000e+00   0.0000000e+00
  -8.0000000e-01   3.0000000e+00
   1.3000000e+00   0.0000000e+00
   3.3000000e+00   0.0000000e+00
   1.5000000e+00   0.0000000e+00
   2.3000000e+00   0.0000000e+00
   0.0000000e+00   8.0000000e+00
  -1.3000000e+00   2.0000000e+00
  -5.5000000e+00   0.0000000e+00
  -6.8000000e+00   8.0000000e+00
  -6.8000000e+00   4.0000000e+00
  -6.5000000e+00   1.0000000e+01
  -5.8000000e+00   1.0000000e+01
  -5.0000000e+00   0.0000000e+00
  -4.3000000e+00   0.0000000e+00
  -3.0000000e+00   0.0000000e+00
  -1.3000000e+00   0.0000000e+00
  -8.0000000e-01   0.0000000e+00
   3.0000000e-01   0.0000000e+00
  -2.3000000e+00   0.0000000e+00
  -4.0000000e+00   0.0000000e+00
  -2.3000000e+00   0.0000000e+00
   0.0000000e+00   0.0000000e+00
  -2.0000000e+00   0.0000000e+00
  -1.4000000e+01   0.0000000e+00
  -1.2500000e+01   0.0000000e+00
  -6.5000000e+00   7.0000000e+00
  -3.5000000e+00   1.2000000e+01
  -1.0000000e+00   1.2000000e+01
  -2.5000000e+00   2.1000000e+01
  -2.3000000e+00   1.7000000e+01
  -1.5000000e+00   2.4000000e+01
  -2.5000000e+00   1.9000000e+01
  -2.3000000e+00   7.0000000e+00
  -3.5000000e+00   4.0000000e+00
  -5.3000000e+00   4.0000000e+00
  -2.8000000e+00   0.0000000e+00
  -1.3000000e+00   0.0000000e+00
  -1.5000000e+00   9.0000000e+00
  -3.5000000e+00   1.0000000e+00
  -4.5000000e+00   3.0000000e+00
  -5.8000000e+00   0.0000000e+00
  -4.5000000e+00   0.0000000e+00
  -2.0000000e+00   0.0000000e+00
  -1.3000000e+00   0.0000000e+00
  -8.0000000e-01   1.3000000e+01
  -3.5000000e+00   3.0000000e+00
  -6.0000000e+00   6.0000000e+00
  -8.5000000e+00   0.0000000e+00
  -5.3000000e+00   0.0000000e+00
  -4.3000000e+00   8.0000000e+00
  -2.0000000e+00   0.0000000e+00
   8.0000000e-01   0.0000000e+00
   2.0000000e+00   0.0000000e+00
   1.3000000e+00   0.0000000e+00
   8.0000000e-01   0.0000000e+00
   8.0000000e-01   0.0000000e+00
  -2.3000000e+00   1.0000000e+00
  -2.3000000e+00   9.0000000e+00
  -4.8000000e+00   0.0000000e+00
  -5.3000000e+00   0.0000000e+00
  -4.0000000e+00   0.0000000e+00
  -2.8000000e+00   0.0000000e+00
  -3.0000000e-01   0.0000000e+00
  -1.8000000e+00   1.2000000e+01
  -4.3000000e+00   0.0000000e+00
  -4.3000000e+00   1.9000000e+01
  -4.3000000e+00   1.1000000e+01
  -1.5000000e+00   0.0000000e+00
  -3.0000000e-01   0.0000000e+00
  -1.5000000e+00   0.0000000e+00
  -3.0000000e+00   1.0000000e+01
  -3.0000000e+00   7.0000000e+00
  -5.3000000e+00   4.0000000e+01
  -4.8000000e+00   0.0000000e+00
  -6.3000000e+00   4.0000000e+00
  -5.3000000e+00   7.0000000e+00
  -6.3000000e+00   1.5000000e+00
  -5.8000000e+00   4.2000000e+01
  -5.5000000e+00   3.0000000e+00
  -8.3000000e+00   1.0000000e+00
  -6.3000000e+00   9.0000000e+00
  -5.3000000e+00   1.4000000e+01
  -6.8000000e+00   6.0000000e+00
  -7.5000000e+00   2.8000000e+01
  -7.8000000e+00   6.0000000e+00
  -9.0000000e+00   5.0000000e+00
  -5.3000000e+00   0.0000000e+00
  -1.0000000e+00   0.0000000e+00
   1.0000000e+00   2.0000000e+00
  -2.5000000e+00   0.0000000e+00
  -1.3000000e+00   0.0000000e+00
   1.5000000e+00   0.0000000e+00
   6.3000000e+00   0.0000000e+00
  -2.0000000e+00   3.0000000e+00
  -1.3000000e+00   4.0000000e+00
   5.0000000e-01   0.0000000e+00
   2.5000000e+00   9.0000000e+00
  -5.3000000e+00   0.0000000e+00
  -5.3000000e+00   0.0000000e+00
  -3.0000000e+00   1.0000000e+00
  -1.8000000e+00   8.0000000e+00
  -5.0000000e-01   0.0000000e+00
   3.0000000e+00   0.0000000e+00
   5.3000000e+00   0.0000000e+00
  -3.5000000e+00   0.0000000e+00
  -3.3000000e+00   0.0000000e+00
  -3.5000000e+00   4.0000000e+00
  -1.8000000e+00   5.0000000e+00
  -5.0000000e-01   0.0000000e+00
  -3.0000000e-01   5.0000000e+00
   0.0000000e+00   0.0000000e+00
  -5.0000000e-01   1.5000000e+01
  -3.0000000e-01   0.0000000e+00
   4.0000000e+00   0.0000000e+00
   2.3000000e+00   0.0000000e+00
   1.3000000e+00   9.0000000e+00
  -1.0000000e+00   0.0000000e+00
   1.3000000e+00   0.0000000e+00
   2.0000000e+00   0.0000000e+00
   3.8000000e+00   0.0000000e+00
   6.3000000e+00   0.0000000e+00
   6.3000000e+00   0.0000000e+00
   3.3000000e+00   0.0000000e+00
   2.3000000e+00   0.0000000e+00
   4.3000000e+00   0.0000000e+00
   6.0000000e+00   0.0000000e+00
   4.5000000e+00   2.0000000e+00
   1.3000000e+00   0.0000000e+00
   1.5000000e+00   0.0000000e+00
   6.5000000e+00   0.0000000e+00
   8.0000000e+00   0.0000000e+00
   3.3000000e+00   0.0000000e+00
   2.5000000e+00   0.0000000e+00
   6.3000000e+00   0.0000000e+00
   2.3000000e+00   0.0000000e+00
   1.5000000e+00   2.0000000e+00
   5.0000000e-01   0.0000000e+00
   2.3000000e+00   0.0000000e+00
  -1.3000000e+00   0.0000000e+00
   0.0000000e+00   0.0000000e+00
   2.3000000e+00   5.0000000e+00
   2.0000000e+00   3.0000000e+00
  -8.0000000e-01   1.0000000e+00
   5.0000000e-01   3.0000000e+00
   3.0000000e-01   1.2000000e+01
   2.0000000e+00   0.0000000e+00
   2.3000000e+00   0.0000000e+00
   1.8000000e+00   5.0000000e+00
   1.0000000e+00   0.0000000e+00
  -3.0000000e-01   7.0000000e+00
   8.0000000e-01   6.0000000e+00
   2.0000000e+00   2.0000000e+00
   5.0000000e-01   0.0000000e+00
   1.0000000e+00   0.0000000e+00
   8.0000000e-01   6.0000000e+00
   1.5000000e+00   0.0000000e+00
   5.0000000e+00   0.0000000e+00
   9.3000000e+00   0.0000000e+00
   6.5000000e+00   0.0000000e+00
   3.0000000e+00   0.0000000e+00
   3.5000000e+00   0.0000000e+00
   5.0000000e+00   0.0000000e+00
   3.0000000e+00   0.0000000e+00
   5.5000000e+00   0.0000000e+00
   1.0000000e+01   0.0000000e+00
   1.2300000e+01   0.0000000e+00
   1.2000000e+01   0.0000000e+00
   8.5000000e+00   0.0000000e+00
   1.5000000e+00   1.0000000e+00
   8.0000000e-01   0.0000000e+00
   2.0000000e+00   0.0000000e+00
   4.3000000e+00   0.0000000e+00
   2.3000000e+00   0.0000000e+00
   5.0000000e+00   0.0000000e+00
   7.3000000e+00   0.0000000e+00
   8.5000000e+00   0.0000000e+00
   7.0000000e+00   0.0000000e+00
   1.0300000e+01   0.0000000e+00
   9.3000000e+00   0.0000000e+00
   1.2300000e+01   0.0000000e+00
   8.8000000e+00   0.0000000e+00
   7.5000000e+00   0.0000000e+00
   7.0000000e+00   0.0000000e+00
   7.3000000e+00   0.0000000e+00
   9.5000000e+00   0.0000000e+00
   1.2500000e+01   0.0000000e+00
   1.2000000e+01   0.0000000e+00
   1.4000000e+01   0.0000000e+00
   1.5000000e+01   0.0000000e+00
   1.4500000e+01   0.0000000e+00
   9.3000000e+00   0.0000000e+00
   8.3000000e+00   0.0000000e+00
   6.3000000e+00   0.0000000e+00
   6.8000000e+00   0.0000000e+00
   9.5000000e+00   0.0000000e+00
   1.0000000e+01   0.0000000e+00
   8.0000000e+00   0.0000000e+00
   7.8000000e+00   0.0000000e+00
   1.2500000e+01   0.0000000e+00
   1.7300000e+01   0.0000000e+00
   1.8500000e+01   0.0000000e+00
   1.9300000e+01   0.0000000e+00
   2.1300000e+01   0.0000000e+00
   2.1000000e+01   0.0000000e+00
   1.8500000e+01   0.0000000e+00
   1.8800000e+01   0.0000000e+00
   1.8500000e+01   0.0000000e+00
   1.7300000e+01   0.0000000e+00
   1.6300000e+01   0.0000000e+00
   1.5500000e+01   0.0000000e+00
   1.5500000e+01   0.0000000e+00
   1.6500000e+01   0.0000000e+00
   1.6300000e+01   0.0000000e+00
   9.8000000e+00   0.0000000e+00
   7.5000000e+00   0.0000000e+00
   1.2000000e+01   0.0000000e+00
   1.6300000e+01   0.0000000e+00
   1.0000000e+01   0.0000000e+00
   4.3000000e+00   0.0000000e+00
   4.8000000e+00   0.0000000e+00
   4.0000000e+00   0.0000000e+00
   5.8000000e+00   0.0000000e+00
   5.5000000e+00   0.0000000e+00
   5.8000000e+00   0.0000000e+00
   4.3000000e+00   0.0000000e+00
   3.5000000e+00   0.0000000e+00
   4.5000000e+00   0.0000000e+00
   5.8000000e+00   0.0000000e+00
   4.0000000e+00   0.0000000e+00
   5.3000000e+00   0.0000000e+00
   1.1500000e+01   0.0000000e+00
   1.5300000e+01   0.0000000e+00
   1.6300000e+01   0.0000000e+00
   7.0000000e+00   0.0000000e+00
   7.3000000e+00   0.0000000e+00
   8.8000000e+00   0.0000000e+00
   7.3000000e+00   0.0000000e+00
   9.0000000e+00   0.0000000e+00
   1.1000000e+01   0.0000000e+00
   1.6500000e+01   0.0000000e+00
   1.8000000e+01   0.0000000e+00
   1.9000000e+01   0.0000000e+00
   8.3000000e+00   0.0000000e+00
   1.8000000e+00   0.0000000e+00
   0.0000000e+00   8.0000000e+00
  -1.5000000e+00   1.0000000e+01
  -5.0000000e-01   2.0000000e+00
  -1.5000000e+00   0.0000000e+00
  -5.0000000e-01   8.0000000e+00
  -5.0000000e-01   0.0000000e+00
   5.0000000e-01   4.0000000e+00
   1.0000000e+00   1.2000000e+01
  -3.0000000e-01   4.0000000e+00
   3.0000000e-01   0.0000000e+00
   1.8000000e+00   5.0000000e+00
  -3.5000000e+00   7.0000000e+00
  -3.3000000e+00   0.0000000e+00
  -4.0000000e+00   0.0000000e+00
  -1.0000000e+00   7.0000000e+00
  -1.8000000e+00   5.0000000e+00
  -2.0000000e+00   1.1000000e+01
  -2.0000000e+00   8.0000000e+00
  -4.3000000e+00   2.0000000e+00
  -3.8000000e+00   0.0000000e+00
  -3.3000000e+00   0.0000000e+00
  -2.8000000e+00   0.0000000e+00
   2.8000000e+00   0.0000000e+00
   7.0000000e+00   0.0000000e+00
   7.8000000e+00   0.0000000e+00
   6.8000000e+00   0.0000000e+00
   7.3000000e+00   0.0000000e+00
   7.8000000e+00   0.0000000e+00
   3.8000000e+00   0.0000000e+00
  -3.0000000e+00   0.0000000e+00
   3.0000000e-01   0.0000000e+00
   6.0000000e+00   0.0000000e+00
   6.0000000e+00   0.0000000e+00
   7.3000000e+00   0.0000000e+00
   3.0000000e+00   1.0000000e+00
   0.0000000e+00   2.3000000e+01
   0.0000000e+00   1.8000000e+01
  -3.3000000e+00   1.5000000e+01
  -4.5000000e+00   7.0000000e+00
  -1.0000000e+00   8.0000000e+00
   2.3000000e+00   5.0000000e+00
   3.0000000e+00   0.0000000e+00
   5.0000000e+00   2.0000000e+00
   1.5000000e+00   2.0000000e+00
   2.5000000e+00   0.0000000e+00
   3.5000000e+00   0.0000000e+00
   3.0000000e+00   0.0000000e+00
   5.0000000e-01   0.0000000e+00
   5.0000000e-01   0.0000000e+00
   2.0000000e+00   0.0000000e+00
   3.8000000e+00   0.0000000e+00
   1.0000000e+00   1.6000000e+01
  -3.5000000e+00   5.0000000e+00
  -3.0000000e+00   1.5000000e+01
  -3.0000000e+00   8.0000000e+00
  -4.3000000e+00   1.1000000e+01
  -4.5000000e+00   0.0000000e+00
  -4.3000000e+00   8.0000000e+00
  -4.3000000e+00   1.0000000e+00
  -3.5000000e+00   6.0000000e+00
  -3.0000000e+00   3.6000000e+01
  -3.5000000e+00   1.5000000e+01
  -6.3000000e+00   7.5000000e+00
  -8.0000000e+00   3.0000000e+00
  -6.3000000e+00   3.0000000e+00
  -7.5000000e+00   0.0000000e+00
  -8.5000000e+00   0.0000000e+00
  -7.3000000e+00   9.0000000e+00
  -7.8000000e+00   0.0000000e+00
  -6.0000000e+00   1.2000000e+01
  -2.8000000e+00   2.3000000e+01
  -5.5000000e+00   0.0000000e+00
  -6.5000000e+00   1.3000000e+01
  -3.0000000e+00   6.0000000e+00
  -5.0000000e+00   1.8000000e+01
  -6.3000000e+00   5.0000000e+00
  -5.8000000e+00   3.7000000e+01
  -3.5000000e+00   3.0000000e+01
  -4.3000000e+00   2.0000000e+01
  -8.8000000e+00   0.0000000e+00
  -1.0800000e+01   0.0000000e+00
  -6.8000000e+00   1.5000000e+01
  -5.5000000e+00   3.5000000e+00
  -5.8000000e+00   0.0000000e+00
  -4.5000000e+00   0.0000000e+00
  -8.0000000e-01   2.0000000e+00
   1.0000000e+00   2.0000000e+00
  -2.8000000e+00   9.0000000e+00
  -6.5000000e+00   0.0000000e+00
  -9.0000000e+00   0.0000000e+00
  -8.5000000e+00   3.0000000e+00
  -5.8000000e+00   9.0000000e+00
  -4.8000000e+00   3.0000000e+00
  -7.0000000e+00   4.0000000e+00
  -6.8000000e+00   2.0000000e+00
  -1.0300000e+01   0.0000000e+00
  -1.1800000e+01   5.0000000e+00
  -9.5000000e+00   4.0000000e+00
  -1.2300000e+01   3.0000000e+00
  -1.2500000e+01   6.0000000e+00
  -1.2000000e+01   2.0000000e+00
  -1.4000000e+01   1.0000000e+00
  -1.6000000e+01   0.0000000e+00
  -1.8800000e+01   0.0000000e+00
  -1.7800000e+01   0.0000000e+00
  -1.4000000e+01   5.0000000e+00
  -5.3000000e+00   1.0000000e+01
  -2.8000000e+00   0.0000000e+00
  -2.5000000e+00   0.0000000e+00
  -2.3000000e+00   7.0000000e+00
  -4.8000000e+00   0.0000000e+00
  -3.0000000e+00   0.0000000e+00
  -3.5000000e+00   0.0000000e+00
  -2.0000000e+00   1.0000000e+00
  -6.8000000e+00   2.0000000e+01
  -7.5000000e+00   1.1000000e+01
  -8.5000000e+00   9.0000000e+00
  -9.5000000e+00   2.0000000e+00
  -1.0000000e+01   3.0000000e+00
  -9.8000000e+00   1.0000000e+00
  -9.5000000e+00   9.0000000e+00
  -8.0000000e+00   1.8000000e+01
  -6.0000000e+00   3.3000000e+01
  -4.8000000e+00   1.0000000e+00
  -5.3000000e+00   5.4000000e+01
  -5.5000000e+00   3.0000000e+00
  -8.5000000e+00   3.0000000e+00
  -6.8000000e+00   5.0000000e+00
  -5.3000000e+00   7.0000000e+00
  -4.3000000e+00   2.0000000e+01
  -7.3000000e+00   5.0000000e+00
  -5.3000000e+00   0.0000000e+00
  -3.0000000e+00   0.0000000e+00
  -9.3000000e+00   0.0000000e+00
  -8.8000000e+00   0.0000000e+00
  -5.3000000e+00   0.0000000e+00
  -5.0000000e+00   0.0000000e+00
  -8.8000000e+00   0.0000000e+00
  -1.4000000e+01   0.0000000e+00
  -1.6000000e+01   4.0000000e+00
  -1.2300000e+01   1.4000000e+01
  -8.5000000e+00   1.8000000e+01
  -6.0000000e+00   3.6000000e+01
  -2.8000000e+00   2.2000000e+01
  -1.3000000e+00   1.6000000e+01
  -1.8000000e+00   1.7000000e+01
  -2.3000000e+00   1.6000000e+01
  -4.0000000e+00   7.0000000e+00
  -5.3000000e+00   1.9000000e+01
  -2.8000000e+00   2.3000000e+01
  -2.8000000e+00   5.0000000e+00
  -1.0500000e+01   1.3000000e+01
  -9.8000000e+00   9.0000000e+00
  -1.2300000e+01   2.0000000e+00
  -1.0800000e+01   2.0000000e+01
  -7.3000000e+00   5.0000000e+00
  -5.5000000e+00   1.5000000e+01
  -7.8000000e+00   5.0000000e+00
  -5.5000000e+00   1.5000000e+01
  -2.5000000e+00   2.8000000e+01
  -6.3000000e+00   5.0000000e+00
  -3.8000000e+00   0.0000000e+00
  -4.8000000e+00   0.0000000e+00
  -6.3000000e+00   0.0000000e+00
  -4.8000000e+00   0.0000000e+00
  -1.5000000e+00   0.0000000e+00
  -2.3000000e+00   0.0000000e+00
  -3.3000000e+00   0.0000000e+00
  -5.8000000e+00   2.3000000e+01
  -9.0000000e+00   3.0000000e+00
  -7.3000000e+00   1.1000000e+01
  -7.0000000e+00   6.0000000e+00
  -7.5000000e+00   0.0000000e+00
  -8.3000000e+00   0.0000000e+00
  -7.3000000e+00   0.0000000e+00
  -6.3000000e+00   0.0000000e+00
  -7.0000000e+00   0.0000000e+00
  -5.3000000e+00   0.0000000e+00
  -2.8000000e+00   0.0000000e+00
  -8.0000000e-01   0.0000000e+00
   1.0000000e+00   0.0000000e+00
   2.0000000e+00   0.0000000e+00
  -4.0000000e+00   0.0000000e+00
  -1.3000000e+00   2.0000000e+00
  -4.5000000e+00   1.2000000e+01
  -7.8000000e+00   1.4000000e+01
  -5.8000000e+00   1.0000000e+01
  -6.8000000e+00   2.0000000e+00
  -8.3000000e+00   3.0000000e+00
  -7.0000000e+00   1.0000000e+01
  -8.5000000e+00   0.0000000e+00
  -7.0000000e+00   5.0000000e+00
  -5.8000000e+00   4.0000000e+00
  -6.0000000e+00   1.5000000e+00
  -5.8000000e+00   0.0000000e+00
  -7.0000000e+00   0.0000000e+00
  -7.5000000e+00   0.0000000e+00
  -4.0000000e+00   0.0000000e+00
  -2.3000000e+00   0.0000000e+00
  -3.5000000e+00   0.0000000e+00
  -3.8000000e+00   1.6000000e+01
  -5.5000000e+00   3.3000000e+01
  -7.0000000e+00   4.1000000e+01
  -8.0000000e+00   1.0000000e+00
  -6.8000000e+00   2.0000000e+00
  -6.8000000e+00   2.0000000e+01
  -8.3000000e+00   5.0000000e+00
  -8.0000000e+00   0.0000000e+00
  -4.8000000e+00   0.0000000e+00
   5.0000000e-01   0.0000000e+00
   4.5000000e+00   0.0000000e+00
   5.0000000e+00   0.0000000e+00
  -2.3000000e+00   0.0000000e+00
  -4.0000000e+00   0.0000000e+00
  -8.0000000e-01   0.0000000e+00
   5.0000000e-01   0.0000000e+00
  -1.3000000e+00   1.1000000e+01
  -4.3000000e+00   5.0000000e+00
  -5.5000000e+00   0.0000000e+00
  -2.5000000e+00   0.0000000e+00
  -3.3000000e+00   0.0000000e+00
   0.0000000e+00   0.0000000e+00
   1.0000000e+00   2.0000000e+00
  -1.8000000e+00   2.0000000e+00
  -8.0000000e-01   0.0000000e+00
   2.0000000e+00   0.0000000e+00
   3.5000000e+00   0.0000000e+00
   1.3000000e+00   0.0000000e+00
   1.0000000e+00   0.0000000e+00
   0.0000000e+00   2.0000000e+00
   2.3000000e+00   0.0000000e+00
   3.0000000e+00   0.0000000e+00
   2.3000000e+00   0.0000000e+00
   2.5000000e+00   4.0000000e+00
   0.0000000e+00   0.0000000e+00
   1.0000000e+00   0.0000000e+00
   3.8000000e+00   0.0000000e+00
   4.5000000e+00   1.0000000e+00
   8.0000000e-01   0.0000000e+00
   3.5000000e+00   0.0000000e+00
   6.3000000e+00   5.0000000e+00
  -3.0000000e-01   0.0000000e+00
   1.3000000e+00   0.0000000e+00
   5.3000000e+00   0.0000000e+00
   6.8000000e+00   0.0000000e+00
   8.0000000e+00   0.0000000e+00
   8.5000000e+00   0.0000000e+00
   6.5000000e+00   0.0000000e+00
   4.5000000e+00   0.0000000e+00
   1.5000000e+00   0.0000000e+00
   1.5000000e+00   0.0000000e+00
   1.0000000e+00   3.0000000e+00
   1.0000000e+00   0.0000000e+00
   3.8000000e+00   0.0000000e+00
   5.5000000e+00   0.0000000e+00
   8.0000000e+00   0.0000000e+00
   9.8000000e+00   0.0000000e+00
   1.1800000e+01   0.0000000e+00
   9.5000000e+00   0.0000000e+00
   1.1500000e+01   0.0000000e+00
   8.0000000e+00   0.0000000e+00
   1.2000000e+01   0.0000000e+00
   1.3500000e+01   0.0000000e+00
   1.2300000e+01   0.0000000e+00
   9.3000000e+00   0.0000000e+00
   1.1800000e+01   0.0000000e+00
   1.2500000e+01   0.0000000e+00
   8.3000000e+00   0.0000000e+00
   7.8000000e+00   0.0000000e+00
   7.5000000e+00   0.0000000e+00
   9.0000000e+00   0.0000000e+00
   1.2000000e+01   0.0000000e+00
   1.1300000e+01   0.0000000e+00
   6.8000000e+00   0.0000000e+00
   1.5000000e+00   2.0000000e+00
   3.0000000e+00   0.0000000e+00
   3.3000000e+00   0.0000000e+00
   4.0000000e+00   0.0000000e+00
   3.8000000e+00   0.0000000e+00
   6.3000000e+00   0.0000000e+00
   8.0000000e+00   0.0000000e+00
   9.5000000e+00   0.0000000e+00
   9.8000000e+00   0.0000000e+00
   9.0000000e+00   0.0000000e+00
  -3.0000000e-01   4.0000000e+00
   5.3000000e+00   3.0000000e+00
   8.3000000e+00   0.0000000e+00
   1.2500000e+01   0.0000000e+00
   8.5000000e+00   0.0000000e+00
   7.5000000e+00   0.0000000e+00
   6.8000000e+00   1.0000000e+00
   3.3000000e+00   0.0000000e+00
   5.3000000e+00   0.0000000e+00
   8.0000000e+00   0.0000000e+00
   1.2000000e+01   0.0000000e+00
   1.3500000e+01   0.0000000e+00
   1.6000000e+01   0.0000000e+00
   1.6800000e+01   0.0000000e+00
   1.9500000e+01   0.0000000e+00
   1.9800000e+01   0.0000000e+00
   1.8300000e+01   0.0000000e+00
   1.8000000e+01   0.0000000e+00
   9.3000000e+00   0.0000000e+00
   6.0000000e+00   0.0000000e+00
   5.5000000e+00   0.0000000e+00
   5.0000000e+00   0.0000000e+00
   5.0000000e+00   0.0000000e+00
   5.3000000e+00   0.0000000e+00
   1.0500000e+01   0.0000000e+00
   1.6300000e+01   0.0000000e+00
   1.6500000e+01   0.0000000e+00
   1.2500000e+01   0.0000000e+00
   7.5000000e+00   0.0000000e+00
   5.0000000e+00   0.0000000e+00
   3.5000000e+00   0.0000000e+00
   4.5000000e+00   8.0000000e-01
   4.3000000e+00   0.0000000e+00
   7.3000000e+00   0.0000000e+00
   7.0000000e+00   0.0000000e+00
   7.0000000e+00   0.0000000e+00
   8.5000000e+00   0.0000000e+00
   1.2300000e+01   0.0000000e+00
   1.5800000e+01   0.0000000e+00
   1.4500000e+01   0.0000000e+00
   1.2000000e+01   0.0000000e+00
   1.3300000e+01   0.0000000e+00
   1.5500000e+01   0.0000000e+00
   1.5800000e+01   0.0000000e+00
   1.2300000e+01   0.0000000e+00
   9.8000000e+00   0.0000000e+00
   6.5000000e+00   0.0000000e+00
   5.0000000e+00   0.0000000e+00
   5.3000000e+00   0.0000000e+00
   1.0500000e+01   0.0000000e+00
   1.5500000e+01   0.0000000e+00
   1.1300000e+01   0.0000000e+00
   5.5000000e+00   0.0000000e+00
   6.5000000e+00   0.0000000e+00
   6.5000000e+00   0.0000000e+00
   5.3000000e+00   0.0000000e+00
   6.0000000e+00   0.0000000e+00
   3.5000000e+00   2.0000000e+00
   2.0000000e+00   5.0000000e+00
   2.0000000e+00   0.0000000e+00
   6.3000000e+00   0.0000000e+00
   1.0000000e+00   0.0000000e+00
   1.5000000e+00   0.0000000e+00
   4.5000000e+00   0.0000000e+00
   5.5000000e+00   0.0000000e+00
   8.5000000e+00   0.0000000e+00
   9.0000000e+00   0.0000000e+00
   8.5000000e+00   0.0000000e+00
   6.5000000e+00   0.0000000e+00
   5.0000000e+00   0.0000000e+00
   5.5000000e+00   0.0000000e+00
   9.0000000e+00   0.0000000e+00
   3.0000000e+00   0.0000000e+00
  -5.0000000e-01   0.0000000e+00
  -1.0000000e+00   0.0000000e+00
  -1.5000000e+00   0.0000000e+00
  -3.0000000e+00   0.0000000e+00
  -1.0000000e+00   0.0000000e+00
   3.5000000e+00   0.0000000e+00
  -5.0000000e-01   0.0000000e+00
  -5.0000000e+00   0.0000000e+00
  -5.5000000e+00   0.0000000e+00
  -1.5000000e+00   0.0000000e+00
  -1.0000000e+00   2.5000000e+01
  -1.8000000e+00   1.8000000e+01
  -3.8000000e+00   2.0000000e+00
   1.3000000e+00   0.0000000e+00
   6.5000000e+00   0.0000000e+00
   7.5000000e+00   0.0000000e+00
   9.8000000e+00   0.0000000e+00
   1.0500000e+01   0.0000000e+00
   1.5000000e+01   0.0000000e+00
   1.4800000e+01   0.0000000e+00
   9.0000000e+00   0.0000000e+00
  -8.0000000e-01   1.2000000e+01
  -5.5000000e+00   0.0000000e+00
  -3.8000000e+00   0.0000000e+00
  -8.0000000e-01   0.0000000e+00
   3.0000000e-01   2.0000000e+00
   3.0000000e-01   0.0000000e+00
   2.5000000e+00   7.0000000e+00
   0.0000000e+00   8.0000000e+00
   1.0000000e+00   2.0000000e+00
   1.8000000e+00   8.0000000e+00
  -1.0000000e+00   2.3000000e+01
  -2.5000000e+00   7.0000000e+00
  -1.8000000e+00   0.0000000e+00
  -4.5000000e+00   0.0000000e+00
  -3.0000000e+00   0.0000000e+00
  -1.5000000e+00   2.0000000e+00
  -2.3000000e+00   0.0000000e+00
  -2.3000000e+00   0.0000000e+00
  -6.3000000e+00   2.0000000e+00
  -5.5000000e+00   5.0000000e+00
  -7.0000000e+00   0.0000000e+00
  -4.5000000e+00   0.0000000e+00
  -2.5000000e+00   0.0000000e+00
  -4.8000000e+00   0.0000000e+00
  -6.0000000e+00   0.0000000e+00
  -4.3000000e+00   0.0000000e+00
  -6.5000000e+00   1.1000000e+01
  -3.5000000e+00   2.0000000e+00
  -7.8000000e+00   7.0000000e+00
  -6.5000000e+00   2.0000000e+00
  -1.0500000e+01   4.0000000e+00
  -1.2500000e+01   0.0000000e+00
  -8.3000000e+00   0.0000000e+00
  -2.5000000e+00   0.0000000e+00
  -3.3000000e+00   0.0000000e+00
  -3.0000000e+00   5.0000000e+00
  -1.8000000e+00   6.0000000e+00
  -2.0000000e+00   1.2000000e+01
  -3.0000000e+00   2.0000000e+00
  -3.5000000e+00   5.0000000e+00
  -4.5000000e+00   3.0000000e+00
  -4.8000000e+00   3.0000000e+00
  -2.8000000e+00   3.6000000e+01
  -2.0000000e+00   3.0000000e+00
  -7.5000000e+00   0.0000000e+00
  -9.5000000e+00   0.0000000e+00
  -7.8000000e+00   0.0000000e+00
  -5.5000000e+00   0.0000000e+00
  -4.3000000e+00   0.0000000e+00
  -4.0000000e+00   0.0000000e+00
  -8.0000000e-01   0.0000000e+00
  -1.8000000e+00   1.6000000e+01
  -3.3000000e+00   3.0000000e+00
  -5.5000000e+00   0.0000000e+00
  -5.3000000e+00   2.5000000e+01
  -2.8000000e+00   2.4000000e+01
  -3.3000000e+00   8.0000000e+00
  -5.5000000e+00   1.5000000e+01
  -6.0000000e+00   2.8000000e+01
  -7.0000000e+00   0.0000000e+00
  -8.5000000e+00   4.0000000e+00
  -6.3000000e+00   8.0000000e+00
  -7.8000000e+00   4.0000000e+00
  -8.5000000e+00   0.0000000e+00
  -8.0000000e+00   1.6000000e+01
  -6.8000000e+00   1.2000000e+01
  -9.5000000e+00   0.0000000e+00
  -8.0000000e+00   0.0000000e+00
  -5.5000000e+00   0.0000000e+00
  -3.0000000e+00   0.0000000e+00
   1.3000000e+00   0.0000000e+00
   8.0000000e-01   0.0000000e+00
  -2.3000000e+00   4.0000000e+00
  -4.5000000e+00   1.4000000e+01
  -4.5000000e+00   6.0000000e+00
  -4.3000000e+00   7.0000000e+00
  -5.3000000e+00   0.0000000e+00
  -4.5000000e+00   9.5000000e+00
  -2.0000000e+00   2.9000000e+01
  -6.5000000e+00   0.0000000e+00
  -5.0000000e+00   2.0000000e+01
  -2.0000000e+00   0.0000000e+00
  -2.5000000e+00   4.5000000e+01
  -1.5000000e+00   4.0000000e+00
  -3.3000000e+00   0.0000000e+00
  -2.0000000e+00   0.0000000e+00
   2.3000000e+00   0.0000000e+00
   0.0000000e+00   3.0000000e+00
  -1.5000000e+00   3.0000000e+00
  -1.0000000e+00   9.0000000e+00
  -2.5000000e+00   0.0000000e+00
  -4.5000000e+00   0.0000000e+00
  -5.5000000e+00   0.0000000e+00
  -7.8000000e+00   2.0000000e+00
  -5.3000000e+00   1.0000000e+01
  -3.5000000e+00   9.0000000e+00
  -3.0000000e+00   2.2000000e+01
  -2.3000000e+00   2.4000000e+01
  -3.8000000e+00   0.0000000e+00
  -4.8000000e+00   0.0000000e+00
  -3.0000000e+00   2.5000000e+00
  -4.0000000e+00   1.0000000e+00
  -3.8000000e+00   0.0000000e+00
  -4.5000000e+00   0.0000000e+00
  -3.0000000e+00   0.0000000e+00
  -3.3000000e+00   0.0000000e+00
  -5.0000000e+00   0.0000000e+00
  -5.0000000e+00   0.0000000e+00
  -4.8000000e+00   1.0000000e+01
  -5.8000000e+00   0.0000000e+00
  -7.8000000e+00   9.0000000e+00
  -6.5000000e+00   2.1000000e+01
  -3.0000000e+00   3.8000000e+01
  -2.8000000e+00   4.5000000e+01
  -1.3000000e+00   3.1000000e+01
  -3.0000000e+00   3.0000000e+00
  -4.3000000e+00   1.5000000e+01
  -3.0000000e+00   9.0000000e+00
  -3.8000000e+00   1.2000000e+01
  -3.0000000e+00   2.9000000e+01
  -4.8000000e+00   0.0000000e+00
  -5.8000000e+00   4.6000000e+01
  -4.5000000e+00   2.0000000e+00
  -3.8000000e+00   8.0000000e+00
  -1.5000000e+00   0.0000000e+00
   3.0000000e-01   4.0000000e+00
  -2.5000000e+00   0.0000000e+00
  -4.8000000e+00   6.0000000e+00
  -4.8000000e+00   1.1000000e+01
  -6.3000000e+00   0.0000000e+00
  -6.0000000e+00   0.0000000e+00
  -5.3000000e+00   1.0000000e+00
  -4.0000000e+00   0.0000000e+00
  -1.0000000e+00   0.0000000e+00
  -6.5000000e+00   0.0000000e+00
  -5.8000000e+00   9.0000000e+00
  -4.5000000e+00   9.0000000e+00
  -3.0000000e+00   3.0000000e+00
  -8.0000000e-01   7.0000000e+00
  -8.0000000e-01   5.0000000e+00
  -2.0000000e+00   4.0000000e+00
  -2.8000000e+00   0.0000000e+00
  -2.5000000e+00   4.5000000e+00
  -4.5000000e+00   2.8000000e+01
  -4.3000000e+00   0.0000000e+00
  -3.5000000e+00   0.0000000e+00
  -3.3000000e+00   0.0000000e+00
  -3.0000000e+00   0.0000000e+00
  -2.0000000e+00   0.0000000e+00
  -2.5000000e+00   0.0000000e+00
  -2.8000000e+00   0.0000000e+00
  -2.5000000e+00   2.0000000e+00
  -2.3000000e+00   1.0000000e+00
  -3.5000000e+00   4.0000000e+00
  -2.8000000e+00   0.0000000e+00
  -3.0000000e+00   0.0000000e+00
  -4.0000000e+00   2.1000000e+01
  -5.5000000e+00   6.0000000e+00
  -6.0000000e+00   7.0000000e+00
  -1.8000000e+00   1.3500000e+01
  -4.5000000e+00   1.7500000e+01
  -3.3000000e+00   0.0000000e+00
  -5.3000000e+00   1.1000000e+01
  -5.5000000e+00   0.0000000e+00
  -4.0000000e+00   0.0000000e+00
  -1.0000000e+00   0.0000000e+00
   8.0000000e-01   0.0000000e+00
   1.0000000e+00   0.0000000e+00
  -3.8000000e+00   0.0000000e+00
  -5.5000000e+00   2.0000000e+00
  -6.8000000e+00   1.0000000e+01
  -7.0000000e+00   0.0000000e+00
  -6.5000000e+00   0.0000000e+00
  -5.0000000e+00   0.0000000e+00
  -8.0000000e-01   0.0000000e+00
   1.3000000e+00   0.0000000e+00
   3.3000000e+00   0.0000000e+00
   2.3000000e+00   0.0000000e+00
   3.8000000e+00   0.0000000e+00
   5.5000000e+00   0.0000000e+00
   4.5000000e+00   0.0000000e+00
   5.0000000e-01   3.0000000e+00
  -1.8000000e+00   0.0000000e+00
   1.0000000e+00   0.0000000e+00
   2.0000000e+00   0.0000000e+00
  -8.0000000e-01   8.5000000e+00
  -2.0000000e+00   4.0000000e+00
  -1.5000000e+00   0.0000000e+00
   2.3000000e+00   0.0000000e+00
   4.8000000e+00   0.0000000e+00
   4.3000000e+00   0.0000000e+00
   3.3000000e+00   0.0000000e+00
   2.0000000e+00   0.0000000e+00
   0.0000000e+00   0.0000000e+00
   0.0000000e+00   0.0000000e+00
   1.5000000e+00   0.0000000e+00
   5.0000000e-01   2.0000000e+00
  -3.0000000e-01   1.0000000e+01
  -2.3000000e+00   4.0000000e+00
  -3.0000000e+00   2.0000000e+00
  -2.8000000e+00   2.0000000e+00
   8.0000000e-01   0.0000000e+00
   2.5000000e+00   0.0000000e+00
   4.0000000e+00   0.0000000e+00
   2.0000000e+00   0.0000000e+00
   1.5000000e+00   0.0000000e+00
   5.5000000e+00   0.0000000e+00
   6.0000000e+00   0.0000000e+00
   6.0000000e+00   0.0000000e+00
   8.5000000e+00   0.0000000e+00
   1.0000000e+01   0.0000000e+00
   9.8000000e+00   0.0000000e+00
   7.3000000e+00   0.0000000e+00
   5.3000000e+00   0.0000000e+00
   1.0500000e+01   0.0000000e+00
   1.5000000e+01   0.0000000e+00
   1.3000000e+01   0.0000000e+00
   3.5000000e+00   0.0000000e+00
   9.0000000e+00   0.0000000e+00
   6.0000000e+00   0.0000000e+00
   4.5000000e+00   0.0000000e+00
   2.8000000e+00   0.0000000e+00
   3.0000000e+00   0.0000000e+00
   6.3000000e+00   0.0000000e+00
   9.8000000e+00   0.0000000e+00
   8.5000000e+00   0.0000000e+00
   1.5000000e+00   2.0000000e+00
   5.0000000e-01   0.0000000e+00
   1.8000000e+00   0.0000000e+00
   4.0000000e+00   0.0000000e+00
   4.5000000e+00   0.0000000e+00
   7.8000000e+00   0.0000000e+00
   3.5000000e+00   0.0000000e+00
   2.5000000e+00   0.0000000e+00
   2.0000000e+00   2.0000000e+00
   1.8000000e+00   0.0000000e+00
   3.0000000e-01   0.0000000e+00
   2.0000000e+00   0.0000000e+00
   4.0000000e+00   0.0000000e+00
   4.8000000e+00   0.0000000e+00
   3.5000000e+00   5.0000000e+00
   1.8000000e+00   0.0000000e+00
   3.5000000e+00   0.0000000e+00
   7.5000000e+00   0.0000000e+00
   7.5000000e+00   0.0000000e+00
   7.5000000e+00   0.0000000e+00
   4.3000000e+00   0.0000000e+00
   3.8000000e+00   0.0000000e+00
   3.8000000e+00   0.0000000e+00
   3.5000000e+00   0.0000000e+00
   3.3000000e+00   0.0000000e+00
   4.8000000e+00   0.0000000e+00
   6.8000000e+00   0.0000000e+00
   3.0000000e+00   1.0000000e+00
   2.0000000e+00   0.0000000e+00
   2.3000000e+00   0.0000000e+00
   4.3000000e+00   0.0000000e+00
   4.5000000e+00   0.0000000e+00
   5.3000000e+00   0.0000000e+00
   5.8000000e+00   0.0000000e+00
   4.3000000e+00   2.0000000e+00
   8.0000000e-01   0.0000000e+00
   4.0000000e+00   0.0000000e+00
   6.0000000e+00   0.0000000e+00
   8.0000000e+00   0.0000000e+00
   1.1000000e+01   0.0000000e+00
   1.1300000e+01   0.0000000e+00
   5.3000000e+00   0.0000000e+00
   7.8000000e+00   0.0000000e+00
   1.0500000e+01   0.0000000e+00
   1.1000000e+01   0.0000000e+00
   7.0000000e+00   0.0000000e+00
   4.5000000e+00   0.0000000e+00
   4.8000000e+00   0.0000000e+00
   6.3000000e+00   0.0000000e+00
   8.5000000e+00   0.0000000e+00
   1.4500000e+01   0.0000000e+00
   1.6500000e+01   0.0000000e+00
   9.8000000e+00   0.0000000e+00
   5.0000000e+00   0.0000000e+00
   5.8000000e+00   0.0000000e+00
   9.3000000e+00   0.0000000e+00
   1.0800000e+01   0.0000000e+00
   9.0000000e+00   0.0000000e+00
   1.4300000e+01   0.0000000e+00
   1.6300000e+01   0.0000000e+00
   1.4300000e+01   0.0000000e+00
   1.0500000e+01   0.0000000e+00
   9.3000000e+00   0.0000000e+00
   9.0000000e+00   0.0000000e+00
   1.2500000e+01   0.0000000e+00
   1.0800000e+01   0.0000000e+00
   8.0000000e+00   0.0000000e+00
   8.3000000e+00   0.0000000e+00
   8.0000000e+00   0.0000000e+00
   9.0000000e+00   0.0000000e+00
   9.8000000e+00   0.0000000e+00
   8.5000000e+00   0.0000000e+00
   1.0300000e+01   0.0000000e+00
   1.1800000e+01   0.0000000e+00
   1.0300000e+01   0.0000000e+00
   7.3000000e+00   0.0000000e+00
   9.0000000e+00   0.0000000e+00
   8.8000000e+00   0.0000000e+00
   4.3000000e+00   0.0000000e+00
   7.5000000e+00   0.0000000e+00
   8.3000000e+00   0.0000000e+00
   1.2500000e+01   0.0000000e+00
   6.3000000e+00   0.0000000e+00
   5.3000000e+00   0.0000000e+00
   6.5000000e+00   0.0000000e+00
   6.8000000e+00   0.0000000e+00
   2.8000000e+00   0.0000000e+00
   2.3000000e+00   2.5000000e+00
   3.0000000e-01   1.0000000e+00
   0.0000000e+00   0.0000000e+00
   1.3000000e+00   8.0000000e+00
   1.3000000e+00   0.0000000e+00
   3.3000000e+00   0.0000000e+00
   5.0000000e+00   0.0000000e+00
   5.8000000e+00   0.0000000e+00
   5.8000000e+00   0.0000000e+00
   5.8000000e+00   0.0000000e+00
  -5.0000000e-01   0.0000000e+00
  -1.5000000e+00   0.0000000e+00
   5.0000000e-01   0.0000000e+00
  -2.5000000e+00   0.0000000e+00
   2.0000000e+00   0.0000000e+00
   5.0000000e+00   0.0000000e+00
   7.5000000e+00   0.0000000e+00
   6.0000000e+00   0.0000000e+00
   4.5000000e+00   0.0000000e+00
   2.5000000e+00   0.0000000e+00
  -2.0000000e+00   0.0000000e+00
  -1.3000000e+00   0.0000000e+00
  -3.0000000e-01   0.0000000e+00
   2.8000000e+00   0.0000000e+00
   3.8000000e+00   0.0000000e+00
   1.5000000e+00   0.0000000e+00
   1.5000000e+00   0.0000000e+00
   5.0000000e-01   0.0000000e+00
   3.0000000e-01   0.0000000e+00
  -1.0000000e+00   0.0000000e+00
   3.0000000e-01   0.0000000e+00
   1.8000000e+00   0.0000000e+00
  -1.8000000e+00   0.0000000e+00
  -3.0000000e-01   0.0000000e+00
   5.5000000e+00   0.0000000e+00
   8.5000000e+00   0.0000000e+00
   1.5000000e+00   0.0000000e+00
  -1.3000000e+00   0.0000000e+00
  -5.0000000e-01   0.0000000e+00
   5.0000000e-01   8.0000000e+00
  -1.8000000e+00   1.0000000e+00
  -2.5000000e+00   2.0000000e+00
  -1.0000000e+00   5.0000000e+00
  -5.0000000e-01   7.0000000e+00
   0.0000000e+00   1.1000000e+01
  -2.0000000e+00   0.0000000e+00
  -2.8000000e+00   0.0000000e+00
  -2.3000000e+00   2.0000000e+00
   2.0000000e+00   0.0000000e+00
   4.0000000e+00   1.0000000e+00
  -1.0000000e+00   0.0000000e+00
   8.0000000e-01   0.0000000e+00
   3.8000000e+00   0.0000000e+00
   2.8000000e+00   0.0000000e+00
  -3.0000000e-01   5.0000000e-01
  -3.0000000e-01   1.6000000e+01
  -8.0000000e-01   1.1000000e+01
  -1.0000000e+00   1.3000000e+01
  -4.0000000e+00   6.0000000e+00
  -4.0000000e+00   1.0000000e+01
  -5.0000000e+00   6.0000000e+00
  -4.5000000e+00   0.0000000e+00
  -5.5000000e+00   3.0000000e+00
  -4.8000000e+00   3.0000000e+00
  -2.5000000e+00   1.2000000e+01
  -3.0000000e+00   1.2000000e+01
  -4.3000000e+00   1.1000000e+01
  -4.5000000e+00   1.5000000e+01
  -3.3000000e+00   2.3000000e+01
  -2.8000000e+00   3.0000000e+01
  -2.5000000e+00   1.5000000e+01
  -4.0000000e+00   2.0000000e+00
  -4.3000000e+00   2.0000000e+00
  -6.3000000e+00   3.0000000e+00
  -5.5000000e+00   0.0000000e+00
  -7.0000000e+00   2.0000000e+00
  -6.5000000e+00   4.0000000e+00
  -5.3000000e+00   1.0000000e+01
  -4.8000000e+00   2.0000000e+01
  -6.5000000e+00   3.0000000e+00
  -4.8000000e+00   1.7000000e+01
  -3.8000000e+00   0.0000000e+00
  -8.3000000e+00   0.0000000e+00
  -1.2000000e+01   0.0000000e+00
  -1.4500000e+01   0.0000000e+00
  -9.3000000e+00   0.0000000e+00
  -9.5000000e+00   0.0000000e+00
  -1.1300000e+01   0.0000000e+00
  -1.1500000e+01   2.0000000e-01
  -1.0800000e+01   1.0000000e+00
  -1.1300000e+01   0.0000000e+00
  -9.3000000e+00   2.0000000e+01
  -7.8000000e+00   4.0000000e+00
  -6.5000000e+00   2.0000000e+00
  -7.3000000e+00   4.0000000e+00
  -6.3000000e+00   0.0000000e+00
  -5.5000000e+00   2.0000000e+01
  -5.3000000e+00   1.0000000e+00
  -7.5000000e+00   0.0000000e+00
  -1.1300000e+01   0.0000000e+00
  -1.4800000e+01   0.0000000e+00
  -1.3000000e+01   0.0000000e+00
  -1.2000000e+01   0.0000000e+00
  -1.9500000e+01   0.0000000e+00
  -2.5500000e+01   0.0000000e+00
  -2.4300000e+01   0.0000000e+00
  -2.5000000e+01   0.0000000e+00
  -2.3800000e+01   0.0000000e+00
  -1.6300000e+01   0.0000000e+00
  -1.0000000e+01   8.0000000e+00
  -8.5000000e+00   0.0000000e+00
  -1.2300000e+01   0.0000000e+00
  -1.0000000e+01   0.0000000e+00
  -5.5000000e+00   1.0000000e+01
  -3.3000000e+00   6.0000000e+00
  -3.8000000e+00   0.0000000e+00
  -2.8000000e+00   2.9000000e+01
  -3.0000000e-01   6.0000000e+00
   5.0000000e-01   0.0000000e+00
  -2.5000000e+00   3.0000000e+00
  -8.0000000e-01   0.0000000e+00
  -8.0000000e-01   6.0000000e+00
  -2.5000000e+00   1.0000000e+00
  -2.3000000e+00   7.0000000e+00
  -3.5000000e+00   2.0000000e+00
  -6.5000000e+00   0.0000000e+00
  -7.0000000e+00   0.0000000e+00
  -1.1000000e+01   0.0000000e+00
  -9.5000000e+00   0.0000000e+00
  -7.0000000e+00   0.0000000e+00
  -9.3000000e+00   0.0000000e+00
  -1.0300000e+01   0.0000000e+00
  -1.0000000e+01   0.0000000e+00
  -9.0000000e+00   0.0000000e+00
  -7.5000000e+00   1.0000000e+01
  -6.3000000e+00   3.1000000e+01
  -5.8000000e+00   4.0000000e+00
  -3.0000000e+00   4.0000000e+00
  -1.3000000e+00   6.0000000e+00
  -4.0000000e+00   2.0000000e+00
  -3.3000000e+00   1.0000000e+00
  -1.3000000e+00   0.0000000e+00
  -1.0000000e+00   0.0000000e+00
  -8.0000000e-01   0.0000000e+00
   1.0000000e+00   0.0000000e+00
   3.3000000e+00   0.0000000e+00
  -4.0000000e+00   0.0000000e+00
  -2.3000000e+00   0.0000000e+00
   2.3000000e+00   0.0000000e+00
   6.0000000e+00   0.0000000e+00
   5.5000000e+00   0.0000000e+00
  -1.8000000e+00   0.0000000e+00
  -1.8000000e+00   7.0000000e+00
  -1.8000000e+00   2.3000000e+01
  -4.5000000e+00   1.4000000e+01
  -5.3000000e+00   1.7000000e+01
  -5.8000000e+00   2.0000000e+01
  -4.0000000e+00   9.0000000e+00
  -6.0000000e+00   1.0000000e+01
  -7.3000000e+00   9.0000000e+00
  -7.5000000e+00   0.0000000e+00
  -7.8000000e+00   0.0000000e+00
  -5.5000000e+00   0.0000000e+00
  -5.0000000e+00   1.0000000e+00
  -2.0000000e+00   3.7000000e+01
  -2.8000000e+00   1.6000000e+01
  -7.5000000e+00   4.0000000e+00
  -8.5000000e+00   1.4000000e+01
  -7.8000000e+00   5.0000000e+00
  -6.3000000e+00   5.0000000e+00
  -8.5000000e+00   1.0000000e+00
  -7.0000000e+00   6.0000000e+00
  -4.8000000e+00   1.2000000e+01
  -4.8000000e+00   7.0000000e+00
  -5.5000000e+00   5.0000000e+00
  -5.8000000e+00   1.4000000e+01
  -6.0000000e+00   0.0000000e+00
  -5.0000000e+00   0.0000000e+00
   0.0000000e+00   0.0000000e+00
   4.0000000e+00   0.0000000e+00
   4.0000000e+00   0.0000000e+00
   2.5000000e+00   0.0000000e+00
   3.3000000e+00   0.0000000e+00
   2.0000000e+00   0.0000000e+00
  -8.0000000e-01   1.0000000e+00
  -4.0000000e+00   6.0000000e+00
  -3.8000000e+00   2.0000000e+00
  -4.8000000e+00   3.0000000e+00
  -4.8000000e+00   3.0000000e+00
  -3.5000000e+00   1.0000000e+00
  -3.5000000e+00   0.0000000e+00
  -5.3000000e+00   9.0000000e+00
  -4.8000000e+00   0.0000000e+00
  -2.5000000e+00   7.0000000e+00
  -1.0000000e+00   5.0000000e+00
  -4.3000000e+00   2.0000000e+00
  -3.8000000e+00   8.0000000e+00
  -5.8000000e+00   4.0000000e+00
  -3.8000000e+00   6.0000000e+00
  -5.0000000e+00   2.0000000e+00
  -4.8000000e+00   0.0000000e+00
  -3.3000000e+00   5.0000000e+00
  -4.0000000e+00   1.0000000e+00
  -2.8000000e+00   0.0000000e+00
  -5.0000000e-01   0.0000000e+00
   8.0000000e-01   0.0000000e+00
  -2.0000000e+00   1.0000000e+00
  -4.5000000e+00   4.0000000e+00
  -4.5000000e+00   1.0000000e+01
  -4.0000000e+00   1.0000000e+00
  -4.8000000e+00   2.0000000e+00
  -7.0000000e+00   7.0000000e+00
  -5.8000000e+00   9.0000000e+00
  -6.3000000e+00   5.0000000e+00
  -6.8000000e+00   2.5000000e+01
  -6.3000000e+00   7.0000000e+00
  -6.0000000e+00   9.0000000e+00
  -5.0000000e+00   4.0000000e+00
  -2.8000000e+00   0.0000000e+00
   2.0000000e+00   0.0000000e+00
   2.3000000e+00   3.0000000e+00
  -3.3000000e+00   3.0000000e+00
  -5.5000000e+00   0.0000000e+00
  -3.3000000e+00   0.0000000e+00
  -3.0000000e+00   3.0000000e+00
  -3.5000000e+00   1.0000000e+00
  -3.3000000e+00   1.0000000e+01
  -5.5000000e+00   1.4000000e+01
  -8.5000000e+00   0.0000000e+00
  -8.5000000e+00   0.0000000e+00
  -5.8000000e+00   0.0000000e+00
  -2.3000000e+00   0.0000000e+00
  -1.3000000e+00   0.0000000e+00
  -2.8000000e+00   0.0000000e+00
  -2.8000000e+00   0.0000000e+00
  -4.3000000e+00   0.0000000e+00
  -2.0000000e+00   2.3000000e+01
  -5.0000000e+00   1.5000000e+01
  -5.3000000e+00   0.0000000e+00
  -5.0000000e+00   4.0000000e+00
  -4.0000000e+00   0.0000000e+00
  -1.8000000e+00   0.0000000e+00
   5.0000000e-01   4.0000000e+00
  -2.5000000e+00   4.0000000e+00
  -4.8000000e+00   4.0000000e+00
  -2.3000000e+00   6.0000000e+00
  -2.8000000e+00   7.0000000e+00
  -1.5000000e+00   5.0000000e+00
  -3.0000000e-01   1.2000000e+01
  -2.5000000e+00   0.0000000e+00
  -2.3000000e+00   0.0000000e+00
  -2.0000000e+00   1.0000000e+00
  -2.3000000e+00   0.0000000e+00
  -5.0000000e-01   1.0000000e+00
  -1.3000000e+00   1.2000000e+01
  -3.5000000e+00   3.0000000e+00
  -3.8000000e+00   0.0000000e+00
  -3.5000000e+00   1.0000000e+01
  -3.0000000e+00   2.0000000e+00
  -3.3000000e+00   0.0000000e+00
  -2.5000000e+00   1.2000000e+01
  -5.0000000e-01   0.0000000e+00
   2.5000000e+00   0.0000000e+00
   6.3000000e+00   0.0000000e+00
  -8.0000000e-01   2.0000000e+00
  -2.5000000e+00   0.0000000e+00
  -1.5000000e+00   0.0000000e+00
   3.0000000e-01   0.0000000e+00
  -3.0000000e-01   3.0000000e+00
   1.3000000e+00   0.0000000e+00
   2.5000000e+00   0.0000000e+00
   1.8000000e+00   0.0000000e+00
   1.0000000e+00   0.0000000e+00
  -3.0000000e-01   1.5000000e+00
   2.0000000e+00   0.0000000e+00
   4.5000000e+00   0.0000000e+00
   6.5000000e+00   0.0000000e+00
   8.5000000e+00   0.0000000e+00
   1.0000000e+01   0.0000000e+00
   9.0000000e+00   0.0000000e+00
   6.3000000e+00   0.0000000e+00
   2.0000000e+00   0.0000000e+00
   1.8000000e+00   0.0000000e+00
  -1.0000000e+00   0.0000000e+00
   3.0000000e+00   0.0000000e+00
   6.5000000e+00   0.0000000e+00
   8.8000000e+00   0.0000000e+00
   8.0000000e+00   0.0000000e+00
   6.5000000e+00   0.0000000e+00
   7.8000000e+00   0.0000000e+00
   6.5000000e+00   0.0000000e+00
   3.5000000e+00   0.0000000e+00
   2.0000000e+00   0.0000000e+00
   3.3000000e+00   9.0000000e+00
  -1.0000000e+00   5.0000000e+00
   8.0000000e-01   0.0000000e+00
   3.8000000e+00   0.0000000e+00
   4.8000000e+00   0.0000000e+00
   5.5000000e+00   0.0000000e+00
   4.8000000e+00   0.0000000e+00
   3.8000000e+00   0.0000000e+00
   2.5000000e+00   0.0000000e+00
   4.5000000e+00   0.0000000e+00
   4.5000000e+00   0.0000000e+00
   6.3000000e+00   0.0000000e+00
   8.0000000e+00   0.0000000e+00
   7.3000000e+00   0.0000000e+00
   7.8000000e+00   0.0000000e+00
   2.5000000e+00   0.0000000e+00
   6.3000000e+00   0.0000000e+00
   9.8000000e+00   0.0000000e+00
   1.1000000e+01   0.0000000e+00
   1.1800000e+01   0.0000000e+00
   1.1300000e+01   0.0000000e+00
   7.3000000e+00   0.0000000e+00
   1.8000000e+00   5.0000000e+00
   7.8000000e+00   0.0000000e+00
   8.8000000e+00   0.0000000e+00
   1.2300000e+01   0.0000000e+00
   1.5500000e+01   0.0000000e+00
   1.6800000e+01   0.0000000e+00
   9.5000000e+00   0.0000000e+00
   7.8000000e+00   0.0000000e+00
   9.5000000e+00   0.0000000e+00
   1.1000000e+01   0.0000000e+00
   1.4300000e+01   0.0000000e+00
   1.5300000e+01   0.0000000e+00
   1.3300000e+01   0.0000000e+00
   1.1300000e+01   0.0000000e+00
   9.3000000e+00   0.0000000e+00
   8.5000000e+00   0.0000000e+00
   7.0000000e+00   0.0000000e+00
   4.0000000e+00   0.0000000e+00
   7.0000000e+00   0.0000000e+00
   1.3000000e+01   0.0000000e+00
   9.8000000e+00   0.0000000e+00
   1.0000000e+01   0.0000000e+00
   1.0500000e+01   0.0000000e+00
   7.0000000e+00   0.0000000e+00
   6.3000000e+00   0.0000000e+00
   6.5000000e+00   0.0000000e+00
   9.0000000e+00   0.0000000e+00
   1.0500000e+01   0.0000000e+00
   6.5000000e+00   0.0000000e+00
   5.0000000e+00   0.0000000e+00
   5.8000000e+00   0.0000000e+00
   8.8000000e+00   0.0000000e+00
   1.1500000e+01   0.0000000e+00
   6.0000000e+00   0.0000000e+00
   6.5000000e+00   0.0000000e+00
   5.5000000e+00   2.0000000e-01
   1.8000000e+00   5.0000000e-01
   1.0000000e+00   0.0000000e+00
   4.5000000e+00   0.0000000e+00
   2.8000000e+00   0.0000000e+00
   1.8000000e+00   0.0000000e+00
   5.8000000e+00   0.0000000e+00
   9.5000000e+00   0.0000000e+00
   4.5000000e+00   0.0000000e+00
   2.3000000e+00   2.0000000e+00
   5.0000000e-01   0.0000000e+00
   5.0000000e-01   0.0000000e+00
   5.0000000e+00   0.0000000e+00
   3.5000000e+00   0.0000000e+00
   2.3000000e+00   0.0000000e+00
   5.0000000e-01   3.0000000e+00
   5.0000000e-01   0.0000000e+00
   4.5000000e+00   0.0000000e+00
   1.0300000e+01   0.0000000e+00
   5.0000000e+00   0.0000000e+00
   1.5000000e+00   0.0000000e+00
   5.0000000e+00   0.0000000e+00
   8.3000000e+00   0.0000000e+00
   8.0000000e+00   0.0000000e+00
   2.3000000e+00   2.0000000e+00
  -3.0000000e-01   1.0000000e+00
  -8.0000000e-01   0.0000000e+00
  -1.5000000e+00   0.0000000e+00
  -1.0000000e+00   0.0000000e+00
  -1.0000000e+00   0.0000000e+00
  -2.0000000e+00   0.0000000e+00
   8.0000000e-01   0.0000000e+00
   3.8000000e+00   0.0000000e+00
   6.3000000e+00   0.0000000e+00
   6.5000000e+00   0.0000000e+00
  -6.3000000e+00   2.0000000e+00
  -6.0000000e+00   1.7000000e+01
  -5.8000000e+00   8.0000000e+00
  -5.0000000e+00   4.3000000e+01
  -4.0000000e+00   0.0000000e+00
  -6.8000000e+00   0.0000000e+00
  -4.8000000e+00   0.0000000e+00
  -3.0000000e+00   0.0000000e+00
  -3.5000000e+00   9.0000000e+00
  -2.8000000e+00   7.0000000e+00
  -5.0000000e+00   1.0000000e+01
  -6.5000000e+00   0.0000000e+00
  -5.3000000e+00   0.0000000e+00
  -2.5000000e+00   3.6000000e+01
  -4.8000000e+00   1.4000000e+01
  -8.8000000e+00   6.0000000e+00
  -8.5000000e+00   5.0000000e+00
  -8.3000000e+00   3.5000000e+01
  -6.3000000e+00   2.1000000e+01
  -4.5000000e+00   1.0000000e+00
  -8.8000000e+00   1.7000000e+01
  -8.8000000e+00   0.0000000e+00
  -1.0000000e+01   0.0000000e+00
  -9.8000000e+00   0.0000000e+00
  -6.0000000e+00   0.0000000e+00
  -8.0000000e-01   0.0000000e+00
   5.0000000e-01   0.0000000e+00
  -1.0000000e+00   2.9000000e+01
  -3.0000000e+00   5.0000000e+01
  -7.0000000e+00   0.0000000e+00
  -7.5000000e+00   1.0000000e+01
  -1.0000000e+01   2.0000000e+00
  -1.0000000e+01   6.0000000e+00
  -8.0000000e+00   0.0000000e+00
  -6.8000000e+00   5.9000000e+01
  -5.3000000e+00   1.4000000e+01
  -1.0300000e+01   2.0000000e+00
  -1.5000000e+01   0.0000000e+00
  -1.6300000e+01   0.0000000e+00
  -1.2000000e+01   0.0000000e+00
  -7.5000000e+00   8.0000000e+00
  -8.3000000e+00   4.0000000e+00
  -9.0000000e+00   1.0000000e+00
  -7.3000000e+00   0.0000000e+00
  -8.0000000e+00   0.0000000e+00
  -6.5000000e+00   0.0000000e+00
  -4.5000000e+00   2.0000000e+00
  -9.8000000e+00   6.0000000e+00
  -1.5300000e+01   7.0000000e+00
  -1.5800000e+01   3.0000000e+00
  -1.6300000e+01   1.7000000e+01
  -1.4500000e+01   0.0000000e+00
  -5.8000000e+00   0.0000000e+00
  -5.0000000e-01   0.0000000e+00
   3.0000000e+00   0.0000000e+00
   3.8000000e+00   0.0000000e+00
   2.8000000e+00   0.0000000e+00
  -1.3000000e+00   0.0000000e+00
  -1.0000000e+00   0.0000000e+00
  -5.0000000e-01   0.0000000e+00
  -5.0000000e-01   0.0000000e+00
  -1.3000000e+00   0.0000000e+00
  -8.0000000e-01   0.0000000e+00
   0.0000000e+00   1.0000000e+00
  -5.0000000e-01   0.0000000e+00
   3.0000000e-01   0.0000000e+00
  -3.5000000e+00   4.0000000e+00
  -5.0000000e-01   0.0000000e+00
   0.0000000e+00   5.0000000e-01
   1.8000000e+00   1.0000000e+00
   2.3000000e+00   0.0000000e+00
  -3.0000000e-01   5.0000000e+00
  -1.0000000e+00   0.0000000e+00
   5.0000000e-01   0.0000000e+00
   3.3000000e+00   0.0000000e+00
   5.5000000e+00   0.0000000e+00
   3.0000000e+00   0.0000000e+00
  -2.3000000e+00   0.0000000e+00
  -2.5000000e+00   0.0000000e+00
  -7.5000000e+00   0.0000000e+00
  -8.0000000e+00   0.0000000e+00
  -1.1800000e+01   0.0000000e+00
  -9.5000000e+00   0.0000000e+00
  -1.0500000e+01   4.0000000e+00
  -1.0500000e+01   3.0000000e+00
  -1.2500000e+01   0.0000000e+00
  -1.3800000e+01   0.0000000e+00
  -1.1300000e+01   1.0000000e+00
  -1.0300000e+01   2.0000000e+00
  -1.0000000e+01   1.8000000e+01
  -1.0500000e+01   3.0000000e+00
  -1.3300000e+01   3.0000000e+00
  -1.2000000e+01   1.4000000e+01
  -9.3000000e+00   1.3000000e+01
  -5.8000000e+00   1.4000000e+01
  -8.5000000e+00   1.0000000e+00
  -4.3000000e+00   3.0000000e+00
  -3.3000000e+00   1.1000000e+01
  -8.5000000e+00   3.0000000e+00
  -8.0000000e+00   2.0000000e+00
  -6.8000000e+00   0.0000000e+00
  -5.3000000e+00   1.2000000e+01
  -6.3000000e+00   5.0000000e+00
  -6.0000000e+00   0.0000000e+00
  -4.5000000e+00   0.0000000e+00
  -2.8000000e+00   0.0000000e+00
  -2.5000000e+00   3.0000000e+00
  -5.8000000e+00   0.0000000e+00
  -6.8000000e+00   0.0000000e+00
  -4.0000000e+00   0.0000000e+00
  -5.0000000e-01   5.0000000e-01
  -3.0000000e+00   0.0000000e+00
  -8.3000000e+00   0.0000000e+00
  -8.0000000e+00   0.0000000e+00
  -7.8000000e+00   2.0000000e+00
  -7.8000000e+00   5.0000000e+00
  -7.8000000e+00   6.0000000e+00
  -7.5000000e+00   0.0000000e+00
  -6.8000000e+00   0.0000000e+00
  -5.3000000e+00   0.0000000e+00
  -5.0000000e+00   0.0000000e+00
  -4.5000000e+00   0.0000000e+00
  -3.8000000e+00   0.0000000e+00
  -4.3000000e+00   0.0000000e+00
  -2.3000000e+00   0.0000000e+00
  -3.8000000e+00   0.0000000e+00
  -2.8000000e+00   0.0000000e+00
   1.3000000e+00   0.0000000e+00
   8.0000000e-01   0.0000000e+00
   3.0000000e-01   0.0000000e+00
  -5.8000000e+00   5.0000000e+00
  -6.3000000e+00   6.0000000e+00
  -8.5000000e+00   2.0000000e+00
  -7.8000000e+00   8.0000000e+00
  -7.3000000e+00   1.9000000e+01
  -8.3000000e+00   7.0000000e+00
  -8.0000000e+00   3.0000000e+00
  -9.3000000e+00   0.0000000e+00
  -7.3000000e+00   0.0000000e+00
  -5.3000000e+00   1.0000000e+00
  -5.8000000e+00   1.1000000e+01
  -4.5000000e+00   3.0000000e+00
  -1.3000000e+00   4.0000000e+00
   8.0000000e-01   2.0000000e+00
  -8.0000000e-01   4.0000000e+00
  -6.0000000e+00   1.0000000e+00
  -4.8000000e+00   0.0000000e+00
  -3.5000000e+00   0.0000000e+00
   1.0000000e+00   0.0000000e+00
   3.8000000e+00   0.0000000e+00
   5.3000000e+00   0.0000000e+00
   6.0000000e+00   0.0000000e+00
   4.0000000e+00   0.0000000e+00
  -3.0000000e-01   0.0000000e+00
   5.0000000e-01   8.0000000e+00
  -5.0000000e-01   0.0000000e+00
  -3.0000000e-01   0.0000000e+00
   8.0000000e-01   0.0000000e+00
  -8.0000000e-01   0.0000000e+00
  -4.0000000e+00   1.0000000e+01
  -6.5000000e+00   2.0000000e+00
  -8.0000000e+00   0.0000000e+00
  -8.0000000e+00   0.0000000e+00
  -7.0000000e+00   3.0000000e+00
  -6.3000000e+00   1.6000000e+01
  -5.8000000e+00   2.0000000e+00
  -5.8000000e+00   0.0000000e+00
  -7.0000000e+00   4.0000000e+00
  -4.5000000e+00   3.2000000e+01
  -3.5000000e+00   1.0000000e+00
  -6.3000000e+00   4.0000000e+00
  -6.0000000e+00   0.0000000e+00
  -1.0000000e+00   0.0000000e+00
   7.5000000e+00   0.0000000e+00
   6.8000000e+00   0.0000000e+00
   7.3000000e+00   0.0000000e+00
   3.5000000e+00   0.0000000e+00
   1.3000000e+00   1.0000000e+00
   1.8000000e+00   0.0000000e+00
   1.0000000e+00   8.0000000e+00
  -3.0000000e-01   0.0000000e+00
   2.3000000e+00   0.0000000e+00
   6.3000000e+00   0.0000000e+00
   5.0000000e+00   0.0000000e+00
   4.5000000e+00   0.0000000e+00
   2.8000000e+00   0.0000000e+00
   2.0000000e+00   0.0000000e+00
   2.5000000e+00   0.0000000e+00
   5.3000000e+00   0.0000000e+00
   1.5000000e+01   0.0000000e+00
   1.6000000e+01   0.0000000e+00
   1.4800000e+01   0.0000000e+00
   5.5000000e+00   0.0000000e+00
   6.0000000e+00   0.0000000e+00
   3.5000000e+00   0.0000000e+00
  -3.0000000e-01   0.0000000e+00
   2.0000000e+00   0.0000000e+00
   6.5000000e+00   0.0000000e+00
   7.5000000e+00   0.0000000e+00
   5.8000000e+00   0.0000000e+00
   6.5000000e+00   0.0000000e+00
   2.0000000e+00   0.0000000e+00
   4.8000000e+00   0.0000000e+00
   8.0000000e+00   0.0000000e+00
   1.3000000e+01   0.0000000e+00
   1.3000000e+01   0.0000000e+00
   6.8000000e+00   0.0000000e+00
   1.1300000e+01   0.0000000e+00
   1.2800000e+01   0.0000000e+00
   1.4500000e+01   0.0000000e+00
   1.6300000e+01   0.0000000e+00
   9.8000000e+00   0.0000000e+00
   1.0800000e+01   0.0000000e+00
   1.0500000e+01   0.0000000e+00
   1.3000000e+01   0.0000000e+00
   1.3500000e+01   0.0000000e+00
   1.2500000e+01   0.0000000e+00
   1.1000000e+01   0.0000000e+00
   1.3000000e+01   0.0000000e+00
   1.4500000e+01   0.0000000e+00
   1.8000000e+01   0.0000000e+00
   1.7300000e+01   0.0000000e+00
   1.7000000e+01   0.0000000e+00
   1.3000000e+01   0.0000000e+00
   1.1800000e+01   0.0000000e+00
   1.1000000e+01   0.0000000e+00
   1.4000000e+01   0.0000000e+00
   1.6300000e+01   0.0000000e+00
   1.4300000e+01   0.0000000e+00
   1.7800000e+01   0.0000000e+00
   1.8000000e+01   0.0000000e+00
   1.9000000e+01   0.0000000e+00
   1.6500000e+01   0.0000000e+00
   1.0500000e+01   0.0000000e+00
   9.3000000e+00   0.0000000e+00
   9.0000000e+00   0.0000000e+00
   8.0000000e+00   0.0000000e+00
   7.8000000e+00   0.0000000e+00
   9.0000000e+00   0.0000000e+00
   4.5000000e+00   0.0000000e+00
   7.8000000e+00   0.0000000e+00
   2.5000000e+00   0.0000000e+00
   6.8000000e+00   0.0000000e+00
   8.8000000e+00   0.0000000e+00
   1.0000000e+01   0.0000000e+00
   1.1500000e+01   0.0000000e+00
   1.3800000e+01   0.0000000e+00
   1.2300000e+01   0.0000000e+00
   1.2500000e+01   0.0000000e+00
   1.1300000e+01   0.0000000e+00
   6.8000000e+00   0.0000000e+00
   6.0000000e+00   0.0000000e+00
   6.8000000e+00   0.0000000e+00
   9.0000000e+00   0.0000000e+00
   9.5000000e+00   0.0000000e+00
   1.2800000e+01   0.0000000e+00
   1.2000000e+01   0.0000000e+00
   6.5000000e+00   0.0000000e+00
   6.0000000e+00   0.0000000e+00
   4.3000000e+00   0.0000000e+00
   5.8000000e+00   0.0000000e+00
   5.8000000e+00   0.0000000e+00
   7.8000000e+00   0.0000000e+00
   8.3000000e+00   0.0000000e+00
   5.5000000e+00   0.0000000e+00
   3.0000000e+00   5.0000000e+00
  -2.5000000e+00   3.0000000e+00
  -1.3000000e+00   1.0000000e+00
   1.5000000e+00   0.0000000e+00
   3.5000000e+00   0.0000000e+00
   7.0000000e+00   0.0000000e+00
   5.5000000e+00   0.0000000e+00
   2.5000000e+00   0.0000000e+00
   1.5000000e+00   2.0000000e+00
   2.0000000e+00   0.0000000e+00
   8.0000000e-01   0.0000000e+00
   1.8000000e+00   0.0000000e+00
   5.0000000e-01   0.0000000e+00
   2.5000000e+00   0.0000000e+00
   3.5000000e+00   0.0000000e+00
   4.3000000e+00   0.0000000e+00
   2.8000000e+00   0.0000000e+00
   4.8000000e+00   0.0000000e+00
   5.8000000e+00   0.0000000e+00
   8.0000000e+00   0.0000000e+00
   1.1300000e+01   0.0000000e+00
   5.0000000e+00   0.0000000e+00
   2.5000000e+00   0.0000000e+00
   6.0000000e+00   0.0000000e+00
   8.5000000e+00   0.0000000e+00
   8.3000000e+00   0.0000000e+00
   3.0000000e+00   0.0000000e+00
   2.3000000e+00   0.0000000e+00
   5.8000000e+00   0.0000000e+00
   4.0000000e+00   0.0000000e+00
   3.5000000e+00   0.0000000e+00
  -2.3000000e+00   0.0000000e+00
  -5.0000000e+00   0.0000000e+00
  -5.3000000e+00   0.0000000e+00
  -4.5000000e+00   5.0000000e-01
  -2.0000000e+00   2.6000000e+01
  -3.8000000e+00   0.0000000e+00
  -3.0000000e+00   0.0000000e+00
  -1.0000000e+00   1.0000000e+00
   5.0000000e-01   0.0000000e+00
   2.3000000e+00   3.5000000e+00
  -2.5000000e+00   2.0000000e+00
   5.0000000e-01   5.0000000e-01
  -1.0000000e+00   1.9000000e+01
  -1.0000000e+00   3.0000000e+00
  -3.0000000e+00   2.1000000e+01
  -4.3000000e+00   1.8000000e+01
  -4.5000000e+00   0.0000000e+00
  -4.8000000e+00   0.0000000e+00
  -3.3000000e+00   3.0000000e+00
  -4.5000000e+00   8.0000000e+00
  -4.5000000e+00   2.8000000e+01
  -4.5000000e+00   2.0000000e+01
  -6.8000000e+00   0.0000000e+00
  -6.8000000e+00   1.5000000e+01
  -6.8000000e+00   8.0000000e+00
  -5.0000000e+00   6.0000000e+00
  -1.0000000e+00   3.0000000e+00
  -1.8000000e+00   7.0000000e+00
  -2.8000000e+00   2.0000000e+00
  -7.0000000e+00   0.0000000e+00
  -7.3000000e+00   0.0000000e+00
  -5.0000000e+00   5.0000000e+00
  -8.3000000e+00   0.0000000e+00
  -1.3000000e+01   2.0000000e+00
  -1.7000000e+01   0.0000000e+00
  -1.3800000e+01   0.0000000e+00
  -2.0000000e+00   1.5000000e+00
  -9.3000000e+00   2.0000000e+00
  -1.2800000e+01   0.0000000e+00
  -1.4500000e+01   1.0000000e+00
  -1.9000000e+01   0.0000000e+00
  -2.3300000e+01   0.0000000e+00
  -2.1500000e+01   0.0000000e+00
  -1.5800000e+01   0.0000000e+00
  -1.6000000e+01   2.0000000e+00
  -2.3000000e+01   1.0000000e+00
  -2.4300000e+01   1.0000000e+00
  -2.4000000e+01   0.0000000e+00
  -1.9000000e+01   0.0000000e+00
  -2.1000000e+01   0.0000000e+00
  -1.7000000e+01   0.0000000e+00
  -1.5000000e+01   4.0000000e+00
  -1.1300000e+01   1.1000000e+01
  -4.5000000e+00   1.2000000e+01
  -3.3000000e+00   1.1000000e+01
  -2.5000000e+00   7.0000000e+00
  -4.5000000e+00   4.0000000e+00
  -5.8000000e+00   1.1000000e+01
  -4.3000000e+00   0.0000000e+00
  -3.3000000e+00   0.0000000e+00
  -5.3000000e+00   0.0000000e+00
  -1.5000000e+00   0.0000000e+00
   1.0000000e+00   0.0000000e+00
  -2.3000000e+00   0.0000000e+00
  -4.0000000e+00   0.0000000e+00
  -3.3000000e+00   5.0000000e+00
   1.0000000e+00   0.0000000e+00
   1.5000000e+00   0.0000000e+00
   2.5000000e+00   0.0000000e+00
   5.8000000e+00   0.0000000e+00
   6.5000000e+00   0.0000000e+00
   2.0000000e+00   0.0000000e+00
   3.0000000e+00   0.0000000e+00
   5.0000000e+00   0.0000000e+00
   8.0000000e+00   0.0000000e+00
   7.5000000e+00   0.0000000e+00
   8.0000000e-01   0.0000000e+00
   2.5000000e+00   0.0000000e+00
   8.0000000e-01   1.0000000e+00
  -4.0000000e+00   0.0000000e+00
  -3.5000000e+00   0.0000000e+00
  -6.8000000e+00   3.0000000e+00
  -6.8000000e+00   2.0000000e+00
  -9.8000000e+00   4.0000000e+00
  -6.8000000e+00   0.0000000e+00
  -4.3000000e+00   6.0000000e+00
  -3.0000000e+00   5.0000000e+00
  -2.5000000e+00   0.0000000e+00
  -3.5000000e+00   1.4000000e+01
  -3.3000000e+00   5.0000000e+00
  -5.0000000e-01   2.5000000e+01
  -1.0000000e+00   0.0000000e+00
   3.0000000e-01   0.0000000e+00
   1.3000000e+00   2.0000000e+00
  -2.0000000e+00   4.0000000e+00
  -3.5000000e+00   1.4000000e+01
  -4.3000000e+00   1.7000000e+01
  -2.8000000e+00   3.3000000e+01
  -2.8000000e+00   1.9000000e+01
  -5.0000000e+00   0.0000000e+00
  -8.0000000e+00   3.0000000e+00
  -6.5000000e+00   1.2000000e+01
  -5.0000000e+00   1.6000000e+01
  -4.5000000e+00   1.0000000e+00
  -4.8000000e+00   0.0000000e+00
  -1.3000000e+00   0.0000000e+00
   5.0000000e-01   2.3000000e+01
  -2.5000000e+00   5.0000000e+00
  -4.0000000e+00   2.0000000e+00
  -3.5000000e+00   2.0000000e+00
  -8.0000000e-01   3.0000000e+00
  -8.0000000e-01   3.0000000e+00
  -3.5000000e+00   1.3000000e+01
  -4.8000000e+00   0.0000000e+00
  -3.5000000e+00   0.0000000e+00
  -5.3000000e+00   2.0000000e+00
  -6.5000000e+00   0.0000000e+00
  -6.8000000e+00   0.0000000e+00
  -4.5000000e+00   0.0000000e+00
  -3.0000000e-01   0.0000000e+00
  -1.3000000e+00   0.0000000e+00
  -6.5000000e+00   0.0000000e+00
  -1.0300000e+01   0.0000000e+00
  -1.2300000e+01   0.0000000e+00
  -1.2500000e+01   0.0000000e+00
  -1.0500000e+01   7.0000000e+00
  -1.0500000e+01   3.5000000e+01
  -1.4500000e+01   1.0000000e+00
  -1.7300000e+01   1.0000000e+00
  -1.7000000e+01   1.0000000e+00
  -1.6000000e+01   0.0000000e+00
  -1.0800000e+01   4.0000000e+00
  -1.1300000e+01   4.0000000e+00
  -7.8000000e+00   1.0000000e+01
  -2.0000000e+00   3.2000000e+01
  -5.0000000e-01   2.6000000e+01
  -5.0000000e-01   2.0000000e+00
   5.0000000e-01   0.0000000e+00
   1.5000000e+00   0.0000000e+00
   3.0000000e-01   0.0000000e+00
  -1.8000000e+00   0.0000000e+00
   1.0000000e+00   0.0000000e+00
  -3.0000000e-01   0.0000000e+00
   1.5000000e+00   0.0000000e+00
  -5.0000000e-01   6.0000000e+00
  -4.0000000e+00   5.0000000e+00
  -4.5000000e+00   3.0000000e+00
  -3.8000000e+00   5.0000000e+00
  -3.0000000e+00   1.2000000e+01
  -4.3000000e+00   8.0000000e+00
  -5.5000000e+00   4.0000000e+00
  -5.3000000e+00   0.0000000e+00
  -4.8000000e+00   0.0000000e+00
  -4.0000000e+00   0.0000000e+00
  -4.8000000e+00   2.0000000e+00
  -3.0000000e+00   0.0000000e+00
   1.3000000e+00   0.0000000e+00
  -8.0000000e-01   1.5000000e+01
  -4.3000000e+00   2.0000000e+00
  -4.5000000e+00   0.0000000e+00
  -3.8000000e+00   2.1000000e+01
  -5.0000000e+00   3.0000000e+00
  -5.0000000e+00   2.0000000e+00
  -3.8000000e+00   2.0000000e+01
  -1.0000000e+00   1.0000000e+01
  -3.8000000e+00   4.0000000e+00
  -4.0000000e+00   4.0000000e+00
  -5.0000000e+00   0.0000000e+00
  -4.5000000e+00   0.0000000e+00
  -3.8000000e+00   0.0000000e+00
  -3.5000000e+00   6.0000000e+00
  -2.8000000e+00   0.0000000e+00
  -3.3000000e+00   0.0000000e+00
   1.8000000e+00   0.0000000e+00
   6.0000000e+00   0.0000000e+00
   8.0000000e-01   0.0000000e+00
  -3.3000000e+00   0.0000000e+00
  -7.3000000e+00   2.0000000e+00
  -6.0000000e+00   3.0000000e+00
  -4.5000000e+00   3.0000000e+00
  -4.5000000e+00   0.0000000e+00
  -5.0000000e+00   5.0000000e+00
  -2.5000000e+00   3.0000000e+00
  -4.3000000e+00   5.0000000e+00
  -4.3000000e+00   4.0000000e+00
  -3.5000000e+00   4.0000000e+00
   5.0000000e-01   0.0000000e+00
   8.0000000e-01   2.0000000e+00
  -4.8000000e+00   1.0000000e+00
  -7.3000000e+00   0.0000000e+00
  -7.8000000e+00   9.0000000e+00
  -5.3000000e+00   0.0000000e+00
  -5.5000000e+00   1.0000000e+00
  -4.8000000e+00   0.0000000e+00
  -4.5000000e+00   0.0000000e+00
   1.4000000e+01   0.0000000e+00
   1.0500000e+01   0.0000000e+00
   1.1000000e+01   0.0000000e+00
   8.0000000e+00   0.0000000e+00
   6.5000000e+00   0.0000000e+00
   5.0000000e+00   0.0000000e+00
   3.0000000e+00   0.0000000e+00
   4.3000000e+00   0.0000000e+00
   6.0000000e+00   0.0000000e+00
   7.0000000e+00   0.0000000e+00
   6.8000000e+00   0.0000000e+00
   9.5000000e+00   0.0000000e+00
   1.1300000e+01   0.0000000e+00
   1.0300000e+01   2.0000000e+00
  -1.0000000e+00   5.0000000e+00
   3.0000000e-01   0.0000000e+00
   3.0000000e+00   0.0000000e+00
   1.8000000e+00   2.0000000e+00
   8.0000000e-01   2.0000000e+00
   1.8000000e+00   0.0000000e+00
   3.3000000e+00   0.0000000e+00
   5.3000000e+00   0.0000000e+00
   9.0000000e+00   0.0000000e+00
   7.5000000e+00   0.0000000e+00
   8.3000000e+00   0.0000000e+00
   8.3000000e+00   0.0000000e+00
   1.0300000e+01   0.0000000e+00
   1.1300000e+01   0.0000000e+00
   5.3000000e+00   0.0000000e+00
   6.0000000e+00   0.0000000e+00
   4.3000000e+00   0.0000000e+00
   4.3000000e+00   6.0000000e+00
  -3.0000000e-01   2.0000000e+00
   1.8000000e+00   0.0000000e+00
   4.0000000e+00   0.0000000e+00
   7.8000000e+00   0.0000000e+00
   9.5000000e+00   0.0000000e+00
   7.5000000e+00   0.0000000e+00
   6.0000000e+00   0.0000000e+00
   3.8000000e+00   0.0000000e+00
   5.5000000e+00   0.0000000e+00
   4.0000000e+00   0.0000000e+00
   3.3000000e+00   0.0000000e+00
   3.0000000e+00   0.0000000e+00
   3.3000000e+00   0.0000000e+00
   6.5000000e+00   0.0000000e+00
   9.8000000e+00   0.0000000e+00
   1.2000000e+01   0.0000000e+00
   1.2800000e+01   0.0000000e+00
   1.0800000e+01   0.0000000e+00
   8.5000000e+00   0.0000000e+00
   5.3000000e+00   0.0000000e+00
   4.8000000e+00   0.0000000e+00
   1.0300000e+01   0.0000000e+00
   1.2500000e+01   0.0000000e+00
   1.0800000e+01   0.0000000e+00
   1.0300000e+01   0.0000000e+00
   1.2500000e+01   0.0000000e+00
   7.8000000e+00   0.0000000e+00
   1.0000000e+01   0.0000000e+00
   9.8000000e+00   0.0000000e+00
   4.8000000e+00   0.0000000e+00
   8.0000000e+00   0.0000000e+00
   3.5000000e+00   1.0000000e+00
   5.0000000e-01   0.0000000e+00
   1.8000000e+00   0.0000000e+00
   3.0000000e+00   0.0000000e+00
   1.5000000e+00   0.0000000e+00
   2.8000000e+00   0.0000000e+00
   2.3000000e+00   0.0000000e+00
   3.3000000e+00   0.0000000e+00
   4.5000000e+00   0.0000000e+00
   5.8000000e+00   0.0000000e+00
   6.5000000e+00   0.0000000e+00
   5.0000000e+00   0.0000000e+00
   3.0000000e+00   2.0000000e+00
   1.5000000e+00   0.0000000e+00
  -1.0000000e+00   5.0000000e-01
   5.0000000e-01   0.0000000e+00
   1.0000000e+00   0.0000000e+00
   1.3000000e+00   8.0000000e+00
   1.5000000e+00   1.0000000e+00
   8.0000000e-01   0.0000000e+00
   1.5000000e+00   0.0000000e+00
   1.8000000e+00   0.0000000e+00
   3.0000000e+00   0.0000000e+00
   1.0300000e+01   0.0000000e+00
   1.1800000e+01   0.0000000e+00
   7.5000000e+00   0.0000000e+00
   6.8000000e+00   0.0000000e+00
   6.3000000e+00   0.0000000e+00
   5.0000000e+00   0.0000000e+00
   1.0500000e+01   0.0000000e+00
   1.0300000e+01   0.0000000e+00
   9.0000000e+00   0.0000000e+00
   9.0000000e+00   0.0000000e+00
   1.0000000e+01   0.0000000e+00
   5.0000000e+00   0.0000000e+00
   4.5000000e+00   0.0000000e+00
   7.5000000e+00   0.0000000e+00
   8.0000000e+00   0.0000000e+00
   6.3000000e+00   0.0000000e+00
   8.3000000e+00   0.0000000e+00
   8.8000000e+00   0.0000000e+00
   5.0000000e+00   0.0000000e+00
   3.3000000e+00   0.0000000e+00
   3.5000000e+00   4.0000000e+00
   8.0000000e-01   1.0000000e+00
   3.0000000e-01   0.0000000e+00
   5.0000000e-01   0.0000000e+00
  -6.5000000e+00   0.0000000e+00
  -6.5000000e+00   0.0000000e+00
  -5.0000000e+00   0.0000000e+00
  -1.5000000e+00   7.0000000e+00
  -4.0000000e+00   0.0000000e+00
  -1.5000000e+00   0.0000000e+00
  -2.3000000e+00   0.0000000e+00
  -4.3000000e+00   0.0000000e+00
   1.0000000e+00   0.0000000e+00
   2.8000000e+00   0.0000000e+00
  -1.0000000e+00   1.1000000e+01
  -5.0000000e+00   0.0000000e+00
  -5.0000000e+00   1.5000000e+01
  -3.8000000e+00   1.9000000e+01
  -4.0000000e+00   0.0000000e+00
  -3.0000000e+00   0.0000000e+00
   3.0000000e-01   0.0000000e+00
  -3.0000000e-01   0.0000000e+00
  -2.8000000e+00   1.0000000e+00
  -3.5000000e+00   1.9000000e+01
  -1.8000000e+00   3.5000000e+01
  -1.3000000e+00   2.1000000e+01
  -3.5000000e+00   1.4000000e+01
  -5.8000000e+00   0.0000000e+00
  -5.0000000e+00   9.0000000e+00
  -4.5000000e+00   7.0000000e+00
  -2.5000000e+00   1.0000000e+00
  -2.0000000e+00   1.0000000e+01
  -2.0000000e+00   7.0000000e+00
  -3.8000000e+00   0.0000000e+00
  -5.0000000e+00   1.4000000e+01
  -5.5000000e+00   1.0000000e+01
  -4.5000000e+00   3.9000000e+01
  -4.3000000e+00   1.9000000e+01
  -5.3000000e+00   0.0000000e+00
  -6.8000000e+00   0.0000000e+00
  -5.0000000e+00   0.0000000e+00
  -4.8000000e+00   0.0000000e+00
  -3.0000000e+00   0.0000000e+00
  -1.0000000e+00   1.6000000e+01
   5.0000000e-01   0.0000000e+00
   1.3000000e+00   4.0000000e+01
  -4.5000000e+00   1.4000000e+01
  -1.0800000e+01   1.0000000e+00
  -1.2300000e+01   0.0000000e+00
  -9.5000000e+00   0.0000000e+00
  -4.5000000e+00   0.0000000e+00
  -1.5000000e+00   0.0000000e+00
  -6.3000000e+00   0.0000000e+00
  -4.0000000e+00   0.0000000e+00
  -1.0000000e+00   0.0000000e+00
   1.8000000e+00   0.0000000e+00
  -1.8000000e+00   0.0000000e+00
  -3.8000000e+00   8.0000000e+00
  -5.0000000e+00   7.0000000e+00
  -6.0000000e+00   5.0000000e+00
  -6.8000000e+00   1.1000000e+01
  -5.3000000e+00   6.0000000e+01
  -4.5000000e+00   4.0000000e+00
  -4.5000000e+00   2.3000000e+01
  -5.0000000e+00   1.1000000e+01
  -6.5000000e+00   1.1000000e+01
  -6.8000000e+00   0.0000000e+00
  -6.3000000e+00   0.0000000e+00
  -4.0000000e+00   1.0000000e+01
  -2.3000000e+00   2.2000000e+01
   1.0000000e+00   4.0000000e+00
   1.5000000e+00   0.0000000e+00
   4.0000000e+00   0.0000000e+00
   1.5000000e+00   1.0000000e+00
   2.3000000e+00   3.0000000e+00
   5.0000000e-01   2.0000000e+00
  -5.0000000e-01   9.0000000e+00
  -2.5000000e+00   3.0000000e+00
  -2.5000000e+00   1.1000000e+01
  -4.5000000e+00   0.0000000e+00
  -5.8000000e+00   6.0000000e+00
  -4.5000000e+00   9.0000000e+00
  -7.0000000e+00   3.0000000e+00
  -6.3000000e+00   0.0000000e+00
  -3.3000000e+00   0.0000000e+00
  -5.0000000e+00   0.0000000e+00
  -4.8000000e+00   1.0000000e+00
  -6.5000000e+00   1.0000000e+00
  -7.8000000e+00   0.0000000e+00
  -9.8000000e+00   0.0000000e+00
  -6.5000000e+00   0.0000000e+00
  -6.5000000e+00   8.0000000e+00
  -9.0000000e+00   6.0000000e+00
  -1.0300000e+01   5.0000000e+00
  -8.0000000e+00   1.2000000e+01
  -4.8000000e+00   3.0000000e+01
  -8.0000000e-01   2.0000000e+01
   5.0000000e-01   0.0000000e+00
   0.0000000e+00   4.1000000e+01
  -4.5000000e+00   0.0000000e+00
  -4.0000000e+00   0.0000000e+00
  -2.5000000e+00   1.0000000e+00
  -2.8000000e+00   5.0000000e+00
  -2.8000000e+00   8.0000000e+00
  -2.3000000e+00   1.1000000e+01
  -1.5000000e+00   1.8000000e+01
  -2.5000000e+00   8.0000000e+00
  -3.3000000e+00   0.0000000e+00
  -2.3000000e+00   2.0000000e+00
  -4.8000000e+00   9.0000000e+00
  -4.5000000e+00   8.0000000e+00
  -5.5000000e+00   1.0000000e+00
  -4.0000000e+00   2.0000000e+00
  -5.8000000e+00   0.0000000e+00
  -4.0000000e+00   0.0000000e+00
  -3.0000000e+00   0.0000000e+00
  -2.3000000e+00   0.0000000e+00
  -2.5000000e+00   0.0000000e+00
  -3.8000000e+00   9.0000000e+00
  -6.0000000e+00   0.0000000e+00
  -5.8000000e+00   0.0000000e+00
  -3.5000000e+00   0.0000000e+00
   8.0000000e-01   0.0000000e+00
   3.5000000e+00   0.0000000e+00
   3.3000000e+00   0.0000000e+00
   5.0000000e+00   0.0000000e+00
   6.8000000e+00   0.0000000e+00
   2.8000000e+00   0.0000000e+00
   3.0000000e-01   0.0000000e+00
  -8.0000000e-01   2.0000000e+00
  -2.0000000e+00   1.0000000e+01
  -4.5000000e+00   1.2000000e+01
  -4.3000000e+00   3.0000000e+00
  -3.0000000e+00   1.5000000e+01
  -3.0000000e+00   5.0000000e+00
  -4.8000000e+00   7.0000000e+00
  -5.0000000e+00   2.0000000e+00
  -3.3000000e+00   1.3000000e+01
  -1.5000000e+00   3.0000000e+00
  -3.3000000e+00   2.9000000e+01
  -2.8000000e+00   6.0000000e+00
  -5.8000000e+00   0.0000000e+00
  -6.8000000e+00   1.0000000e+00
  -6.3000000e+00   0.0000000e+00
  -3.8000000e+00   4.0000000e+00
  -1.3000000e+00   0.0000000e+00
  -1.8000000e+00   0.0000000e+00
   8.0000000e-01   0.0000000e+00
  -2.3000000e+00   0.0000000e+00
  -1.0000000e+00   0.0000000e+00
   4.0000000e+00   0.0000000e+00
   1.0500000e+01   0.0000000e+00
   9.3000000e+00   0.0000000e+00
   6.5000000e+00   0.0000000e+00
   3.8000000e+00   2.0000000e+00
   5.3000000e+00   0.0000000e+00
   9.3000000e+00   0.0000000e+00
   1.1800000e+01   0.0000000e+00
   1.0500000e+01   0.0000000e+00
   8.3000000e+00   0.0000000e+00
   1.1000000e+01   0.0000000e+00
   1.5800000e+01   0.0000000e+00
   1.6800000e+01   0.0000000e+00
   1.4800000e+01   0.0000000e+00
   1.0000000e+01   0.0000000e+00
   9.0000000e+00   0.0000000e+00
   8.8000000e+00   0.0000000e+00
   5.8000000e+00   0.0000000e+00
   7.3000000e+00   0.0000000e+00
   5.8000000e+00   0.0000000e+00
   6.8000000e+00   0.0000000e+00
   5.8000000e+00   0.0000000e+00
   7.5000000e+00   0.0000000e+00
   6.8000000e+00   0.0000000e+00
   3.8000000e+00   0.0000000e+00
   6.5000000e+00   0.0000000e+00
   1.1500000e+01   0.0000000e+00
   1.2000000e+01   0.0000000e+00
   1.2800000e+01   0.0000000e+00
   1.3300000e+01   0.0000000e+00
   1.2000000e+01   0.0000000e+00
   1.1500000e+01   0.0000000e+00
   8.5000000e+00   0.0000000e+00
   9.3000000e+00   0.0000000e+00
   1.2300000e+01   0.0000000e+00
   1.6800000e+01   0.0000000e+00
  -4.5000000e+00   2.4000000e+01
  -3.8000000e+00   1.4000000e+01
  -4.0000000e+00   1.5200000e+01
  -5.3000000e+00   1.0000000e+01
  -4.8000000e+00   3.2000000e+01
  -2.0000000e+00   3.8000000e+01
  -5.8000000e+00   4.0000000e+00
  -5.3000000e+00   3.0000000e+01
  -4.8000000e+00   4.0000000e+01
  -5.5000000e+00   2.0000000e+00
  -9.0000000e+00   0.0000000e+00
  -7.0000000e+00   0.0000000e+00
  -6.8000000e+00   1.3000000e+01
  -8.3000000e+00   3.0000000e+00
  -9.0000000e+00   0.0000000e+00
  -9.0000000e+00   0.0000000e+00
  -7.8000000e+00   5.0000000e+00
  -8.8000000e+00   0.0000000e+00
  -9.3000000e+00   4.0000000e+00
  -8.5000000e+00   1.3000000e+01
  -8.3000000e+00   0.0000000e+00
  -9.0000000e+00   0.0000000e+00
  -7.5000000e+00   0.0000000e+00
  -3.3000000e+00   0.0000000e+00
   1.5000000e+00   0.0000000e+00
   1.8000000e+00   0.0000000e+00
  -4.5000000e+00   0.0000000e+00
  -4.5000000e+00   5.0000000e+00
  -8.5000000e+00   3.0000000e+00
  -1.1800000e+01   0.0000000e+00
  -1.0800000e+01   0.0000000e+00
  -7.0000000e+00   0.0000000e+00
  -4.5000000e+00   0.0000000e+00
  -6.3000000e+00   0.0000000e+00
  -5.0000000e+00   0.0000000e+00
  -7.3000000e+00   0.0000000e+00
  -6.0000000e+00   0.0000000e+00
  -6.5000000e+00   0.0000000e+00
  -7.3000000e+00   3.0000000e+00
  -5.5000000e+00   5.0000000e+00
  -7.5000000e+00   0.0000000e+00
  -8.8000000e+00   1.0000000e+00
  -7.8000000e+00   3.0000000e+00
  -5.3000000e+00   3.1000000e+01
  -3.0000000e+00   2.3000000e+01
  -7.3000000e+00   1.8000000e+01
  -8.0000000e+00   8.0000000e+00
  -9.8000000e+00   2.0000000e+00
  -8.8000000e+00   1.0000000e+00
  -7.3000000e+00   1.4000000e+01
  -5.0000000e+00   0.0000000e+00
  -4.8000000e+00   2.0000000e+01
  -4.5000000e+00   1.0000000e+00
  -6.3000000e+00   0.0000000e+00
  -5.8000000e+00   0.0000000e+00
  -2.5000000e+00   0.0000000e+00
   3.0000000e-01   0.0000000e+00
   0.0000000e+00   1.8000000e+01
  -3.0000000e+00   1.5000000e+01
  -5.0000000e+00   8.0000000e+00
  -1.4300000e+01   0.0000000e+00
  -1.5000000e+01   0.0000000e+00
  -1.4800000e+01   0.0000000e+00
  -1.2500000e+01   3.0000000e+00
  -1.0500000e+01   0.0000000e+00
  -5.3000000e+00   0.0000000e+00
  -4.0000000e+00   0.0000000e+00
  -4.0000000e+00   3.0000000e+00
  -4.8000000e+00   1.0000000e+00
  -6.3000000e+00   0.0000000e+00
  -4.5000000e+00   5.0000000e+00
  -3.3000000e+00   5.0000000e+00
  -1.5000000e+00   0.0000000e+00
  -2.8000000e+00   2.0000000e+01
  -5.8000000e+00   2.0000000e+00
  -5.8000000e+00   1.1000000e+01
  -7.0000000e+00   0.0000000e+00
  -8.0000000e+00   2.0000000e+00
  -5.0000000e+00   1.0000000e+00
  -3.3000000e+00   0.0000000e+00
   0.0000000e+00   0.0000000e+00
   6.0000000e+00   0.0000000e+00
  -3.5000000e+00   0.0000000e+00
  -3.3000000e+00   0.0000000e+00
   1.5000000e+00   0.0000000e+00
   2.5000000e+00   0.0000000e+00
   1.0000000e+00   0.0000000e+00
   8.0000000e-01   1.0000000e+00
   2.8000000e+00   0.0000000e+00
   2.8000000e+00   0.0000000e+00
   8.0000000e-01   0.0000000e+00
   8.0000000e-01   1.0000000e+00
  -3.0000000e+00   1.0000000e+01
  -4.8000000e+00   6.0000000e+00
  -5.8000000e+00   8.0000000e+00
  -7.0000000e+00   1.9000000e+01
  -5.8000000e+00   1.0000000e+00
  -4.8000000e+00   1.2000000e+01
  -4.0000000e+00   1.0000000e+01
  -6.5000000e+00   3.0000000e+00
  -7.5000000e+00   0.0000000e+00
  -5.0000000e+00   0.0000000e+00
   0.0000000e+00   0.0000000e+00
   8.0000000e-01   0.0000000e+00
  -7.0000000e+00   0.0000000e+00
  -5.3000000e+00   0.0000000e+00
  -8.0000000e-01   0.0000000e+00
   1.5000000e+00   0.0000000e+00
   2.3000000e+00   0.0000000e+00
  -1.8000000e+00   1.1000000e+01
  -2.8000000e+00   2.9000000e+01
  -6.0000000e+00   8.0000000e+00
  -6.0000000e+00   2.3000000e+01
  -4.8000000e+00   1.3000000e+01
  -7.5000000e+00   1.1000000e+01
  -5.5000000e+00   3.0000000e+01
  -7.3000000e+00   5.0000000e+00
  -8.5000000e+00   0.0000000e+00
  -8.3000000e+00   6.0000000e+00
  -5.8000000e+00   0.0000000e+00
  -4.8000000e+00   1.0000000e+00
  -2.0000000e+00   0.0000000e+00
  -1.8000000e+00   5.0000000e+00
  -3.3000000e+00   3.7000000e+01
  -6.0000000e+00   5.0000000e+00
  -7.8000000e+00   2.0000000e+01
  -6.3000000e+00   7.1000000e+01
  -4.3000000e+00   1.7000000e+01
  -8.8000000e+00   4.0000000e+00
  -6.5000000e+00   0.0000000e+00
  -2.0000000e+00   0.0000000e+00
   2.5000000e+00   0.0000000e+00
   2.5000000e+00   0.0000000e+00
   5.3000000e+00   0.0000000e+00
   5.3000000e+00   0.0000000e+00
   7.3000000e+00   0.0000000e+00
   9.0000000e+00   0.0000000e+00
   2.5000000e+00   0.0000000e+00
   2.5000000e+00   0.0000000e+00
   3.0000000e-01   0.0000000e+00
   2.8000000e+00   0.0000000e+00
   4.0000000e+00   0.0000000e+00
   4.3000000e+00   0.0000000e+00
   8.0000000e-01   2.0000000e+00
  -1.5000000e+00   7.0000000e+00
  -5.0000000e+00   3.0000000e+00
  -2.3000000e+00   0.0000000e+00
   8.0000000e-01   0.0000000e+00
   1.0000000e+00   0.0000000e+00
   3.0000000e-01   1.2000000e+01
  -4.5000000e+00   7.0000000e+00
  -5.3000000e+00   3.0000000e+00
  -9.5000000e+00   0.0000000e+00
  -9.0000000e+00   3.0000000e+00
  -6.3000000e+00   3.0000000e+00
  -5.3000000e+00   3.0000000e+00
  -1.8000000e+00   0.0000000e+00
   8.0000000e-01   0.0000000e+00
   8.0000000e-01   1.8000000e+01
  -3.5000000e+00   0.0000000e+00
  -1.0000000e+00   0.0000000e+00
   2.3000000e+00   9.0000000e+00
  -1.0000000e+00   9.0000000e+00
  -2.3000000e+00   3.0000000e+00
  -2.3000000e+00   1.0000000e+00
  -3.0000000e-01   0.0000000e+00
  -3.0000000e-01   0.0000000e+00
  -5.0000000e-01   0.0000000e+00
  -1.0000000e+00   1.0000000e+00
  -1.0000000e+00   2.8000000e+01
  -8.3000000e+00   0.0000000e+00
  -7.3000000e+00   0.0000000e+00
  -2.0000000e+00   0.0000000e+00
   6.0000000e+00   0.0000000e+00
   6.3000000e+00   0.0000000e+00
  -4.0000000e+00   5.0000000e+00
  -9.5000000e+00   8.0000000e+00
  -8.5000000e+00   4.0000000e+00
  -7.5000000e+00   7.0000000e+00
  -8.0000000e+00   4.0000000e+00
  -1.0000000e+01   9.0000000e+00
  -1.0300000e+01   1.0000000e+00
  -1.0500000e+01   0.0000000e+00
  -1.0000000e+01   3.0000000e+00
  -8.8000000e+00   0.0000000e+00
  -7.0000000e+00   3.0000000e+00
  -5.5000000e+00   3.7000000e+01
  -4.8000000e+00   1.0000000e+01
  -1.0800000e+01   0.0000000e+00
  -9.0000000e+00   0.0000000e+00
  -5.5000000e+00   1.5000000e+01
  -4.5000000e+00   3.3000000e+01
  -9.3000000e+00   0.0000000e+00
  -1.0800000e+01   0.0000000e+00
  -1.3300000e+01   0.0000000e+00
  -1.3300000e+01   1.0000000e+00
  -1.1000000e+01   1.2000000e+01
  -7.5000000e+00   6.0000000e+00
  -1.0300000e+01   0.0000000e+00
  -7.8000000e+00   4.0000000e+00
  -6.5000000e+00   2.3000000e+01
  -1.0300000e+01   2.0000000e+00
  -1.0000000e+01   1.3000000e+01
  -8.3000000e+00   2.5000000e+01
  -4.5000000e+00   1.0000000e+01
  -5.5000000e+00   1.4000000e+01
  -6.8000000e+00   0.0000000e+00
  -4.8000000e+00   6.0000000e+00
  -3.0000000e+00   2.0000000e+00
  -9.3000000e+00   3.0000000e+00
  -1.1000000e+01   0.0000000e+00
  -1.2500000e+01   2.0000000e+00
  -9.0000000e+00   2.0000000e+00
  -5.5000000e+00   0.0000000e+00
  -2.3000000e+00   6.0000000e+00
  -6.3000000e+00   0.0000000e+00
  -4.0000000e+00   7.0000000e+00
  -1.3000000e+00   0.0000000e+00
   1.5000000e+00   0.0000000e+00
  -1.6300000e+01   1.2000000e+01
  -2.5800000e+01   0.0000000e+00
  -2.7000000e+01   0.0000000e+00
  -1.9500000e+01   0.0000000e+00
  -1.2800000e+01   0.0000000e+00
  -8.5000000e+00   0.0000000e+00
  -7.3000000e+00   0.0000000e+00
  -4.3000000e+00   0.0000000e+00
  -1.8000000e+00   0.0000000e+00
  -2.3000000e+00   0.0000000e+00
  -5.8000000e+00   0.0000000e+00
  -7.5000000e+00   0.0000000e+00
  -8.5000000e+00   0.0000000e+00
  -8.8000000e+00   0.0000000e+00
  -8.8000000e+00   1.3000000e+01
  -1.5300000e+01   2.0000000e+00
  -1.0300000e+01   1.7000000e+01
  -8.0000000e+00   2.0000000e+00
  -3.3000000e+00   0.0000000e+00
  -4.8000000e+00   0.0000000e+00
  -2.8000000e+00   1.5000000e+01
  -1.8000000e+00   3.1000000e+01
  -5.5000000e+00   7.0000000e+00
  -7.5000000e+00   0.0000000e+00
  -6.3000000e+00   0.0000000e+00
  -7.5000000e+00   0.0000000e+00
  -6.8000000e+00   4.0000000e+00
  -1.3300000e+01   5.0000000e+00
  -2.0000000e+01   0.0000000e+00
  -1.7300000e+01   0.0000000e+00
  -1.1300000e+01   0.0000000e+00
  -8.0000000e+00   4.0000000e+00
  -4.3000000e+00   2.2000000e+01
  -6.8000000e+00   4.0000000e+00
  -8.0000000e+00   1.6000000e+01
  -6.5000000e+00   1.1000000e+01
  -3.5000000e+00   2.1000000e+01
  -2.3000000e+00   1.7000000e+01
  -2.5000000e+00   3.5000000e+01
  -4.3000000e+00   2.0000000e+01
  -5.5000000e+00   2.0000000e+00
  -6.3000000e+00   0.0000000e+00
  -7.0000000e+00   2.0000000e+00
  -8.0000000e+00   6.0000000e+00
  -5.5000000e+00   3.0000000e+00
  -6.0000000e+00   2.0000000e+00
  -5.0000000e+00   0.0000000e+00
  -3.0000000e+00   4.0000000e+00
  -4.5000000e+00   1.2000000e+01
  -5.5000000e+00   4.0000000e+00
  -5.0000000e+00   0.0000000e+00
  -3.8000000e+00   6.0000000e+00
  -3.0000000e+00   6.0000000e+00
  -4.5000000e+00   1.7000000e+01
  -5.3000000e+00   1.3000000e+01
  -6.5000000e+00   2.0000000e+00
  -4.8000000e+00   0.0000000e+00
  -6.5000000e+00   1.3000000e+01
  -6.3000000e+00   4.0000000e+00
  -6.8000000e+00   1.2000000e+01
  -7.3000000e+00   3.0000000e+00
  -7.0000000e+00   1.3000000e+01
  -4.3000000e+00   1.3000000e+01
  -2.5000000e+00   6.0000000e+00
  -1.5000000e+00   0.0000000e+00
  -2.3000000e+00   0.0000000e+00
  -3.0000000e+00   0.0000000e+00
  -8.0000000e-01   0.0000000e+00
   1.8000000e+00   0.0000000e+00
   3.3000000e+00   0.0000000e+00
   4.3000000e+00   0.0000000e+00
   6.5000000e+00   0.0000000e+00
   7.3000000e+00   0.0000000e+00
   1.0000000e+00   0.0000000e+00
  -1.0000000e+00   0.0000000e+00
   1.0000000e+00   0.0000000e+00
   3.3000000e+00   0.0000000e+00
   2.0000000e+00   0.0000000e+00
   1.0000000e+00   4.0000000e+00
  -4.0000000e+00   0.0000000e+00
  -2.5000000e+00   0.0000000e+00
   0.0000000e+00   0.0000000e+00
   1.5000000e+00   0.0000000e+00
   3.0000000e+00   0.0000000e+00
   1.0000000e+00   0.0000000e+00
   2.3000000e+00   0.0000000e+00
   5.0000000e+00   0.0000000e+00
   8.0000000e+00   0.0000000e+00
   8.3000000e+00   0.0000000e+00
   2.5000000e+00   0.0000000e+00
   4.3000000e+00   0.0000000e+00
   3.5000000e+00   0.0000000e+00
   2.8000000e+00   0.0000000e+00
   4.3000000e+00   0.0000000e+00
   7.3000000e+00   0.0000000e+00
   7.5000000e+00   0.0000000e+00
   5.0000000e+00   0.0000000e+00
   8.3000000e+00   0.0000000e+00
   8.3000000e+00   0.0000000e+00
   9.5000000e+00   0.0000000e+00
   1.4000000e+01   0.0000000e+00
   1.2500000e+01   0.0000000e+00
   1.2800000e+01   0.0000000e+00
   8.5000000e+00   0.0000000e+00
   5.5000000e+00   0.0000000e+00
   6.3000000e+00   0.0000000e+00
   7.8000000e+00   0.0000000e+00
   9.3000000e+00   0.0000000e+00
   7.3000000e+00   0.0000000e+00
   3.8000000e+00   0.0000000e+00
   7.5000000e+00   0.0000000e+00
   6.5000000e+00   0.0000000e+00
   1.0300000e+01   0.0000000e+00
   1.3500000e+01   0.0000000e+00
   1.6800000e+01   0.0000000e+00
   9.3000000e+00   0.0000000e+00
   8.5000000e+00   0.0000000e+00
   1.2300000e+01   0.0000000e+00
   1.2300000e+01   0.0000000e+00
   1.3300000e+01   0.0000000e+00
   6.0000000e+00   0.0000000e+00
   4.5000000e+00   0.0000000e+00
   7.0000000e+00   0.0000000e+00
   1.0000000e+01   0.0000000e+00
   1.3300000e+01   0.0000000e+00
   1.5000000e+01   0.0000000e+00
   1.5500000e+01   0.0000000e+00
   1.4800000e+01   0.0000000e+00
   9.3000000e+00   0.0000000e+00
   6.8000000e+00   0.0000000e+00
   7.0000000e+00   0.0000000e+00
   1.1300000e+01   0.0000000e+00
   7.5000000e+00   0.0000000e+00
   3.5000000e+00   0.0000000e+00
   4.8000000e+00   0.0000000e+00
   7.3000000e+00   0.0000000e+00
   9.8000000e+00   0.0000000e+00
   1.2300000e+01   0.0000000e+00
   1.0500000e+01   0.0000000e+00
   7.8000000e+00   0.0000000e+00
   6.0000000e+00   0.0000000e+00
   3.0000000e+00   0.0000000e+00
   5.5000000e+00   0.0000000e+00
   8.8000000e+00   0.0000000e+00
   9.3000000e+00   0.0000000e+00
   9.3000000e+00   0.0000000e+00
   9.3000000e+00   0.0000000e+00
   9.3000000e+00   0.0000000e+00
   1.0300000e+01   0.0000000e+00
   9.8000000e+00   0.0000000e+00
   5.8000000e+00   0.0000000e+00
  -2.3000000e+00   4.0000000e+00
  -5.3000000e+00   0.0000000e+00
  -4.0000000e+00   0.0000000e+00
  -8.0000000e-01   2.0000000e+00
   1.0000000e+00   8.0000000e+00
  -3.8000000e+00   1.1000000e+01
  -6.5000000e+00   1.4000000e+01
  -7.5000000e+00   2.0000000e+00
  -7.0000000e+00   3.0000000e+00
  -5.3000000e+00   1.0000000e+00
  -2.8000000e+00   0.0000000e+00
  -2.0000000e+00   0.0000000e+00
   1.0000000e+00   0.0000000e+00
   1.5000000e+00   3.0000000e+00
   3.0000000e-01   4.0000000e+00
   5.0000000e-01   0.0000000e+00
  -2.3000000e+00   3.0000000e+00
  -3.0000000e+00   5.0000000e+00
  -2.5000000e+00   3.2000000e+01
  -4.5000000e+00   6.0000000e+00
  -6.0000000e+00   0.0000000e+00
  -4.8000000e+00   0.0000000e+00
  -3.8000000e+00   0.0000000e+00
   0.0000000e+00   0.0000000e+00
   3.3000000e+00   0.0000000e+00
   6.5000000e+00   0.0000000e+00
   5.0000000e-01   0.0000000e+00
   1.3000000e+00   0.0000000e+00
  -1.3000000e+00   0.0000000e+00
  -7.3000000e+00   0.0000000e+00
  -5.0000000e+00   0.0000000e+00
  -4.5000000e+00   1.0000000e+00
  -1.3000000e+00   4.0000000e+00
   8.0000000e-01   0.0000000e+00
  -8.0000000e-01   0.0000000e+00
   1.8000000e+00   0.0000000e+00
   3.8000000e+00   0.0000000e+00
   3.3000000e+00   0.0000000e+00
  -1.5000000e+00   3.0000000e+00
  -3.3000000e+00   0.0000000e+00
  -2.5000000e+00   0.0000000e+00
  -5.0000000e-01   0.0000000e+00
  -3.0000000e+00   1.5000000e+01
  -7.5000000e+00   2.0000000e+00
  -9.3000000e+00   7.0000000e+00
  -6.0000000e+00   1.0000000e+01
  -3.5000000e+00   2.0000000e+00
  -3.3000000e+00   2.8000000e+01
  -3.3000000e+00   9.0000000e+00
  -4.3000000e+00   2.4000000e+01
  -4.3000000e+00   1.9000000e+01
  -9.5000000e+00   0.0000000e+00
  -4.5000000e+00   8.0000000e+00
  -1.5000000e+00   1.0000000e+00
  -1.5000000e+00   3.0000000e+00
  -2.0000000e+00   0.0000000e+00
  -4.5000000e+00   2.0000000e+00
  -6.3000000e+00   0.0000000e+00
  -5.8000000e+00   0.0000000e+00
  -3.0000000e+00   0.0000000e+00
  -2.8000000e+00   0.0000000e+00
  -2.8000000e+00   0.0000000e+00
  -2.5000000e+00   1.4000000e+01
  -5.8000000e+00   1.1000000e+01
  -7.5000000e+00   5.0000000e+00
  -6.5000000e+00   3.3000000e+01
  -6.5000000e+00   8.0000000e+00
  -1.0800000e+01   1.3000000e+01
  -7.5000000e+00   1.2000000e+01
  -6.8000000e+00   2.3000000e+01
  -1.1000000e+01   1.2000000e+01
  -1.0000000e+01   6.0000000e+00
  -1.2000000e+01   1.0000000e+00
  -8.3000000e+00   1.0000000e+01
  -6.3000000e+00   7.3000000e+01
  -6.5000000e+00   3.0000000e+00
  -8.3000000e+00   3.2000000e+01
  -8.3000000e+00   1.3000000e+01
  -1.1000000e+01   9.0000000e+00
  -1.0800000e+01   1.1000000e+01
  -8.8000000e+00   4.0000000e+00
  -5.3000000e+00   1.9000000e+01
  -2.3000000e+00   2.8000000e+01
  -1.0300000e+01   1.5000000e+01
  -1.4000000e+01   0.0000000e+00
  -1.8000000e+01   0.0000000e+00
  -1.5500000e+01   1.4000000e+01
  -1.2800000e+01   1.0000000e+01
  -1.7800000e+01   0.0000000e+00
  -1.5500000e+01   0.0000000e+00
  -7.8000000e+00   0.0000000e+00
  -6.8000000e+00   9.0000000e+00
  -5.5000000e+00   1.0000000e+01
  -1.5000000e+00   0.0000000e+00
   1.0000000e+00   0.0000000e+00
   3.0000000e+00   0.0000000e+00
   0.0000000e+00   0.0000000e+00
  -3.5000000e+00   0.0000000e+00
  -1.0000000e+00   0.0000000e+00
   8.0000000e-01   0.0000000e+00
   2.3000000e+00   0.0000000e+00
   1.5000000e+00   0.0000000e+00
   1.8000000e+00   0.0000000e+00
  -1.8000000e+00   6.0000000e+00
  -1.5000000e+00   2.0000000e+00
  -3.5000000e+00   1.9000000e+01
  -4.0000000e+00   2.8000000e+01
  -4.8000000e+00   2.3000000e+01
  -9.8000000e+00   9.0000000e+00
  -8.0000000e+00   3.8000000e+01
  -7.8000000e+00   2.0000000e+00
  -8.8000000e+00   0.0000000e+00
  -8.3000000e+00   0.0000000e+00
  -7.5000000e+00   9.0000000e+00
  -5.0000000e+00   0.0000000e+00
  -2.8000000e+00   0.0000000e+00
   3.0000000e+00   2.0000000e+00
   1.0000000e+00   0.0000000e+00
   5.0000000e-01   0.0000000e+00
   5.0000000e-01   4.0000000e+00
  -2.0000000e+00   0.0000000e+00
  -2.0000000e+00   0.0000000e+00
  -1.0800000e+01   0.0000000e+00
  -8.0000000e+00   0.0000000e+00
  -6.0000000e+00   0.0000000e+00
  -1.3000000e+00   0.0000000e+00
   1.8000000e+00   0.0000000e+00
   5.0000000e-01   0.0000000e+00
   2.5000000e+00   0.0000000e+00
   3.0000000e+00   0.0000000e+00
   2.0000000e+00   0.0000000e+00
   1.0000000e+00   0.0000000e+00
   2.8000000e+00   0.0000000e+00
   0.0000000e+00   0.0000000e+00
  -3.0000000e-01   0.0000000e+00
   2.3000000e+00   0.0000000e+00
   4.3000000e+00   0.0000000e+00
   4.0000000e+00   0.0000000e+00
   2.3000000e+00   0.0000000e+00
  -1.3000000e+00   0.0000000e+00
  -3.5000000e+00   0.0000000e+00
  -5.0000000e-01   0.0000000e+00
   8.0000000e-01   1.0000000e+00
  -5.0000000e-01   0.0000000e+00
   0.0000000e+00   0.0000000e+00
   2.5000000e+00   0.0000000e+00
   5.0000000e+00   0.0000000e+00
   5.8000000e+00   0.0000000e+00
   2.8000000e+00   0.0000000e+00
   5.0000000e-01   3.0000000e+00
   3.0000000e-01   0.0000000e+00
   2.3000000e+00   0.0000000e+00
  -3.0000000e-01   2.0000000e+00
   3.0000000e-01   2.0000000e+00
   5.0000000e-01   3.0000000e+00
  -4.0000000e+00   9.0000000e+00
  -3.5000000e+00   2.0000000e+00
  -2.8000000e+00   2.0000000e+00
  -4.3000000e+00   2.2000000e+01
  -3.5000000e+00   0.0000000e+00
   1.0000000e+00   0.0000000e+00
   4.8000000e+00   0.0000000e+00
   2.5000000e+00   0.0000000e+00
   4.5000000e+00   0.0000000e+00
   8.0000000e+00   0.0000000e+00
   7.3000000e+00   0.0000000e+00
   5.5000000e+00   0.0000000e+00
   6.5000000e+00   0.0000000e+00
   1.0000000e+01   0.0000000e+00
   1.0300000e+01   0.0000000e+00
   1.4300000e+01   0.0000000e+00
   1.8300000e+01   0.0000000e+00
   1.7300000e+01   0.0000000e+00
   1.3800000e+01   0.0000000e+00
   1.5000000e+01   0.0000000e+00
   1.4500000e+01   0.0000000e+00
   1.1300000e+01   0.0000000e+00
   1.1300000e+01   0.0000000e+00
   1.2800000e+01   0.0000000e+00
   1.4500000e+01   0.0000000e+00
   1.6500000e+01   0.0000000e+00
   1.7500000e+01   0.0000000e+00
   1.3000000e+01   0.0000000e+00
   8.8000000e+00   0.0000000e+00
   1.1500000e+01   0.0000000e+00
   1.2300000e+01   0.0000000e+00
   1.5300000e+01   0.0000000e+00
   1.7300000e+01   0.0000000e+00
   1.8000000e+01   0.0000000e+00
   1.7300000e+01   0.0000000e+00
   1.8500000e+01   0.0000000e+00
   1.5500000e+01   0.0000000e+00
   9.8000000e+00   0.0000000e+00
   9.5000000e+00   0.0000000e+00
   1.2300000e+01   0.0000000e+00
   1.6300000e+01   0.0000000e+00
   1.6000000e+01   0.0000000e+00
   1.2000000e+01   0.0000000e+00
   1.2300000e+01   0.0000000e+00
   1.5300000e+01   0.0000000e+00
   1.7300000e+01   0.0000000e+00
   1.8800000e+01   0.0000000e+00
   1.6300000e+01   0.0000000e+00
   1.7800000e+01   0.0000000e+00
   1.5300000e+01   0.0000000e+00
   1.1000000e+01   0.0000000e+00
   1.0000000e+01   0.0000000e+00
   7.3000000e+00   0.0000000e+00
   9.0000000e+00   0.0000000e+00
   1.0800000e+01   0.0000000e+00
   1.3300000e+01   0.0000000e+00
   1.6000000e+01   0.0000000e+00
   1.6000000e+01   0.0000000e+00
   8.8000000e+00   0.0000000e+00
   4.3000000e+00   0.0000000e+00
   3.5000000e+00   0.0000000e+00
   4.5000000e+00   0.0000000e+00
   6.0000000e+00   0.0000000e+00
   8.8000000e+00   0.0000000e+00
   1.0300000e+01   0.0000000e+00
   8.3000000e+00   0.0000000e+00
   4.5000000e+00   0.0000000e+00
   3.8000000e+00   0.0000000e+00
   5.3000000e+00   0.0000000e+00
   5.3000000e+00   0.0000000e+00
   7.8000000e+00   0.0000000e+00
   1.0800000e+01   0.0000000e+00
   1.3000000e+01   0.0000000e+00
   1.3500000e+01   0.0000000e+00
   1.5300000e+01   0.0000000e+00
   1.3000000e+01   0.0000000e+00
   1.3300000e+01   0.0000000e+00
   1.3300000e+01   0.0000000e+00
   1.2800000e+01   0.0000000e+00
   7.8000000e+00   0.0000000e+00
   1.0500000e+01   0.0000000e+00
   1.2500000e+01   0.0000000e+00
   9.3000000e+00   0.0000000e+00
   5.3000000e+00   0.0000000e+00
   5.5000000e+00   0.0000000e+00
   7.0000000e+00   0.0000000e+00
   8.3000000e+00   0.0000000e+00
   1.1000000e+01   0.0000000e+00
   1.3800000e+01   0.0000000e+00
   1.5300000e+01   0.0000000e+00
   1.4800000e+01   0.0000000e+00
   1.4000000e+01   0.0000000e+00
   1.3800000e+01   0.0000000e+00
   1.0300000e+01   0.0000000e+00
   1.0800000e+01   0.0000000e+00
   1.2300000e+01   0.0000000e+00
   6.8000000e+00   0.0000000e+00
   5.8000000e+00   0.0000000e+00
  -6.0000000e+00   3.0000000e+00
  -3.3000000e+00   1.3000000e+01
  -2.0000000e+00   1.8000000e+01
  -5.3000000e+00   0.0000000e+00
  -7.0000000e+00   3.0000000e+00
  -6.3000000e+00   1.0000000e+01
  -9.3000000e+00   2.0000000e+00
  -6.0000000e+00   9.0000000e+00
  -3.0000000e+00   3.1000000e+01
   0.0000000e+00   4.0000000e+00
  -4.8000000e+00   6.0000000e+00
  -8.8000000e+00   0.0000000e+00
  -9.3000000e+00   9.0000000e+00
  -7.0000000e+00   3.0000000e+00
  -6.0000000e+00   4.5000000e+01
  -7.8000000e+00   5.0000000e+00
  -1.0300000e+01   0.0000000e+00
  -9.3000000e+00   8.0000000e+00
  -7.8000000e+00   2.2000000e+01
  -4.3000000e+00   8.6000000e+01
  -5.0000000e+00   2.1000000e+01
  -5.3000000e+00   0.0000000e+00
  -2.0000000e+00   0.0000000e+00
  -1.5000000e+00   3.3000000e+01
  -3.0000000e+00   1.5000000e+01
  -4.3000000e+00   1.3000000e+01
  -5.5000000e+00   7.0000000e+00
  -8.5000000e+00   0.0000000e+00
  -9.5000000e+00   6.0000000e+00
  -9.0000000e+00   5.0000000e+00
  -7.5000000e+00   3.2000000e+01
  -7.5000000e+00   5.0000000e+00
  -8.0000000e+00   6.0000000e+00
  -5.5000000e+00   0.0000000e+00
  -1.6500000e+01   0.0000000e+00
  -1.6800000e+01   0.0000000e+00
  -1.0800000e+01   0.0000000e+00
  -8.0000000e+00   0.0000000e+00
  -7.5000000e+00   0.0000000e+00
  -5.3000000e+00   0.0000000e+00
  -6.0000000e+00   1.0000000e+00
  -8.5000000e+00   0.0000000e+00
  -2.2800000e+01   0.0000000e+00
  -1.7300000e+01   4.0000000e+00
  -1.1000000e+01   2.4000000e+01
  -6.5000000e+00   3.0000000e+00
  -9.0000000e+00   0.0000000e+00
  -9.0000000e+00   0.0000000e+00
  -8.5000000e+00   0.0000000e+00
  -8.3000000e+00   0.0000000e+00
  -1.0500000e+01   0.0000000e+00
  -1.0000000e+01   7.0000000e+00
  -7.5000000e+00   7.0000000e+00
  -7.3000000e+00   1.0000000e+01
  -5.3000000e+00   7.0000000e+00
  -3.0000000e+00   1.1000000e+01
  -2.5000000e+00   4.2000000e+01
  -2.0000000e+00   9.0000000e+00
  -2.8000000e+00   4.0000000e+00
  -2.5000000e+00   1.2000000e+01
  -3.8000000e+00   2.0000000e+00
  -2.5000000e+00   0.0000000e+00
  -1.0000000e+00   2.0000000e+00
  -2.3000000e+00   0.0000000e+00
  -4.3000000e+00   0.0000000e+00
   1.3000000e+00   0.0000000e+00
   1.8000000e+00   0.0000000e+00
   5.0000000e-01   0.0000000e+00
  -3.8000000e+00   0.0000000e+00
  -9.8000000e+00   0.0000000e+00
  -1.0300000e+01   0.0000000e+00
  -8.3000000e+00   0.0000000e+00
  -8.3000000e+00   0.0000000e+00
  -1.0300000e+01   0.0000000e+00
  -1.0300000e+01   0.0000000e+00
  -4.0000000e+00   0.0000000e+00
  -3.5000000e+00   7.5000000e+01
   5.0000000e-01   2.0000000e+00
   1.8000000e+00   0.0000000e+00
   2.3000000e+00   0.0000000e+00
  -3.0000000e-01   5.0000000e+00
  -2.0000000e+00   0.0000000e+00
  -5.0000000e-01   0.0000000e+00
   1.5000000e+00   0.0000000e+00
   0.0000000e+00   0.0000000e+00
  -4.0000000e+00   0.0000000e+00
  -5.0000000e+00   0.0000000e+00
  -3.3000000e+00   1.8000000e+01
  -2.0000000e+00   0.0000000e+00
  -5.3000000e+00   1.0000000e+00
  -5.5000000e+00   0.0000000e+00
  -3.5000000e+00   0.0000000e+00
  -3.0000000e-01   0.0000000e+00
   3.0000000e+00   0.0000000e+00
   2.8000000e+00   0.0000000e+00
   3.3000000e+00   0.0000000e+00
   3.8000000e+00   0.0000000e+00
  -9.3000000e+00   1.0000000e+00
  -1.1800000e+01   5.6000000e+01
  -1.0500000e+01   1.1000000e+01
  -4.0000000e+00   1.6000000e+01
  -1.0500000e+01   0.0000000e+00
  -1.2000000e+01   1.0000000e+00
  -8.5000000e+00   0.0000000e+00
  -7.8000000e+00   0.0000000e+00
  -8.5000000e+00   9.0000000e+00
  -7.0000000e+00   1.7000000e+01
  -8.3000000e+00   5.0000000e+00
  -9.0000000e+00   4.0000000e+00
  -6.0000000e+00   1.0000000e+00
  -7.0000000e+00   3.0000000e+00
  -6.3000000e+00   0.0000000e+00
  -6.5000000e+00   0.0000000e+00
  -6.0000000e+00   0.0000000e+00
  -4.3000000e+00   0.0000000e+00
  -1.0000000e+00   5.0000000e+00
  -2.8000000e+00   0.0000000e+00
  -3.3000000e+00   0.0000000e+00
  -4.0000000e+00   9.0000000e+00
  -8.0000000e+00   6.0000000e+00
  -7.3000000e+00   1.0000000e+00
  -5.5000000e+00   0.0000000e+00
  -1.0300000e+01   0.0000000e+00
  -7.0000000e+00   0.0000000e+00
  -4.3000000e+00   1.0000000e+00
  -4.0000000e+00   0.0000000e+00
  -3.3000000e+00   0.0000000e+00
   5.0000000e-01   0.0000000e+00
   1.8000000e+00   0.0000000e+00
  -8.0000000e-01   9.0000000e+00
  -3.5000000e+00   8.0000000e+00
  -5.0000000e+00   5.2000000e+01
  -3.3000000e+00   9.0000000e+00
  -4.3000000e+00   6.0000000e+00
  -6.3000000e+00   1.1000000e+01
  -5.8000000e+00   2.0000000e+00
  -6.8000000e+00   8.0000000e+00
  -6.3000000e+00   1.0000000e+00
  -6.5000000e+00   0.0000000e+00
  -8.0000000e-01   0.0000000e+00
   3.5000000e+00   0.0000000e+00
   8.0000000e-01   0.0000000e+00
  -5.0000000e-01   0.0000000e+00
   1.0000000e+00   0.0000000e+00
   1.8000000e+00   0.0000000e+00
   6.0000000e+00   0.0000000e+00
   4.8000000e+00   0.0000000e+00
   5.5000000e+00   0.0000000e+00
   5.5000000e+00   0.0000000e+00
   0.0000000e+00   0.0000000e+00
  -1.3000000e+00   1.0000000e+01
  -4.0000000e+00   1.0000000e+00
  -3.5000000e+00   0.0000000e+00
  -3.0000000e+00   0.0000000e+00
  -3.3000000e+00   3.0000000e+00
   4.0000000e+00   0.0000000e+00
  -3.5000000e+00   2.3000000e+01
  -5.0000000e+00   8.0000000e+00
  -8.0000000e+00   0.0000000e+00
  -5.3000000e+00   0.0000000e+00
  -2.8000000e+00   6.0000000e+00
  -1.8000000e+00   1.0000000e+01
  -5.8000000e+00   4.0000000e+00
  -5.0000000e+00   4.0000000e+00
  -4.8000000e+00   0.0000000e+00
  -4.8000000e+00   3.0000000e+00
  -8.0000000e+00   0.0000000e+00
  -5.3000000e+00   0.0000000e+00
  -4.8000000e+00   0.0000000e+00
  -4.0000000e+00   1.0000000e+00
  -3.3000000e+00   4.0000000e+00
  -2.3000000e+00   5.0000000e+00
  -2.3000000e+00   2.7000000e+01
  -4.0000000e+00   1.9000000e+01
  -5.5000000e+00   1.1000000e+01
  -4.5000000e+00   2.7000000e+01
  -6.0000000e+00   2.0000000e+00
  -6.5000000e+00   1.9000000e+01
  -6.3000000e+00   1.7000000e+01
  -6.5000000e+00   0.0000000e+00
  -8.0000000e+00   0.0000000e+00
  -5.0000000e+00   0.0000000e+00
  -1.0000000e+00   0.0000000e+00
  -3.0000000e-01   0.0000000e+00
  -5.0000000e-01   4.0000000e+00
  -3.3000000e+00   8.0000000e+00
  -8.0000000e+00   1.0000000e+00
  -5.0000000e+00   9.0000000e+00
  -3.3000000e+00   0.0000000e+00
  -2.8000000e+00   0.0000000e+00
  -2.8000000e+00   4.0000000e+00
  -2.8000000e+00   0.0000000e+00
  -2.0000000e+00   7.0000000e+00
  -8.0000000e-01   1.1000000e+01
  -5.0000000e-01   0.0000000e+00
   5.0000000e-01   3.0000000e+00
  -2.8000000e+00   1.0000000e+00
  -4.0000000e+00   0.0000000e+00
  -3.8000000e+00   1.0000000e+01
  -3.8000000e+00   3.3000000e+01
  -6.0000000e+00   0.0000000e+00
  -6.0000000e+00   2.0000000e+01
  -5.5000000e+00   9.0000000e+00
  -9.8000000e+00   0.0000000e+00
  -1.0800000e+01   0.0000000e+00
  -7.8000000e+00   0.0000000e+00
  -3.3000000e+00   1.0000000e+00
  -5.0000000e-01   2.4000000e+01
  -3.5000000e+00   1.7000000e+01
  -5.0000000e+00   2.0000000e+00
  -6.8000000e+00   1.0000000e+00
  -5.3000000e+00   0.0000000e+00
  -2.5000000e+00   5.0000000e+00
  -1.3000000e+00   1.9000000e+01
  -3.8000000e+00   0.0000000e+00
  -5.0000000e-01   0.0000000e+00
   2.5000000e+00   0.0000000e+00
   1.8000000e+00   0.0000000e+00
  -2.5000000e+00   2.3000000e+01
  -6.0000000e+00   1.6000000e+01
  -5.3000000e+00   3.4000000e+01
  -3.3000000e+00   5.3000000e+01
  -1.8000000e+00   9.0000000e+00
  -3.0000000e+00   7.0000000e+00
  -3.8000000e+00   1.5000000e+01
  -3.0000000e+00   3.4000000e+01
  -3.0000000e+00   2.0000000e+01
  -2.8000000e+00   6.7000000e+01
  -2.0000000e+00   2.5000000e+01
  -1.8000000e+00   1.9000000e+01
  -3.3000000e+00   1.3000000e+01
  -3.0000000e+00   1.2000000e+01
  -5.0000000e-01   0.0000000e+00
   1.0000000e+00   0.0000000e+00
  -1.3000000e+00   0.0000000e+00
   1.3000000e+00   0.0000000e+00
   1.3000000e+00   0.0000000e+00
  -2.5000000e+00   0.0000000e+00
  -3.5000000e+00   0.0000000e+00
  -2.0000000e+00   1.0000000e+00
   5.0000000e-01   4.0000000e+00
  -5.0000000e-01   5.0000000e+00
  -2.0000000e+00   1.1000000e+01
  -2.0000000e+00   3.0000000e+00
  -4.8000000e+00   7.0000000e+00
  -5.8000000e+00   2.0000000e+00
  -6.0000000e+00   4.5000000e+01
  -7.0000000e+00   2.0000000e+01
  -8.0000000e+00   0.0000000e+00
  -6.0000000e+00   6.0000000e+00
  -3.8000000e+00   3.1000000e+01
  -5.0000000e+00   1.0000000e+00
  -4.5000000e+00   1.0000000e+01
   3.0000000e-01   0.0000000e+00
   5.0000000e+00   0.0000000e+00
   8.3000000e+00   0.0000000e+00
   7.5000000e+00   0.0000000e+00
   5.0000000e+00   0.0000000e+00
  -8.0000000e-01   1.0000000e+00
  -1.0000000e+00   5.0000000e+00
  -5.0000000e-01   0.0000000e+00
  -8.0000000e-01   0.0000000e+00
  -2.3000000e+00   2.0000000e+01
  -1.0000000e+00   6.0000000e+00
  -1.3000000e+00   0.0000000e+00
  -2.5000000e+00   0.0000000e+00
  -5.0000000e-01   0.0000000e+00
   3.0000000e+00   0.0000000e+00
   3.3000000e+00   0.0000000e+00
   3.3000000e+00   0.0000000e+00
   5.0000000e+00   0.0000000e+00
   5.5000000e+00   0.0000000e+00
   6.0000000e+00   0.0000000e+00
   5.0000000e+00   0.0000000e+00
   8.0000000e-01   0.0000000e+00
  -1.5000000e+00   0.0000000e+00
  -1.3000000e+00   0.0000000e+00
  -3.0000000e-01   0.0000000e+00
   3.0000000e-01   0.0000000e+00
   2.3000000e+00   0.0000000e+00
   2.5000000e+00   0.0000000e+00
   3.3000000e+00   0.0000000e+00
   3.0000000e+00   0.0000000e+00
   3.5000000e+00   0.0000000e+00
   4.8000000e+00   3.0000000e+00
  -5.3000000e+00   0.0000000e+00
  -4.8000000e+00   0.0000000e+00
  -8.0000000e-01   0.0000000e+00
   3.0000000e+00   0.0000000e+00
   3.5000000e+00   0.0000000e+00
   8.3000000e+00   0.0000000e+00
   7.5000000e+00   0.0000000e+00
  -1.8000000e+00   2.0000000e+00
  -5.3000000e+00   9.0000000e+00
  -6.5000000e+00   1.2000000e+01
  -7.3000000e+00   0.0000000e+00
  -6.0000000e+00   0.0000000e+00
  -5.0000000e+00   0.0000000e+00
  -3.3000000e+00   0.0000000e+00
  -3.5000000e+00   0.0000000e+00
  -2.0000000e+00   5.0000000e+00
  -3.0000000e-01   0.0000000e+00
   3.0000000e-01   0.0000000e+00
   8.0000000e-01   0.0000000e+00
   1.0000000e+00   0.0000000e+00
   5.0000000e-01   7.0000000e+00
  -1.0000000e+00   0.0000000e+00
  -1.0000000e+00   0.0000000e+00
   1.5000000e+00   6.0000000e+00
  -1.8000000e+00   0.0000000e+00
  -3.3000000e+00   2.0000000e+00
  -4.8000000e+00   4.0000000e+00
  -3.0000000e+00   0.0000000e+00
   5.0000000e-01   0.0000000e+00
   5.0000000e+00   0.0000000e+00
   7.5000000e+00   0.0000000e+00
   6.0000000e+00   0.0000000e+00
   8.5000000e+00   0.0000000e+00
   6.5000000e+00   0.0000000e+00
   4.3000000e+00   0.0000000e+00
   3.0000000e+00   0.0000000e+00
   4.0000000e+00   0.0000000e+00
   9.5000000e+00   0.0000000e+00
   3.8000000e+00   0.0000000e+00
   1.5000000e+00   0.0000000e+00
   4.3000000e+00   0.0000000e+00
   7.5000000e+00   0.0000000e+00
   7.3000000e+00   0.0000000e+00
   6.5000000e+00   0.0000000e+00
   1.0800000e+01   0.0000000e+00
   9.0000000e+00   0.0000000e+00
   9.8000000e+00   0.0000000e+00
   1.3500000e+01   0.0000000e+00
   1.6300000e+01   0.0000000e+00
   1.5800000e+01   0.0000000e+00
   1.6300000e+01   0.0000000e+00
   1.6800000e+01   0.0000000e+00
   1.4000000e+01   0.0000000e+00
   1.4000000e+01   0.0000000e+00
   1.4800000e+01   0.0000000e+00
   7.3000000e+00   0.0000000e+00
   5.8000000e+00   0.0000000e+00
   8.0000000e+00   0.0000000e+00
   5.8000000e+00   0.0000000e+00
   6.3000000e+00   0.0000000e+00
   8.0000000e+00   0.0000000e+00
   4.5000000e+00   0.0000000e+00
   5.3000000e+00   0.0000000e+00
   5.8000000e+00   0.0000000e+00
   6.8000000e+00   0.0000000e+00
   9.3000000e+00   0.0000000e+00
   8.0000000e+00   0.0000000e+00
   9.5000000e+00   0.0000000e+00
   9.0000000e+00   0.0000000e+00
   7.0000000e+00   0.0000000e+00
   6.0000000e+00   0.0000000e+00
   1.0300000e+01   0.0000000e+00
   1.4800000e+01   0.0000000e+00
   1.4800000e+01   0.0000000e+00
   1.7000000e+01   0.0000000e+00
   1.5800000e+01   0.0000000e+00
   1.3500000e+01   0.0000000e+00
   8.5000000e+00   0.0000000e+00
   8.8000000e+00   0.0000000e+00
   1.1800000e+01   0.0000000e+00
   9.8000000e+00   0.0000000e+00
   9.8000000e+00   0.0000000e+00
   1.0000000e+01   0.0000000e+00
   1.1300000e+01   0.0000000e+00
   1.2500000e+01   0.0000000e+00
   1.4500000e+01   0.0000000e+00
   1.7300000e+01   0.0000000e+00
   1.8000000e+01   0.0000000e+00
   1.6000000e+01   0.0000000e+00
   1.1000000e+01   0.0000000e+00
   1.4000000e+01   0.0000000e+00
   1.1000000e+01   0.0000000e+00
   1.0000000e+01   0.0000000e+00
   6.5000000e+00   0.0000000e+00
   4.5000000e+00   0.0000000e+00
   2.3000000e+00   2.0000000e+00
   5.3000000e+00   0.0000000e+00
   1.1000000e+01   0.0000000e+00
   1.6300000e+01   0.0000000e+00
   1.9800000e+01   0.0000000e+00
   1.9500000e+01   0.0000000e+00
   1.5300000e+01   0.0000000e+00
   1.4300000e+01   0.0000000e+00
   1.5800000e+01   0.0000000e+00
   1.7800000e+01   0.0000000e+00
   1.7800000e+01   0.0000000e+00
   1.5800000e+01   0.0000000e+00
   1.2500000e+01   0.0000000e+00
   1.1000000e+01   0.0000000e+00
   4.8000000e+00   0.0000000e+00
   6.0000000e+00   0.0000000e+00
   8.5000000e+00   0.0000000e+00
   1.0800000e+01   0.0000000e+00
   1.1000000e+01   0.0000000e+00
   1.0300000e+01   0.0000000e+00
   7.8000000e+00   0.0000000e+00
   8.8000000e+00   0.0000000e+00
   7.5000000e+00   0.0000000e+00
   8.8000000e+00   0.0000000e+00
   8.5000000e+00   0.0000000e+00
   8.5000000e+00   0.0000000e+00
   8.0000000e+00   0.0000000e+00
   1.8000000e+00   0.0000000e+00
   0.0000000e+00   0.0000000e+00
   8.0000000e-01   0.0000000e+00
   1.0000000e+00   0.0000000e+00
   3.0000000e+00   0.0000000e+00
   6.8000000e+00   0.0000000e+00
   8.8000000e+00   0.0000000e+00
   7.3000000e+00   0.0000000e+00
   1.0000000e+00   0.0000000e+00
  -2.8000000e+00   0.0000000e+00
  -2.5000000e+00   0.0000000e+00
  -1.8000000e+00   0.0000000e+00
   2.8000000e+00   0.0000000e+00
   2.8000000e+00   0.0000000e+00
   5.8000000e+00   0.0000000e+00
   5.3000000e+00   0.0000000e+00
   6.3000000e+00   0.0000000e+00
   8.5000000e+00   0.0000000e+00
   1.1300000e+01   0.0000000e+00
   4.8000000e+00   0.0000000e+00
   1.8000000e+00   0.0000000e+00
   0.0000000e+00   0.0000000e+00
   8.0000000e-01   2.0000000e+00
   2.5000000e+00   0.0000000e+00
   8.0000000e+00   0.0000000e+00
   1.1500000e+01   0.0000000e+00
   1.4000000e+01   0.0000000e+00
  -4.3000000e+00   0.0000000e+00
  -3.0000000e-01   0.0000000e+00
  -8.0000000e-01   0.0000000e+00
  -5.0000000e-01   5.0000000e+00
  -5.5000000e+00   0.0000000e+00
  -6.5000000e+00   2.7000000e+01
  -6.8000000e+00   0.0000000e+00
  -7.8000000e+00   0.0000000e+00
  -8.8000000e+00   0.0000000e+00
  -4.0000000e+00   0.0000000e+00
  -3.0000000e-01   0.0000000e+00
  -2.5000000e+00   0.0000000e+00
  -5.0000000e+00   2.0000000e+00
  -5.5000000e+00   1.8000000e+01
  -6.8000000e+00   1.2000000e+01
  -8.3000000e+00   1.0000000e+00
  -1.0000000e+01   0.0000000e+00
  -9.0000000e+00   0.0000000e+00
  -7.3000000e+00   1.0000000e+00
  -4.0000000e+00   3.0000000e+00
  -6.5000000e+00   0.0000000e+00
  -1.0000000e+01   6.0000000e+00
  -9.5000000e+00   8.0000000e+00
  -1.2000000e+01   0.0000000e+00
  -1.0300000e+01   3.0000000e+00
  -9.5000000e+00   1.6000000e+01
  -7.3000000e+00   0.0000000e+00
  -6.8000000e+00   5.0000000e+00
  -5.8000000e+00   0.0000000e+00
  -3.8000000e+00   0.0000000e+00
  -3.8000000e+00   0.0000000e+00
  -5.5000000e+00   1.0000000e+01
  -7.5000000e+00   0.0000000e+00
  -1.2800000e+01   2.0000000e+00
  -2.1000000e+01   1.5000000e+01
  -1.6000000e+01   2.0000000e+00
  -1.4000000e+01   0.0000000e+00
  -1.2000000e+01   0.0000000e+00
  -1.2000000e+01   0.0000000e+00
  -1.2300000e+01   8.0000000e+00
  -1.2500000e+01   1.4000000e+01
  -1.6000000e+01   0.0000000e+00
  -1.5000000e+01   0.0000000e+00
  -1.0800000e+01   0.0000000e+00
  -5.3000000e+00   0.0000000e+00
  -1.4800000e+01   0.0000000e+00
  -1.3300000e+01   0.0000000e+00
  -1.1500000e+01   0.0000000e+00
  -1.2800000e+01   0.0000000e+00
  -1.1500000e+01   0.0000000e+00
  -1.6300000e+01   0.0000000e+00
  -1.0300000e+01   0.0000000e+00
  -8.0000000e+00   0.0000000e+00
  -6.8000000e+00   0.0000000e+00
  -5.3000000e+00   0.0000000e+00
  -5.0000000e+00   2.0000000e+00
  -7.3000000e+00   1.6000000e+01
  -4.8000000e+00   3.2000000e+01
  -8.5000000e+00   6.0000000e+00
  -1.1800000e+01   1.0000000e+00
  -8.5000000e+00   8.0000000e+00
  -5.8000000e+00   4.9000000e+01
  -2.8000000e+00   3.0000000e+00
  -3.3000000e+00   5.9000000e+01
  -1.3000000e+00   1.6000000e+01
  -2.0000000e+00   0.0000000e+00
  -8.0000000e-01   0.0000000e+00
   3.3000000e+00   0.0000000e+00
   3.5000000e+00   0.0000000e+00
  -1.5000000e+00   0.0000000e+00
   0.0000000e+00   0.0000000e+00
   1.3000000e+00   0.0000000e+00
   2.8000000e+00   0.0000000e+00
   8.0000000e-01   1.0000000e+00
  -5.0000000e-01   0.0000000e+00
   3.3000000e+00   0.0000000e+00
  -1.0000000e+00   0.0000000e+00
  -2.3000000e+00   6.0000000e+00
  -3.0000000e+00   0.0000000e+00
  -3.0000000e+00   0.0000000e+00
  -3.0000000e+00   0.0000000e+00
  -4.5000000e+00   0.0000000e+00
  -7.8000000e+00   0.0000000e+00
  -1.4800000e+01   0.0000000e+00
  -1.4000000e+01   0.0000000e+00
  -1.2500000e+01   0.0000000e+00
  -1.2500000e+01   0.0000000e+00
  -1.4000000e+01   1.0000000e+00
  -1.4500000e+01   6.0000000e+00
  -1.3000000e+01   0.0000000e+00
  -1.1300000e+01   0.0000000e+00
  -1.5800000e+01   0.0000000e+00
  -1.0500000e+01   0.0000000e+00
  -8.3000000e+00   0.0000000e+00
  -7.0000000e+00   0.0000000e+00
  -2.3000000e+00   0.0000000e+00
  -1.3000000e+00   0.0000000e+00
  -4.8000000e+00   7.0000000e+00
  -4.5000000e+00   1.1000000e+01
  -3.0000000e+00   3.9000000e+01
  -2.5000000e+00   2.3000000e+01
  -2.0000000e+00   0.0000000e+00
   1.3000000e+00   0.0000000e+00
   2.5000000e+00   0.0000000e+00
  -1.5000000e+00   0.0000000e+00
  -2.8000000e+00   0.0000000e+00
  -4.8000000e+00   0.0000000e+00
  -5.5000000e+00   0.0000000e+00
  -1.5000000e+00   0.0000000e+00
  -2.0000000e+00   3.0000000e+00
  -5.5000000e+00   9.0000000e+00
  -6.0000000e+00   1.0000000e+00
  -6.8000000e+00   8.0000000e+00
  -5.0000000e+00   2.9000000e+01
  -7.0000000e+00   0.0000000e+00
  -5.5000000e+00   4.0000000e+00
  -3.0000000e+00   1.0000000e+01
  -2.5000000e+00   1.3000000e+01
  -1.8000000e+00   4.3000000e+01
  -4.0000000e+00   9.0000000e+00
  -6.0000000e+00   0.0000000e+00
  -5.3000000e+00   0.0000000e+00
  -4.0000000e+00   2.0000000e+00
  -4.3000000e+00   0.0000000e+00
  -3.0000000e+00   0.0000000e+00
  -4.0000000e+00   0.0000000e+00
  -4.8000000e+00   4.0000000e+00
  -3.5000000e+00   1.0000000e+00
  -8.0000000e-01   5.0000000e+00
  -2.0000000e+00   3.0000000e+00
  -2.5000000e+00   7.0000000e+00
  -5.0000000e+00   0.0000000e+00
  -4.8000000e+00   3.0000000e+00
  -3.8000000e+00   4.0000000e+00
  -3.5000000e+00   2.1000000e+01
  -2.3000000e+00   2.7000000e+01
  -3.3000000e+00   5.0000000e+00
  -2.8000000e+00   0.0000000e+00
  -1.8000000e+00   5.0000000e+00
  -3.5000000e+00   1.0000000e+00
  -4.3000000e+00   4.0000000e+00
  -2.8000000e+00   0.0000000e+00
  -1.5000000e+00   2.0000000e+00
  -3.0000000e+00   1.2000000e+01
   3.0000000e-01   8.0000000e+00
  -3.0000000e+00   0.0000000e+00
  -3.0000000e-01   0.0000000e+00
   2.0000000e+00   0.0000000e+00
   3.0000000e-01   2.0000000e+00
  -8.0000000e-01   0.0000000e+00
  -1.0000000e+00   2.0000000e+00
  -1.3000000e+00   7.0000000e+00
   4.8000000e+00   0.0000000e+00
   6.5000000e+00   0.0000000e+00
   6.3000000e+00   0.0000000e+00
   4.5000000e+00   0.0000000e+00
   6.5000000e+00   0.0000000e+00
   5.5000000e+00   0.0000000e+00
   6.8000000e+00   0.0000000e+00
   5.8000000e+00   0.0000000e+00
   3.0000000e+00   0.0000000e+00
   6.0000000e+00   0.0000000e+00
   4.3000000e+00   0.0000000e+00
   4.5000000e+00   0.0000000e+00
   6.0000000e+00   0.0000000e+00
   7.0000000e+00   0.0000000e+00
   9.8000000e+00   0.0000000e+00
   8.8000000e+00   0.0000000e+00
   5.0000000e+00   0.0000000e+00
   2.8000000e+00   0.0000000e+00
   2.3000000e+00   0.0000000e+00
   3.8000000e+00   0.0000000e+00
   6.5000000e+00   0.0000000e+00
   1.1800000e+01   0.0000000e+00
   1.4300000e+01   0.0000000e+00
   1.4000000e+01   0.0000000e+00
   1.6800000e+01   0.0000000e+00
   1.7000000e+01   0.0000000e+00
   1.5000000e+01   0.0000000e+00
   1.1800000e+01   0.0000000e+00
   8.5000000e+00   0.0000000e+00
   5.8000000e+00   0.0000000e+00
   6.8000000e+00   0.0000000e+00
   8.0000000e+00   0.0000000e+00
   9.8000000e+00   0.0000000e+00
   8.5000000e+00   0.0000000e+00
   7.0000000e+00   0.0000000e+00
   1.0800000e+01   0.0000000e+00
   1.0300000e+01   0.0000000e+00
   9.8000000e+00   0.0000000e+00
   1.2300000e+01   0.0000000e+00
   1.4500000e+01   0.0000000e+00
   1.4500000e+01   0.0000000e+00
   8.3000000e+00   0.0000000e+00
   7.0000000e+00   0.0000000e+00
   2.8000000e+00   0.0000000e+00
   2.3000000e+00   0.0000000e+00
   3.5000000e+00   0.0000000e+00
   6.5000000e+00   0.0000000e+00
   5.5000000e+00   0.0000000e+00
   5.5000000e+00   0.0000000e+00
   9.5000000e+00   0.0000000e+00
   1.2000000e+01   0.0000000e+00
   1.3000000e+01   0.0000000e+00
   1.4500000e+01   0.0000000e+00
   1.4300000e+01   0.0000000e+00
   1.2500000e+01   0.0000000e+00
   1.3800000e+01   0.0000000e+00
   1.5000000e+01   0.0000000e+00
   1.5300000e+01   0.0000000e+00
   1.5000000e+01   0.0000000e+00
   1.5500000e+01   0.0000000e+00
   1.3500000e+01   0.0000000e+00
   3.8000000e+00   0.0000000e+00
   6.5000000e+00   0.0000000e+00
   5.0000000e+00   0.0000000e+00
   4.0000000e+00   0.0000000e+00
   6.3000000e+00   0.0000000e+00
   7.8000000e+00   0.0000000e+00
   4.8000000e+00   0.0000000e+00
   1.5000000e+00   1.0000000e+01
   1.0000000e+00   0.0000000e+00
   3.5000000e+00   0.0000000e+00
   6.8000000e+00   0.0000000e+00
   9.0000000e+00   0.0000000e+00
   5.3000000e+00   0.0000000e+00
   8.5000000e+00   0.0000000e+00
   1.2000000e+01   0.0000000e+00
   1.2000000e+01   0.0000000e+00
   1.0500000e+01   0.0000000e+00
  -7.0000000e+00   0.0000000e+00
  -2.2000000e+01   0.0000000e+00
  -1.2800000e+01   0.0000000e+00
  -7.8000000e+00   0.0000000e+00
   5.0000000e-01   0.0000000e+00
   1.8000000e+00   1.5000000e+01
  -1.0000000e+00   4.0000000e+00
   0.0000000e+00   8.0000000e+00
  -1.5000000e+00   1.3000000e+01
  -4.3000000e+00   4.0000000e+00
  -3.3000000e+00   5.0000000e+00
  -2.5000000e+00   8.0000000e+00
  -2.0000000e+00   3.3000000e+01
  -7.0000000e+00   2.0000000e+00
  -1.0500000e+01   0.0000000e+00
  -8.3000000e+00   8.0000000e+00
  -6.3000000e+00   1.3000000e+01
  -5.5000000e+00   1.5000000e+01
  -3.3000000e+00   3.1000000e+01
  -2.5000000e+00   1.6000000e+01
  -4.0000000e+00   2.8000000e+01
  -7.3000000e+00   2.4000000e+01
  -5.5000000e+00   3.2000000e+01
  -4.0000000e+00   0.0000000e+00
  -5.8000000e+00   0.0000000e+00
  -5.0000000e+00   0.0000000e+00
  -2.3000000e+00   0.0000000e+00
  -1.8000000e+00   0.0000000e+00
  -5.0000000e-01   0.0000000e+00
  -2.0000000e+00   0.0000000e+00
  -3.0000000e+00   1.0000000e+00
  -1.8000000e+00   0.0000000e+00
   1.3000000e+00   0.0000000e+00
   2.3000000e+00   0.0000000e+00
   8.0000000e-01   0.0000000e+00
   8.0000000e-01   0.0000000e+00
  -3.0000000e-01   0.0000000e+00
  -2.5000000e+00   1.0000000e+00
  -1.5000000e+00   1.5000000e+01
  -1.8000000e+00   2.0000000e+00
  -3.8000000e+00   1.2000000e+01
  -3.5000000e+00   3.0000000e+00
  -2.8000000e+00   9.0000000e+00
  -3.3000000e+00   3.3000000e+01
  -2.8000000e+00   2.5000000e+01
  -5.5000000e+00   0.0000000e+00
  -7.8000000e+00   0.0000000e+00
  -6.5000000e+00   9.0000000e+00
  -4.8000000e+00   5.0000000e+00
  -4.0000000e+00   4.0000000e+00
  -4.0000000e+00   4.0000000e+00
  -2.0000000e+00   2.0000000e+00
  -1.3000000e+00   0.0000000e+00
   1.0000000e+00   0.0000000e+00
   3.0000000e+00   1.0000000e+00
  -3.3000000e+00   4.0000000e+00
  -3.3000000e+00   0.0000000e+00
  -3.0000000e+00   0.0000000e+00
  -3.0000000e+00   0.0000000e+00
   1.0000000e+00   0.0000000e+00
   3.5000000e+00   0.0000000e+00
   1.5000000e+00   5.0000000e+00
  -1.8000000e+00   4.0000000e+00
  -1.5000000e+00   6.0000000e+00
  -3.3000000e+00   0.0000000e+00
  -2.3000000e+00   0.0000000e+00
  -3.8000000e+00   0.0000000e+00
  -4.0000000e+00   0.0000000e+00
  -2.0000000e+00   0.0000000e+00
   3.0000000e-01   0.0000000e+00
  -3.5000000e+00   0.0000000e+00
  -2.3000000e+00   0.0000000e+00
  -1.0000000e+00   0.0000000e+00
  -1.0000000e+00   0.0000000e+00
  -2.5000000e+00   0.0000000e+00
  -2.3000000e+00   0.0000000e+00
  -3.0000000e+00   0.0000000e+00
  -1.0300000e+01   0.0000000e+00
  -1.6800000e+01   0.0000000e+00
  -1.3800000e+01   2.9000000e+01
  -1.1000000e+01   0.0000000e+00
  -8.8000000e+00   1.0000000e+00
  -9.0000000e+00   1.7000000e+01
  -7.5000000e+00   7.1000000e+01
  -7.5000000e+00   9.0000000e+00
  -8.3000000e+00   9.4000000e+01
  -5.5000000e+00   1.5000000e+01
  -5.0000000e+00   6.5000000e+01
  -3.5000000e+00   9.0000000e+00
  -8.0000000e+00   9.0000000e+00
  -8.8000000e+00   9.0000000e+00
  -8.0000000e+00   3.9000000e+01
  -7.5000000e+00   1.3000000e+01
  -8.3000000e+00   8.0000000e+00
  -1.0000000e+01   0.0000000e+00
  -1.8300000e+01   6.0000000e+00
  -1.0500000e+01   4.0000000e+00
  -3.3000000e+00   7.0000000e+00
  -2.5000000e+00   9.0000000e+00
  -1.8000000e+00   1.5000000e+01
   0.0000000e+00   1.3000000e+01
  -5.0000000e-01   4.0000000e+00
  -3.0000000e+00   1.8000000e+01
  -4.3000000e+00   4.0000000e+00
  -9.5000000e+00   0.0000000e+00
  -8.0000000e+00   0.0000000e+00
  -4.8000000e+00   0.0000000e+00
  -1.8000000e+00   0.0000000e+00
   1.0000000e+00   3.0000000e+00
  -3.8000000e+00   2.0000000e+00
  -4.0000000e+00   0.0000000e+00
   0.0000000e+00   0.0000000e+00
   0.0000000e+00   0.0000000e+00
  -2.8000000e+00   0.0000000e+00
  -3.0000000e+00   1.2000000e+01
  -6.0000000e+00   1.0000000e+01
  -6.3000000e+00   2.2000000e+01
  -7.5000000e+00   4.0000000e+00
  -9.5000000e+00   1.1000000e+01
  -7.0000000e+00   3.7000000e+01
  -8.5000000e+00   2.4000000e+01
  -9.8000000e+00   0.0000000e+00
  -8.3000000e+00   0.0000000e+00
  -4.5000000e+00   0.0000000e+00
   0.0000000e+00   0.0000000e+00
   4.3000000e+00   0.0000000e+00
   7.5000000e+00   0.0000000e+00
   4.8000000e+00   0.0000000e+00
   6.5000000e+00   0.0000000e+00
   7.3000000e+00   0.0000000e+00
   5.5000000e+00   0.0000000e+00
   2.5000000e+00   0.0000000e+00
   3.0000000e-01   1.0000000e+00
  -2.0000000e+00   3.0000000e+00
  -3.0000000e+00   4.0000000e+00
  -4.0000000e+00   9.0000000e+00
  -4.3000000e+00   8.0000000e+00
  -3.3000000e+00   2.0000000e+00
  -3.5000000e+00   4.0000000e+00
  -1.5000000e+00   0.0000000e+00
  -2.3000000e+00   0.0000000e+00
  -3.0000000e-01   2.7000000e+01
  -3.3000000e+00   0.0000000e+00
  -4.8000000e+00   1.0000000e+00
  -5.3000000e+00   0.0000000e+00
   1.0000000e+00   0.0000000e+00
   5.8000000e+00   0.0000000e+00
   6.3000000e+00   0.0000000e+00
   5.8000000e+00   0.0000000e+00
   2.0000000e+00   0.0000000e+00
   3.5000000e+00   0.0000000e+00
   5.0000000e-01   2.0000000e+00
  -3.0000000e-01   0.0000000e+00
   2.0000000e+00   0.0000000e+00
   1.0000000e+00   0.0000000e+00
   2.0000000e+00   0.0000000e+00
   3.8000000e+00   0.0000000e+00
   5.0000000e-01   0.0000000e+00
   2.0000000e+00   0.0000000e+00
   4.3000000e+00   0.0000000e+00
   6.3000000e+00   0.0000000e+00
   8.8000000e+00   0.0000000e+00
   1.0500000e+01   0.0000000e+00
   9.3000000e+00   0.0000000e+00
   5.5000000e+00   0.0000000e+00
   5.8000000e+00   0.0000000e+00
   9.5000000e+00   0.0000000e+00
   9.5000000e+00   0.0000000e+00
   1.3500000e+01   0.0000000e+00
   1.2000000e+01   0.0000000e+00
   1.2000000e+01   0.0000000e+00
   1.3300000e+01   0.0000000e+00
   1.0800000e+01   0.0000000e+00
   9.5000000e+00   0.0000000e+00
   1.4000000e+01   0.0000000e+00
   1.8300000e+01   0.0000000e+00
   1.7000000e+01   0.0000000e+00
   1.8500000e+01   0.0000000e+00
   1.7800000e+01   0.0000000e+00
   1.8300000e+01   0.0000000e+00
   1.2300000e+01   0.0000000e+00
   9.8000000e+00   0.0000000e+00
   1.3000000e+01   0.0000000e+00
   1.4300000e+01   0.0000000e+00
   1.0300000e+01   0.0000000e+00
   7.8000000e+00   0.0000000e+00
   1.0000000e+01   0.0000000e+00
  -1.1800000e+01   0.0000000e+00
  -9.8000000e+00   5.0000000e+00
  -6.5000000e+00   2.5000000e+01
  -1.1300000e+01   0.0000000e+00
  -1.1000000e+01   4.0000000e+00
  -9.0000000e+00   5.2000000e+01
  -9.5000000e+00   1.0000000e+00
  -7.0000000e+00   3.0000000e+01
  -7.5000000e+00   6.0000000e+00
  -1.0000000e+01   8.0000000e+00
  -8.5000000e+00   6.0000000e+00
  -8.0000000e+00   1.8000000e+01
  -4.5000000e+00   1.2000000e+01
  -2.5000000e+00   2.0000000e+00
  -6.5000000e+00   2.3000000e+01
  -1.2000000e+01   1.0000000e+01
  -1.3000000e+01   0.0000000e+00
  -9.8000000e+00   0.0000000e+00
  -6.5000000e+00   6.0000000e+00
  -1.0800000e+01   6.0000000e+00
  -9.3000000e+00   2.0000000e+00
  -8.8000000e+00   9.0000000e+00
  -7.5000000e+00   2.0000000e+00
  -7.0000000e+00   5.0000000e+00
  -6.5000000e+00   0.0000000e+00
  -7.3000000e+00   0.0000000e+00
  -9.8000000e+00   0.0000000e+00
  -9.3000000e+00   1.1000000e+01
  -7.0000000e+00   2.5000000e+01
  -4.5000000e+00   1.7000000e+01
  -2.8000000e+00   3.1000000e+01
  -3.5000000e+00   1.3000000e+01
  -2.8000000e+00   7.8000000e+01
  -3.5000000e+00   1.3000000e+01
  -4.3000000e+00   3.0000000e+00
  -3.5000000e+00   1.1000000e+01
  -2.0000000e+00   1.0000000e+00
  -2.0000000e+00   4.0000000e+00
  -5.5000000e+00   4.5000000e+01
  -5.3000000e+00   1.7000000e+01
  -3.8000000e+00   4.3000000e+01
  -7.8000000e+00   2.0000000e+00
  -7.0000000e+00   0.0000000e+00
  -5.0000000e+00   0.0000000e+00
  -4.5000000e+00   0.0000000e+00
  -1.3000000e+00   0.0000000e+00
  -8.0000000e-01   0.0000000e+00
  -5.0000000e-01   0.0000000e+00
  -1.5000000e+00   0.0000000e+00
  -4.0000000e+00   0.0000000e+00
  -7.5000000e+00   0.0000000e+00
  -6.3000000e+00   4.0000000e+00
  -4.3000000e+00   2.3000000e+01
  -2.8000000e+00   1.7000000e+01
  -2.5000000e+00   1.1000000e+01
  -4.0000000e+00   1.8000000e+01
  -4.0000000e+00   2.0000000e+00
  -4.8000000e+00   1.2000000e+01
  -4.0000000e+00   9.0000000e+00
  -5.3000000e+00   1.0000000e+00
  -5.8000000e+00   2.0000000e-01
  -6.3000000e+00   1.1000000e+01
  -5.5000000e+00   1.7000000e+01
  -3.5000000e+00   0.0000000e+00
  -2.8000000e+00   0.0000000e+00
   1.5000000e+00   0.0000000e+00
   0.0000000e+00   0.0000000e+00
   0.0000000e+00   0.0000000e+00
  -5.0000000e-01   0.0000000e+00
  -2.3000000e+00   1.0000000e+00
  -3.0000000e+00   6.0000000e+00
  -4.0000000e+00   1.0000000e+00
  -2.0000000e+00   2.0000000e+00
  -3.0000000e-01   6.0000000e+00
  -2.8000000e+00   7.0000000e+00
  -8.0000000e-01   1.2000000e+01
  -2.8000000e+00   7.0000000e+00
  -3.8000000e+00   1.5000000e+01
  -1.3000000e+00   2.0000000e+00
   5.0000000e-01   0.0000000e+00
   1.5000000e+00   0.0000000e+00
   0.0000000e+00   2.0000000e+00
  -3.0000000e+00   0.0000000e+00
   5.0000000e-01   0.0000000e+00
   2.5000000e+00   0.0000000e+00
  -2.3000000e+00   0.0000000e+00
  -7.5000000e+00   0.0000000e+00
  -1.9000000e+01   0.0000000e+00
  -1.8800000e+01   0.0000000e+00
  -1.5000000e+01   1.5000000e+01
  -1.1800000e+01   0.0000000e+00
  -7.0000000e+00   2.7000000e+01
  -5.0000000e+00   1.2000000e+01
  -2.5000000e+00   2.9000000e+01
  -5.0000000e-01   0.0000000e+00
  -4.8000000e+00   0.0000000e+00
  -2.8000000e+00   0.0000000e+00
  -1.5000000e+00   7.0000000e+00
  -2.0000000e+00   9.0000000e+00
  -3.5000000e+00   0.0000000e+00
  -8.3000000e+00   0.0000000e+00
  -9.8000000e+00   0.0000000e+00
  -9.0000000e+00   0.0000000e+00
  -1.1500000e+01   0.0000000e+00
  -7.3000000e+00   0.0000000e+00
  -6.3000000e+00   3.0000000e+00
  -1.2000000e+01   1.0000000e+01
  -1.3500000e+01   0.0000000e+00
  -1.1800000e+01   1.0000000e+00
  -8.8000000e+00   1.0000000e+00
  -5.8000000e+00   2.5000000e+01
  -1.8000000e+00   1.0000000e+01
  -2.3000000e+00   2.0000000e+01
  -3.0000000e+00   1.3000000e+01
  -6.5000000e+00   7.0000000e+00
  -5.0000000e+00   1.4000000e+01
  -4.8000000e+00   1.0000000e+01
  -3.8000000e+00   1.0000000e+00
  -5.5000000e+00   0.0000000e+00
  -2.8000000e+00   8.0000000e+00
  -2.0000000e+00   7.0000000e+00
  -4.0000000e+00   1.1000000e+01
  -5.0000000e+00   4.5000000e+01
  -6.8000000e+00   2.2000000e+01
  -7.0000000e+00   7.0000000e+00
  -6.8000000e+00   0.0000000e+00
  -8.0000000e+00   4.0000000e+00
  -7.5000000e+00   0.0000000e+00
  -3.0000000e+00   0.0000000e+00
   5.0000000e-01   0.0000000e+00
   1.5000000e+00   0.0000000e+00
   2.0000000e+00   0.0000000e+00
   1.3000000e+00   0.0000000e+00
   8.0000000e-01   0.0000000e+00
  -5.0000000e+00   0.0000000e+00
  -2.5000000e+00   0.0000000e+00
   1.5000000e+00   8.0000000e+00
  -3.5000000e+00   5.0000000e+00
  -6.0000000e+00   0.0000000e+00
  -5.0000000e+00   1.2000000e+01
  -3.3000000e+00   3.6000000e+01
  -4.3000000e+00   2.0000000e+00
  -4.8000000e+00   3.0000000e+00
  -6.5000000e+00   9.0000000e+00
  -7.0000000e+00   0.0000000e+00
  -5.8000000e+00   1.2000000e+01
  -5.5000000e+00   2.0000000e+00
  -8.0000000e+00   3.0000000e+00
  -6.0000000e+00   0.0000000e+00
  -4.3000000e+00   4.0000000e+00
  -5.3000000e+00   7.0000000e+00
  -5.3000000e+00   0.0000000e+00
  -5.8000000e+00   0.0000000e+00
  -5.3000000e+00   0.0000000e+00
  -3.0000000e+00   0.0000000e+00
   1.0000000e+00   0.0000000e+00
   1.1800000e+01   0.0000000e+00
   1.4000000e+01   0.0000000e+00
   1.6800000e+01   0.0000000e+00
   1.1000000e+01   0.0000000e+00
   5.5000000e+00   0.0000000e+00
   6.8000000e+00   0.0000000e+00
   9.5000000e+00   0.0000000e+00
   1.1800000e+01   0.0000000e+00
   1.2000000e+01   0.0000000e+00
   1.1500000e+01   0.0000000e+00
   1.0000000e+01   0.0000000e+00
   1.0000000e+01   0.0000000e+00
   1.3500000e+01   0.0000000e+00
   1.0000000e+01   0.0000000e+00
   9.5000000e+00   0.0000000e+00
   7.5000000e+00   0.0000000e+00
   7.0000000e+00   0.0000000e+00
   1.0000000e+01   0.0000000e+00
   1.4000000e+01   0.0000000e+00
   1.0800000e+01   0.0000000e+00
   1.0500000e+01   0.0000000e+00
   1.0000000e+00   2.0000000e+00
   9.3000000e+00   0.0000000e+00
  -8.5000000e+00   1.2000000e+01
  -9.8000000e+00   1.4000000e+01
  -8.8000000e+00   3.3000000e+01
  -1.3300000e+01   0.0000000e+00
  -1.3800000e+01   0.0000000e+00
  -1.2000000e+01   2.0000000e+00
  -1.7000000e+01   0.0000000e+00
  -1.4000000e+01   0.0000000e+00
  -6.5000000e+00   0.0000000e+00
  -4.0000000e+00   3.5000000e+01
  -2.0000000e+00   1.1000000e+01
  -1.5000000e+00   2.1000000e+01
  -4.3000000e+00   1.2000000e+01
  -4.5000000e+00   3.3000000e+01
  -5.3000000e+00   6.0000000e+00
  -5.3000000e+00   1.0000000e+00
  -5.5000000e+00   2.5000000e+01
  -3.5000000e+00   6.0000000e+00
  -4.8000000e+00   0.0000000e+00
  -5.8000000e+00   0.0000000e+00
  -4.5000000e+00   0.0000000e+00
  -1.5000000e+00   0.0000000e+00
   1.8000000e+00   0.0000000e+00
   2.3000000e+00   0.0000000e+00
  -8.0000000e-01   0.0000000e+00
  -1.8000000e+00   2.0000000e+00
  -1.5000000e+00   0.0000000e+00
  -2.5000000e+00   8.0000000e+00
  -3.0000000e+00   3.0000000e+00
  -3.0000000e+00   1.4000000e+01
  -3.8000000e+00   0.0000000e+00
  -1.8000000e+00   1.0000000e+00
   0.0000000e+00   9.0000000e+00
  -6.5000000e+00   5.0000000e+00
  -1.4000000e+01   1.0000000e+00
  -7.8000000e+00   1.1000000e+01
  -4.5000000e+00   1.5000000e+01
  -1.3000000e+00   7.0000000e+00
  -2.5000000e+00   2.2000000e+01
  -3.3000000e+00   1.4000000e+01
  -3.3000000e+00   2.0000000e+01
  -3.0000000e-01   0.0000000e+00
   3.0000000e-01   3.0000000e+00
  -2.5000000e+00   7.0000000e+00
  -2.3000000e+00   4.5000000e+01
  -3.0000000e+00   1.9000000e+01
  -1.0800000e+01   2.0000000e+00
  -1.3800000e+01   0.0000000e+00
  -1.3500000e+01   0.0000000e+00
  -1.2500000e+01   0.0000000e+00
  -1.1500000e+01   9.0000000e+00
  -1.2500000e+01   0.0000000e+00
  -1.2000000e+01   9.0000000e+00
  -1.0500000e+01   2.0000000e+00
  -1.3500000e+01   0.0000000e+00
  -1.2500000e+01   0.0000000e+00
  -1.4000000e+01   0.0000000e+00
  -1.7800000e+01   2.0000000e+00
  -2.2800000e+01   0.0000000e+00
  -2.2800000e+01   0.0000000e+00
  -1.7500000e+01   0.0000000e+00
  -1.1500000e+01   0.0000000e+00
  -1.2000000e+01   0.0000000e+00
  -8.8000000e+00   0.0000000e+00
  -5.5000000e+00   4.0000000e+00
  -2.3000000e+00   3.0000000e+00
  -2.5000000e+00   3.8000000e+01
  -2.3000000e+00   1.3000000e+01
  -2.3000000e+00   1.4000000e+01
  -2.0000000e+00   3.0000000e+00
  -5.0000000e+00   0.0000000e+00
  -2.3000000e+00   0.0000000e+00
   2.5000000e+00   0.0000000e+00
   6.3000000e+00   0.0000000e+00
   7.3000000e+00   0.0000000e+00
   6.5000000e+00   0.0000000e+00
   8.8000000e+00   0.0000000e+00
   4.3000000e+00   0.0000000e+00
   8.0000000e-01   9.0000000e+00
  -1.3000000e+00   2.3000000e+01
  -3.8000000e+00   6.0000000e+00
  -4.8000000e+00   4.0000000e+01
  -8.3000000e+00   8.0000000e+00
  -1.0800000e+01   1.4000000e+01
  -9.0000000e+00   2.0000000e+00
  -1.0800000e+01   0.0000000e+00
  -1.2500000e+01   0.0000000e+00
  -1.3000000e+01   0.0000000e+00
  -1.5800000e+01   0.0000000e+00
  -1.2500000e+01   0.0000000e+00
  -6.0000000e+00   0.0000000e+00
   0.0000000e+00   0.0000000e+00
  -3.0000000e+00   0.0000000e+00
  -7.8000000e+00   5.7000000e+01
  -1.4800000e+01   1.0000000e+00
  -8.8000000e+00   0.0000000e+00
  -6.5000000e+00   1.0000000e+00
  -3.8000000e+00   1.0000000e+00
   3.0000000e-01   0.0000000e+00
   1.8000000e+00   0.0000000e+00
   8.0000000e-01   2.0000000e+00
  -1.3000000e+00   3.0000000e+00
  -3.3000000e+00   0.0000000e+00
  -3.0000000e-01   0.0000000e+00
   3.3000000e+00   1.0000000e+00
  -1.0000000e+00   1.0000000e+00
  -5.0000000e+00   2.0000000e+00
  -2.3000000e+00   0.0000000e+00
  -5.0000000e-01   1.2000000e+01
  -4.0000000e+00   4.0000000e+00
  -4.5000000e+00   2.0000000e+00
  -4.3000000e+00   0.0000000e+00
  -4.3000000e+00   0.0000000e+00
  -6.5000000e+00   0.0000000e+00
  -1.0300000e+01   0.0000000e+00
  -5.5000000e+00   0.0000000e+00
  -5.8000000e+00   0.0000000e+00
  -8.5000000e+00   0.0000000e+00
  -7.8000000e+00   1.0000000e+00
  -8.8000000e+00   1.0000000e+01
  -8.0000000e+00   3.0000000e+00
  -5.3000000e+00   0.0000000e+00
  -3.8000000e+00   3.0000000e+01
  -8.0000000e+00   3.0000000e+00
  -5.8000000e+00   6.0000000e+00
  -2.0000000e+00   0.0000000e+00
   5.0000000e-01   5.0000000e+00
   2.8000000e+00   0.0000000e+00
   3.5000000e+00   0.0000000e+00
   5.8000000e+00   0.0000000e+00
   1.0000000e+00   0.0000000e+00
   0.0000000e+00   1.0000000e+00
  -2.5000000e+00   6.0000000e+00
  -3.0000000e+00   0.0000000e+00
  -2.0000000e+00   0.0000000e+00
   8.0000000e-01   0.0000000e+00
   5.0000000e-01   1.0000000e+01
  -1.5000000e+00   1.2000000e+01
  -3.3000000e+00   8.0000000e+00
  -4.0000000e+00   3.0000000e+00
  -3.5000000e+00   0.0000000e+00
  -2.8000000e+00   0.0000000e+00
  -3.0000000e-01   0.0000000e+00
  -1.5000000e+00   9.0000000e+00
  -8.0000000e-01   1.1000000e+01
  -4.0000000e+00   1.0000000e+00
  -4.0000000e+00   2.1000000e+01
  -4.5000000e+00   2.0000000e+00
  -4.3000000e+00   0.0000000e+00
  -4.0000000e+00   0.0000000e+00
  -3.0000000e+00   0.0000000e+00
   7.0000000e+00   0.0000000e+00
   6.8000000e+00   0.0000000e+00
   2.0000000e+00   0.0000000e+00
   3.0000000e+00   0.0000000e+00
   7.0000000e+00   0.0000000e+00
   1.2000000e+01   0.0000000e+00
   1.3000000e+01   0.0000000e+00
   9.3000000e+00   0.0000000e+00
   1.2500000e+01   0.0000000e+00
   1.4800000e+01   0.0000000e+00
   1.6500000e+01   0.0000000e+00
   1.7300000e+01   0.0000000e+00
   1.5000000e+01   0.0000000e+00
   7.0000000e+00   0.0000000e+00
   2.0000000e+00   0.0000000e+00
   1.8000000e+00   0.0000000e+00
   2.0000000e+00   0.0000000e+00
   5.0000000e+00   0.0000000e+00
   9.3000000e+00   0.0000000e+00
   1.3300000e+01   0.0000000e+00
   1.5500000e+01   0.0000000e+00
   1.6500000e+01   0.0000000e+00
   1.6000000e+01   0.0000000e+00
   1.7500000e+01   0.0000000e+00
   1.8000000e+01   0.0000000e+00
   1.8800000e+01   0.0000000e+00
   1.5500000e+01   0.0000000e+00
   1.6800000e+01   0.0000000e+00
   1.0000000e+01   0.0000000e+00
   6.0000000e+00   0.0000000e+00
   1.0300000e+01   0.0000000e+00
   1.5500000e+01   0.0000000e+00
   2.3000000e+00   0.0000000e+00
   3.5000000e+00   0.0000000e+00
   5.0000000e+00   0.0000000e+00
  -7.3000000e+00   2.0000000e+00
  -9.0000000e+00   9.0000000e+00
  -9.8000000e+00   4.0000000e+00
  -8.3000000e+00   2.5000000e+01
  -6.8000000e+00   5.0000000e+00
  -7.5000000e+00   1.5000000e+01
  -6.8000000e+00   2.4000000e+01
  -6.5000000e+00   2.4000000e+01
  -6.5000000e+00   1.0000000e+01
  -5.5000000e+00   2.0000000e+01
  -7.8000000e+00   5.0000000e+00
  -7.3000000e+00   5.0000000e+00
  -7.3000000e+00   1.3000000e+01
  -7.3000000e+00   2.0000000e+00
  -6.5000000e+00   3.0000000e+00
  -8.8000000e+00   0.0000000e+00
  -3.3000000e+00   0.0000000e+00
   3.0000000e-01   0.0000000e+00
  -2.0000000e+00   1.6000000e+01
  -5.8000000e+00   8.0000000e+00
  -1.1000000e+01   2.0000000e+00
  -1.3800000e+01   7.0000000e+00
  -1.3800000e+01   6.0000000e+00
  -1.0300000e+01   4.0000000e+00
  -1.6300000e+01   0.0000000e+00
  -1.4800000e+01   0.0000000e+00
  -2.1500000e+01   1.0000000e+00
  -2.1000000e+01   8.0000000e+00
  -1.3800000e+01   2.4000000e+01
  -6.0000000e+00   3.5000000e+01
  -1.5000000e+00   7.0000000e+00
  -1.5000000e+00   2.8000000e+01
  -3.0000000e+00   1.2000000e+01
  -8.3000000e+00   3.0000000e+00
  -8.0000000e+00   6.0000000e+00
  -9.0000000e+00   6.0000000e+00
  -5.5000000e+00   8.0000000e+00
  -2.3000000e+00   2.0000000e+00
  -3.0000000e+00   3.0000000e+00
  -1.3000000e+00   0.0000000e+00
  -2.3000000e+00   0.0000000e+00
  -1.8000000e+00   0.0000000e+00
  -1.0000000e+00   0.0000000e+00
  -5.0000000e-01   0.0000000e+00
   1.5000000e+00   0.0000000e+00
  -4.0000000e+00   0.0000000e+00
  -3.3000000e+00   2.5000000e+01
  -1.8000000e+00   1.1000000e+01
  -3.0000000e+00   2.8000000e+01
  -1.0000000e+00   1.5000000e+01
  -3.0000000e+00   2.0000000e+00
  -5.8000000e+00   7.0000000e+00
  -6.8000000e+00   8.0000000e+00
  -9.5000000e+00   1.1000000e+01
  -1.3300000e+01   1.0000000e+00
  -1.7500000e+01   0.0000000e+00
  -1.2500000e+01   0.0000000e+00
  -5.5000000e+00   9.0000000e+00
  -3.5000000e+00   4.0000000e+00
  -1.3000000e+00   3.9000000e+01
  -1.8000000e+00   0.0000000e+00
  -3.0000000e+00   3.0000000e+00
  -4.0000000e+00   2.0000000e+00
  -7.5000000e+00   1.0000000e+00
  -8.0000000e+00   0.0000000e+00
  -4.8000000e+00   0.0000000e+00
  -1.3000000e+00   0.0000000e+00
  -2.8000000e+00   0.0000000e+00
  -3.5000000e+00   0.0000000e+00
  -3.8000000e+00   0.0000000e+00
  -6.0000000e+00   0.0000000e+00
  -4.8000000e+00   0.0000000e+00
  -5.8000000e+00   1.5000000e+01
  -5.0000000e+00   0.0000000e+00
  -4.8000000e+00   2.0000000e+00
  -2.0000000e+00   3.0000000e+00
   0.0000000e+00   0.0000000e+00
   1.0000000e+00   1.0000000e+01
  -4.0000000e+00   1.0000000e+00
  -5.5000000e+00   1.4000000e+01
  -5.8000000e+00   3.0000000e+00
  -6.8000000e+00   1.0000000e+00
  -5.3000000e+00   0.0000000e+00
  -2.5000000e+00   0.0000000e+00
   2.0000000e+00   0.0000000e+00
   5.3000000e+00   0.0000000e+00
  -1.0000000e+00   0.0000000e+00
  -5.8000000e+00   2.0000000e+00
  -8.3000000e+00   0.0000000e+00
  -8.0000000e+00   0.0000000e+00
  -6.3000000e+00   2.9000000e+01
  -5.8000000e+00   2.0000000e+00
  -6.5000000e+00   3.0000000e+00
  -9.8000000e+00   1.0000000e+00
  -7.3000000e+00   1.5000000e+01
  -4.8000000e+00   1.6000000e+01
  -7.0000000e+00   1.0000000e+01
  -6.3000000e+00   7.0000000e+00
  -5.0000000e+00   1.3000000e+01
  -6.8000000e+00   0.0000000e+00
  -8.5000000e+00   9.0000000e+00
  -8.3000000e+00   1.0000000e+00
  -1.0300000e+01   0.0000000e+00
  -9.0000000e+00   0.0000000e+00
  -8.8000000e+00   2.3000000e+01
  -7.3000000e+00   3.0000000e+00
  -4.8000000e+00   7.2000000e+01
  -1.3000000e+00   1.5000000e+01
   5.0000000e-01   8.0000000e+00
  -5.5000000e+00   4.0000000e+00
  -7.0000000e+00   3.0000000e+00
  -4.5000000e+00   1.0000000e+00
  -5.0000000e+00   0.0000000e+00
  -4.8000000e+00   0.0000000e+00
  -1.3000000e+00   2.0000000e+00
  -3.8000000e+00   1.4000000e+01
  -7.3000000e+00   1.0000000e+01
  -7.3000000e+00   5.0000000e+00
  -4.3000000e+00   5.0000000e+00
  -2.5000000e+00   2.3000000e+01
  -7.5000000e+00   0.0000000e+00
  -5.3000000e+00   0.0000000e+00
  -2.8000000e+00   0.0000000e+00
  -7.3000000e+00   1.0000000e+00
  -5.5000000e+00   0.0000000e+00
  -3.0000000e+00   0.0000000e+00
  -3.0000000e-01   0.0000000e+00
  -1.8000000e+00   0.0000000e+00
  -1.3000000e+00   0.0000000e+00
  -8.0000000e-01   0.0000000e+00
  -1.3000000e+00   0.0000000e+00
  -8.0000000e-01   0.0000000e+00
  -5.0000000e-01   1.2000000e+01
  -4.8000000e+00   7.0000000e+00
  -2.5000000e+00   1.0000000e+00
  -1.5000000e+00   3.0000000e+00
   5.0000000e-01   7.0000000e+00
  -4.0000000e+00   2.0000000e+00
  -2.8000000e+00   0.0000000e+00
  -1.8000000e+00   1.8000000e+01
  -2.0000000e+00   0.0000000e+00
  -5.0000000e-01   0.0000000e+00
   3.0000000e-01   4.0000000e+00
  -3.0000000e-01   0.0000000e+00
   1.0000000e+00   2.0000000e+00
   1.8000000e+00   0.0000000e+00
   3.0000000e+00   7.0000000e+00
   8.0000000e-01   0.0000000e+00
   1.5000000e+00   2.0000000e+00
   3.5000000e+00   0.0000000e+00
  -2.8000000e+00   0.0000000e+00
  -1.5000000e+00   0.0000000e+00
  -8.0000000e-01   0.0000000e+00
  -3.0000000e-01   0.0000000e+00
  -1.0000000e+00   3.0000000e-01
   1.0000000e+00   0.0000000e+00
  -2.3000000e+00   4.0000000e+00
  -6.5000000e+00   0.0000000e+00
  -7.0000000e+00   5.0000000e+00
  -5.5000000e+00   0.0000000e+00
  -1.0000000e+00   0.0000000e+00
   3.0000000e-01   0.0000000e+00
   1.3000000e+00   2.0000000e+00
  -2.8000000e+00   1.9000000e+01
  -4.8000000e+00   3.2000000e+01
  -3.8000000e+00   1.8000000e+01
  -6.0000000e+00   5.0000000e+00
  -9.3000000e+00   5.0000000e+00
  -6.8000000e+00   2.3000000e+01
  -5.8000000e+00   7.0000000e+00
  -9.8000000e+00   0.0000000e+00
  -8.3000000e+00   5.0000000e+00
  -6.5000000e+00   0.0000000e+00
  -3.3000000e+00   0.0000000e+00
  -1.5000000e+00   0.0000000e+00
  -2.8000000e+00   1.2000000e+01
  -5.3000000e+00   3.0000000e+00
  -1.8000000e+00   0.0000000e+00
   8.0000000e-01   0.0000000e+00
   1.3000000e+00   0.0000000e+00
  -1.0000000e+00   1.3000000e+01
  -4.5000000e+00   2.1000000e+01
  -1.5000000e+01   0.0000000e+00
  -1.2800000e+01   7.0000000e+00
  -1.0300000e+01   1.6000000e+01
  -8.5000000e+00   2.0000000e+01
  -8.0000000e+00   3.0000000e+00
  -1.0500000e+01   1.0000000e+00
  -1.4500000e+01   0.0000000e+00
  -1.5300000e+01   0.0000000e+00
  -2.3800000e+01   0.0000000e+00
  -1.7500000e+01   0.0000000e+00
  -1.2000000e+01   3.0000000e+00
  -5.8000000e+00   3.3000000e+01
  -4.0000000e+00   3.1000000e+01
  -5.5000000e+00   5.0000000e+00
  -5.8000000e+00   1.4000000e+01
  -4.8000000e+00   5.0000000e+00
  -2.8000000e+00   1.1000000e+01
  -3.5000000e+00   1.0000000e+00
  -5.3000000e+00   7.0000000e+00
  -6.0000000e+00   1.1000000e+01
  -4.0000000e+00   1.4000000e+01
  -3.5000000e+00   6.1000000e+01
  -3.5000000e+00   1.2000000e+01
  -3.3000000e+00   1.8000000e+01
  -4.3000000e+00   1.3000000e+01
  -5.0000000e+00   6.0000000e+00
  -3.3000000e+00   4.0000000e+00
  -8.0000000e-01   1.3000000e+01
  -1.5000000e+00   0.0000000e+00
  -1.3000000e+00   0.0000000e+00
   3.0000000e-01   5.0000000e+00
  -3.5000000e+00   1.0000000e+00
  -4.8000000e+00   2.0000000e+00
  -2.5000000e+00   8.0000000e+00
  -2.5000000e+00   4.0000000e+00
  -3.0000000e+00   6.0000000e+00
  -1.8000000e+00   1.0000000e+00
  -1.5000000e+00   8.0000000e+00
  -6.3000000e+00   0.0000000e+00
  -4.8000000e+00   1.5000000e+01
  -5.8000000e+00   1.5000000e+01
  -3.3000000e+00   4.2000000e+01
  -4.3000000e+00   7.0000000e+00
  -4.5000000e+00   4.0000000e+00
  -4.8000000e+00   4.0000000e+00
  -4.3000000e+00   0.0000000e+00
  -5.8000000e+00   1.6000000e+01
  -4.0000000e+00   3.8000000e+01
  -3.5000000e+00   9.0000000e+00
  -3.8000000e+00   3.1000000e+01
  -5.3000000e+00   1.8000000e+01
  -5.8000000e+00   9.0000000e+00
  -7.8000000e+00   0.0000000e+00
  -6.8000000e+00   2.0000000e+00
  -7.5000000e+00   1.2000000e+01
  -7.8000000e+00   0.0000000e+00
  -1.0000000e+01   1.0000000e+00
  -7.3000000e+00   1.2000000e+01
  -4.3000000e+00   7.0000000e+00
  -4.8000000e+00   0.0000000e+00
  -6.5000000e+00   1.0000000e+00
  -9.3000000e+00   0.0000000e+00
  -1.0300000e+01   0.0000000e+00
  -9.8000000e+00   0.0000000e+00
  -9.0000000e+00   3.0000000e+00
  -7.0000000e+00   6.0000000e+00
  -5.3000000e+00   4.0000000e+00
  -2.8000000e+00   6.0000000e+00
  -1.0000000e+00   0.0000000e+00
   1.0000000e+00   0.0000000e+00
   8.0000000e-01   0.0000000e+00
  -8.0000000e-01   2.0000000e+00
  -1.3000000e+00   2.0000000e+00
  -4.5000000e+00   0.0000000e+00
  -3.8000000e+00   0.0000000e+00
  -1.8000000e+00   0.0000000e+00
   3.0000000e-01   0.0000000e+00
   8.0000000e-01   0.0000000e+00
   2.0000000e+00   0.0000000e+00
  -1.0000000e+00   7.0000000e+00
  -2.8000000e+00   2.3000000e+01
  -1.5000000e+00   0.0000000e+00
  -4.5000000e+00   3.0000000e+00
  -5.8000000e+00   8.0000000e+00
  -9.5000000e+00   5.5000000e+00
  -7.8000000e+00   0.0000000e+00
  -5.5000000e+00   1.0000000e+00
  -5.0000000e+00   2.0000000e+00
  -3.3000000e+00   1.0000000e+00
  -3.8000000e+00   1.0000000e+00
  -4.8000000e+00   0.0000000e+00
  -3.5000000e+00   3.0000000e+00
  -1.8000000e+00   0.0000000e+00
  -1.5000000e+00   3.0000000e+00
  -4.0000000e+00   1.0000000e+00
  -5.0000000e+00   5.0000000e+00
  -6.8000000e+00   2.0000000e+00
  -5.5000000e+00   2.0000000e+00
  -4.5000000e+00   1.0000000e+01
  -4.8000000e+00   1.3000000e+01
  -7.3000000e+00   3.8000000e+00
  -4.5000000e+00   0.0000000e+00
  -3.0000000e+00   0.0000000e+00
  -2.5000000e+00   0.0000000e+00
  -2.5000000e+00   0.0000000e+00
  -1.3000000e+00   0.0000000e+00
  -1.8000000e+00   7.0000000e+00
  -7.5000000e+00   3.0000000e+01
  -6.8000000e+00   4.0000000e+00
  -8.5000000e+00   0.0000000e+00
  -8.5000000e+00   3.0000000e+00
  -8.5000000e+00   8.0000000e+00
  -8.0000000e+00   1.1000000e+01
  -7.5000000e+00   2.4000000e+01
  -7.3000000e+00   2.0000000e+00
  -3.5000000e+00   1.3000000e+01
  -3.5000000e+00   8.0000000e+00
  -3.5000000e+00   1.8000000e+01
  -1.0000000e+00   4.1000000e+01
  -1.5000000e+00   1.3000000e+01
  -7.3000000e+00   1.3000000e+01
  -4.8000000e+00   0.0000000e+00
  -1.5000000e+00   2.0000000e+00
  -6.5000000e+00   1.0000000e+00
  -1.3800000e+01   0.0000000e+00
  -2.2500000e+01   0.0000000e+00
  -2.0000000e+01   1.0000000e+00
  -1.4800000e+01   0.0000000e+00
  -1.3000000e+01   0.0000000e+00
  -1.1800000e+01   1.0500000e+01
  -7.8000000e+00   4.0000000e+00
  -5.8000000e+00   1.2000000e+01
  -6.3000000e+00   7.0000000e+00
  -5.3000000e+00   2.5000000e+01
  -4.3000000e+00   1.1000000e+01
  -1.0000000e+00   1.6000000e+01
  -2.5000000e+00   4.0000000e+00
  -3.0000000e+00   0.0000000e+00
  -7.3000000e+00   0.0000000e+00
  -3.3000000e+00   0.0000000e+00
   0.0000000e+00   0.0000000e+00
   5.0000000e-01   0.0000000e+00
   0.0000000e+00   0.0000000e+00
  -2.5000000e+00   2.0000000e+00
  -4.3000000e+00   0.0000000e+00
  -4.8000000e+00   5.0000000e+00
  -3.0000000e+00   2.0000000e+00
  -2.5000000e+00   2.0000000e+01
  -2.8000000e+00   4.0000000e+00
  -3.3000000e+00   0.0000000e+00
  -4.8000000e+00   4.5000000e+01
  -2.8000000e+00   2.1000000e+01
  -7.0000000e+00   1.3000000e+01
  -7.0000000e+00   3.0000000e+00
  -6.3000000e+00   2.1000000e+01
  -5.5000000e+00   2.4000000e+01
  -5.0000000e+00   8.0000000e+00
  -3.8000000e+00   4.0000000e+00
  -4.3000000e+00   7.0000000e+00
  -6.8000000e+00   6.0000000e+00
  -1.0300000e+01   0.0000000e+00
  -9.5000000e+00   3.0000000e+00
  -7.8000000e+00   2.0000000e+00
  -9.3000000e+00   3.0000000e+00
  -8.8000000e+00   1.6000000e+01
  -6.0000000e+00   6.7000000e+01
  -5.5000000e+00   4.2000000e+01
  -9.8000000e+00   6.0000000e+00
  -7.8000000e+00   1.1000000e+01
  -6.3000000e+00   2.4000000e+01
  -4.8000000e+00   4.0000000e+00
  -7.8000000e+00   1.8000000e+01
  -7.5000000e+00   5.0000000e+00
  -7.3000000e+00   2.5000000e+01
  -6.8000000e+00   2.6000000e+01
  -7.8000000e+00   1.0000000e+01
  -9.3000000e+00   2.7000000e+01
  -1.2800000e+01   4.0000000e+00
  -1.2300000e+01   4.0000000e+00
  -8.5000000e+00   1.1000000e+01
  -6.5000000e+00   2.2000000e+01
  -6.0000000e+00   1.0000000e+01
  -9.3000000e+00   0.0000000e+00
  -8.5000000e+00   2.0000000e+01
  -5.5000000e+00   2.1000000e+01
  -6.5000000e+00   1.0000000e+01
  -7.5000000e+00   9.0000000e+00
  -8.0000000e+00   3.0000000e+00
  -5.8000000e+00   7.0000000e+00
  -6.5000000e+00   1.3000000e+01
  -5.3000000e+00   1.2000000e+01
  -7.0000000e+00   5.0000000e+01
  -5.3000000e+00   3.8000000e+01
  -5.5000000e+00   1.8000000e+01
  -8.3000000e+00   1.0000000e+01
  -6.3000000e+00   3.4000000e+01
  -5.5000000e+00   8.0000000e+00
  -7.3000000e+00   5.0000000e+00
  -8.8000000e+00   2.7000000e+01
  -7.5000000e+00   2.1000000e+01
  -7.5000000e+00   3.0000000e+00
  -8.8000000e+00   1.0000000e+00
  -1.0000000e+01   0.0000000e+00
  -1.0000000e+01   5.0000000e+00
  -7.8000000e+00   1.6000000e+01
  -5.8000000e+00   4.0000000e+00
  -7.0000000e+00   1.0000000e+00
  -7.3000000e+00   7.0000000e+00
  -5.3000000e+00   1.9000000e+01
  -3.5000000e+00   5.3000000e+01
  -5.3000000e+00   1.0000000e+00
  -8.5000000e+00   8.0000000e+00
  -8.3000000e+00   3.0000000e+00
  -8.0000000e+00   1.4000000e+01
  -5.3000000e+00   0.0000000e+00
  -1.0000000e+00   0.0000000e+00
   4.5000000e+00   0.0000000e+00
  -3.0000000e-01   3.0000000e+00
  -1.5000000e+00   1.2000000e+01
  -3.5000000e+00   7.0000000e+00
  -2.5000000e+00   1.7000000e+01
  -7.3000000e+00   1.1000000e+01
  -8.0000000e+00   3.0000000e+00
  -9.3000000e+00   4.0000000e+00
  -9.5000000e+00   2.8000000e+01
  -7.5000000e+00   2.7000000e+01
  -7.5000000e+00   0.0000000e+00
  -5.8000000e+00   0.0000000e+00
  -2.5000000e+00   0.0000000e+00
  -4.3000000e+00   7.0000000e+00
  -5.3000000e+00   0.0000000e+00
  -7.5000000e+00   6.0000000e+00
  -4.8000000e+00   0.0000000e+00
  -4.0000000e+00   4.0000000e+00
  -4.3000000e+00   1.5000000e+01
  -6.8000000e+00   2.0000000e+00
  -8.5000000e+00   6.0000000e+00
  -5.3000000e+00   0.0000000e+00
  -2.8000000e+00   4.0000000e+00
  -3.5000000e+00   1.0000000e+00
  -6.3000000e+00   0.0000000e+00
  -1.3000000e+00   0.0000000e+00
   4.0000000e+00   0.0000000e+00
   6.3000000e+00   0.0000000e+00
   6.8000000e+00   0.0000000e+00
   2.5000000e+00   0.0000000e+00
  -2.0000000e+00   5.0000000e+00
  -3.8000000e+00   1.0000000e+00
  -4.0000000e+00   0.0000000e+00
   1.3000000e+00   0.0000000e+00
   3.8000000e+00   0.0000000e+00
   8.3000000e+00   0.0000000e+00
   8.0000000e-01   0.0000000e+00
  -5.5000000e+00   7.0000000e+00
  -5.3000000e+00   1.0000000e+00
  -1.8000000e+00   0.0000000e+00
   1.8000000e+00   0.0000000e+00
   2.3000000e+00   1.0000000e+01
  -1.8000000e+00   2.0000000e+00
  -4.0000000e+00   5.0000000e+00
  -4.8000000e+00   5.0000000e+00
  -7.0000000e+00   6.0000000e+00
  -2.3000000e+00   2.0000000e+00
   3.0000000e-01   5.0000000e+00
  -6.8000000e+00   2.0000000e+00
  -6.0000000e+00   1.0000000e+00
  -5.8000000e+00   1.0000000e+00
  -2.5000000e+00   0.0000000e+00
  -1.8000000e+00   1.0000000e+00
  -1.3000000e+00   0.0000000e+00
  -3.0000000e+00   4.0000000e+00
  -1.3000000e+00   0.0000000e+00
   8.0000000e-01   1.4000000e+01
  -1.5000000e+00   4.0000000e+00
  -3.3000000e+00   8.0000000e+00
  -5.0000000e-01   6.0000000e+00
   0.0000000e+00   0.0000000e+00
  -1.0000000e+00   0.0000000e+00
   1.3000000e+00   0.0000000e+00
   6.3000000e+00   0.0000000e+00
   1.1800000e+01   0.0000000e+00
   1.2800000e+01   0.0000000e+00
   4.8000000e+00   0.0000000e+00
   1.5000000e+00   0.0000000e+00
   2.3000000e+00   0.0000000e+00
   2.0000000e+00   0.0000000e+00
   2.3000000e+00   0.0000000e+00
   3.8000000e+00   0.0000000e+00
   3.3000000e+00   8.0000000e+00
  -1.0000000e+00   1.0000000e+00
   3.5000000e+00   0.0000000e+00
   7.8000000e+00   0.0000000e+00
   4.8000000e+00   0.0000000e+00
   3.0000000e-01   2.0000000e+00
  -2.3000000e+00   3.0000000e+00
  -1.3000000e+00   0.0000000e+00
   5.0000000e-01   0.0000000e+00
  -5.0000000e-01   1.0000000e+00
   2.0000000e+00   0.0000000e+00
  -2.5000000e+00   0.0000000e+00
  -3.3000000e+00   1.0000000e+00
  -7.5000000e+00   8.0000000e+00
  -6.0000000e+00   1.4000000e+01
  -5.3000000e+00   8.0000000e+00
  -3.8000000e+00   2.1000000e+01
  -6.3000000e+00   0.0000000e+00
  -9.0000000e+00   3.0000000e+00
  -6.5000000e+00   9.0000000e+00
  -2.5000000e+00   0.0000000e+00
   0.0000000e+00   5.0000000e+00
  -5.3000000e+00   0.0000000e+00
  -4.0000000e+00   2.3000000e+01
  -4.8000000e+00   5.0000000e+00
  -5.8000000e+00   1.0000000e+00
  -4.0000000e+00   1.2000000e+01
  -5.0000000e+00   2.9000000e+01
  -5.0000000e+00   3.0000000e+00
  -8.8000000e+00   0.0000000e+00
  -8.0000000e+00   2.8000000e+01
  -5.8000000e+00   9.0000000e+00
  -4.8000000e+00   3.0000000e+00
  -4.0000000e+00   2.5000000e+01
  -4.0000000e+00   2.7000000e+01
  -8.5000000e+00   9.0000000e+00
  -6.0000000e+00   2.1000000e+01
  -3.0000000e-01   2.3000000e+01
  -3.0000000e+00   0.0000000e+00
  -3.0000000e+00   2.6000000e+01
  -4.8000000e+00   0.0000000e+00
  -2.8000000e+00   0.0000000e+00
  -1.5000000e+00   0.0000000e+00
   3.8000000e+00   0.0000000e+00
   7.0000000e+00   0.0000000e+00
   8.0000000e+00   0.0000000e+00
   6.5000000e+00   0.0000000e+00
   8.0000000e+00   0.0000000e+00
   9.5000000e+00   0.0000000e+00
   1.1300000e+01   0.0000000e+00
   7.5000000e+00   0.0000000e+00
   8.0000000e-01   0.0000000e+00
  -4.3000000e+00   1.0000000e+00
  -5.0000000e+00   6.0000000e+00
  -7.0000000e+00   1.3000000e+01
  -1.0000000e+01   3.0000000e+00
  -7.3000000e+00   2.2000000e+01
  -4.8000000e+00   1.0000000e+00
  -7.3000000e+00   0.0000000e+00
  -6.0000000e+00   3.0000000e+00
  -4.8000000e+00   1.6000000e+01
  -6.0000000e+00   1.4000000e+01
  -9.5000000e+00   5.0000000e+00
  -1.1800000e+01   8.0000000e+00
  -1.1500000e+01   1.7000000e+01
  -1.0500000e+01   1.2000000e+01
  -9.3000000e+00   1.4000000e+01
  -8.5000000e+00   2.5000000e+01
  -8.0000000e+00   2.0000000e+00
  -8.0000000e+00   3.7000000e+01
  -8.5000000e+00   0.0000000e+00
  -7.8000000e+00   0.0000000e+00
  -7.0000000e+00   1.0000000e+00
  -6.0000000e+00   6.0000000e+00
  -5.0000000e+00   0.0000000e+00
  -5.8000000e+00   0.0000000e+00
  -6.3000000e+00   0.0000000e+00
  -6.3000000e+00   0.0000000e+00
  -4.5000000e+00   5.0000000e+00
  -8.0000000e+00   1.0000000e+00
  -4.5000000e+00   1.0000000e+00
  -1.5000000e+00   0.0000000e+00
  -1.0000000e+00   0.0000000e+00
   1.0000000e+00   5.0000000e+00
  -4.3000000e+00   1.9000000e+01
  -4.5000000e+00   5.0000000e+00
  -4.3000000e+00   0.0000000e+00
  -2.0000000e+00   0.0000000e+00
   0.0000000e+00   0.0000000e+00
  -1.0000000e+00   5.0000000e+00
  -5.0000000e-01   2.0000000e+00
  -3.0000000e-01   9.0000000e+00
  -2.8000000e+00   1.5000000e+01
  -5.8000000e+00   0.0000000e+00
  -5.0000000e+00   0.0000000e+00
  -6.8000000e+00   0.0000000e+00
  -9.3000000e+00   0.0000000e+00
  -9.5000000e+00   0.0000000e+00
  -1.1000000e+01   1.0000000e+00
  -8.3000000e+00   0.0000000e+00
  -8.3000000e+00   0.0000000e+00
  -5.3000000e+00   0.0000000e+00
  -5.5000000e+00   0.0000000e+00
  -4.0000000e+00   0.0000000e+00
  -2.5000000e+00   2.0000000e+00
  -2.5000000e+00   5.0000000e+00
  -3.3000000e+00   1.5000000e+01
  -7.3000000e+00   2.0000000e+00
  -7.8000000e+00   7.0000000e+00
  -8.0000000e+00   9.0000000e+00
  -5.8000000e+00   1.0000000e+01
  -4.8000000e+00   6.0000000e+00
  -5.8000000e+00   5.0000000e+00
  -4.3000000e+00   1.0000000e+00
  -6.3000000e+00   1.9000000e+01
  -4.8000000e+00   7.0000000e+00
  -5.0000000e+00   1.9000000e+01
  -6.8000000e+00   1.0000000e+00
  -7.8000000e+00   0.0000000e+00
  -7.8000000e+00   0.0000000e+00
  -8.3000000e+00   0.0000000e+00
  -5.8000000e+00   2.0000000e+00
  -4.3000000e+00   2.0000000e+00
  -5.3000000e+00   1.5000000e+01
  -6.0000000e+00   5.0000000e+00
  -6.0000000e+00   5.0000000e+00
  -4.5000000e+00   1.0000000e+01
  -5.8000000e+00   0.0000000e+00
  -6.5000000e+00   5.0000000e+00
  -4.8000000e+00   1.0000000e+01
  -6.3000000e+00   1.3000000e+01
  -5.0000000e+00   1.1000000e+01
  -6.8000000e+00   0.0000000e+00
  -6.5000000e+00   2.0000000e+00
  -3.0000000e+00   1.9000000e+01
  -1.3000000e+00   1.8000000e+01
  -5.5000000e+00   0.0000000e+00
  -5.3000000e+00   1.0000000e+00
  -4.8000000e+00   0.0000000e+00
  -2.5000000e+00   2.0000000e+00
  -4.5000000e+00   1.3000000e+01
  -5.3000000e+00   2.5000000e+00
  -6.0000000e+00   0.0000000e+00
  -2.5000000e+00   0.0000000e+00
   1.5000000e+00   0.0000000e+00
   4.5000000e+00   0.0000000e+00
   5.3000000e+00   0.0000000e+00
   4.0000000e+00   0.0000000e+00
  -3.8000000e+00   1.0000000e+00
  -6.3000000e+00   5.0000000e+00
  -6.5000000e+00   0.0000000e+00
  -3.0000000e+00   0.0000000e+00
   3.3000000e+00   0.0000000e+00
   4.8000000e+00   0.0000000e+00
   2.5000000e+00   0.0000000e+00
   4.5000000e+00   0.0000000e+00
   4.0000000e+00   0.0000000e+00
   3.0000000e+00   1.1000000e+01
  -6.0000000e+00   1.5000000e+01
  -3.0000000e+00   5.0000000e+00
  -1.8000000e+00   0.0000000e+00
  -5.0000000e-01   0.0000000e+00
   3.0000000e-01   0.0000000e+00
  -1.0000000e+00   2.0000000e+00
   5.0000000e-01   0.0000000e+00
   8.0000000e-01   1.5000000e+01
  -3.0000000e+00   6.0000000e+00
  -6.5000000e+00   1.2000000e+01
  -5.5000000e+00   0.0000000e+00
  -3.5000000e+00   5.0000000e+00
  -2.0000000e+00   0.0000000e+00
   3.0000000e-01   9.0000000e+00
  -5.3000000e+00   5.0000000e+00
  -4.0000000e+00   6.0000000e+00
  -3.3000000e+00   1.5000000e+01
   5.0000000e-01   0.0000000e+00
  -8.0000000e-01   1.5000000e+01
  -3.0000000e+00   6.0000000e+00
  -2.5000000e+00   7.0000000e+00
  -4.8000000e+00   6.0000000e+00
  -4.0000000e+00   5.0000000e+00
  -2.8000000e+00   0.0000000e+00
  -1.8000000e+00   6.0000000e+00
  -2.3000000e+00   8.0000000e+00
  -2.0000000e+00   1.9000000e+01
  -1.5000000e+00   1.0000000e+00
  -5.0000000e-01   0.0000000e+00
   1.3000000e+00   0.0000000e+00
   4.3000000e+00   0.0000000e+00
   5.5000000e+00   0.0000000e+00
   5.5000000e+00   0.0000000e+00
   1.3000000e+00   0.0000000e+00
   2.5000000e+00   0.0000000e+00
   2.3000000e+00   0.0000000e+00
   3.0000000e+00   0.0000000e+00
   1.8000000e+00   0.0000000e+00
   1.8000000e+00   0.0000000e+00
   8.0000000e-01   0.0000000e+00
   1.3000000e+00   0.0000000e+00
   3.0000000e-01   5.0000000e-01
  -3.0000000e-01   2.3000000e+01
   5.0000000e-01   1.3000000e+01
   5.0000000e-01   1.2000000e+01
   1.0000000e+00   0.0000000e+00
   2.0000000e+00   0.0000000e+00
   2.3000000e+00   0.0000000e+00
   3.3000000e+00   0.0000000e+00
   1.3000000e+00   7.0000000e+00
  -2.3000000e+00   1.4000000e+01
  -4.3000000e+00   1.4000000e+01
  -4.3000000e+00   1.8000000e+01
  -4.0000000e+00   1.2000000e+01
  -6.0000000e+00   0.0000000e+00
  -6.0000000e+00   1.0000000e+00
  -5.0000000e+00   1.6000000e+01
  -2.8000000e+00   7.0000000e+00
  -2.3000000e+00   2.8000000e+01
  -2.8000000e+00   1.0000000e+00
  -3.5000000e+00   0.0000000e+00
  -1.3000000e+00   0.0000000e+00
   4.3000000e+00   0.0000000e+00
   4.5000000e+00   0.0000000e+00
  -3.0000000e+00   0.0000000e+00
  -3.0000000e+00   2.0000000e+00
  -1.1300000e+01   2.0000000e+00
  -1.5300000e+01   0.0000000e+00
  -1.2500000e+01   0.0000000e+00
  -9.0000000e+00   0.0000000e+00
  -1.0500000e+01   1.0000000e+00
  -9.8000000e+00   2.3000000e+01
  -1.2500000e+01   1.9000000e+01
  -8.8000000e+00   3.8000000e+01
  -5.8000000e+00   0.0000000e+00
  -4.5000000e+00   3.0000000e+00
  -7.8000000e+00   0.0000000e+00
  -6.5000000e+00   1.0000000e+00
  -3.3000000e+00   5.0000000e+00
  -2.8000000e+00   1.0000000e+00
  -2.5000000e+00   3.0000000e+00
  -3.8000000e+00   6.0000000e+00
  -2.5000000e+00   1.5000000e+01
  -8.0000000e-01   2.3000000e+01
  -5.0000000e+00   0.0000000e+00
  -2.5000000e+00   0.0000000e+00
   3.0000000e-01   0.0000000e+00
  -3.0000000e-01   0.0000000e+00
  -8.0000000e-01   0.0000000e+00
  -8.0000000e-01   3.0000000e+00
  -3.0000000e-01   0.0000000e+00
  -1.8000000e+00   2.6000000e+01
  -3.3000000e+00   2.1000000e+01
  -2.8000000e+00   3.0000000e+00
  -2.3000000e+00   0.0000000e+00
   1.0000000e+00   4.0000000e+00
  -1.8000000e+00   1.0000000e+01
  -5.3000000e+00   1.4000000e+01
  -3.0000000e-01   2.0000000e-01
  -5.0000000e+00   0.0000000e+00
  -5.3000000e+00   2.0000000e+00
  -5.5000000e+00   2.0000000e+00
  -6.3000000e+00   0.0000000e+00
  -4.3000000e+00   0.0000000e+00
  -1.3000000e+00   0.0000000e+00
  -4.0000000e+00   2.0000000e+00
  -2.5000000e+00   8.5000000e+00
  -4.5000000e+00   6.0000000e+00
  -4.3000000e+00   2.1000000e+01
  -3.5000000e+00   3.0000000e+00
  -8.0000000e-01   0.0000000e+00
   1.5000000e+00   0.0000000e+00
  -3.3000000e+00   1.0000000e+00
  -4.5000000e+00   0.0000000e+00
  -3.0000000e+00   0.0000000e+00
  -2.3000000e+00   0.0000000e+00
  -4.0000000e+00   2.2000000e+01
  -6.5000000e+00   1.2000000e+01
  -6.0000000e+00   2.5000000e+00
  -2.5000000e+00   0.0000000e+00
  -4.0000000e+00   1.6000000e+01
  -5.5000000e+00   6.0000000e+00
  -6.0000000e+00   0.0000000e+00
  -5.8000000e+00   7.0000000e+00
  -9.0000000e+00   2.0000000e+00
  -1.2500000e+01   0.0000000e+00
  -1.0300000e+01   3.0000000e+00
  -9.5000000e+00   3.0000000e+00
  -6.3000000e+00   1.0000000e+00
  -6.5000000e+00   1.0000000e+00
  -1.0300000e+01   0.0000000e+00
  -6.5000000e+00   0.0000000e+00
  -2.3000000e+00   0.0000000e+00
   3.0000000e-01   2.0000000e+00
  -1.6800000e+01   0.0000000e+00
  -1.1500000e+01   1.0000000e+00
  -8.8000000e+00   5.0000000e+00
  -4.3000000e+00   4.0000000e+00
  -7.0000000e+00   0.0000000e+00
  -3.3000000e+00   0.0000000e+00
  -2.5000000e+00   0.0000000e+00
  -2.0000000e+00   0.0000000e+00
  -5.3000000e+00   1.0000000e+00
  -7.0000000e+00   1.0000000e+00
  -7.0000000e+00   0.0000000e+00
  -4.3000000e+00   0.0000000e+00
  -3.0000000e-01   0.0000000e+00
  -4.0000000e+00   0.0000000e+00
  -5.5000000e+00   1.6000000e+01
  -7.3000000e+00   1.0000000e+00
  -7.3000000e+00   0.0000000e+00
  -6.8000000e+00   1.0000000e+00
  -3.0000000e+00   1.0000000e+00
   2.0000000e+00   0.0000000e+00
   3.3000000e+00   3.0000000e+00
  -2.0000000e+00   7.0000000e+00
  -4.8000000e+00   0.0000000e+00
  -3.3000000e+00   0.0000000e+00
  -3.5000000e+00   0.0000000e+00
  -2.5000000e+00   4.0000000e+00
  -4.5000000e+00   5.0000000e+00
  -6.5000000e+00   1.0000000e+00
  -5.5000000e+00   5.0000000e+00
  -6.5000000e+00   3.0000000e+00
  -4.5000000e+00   1.1000000e+01
  -2.0000000e+00   2.3000000e+01
  -7.5000000e+00   4.0000000e+00
  -5.0000000e+00   2.0000000e+00
  -5.5000000e+00   0.0000000e+00
  -2.8000000e+00   0.0000000e+00
   1.5000000e+00   0.0000000e+00
   5.3000000e+00   0.0000000e+00
  -3.0000000e-01   8.0000000e+00
  -5.5000000e+00   3.0000000e+00
  -5.8000000e+00   1.2000000e+01
  -5.0000000e+00   0.0000000e+00
  -6.5000000e+00   4.0000000e+00
  -4.8000000e+00   5.0000000e+00
  -3.3000000e+00   4.0000000e+00
  -6.0000000e+00   7.0000000e+00
  -6.8000000e+00   0.0000000e+00
  -4.3000000e+00   0.0000000e+00
  -2.0000000e+00   9.0000000e+00
  -5.0000000e+00   1.8000000e+01
  -6.0000000e+00   2.0000000e+00
  -7.5000000e+00   0.0000000e+00
  -4.5000000e+00   0.0000000e+00
  -4.5000000e+00   0.0000000e+00
  -5.5000000e+00   0.0000000e+00
  -4.8000000e+00   0.0000000e+00
  -4.5000000e+00   5.0000000e+00
  -5.5000000e+00   3.0000000e+00
  -5.3000000e+00   0.0000000e+00
  -5.0000000e-01   0.0000000e+00
   5.0000000e-01   1.5000000e+01
  -2.8000000e+00   2.1000000e+01
  -4.3000000e+00   5.1000000e+00
  -2.0000000e+00   0.0000000e+00
   3.0000000e-01   0.0000000e+00
   5.0000000e-01   0.0000000e+00
  -3.0000000e+00   6.0000000e+00
  -1.5000000e+00   3.0000000e+00
   1.3000000e+00   4.0000000e+00
   4.8000000e+00   0.0000000e+00
   5.3000000e+00   1.0000000e+00
   1.8000000e+00   1.5000000e+01
  -2.5000000e+00   7.0000000e+00
  -4.3000000e+00   1.7000000e+01
  -4.3000000e+00   1.5000000e+01
   1.0000000e+00   0.0000000e+00
   3.0000000e-01   1.3000000e+01
  -3.0000000e+00   0.0000000e+00
  -2.5000000e+00   4.0000000e+00
  -2.0000000e+00   1.9000000e+01
  -2.5000000e+00   4.0000000e+00
  -3.3000000e+00   1.0000000e+00
  -5.0000000e+00   0.0000000e+00
  -7.3000000e+00   0.0000000e+00
  -7.3000000e+00   1.0000000e+00
  -7.0000000e+00   2.0000000e+00
  -8.8000000e+00   3.0000000e+00
  -7.0000000e+00   2.8000000e+01
  -5.8000000e+00   6.0000000e+00
  -7.5000000e+00   3.6000000e+01
  -5.5000000e+00   4.5000000e+01
  -7.8000000e+00   1.0000000e+00
  -1.1300000e+01   9.0000000e+00
  -1.0300000e+01   2.0000000e+00
  -9.0000000e+00   8.0000000e+00
  -7.3000000e+00   3.0000000e+00
  -5.3000000e+00   1.3000000e+01
  -4.5000000e+00   3.9000000e+01
  -9.0000000e+00   9.0000000e+00
  -7.0000000e+00   2.5000000e+00
  -7.5000000e+00   0.0000000e+00
  -6.0000000e+00   2.3000000e+01
  -4.0000000e+00   2.8000000e+01
  -7.5000000e+00   5.0000000e+00
  -6.5000000e+00   6.2000000e+01
  -4.5000000e+00   5.6000000e+01
  -9.0000000e+00   7.0000000e+00
  -7.5000000e+00   3.1000000e+01
  -7.3000000e+00   0.0000000e+00
  -7.3000000e+00   0.0000000e+00
  -6.8000000e+00   0.0000000e+00
  -5.5000000e+00   0.0000000e+00
  -3.0000000e+00   0.0000000e+00
  -8.0000000e-01   0.0000000e+00
   1.8000000e+00   0.0000000e+00
  -3.0000000e-01   0.0000000e+00
   1.0000000e+00   2.0000000e+00
  -1.0000000e+00   0.0000000e+00
  -2.0000000e+00   0.0000000e+00
   3.0000000e-01   0.0000000e+00
  -1.3000000e+00   5.0000000e-01
  -1.3000000e+00   1.5000000e+00
   8.0000000e-01   1.3000000e+01
  -3.3000000e+00   7.0000000e+00
  -3.0000000e+00   0.0000000e+00
  -3.0000000e+00   1.3000000e+01
  -1.0000000e+00   6.0000000e+00
  -8.0000000e-01   8.0000000e+00
  -1.5000000e+00   0.0000000e+00
  -3.3000000e+00   1.0000000e+00
  -2.0000000e+00   6.0000000e+00
  -2.3000000e+00   9.0000000e+00
  -3.5000000e+00   2.0000000e+00
  -7.8000000e+00   1.0000000e+00
  -7.5000000e+00   0.0000000e+00
  -7.3000000e+00   0.0000000e+00
  -8.5000000e+00   7.0000000e+00
  -7.3000000e+00   1.3000000e+01
  -7.5000000e+00   7.0000000e+00
  -9.8000000e+00   3.0000000e+00
  -9.8000000e+00   3.0000000e+00
  -7.8000000e+00   6.0000000e+00
  -4.8000000e+00   2.4000000e+01
  -8.0000000e+00   1.4000000e+01
  -1.1800000e+01   1.2000000e+01
  -1.4300000e+01   0.0000000e+00
  -1.2800000e+01   0.0000000e+00
  -1.0800000e+01   3.0000000e+00
  -8.8000000e+00   9.0000000e+00
  -7.8000000e+00   4.0000000e+00
  -7.3000000e+00   5.0000000e+00
  -5.3000000e+00   1.7000000e+01
  -5.0000000e+00   4.0000000e+00
  -5.3000000e+00   0.0000000e+00
  -5.0000000e+00   1.5000000e+01
  -6.0000000e+00   4.9000000e+01
  -5.8000000e+00   8.0000000e+00
  -7.0000000e+00   0.0000000e+00
  -5.0000000e+00   0.0000000e+00
  -3.0000000e+00   1.3000000e+01
  -7.5000000e+00   0.0000000e+00
  -5.3000000e+00   0.0000000e+00
  -4.0000000e+00   0.0000000e+00
  -1.5000000e+00   0.0000000e+00
   3.5000000e+00   0.0000000e+00
  -3.5000000e+00   2.0000000e+00
  -4.0000000e+00   0.0000000e+00
  -5.3000000e+00   2.3000000e+01
  -5.0000000e+00   7.0000000e+00
  -6.3000000e+00   0.0000000e+00
  -2.3000000e+00   0.0000000e+00
   1.3000000e+00   0.0000000e+00
  -3.3000000e+00   1.4000000e+01
  -1.4500000e+01   0.0000000e+00
  -2.1500000e+01   0.0000000e+00
  -1.9800000e+01   0.0000000e+00
  -1.6500000e+01   2.0000000e+00
  -1.0500000e+01   1.1000000e+01
  -6.0000000e+00   4.2000000e+01
  -3.8000000e+00   2.2000000e+01
  -5.3000000e+00   1.4000000e+01
  -5.5000000e+00   1.0000000e+00
  -7.0000000e+00   1.0000000e+00
  -7.5000000e+00   7.0000000e+00
  -1.6300000e+01   0.0000000e+00
  -1.5300000e+01   0.0000000e+00
  -1.1000000e+01   1.7000000e+01
  -1.0500000e+01   1.0000000e+01
  -1.7800000e+01   2.0000000e+00
  -6.5000000e+00   0.0000000e+00
   2.3000000e+00   0.0000000e+00
   5.0000000e-01   0.0000000e+00
  -5.0000000e-01   0.0000000e+00
  -1.5000000e+00   2.0000000e+00
  -4.8000000e+00   6.0000000e+00
  -7.3000000e+00   4.0000000e+00
  -5.3000000e+00   0.0000000e+00
  -4.5000000e+00   0.0000000e+00
  -2.8000000e+00   5.0000000e-01
  -2.5000000e+00   1.5000000e+00
  -5.5000000e+00   0.0000000e+00
  -1.5000000e+00   0.0000000e+00
   2.0000000e+00   0.0000000e+00
   2.0000000e+00   2.0000000e+00
  -2.8000000e+00   7.0000000e+00
  -4.8000000e+00   0.0000000e+00
  -3.0000000e+00   2.0000000e+00
  -3.0000000e-01   8.0000000e+00
  -1.3000000e+00   2.0000000e+00
  -8.0000000e-01   5.0000000e+00
  -3.0000000e-01   1.0000000e+01
   3.0000000e-01   1.5000000e+01
  -7.3000000e+00   1.0000000e+01
  -4.3000000e+00   7.0000000e+00
  -4.8000000e+00   5.0000000e-01
  -3.3000000e+00   0.0000000e+00
  -1.0000000e+00   0.0000000e+00
   1.3000000e+00   0.0000000e+00
   1.5000000e+00   0.0000000e+00
  -5.0000000e-01   1.0000000e+00
  -3.3000000e+00   0.0000000e+00
  -6.0000000e+00   0.0000000e+00
  -4.0000000e+00   0.0000000e+00
  -3.0000000e+00   3.0000000e+00
  -3.3000000e+00   8.0000000e+00
  -8.0000000e-01   0.0000000e+00
   3.0000000e-01   0.0000000e+00
   5.3000000e+00   0.0000000e+00
   7.3000000e+00   0.0000000e+00
   6.8000000e+00   0.0000000e+00
  -5.0000000e-01   1.0000000e+01
  -5.0000000e+00   2.0000000e+00
  -4.5000000e+00   9.0000000e+00
  -4.8000000e+00   8.5000000e+00
  -6.0000000e+00   2.5000000e+00
  -4.5000000e+00   0.0000000e+00
  -2.8000000e+00   0.0000000e+00
  -2.0000000e+00   2.0000000e+00
  -5.0000000e-01   0.0000000e+00
   2.5000000e+00   0.0000000e+00
   6.5000000e+00   0.0000000e+00
   3.3000000e+00   1.0000000e+01
  -2.0000000e+00   0.0000000e+00
  -1.3000000e+00   0.0000000e+00
   8.0000000e-01   1.1000000e+01
  -5.0000000e-01   0.0000000e+00
   3.0000000e-01   0.0000000e+00
   3.0000000e+00   0.0000000e+00
   1.8000000e+00   0.0000000e+00
   8.0000000e-01   4.0000000e+00
   1.0000000e+00   0.0000000e+00
   3.0000000e-01   0.0000000e+00
   2.0000000e+00   0.0000000e+00
   3.8000000e+00   0.0000000e+00
   4.0000000e+00   0.0000000e+00
   4.5000000e+00   0.0000000e+00
   3.8000000e+00   0.0000000e+00
   1.8000000e+00   0.0000000e+00
   1.0000000e+00   0.0000000e+00
   2.0000000e+00   0.0000000e+00
   5.3000000e+00   0.0000000e+00
   6.3000000e+00   0.0000000e+00
   6.0000000e+00   0.0000000e+00
   4.8000000e+00   0.0000000e+00
   2.5000000e+00   4.0000000e+00
  -1.0000000e+00   4.0000000e+00
  -2.5000000e+00   2.0000000e+00
   2.5000000e+00   0.0000000e+00
   7.8000000e+00   0.0000000e+00
   4.3000000e+00   0.0000000e+00
   1.0000000e+00   0.0000000e+00
  -5.0000000e-01   0.0000000e+00
  -1.5000000e+00   0.0000000e+00
   0.0000000e+00   0.0000000e+00
   1.8000000e+00   0.0000000e+00
   2.3000000e+00   0.0000000e+00
   3.0000000e+00   0.0000000e+00
   1.0000000e+00   1.4000000e+01
  -2.8000000e+00   4.0000000e+00
  -2.0000000e+00   6.0000000e+00
  -1.0000000e+00   1.0000000e+01
  -3.8000000e+00   1.7000000e+01
  -2.3000000e+00   4.2000000e+01
  -3.5000000e+00   2.9000000e+01
  -3.8000000e+00   8.0000000e+00
  -7.0000000e+00   4.0000000e+00
  -7.0000000e+00   8.0000000e+00
  -6.3000000e+00   0.0000000e+00
  -6.3000000e+00   0.0000000e+00
  -6.3000000e+00   0.0000000e+00
  -6.0000000e+00   0.0000000e+00
  -6.5000000e+00   0.0000000e+00
  -6.8000000e+00   3.5000000e+01
  -5.8000000e+00   1.0700000e+02
  -7.8000000e+00   1.0000000e+01
  -8.3000000e+00   1.3000000e+01
  -9.5000000e+00   2.0000000e+00
  -9.3000000e+00   9.0000000e+00
  -8.5000000e+00   1.2000000e+01
  -6.5000000e+00   0.0000000e+00
  -3.8000000e+00   3.2000000e+01
  -2.5000000e+00   4.1000000e+01
  -2.3000000e+00   6.0000000e+00
  -2.0000000e+00   3.0000000e+00
   5.0000000e-01   0.0000000e+00
   3.0000000e+00   0.0000000e+00
   3.5000000e+00   0.0000000e+00
  -2.3000000e+00   0.0000000e+00
  -2.0000000e+00   0.0000000e+00
  -5.0000000e-01   0.0000000e+00
  -2.5000000e+00   8.0000000e+00
  -2.0000000e+00   0.0000000e+00
  -4.3000000e+00   1.1000000e+01
  -5.8000000e+00   0.0000000e+00
  -4.8000000e+00   0.0000000e+00
  -8.0000000e-01   0.0000000e+00
   3.5000000e+00   0.0000000e+00
   5.8000000e+00   0.0000000e+00
   0.0000000e+00   0.0000000e+00
  -2.5000000e+00   0.0000000e+00
  -5.0000000e+00   2.0000000e+00
  -3.8000000e+00   3.2000000e+01
  -2.5000000e+00   8.0000000e+00
  -2.0000000e+00   0.0000000e+00
   5.0000000e-01   0.0000000e+00
   1.0000000e+00   3.0000000e+00
  -2.5000000e+00   0.0000000e+00
  -4.0000000e+00   0.0000000e+00
  -3.8000000e+00   1.1000000e+01
  -2.0000000e+00   6.0000000e+00
  -2.0000000e+00   6.0000000e+00
  -2.8000000e+00   0.0000000e+00
  -5.0000000e+00   2.0000000e+00
  -5.0000000e+00   0.0000000e+00
  -4.0000000e+00   0.0000000e+00
  -1.0000000e+00   0.0000000e+00
   1.3000000e+00   0.0000000e+00
   1.3000000e+00   0.0000000e+00
  -3.0000000e-01   0.0000000e+00
   5.0000000e-01   0.0000000e+00
  -1.3000000e+00   0.0000000e+00
   2.3000000e+00   0.0000000e+00
   4.8000000e+00   0.0000000e+00
   2.0000000e+00   0.0000000e+00
  -2.0000000e+00   0.0000000e+00
  -2.8000000e+00   2.5000000e+01
  -3.5000000e+00   6.0000000e+00
  -4.3000000e+00   1.0000000e+00
  -6.8000000e+00   2.0000000e+00
  -4.5000000e+00   2.0000000e+00
  -4.0000000e+00   1.3000000e+01
  -4.5000000e+00   5.0000000e-01
  -6.5000000e+00   0.0000000e+00
  -1.1500000e+01   0.0000000e+00
  -7.0000000e+00   0.0000000e+00
  -2.5000000e+00   0.0000000e+00
  -5.3000000e+00   0.0000000e+00
  -5.5000000e+00   0.0000000e+00
  -3.8000000e+00   0.0000000e+00
  -3.3000000e+00   1.0000000e+00
  -4.0000000e+00   1.0000000e+00
  -4.8000000e+00   0.0000000e+00
  -3.8000000e+00   1.0000000e+00
  -5.5000000e+00   5.0000000e+00
  -8.0000000e+00   1.7000000e+01
  -1.3800000e+01   5.5000000e+00
  -9.8000000e+00   1.0000000e+01
  -7.8000000e+00   8.0000000e+00
  -2.0000000e+00   1.0000000e+00
  -3.0000000e+00   2.0000000e+00
  -3.0000000e+00   7.2000000e+01
  -8.0000000e-01   4.8000000e+01
  -2.0000000e+00   1.9000000e+01
  -2.0000000e+00   1.2000000e+01
  -3.5000000e+00   1.1000000e+01
  -5.5000000e+00   3.0000000e+00
  -5.5000000e+00   8.0000000e+00
  -4.5000000e+00   2.2000000e+01
  -1.8000000e+00   1.3000000e+01
  -4.0000000e+00   3.2000000e+01
  -4.0000000e+00   1.0000000e+01
  -6.0000000e+00   0.0000000e+00
  -6.8000000e+00   8.0000000e+00
  -6.0000000e+00   1.0000000e+01
  -5.3000000e+00   0.0000000e+00
  -5.0000000e+00   0.0000000e+00
  -3.3000000e+00   1.0000000e+00
  -5.0000000e-01   0.0000000e+00
   1.3000000e+00   6.0000000e+00
  -4.3000000e+00   8.0000000e+00
  -6.3000000e+00   9.0000000e+00
  -6.3000000e+00   3.0000000e+00
  -7.0000000e+00   6.0000000e+00
  -7.8000000e+00   3.0000000e+00
  -7.3000000e+00   2.0000000e+00
  -5.5000000e+00   4.0000000e+00
  -3.5000000e+00   4.1000000e+01
  -2.0000000e+00   5.0000000e+01
  -4.5000000e+00   0.0000000e+00
  -2.0000000e+00   1.5000000e+01
  -2.3000000e+00   0.0000000e+00
   0.0000000e+00   3.0000000e+00
  -3.0000000e-01   8.0000000e+00
  -1.8000000e+00   4.0000000e+00
  -2.0000000e+00   3.0000000e+00
  -2.8000000e+00   4.0000000e+00
  -3.8000000e+00   2.0000000e+00
  -4.3000000e+00   1.0000000e+00
  -1.5000000e+00   1.0000000e+00
   3.0000000e-01   3.0000000e+00
   2.5000000e+00   0.0000000e+00
   1.5000000e+00   0.0000000e+00
  -1.8000000e+00   7.0000000e+00
  -1.8000000e+00   1.6000000e+01
  -2.5000000e+00   0.0000000e+00
  -1.3000000e+00   6.0000000e+00
  -1.3000000e+00   0.0000000e+00
   5.0000000e-01   0.0000000e+00
   3.8000000e+00   0.0000000e+00
   4.0000000e+00   0.0000000e+00
   3.8000000e+00   0.0000000e+00
   8.0000000e-01   3.0000000e+00
  -2.0000000e+00   3.0000000e+00
  -1.3000000e+00   4.0000000e+00
  -4.5000000e+00   0.0000000e+00
  -3.0000000e+00   0.0000000e+00
  -2.0000000e+00   1.0000000e+00
  -3.0000000e-01   0.0000000e+00
   2.0000000e+00   0.0000000e+00
   4.3000000e+00   0.0000000e+00
   5.0000000e+00   0.0000000e+00
   2.8000000e+00   0.0000000e+00
   1.5000000e+00   4.0000000e+00
  -1.8000000e+00   2.0000000e+00
  -4.8000000e+00   5.0000000e+00
  -5.0000000e+00   1.0000000e+00
  -3.5000000e+00   1.0000000e+00
  -1.0000000e+00   0.0000000e+00
   0.0000000e+00   0.0000000e+00
   3.0000000e-01   0.0000000e+00
   1.8000000e+00   0.0000000e+00
   2.8000000e+00   0.0000000e+00
   5.3000000e+00   0.0000000e+00
   5.0000000e+00   0.0000000e+00
   3.0000000e+00   0.0000000e+00
   2.3000000e+00   0.0000000e+00
   4.8000000e+00   0.0000000e+00
   6.3000000e+00   0.0000000e+00
   6.3000000e+00   0.0000000e+00
   9.8000000e+00   0.0000000e+00
   4.5000000e+00   0.0000000e+00
   3.0000000e+00   0.0000000e+00
   5.8000000e+00   0.0000000e+00
   1.0000000e+01   0.0000000e+00
   1.3300000e+01   0.0000000e+00
   1.4300000e+01   0.0000000e+00
   1.3800000e+01   0.0000000e+00
   1.2300000e+01   0.0000000e+00
  -8.5000000e+00   1.4000000e+01
  -7.8000000e+00   1.0000000e+00
  -8.3000000e+00   1.0000000e+00
  -4.8000000e+00   2.7000000e+01
  -3.5000000e+00   1.9000000e+01
  -4.3000000e+00   0.0000000e+00
  -3.5000000e+00   0.0000000e+00
   3.0000000e-01   2.0000000e+00
  -1.0000000e+00   1.5000000e+01
  -5.3000000e+00   0.0000000e+00
  -5.3000000e+00   2.7000000e+01
  -3.5000000e+00   4.1000000e+01
  -4.5000000e+00   1.1000000e+01
  -5.3000000e+00   0.0000000e+00
  -6.5000000e+00   0.0000000e+00
  -7.8000000e+00   0.0000000e+00
  -6.3000000e+00   0.0000000e+00
  -4.8000000e+00   1.3000000e+01
  -6.3000000e+00   4.0000000e+00
  -6.0000000e+00   1.5000000e+01
  -6.5000000e+00   1.0000000e+01
  -6.5000000e+00   2.8000000e+01
  -5.8000000e+00   3.7000000e+01
  -8.0000000e-01   0.0000000e+00
   5.0000000e-01   0.0000000e+00
   2.5000000e+00   3.0000000e+00
  -2.3000000e+00   6.0000000e+00
  -5.0000000e-01   0.0000000e+00
  -5.0000000e-01   0.0000000e+00
  -1.0000000e+00   1.3000000e+01
  -3.0000000e+00   3.9000000e+01
  -6.5000000e+00   1.1000000e+01
  -1.0000000e+01   7.0000000e+00
  -1.0500000e+01   1.1000000e+01
  -1.1300000e+01   0.0000000e+00
  -1.2000000e+01   0.0000000e+00
  -1.0300000e+01   6.0000000e+00
  -9.5000000e+00   6.0000000e+00
  -1.1300000e+01   0.0000000e+00
  -1.3500000e+01   8.0000000e+00
  -2.4300000e+01   0.0000000e+00
  -2.2000000e+01   0.0000000e+00
  -1.4800000e+01   0.0000000e+00
  -1.1800000e+01   1.3000000e+01
  -4.0000000e+00   2.4000000e+01
  -1.5000000e+00   4.0000000e+00
  -3.0000000e-01   1.4000000e+01
  -1.5000000e+00   1.0000000e+00
   0.0000000e+00   2.0000000e+00
   1.3000000e+00   8.0000000e+00
   3.0000000e-01   5.0000000e+00
   1.0000000e+00   0.0000000e+00
  -5.0000000e-01   0.0000000e+00
  -3.8000000e+00   0.0000000e+00
  -1.8000000e+00   7.0000000e+00
  -1.5000000e+00   1.2000000e+01
  -1.8000000e+00   0.0000000e+00
  -1.8000000e+00   0.0000000e+00
   0.0000000e+00   2.0000000e+00
   0.0000000e+00   6.0000000e+00
  -3.0000000e+00   4.0000000e+00
  -6.3000000e+00   1.0000000e+01
  -9.3000000e+00   4.0000000e+00
  -7.0000000e+00   6.0000000e+00
  -4.5000000e+00   1.4000000e+01
  -4.0000000e+00   0.0000000e+00
  -3.0000000e+00   4.6000000e+01
  -6.0000000e+00   7.0000000e+00
  -1.0000000e+01   0.0000000e+00
  -9.5000000e+00   0.0000000e+00
  -8.8000000e+00   5.0000000e+00
  -6.0000000e+00   4.0000000e+00
  -5.8000000e+00   0.0000000e+00
  -6.3000000e+00   1.5000000e+01
  -5.8000000e+00   1.4000000e+01
  -5.3000000e+00   1.0000000e+00
  -4.3000000e+00   0.0000000e+00
  -3.0000000e-01   0.0000000e+00
   3.0000000e+00   0.0000000e+00
   3.5000000e+00   0.0000000e+00
   4.8000000e+00   0.0000000e+00
   2.3000000e+00   0.0000000e+00
  -2.8000000e+00   9.0000000e+00
  -3.3000000e+00   2.0000000e+00
  -3.3000000e+00   2.5000000e+01
  -3.3000000e+00   1.2000000e+01
  -3.0000000e+00   2.0000000e+00
  -4.0000000e+00   0.0000000e+00
  -2.8000000e+00   0.0000000e+00
  -2.3000000e+00   0.0000000e+00
  -5.0000000e-01   3.0000000e+00
  -2.3000000e+00   3.0000000e+00
  -2.3000000e+00   8.0000000e+00
  -5.3000000e+00   4.0000000e+00
  -3.5000000e+00   0.0000000e+00
  -3.0000000e+00   1.0000000e+00
  -3.0000000e+00   4.0000000e+00
  -4.5000000e+00   0.0000000e+00
  -3.5000000e+00   0.0000000e+00
  -4.5000000e+00   5.0000000e+00
  -5.5000000e+00   3.0000000e+00
  -4.8000000e+00   7.0000000e+00
  -6.5000000e+00   1.2000000e+01
  -4.0000000e+00   2.0000000e+01
  -2.3000000e+00   8.0000000e+00
   2.3000000e+00   0.0000000e+00
   1.8000000e+00   0.0000000e+00
  -1.0000000e+00   0.0000000e+00
   2.3000000e+00   4.0000000e+00
  -1.8000000e+00   0.0000000e+00
  -5.0000000e-01   2.0000000e+00
  -2.5000000e+00   0.0000000e+00
  -3.0000000e+00   0.0000000e+00
  -2.5000000e+00   0.0000000e+00
  -3.3000000e+00   1.8000000e+01
  -4.8000000e+00   3.0000000e+00
  -7.5000000e+00   2.0000000e+00
  -1.0000000e+00   0.0000000e+00
   2.8000000e+00   0.0000000e+00
   3.8000000e+00   0.0000000e+00
   0.0000000e+00   6.0000000e+00
  -3.3000000e+00   2.7000000e+01
  -4.0000000e+00   1.0000000e+01
  -4.5000000e+00   1.3000000e+01
  -3.0000000e+00   0.0000000e+00
   5.0000000e-01   0.0000000e+00
   5.3000000e+00   5.0000000e+00
  -2.3000000e+00   1.8000000e+01
  -7.5000000e+00   0.0000000e+00
  -3.5000000e+00   0.0000000e+00
   2.3000000e+00   0.0000000e+00
   4.5000000e+00   0.0000000e+00
   1.8000000e+00   0.0000000e+00
   3.3000000e+00   0.0000000e+00
   5.0000000e+00   0.0000000e+00
   8.0000000e-01   0.0000000e+00
   1.3000000e+00   0.0000000e+00
   4.5000000e+00   0.0000000e+00
   7.5000000e+00   0.0000000e+00
   7.8000000e+00   0.0000000e+00
   5.5000000e+00   0.0000000e+00
   1.8000000e+00   0.0000000e+00
  -3.0000000e-01   0.0000000e+00
  -1.5000000e+00   1.0000000e+00
  -1.3000000e+00   0.0000000e+00
  -2.0000000e+00   2.0000000e+00
  -2.8000000e+00   3.0000000e+00
  -2.0000000e+00   7.0000000e+00
  -2.5000000e+00   0.0000000e+00
   0.0000000e+00   0.0000000e+00
   4.0000000e+00   3.0000000e+00
  -2.3000000e+00   5.0000000e+00
  -8.0000000e-01   0.0000000e+00
   4.3000000e+00   0.0000000e+00
   7.3000000e+00   0.0000000e+00
   1.0000000e+00   0.0000000e+00
   2.0000000e+00   0.0000000e+00
   5.3000000e+00   0.0000000e+00
   8.8000000e+00   0.0000000e+00
   9.0000000e+00   0.0000000e+00
   3.8000000e+00   0.0000000e+00
   1.8000000e+00   0.0000000e+00
   2.0000000e+00   0.0000000e+00
  -5.0000000e-01   0.0000000e+00
   2.0000000e+00   0.0000000e+00
   3.8000000e+00   0.0000000e+00
   1.8000000e+00   0.0000000e+00
   8.0000000e-01   0.0000000e+00
   1.3000000e+00   3.0000000e+00
   0.0000000e+00   0.0000000e+00
   2.0000000e+00   0.0000000e+00
   3.8000000e+00   0.0000000e+00
   4.3000000e+00   0.0000000e+00
   4.5000000e+00   0.0000000e+00
   3.5000000e+00   0.0000000e+00
   7.0000000e+00   0.0000000e+00
   9.8000000e+00   0.0000000e+00
   9.0000000e+00   0.0000000e+00
   8.8000000e+00   0.0000000e+00
   5.0000000e+00   0.0000000e+00
   1.0000000e+00   0.0000000e+00
   2.8000000e+00   0.0000000e+00
   5.5000000e+00   0.0000000e+00
   5.3000000e+00   0.0000000e+00
   3.8000000e+00   0.0000000e+00
   1.0000000e+00   2.0000000e+00
   0.0000000e+00   1.0000000e+00
   0.0000000e+00   0.0000000e+00
   4.3000000e+00   0.0000000e+00
   8.0000000e-01   0.0000000e+00
  -1.5000000e+00   1.0000000e+00
  -3.0000000e-01   0.0000000e+00
  -4.0000000e+00   0.0000000e+00
  -6.5000000e+00   4.0000000e+00
  -7.5000000e+00   0.0000000e+00
  -6.5000000e+00   0.0000000e+00
  -7.5000000e+00   9.0000000e+00
  -6.0000000e+00   0.0000000e+00
  -4.5000000e+00   0.0000000e+00
  -3.8000000e+00   0.0000000e+00
  -3.5000000e+00   1.4000000e+01
  -3.8000000e+00   3.3000000e+01
  -9.0000000e+00   1.0000000e+00
  -1.0000000e+01   4.0000000e+00
  -6.8000000e+00   1.3000000e+01
  -5.0000000e+00   1.4000000e+01
  -1.5000000e+00   1.2000000e+01
  -3.0000000e-01   0.0000000e+00
  -6.0000000e+00   0.0000000e+00
  -3.0000000e+00   0.0000000e+00
   0.0000000e+00   1.8000000e+01
  -1.0000000e+00   7.0000000e+00
   3.0000000e-01   0.0000000e+00
   8.0000000e-01   1.0000000e+00
   1.3000000e+00   0.0000000e+00
   4.3000000e+00   0.0000000e+00
  -1.8000000e+00   0.0000000e+00
  -5.5000000e+00   0.0000000e+00
  -5.0000000e+00   0.0000000e+00
  -2.5000000e+00   0.0000000e+00
   2.0000000e+00   0.0000000e+00
  -1.3000000e+00   5.0000000e+00
  -3.5000000e+00   2.2000000e+01
  -3.3000000e+00   4.0000000e+00
  -2.5000000e+00   0.0000000e+00
  -8.0000000e-01   0.0000000e+00
  -2.3000000e+00   1.0000000e+01
  -6.5000000e+00   7.0000000e+00
  -5.5000000e+00   0.0000000e+00
  -1.1000000e+01   0.0000000e+00
  -1.0000000e+01   0.0000000e+00
  -7.8000000e+00   0.0000000e+00
  -7.0000000e+00   0.0000000e+00
  -1.3000000e+00   0.0000000e+00
  -9.3000000e+00   1.0000000e+00
  -1.5800000e+01   2.0000000e+00
  -1.6800000e+01   2.0000000e+00
  -1.5000000e+01   0.0000000e+00
  -1.2000000e+01   0.0000000e+00
  -1.0800000e+01   5.0000000e+00
  -1.1000000e+01   0.0000000e+00
  -1.6000000e+01   0.0000000e+00
  -1.1300000e+01   0.0000000e+00
  -8.0000000e+00   3.0000000e+00
  -4.0000000e+00   8.0000000e+00
   5.0000000e-01   6.0000000e+00
   1.8000000e+00   0.0000000e+00
   1.5000000e+00   5.0000000e+00
   5.0000000e-01   0.0000000e+00
   1.3000000e+00   0.0000000e+00
   2.0000000e+00   0.0000000e+00
   2.8000000e+00   0.0000000e+00
   1.5000000e+00   0.0000000e+00
   2.3000000e+00   0.0000000e+00
   4.0000000e+00   6.0000000e+00
  -1.3000000e+00   1.0000000e+00
  -1.0000000e+00   4.0000000e+00
  -2.0000000e+00   1.0000000e+00
  -5.0000000e-01   7.0000000e+00
  -1.5000000e+00   4.0000000e+00
  -1.8000000e+00   1.0000000e+00
  -1.5000000e+00   0.0000000e+00
   8.0000000e-01   2.7000000e+01
  -3.8000000e+00   4.0000000e+00
  -1.0000000e+01   2.0000000e+00
  -9.0000000e+00   4.0000000e+00
  -8.0000000e+00   0.0000000e+00
  -4.0000000e+00   0.0000000e+00
  -2.8000000e+00   0.0000000e+00
  -1.3000000e+00   0.0000000e+00
   1.5000000e+00   3.0000000e+00
  -3.3000000e+00   6.0000000e+00
  -9.0000000e+00   0.0000000e+00
  -9.0000000e+00   0.0000000e+00
  -6.3000000e+00   0.0000000e+00
  -1.8000000e+00   0.0000000e+00
  -2.0000000e+00   0.0000000e+00
  -8.0000000e-01   0.0000000e+00
  -7.0000000e+00   0.0000000e+00
  -5.0000000e+00   0.0000000e+00
  -8.0000000e-01   0.0000000e+00
   2.3000000e+00   0.0000000e+00
   5.3000000e+00   0.0000000e+00
   3.3000000e+00   0.0000000e+00
   2.0000000e+00   0.0000000e+00
   1.8000000e+00   0.0000000e+00
   3.0000000e+00   0.0000000e+00
   8.0000000e-01   6.0000000e+00
  -2.3000000e+00   4.0000000e+00
  -1.0000000e+00   1.0000000e+00
  -1.5000000e+00   0.0000000e+00
  -1.3000000e+00   0.0000000e+00
  -1.5000000e+00   3.0000000e+00
  -1.0000000e+00   1.0000000e+00
  -3.0000000e-01   0.0000000e+00
   1.8000000e+00   0.0000000e+00
   4.0000000e+00   0.0000000e+00
   3.8000000e+00   0.0000000e+00
   3.8000000e+00   0.0000000e+00
  -5.0000000e-01   0.0000000e+00
   1.3000000e+00   0.0000000e+00
   3.5000000e+00   0.0000000e+00
  -5.0000000e-01   1.0000000e+00
  -4.3000000e+00   1.3000000e+01
  -5.0000000e+00   0.0000000e+00
  -5.5000000e+00   1.8000000e+01
  -4.5000000e+00   3.1000000e+01
  -4.3000000e+00   3.5000000e+01
  -6.5000000e+00   5.0000000e+00
  -6.8000000e+00   0.0000000e+00
  -8.5000000e+00   0.0000000e+00
  -6.3000000e+00   0.0000000e+00
  -5.5000000e+00   1.0000000e+01
  -3.8000000e+00   2.2000000e+01
  -2.0000000e+00   6.0000000e+00
  -5.0000000e+00   6.0000000e+00
  -5.0000000e+00   2.0000000e+00
  -5.3000000e+00   3.0000000e+00
  -4.3000000e+00   4.7000000e+01
  -4.5000000e+00   1.4000000e+01
  -6.5000000e+00   1.3000000e+01
  -4.3000000e+00   2.5000000e+01
  -5.8000000e+00   7.0000000e+00
  -4.8000000e+00   1.9000000e+01
  -8.0000000e-01   5.0000000e+00
  -5.0000000e-01   7.0000000e+00
  -5.5000000e+00   0.0000000e+00
  -4.0000000e+00   0.0000000e+00
  -4.0000000e+00   1.6000000e+01
  -5.3000000e+00   3.0000000e+00
  -5.8000000e+00   1.0000000e+00
  -5.8000000e+00   1.0000000e+00
  -5.0000000e+00   5.0000000e+00
  -3.5000000e+00   2.2000000e+01
  -2.0000000e+00   1.7000000e+01
  -3.5000000e+00   3.0000000e+00
  -1.5000000e+00   0.0000000e+00
   3.0000000e+00   0.0000000e+00
   7.5000000e+00   0.0000000e+00
   1.0000000e+01   0.0000000e+00
   9.8000000e+00   0.0000000e+00
   9.0000000e+00   0.0000000e+00
   7.3000000e+00   0.0000000e+00
   9.3000000e+00   0.0000000e+00
   1.2000000e+01   0.0000000e+00
   4.0000000e+00   0.0000000e+00
   1.8000000e+00   0.0000000e+00
   5.0000000e-01   0.0000000e+00
   1.5000000e+00   0.0000000e+00
   3.3000000e+00   0.0000000e+00
   3.5000000e+00   0.0000000e+00
   3.3000000e+00   0.0000000e+00
   2.5000000e+00   0.0000000e+00
   5.5000000e+00   0.0000000e+00
   4.3000000e+00   0.0000000e+00
   2.3000000e+00   0.0000000e+00
   3.8000000e+00   0.0000000e+00
   4.8000000e+00   0.0000000e+00
   6.0000000e+00   0.0000000e+00
   5.3000000e+00   0.0000000e+00
   6.5000000e+00   0.0000000e+00
   5.5000000e+00   0.0000000e+00
   4.5000000e+00   0.0000000e+00
   4.0000000e+00   0.0000000e+00
   1.8000000e+00   0.0000000e+00
  -3.0000000e-01   2.0000000e+00
   5.0000000e-01   4.0000000e+00
  -8.0000000e-01   1.6000000e+01
  -5.0000000e-01   1.0000000e+00
  -3.0000000e-01   1.9000000e+01
  -1.5000000e+00   3.0000000e+00
   3.0000000e-01   0.0000000e+00
   2.3000000e+00   0.0000000e+00
   6.8000000e+00   0.0000000e+00
   1.0500000e+01   0.0000000e+00
   1.4300000e+01   0.0000000e+00
   1.5500000e+01   0.0000000e+00
   1.5800000e+01   0.0000000e+00
   8.3000000e+00   0.0000000e+00
   2.3000000e+00   0.0000000e+00
   3.0000000e+00   0.0000000e+00
   3.8000000e+00   0.0000000e+00
   3.8000000e+00   0.0000000e+00
   2.0000000e+00   0.0000000e+00
   1.0000000e+00   4.0000000e+00
   8.0000000e+00   0.0000000e+00
   8.0000000e+00   0.0000000e+00
   7.0000000e+00   0.0000000e+00
   8.8000000e+00   0.0000000e+00
   1.0000000e+01   0.0000000e+00
   8.0000000e+00   0.0000000e+00
   5.8000000e+00   0.0000000e+00
   5.3000000e+00   0.0000000e+00
   6.0000000e+00   0.0000000e+00
   7.0000000e+00   0.0000000e+00
   6.8000000e+00   0.0000000e+00
   5.3000000e+00   0.0000000e+00
   5.3000000e+00   0.0000000e+00
   4.8000000e+00   0.0000000e+00
   3.8000000e+00   0.0000000e+00
   5.8000000e+00   0.0000000e+00
   6.0000000e+00   0.0000000e+00
   6.8000000e+00   0.0000000e+00
   8.8000000e+00   0.0000000e+00
   9.5000000e+00   0.0000000e+00
   6.3000000e+00   0.0000000e+00
   9.3000000e+00   0.0000000e+00
   1.2800000e+01   0.0000000e+00
   1.3800000e+01   0.0000000e+00
   1.1000000e+01   0.0000000e+00
   1.0300000e+01   0.0000000e+00
   1.3500000e+01   0.0000000e+00
   1.4300000e+01   0.0000000e+00
   8.3000000e+00   0.0000000e+00
   9.0000000e+00   0.0000000e+00
   1.2000000e+01   0.0000000e+00
   1.4300000e+01   0.0000000e+00
   1.5300000e+01   0.0000000e+00
   1.6300000e+01   0.0000000e+00
   1.1500000e+01   0.0000000e+00
   1.1500000e+01   0.0000000e+00
   1.1800000e+01   0.0000000e+00
   9.3000000e+00   0.0000000e+00
   8.5000000e+00   0.0000000e+00
   1.2000000e+01   0.0000000e+00
   1.6800000e+01   0.0000000e+00
   1.6000000e+01   0.0000000e+00
   1.5500000e+01   0.0000000e+00
   1.3300000e+01   0.0000000e+00
   1.4000000e+01   0.0000000e+00
   1.4800000e+01   0.0000000e+00
   1.3800000e+01   0.0000000e+00
   1.4000000e+01   0.0000000e+00
   1.5300000e+01   0.0000000e+00
   1.5300000e+01   0.0000000e+00
   1.6800000e+01   0.0000000e+00
   9.5000000e+00   0.0000000e+00
   9.8000000e+00   0.0000000e+00
   1.3300000e+01   0.0000000e+00
   1.1800000e+01   0.0000000e+00
   1.2300000e+01   0.0000000e+00
   1.0000000e+01   0.0000000e+00
   8.3000000e+00   0.0000000e+00
   9.0000000e+00   0.0000000e+00
   1.2500000e+01   0.0000000e+00
   1.3500000e+01   0.0000000e+00
   1.1300000e+01   0.0000000e+00
   7.8000000e+00   0.0000000e+00
   5.5000000e+00   0.0000000e+00
   5.0000000e+00   0.0000000e+00
   5.5000000e+00   0.0000000e+00
   7.5000000e+00   0.0000000e+00
   6.0000000e+00   1.0000000e+00
   2.3000000e+00   0.0000000e+00
   4.8000000e+00   0.0000000e+00
   8.5000000e+00   0.0000000e+00
   9.3000000e+00   0.0000000e+00
   9.5000000e+00   0.0000000e+00
   3.0000000e+00   0.0000000e+00
   3.8000000e+00   0.0000000e+00
   6.8000000e+00   0.0000000e+00
   7.3000000e+00   0.0000000e+00
   6.3000000e+00   0.0000000e+00
   7.3000000e+00   0.0000000e+00
   4.5000000e+00   0.0000000e+00
   3.8000000e+00   0.0000000e+00
   6.0000000e+00   0.0000000e+00
   4.5000000e+00   0.0000000e+00
   3.3000000e+00   0.0000000e+00
   2.0000000e+00   0.0000000e+00
   1.8000000e+00   0.0000000e+00
   2.0000000e+00   0.0000000e+00
   1.3000000e+00   0.0000000e+00
   5.8000000e+00   0.0000000e+00
   9.0000000e+00   0.0000000e+00
   9.8000000e+00   0.0000000e+00
   8.3000000e+00   0.0000000e+00
   3.8000000e+00   4.0000000e+00
  -5.0000000e-01   7.0000000e+00
  -8.0000000e+00   2.0000000e+00
  -9.3000000e+00   5.0000000e+00
  -1.1000000e+01   6.0000000e+00
  -1.1000000e+01   6.0000000e+00
  -1.0300000e+01   3.0000000e+00
  -1.2800000e+01   0.0000000e+00
  -1.2000000e+01   0.0000000e+00
  -1.1000000e+01   1.0000000e+00
  -9.0000000e+00   4.0000000e+00
  -5.3000000e+00   0.0000000e+00
  -5.0000000e+00   0.0000000e+00
  -1.5000000e+00   2.0000000e+00
  -5.0000000e-01   0.0000000e+00
   1.5000000e+00   0.0000000e+00
   5.3000000e+00   0.0000000e+00
   6.3000000e+00   0.0000000e+00
  -3.0000000e+00   1.0000000e+00
  -4.5000000e+00   0.0000000e+00
  -2.5000000e+00   0.0000000e+00
  -8.0000000e-01   0.0000000e+00
   0.0000000e+00   0.0000000e+00
  -1.5000000e+00   0.0000000e+00
  -6.0000000e+00   0.0000000e+00
  -2.5000000e+00   5.0000000e+00
   1.5000000e+00   0.0000000e+00
   5.0000000e-01   7.0000000e+00
  -8.0000000e-01   1.4000000e+01
   3.0000000e-01   5.0000000e+00
   1.8000000e+00   0.0000000e+00
  -5.0000000e-01   7.0000000e+00
  -2.0000000e+00   2.1000000e+01
  -2.8000000e+00   2.0000000e+01
  -2.0000000e+00   6.0000000e+00
  -4.5000000e+00   1.3000000e+01
  -3.3000000e+00   1.1000000e+01
  -2.8000000e+00   2.3000000e+01
  -4.3000000e+00   1.4000000e+01
  -5.5000000e+00   4.0000000e+00
  -5.8000000e+00   1.2000000e+01
  -3.0000000e+00   2.0000000e+01
  -2.0000000e+00   8.0000000e+00
  -5.0000000e-01   2.0000000e+00
  -2.5000000e+00   1.5000000e+00
  -5.3000000e+00   3.4000000e+01
  -4.3000000e+00   2.6000000e+01
  -3.8000000e+00   1.5000000e+01
  -5.0000000e+00   7.0000000e+00
  -4.3000000e+00   3.2000000e+01
  -3.5000000e+00   5.7000000e+01
  -5.0000000e+00   4.0000000e+00
  -8.3000000e+00   4.0000000e+00
  -5.5000000e+00   2.5000000e+01
  -4.5000000e+00   3.0000000e+00
  -4.8000000e+00   0.0000000e+00
  -7.3000000e+00   1.3000000e+01
  -5.8000000e+00   0.0000000e+00
  -6.3000000e+00   0.0000000e+00
  -4.0000000e+00   1.0000000e+00
  -2.5000000e+00   0.0000000e+00
   1.8000000e+00   0.0000000e+00
  -2.0000000e+00   1.7000000e+01
  -6.3000000e+00   1.9000000e+01
  -7.0000000e+00   8.0000000e+00
  -6.5000000e+00   7.0000000e+00
  -5.0000000e+00   4.0000000e+01
  -5.8000000e+00   3.0000000e+00
  -5.5000000e+00   2.0000000e+01
  -6.3000000e+00   1.0000000e+00
  -5.3000000e+00   3.0000000e+00
  -2.8000000e+00   1.9000000e+01
  -6.0000000e+00   1.0000000e+01
  -4.8000000e+00   2.0000000e+00
  -3.8000000e+00   2.0000000e+00
   0.0000000e+00   4.0000000e+00
  -5.0000000e+00   0.0000000e+00
  -7.5000000e+00   0.0000000e+00
  -1.5000000e+00   0.0000000e+00
   1.8000000e+00   0.0000000e+00
   1.0000000e+00   2.0000000e+00
  -4.0000000e+00   0.0000000e+00
  -1.0800000e+01   0.0000000e+00
  -1.2000000e+01   0.0000000e+00
  -1.3800000e+01   0.0000000e+00
  -1.6300000e+01   0.0000000e+00
  -1.1500000e+01   0.0000000e+00
  -6.3000000e+00   0.0000000e+00
  -7.5000000e+00   0.0000000e+00
  -7.5000000e+00   0.0000000e+00
  -7.3000000e+00   0.0000000e+00
  -8.5000000e+00   0.0000000e+00
  -1.1800000e+01   0.0000000e+00
  -9.8000000e+00   2.3000000e+01
  -7.0000000e+00   2.3000000e+01
  -2.0000000e+00   8.0000000e+00
  -4.8000000e+00   3.0000000e+00
  -6.3000000e+00   4.0000000e+00
  -4.5000000e+00   1.4000000e+01
  -6.5000000e+00   1.0000000e+00
  -4.8000000e+00   1.0000000e+00
  -5.3000000e+00   1.5000000e+01
  -3.8000000e+00   4.5000000e+01
  -4.3000000e+00   1.0000000e+00
  -6.3000000e+00   1.9000000e+01
  -1.1300000e+01   6.0000000e+00
  -1.1000000e+01   0.0000000e+00
  -7.8000000e+00   0.0000000e+00
  -7.0000000e+00   0.0000000e+00
  -8.0000000e+00   4.0000000e+00
  -7.0000000e+00   1.0000000e+01
  -6.5000000e+00   1.2000000e+01
  -6.3000000e+00   7.0000000e+00
  -6.0000000e+00   5.0000000e+00
  -6.0000000e+00   0.0000000e+00
  -6.3000000e+00   0.0000000e+00
  -3.0000000e+00   0.0000000e+00
  -4.5000000e+00   2.4000000e+01
  -3.5000000e+00   1.2000000e+01
  -1.0000000e+00   0.0000000e+00
  -3.0000000e+00   2.4000000e+01
  -5.8000000e+00   0.0000000e+00
  -7.0000000e+00   6.0000000e+00
  -3.3000000e+00   0.0000000e+00
  -1.5000000e+00   0.0000000e+00
  -1.3000000e+00   3.0000000e+00
  -2.5000000e+00   2.0000000e+00
  -1.8000000e+00   3.0000000e+00
  -2.3000000e+00   0.0000000e+00
  -2.8000000e+00   0.0000000e+00
  -2.0000000e+00   6.0000000e+00
   3.0000000e-01   0.0000000e+00
   1.3000000e+00   0.0000000e+00
  -2.3000000e+00   0.0000000e+00
  -5.0000000e-01   0.0000000e+00
   2.0000000e+00   0.0000000e+00
  -3.0000000e-01   0.0000000e+00
  -1.0000000e+00   3.0000000e+00
  -3.0000000e-01   3.0000000e+00
  -3.5000000e+00   7.0000000e+00
  -5.0000000e+00   2.1000000e+01
  -6.5000000e+00   2.0000000e+01
  -6.8000000e+00   1.1000000e+01
  -6.3000000e+00   3.0000000e+00
  -4.8000000e+00   0.0000000e+00
  -3.5000000e+00   0.0000000e+00
  -2.3000000e+00   1.5000000e+01
  -5.0000000e-01   5.0000000e+00
  -3.8000000e+00   5.0000000e+00
  -3.5000000e+00   0.0000000e+00
   2.0000000e+00   0.0000000e+00
   6.8000000e+00   0.0000000e+00
   4.3000000e+00   0.0000000e+00
  -8.0000000e-01   0.0000000e+00
   1.3000000e+00   0.0000000e+00
   4.3000000e+00   0.0000000e+00
   2.0000000e+00   0.0000000e+00
  -2.8000000e+00   1.0000000e+00
  -3.5000000e+00   2.0000000e+00
  -2.3000000e+00   0.0000000e+00
   3.0000000e+00   0.0000000e+00
   7.0000000e+00   0.0000000e+00
   6.3000000e+00   0.0000000e+00
   0.0000000e+00   3.0000000e+00
  -2.0000000e+00   8.0000000e+00
  -4.5000000e+00   0.0000000e+00
  -1.0000000e+00   0.0000000e+00
   3.3000000e+00   0.0000000e+00
   2.0000000e+00   0.0000000e+00
  -1.0000000e+00   0.0000000e+00
  -5.0000000e-01   0.0000000e+00
   4.5000000e+00   0.0000000e+00
   1.0500000e+01   0.0000000e+00
   1.4000000e+01   0.0000000e+00
   1.1500000e+01   0.0000000e+00
   1.0300000e+01   0.0000000e+00
   9.0000000e+00   0.0000000e+00
   4.3000000e+00   0.0000000e+00
   2.5000000e+00   0.0000000e+00
   4.8000000e+00   0.0000000e+00
   1.5000000e+00   0.0000000e+00
   1.8000000e+00   0.0000000e+00
   1.5000000e+00   0.0000000e+00
   1.0000000e+00   0.0000000e+00
   2.5000000e+00   0.0000000e+00
   2.3000000e+00   0.0000000e+00
   2.0000000e+00   0.0000000e+00
   4.3000000e+00   0.0000000e+00
   7.0000000e+00   0.0000000e+00
   6.3000000e+00   0.0000000e+00
   4.3000000e+00   0.0000000e+00
   2.5000000e+00   0.0000000e+00
   3.3000000e+00   0.0000000e+00
   1.3000000e+01   0.0000000e+00
   1.5000000e+01   0.0000000e+00
   1.5500000e+01   0.0000000e+00
   6.0000000e+00   0.0000000e+00
   4.8000000e+00   0.0000000e+00
   1.0500000e+01   0.0000000e+00
   1.5300000e+01   0.0000000e+00
   2.0300000e+01   0.0000000e+00
   1.5000000e+01   0.0000000e+00
   1.3500000e+01   0.0000000e+00
   9.8000000e+00   0.0000000e+00
   6.0000000e+00   0.0000000e+00
   3.5000000e+00   0.0000000e+00
   1.6000000e+01   0.0000000e+00
  -3.8000000e+00   2.4000000e+01
  -2.8000000e+00   4.0000000e+01
  -6.8000000e+00   3.2000000e+01
  -4.0000000e+00   2.3000000e+01
  -2.0000000e+00   2.0000000e+00
  -1.5000000e+00   2.3000000e+01
  -4.5000000e+00   3.2000000e+01
  -4.5000000e+00   3.1000000e+01
  -5.3000000e+00   1.8000000e+01
  -7.8000000e+00   1.4000000e+01
  -8.5000000e+00   3.0000000e+00
  -1.2000000e+01   1.3000000e+01
  -1.4800000e+01   1.4000000e+01
  -2.3000000e+01   1.0000000e+00
  -1.8000000e+01   0.0000000e+00
  -1.1800000e+01   2.1000000e+01
  -1.0000000e+01   1.0000000e+00
  -7.8000000e+00   0.0000000e+00
  -4.0000000e+00   0.0000000e+00
  -3.0000000e-01   9.0000000e+00
  -3.3000000e+00   1.4000000e+01
  -2.0000000e+00   1.0000000e+00
   0.0000000e+00   0.0000000e+00
   2.3000000e+00   8.0000000e+00
   5.0000000e-01   2.0000000e+00
  -3.0000000e-01   2.0000000e+00
  -2.5000000e+00   1.7000000e+01
  -2.8000000e+00   3.1000000e+01
  -4.5000000e+00   1.3000000e+01
  -4.5000000e+00   1.3000000e+01
  -5.5000000e+00   5.4000000e+01
  -8.8000000e+00   4.0000000e+00
  -1.1000000e+01   5.0000000e+00
  -8.5000000e+00   1.0000000e+00
  -7.5000000e+00   1.0000000e+01
  -3.8000000e+00   5.0000000e+00
  -3.3000000e+00   2.1000000e+01
  -5.3000000e+00   6.0000000e+00
  -7.5000000e+00   6.0000000e+00
  -5.8000000e+00   2.0000000e+00
  -5.8000000e+00   3.6000000e+01
  -6.0000000e+00   1.8000000e+01
  -6.5000000e+00   0.0000000e+00
  -8.5000000e+00   0.0000000e+00
  -5.0000000e+00   0.0000000e+00
  -3.0000000e+00   6.0000000e+00
  -5.8000000e+00   1.0000000e+00
  -4.5000000e+00   1.0000000e+00
  -3.5000000e+00   4.4000000e+01
  -4.5000000e+00   2.0000000e+00
  -8.0000000e+00   6.0000000e+00
  -8.3000000e+00   2.8000000e+01
  -7.3000000e+00   2.3000000e+01
  -6.3000000e+00   7.0000000e+00
  -5.0000000e+00   1.6000000e+01
  -4.5000000e+00   6.0000000e+00
  -1.3300000e+01   1.0000000e+00
  -1.5000000e+01   0.0000000e+00
  -1.0500000e+01   0.0000000e+00
  -8.8000000e+00   0.0000000e+00
  -6.0000000e+00   0.0000000e+00
  -5.8000000e+00   1.2000000e+01
  -8.3000000e+00   2.0000000e+00
  -9.0000000e+00   4.0000000e+00
  -6.3000000e+00   1.4000000e+01
  -4.5000000e+00   3.0000000e+00
  -7.5000000e+00   2.0000000e+00
  -5.5000000e+00   1.0000000e+00
  -2.3000000e+00   2.8000000e+01
  -3.0000000e-01   1.0000000e+00
   2.5000000e+00   0.0000000e+00
  -3.8000000e+00   0.0000000e+00
  -1.3000000e+00   0.0000000e+00
   3.5000000e+00   0.0000000e+00
   4.3000000e+00   0.0000000e+00
   3.3000000e+00   0.0000000e+00
  -2.3000000e+00   0.0000000e+00
  -1.5000000e+00   0.0000000e+00
  -2.3000000e+00   0.0000000e+00
   2.0000000e+00   0.0000000e+00
  -1.3000000e+00   3.0000000e+00
   5.0000000e-01   0.0000000e+00
   4.0000000e+00   0.0000000e+00
   4.0000000e+00   0.0000000e+00
   3.0000000e-01   3.0000000e+00
  -1.0000000e+00   2.0000000e+00
  -3.0000000e+00   6.0000000e+00
  -5.0000000e-01   2.0000000e+00
  -2.0000000e+00   1.6000000e+01
  -3.8000000e+00   2.0000000e+00
  -3.0000000e+00   0.0000000e+00
  -3.8000000e+00   6.0000000e+00
  -2.0000000e+00   8.0000000e+00
  -3.5000000e+00   2.0000000e+00
  -3.0000000e+00   1.3000000e+01
  -5.8000000e+00   5.0000000e+00
  -5.5000000e+00   1.0000000e+01
  -8.3000000e+00   7.0000000e+00
  -7.8000000e+00   3.0000000e+00
  -8.0000000e+00   8.0000000e+00
  -9.0000000e+00   1.3000000e+01
  -7.8000000e+00   1.8000000e+01
  -5.0000000e+00   1.0000000e+01
  -6.5000000e+00   4.0000000e+00
  -8.8000000e+00   1.0000000e+00
  -9.0000000e+00   5.0000000e+00
  -6.5000000e+00   2.0000000e+00
  -1.5000000e+00   0.0000000e+00
   0.0000000e+00   2.0000000e+00
  -3.0000000e-01   0.0000000e+00
  -2.3000000e+00   1.0000000e+01
  -5.3000000e+00   1.5000000e+01
  -3.5000000e+00   2.0000000e+00
  -8.0000000e-01   2.0000000e+01
   3.0000000e-01   7.0000000e+00
  -2.5000000e+00   5.0000000e+00
  -8.5000000e+00   3.0000000e+01
  -9.0000000e+00   0.0000000e+00
  -7.3000000e+00   1.4000000e+01
  -1.5000000e+00   0.0000000e+00
   8.0000000e-01   0.0000000e+00
  -3.0000000e-01   1.4000000e+01
  -1.5000000e+00   2.7000000e+01
  -6.8000000e+00   1.0000000e+00
  -6.8000000e+00   1.0000000e+00
  -3.3000000e+00   8.0000000e+00
  -8.0000000e-01   2.6000000e+01
  -5.0000000e-01   8.0000000e+00
  -5.3000000e+00   2.0000000e+00
  -4.5000000e+00   0.0000000e+00
  -3.0000000e+00   0.0000000e+00
  -4.8000000e+00   0.0000000e+00
  -1.3000000e+00   0.0000000e+00
   3.0000000e-01   0.0000000e+00
  -5.0000000e+00   0.0000000e+00
  -8.0000000e+00   9.0000000e+00
  -1.0300000e+01   1.0000000e+00
  -7.3000000e+00   0.0000000e+00
   5.5000000e+00   0.0000000e+00
   7.3000000e+00   0.0000000e+00
   2.0000000e+00   5.0000000e+00
  -2.0000000e+00   5.0000000e+00
  -5.0000000e+00   0.0000000e+00
  -2.5000000e+00   0.0000000e+00
  -2.8000000e+00   2.0000000e+00
  -3.0000000e+00   3.5000000e+01
  -3.0000000e+00   1.0000000e+00
  -4.5000000e+00   0.0000000e+00
  -4.0000000e+00   1.2000000e+01
  -3.0000000e+00   1.0000000e+01
  -5.0000000e+00   0.0000000e+00
  -4.0000000e+00   0.0000000e+00
  -3.5000000e+00   0.0000000e+00
  -2.0000000e+00   0.0000000e+00
   8.5000000e+00   0.0000000e+00
   1.2000000e+01   0.0000000e+00
   1.1500000e+01   0.0000000e+00
   9.3000000e+00   0.0000000e+00
   7.8000000e+00   0.0000000e+00
   1.1500000e+01   0.0000000e+00
   1.5800000e+01   0.0000000e+00
   1.7800000e+01   0.0000000e+00
   1.9800000e+01   0.0000000e+00
   1.8000000e+01   0.0000000e+00
   1.4500000e+01   0.0000000e+00
   1.0800000e+01   0.0000000e+00
   1.1000000e+01   0.0000000e+00
   1.0500000e+01   0.0000000e+00
   9.8000000e+00   0.0000000e+00
   8.5000000e+00   0.0000000e+00
   8.8000000e+00   0.0000000e+00
   8.0000000e+00   0.0000000e+00
   7.0000000e+00   0.0000000e+00
   8.0000000e+00   0.0000000e+00
   6.5000000e+00   0.0000000e+00
   9.5000000e+00   0.0000000e+00
   1.3800000e+01   0.0000000e+00
   1.2000000e+01   0.0000000e+00
   5.3000000e+00   0.0000000e+00
   6.5000000e+00   0.0000000e+00
   4.8000000e+00   0.0000000e+00
   7.0000000e+00   0.0000000e+00
   1.1000000e+01   0.0000000e+00
   1.4300000e+01   0.0000000e+00
   1.2500000e+01   0.0000000e+00
   4.3000000e+00   0.0000000e+00
   4.5000000e+00   0.0000000e+00
   1.2300000e+01   0.0000000e+00
   5.8000000e+00   0.0000000e+00
   7.5000000e+00   0.0000000e+00
   1.2800000e+01   0.0000000e+00
   8.8000000e+00   0.0000000e+00
   4.3000000e+00   0.0000000e+00
   2.3000000e+00   0.0000000e+00
   1.3000000e+00   0.0000000e+00
   2.3000000e+00   0.0000000e+00
   2.5000000e+00   0.0000000e+00
   2.0000000e+00   0.0000000e+00
   2.8000000e+00   0.0000000e+00
  -4.0000000e+00   1.3000000e+01
  -7.5000000e+00   0.0000000e+00
  -7.8000000e+00   1.0000000e+00
  -7.3000000e+00   0.0000000e+00
  -5.0000000e+00   0.0000000e+00
  -3.0000000e+00   0.0000000e+00
   5.0000000e-01   0.0000000e+00
  -4.0000000e+00   0.0000000e+00
  -5.0000000e+00   0.0000000e+00
  -4.3000000e+00   8.0000000e+00
  -6.5000000e+00   0.0000000e+00
  -7.3000000e+00   4.0000000e+00
  -1.0300000e+01   0.0000000e+00
  -1.3500000e+01   1.0000000e+00
  -1.4300000e+01   8.0000000e+00
   5.0000000e-01   4.0000000e+00
  -3.8000000e+00   5.0000000e+00
  -1.0500000e+01   0.0000000e+00
  -6.0000000e+00   0.0000000e+00
  -4.8000000e+00   1.0000000e-01
  -6.0000000e+00   0.0000000e+00
  -4.5000000e+00   9.0000000e+00
  -8.5000000e+00   1.0000000e+00
  -7.3000000e+00   6.0000000e+00
  -5.3000000e+00   2.3000000e+01
  -5.3000000e+00   1.3000000e+01
  -5.5000000e+00   3.0000000e+01
  -7.5000000e+00   4.0000000e+00
  -6.8000000e+00   6.0000000e+00
  -6.3000000e+00   2.1000000e+01
  -8.3000000e+00   0.0000000e+00
  -9.0000000e+00   7.0000000e+00
  -7.0000000e+00   1.3000000e+01
  -4.0000000e+00   2.4000000e+01
  -7.8000000e+00   0.0000000e+00
  -8.3000000e+00   5.0000000e+00
  -9.5000000e+00   2.0000000e+00
  -9.5000000e+00   6.0000000e+00
  -8.0000000e+00   2.0000000e+00
  -9.5000000e+00   1.1000000e+01
  -9.0000000e+00   0.0000000e+00
  -7.0000000e+00   1.0000000e-01
  -6.5000000e+00   1.8000000e+01
  -5.3000000e+00   6.0000000e+00
  -5.0000000e+00   1.8000000e+01
  -4.5000000e+00   4.7000000e+01
  -4.0000000e+00   2.3000000e+01
  -9.0000000e+00   1.2000000e+01
  -1.0300000e+01   7.0000000e+00
  -8.0000000e+00   1.0000000e+01
  -6.3000000e+00   1.4000000e+01
  -5.3000000e+00   2.2000000e+01
  -3.8000000e+00   3.0000000e+00
  -4.5000000e+00   5.0000000e+00
  -3.3000000e+00   1.1000000e+01
  -3.5000000e+00   1.3000000e+01
  -1.2800000e+01   0.0000000e+00
  -6.0000000e+00   0.0000000e+00
  -3.0000000e-01   0.0000000e+00
   3.0000000e-01   2.0000000e+00
  -6.0000000e+00   6.0000000e+00
  -1.1800000e+01   0.0000000e+00
  -7.8000000e+00   0.0000000e+00
  -1.8000000e+00   0.0000000e+00
  -1.8000000e+00   0.0000000e+00
  -3.3000000e+00   0.0000000e+00
  -6.8000000e+00   0.0000000e+00
  -8.3000000e+00   1.8000000e+01
  -1.2000000e+01   0.0000000e+00
  -1.3300000e+01   4.0000000e+00
  -1.2000000e+01   6.0000000e+00
  -9.5000000e+00   1.5000000e+01
  -8.5000000e+00   9.0000000e+00
  -9.0000000e+00   6.0000000e+00
  -1.0300000e+01   0.0000000e+00
  -1.0500000e+01   0.0000000e+00
  -1.0000000e+01   4.0000000e+00
  -7.8000000e+00   1.4000000e+01
  -8.8000000e+00   1.8000000e+01
  -7.5000000e+00   4.0000000e+00
  -5.5000000e+00   2.0000000e+00
  -4.0000000e+00   4.0000000e+00
  -4.5000000e+00   7.0000000e+00
  -3.5000000e+00   2.0000000e+00
  -2.3000000e+00   9.0000000e+00
  -6.5000000e+00   0.0000000e+00
   1.3000000e+00   1.0000000e+00
  -1.8000000e+00   1.0000000e+01
  -4.3000000e+00   0.0000000e+00
   3.0000000e-01   0.0000000e+00
   5.8000000e+00   0.0000000e+00
   3.0000000e+00   0.0000000e+00
  -1.5000000e+00   0.0000000e+00
  -2.3000000e+00   0.0000000e+00
  -2.0000000e+00   0.0000000e+00
  -3.5000000e+00   0.0000000e+00
  -3.5000000e+00   0.0000000e+00
  -2.8000000e+00   0.0000000e+00
  -2.8000000e+00   4.0000000e+00
  -3.0000000e-01   0.0000000e+00
  -2.3000000e+00   2.1000000e+01
  -6.3000000e+00   3.0000000e+00
  -7.5000000e+00   5.0000000e+00
  -6.5000000e+00   6.0000000e+00
  -5.0000000e+00   0.0000000e+00
  -3.0000000e-01   0.0000000e+00
   2.3000000e+00   2.0000000e+00
  -2.3000000e+00   4.0000000e+00
  -2.8000000e+00   0.0000000e+00
  -3.0000000e+00   4.0000000e+00
  -8.0000000e-01   1.0000000e+01
  -5.0000000e+00   2.0000000e-01
  -6.0000000e+00   0.0000000e+00
  -5.8000000e+00   2.0000000e+00
  -5.0000000e+00   5.0000000e+00
  -5.3000000e+00   1.0000000e-01
  -7.3000000e+00   3.0000000e+00
  -5.5000000e+00   3.0000000e+00
  -6.3000000e+00   8.0000000e+00
  -6.3000000e+00   1.5000000e+01
  -8.8000000e+00   4.0000000e+00
  -5.5000000e+00   1.5000000e+01
  -5.0000000e+00   2.4000000e+01
  -7.8000000e+00   2.0000000e+00
  -8.8000000e+00   8.0000000e+00
  -8.0000000e+00   6.0000000e+00
  -9.5000000e+00   8.0000000e+00
  -1.0300000e+01   0.0000000e+00
  -8.5000000e+00   1.0000000e+00
  -8.0000000e+00   1.0000000e+00
  -7.5000000e+00   1.0000000e+00
  -8.5000000e+00   0.0000000e+00
  -5.3000000e+00   0.0000000e+00
  -3.8000000e+00   0.0000000e+00
  -4.0000000e+00   0.0000000e+00
  -4.5000000e+00   3.1000000e+00
  -5.3000000e+00   6.0000000e+00
  -4.0000000e+00   2.0000000e+00
  -5.8000000e+00   3.0000000e+00
  -7.5000000e+00   3.0000000e+00
  -5.0000000e+00   0.0000000e+00
   0.0000000e+00   0.0000000e+00
   3.8000000e+00   0.0000000e+00
   1.3000000e+00   5.0000000e+00
  -4.8000000e+00   7.0000000e+00
  -5.5000000e+00   0.0000000e+00
  -3.3000000e+00   0.0000000e+00
  -3.0000000e+00   3.0000000e+00
  -7.5000000e+00   3.0000000e+00
  -1.2500000e+01   0.0000000e+00
   1.7800000e+01   0.0000000e+00
   6.3000000e+00   0.0000000e+00
   7.8000000e+00   0.0000000e+00
   8.0000000e+00   0.0000000e+00
   1.3300000e+01   0.0000000e+00
   9.0000000e+00   0.0000000e+00
   1.0300000e+01   0.0000000e+00
   6.8000000e+00   0.0000000e+00
   9.0000000e+00   0.0000000e+00
   2.5000000e+00   0.0000000e+00
   2.0000000e+00   0.0000000e+00
   6.3000000e+00   0.0000000e+00
   1.0500000e+01   0.0000000e+00
   1.0500000e+01   0.0000000e+00
   1.2500000e+01   0.0000000e+00
   4.3000000e+00   0.0000000e+00
  -8.0000000e-01   1.0000000e+00
   3.8000000e+00   0.0000000e+00
  -2.3000000e+00   4.0000000e+00
  -3.3000000e+00   1.0000000e+00
  -2.8000000e+00   1.0000000e+00
  -1.3000000e+00   1.3000000e+01
   8.0000000e-01   0.0000000e+00
   3.8000000e+00   0.0000000e+00
   4.3000000e+00   0.0000000e+00
  -2.5000000e+00   0.0000000e+00
  -3.0000000e+00   0.0000000e+00
  -1.0000000e+00   0.0000000e+00
   1.3000000e+00   0.0000000e+00
   1.2000000e+00   9.0000000e+00
  -4.0000000e+00   4.0000000e+00
  -5.3000000e+00   2.0000000e+00
  -3.5000000e+00   8.0000000e+00
  -2.0000000e+00   0.0000000e+00
  -1.3000000e+00   1.0000000e+00
  -5.8000000e+00   1.0000000e+01
  -1.8800000e+01   3.0000000e+00
  -2.2000000e+01   0.0000000e+00
  -1.7000000e+01   0.0000000e+00
  -1.2800000e+01   4.0000000e+00
  -1.3000000e+01   5.0000000e+00
  -2.2000000e+01   0.0000000e+00
  -2.3000000e+01   0.0000000e+00
  -1.6300000e+01   1.4000000e+01
  -1.3500000e+01   5.0000000e+00
  -1.2500000e+01   0.0000000e+00
  -1.2000000e+01   6.0000000e+00
  -1.2000000e+01   9.0000000e+00
  -1.1000000e+01   0.0000000e+00
  -9.0000000e+00   1.4000000e+01
  -7.0000000e+00   1.0000000e+00
  -8.3000000e+00   1.8000000e+01
  -8.0000000e+00   2.0000000e+01
  -9.0000000e+00   2.8000000e+01
  -1.0800000e+01   5.0000000e+00
  -9.8000000e+00   1.0000000e+01
  -1.4500000e+01   1.0000000e+00
  -1.1000000e+01   7.0000000e+00
  -7.5000000e+00   4.1000000e+01
  -7.0000000e+00   2.0000000e+00
  -2.5000000e+00   2.1000000e+01
  -8.0000000e-01   1.4000000e+01
  -3.0000000e+00   2.0000000e+00
  -6.3000000e+00   1.2000000e+01
  -3.0000000e+00   8.0000000e+00
  -2.3000000e+00   0.0000000e+00
  -1.0000000e+00   0.0000000e+00
   1.3000000e+00   0.0000000e+00
   4.5000000e+00   0.0000000e+00
   7.5000000e+00   0.0000000e+00
   7.5000000e+00   0.0000000e+00
   9.5000000e+00   0.0000000e+00
   9.8000000e+00   0.0000000e+00
   1.0300000e+01   0.0000000e+00
   6.5000000e+00   0.0000000e+00
   2.8000000e+00   0.0000000e+00
  -8.0000000e-01   0.0000000e+00
  -6.5000000e+00   0.0000000e+00
  -6.3000000e+00   0.0000000e+00
  -1.4000000e+01   0.0000000e+00
  -1.1300000e+01   3.0000000e+00
  -8.3000000e+00   2.0000000e+00
  -7.0000000e+00   0.0000000e+00
  -3.3000000e+00   0.0000000e+00
  -1.3000000e+00   2.0000000e+00
  -9.5000000e+00   1.0000000e+00
  -6.8000000e+00   2.2000000e+01
  -3.3000000e+00   0.0000000e+00
   1.0000000e+00   0.0000000e+00
   2.0000000e+00   0.0000000e+00
  -5.0000000e-01   2.0000000e+00
  -4.3000000e+00   1.0000000e+00
  -3.8000000e+00   0.0000000e+00
  -4.0000000e+00   1.1000000e+01
  -9.8000000e+00   0.0000000e+00
  -1.0800000e+01   2.0000000e+00
  -7.5000000e+00   0.0000000e+00
  -9.0000000e+00   1.0000000e+00
  -9.5000000e+00   0.0000000e+00
  -9.5000000e+00   0.0000000e+00
  -9.3000000e+00   0.0000000e+00
  -8.3000000e+00   0.0000000e+00
  -5.0000000e+00   0.0000000e+00
  -4.3000000e+00   0.0000000e+00
  -3.8000000e+00   0.0000000e+00
  -1.8000000e+00   0.0000000e+00
   0.0000000e+00   0.0000000e+00
   0.0000000e+00   3.0000000e+01
  -1.0000000e+00   1.4000000e+01
  -4.3000000e+00   1.6000000e+01
  -1.1000000e+01   2.2000000e+01
  -1.2300000e+01   2.0000000e+00
  -9.0000000e+00   2.0000000e+00
  -5.5000000e+00   1.9000000e+01
  -2.8000000e+00   1.0000000e+01
  -2.3000000e+00   8.0000000e+00
  -3.5000000e+00   0.0000000e+00
  -5.5000000e+00   7.0000000e+00
  -1.1000000e+01   0.0000000e+00
  -9.3000000e+00   2.0000000e+00
  -1.1000000e+01   2.0000000e+00
  -1.1300000e+01   2.0000000e+00
  -1.6800000e+01   0.0000000e+00
  -1.6800000e+01   0.0000000e+00
  -1.0300000e+01   0.0000000e+00
  -2.3000000e+00   0.0000000e+00
  -1.3000000e+00   1.6000000e+01
  -6.3000000e+00   1.6000000e+01
  -9.0000000e+00   2.7000000e+01
  -8.3000000e+00   2.0000000e+01
  -8.8000000e+00   4.0000000e+00
  -6.3000000e+00   1.2000000e+01
  -3.0000000e+00   2.9000000e+01
  -3.3000000e+00   3.5000000e+01
  -7.8000000e+00   0.0000000e+00
  -6.5000000e+00   3.0000000e+00
  -7.0000000e+00   5.0000000e+00
  -6.0000000e+00   1.0000000e+00
  -7.0000000e+00   0.0000000e+00
  -5.8000000e+00   0.0000000e+00
  -5.0000000e+00   6.0000000e+00
  -6.5000000e+00   9.0000000e+00
  -8.3000000e+00   0.0000000e+00
  -6.5000000e+00   5.0000000e+00
  -6.0000000e+00   2.1000000e+00
  -7.3000000e+00   1.0000000e+01
  -5.0000000e+00   1.2000000e+01
  -5.5000000e+00   0.0000000e+00
  -5.0000000e+00   0.0000000e+00
  -3.0000000e-01   0.0000000e+00
   2.8000000e+00   0.0000000e+00
   4.3000000e+00   0.0000000e+00
   2.3000000e+00   0.0000000e+00
  -2.3000000e+00   0.0000000e+00
  -1.8000000e+00   2.0000000e+00
  -3.8000000e+00   3.0000000e+00
  -2.0000000e+00   1.6000000e+01
  -5.3000000e+00   4.0000000e+00
  -5.3000000e+00   0.0000000e+00
  -1.5000000e+00   0.0000000e+00
  -8.0000000e-01   9.0000000e+00
  -1.5000000e+00   1.4000000e+01
  -2.8000000e+00   3.0000000e+00
  -5.0000000e-01   0.0000000e+00
   3.3000000e+00   0.0000000e+00
   4.8000000e+00   0.0000000e+00
  -2.8000000e+00   5.0000000e+00
  -5.5000000e+00   0.0000000e+00
  -3.0000000e+00   0.0000000e+00
  -2.5000000e+00   0.0000000e+00
  -1.8000000e+00   0.0000000e+00
  -4.0000000e+00   0.0000000e+00
   2.5000000e+00   0.0000000e+00
   5.0000000e+00   0.0000000e+00
   5.8000000e+00   0.0000000e+00
   6.3000000e+00   0.0000000e+00
   2.5000000e+00   0.0000000e+00
   2.3000000e+00   0.0000000e+00
   6.0000000e+00   0.0000000e+00
   8.8000000e+00   0.0000000e+00
