# Supplementary material for: Analysis of cause-effect inference by comparing regression errors
Source: PeerJ Comput Sci. 2019 Jan 21;5:e169. doi: 10.7717/peerj-cs.169 (PMC7924496; doi:10.7717/peerj-cs.169)
Supplement: Supplemental Information 2 — Contains artificial and real-world data sets. [file peerj-cs-05-169-s002.zip › CEP data/pair0087_des.txt]

Whistler Daily Snowfall (from http://www.mldata.org/repository/data/viewslug/whistler-daily-snowfall/)

Historical daily snowfall data in Whistler, BC, Canada over the period July 1 1972 to December 31 2009. Measured at top of Whistler Gondola: Latitude: 50°04'04.000" N Longitude: 122°56'50.000" W Elevation: 1835.00 m 

Two attributes were selected: 
X = MeanTemp (deg Celsius)
Y = TotalSnow (cm)

Common sense tells us that X causes Y (with maybe very small feedback of Y on X). Confounders are present (e.g., day of the year).

X-->Y
