# Supplementary material for: Analysis of cause-effect inference by comparing regression errors
Source: PeerJ Comput Sci. 2019 Jan 21;5:e169. doi: 10.7717/peerj-cs.169 (PMC7924496; doi:10.7717/peerj-cs.169)
Supplement: Supplemental Information 2 — Contains artificial and real-world data sets. [file peerj-cs-05-169-s002.zip › CEP data/pair0088.txt]

11.7 0.01808067
13.25 0.01026393
11.4 -0.02964119
10.55 0.1080432
12.75 0.09641387
18 0.005836576
13.2 0.1069959
12.95 0.1944643
9.7 0.03136763
16.2 0.01782364
13.1 0.01895044
16.2 0.03652968
12.6 0.1756374
16 0.03767821
14.5 0.0179704
11.7 -0.006097561
21.4 -0.03155996
18.8 0.01082921
15.05 0.03420342
12.65 0.08986928
15.3 0.05931879
10.95 0.02899812
13.3 0.1373762
12.3 0.06714628
20.2 0.003971756
24.3 -0.01695554
23.9 0.02067669
16.1 0.03780566
11.85 0.0334021
11.15 0.04006781
10.25 0.001932367
11.4 0.0453125
11.05 -0.03968254
24.9 -0.004436557
19.15 0.02659132
15.7 0.04166667
25 0.05560976
24.9 0.006493506
10.65 0.121965
15.1 0.02956081
14.35 0.06828852
17.65 0.05743525
10.6 0.0148368
14 0.04850214
10.15 0.05979938
14.9 0.1029359
17.2 0.001940994
10.65 0.02538685
16 0.05417957
13.9 -0.02476474
11.7 0.0177305
23.3 -0.0005458515
13.1 0.04291845
9.8 0.06545961
11.05 0.1040752
14.25 0.06145142
16.4 -0.002803738
20.65 0.02168805
10 0.0644632
15.15 0.06535948
13.15 0.04589788
15.1 0.01003009
13.05 0.1029329
11.15 0.04724666
11.95 0.1711855
19.8 -0.01838235
23.45 -0.01041739
15.8 -0.003440683
18.65 0.01113379
22.25 0.01943301
13.15 0.07203534
19.2 0.02656114
12.55 0.1438498
23.45 0.01018589
19.6 -0.005074854
18.05 0.01550388
24 0.00524109
12.05 0.1344861
15.75 -0.00720072
17.9 0.01455604
18.75 -0.01757895
15.2 0.08355917
13.75 0.06412674
11.5 0.06391478
12.15 0.0270636
9.65 0.1000253
10.25 0.07692308
16.5 0.02202255
14.35 0.07389402
18.7 0
12.25 0.07268113
10.15 0.009303562
22 0.03465982
17.95 0.01706037
9.95 0.01584786
16.05 0.06731352
22.9 -0.003174603
10.1 0.04963066
13 0.1005068
9.8 0.003826531
15.85 0.04303389
17.15 0.003632731
16.7 -0.01969209
19.4 -0.004035513
10.15 0.04037468
10.15 0.05822416
18.75 -0.01748252
10.65 -0.04276452
11.55 0.04449058
18.35 -0.003582624
18.6 0.01662234
17.15 0.04831394
16.95 0.0139593
21.5 -0.004655493
16.9 0.004864927
19.9 0.01260875
21.7 -0.02387319
12.8 0.08053691
18.95 -0.01200384
19.35 0.006497726
15.6 0.01778496
24 0.026534
20.2 0.0015
20.65 -0.003465003
19.15 -0.02219377
20.5 0.007833307
18.75 0.03129657
23.05 -0.01042753
20.15 -0.00783024
21.85 0.005008945
23.35 0
20.9 -0.004975124
20.4 0.006319883
13.4 0.04756381
20.95 0.01198801
13.9 0.04358068
15.5 0.03752182
24.7 0.03125
19.15 0.02645503
23.7 -0.015311
19 -0.01086661
19.8 0.02031802
13.75 0.1357049
23.8 0.03696498
23.25 -0.005145798
21.3 -0.001855288
21.9 -0.02023031
13.95 0.02112276
21.8 0.01749781
15.65 0.1329818
10.75 0.04271793
13.05 -0.02691388
15.35 0.09786864
22.95 -0.009778357
11.1 0.120442
18.1 -0.005982054
12.75 0.06339931
16.65 0
24.15 -0.03569878
22.55 -0.002067183
17.95 0.007682458
16.05 -0.02147459
19.25 -0.01210196
15.2 0.07756563
11.1 0.08779038
13.2 0.1135605
25.15 0.02586035
16.15 0.08702946
16.15 0.03517867
14 0.009995002
11.65 0.001295001
12.65 0.1206654
12.05 0.04363636
13.75 0.1066098
11.1 0.09525565
15.2 0.02815315
10.45 0.1669545
18.1 0.02184852
20.4 0.007260407
22.05 -0.00563204
13.45 0.08690879
10.35 0.02880084
15 0.02532928
10.65 0.04810005
10.05 0.1127904
9.8 0.09747292
14.55 -0.008632384
23.95 0.007374213
11.95 0.05438875
13.85 0.03397612
15 0.02567865
16.5 0.002068252
13.6 0.06493506
13.35 0.04115661
14.7 0.05879292
13.8 0.05370569
9.95 0.01605473
12.3 0.02216066
11.1 0.02173913
10.6 0.09196891
14 0.02768663
10.75 0.04419192
16.25 0.02668668
18.85 0.009253904
12.75 0.1474531
10.5 0.01182219
23.3 0.0172853
12.5 0.1613262
21.6 0.007324219
20.75 -0.03640647
14.75 0.0316945
11.65 0.04334121
14.95 0.1236917
12.2 0.1379986
17.25 0.001430001
13 0.111715
20.6 0.02746694
20.4 -0.03128328
19.9 0.03533191
19.05 0.01544103
17.6 0.07430399
17.7 -0.0007839448
19.25 0.02834096
15.35 0.0708278
16.55 0.1060335
15.4 -0.0110742
16.3 0.03579677
10.65 0.1416765
14.85 0.04737642
11.2 0.09354839
10.2 0.07003799
17.8 -0.0115894
23.9 -0.009314141
19.9 0.01192146
18.65 0.04841998
20.4 0.02027883
19.85 0.02174088
14.95 0.1496941
19.3 0.02512563
15.6 0.0244858
12.75 0.01904963
16.35 0.009513742
11.4 0.1256713
16.5 0.06321244
16.15 0.04596011
25 0.008821171
9.4 0.007072136
15.4 0.03626943
9.75 0.02174859
14.65 0.04965986
12.2 0.116129
23.25 -0.02274758
15.15 0.01345555
16.2 0.01212415
9.6 0.01697793
13.6 0.0500417
11.6 0.1163683
9.8 0.0979021
11.9 0.02898551
11.2 -0.06410256
9.8 0.04990758
