# Supplementary material for: Analysis of cause-effect inference by comparing regression errors
Source: PeerJ Comput Sci. 2019 Jan 21;5:e169. doi: 10.7717/peerj-cs.169 (PMC7924496; doi:10.7717/peerj-cs.169)
Supplement: Supplemental Information 2 — Contains artificial and real-world data sets. [file peerj-cs-05-169-s002.zip › CEP data/pair0089.txt]

8.1	3.267
10.3	4.467
7.6	6.667
12.55	11.967
8.3	5.367
9.466666667	4.7
13.56666667	4.4
9.3	8.533
11.43333333	8.6
9.4	7.167
7.5	5.067
9	8.5
10.76666667	5.667
15.69	5.3
13.8	6.4
13.03333333	8.367
7.733333333	6.5
17.03	7.567
10.33333333	7.733
11.4	7.633
11.76666667	6.833
14.5	6.867
8.833333333	4.967
8.666666667	4.933
11.7	6.8
6.333333333	2.767
8.833333333	1.967
10.46666667	9.267
9.3	1.767
12.7	5.2
11.93333333	4.767
12.1	4.8
9.266666667	5.867
22.6	6.55
12.53333333	7.833
10.63333333	7.5
11.03333333	4.933
12.1	9.4
9.266666667	7.533
10.16666667	4.6
11.76666667	6.033
12.56	9.167
7.3	6.3
13.56666667	8.233
12.56	5.767
15.06666667	5.6
9.967	4.1
7.7	3
4.667	3.5
9.95	5.8
9.333	4.6
8.067	4.5
8.4	3.5
14.133	5.1
23.8	4.2
6.7	4.6
6.433	3.8
13.167	4
6.033	5.6
4.733	4.5
8.5	5.5
8.667	5
11.1	6.2
7.167	3.7
10.033	3.4
20.967	16.6
11.95	3.2
1	2.6
9.5	1.7
13.1	4.7
12.1	4.8
11.55	4.7
10.7	4.6
3.933	4.4
0.85	4.6
6.667	5.1
2.6	0.7
6.433	2.6
2.967	2.5
5.333	4.1
5.933	4.3
5.933	3.2
6.433	2.1
6.7	1.7
2.25	2.8
9.567	3.3
11.033	5
12.067	7.3
4.2	5.9
8.3	4
17.6	6.83
17.8	8.05
16.35	9.5
16.35	10.73
15.8	8.5
15.8	8.57
14.47	9.43
12.13	6.3
12.7	8.03
18.5	8.47
15.53	8.8
14.6	8.7
14.37	5.23
14.63	9.9
14.13	6.53
13.7	10.57
14.87	7.97
14.9	6.43
14.53	7.77
15.38	8.93
14.6	7.9
16.57	6.7
16.1	15.47
15.87	8.8
16.8	9.1
15.93	8.23
15.8	6.73
15.8	9.17
15.6	9.27
16.77	8.3
16.18	7.03
16.08	8.7
15.07	10.33
15.07	9.27
19.35	8.23
19.35	6.8
12.37	6
11.65	5
19.19	12.8
15.75	9.33
15.75	7.37
