# Supplementary material for: Analysis of cause-effect inference by comparing regression errors
Source: PeerJ Comput Sci. 2019 Jan 21;5:e169. doi: 10.7717/peerj-cs.169 (PMC7924496; doi:10.7717/peerj-cs.169)
Supplement: Supplemental Information 2 — Contains artificial and real-world data sets. [file peerj-cs-05-169-s002.zip › CEP data/pair0092_des.txt]

x = Organic C content in soil (in g Carbon/kg)
y = Clay content (in g/kg)

Data taken from 150 forest plots. Plots with missing data were excluded.

The clay content in a soil is one determinant of how much carbon can be accumulated in a soil.

Reference:
Solly et al (2014). Factors controlling decomposition rates of fine root litter in temperate forests and grasslands. Plant and Soil, 382(1-2), 203-218.

y --> x
