# Supplementary material for: Analysis of cause-effect inference by comparing regression errors
Source: PeerJ Comput Sci. 2019 Jan 21;5:e169. doi: 10.7717/peerj-cs.169 (PMC7924496; doi:10.7717/peerj-cs.169)
Supplement: Supplemental Information 2 — Contains artificial and real-world data sets. [file peerj-cs-05-169-s002.zip › CEP data/pair0093.txt]

3.20743560791016 1.84833419322968
3.07596802711487 1.71290957927704
3.12611174583435 1.84096217155457
3.81857752799988 2.3739800453186
3.42206716537476 2.08063721656799
3.28159761428833 1.80099904537201
3.06938147544861 1.51645302772522
3.28286051750183 1.78978896141052
3.05427145957947 1.48014676570892
3.39509344100952 2.12526297569275
3.64000630378723 2.18931174278259
3.17330265045166 1.62095081806183
3.26946544647217 1.81032919883728
3.38940978050232 2.40853095054626
3.04855537414551 1.17401957511902
3.11177611351013 1.42369031906128
2.85266399383545 1.35361123085022
3.11587762832642 1.41635715961456
2.96875905990601 1.63969624042511
2.99892783164978 1.38589119911194
3.11606097221375 1.45371854305267
3.4267361164093 1.43138861656189
2.8305881023407 1.51384890079498
2.82240796089172 1.49987924098969
2.77831482887268 1.53287696838379
2.58474516868591 1.5719952583313
2.33061170578003 1.28685915470123
2.33115768432617 0.941043615341187
2.32829666137695 0.944423496723175
2.3272123336792 0.979485929012299
2.76226449012756 1.32344555854797
3.00602865219116 1.69199538230896
2.84104037284851 1.48625123500824
2.86491632461548 1.57475912570953
2.61108779907227 1.3597686290741
2.69448471069336 1.30694329738617
2.76209783554077 1.61577212810516
2.70022583007812 1.27707123756409
2.62007093429565 1.2817177772522
2.60764002799988 1.15780794620514
2.68909692764282 1.19285798072815
2.80933451652527 1.13511943817139
3.38149499893188 2.23101425170898
2.64627552032471 1.07747364044189
2.56070399284363 1.01730144023895
2.63007378578186 1.0829164981842
2.52308654785156 0.847717881202698
2.65541410446167 0.910870969295502
2.72081065177917 0.934999823570251
2.55808925628662 0.760352194309235
2.89962887763977 1.09974265098572
2.94694352149963 1.1409295797348
3.00433325767517 1.12891829013824
2.92432570457458 1.04811716079712
3.06707000732422 1.1064248085022
2.9518666267395 0.983963549137115
2.98103451728821 0.912599802017212
2.95751595497131 0.883902311325073
2.86825752258301 1.11602473258972
2.79578852653503 1.1225460767746
3.00605010986328 0.98402613401413
2.80625748634338 0.847388029098511
3.07436585426331 0.997496664524078
3.15723514556885 0.912382125854492
3.22135043144226 0.94682365655899
3.31384921073914 1.23710024356842
3.27308654785156 1.0578225851059
3.16694974899292 0.940212905406952
3.29473209381104 1.06033205986023
3.92917037010193 2.16409993171692
3.5828914642334 1.51403284072876
3.81398367881775 1.78391826152802
3.33790516853333 1.20027601718903
3.5194308757782 1.36128389835358
3.43135333061218 1.47666871547699
3.45238184928894 1.17329037189484
3.20467352867126 0.828246235847473
3.54879379272461 1.23830008506775
3.48042964935303 1.20868349075317
3.37111234664917 1.20022428035736
3.37207198143005 0.76566219329834
3.58673310279846 1.60509884357452
3.42123937606812 0.55297988653183
3.54870581626892 0.688524007797241
3.62858033180237 0.904994130134583
3.82574605941772 1.44151532649994
3.44905829429626 1.13496947288513
3.37373757362366 1.12607967853546
3.83314371109009 1.46416544914246
3.99330258369446 1.50385403633118
4.09779262542725 1.71948564052582
3.9225926399231 1.70676279067993
3.97615528106689 1.69102001190186
3.76749777793884 1.48571991920471
3.9188814163208 3.77111911773682
3.78476738929749 1.34306347370148
3.81025767326355 1.58173620700836
3.96668767929077 1.39493870735168
4.02436637878418 1.43758416175842
3.87859010696411 1.2653443813324
3.96845126152039 1.34033191204071
4.41044282913208 1.82049787044525
3.81665682792664 1.25465798377991
3.81917142868042 1.28097832202911
4.23764705657959 1.57851576805115
2.81431651115417 1.6173083782196
2.86300182342529 1.58515787124634
2.99990034103394 1.7147456407547
2.9956386089325 1.74191153049469
2.8917601108551 1.54536485671997
3.66917896270752 1.83596861362457
3.61763429641724 1.93569815158844
3.60736346244812 2.02432751655579
3.18964695930481 2.25852036476135
3.85887026786804 2.64667010307312
3.71878457069397 2.39070749282837
3.71965622901917 2.46214699745178
3.33130526542664 2.28222513198853
2.93089079856873 1.66857099533081
2.51423192024231 0.984470725059509
2.69193458557129 0.984314799308777
3.04864096641541 1.35546243190765
2.59306693077087 0.980347335338593
2.95089077949524 1.25035011768341
2.64313292503357 1.02062582969666
3.89570999145508 2.02809882164001
3.46554517745972 1.62628257274628
3.37907361984253 1.52622866630554
2.66062092781067 1.0177435874939
3.20481967926025 1.40273082256317
2.673095703125 1.02551209926605
2.8772885799408 1.27920591831207
2.69337201118469 1.12829387187958
3.37251043319702 1.51272320747375
3.28793692588806 1.48447394371033
3.093341588974 1.34352946281433
3.05681586265564 1.34084868431091
3.90631604194641 2.5881335735321
3.13626909255981 1.31328248977661
3.19319796562195 1.33398115634918
2.91733002662659 1.10470271110535
3.10937714576721 1.17478656768799
2.82994484901428 1.13770699501038
2.90113711357117 1.12613892555237
3.11550307273865 1.24941563606262
3.09951114654541 1.19636225700378
3.09833812713623 1.19402313232422
2.55484795570374 0.906847774982452
2.56499409675598 0.944379210472107
2.61423587799072 0.991301298141479
2.62823557853699 0.924091398715973
3.35646080970764 1.41455602645874
3.09666919708252 1.41776943206787
3.33696579933167 1.3419429063797
3.08975887298584 2.24034714698792
3.50020885467529 1.58419191837311
2.59103655815125 0.901786684989929
2.65350008010864 0.909631788730621
2.59420800209045 1.15184164047241
2.56920504570007 0.97578901052475
2.70989489555359 0.9710932970047
2.69454383850098 0.787138283252716
2.76639342308044 0.834145545959473
2.69690465927124 0.987307250499725
2.688880443573 0.879338681697845
2.83838081359863 1.05693793296814
2.83984398841858 1.04014611244202
2.85486555099487 1.02766525745392
2.82875919342041 1.01268410682678
2.82676649093628 1.04000580310822
2.85030460357666 1.07668364048004
2.8610634803772 0.857794761657715
3.86225342750549 1.76409602165222
3.47497749328613 1.43669104576111
5.31867265701294 3.25460267066956
4.55163240432739 2.43857645988464
4.13498687744141 2.05198407173157
3.84283709526062 1.52369046211243
3.62028074264526 1.63028860092163
3.83217811584473 1.58449161052704
3.42578911781311 1.49324560165405
3.06099247932434 1.34843397140503
5.36617755889893 3.75818514823914
4.87796831130981 2.67850565910339
2.89913702011108 1.3327841758728
3.01404714584351 1.26059508323669
3.14753937721252 1.32174348831177
3.49330949783325 1.62166082859039
3.40723586082458 1.54396688938141
3.96266055107117 1.88652336597443
5.3733229637146 2.35758757591248
3.75832152366638 1.5846301317215
4.10466957092285 2.12454557418823
3.75468945503235 1.56927514076233
2.15661191940308 0.823754191398621
2.16028451919556 0.731677651405334
2.50302934646606 0.895026981830597
2.17125296592712 0.678524374961853
2.1521098613739 0.65101420879364
2.10068798065186 0.710678339004517
2.1325535774231 0.97252368927002
2.07843947410583 0.854937553405762
2.28766989707947 0.678040981292725
2.39814257621765 0.886063754558563
2.46833634376526 0.787971794605255
2.40357398986816 0.78594845533371
2.43136692047119 0.77092981338501
2.4831759929657 0.799219489097595
2.4776086807251 1.05960977077484
2.70162129402161 1.14316165447235
2.59739899635315 1.26514172554016
2.61038565635681 1.17760193347931
2.64723038673401 1.24226498603821
1.42697715759277 0.0496193692088127
1.81647300720215 0.446246802806854
1.94299018383026 0.354522734880447
2.08970856666565 0.496652692556381
2.23529148101807 0.645370185375214
2.24455714225769 0.647181570529938
2.25321364402771 0.709632456302643
2.27830743789673 0.646646320819855
2.33154678344727 0.695191979408264
2.35621786117554 0.700103938579559
2.20545172691345 0.579721808433533
2.37515950202942 0.702094972133636
2.42261958122253 0.69793438911438
2.44173312187195 0.648525774478912
2.22140598297119 0.574243247509003
2.39236855506897 0.654393196105957
2.28793430328369 0.6126349568367
2.37473893165588 0.65890496969223
2.18645739555359 0.653922498226166
2.22590160369873 0.604453027248383
2.20339155197144 0.589826226234436
2.27006649971008 0.585530042648315
2.38839197158813 0.617472112178802
1.86738049983978 0.308444380760193
2.04658842086792 0.484280586242676
2.13315486907959 0.540233790874481
2.12111330032349 0.474995881319046
2.16637825965881 0.485319346189499
2.56021904945374 0.727813363075256
2.5698881149292 0.605237305164337
2.5949182510376 0.686480402946472
2.58373427391052 0.666325628757477
2.63375926017761 1.13439869880676
2.60382914543152 0.958453714847565
2.6115140914917 0.967088460922241
2.59281420707703 0.977774858474731
2.59149551391602 0.955014646053314
2.51878595352173 0.824172079563141
2.39452385902405 0.744912803173065
2.30798864364624 0.823053538799286
2.39065408706665 0.745846390724182
2.39539003372192 0.677085816860199
2.41315770149231 0.805611729621887
2.41289830207825 0.531606674194336
2.45323657989502 0.679610073566437
2.4717845916748 0.685858726501465
2.55119037628174 0.695983707904816
2.53052401542664 0.656932711601257
2.53077006340027 0.63459324836731
2.66641283035278 0.778090715408325
2.6776602268219 0.732832372188568
2.68024587631226 0.676378488540649
1.93699526786804 1.15475749969482
1.88095378875732 1.01877462863922
1.33149409294128 0.588377118110657
1.0824943780899 0.0586791187524796
1.12857389450073 0.0699139758944511
1.04478681087494 0.0479011349380016
0.929270088672638 0.0137972049415112
1.20521557331085 0.0575552470982075
1.06400609016418 0.0194232743233442
1.58285713195801 0.0839221328496933
1.86477363109589 0.286520659923553
1.95793628692627 0.379057705402374
2.04754233360291 0.414371311664581
2.06951451301575 0.401775270700455
1.88425397872925 0.226252719759941
2.15337157249451 0.466181397438049
2.20457315444946 0.473313570022583
2.188645362854 0.378875821828842
2.31182456016541 0.448693782091141
2.25942611694336 0.442541301250458
2.30351758003235 0.501853108406067
2.32453608512878 0.497633665800095
2.40392255783081 0.57204270362854
1.37998187541962 0.0103179207071662
1.19195556640625 0.00581906270235777
1.57603943347931 0.106016583740711
1.6457382440567 0.0838769301772118
1.79492175579071 0.139115497469902
1.9447922706604 0.201235219836235
1.94477510452271 0.232717365026474
2.27194833755493 0.396649837493896
2.39649605751038 0.553647875785828
2.47127270698547 0.438573449850082
2.56136107444763 0.624559223651886
2.64890241622925 0.824791371822357
2.40934824943542 0.553240776062012
2.33249545097351 0.513579666614532
2.38358116149902 0.571021139621735
2.73061013221741 0.714269042015076
2.48008561134338 0.553981304168701
2.5806086063385 0.646297872066498
2.86713409423828 0.690940380096436
2.85627555847168 0.87011045217514
2.75536370277405 0.829885005950928
3.77415323257446 1.61162483692169
3.13261651992798 0.987005233764648
2.92509984970093 0.933662950992584
3.19322919845581 1.18919944763184
2.91254281997681 1.22956466674805
2.91330051422119 0.843819975852966
2.9774866104126 1.15050709247589
3.02362775802612 1.30183708667755
3.0759973526001 1.14232540130615
3.07614350318909 0.984201669692993
3.14130282402039 0.99359118938446
2.09621691703796 0.263820976018906
1.86924707889557 0.173572391271591
2.30067133903503 0.448269635438919
2.35911417007446 0.473708540201187
2.09888768196106 0.312495350837708
2.44349813461304 0.410533905029297
2.42298579216003 0.581542193889618
2.59214735031128 0.606839418411255
2.39987874031067 0.513185083866119
2.955153465271 0.776286005973816
3.15339922904968 0.93410736322403
3.26594352722168 1.01756227016449
1.17757403850555 0.0218221228569746
1.32135128974915 0.0450108386576176
1.04884135723114 0.0161492750048637
2.55425095558167 0.439203977584839
3.47973155975342 1.37416958808899
3.47961974143982 1.53574895858765
3.68091130256653 1.60808801651001
3.84768986701965 1.2122095823288
3.80915427207947 1.32540690898895
1.41962599754333 0.0190663002431393
3.60429644584656 1.42332744598389
3.13183379173279 0.757224977016449
3.06019854545593 0.697874128818512
3.13751697540283 0.764883995056152
3.18480682373047 0.741225361824036
3.59868931770325 1.17536556720734
4.2720308303833 1.71920502185822
4.23405313491821 1.52970039844513
4.31286764144897 1.51776826381683
4.09404325485229 1.39540684223175
4.11561918258667 1.39923584461212
2.92371606826782 0.583061516284943
3.10439372062683 0.601568341255188
2.44447112083435 0.319084763526917
1.64232325553894 0.0457604937255383
2.16068553924561 0.199146762490273
1.95907354354858 0.18257437646389
1.64973890781403 0.0567593537271023
1.59926474094391 0.0996327772736549
1.67419874668121 0.0976594686508179
2.11432719230652 0.285137414932251
2.26921033859253 0.397287786006927
2.28408241271973 0.373925417661667
2.31081557273865 0.452145665884018
2.29166173934937 0.172792553901672
1.86697566509247 0.0384867414832115
0.698626160621643 0.0144141316413879
1.83657085895538 0.829996824264526
1.68547129631042 0.420906543731689
1.9811327457428 1.0038286447525
2.06334161758423 0.96188086271286
1.46210026741028 0.0854513868689537
1.20026648044586 0.0770752727985382
1.1154967546463 0.0311575289815664
1.36056911945343 0.0774550810456276
1.36323797702789 0.223037913441658
2.26494860649109 1.41678977012634
2.04642367362976 1.10383367538452
1.04684555530548 0.0655472427606583
2.34689164161682 0.990131914615631
1.47755944728851 0.282759428024292
1.42855679988861 0.0937561318278313
2.13804149627686 0.713355302810669
1.25714671611786 0.173787921667099
2.85657954216003 1.0029022693634
2.12143588066101 0.910527586936951
2.24890685081482 1.44722533226013
1.96188819408417 1.20809888839722
1.17645597457886 0.0640128552913666
2.89080023765564 1.18258202075958
4.47200965881348 2.68841886520386
3.51074290275574 0.877226531505585
2.25383830070496 0.6971475481987
2.46079874038696 0.970512509346008
4.6787805557251 2.96149659156799
4.03808164596558 2.295330286026
1.49269533157349 0.569233417510986
1.4630218744278 0.407696276903152
3.7670783996582 1.73249280452728
7.56087589263916 6.06071996688843
4.307701587677 3.1143844127655
5.13952302932739 3.45956826210022
7.40177249908447 7.23734998703003
6.87908935546875 6.82231473922729
6.49640417098999 5.85448837280273
1.79497015476227 0.671740233898163
3.13803362846375 2.49078989028931
3.22117686271667 2.06600499153137
3.28907752037048 2.10340142250061
2.49356269836426 1.145840883255
2.32419371604919 0.849032044410706
4.42075967788696 3.02821254730225
3.99944400787354 2.37991738319397
2.11259365081787 1.13514626026154
2.29750800132751 0.670712828636169
2.19768261909485 0.880460321903229
1.49396109580994 0.508092820644379
2.72774076461792 1.92234897613525
3.52839875221252 2.38893532752991
4.05469417572021 2.76778268814087
3.86537313461304 2.42638230323792
1.43772220611572 0.208625093102455
0.983331382274628 0.128508180379868
2.20564770698547 1.00284576416016
2.34591817855835 1.19535458087921
5.68405151367188 3.99257493019104
5.51361227035522 4.43275308609009
3.57833290100098 2.22990965843201
3.49578714370728 1.99735116958618
2.88244199752808 1.39635050296783
