# Supplementary material for: Analysis of cause-effect inference by comparing regression errors
Source: PeerJ Comput Sci. 2019 Jan 21;5:e169. doi: 10.7717/peerj-cs.169 (PMC7924496; doi:10.7717/peerj-cs.169)
Supplement: Supplemental Information 2 — Contains artificial and real-world data sets. [file peerj-cs-05-169-s002.zip › CEP data/pair0093_des.txt]

x = average precipitation over 1948 to 2004 in mm/day
y = average runoff in over 1948 to 2004 mm/day

Precipitation and runoff data over 438 river catchments in the US. We deleted 6 catchments where runoff data had missing values. 
Daily values were downloaded and averaged over the whole available time period (1948-2004).

Source:

"MOPEX" data set (http://www.nws.noaa.gov/ohd/mopex/mo_datasets.htm)

Data can be downloaded from ftp://hydrology.nws.noaa.gov/pub/gcip/mopex/US_Data/Us_438_Daily/


Common sense tells us that precipitation is the largest driver of runoff with some confounders such as catchment characteristics.
 
x --> y
