# Supplementary material for: Analysis of cause-effect inference by comparing regression errors
Source: PeerJ Comput Sci. 2019 Jan 21;5:e169. doi: 10.7717/peerj-cs.169 (PMC7924496; doi:10.7717/peerj-cs.169)
Supplement: Supplemental Information 2 — Contains artificial and real-world data sets. [file peerj-cs-05-169-s002.zip › CEP data/pair0094.txt]

0 5
1 5.5
2 5
3 6
4 6
5 8
6 9.5
7 11.5
8 12.5
9 13
10 14
11 13
12 13
13 11
14 8
15 8
16 8
17 8
18 8
19 7.5
20 5.5
21 6
22 6.5
23 5.5
0 4.5
1 4
2 5
3 5
4 6
5 7.5
6 10
7 11
8 11.5
9 13
10 13.5
11 14.5
12 14.5
13 12.5
14 11
15 9.5
16 7.5
17 8.5
18 9
19 8.5
20 7
21 7
22 8
23 6
0 6
1 4.5
2 4
3 4.5
4 4.5
5 7
6 10
7 10.5
8 11.5
9 11.5
10 11.5
11 12
12 11
13 9.5
14 8
15 7
16 7
17 7.5
18 8
19 7
20 7
21 7
22 7
23 6.5
0 6
1 6.5
2 6
3 6
4 6
5 7
6 7.5
7 8
8 8
9 9
10 9
11 9.5
12 9.5
13 9
14 8
15 7
16 7
17 7.5
18 7
19 7
20 6
21 6
22 6
23 5.5
0 5.5
1 5.5
2 6
3 6
4 6
5 7
6 9
7 9.5
8 10.5
9 11
10 11
11 11
12 11
13 9.5
14 8.5
15 8
16 8
17 8
18 7
19 7.5
20 7.5
21 7
22 7
23 7
0 7
1 6.5
2 6
3 6
4 6
5 7
6 8
7 8
8 8
9 8
10 7.5
11 6.5
12 7
13 6.5
14 6
15 6
16 6
17 6
18 6
19 6
20 6
21 6
22 6
23 6
0 6
1 5.5
2 6
3 5.5
4 5
5 5
6 5.5
7 7
8 7
9 7
10 7
11 7
12 7
13 6.5
14 6
15 6
16 4.5
17 4
18 4
19 4
20 3.5
21 4
22 3.5
23 4
0 4
1 4
2 5
3 5
4 5.5
5 6
6 7
7 9.5
8 10.5
9 11.5
10 11
11 12
12 11
13 10.5
14 8.5
15 7
16 7
17 7
18 7
19 6.5
20 6
21 7
22 7
23 5
0 3
1 5
2 4
3 4
4 4
5 6
6 8
7 9
8 10.5
9 11
10 10.5
11 10
12 10
13 9
14 8.5
15 8
16 7
17 6
18 6
19 5.5
20 6
21 4.5
22 5
23 5
0 5
1 5
2 5
3 5
4 5
5 6
6 6
7 6
8 7
9 8.5
10 9
11 9
12 9
13 8
14 8
15 7.5
16 7
17 7
18 7
19 7
20 7
21 7
22 7
23 7
0 7
1 7
2 7
3 7
4 6.5
5 7
6 7
7 7.5
8 8
9 8
10 8
11 7.5
12 8.5
13 8
14 8
15 7.5
16 7.5
17 7.5
18 7
19 7
20 7
21 7
22 7
23 6
0 6
1 6
2 6
3 6
4 5.5
5 6
6 6
7 6
8 6
9 6
10 6
11 6
12 7
13 7
14 6.5
15 6
16 6
17 6
18 6
19 6
20 6
21 6
22 6
23 6
0 6
1 6
2 6
3 6
4 6
5 7
6 7
7 7
8 7
9 7
10 7.5
11 8
12 8
13 8
14 8
15 9
16 9
17 9
18 9
19 9
20 9
21 8
22 7.5
23 7
0 5.5
1 6
2 5.5
3 5
4 4
5 5.5
6 7
7 8
8 8
9 9
10 10
11 10
12 9.5
13 8
14 6
15 4
16 3
17 2.5
18 3
19 1
20 1
21 1.5
22 0.5
23 1
0 1
1 0.5
2 1
3 0
4 0.5
5 2.5
6 3.5
7 4
8 4.5
9 6
10 6.5
11 7
12 7
13 5.5
14 4
15 4.5
16 5
17 4.5
18 5
19 5
20 5
21 5
22 4.5
23 3.5
0 4
1 3
2 3
3 4
4 4
5 4.5
6 5
7 5.5
8 6
9 7
10 6.5
11 7
12 7
13 7
14 7
15 6.5
16 7
17 6
18 6
19 6
20 6
21 6
22 6
23 6
0 6
1 6
2 6
3 6
4 6
5 6
6 6
7 6
8 7
9 7
10 7
11 7
12 7
13 7
14 7
15 7
16 7
17 7
18 7
19 7
20 7
21 7
22 7
23 7
0 7
1 7
2 6
3 6
4 6
5 7
6 7
7 7
8 7.5
9 8
10 8
11 8
12 9
13 8.5
14 7.5
15 7
16 6.5
17 6
18 6
19 6.5
20 7
21 7
22 7
23 7
0 7.5
1 8
2 8
3 7
4 7
5 7
6 8
7 8.5
8 9
9 9
10 9.5
11 10
12 10
13 10
14 10
15 9.5
16 9
17 9
18 9
19 9
20 9
21 9
22 9
23 9
0 9
1 9
2 9
3 9
4 8.5
5 9
6 10
7 10
8 10
9 10
10 10
11 10.5
12 11
13 11
14 10
15 10
16 10
17 10
18 10
19 10
20 10
21 10
22 10
23 9
0 9
1 9
2 9
3 9
4 8
5 8
6 8.5
7 9
8 10
9 10
10 10
11 10
12 10
13 10
14 9.5
15 10
16 9
17 9.5
18 9
19 9
20 9
21 9
22 9
23 9
0 9
1 8.5
2 8.5
3 8
4 8
5 8
6 9
7 10
8 11.5
9 12.5
10 13
11 14
12 13.5
13 12.5
14 10
15 10
16 9
17 8
18 7.5
19 7
20 7
21 6.5
22 7
23 6.5
0 6
1 6.5
2 7
3 6.5
4 6.5
5 7.5
6 9.5
7 11
8 11.5
9 12.5
10 13
11 13.5
12 14
13 12.5
14 9.5
15 9.5
16 9.5
17 9
18 8.5
19 8
20 8
21 8
22 8
23 8
0 8
1 7.5
2 7.5
3 8
4 7.5
5 7
6 10.5
7 11.5
8 13.5
9 13
10 12.5
11 12
12 12.5
13 11.5
14 10.5
15 10
16 9.5
17 9
18 9.5
19 9
20 8.5
21 9
22 9
23 9
0 8
1 8
2 7.5
3 6.5
4 7
5 8
6 10
7 11.5
8 12.5
9 13
10 13
11 14
12 13.5
13 12.5
14 10
15 9.5
16 9
17 9
18 8
19 8.5
20 8.5
21 8.5
22 7.5
23 6.5
0 5.5
1 5.5
2 5.5
3 5
4 6.5
5 7.5
6 8.5
7 8
8 9
9 10
10 10
11 10
12 10
13 9
14 8.5
15 8
16 8
17 7.5
18 7
19 6.5
20 7
21 5.5
22 5
23 5.5
0 6
1 5.5
2 5
3 4
4 4
5 5.5
6 8.5
7 9.5
8 12
9 12
10 12.5
11 13
12 13
13 11.5
14 10
15 9
16 9
17 8.5
18 8.5
19 7.5
20 9
21 9
22 9
23 8
0 6.5
1 6.5
2 7
3 7
4 7
5 8
6 9
7 10
8 11
9 11.5
10 11
11 11
12 10.5
13 10
14 9
15 9
16 9
17 8.5
18 7
19 8
20 9
21 8.5
22 7
23 7
0 8
1 7
2 7.5
3 8
4 8
5 8.5
6 9
7 10.5
8 12
9 12
10 12
11 12
12 11
13 11
14 10.5
15 10
16 10
17 9.5
18 9
19 9
20 9
21 9
22 8.5
23 8
0 8
1 8
2 9
3 9
4 9
5 9
6 9
7 9
8 8.5
9 8
10 9
11 9
12 9
13 8.5
14 7.5
15 7
16 7
17 7
18 7
19 7
20 6
21 6
22 5.5
23 5
0 4.5
1 4.5
2 4
3 4
4 4
5 5.5
6 7
7 8.5
8 9
9 10.5
10 10
11 10
12 10
13 8.5
14 7
15 6.5
16 5.5
17 5
18 6
19 6
20 5
21 5
22 5
23 4.5
0 4.5
1 4.5
2 5.5
3 4
4 3
5 4
6 6.5
7 8.5
8 10
9 9.5
10 10
11 10.5
12 10
13 9
14 8.5
15 8
16 9
17 9
18 9
19 9
20 9.5
21 10
22 9.5
23 10
0 10
1 9.5
2 8
3 8
4 8
5 8
6 8
7 8
8 8
9 8
10 9
11 9
12 9
13 9
14 9
15 9
16 8
17 8
18 8
19 8
20 8
21 7
22 7
23 7
0 7
1 6
2 6.5
3 6
4 6
5 6.5
6 7.5
7 10
8 10
9 9
10 8
11 8
12 8
13 7
14 7
15 6
16 6.5
17 7
18 7
19 7.5
20 8
21 8
22 7.5
23 8
0 8
1 8
2 8
3 7.5
4 8
5 8
6 8
7 9
8 10
9 10.5
10 12
11 12
12 11.5
13 10
14 9
15 9
16 9
17 9
18 6
19 5.5
20 5
21 4
22 4
23 4
0 3
1 3
2 3
3 3
4 3
5 3.5
6 4
7 5
8 5
9 6
10 7
11 7
12 7.5
13 6.5
14 3.5
15 3
16 2.5
17 3
18 1.5
19 1.5
20 1
21 0.5
22 1.5
23 2
0 0
1 0
2 0.5
3 0
4 -0.45
5 2
6 3.5
7 4.5
8 6.5
9 7
10 8.5
11 9
12 9
13 7.5
14 5
15 4
16 5.5
17 4.5
18 4.5
19 4.5
20 3
21 3
22 2
23 2
0 2
1 2
2 1.5
3 1.5
4 1
5 3
6 4.5
7 6
8 7.5
9 9
10 10.5
11 10
12 10.5
13 9.5
14 7.5
15 6
16 6
17 6
18 5
19 4
20 4.5
21 5
22 4
23 4
0 4.5
1 4
2 3.5
3 4
4 4
5 4.5
6 6.5
7 7.5
8 9
9 11
10 12
11 13
12 13
13 12.5
14 9.5
15 7.5
16 6.5
17 5.5
18 6
19 5
20 6.5
21 6
22 6
23 5
0 6
1 6.5
2 7
3 7
4 6.5
5 7
6 8.5
7 10
8 12
9 13.5
10 15
11 15.5
12 15
13 13
14 10
15 8.5
16 9
17 9
18 7
19 7.5
20 7
21 6.5
22 6
23 6
0 5.5
1 6
2 4.5
3 5
4 4
5 5.5
6 8
7 12.5
8 10.5
9 11
10 11.5
11 12
12 12.5
13 11.5
14 8
15 7.5
16 7.5
17 7.5
18 8
19 7.5
20 7
21 7
22 7
23 7
0 6.5
1 5
2 3.5
3 3.5
4 5.5
5 6
6 7
7 8.5
8 10
9 11
10 11
11 11
12 10
13 9.5
14 8.5
15 8.5
16 8
17 7
18 7
19 7
20 7
21 7
22 6
23 6
0 6
1 5
2 5
3 5
4 5
5 5
6 7
7 7
8 8
9 8
10 9
11 10
12 9.5
13 9
14 8
15 8
16 8
17 8
18 7
19 7.5
20 6.5
21 6.5
22 6
23 6
0 6
1 6
2 5.5
3 5.5
4 6
5 6
6 6.5
7 7
8 8
9 8.5
10 8
11 8
12 8
13 8
14 7.5
15 7
16 7
17 7
18 6
19 5.5
20 6
21 6
22 6
23 6
0 6
1 5
2 5
3 5
4 5
5 5.5
6 6
7 7
8 8
9 7.5
10 7
11 7
12 7
13 7
14 7
15 6
16 6
17 6
18 6
19 6
20 6
21 6
22 6
23 6
0 6
1 6
2 6
3 6
4 5.5
5 5.5
6 6
7 7
8 7
9 8
10 7
11 7
12 7.5
13 8
14 8
15 8
16 8
17 8
18 7.5
19 7
20 7
21 7
22 6
23 6
0 5.5
1 6
2 6
3 7
4 6
5 6.5
6 7.5
7 9.5
8 11.5
9 11
10 12
11 12.5
12 12.5
13 11
14 9.5
15 9
16 8
17 8
18 9
19 8
20 7.5
21 7.5
22 7.5
23 8
0 8
1 8
2 8
3 7.5
4 7
5 8
6 9
7 9.5
8 11
9 12
10 12.5
11 13
12 12.5
13 11
14 10
15 10
16 9.5
17 9.5
18 9
19 9
20 9
21 9
22 9.5
23 9
0 8.5
1 8
2 9.5
3 10
4 10
5 10
6 10.5
7 11
8 12
9 13.5
10 13.5
11 13
12 13
13 12.5
14 12
15 11.5
16 11.5
17 10
18 9
19 8.5
20 8
21 8
22 8
23 8
0 8
1 8
2 8
3 8
4 7.5
5 8
6 8
7 8
8 8
9 8
10 8
11 8.5
12 9
13 9.5
14 8.5
15 8
16 8
17 8
18 8
19 8
20 8
21 8
22 8
23 8.5
0 9
1 8
2 8
3 8
4 8
5 7.5
6 7
7 8
8 8
9 8
10 8.5
11 9
12 8.5
13 8
14 8
15 8
16 7.5
17 7
18 7.5
19 8
20 7
21 7
22 7
23 6
0 6
1 6
2 6
3 6
4 6
5 6
6 5.5
7 6
8 6
9 6
10 7.5
11 8
12 6.5
13 5
14 6
15 5.5
16 4.5
17 5
18 4
19 4.5
20 3
21 3
22 3
23 3
0 2.5
1 2
2 2
3 2.5
4 3
5 3
6 4.5
7 6
8 6.5
9 7.5
10 8
11 8.5
12 7.5
13 7
14 6
15 6
16 6
17 6
18 6
19 6
20 6
21 6
22 6
23 6
0 5
1 5
2 5
3 5
4 5.5
5 5.5
6 6
7 6.5
8 7
9 7
10 8
11 8.5
12 8.5
13 8
14 8
15 7.5
16 6.5
17 6
18 6
19 6
20 6
21 5
22 5
23 5
0 5
1 4
2 5
3 4.5
4 4.5
5 4.5
6 5
7 5
8 5.5
9 6
10 6
11 6
12 6
13 6
14 6
15 6
16 6
17 6
18 6
19 5
20 5
21 5
22 5
23 5
0 5
1 5
2 4.5
3 3
4 2.5
5 2
6 3
7 4
8 5
9 5.5
10 6
11 5.5
12 4.5
13 3.5
14 1.5
15 0.5
16 0
17 0
18 -0.9
19 -0.9
20 -1.9
21 -1.9
22 -1.9
23 -2.4
0 -2.9
1 -2.9
2 -3.9
3 -3.9
4 -3.9
5 -2.9
6 -1.4
7 0
8 0.5
9 1
10 2
11 2
12 2
13 0.5
14 -1.4
15 -1.9
16 -2.9
17 -3.9
18 -3.9
19 -3.9
20 -4.9
21 -4.9
22 -4.9
23 -5.4
0 -6.4
1 -5.9
2 -5.9
3 -5.9
4 -5.9
5 -3.9
6 -1.9
7 -0.9
8 0.5
9 1
10 2
11 3
12 2
13 2
14 0.05
15 -2.4
16 -2.9
17 -2.9
18 -2.9
19 -3.9
20 -4.4
21 -4.4
22 -4.4
23 -4.9
0 -5.4
1 -4.9
2 -4.9
3 -5.4
4 -3.4
5 -1.9
6 -1.9
7 -0.9
8 -0.45
9 0.5
10 1
11 0.5
12 0
13 0
14 0
15 -1.9
16 -2.9
17 -2.9
18 -2.4
19 -1.9
20 -1.9
21 -1.9
22 -1.9
23 -1.9
0 -1.9
1 -1.9
2 -1.9
3 -1.4
4 -0.9
5 -0.9
6 0
7 0.5
8 1.5
9 2.5
10 3.5
11 3
12 3
13 2
14 1.5
15 1
16 1
17 1
18 0
19 0
20 0
21 0
22 0
23 0
0 0
1 0.5
2 0
3 0
4 1
5 1
6 1
7 1
8 2
9 2
10 3
11 3
12 3.5
13 4
14 4
15 2.5
16 3.5
17 5.5
18 6
19 3
20 5
21 6
22 6
23 6
0 5
1 5
2 5
3 5
4 6
5 6
6 6.5
7 7
8 7
9 7.5
10 8
11 8
12 8.5
13 8
14 8
15 8
16 8
17 8
18 8
19 8
20 8
21 8
22 8
23 8
0 7.5
1 6.5
2 6
3 6
4 6
5 6.5
6 7
7 7
8 8
9 9
10 10.5
11 11
12 11
13 10.5
14 8.5
15 8.5
16 8
17 8
18 8
19 6.5
20 6
21 7
22 6.5
23 7
0 6
1 5
2 5
3 5
4 5
5 6.5
6 9
7 10
8 10
9 10.5
10 10.5
11 11
12 10.5
13 10
14 9.5
15 8.5
16 8
17 8
18 7.5
19 7
20 7
21 6
22 5
23 5.5
0 5
1 6
2 4.5
3 4.5
4 5.5
5 6
6 7.5
7 8
8 7.5
9 8
10 8
11 7
12 7.5
13 7.5
14 5.5
15 5
16 5
17 5
18 4
19 3.5
20 2.5
21 2
22 0.5
23 0
0 -0.45
1 -0.45
2 -0.9
3 -0.9
4 0
5 0.5
6 2
7 2.5
8 2.5
9 3.5
10 4.5
11 4
12 3
13 3
14 1
15 0
16 -0.45
17 -0.9
18 -0.9
19 -1.9
20 -1.9
21 -1.9
22 -1.4
23 -1.4
0 -0.9
1 -0.9
2 -1.4
3 -0.9
4 -0.9
5 0
6 1.5
7 3
8 4
9 3.5
10 4
11 5
12 5
13 4.5
14 2.5
15 0
16 0
17 0
18 0
19 0
20 0.5
21 0
22 0
23 -0.45
0 -1.4
1 -2.5
2 -3.9
3 -2.9
4 -2.9
5 -2.4
6 -1.4
7 -0.9
8 1
9 4
10 4.5
11 5
12 5
13 5
14 3.5
15 0.5
16 0.5
17 1.5
18 1
19 1
20 1
21 0.5
22 -0.45
23 -0.45
0 -0.45
1 -0.45
2 0
3 -1.4
4 -1.4
5 1.5
6 3.5
7 5
8 6
9 6
10 7
11 6
12 6
13 5.5
14 4.5
15 3
16 3
17 2.5
18 2.5
19 2
20 1.5
21 2
22 1.5
23 1
0 1.5
1 1
2 1
3 0
4 1
5 1
6 2
7 3
8 4.5
9 5.5
10 6
11 6
12 5
13 5
14 4
15 4
16 3.5
17 3
18 3
19 3
20 2.5
21 2.5
22 2
23 2
0 2
1 2
2 2
3 2
4 2
5 3
6 3
7 2.5
8 2.5
9 1.5
10 1
11 1
12 1
13 1
14 2
15 2
16 1
17 2
18 2
19 2
20 2
21 2
22 2
23 2
0 2
1 2
2 2
3 2
4 2
5 2.5
6 3.5
7 4
8 5
9 5.5
10 6
11 6
12 6
13 6
14 6
15 5.5
16 5
17 5
18 5
19 4.5
20 5
21 5
22 5
23 5
0 4.5
1 4
2 4
3 4
4 4
5 5.5
6 6.5
7 7
8 7
9 7
10 7
11 7
12 7
13 7
14 6.5
15 6
16 5
17 5.5
18 5.5
19 5
20 4.5
21 5
22 4
23 4
0 4.5
1 5
2 5.5
3 5.5
4 5
5 6
6 7.5
7 9
8 10
9 11
10 11
11 11.5
12 11.5
13 11
14 9.5
15 9
16 8
17 8
18 6.5
19 5.5
20 6
21 6.5
22 5.5
23 6
0 5.5
1 5
2 4.5
3 4.5
4 4.5
5 7
6 9
7 10
8 11
9 12
10 12.5
11 13
12 13
13 12.5
14 11
15 8.5
16 8.5
17 8
18 8
19 7.5
20 7
21 6.5
22 5
23 5.5
0 6
1 6.5
2 6
3 5.5
4 5.5
5 7
6 10
7 12
8 13
9 14
10 15
11 15.5
12 16
13 15
14 12.5
15 11
16 10.5
17 10
18 9.5
19 9
20 8.5
21 8
22 8
23 6.5
0 6
1 7
2 9
3 8
4 8.5
5 9.5
6 10
7 10.5
8 12
9 13.5
10 13.5
11 12
12 12
13 11.5
14 10.5
15 9.5
16 9
17 9
18 9
19 8.5
20 8
21 8
22 7.5
23 8
0 8
1 8
2 7
3 7
4 9
5 9.5
6 10.5
7 11
8 12
9 12
10 12
11 13
12 12
13 12
14 11.5
15 10.5
16 9
17 9
18 8.5
19 8.5
20 8.5
21 8
22 7
23 7
0 7
1 7
2 6.5
3 6
4 6.5
5 8.5
6 9
7 10
8 11.5
9 13
10 14.5
11 14
12 14
13 14
14 13
15 12
16 11
17 10.5
18 11
19 11
20 11
21 10.5
22 9.5
23 9
0 8
1 8
2 8.5
3 7.5
4 7
5 8
6 9
7 10.5
8 12
9 13.5
10 14
11 14
12 14.5
13 14
14 13
15 12
16 11
17 11
18 11
19 10.5
20 9
21 8.5
22 8.5
23 8
0 8.5
1 9
2 9
3 8
4 8
5 9.5
6 11.5
7 12
8 13
9 14
10 14.5
11 13.5
12 12.5
13 13
14 11.5
15 11
16 10.5
17 10.5
18 10
19 9
20 9.5
21 9
22 8.5
23 8.5
0 8.5
1 7
2 8
3 7.5
4 8
5 11
6 12.5
7 14
8 15
9 15.5
10 15.5
11 15.5
12 15
13 15
14 13.5
15 11.5
16 11.5
17 11
18 11
19 9.5
20 10.5
21 11
22 10
23 9.5
0 9
1 9.5
2 9
3 9
4 8.5
5 8
6 10.5
7 11
8 11.5
9 13
10 13
11 13.5
12 13
13 13
14 12
15 11
16 11
17 10
18 9.5
19 9.5
20 9.5
21 7.5
22 6.5
23 6.5
0 8
1 8
2 6.5
3 6
4 6
5 6
6 7.5
7 9.5
8 10.5
9 12
10 13
11 13
12 13
13 12
14 10.5
15 8
16 7.5
17 6
18 5.5
19 6
20 4.5
21 3
22 4
23 5
0 4.5
1 4.5
2 4
3 4
4 4
5 5.5
6 8
7 8
8 9.5
9 10
10 10
11 10
12 10
13 10
14 9
15 8
16 7
17 7
18 7
19 6.5
20 5
21 5
22 5
23 4
0 4
1 3
2 4
3 4.5
4 3
5 5.5
6 7.5
7 9
8 10.5
9 11
10 12
11 11
12 11
13 10.5
14 9.5
15 8.5
16 7.5
17 7.5
18 7
19 7
20 7
21 7
22 7
23 7
0 6
1 6
2 6
3 5.5
4 6
5 6
6 6
7 6.5
8 6.5
9 8
10 8
11 8.5
12 9
13 9
14 8.5
15 7.5
16 6.5
17 6
18 6
19 6
20 6
21 5.5
22 5.5
23 5.5
0 5
1 6
2 5.5
3 6
4 6
5 6
6 7
7 8
8 8
9 8.5
10 10
11 10
12 10.5
13 10
14 9
15 8
16 9
17 8
18 7.5
19 7
20 7.5
21 8
22 7
23 7
0 7
1 7
2 7
3 7
4 7
5 7.5
6 9
7 10.5
8 12
9 11.5
10 12
11 12
12 11
13 10
14 10
15 9
16 8.5
17 8
18 7.5
19 7
20 7
21 6
22 5
23 5
0 6
1 6
2 6
3 6
4 6
5 6
6 6.5
7 7
8 7
9 7.5
10 8
11 7
12 6.5
13 7
14 6
15 6
16 6
17 6
18 6
19 6
20 6
21 6
22 6
23 5.5
0 5
1 5
2 5
3 5
4 6
5 7
6 8.5
7 10.5
8 12.5
9 13
10 14.5
11 15
12 16
13 15
14 14
15 10.5
16 8.5
17 8
18 7.5
19 6.5
20 6.5
21 6
22 6
23 6
0 5.5
1 7
2 5
3 5
4 4.5
5 7.5
6 11
7 12
8 12
9 12.5
10 13
11 13
12 14
13 13.5
14 13
15 12
16 11.5
17 11
18 11
19 11
20 10
21 9.5
22 9
23 9
0 8.5
1 8
2 7.5
3 7.5
4 8
5 8
6 9
7 10.5
8 10.5
9 10
10 9.5
11 7
12 6
13 6
14 6
15 5
16 5.5
17 5.5
18 6
19 6.5
20 6.5
21 5.5
22 5.5
23 4.5
0 4.5
1 5
2 5
3 4
4 5
5 6.5
6 7.5
7 9.5
8 10
9 10.5
10 11.5
11 12.5
12 12
13 11.5
14 10.5
15 8.5
16 6.5
17 7.5
18 8.5
19 7.5
20 6.5
21 7.5
22 7
23 7
0 7
1 7.5
2 6
3 5.5
4 6
5 5
6 6
7 6.5
8 7
9 7
10 8
11 9
12 9
13 8
14 8
15 7
16 6.5
17 6.5
18 6
19 6
20 6
21 7
22 6
23 6
0 6.5
1 7
2 7
3 7
4 7
5 8
6 8.5
7 10
8 10
9 10
10 11
11 11
12 11
13 11
14 10.5
15 10
16 10
17 10
18 9.5
19 9
20 8.5
21 8
22 7.5
23 7
0 7
1 7
2 7
3 7
4 7
5 8
6 9.5
7 10
8 11
9 12
10 13
11 13
12 13
13 13
14 12.5
15 11.5
16 10
17 10.5
18 10
19 10
20 9.5
21 9
22 8.5
23 9
0 9.5
1 10
2 8.5
3 8
4 8
5 9.5
6 10.5
7 12.5
8 13
9 13
10 14
11 14
12 14
13 14
14 13
15 12.5
16 12
17 12
18 12
19 11.5
20 11.5
21 10
22 10
23 10
0 9.5
1 11
2 11
3 11
4 11
5 12
6 13
7 14.5
8 15
9 15
10 15
11 15
12 15
13 14.5
14 14
15 14
16 14
17 14
18 13
19 13
20 12.5
21 12
22 11.5
23 11
0 11.5
1 11
2 10
3 9
4 10.5
5 12
6 14
7 16
8 17
9 18
10 19
11 19.5
12 20
13 19
14 17.5
15 15.5
16 15
17 14.5
18 13
19 13
20 13.5
21 12.5
22 12
23 12
0 12
1 12.5
2 13
3 13.5
4 12
5 12.5
6 16.5
7 16
8 17
9 19
10 19
11 18.5
12 18
13 18
14 16.5
15 15.5
16 14
17 14
18 14
19 14
20 13
21 13
22 13
23 13
0 12
1 11
2 11.5
3 12
4 12.5
5 13.5
6 15.5
7 16.5
8 17
9 18.5
10 19
11 20
12 18.5
13 18
14 18
15 16.5
16 15
17 15
18 15
19 14
20 14
21 14
22 14
23 14
0 13.5
1 12
2 12
3 12
4 13
5 13.5
6 15
7 16
8 16.5
9 16
10 17
11 18
12 18
13 16.5
14 15
15 13.5
16 13
17 12.5
18 12
19 12
20 12
21 12
22 11.5
23 11.5
0 12
1 12
2 11.5
3 11
4 11.5
5 12.5
6 14
7 15.5
8 15.5
9 17
10 18
11 19
12 19
13 18.5
14 17.5
15 16
16 15
17 13.5
18 12.5
19 13
20 13
21 13
22 12
23 11.5
0 11.5
1 11
2 11.5
3 11.5
4 12.5
5 14
6 14.5
7 16
8 17
9 19
10 19
11 19.5
12 20
13 20
14 20
15 18.5
16 17
17 16.5
18 15.5
19 14.5
20 12.5
21 11.5
22 11
23 10
0 9
1 8.5
2 8
3 8
4 8.5
5 10
6 11
7 11
8 12
9 12
10 12
11 11.5
12 10
13 8.5
14 8.5
15 8
16 8
17 6.5
18 5
19 4.5
20 3.5
21 3
22 3.5
23 2.5
0 2.5
1 2
2 2.5
3 1
4 3
5 5.5
6 7.5
7 8.5
8 10
9 10.5
10 11
11 11.5
12 11.5
13 11
14 10.5
15 9.5
16 8.5
17 8
18 6.5
19 6
20 5.5
21 6
22 5
23 5
0 4
1 4
2 4.5
3 3.5
4 3
5 5.5
6 7.5
7 9.5
8 9.5
9 11
10 12
11 12
12 12.5
13 11
14 10
15 8.5
16 7
17 5.5
18 4.5
19 3.5
20 2
21 2.5
22 1.5
23 0.5
0 1
1 0
2 -0.45
3 -0.9
4 1.5
5 4
6 7
7 8.5
8 9.5
9 10
10 11.5
11 11
12 11.5
13 10.5
14 10.5
15 7.5
16 5.5
17 5
18 3.5
19 4
20 3.5
21 3
22 1.5
23 1
0 0.5
1 2
2 0.5
3 0.5
4 3
5 5
6 8.5
7 10.5
8 11
9 12
10 13
11 13
12 13
13 13
14 12
15 8.5
16 7
17 6
18 5
19 7
20 7.5
21 6
22 5.5
23 5.5
0 6
1 3.5
2 4
3 3
4 5.5
5 8.5
6 10.5
7 12.5
8 14
9 15
10 16.5
11 16
12 17
13 17
14 16
15 13.5
16 10.5
17 11
18 12.5
19 11
20 9
21 10
22 9
23 7.5
0 9
1 9.5
2 9
3 6.5
4 9.5
5 13.5
6 14.5
7 16
8 17
9 17
10 17.5
11 18
12 18.5
13 18
14 17.5
15 15
16 14.5
17 13
18 11.5
19 10.5
20 10
21 10
22 11.5
23 10.5
0 11
1 9.5
2 11
3 10.5
4 11
5 15
6 17
7 18
8 19
9 20
10 20
11 21
12 21
13 21
14 19.5
15 17
16 15.5
17 14.5
18 16
19 15
20 15
21 14
22 13.5
23 10
0 9.5
1 10
2 10.5
3 10.5
4 12.5
5 15.5
6 17.5
7 18
8 19.5
9 21
10 21
11 21.5
12 21
13 21
14 19.5
15 17
16 14.5
17 14.5
18 14.5
19 13.5
20 13
21 13
22 13
23 12
0 12
1 11
2 11
3 10
4 11
5 13
6 15.5
7 17.5
8 19
9 20
10 20
11 20
12 19
13 18.5
14 17.5
15 17
16 16
17 16
18 15
19 15.5
20 15
21 15
22 14.5
23 14
0 14
1 11.5
2 12
3 12
4 14
5 13.5
6 15.5
7 16.5
8 18.5
9 19
10 19
11 19.5
12 20.5
13 19.5
14 18.5
15 17
16 15.5
17 15
18 15
19 15.5
20 14.5
21 12.5
22 11
23 12
0 11
1 11
2 11
3 11
4 14.5
5 16.5
6 17.5
7 19
8 20
9 20
10 21
11 20.5
12 20
13 19.5
14 14.5
15 14
16 13
17 12.5
18 12
19 12
20 12
21 11.5
22 11
23 10.5
0 11
1 11
2 10
3 10
4 10
5 11
6 13
7 14
8 15.5
9 16.5
10 17
11 18
12 15
13 13
14 12
15 11.5
16 12
17 11.5
18 11
19 10.5
20 10
21 10
22 9
23 9
0 8.5
1 8
2 7
3 8
4 9
5 9
6 10.5
7 12.5
8 14
9 15
10 15
11 14.5
12 15
13 13.5
14 13
15 12.5
16 12
17 11.5
18 11
19 9
20 10
21 10
22 9
23 7.5
0 7
1 6.5
2 6.5
3 5.5
4 8.5
5 10
6 11.5
7 12
8 12
9 12.5
10 12.5
11 12
12 11
13 9
14 8
15 8.5
16 8
17 7
18 7
19 8
20 7.5
21 6
22 7
23 6
0 5.5
1 4.5
2 5
3 5
4 7.5
5 9.5
6 11.5
7 12
8 13
9 13.5
10 14.5
11 14.5
12 15
13 14.5
14 14.5
15 13.5
16 12
17 11.5
18 10.5
19 9
20 8.5
21 8.5
22 9
23 8.5
0 8
1 7.5
2 8
3 7.5
4 8.5
5 10
6 11.5
7 12.5
8 13.5
9 14
10 15.5
11 16
12 16
13 16
14 15
15 14
16 13.5
17 13
18 12.5
19 12
20 12
21 11
22 11
23 11
0 10
1 9.5
2 9
3 9
4 11
5 13.5
6 15.5
7 16.5
8 17
9 18
10 19
11 19
12 19
13 19
14 17.5
15 16.5
16 15.5
17 15
18 15
19 13.5
20 13
21 12
22 12
23 11
0 11
1 11
2 9.5
3 10.5
4 11.5
5 13
6 14.5
7 16.5
8 18
9 19
10 19.5
11 20
12 20.5
13 20
14 18.5
15 17
16 14
17 14
18 14.5
19 14
20 14
21 14.5
22 14.5
23 12.5
0 10
1 10.5
2 8.5
3 10.5
4 12.5
5 14.5
6 16.5
7 17
8 18.5
9 19.5
10 20
11 20
12 20
13 20
14 19.5
15 15.5
16 12.5
17 12
18 11
19 10.5
20 9.5
21 8.5
22 7.5
23 7.5
0 6.5
1 7
2 5.5
3 8
4 10.5
5 12.5
6 13.5
7 16
8 17.5
9 18.5
10 19.5
11 20.5
12 20
13 20
14 19.5
15 17.5
16 15
17 13.5
18 16
19 15
20 14
21 13.5
22 14.5
23 12
0 11
1 11
2 11
3 9.5
4 10.5
5 13.5
6 14.5
7 17.5
8 20
9 20.5
10 21
11 21
12 22
13 21
14 20.5
15 18
16 16.5
17 15.5
18 15
19 13
20 12.5
21 12
22 12
23 11.5
0 12.5
1 11
2 9.5
3 9
4 11.5
5 13.5
6 14.5
7 16
8 17
9 18.5
10 18
11 17
12 16.5
13 14.5
14 13
15 11.5
16 10.5
17 9
18 7
19 7.5
20 6.5
21 7
22 7
23 6
0 6
1 6.5
2 6.5
3 6.5
4 7
5 7
6 9
7 11
8 11.5
9 11.5
10 11.5
11 12
12 13
13 12.5
14 11.5
15 10.5
16 10
17 9
18 9
19 8.5
20 8
21 7
22 7
23 6
0 6
1 7
2 6
3 5
4 8.5
5 10.5
6 12
7 13.5
8 14.5
9 14
10 14
11 15
12 16
13 15.5
14 14
15 12.5
16 11.5
17 11
18 9.5
19 9
20 9
21 9
22 8.5
23 8.5
0 7.5
1 7
2 7.5
3 8
4 8.5
5 8.5
6 10.5
7 12
8 13
9 14.5
10 14
11 16
12 15.5
13 15.5
14 15
15 13.5
16 12
17 11
18 10
19 8.5
20 9.5
21 10
22 9.5
23 7
0 7
1 7
2 7
3 8
4 8
5 9
6 9.5
7 8.5
8 8
9 8.5
10 9
11 9
12 9
13 9.5
14 9
15 9
16 8
17 8
18 8
19 8
20 9
21 10
22 12
23 12
0 12
1 11
2 11
3 10.5
4 11.5
5 13.5
6 15
7 15
8 16
9 16
10 16.5
11 17
12 16.5
13 15
14 13.5
15 13
16 12
17 11
18 10
19 8.5
20 8.5
21 8.5
22 8
23 8
0 8
1 8
2 7.5
3 8
4 9.5
5 11
6 12
7 12.5
8 14
9 14.5
10 15
11 15.5
12 16
13 16
14 15
15 14
16 13.5
17 13
18 11.5
19 9.5
20 8.5
21 9
22 8
23 8
0 7
1 7
2 6
3 7.5
4 10.5
5 12.5
6 14.5
7 15.5
8 16.5
9 17
10 18
11 18.5
12 19
13 18.5
14 17.5
15 14.5
16 13.5
17 14
18 14
19 14
20 14
21 14
22 14
23 14
0 13.5
1 13
2 12.5
3 11.5
4 12
5 16
6 16
7 18
8 19
9 20
10 20
11 21
12 21
13 21
14 20.5
15 19.5
16 15.5
17 16
18 15.5
19 15
20 14
21 14
22 13.5
23 13
0 12
1 11
2 12
3 13
4 14.5
5 16.5
6 18.5
7 20.5
8 21.5
9 22
10 23.5
11 23.5
12 22
13 19.5
14 18
15 18
16 18
17 18
18 17
19 17
20 16.5
21 16
22 15.5
23 15.5
0 14.5
1 15
2 14
3 15
4 16
5 19.5
6 21.5
7 22
8 21.5
9 22
10 22
11 21
12 20.5
13 21
14 21
15 18
16 17
17 16.5
18 16.5
19 15.5
20 14.5
21 14
22 13.5
23 13
0 13.5
1 12
2 12.5
3 13.5
4 16.5
5 18.5
6 19.5
7 21
8 21.5
9 23.5
10 24
11 24
12 24
13 24
14 23.5
15 21
16 19
17 19
18 19
19 17.5
20 16
21 15.5
22 15.5
23 14
0 14.5
1 13
2 12
3 14.5
4 17.5
5 18.5
6 19
7 19.5
8 21
9 22
10 22.5
11 23
12 24
13 23.5
14 22.5
15 20.5
16 20
17 20
18 19
19 18.5
20 19
21 18.5
22 18
23 17
0 17
1 14.5
2 12
3 14
4 18.5
5 20
6 21
7 22.5
8 23.5
9 24
10 25
11 25
12 25.5
13 24.5
14 23.5
15 20.5
16 19.5
17 19
18 19
19 19
20 18.5
21 17.5
22 17
23 16
0 16
1 15.5
2 15
3 15.5
4 14
5 13.5
6 14
7 12.5
8 11
9 13
10 16
11 17.5
12 18
13 15
14 16.5
15 15.5
16 13.5
17 13.5
18 13.5
19 13.5
20 12
21 12.5
22 11.5
23 10.5
0 11
1 10.5
2 9.5
3 10.5
4 12.5
5 14
6 15
7 16.5
8 17.5
9 18
10 19.5
11 19.5
12 19
13 19.5
14 19
15 16.5
16 14.5
17 13.5
18 12
19 11.5
20 10
21 11
22 9
23 9.5
0 9.5
1 9
2 8.5
3 10
4 12.5
5 14.5
6 15.5
7 17
8 18.5
9 19
10 19.5
11 20
12 20
13 20
14 19
15 17.5
16 14.5
17 14
18 13.5
19 13.5
20 12
21 12
22 10
23 10.5
0 10.5
1 8
2 9
3 11
4 13.5
5 15.5
6 16.5
7 18.5
8 19
9 20
10 20.5
11 20.5
12 21
13 21
14 20.5
15 19
16 18.5
17 17.5
18 17.5
19 17
20 16
21 16
22 11
23 11
0 11.5
1 9.5
2 11
3 14
4 15.5
5 17.5
6 19
7 19.5
8 21
9 22
10 22.5
11 23
12 22.5
13 22.5
14 21.5
15 20
16 18.5
17 17.5
18 18
19 17
20 17
21 16
22 17
23 16.5
0 16
1 13
2 15.5
3 14
4 16.5
5 18.5
6 20.5
7 22
8 23
9 23.5
10 23
11 23.5
12 23
13 23
14 22.5
15 21.5
16 21
17 19.5
18 18
19 17
20 18
21 18
22 17
23 17
0 17
1 17.5
2 17
3 17
4 17
5 19
6 20.5
7 20.5
8 21
9 21
10 19
11 16.5
12 14.5
13 13.5
14 13
15 12
16 12
17 12
18 12
19 12
20 12
21 12
22 12
23 11.5
0 11
1 10
2 10
3 11.5
4 13
5 14.5
6 15.5
7 15
8 16.5
9 14
10 12.5
11 12.5
12 12
13 12
14 13
15 13
16 12
17 11
18 10.5
19 11.5
20 10.5
21 11
22 10.5
23 9.5
0 10
1 9
2 9
3 10.5
4 12.5
5 14
6 16
7 17
8 18
9 19
10 20
11 21
12 21
13 21
14 19.5
15 18
16 17
17 16
18 15
19 13.5
20 13.5
21 13
22 11.5
23 11
0 10.5
1 10.5
2 10.5
3 12
4 14.5
5 16.5
6 17.5
7 18.5
8 19
9 20
10 20
11 20.5
12 20
13 19.5
14 14.5
15 13
16 13
17 12.5
18 12
19 11.5
20 11.5
21 11.5
22 11
23 11
0 11
1 10
2 10
3 10.5
4 12.5
5 14
6 14
7 16
8 15
9 16
10 18
11 19
12 16.5
13 13.5
14 13.5
15 13
16 12
17 12.5
18 11
19 11.5
20 12
21 10.5
22 9.5
23 9
0 9
1 9
2 9.5
3 10.5
4 12
5 12.5
6 14.5
7 16.5
8 18.5
9 18
10 19.5
11 20
12 18
13 17.5
14 15.5
15 15
16 12.5
17 13
18 13
19 12.5
20 12
21 11.5
22 12
23 11.5
0 10
1 10
2 9.5
3 10
4 11.5
5 13
6 14.5
7 16
8 17.5
9 17.5
10 19
11 18.5
12 19.5
13 20
14 20
15 18.5
16 15.5
17 15
18 14.5
19 12.5
20 12
21 11.5
22 11
23 10.5
0 10
1 10
2 9
3 11
4 13.5
5 15.5
6 17
7 18.5
8 20
9 21
10 22.5
11 23
12 23
13 23
14 22.5
15 19.5
16 18
17 18.5
18 15.5
19 16
20 15
21 12.5
22 13
23 12
0 11
1 11
2 11
3 12
4 14.5
5 16
6 18
7 19.5
8 20.5
9 22.5
10 23.5
11 24.5
12 24.5
13 25
14 24.5
15 22
16 21
17 19
18 18.5
19 17.5
20 15.5
21 13.5
22 13
23 13
0 13
1 13
2 12.5
3 14.5
4 16.5
5 18.5
6 20.5
7 21.5
8 23
9 23.5
10 25
11 24
12 24.5
13 25.5
14 23.5
15 21
16 18.5
17 19.5
18 18.5
19 17
20 16
21 15
22 14.5
23 14.5
0 15
1 13.5
2 12.5
3 15.5
4 17.5
5 19.5
6 20.5
7 22.5
8 23.5
9 24.5
10 25
11 25.5
12 26
13 26
14 24.5
15 23
16 21
17 21
18 20.5
19 19.5
20 19.5
21 18.5
22 18
23 17
0 16.5
1 16
2 15.5
3 16
4 18.5
5 20.5
6 22.5
7 24.5
8 26
9 26.5
10 27.5
11 28.5
12 28.5
13 28
14 27.5
15 25.5
16 24
17 22.5
18 21
19 20
20 19.5
21 19
22 17.5
23 16.5
0 16
1 17
2 16.5
3 16.5
4 21
5 22.5
6 23
7 23.5
8 23.5
9 24.5
10 25.5
11 25.5
12 25
13 25
14 23.5
15 21.5
16 21
17 21
18 21
19 20.5
20 20
21 20
22 18.5
23 17.5
0 18
1 17.5
2 15
3 18.5
4 21.5
5 23
6 24
7 25.5
8 27
9 28
10 29
11 29
12 29
13 29.5
14 29
15 27
16 25.5
17 24.5
18 20
19 19
20 18
21 18
22 18
23 18
0 17.5
1 16
2 16
3 16.5
4 18.5
5 21
6 23
7 24.5
8 26.5
9 27.5
10 28
11 29.5
12 29
13 27.5
14 26
15 24.5
16 23.5
17 22.5
18 22
19 22
20 21
21 21
22 20
23 19.5
0 19.5
1 19
2 20
3 19.5
4 22.5
5 24.5
6 25.5
7 27.5
8 28.5
9 29.5
10 30.5
11 30.5
12 30
13 30
14 29
15 27.5
16 25
17 23.5
18 23
19 21
20 21
21 19.5
22 19
23 19.5
0 18
1 17
2 17
3 20.5
4 23.5
5 25.5
6 26.5
7 28.5
8 29.5
9 30.5
10 30.5
11 30.5
12 31.5
13 31
14 30
15 28.5
16 25
17 24.5
18 23.5
19 23
20 20.5
21 20
22 20.5
23 19.5
0 18.5
1 17.5
2 17.5
3 21.5
4 24.5
5 26.5
6 28.5
7 29.5
8 30
9 31.5
10 31
11 30
12 30.5
13 29.5
14 30
15 28.5
16 28
17 25.5
18 23.5
19 22
20 21
21 22
22 20
23 19.5
0 19
1 19
2 18.5
3 21
4 24
5 26
6 27
7 28
8 29.5
9 30.5
10 31
11 32
12 31
13 30.5
14 30.5
15 29.5
16 26
17 23.5
18 22.5
19 24
20 23
21 22
22 22
23 21
0 21.5
1 20.5
2 20.5
3 22.5
4 25.5
5 27
6 29
7 29.5
8 30
9 31.5
10 32
11 32
12 32.5
13 31.5
14 30.5
15 29.5
16 27.5
17 25.5
18 24.5
19 25
20 23.5
21 22.5
22 23
23 22.5
0 21.5
1 20
2 20
3 20.5
4 23
5 24.5
6 26
7 27.5
8 29
9 30
10 29.5
11 29.5
12 29
13 29
14 27.5
15 25.5
16 22
17 20.5
18 19.5
19 17.5
20 17
21 16
22 15.5
23 14.5
0 14
1 13
2 13
3 15
4 17
5 18.5
6 19.5
7 21.5
8 22.5
9 23
10 24
11 25
12 26
13 25
14 24.5
15 23
16 20.5
17 19
18 18
19 17
20 16.5
21 15
22 14
23 13.5
0 13
1 11.5
2 11.5
3 13.5
4 15.5
5 17.5
6 19
7 20.5
8 21
9 22
10 23
11 23
12 23
13 23
14 22.5
15 21.5
16 18.5
17 18
18 16.5
19 15
20 14.5
21 14.5
22 13.5
23 13
0 11.5
1 11
2 11.5
3 12.5
4 15.5
5 18.5
6 19.5
7 21
8 23
9 24
10 25
11 25
12 25.5
13 25
14 25
15 23.5
16 21.5
17 19.5
18 18.5
19 17.5
20 16
21 14.5
22 14.5
23 14
0 14
1 13
2 13.5
3 16
4 18.5
5 20.5
6 21.5
7 23
8 23.5
9 25
10 25.5
11 26
12 26
13 26
14 25
15 23.5
16 21.5
17 19.5
18 18.5
19 17.5
20 17
21 15
22 14.5
23 14.5
0 14
1 13
2 13.5
3 15
4 17
5 18.5
6 20.5
7 22.5
8 24
9 25.5
10 25.5
11 27
12 26.5
13 26.5
14 25.5
15 25
16 24
17 21
18 19.5
19 18.5
20 18
21 17.5
22 16
23 16.5
0 15.5
1 14.5
2 14
3 15.5
4 17.5
5 18.5
6 20.5
7 21.5
8 21
9 22.5
10 22.5
11 22.5
12 22.5
13 21
14 20
15 18.5
16 17
17 16
18 15
19 14.5
20 13.5
21 13
22 13
23 12.5
0 12
1 11.5
2 11.5
3 14
4 16.5
5 18.5
6 20.5
7 21
8 21.5
9 22.5
10 23
11 24
12 23.5
13 23
14 22
15 21.5
16 18.5
17 18
18 17
19 16.5
20 16
21 16
22 15
23 14.5
0 15
1 14.5
2 13.5
3 17
4 19.5
5 20.5
6 21.5
7 23
8 24.5
9 24.5
10 25.5
11 26
12 25.5
13 26
14 25
15 24
16 21
17 21
18 21
19 21
20 19.5
21 17.5
22 18
23 17.5
0 17
1 16.5
2 15.5
3 19
4 22.5
5 25
6 25.5
7 26.5
8 27.5
9 28
10 28
11 28.5
12 29
13 29
14 28
15 27
16 24.5
17 23.5
18 23.5
19 23
20 22
21 23
22 22
23 20.5
0 21
1 20.5
2 17.5
3 21.5
4 25.5
5 27
6 27.5
7 28.5
8 28.5
9 30.5
10 31
11 29.5
12 29
13 28
14 28
15 27.5
16 24.5
17 24.5
18 24.5
19 20.5
20 20
21 19.5
22 20
23 21
0 18.5
1 20
2 19
3 19.5
4 19.5
5 20
6 20.5
7 19.5
8 22
9 23.5
10 25
11 25.5
12 26
13 25.5
14 24
15 23
16 22
17 21.5
18 19
19 18
20 18
21 19
22 18.5
23 17
0 18
1 17.5
2 17
3 19.5
4 21.5
5 24
6 25.5
7 27.5
8 29
9 29.5
10 30
11 30.5
12 30.5
13 30
14 30
15 28.5
16 26
17 22.5
18 22
19 21.5
20 22
21 21.5
22 20.5
23 20.5
0 20
1 19.5
2 19.5
3 22
4 24.5
5 26
6 27.5
7 28.5
8 30
9 30.5
10 31.5
11 31.5
12 32
13 31.5
14 31
15 29.5
16 26.5
17 24
18 23
19 22
20 20.5
21 22
22 20.5
23 20.5
0 20
1 19
2 21
3 23
4 25.5
5 27
6 28.5
7 30
8 32
9 32
10 33
11 33
12 32.5
13 32.5
14 32
15 30.5
16 29.5
17 28
18 28
19 27
20 27
21 23.5
22 22
23 23
0 21
1 21
2 21
3 24.5
4 29.5
5 31
6 32
7 33
8 33.5
9 34
10 34.5
11 35
12 35
13 34.5
14 33.5
15 33
16 30
17 28.5
18 28
19 27.5
20 27
21 26
22 25
23 24.5
0 24
1 24
2 24
3 26
4 27.5
5 29.5
6 31
7 32.5
8 33.5
9 35
10 35
11 34.5
12 36
13 35.5
14 34.5
15 32.5
16 28.5
17 27.5
18 26.5
19 25
20 23
21 23
22 22.5
23 21
0 20
1 19.5
2 18.5
3 21
4 25.5
5 27.5
6 28.5
7 29.5
8 31.5
9 32.5
10 33.5
11 34
12 34
13 33.5
14 32.5
15 30.5
16 28
17 25
18 24.5
19 23.5
20 22.5
21 22
22 22.5
23 21.5
0 21
1 20.5
2 19
3 22.5
4 27
5 29.5
6 31
7 31.5
8 33
9 34
10 36
11 35.5
12 36
13 36.5
14 35
15 33.5
16 30.5
17 30
18 29
19 29
20 28
21 26.5
22 25
23 24.5
0 25
1 24.5
2 25
3 26
4 28.5
5 30.5
6 33.5
7 35
8 36.5
9 37
10 38
11 38
12 37.5
13 38
14 36.5
15 34.5
16 32
17 30.5
18 30
19 28.5
20 26.5
21 25.5
22 25
23 25
0 25
1 21.5
2 21
3 23.5
4 26.5
5 29.5
6 31.5
7 33
8 32.5
9 33.5
10 35
11 34.5
12 34
13 34
14 33
15 30.5
16 28
17 26.5
18 24.5
19 23
20 22
21 21.5
22 21
23 21
0 20
1 20
2 20
3 20
4 21.5
5 23.5
6 24.5
7 26
8 27.5
9 27.5
10 29
11 30
12 29
13 28.5
14 27.5
15 26
16 24
17 21.5
18 19.5
19 18.5
20 18
21 17
22 16
23 15.5
0 15
1 14.5
2 15.5
3 17.5
4 19.5
5 20.5
6 22.5
7 24
8 25
9 25.5
10 25
11 26.5
12 27
13 26
14 26.5
15 25.5
16 23.5
17 22
18 20.5
19 19.5
20 18.5
21 18
22 17
23 17.5
0 17
1 16
2 16
3 19
4 21.5
5 23
6 24.5
7 26
8 27
9 28
10 29
11 29.5
12 29
13 29.5
14 29
15 28
16 26.5
17 25
18 23
19 21.5
20 21
21 20.5
22 20
23 19.5
0 19
1 18.5
2 18.5
3 20.5
4 22
5 24.5
6 26.5
7 28
8 28.5
9 29.5
10 30
11 30.5
12 30.5
13 30
14 29
15 27.5
16 25
17 23.5
18 22.5
19 20.5
20 20
21 20
22 19.5
23 18.5
0 16.5
1 16
2 17.5
3 21
4 23.5
5 25.5
6 26.5
7 28.5
8 29
9 30
10 30
11 30
12 30
13 30.5
14 30
15 29
16 27
17 24
18 23
19 22
20 22
21 22.5
22 22
23 21.5
0 21.5
1 22
2 21
3 23
4 26.5
5 27.5
6 29
7 30.5
8 32
9 32.5
10 33.5
11 33.5
12 34.5
13 33
14 33.5
15 32
16 30.5
17 28
18 27
19 26.5
20 25.5
21 26
22 26.5
23 27
0 26
1 24
2 23.5
3 25.5
4 27.5
5 30
6 33
7 34.5
8 36.5
9 37
10 37.5
11 38
12 38
13 37.5
14 36.5
15 35.5
16 33.5
17 32
18 31
19 31
20 30
21 30
22 29.5
23 27
0 26.5
1 28.5
2 28
3 28
4 30.5
5 33
6 34.5
7 35.5
8 37
9 37
10 38
11 38.5
12 38
13 37.5
14 37
15 35.5
16 32
17 29.5
18 28
19 26
20 26.5
21 25.5
22 24
23 23.5
0 22.5
1 22
2 22
3 27
4 28.5
5 26
6 29.5
7 32.5
8 33
9 34
10 34
11 34
12 34
13 34
14 33
15 31.5
16 29
17 26.5
18 24.5
19 24
20 23.5
21 23
22 22.5
23 22
0 21
1 21
2 21
3 23
4 26.5
5 28
6 29.5
7 31.5
8 32
9 33
10 34
11 34.5
12 34.5
13 34.5
14 33
15 32.5
16 30
17 28.5
18 26
19 26
20 26
21 25.5
22 24
23 23
0 22
1 22
2 22
3 24
4 27
5 29
6 30.5
7 32
8 33
9 33.5
10 34
11 34.5
12 34.5
13 34.5
14 34
15 32.5
16 30
17 27
18 26.5
19 26
20 25.5
21 24.5
22 24
23 22.5
0 23
1 23.5
2 23.5
3 25.5
4 26.5
5 29
6 30
7 31.5
8 32
9 32.5
10 34
11 33.5
12 33.5
13 33
14 33.5
15 31.5
16 30.5
17 30
18 29
19 27.5
20 26.5
21 25.5
22 25
23 24
0 24.5
1 23
2 24
3 26.5
4 28
5 29.5
6 31
7 32
8 33
9 34
10 34.5
11 35
12 34.5
13 34.5
14 34.5
15 33
16 31.5
17 28.5
18 27
19 26
20 25
21 23.5
22 23
23 23
0 23
1 20.5
2 19.5
3 22
4 24.5
5 27
6 28.5
7 30.5
8 32
9 33
10 32.5
11 33.5
12 33.5
13 33
14 33
15 31.5
16 29.5
17 27.5
18 26.5
19 25.5
20 24.5
21 23.5
22 23
23 22
0 22
1 21.5
2 22
3 24.5
4 26.5
5 28.5
6 30.5
7 32
8 33
9 33.5
10 34
11 35
12 34
13 34
14 33.5
15 32.5
16 30.5
17 29
18 27.5
19 26
20 25.5
21 25
22 23.5
23 22.5
0 23
1 23
2 22
3 25.5
4 29.5
5 30.5
6 32
7 33
8 34
9 34.5
10 34.5
11 34.5
12 35.5
13 35
14 35
15 33.5
16 31.5
17 29
18 27.5
19 27
20 25.5
21 24.5
22 23
23 22
0 21
1 20.5
2 20
3 20.5
4 21.5
5 23.5
6 25.5
7 26.5
8 28
9 29.5
10 29.5
11 30.5
12 30
13 29.5
14 28.5
15 27.5
16 24.5
17 22.5
18 21
19 20.5
20 19.5
21 19
22 18
23 17
0 16.5
1 17
2 17
3 18
4 18.5
5 17.5
6 19
7 19.5
8 21.5
9 23.5
10 24.5
11 25.5
12 27.5
13 22.5
14 20.5
15 18.5
16 18
17 17.5
18 16
19 17
20 18
21 17
22 16
23 16
0 16
1 16
2 16.5
3 19
4 21
5 22.5
6 24
7 25
8 26.5
9 27
10 28
11 28.5
12 29
13 29
14 28.5
15 28
16 26.5
17 25.5
18 24
19 23
20 22
21 21
22 20
23 20
0 18
1 18
2 18
3 19.5
4 20
5 24
6 25.5
7 26.5
8 27.5
9 27.5
10 29.5
11 29
12 28.5
13 29
14 29
15 27
16 25.5
17 23.5
18 22
19 21.5
20 20
21 19
22 18.5
23 18
0 17.5
1 16.5
2 16
3 18.5
4 21.5
5 23.5
6 26
7 27.5
8 29
9 30
10 31
11 30.5
12 30.5
13 31
14 31
15 30
16 28
17 26
18 24.5
19 23.5
20 22
21 21
22 20
23 19.5
0 19
1 18
2 19
3 19.5
4 22
5 24.5
6 26.5
7 28
8 29
9 29.5
10 31
11 30.5
12 31
13 31.5
14 31
15 30
16 28
17 25.5
18 24
19 23
20 22
21 20.5
22 18.5
23 18
0 17.5
1 16.5
2 17
3 18.5
4 20.5
5 21.5
6 23.5
7 25.5
8 28
9 29
10 30.5
11 30.5
12 31.5
13 31
14 31
15 30
16 28
17 25.5
18 24.5
19 23
20 21.5
21 21
22 21
23 20
0 19
1 18.5
2 19
3 21.5
4 24
5 25.5
6 27.5
7 29.5
8 30
9 30.5
10 31.5
11 32
12 33
13 32.5
14 32
15 31
16 29.5
17 28
18 27
19 25
20 25
21 24
22 22.5
23 24
0 22
1 20
2 20.5
3 22.5
4 25.5
5 27
6 28
7 29.5
8 31.5
9 32
10 33
11 33
12 33.5
13 33.5
14 33
15 31.5
16 29
17 27.5
18 26.5
19 26
20 24.5
21 23.5
22 23
23 22.5
0 22
1 21
2 21.5
3 25
4 28
5 29.5
6 31.5
7 33.5
8 34
9 34.5
10 36
11 36
12 35
13 36
14 35
15 34.5
16 31
17 29
18 27.5
19 28.5
20 27
21 27
22 26
23 25.5
0 25.5
1 25
2 25
3 27
4 29.5
5 31.5
6 33
7 34
8 35.5
9 35.5
10 36
11 36
12 36.5
13 36.5
14 35.5
15 34.5
16 31.5
17 30
18 29
19 29
20 27.5
21 26.5
22 26
23 25.5
0 26
1 25
2 24
3 27.5
4 29.5
5 32
6 33.5
7 35.5
8 36.5
9 36.5
10 37
11 38
12 38
13 37.5
14 37.5
15 36.5
16 34
17 31
18 29.5
19 29.5
20 28.5
21 27
22 26
23 26
0 25.5
1 26.5
2 26
3 28.5
4 31
5 32.5
6 34
7 35.5
8 37
9 37
10 38
11 38
12 38
13 38.5
14 37
15 36.5
16 34
17 31.5
18 30.5
19 29
20 28.5
21 28.5
22 27.5
23 26.5
0 26.5
1 26
2 26.5
3 28.5
4 31
5 32
6 34
7 35.5
8 37
9 37
10 38
11 38
12 39
13 38
14 37.5
15 36.5
16 34.5
17 32.5
18 29.5
19 29.5
20 28
21 27
22 26
23 26
0 26
1 24.5
2 23.5
3 25.5
4 29.5
5 31
6 32.5
7 34.5
8 35.5
9 36
10 36.5
11 37.5
12 37
13 36.5
14 36
15 34.5
16 32
17 30.5
18 28
19 27.5
20 28
21 27.5
22 25.5
23 26
0 24.5
1 24.5
2 25
3 25
4 28
5 30
6 31.5
7 34.5
8 36
9 36.5
10 37
11 37.5
12 37.5
13 37.5
14 37
15 35.5
16 32.5
17 30
18 28.5
19 26.5
20 25.5
21 23.5
22 22
23 21.5
0 20.5
1 19.5
2 20.5
3 22
4 24.5
5 26.5
6 28.5
7 30.5
8 32.5
9 33
10 34
11 34
12 34
13 34
14 33
15 33
16 31
17 29.5
18 27.5
19 26
20 26
21 25.5
22 25
23 24.5
0 24.5
1 22
2 21
3 24.5
4 27.5
5 29.5
6 31.5
7 33
8 33.5
9 35.5
10 36.5
11 37
12 37
13 36.5
14 36
15 35.5
16 32.5
17 30
18 28.5
19 27.5
20 26.5
21 27
22 26.5
23 27.5
0 26
1 23
2 25
3 26.5
4 31
5 32
6 34.5
7 36
8 37
9 37
10 37.5
11 38.5
12 39
13 39
14 38.5
15 37.5
16 35
17 32.5
18 32
19 30.5
20 28.5
21 28.5
22 29
23 28
0 27
1 26.5
2 26
3 28
4 30.5
5 33
6 34.5
7 36.5
8 37.5
9 39
10 39.5
11 40
12 40.5
13 40
14 39.5
15 38
16 35
17 33
18 32.5
19 31.5
20 30.5
21 30
22 27.5
23 28
0 27
1 27.5
2 28
3 30
4 33
5 34.5
6 36.5
7 37.5
8 38.5
9 40
10 40
11 40
12 40
13 40
14 39.5
15 38.5
16 35.5
17 33
18 31.5
19 30.5
20 30
21 29.5
22 29
23 28
0 28
1 28
2 27.5
3 29
4 31.5
5 33.5
6 35
7 36.5
8 37
9 37
10 38.5
11 38
12 38
13 38
14 37.5
15 36.5
16 34
17 32.5
18 30
19 29.5
20 29
21 29
22 28
23 28
0 27
1 26
2 26.5
3 27.5
4 29
5 30
6 31.5
7 32
8 33.5
9 34
10 35
11 35.5
12 36
13 35.5
14 35
15 34.5
16 32
17 30
18 30
19 28.5
20 27.5
21 27
22 26
23 26
0 25.5
1 25.5
2 25
3 26.5
4 28.5
5 29.5
6 31.5
7 33
8 33.5
9 35
10 35.5
11 36
12 35.5
13 35.5
14 35
15 34.5
16 32
17 30.5
18 29
19 28
20 26.5
21 25.5
22 26
23 25.5
0 24
1 24
2 25
3 27
4 29
5 30
6 32
7 33.5
8 34
9 35
10 35.5
11 35
12 36
13 35
14 35
15 34.5
16 31.5
17 29.5
18 27.5
19 27
20 26
21 24.5
22 24
23 24
0 23
1 22.5
2 23
3 25.5
4 28
5 29.5
6 31
7 32
8 33
9 34
10 34
11 34.5
12 34
13 35
14 34
15 33.5
16 31.5
17 30
18 28
19 28.5
20 27.5
21 26.5
22 27
23 26
0 25.5
1 24
2 24.5
3 27
4 29.5
5 31.5
6 32.5
7 34
8 35
9 35.5
10 36
11 36.5
12 36.5
13 36.5
14 36
15 35.5
16 32.5
17 30
18 30
19 29
20 27.5
21 27
22 26
23 25.5
0 25
1 25
2 25
3 27.5
4 30
5 31.5
6 33.5
7 35.5
8 36
9 37
10 37
11 38
12 38
13 37.5
14 37
15 35.5
16 33
17 32
18 30.5
19 29.5
20 27.5
21 27
22 27
23 27
0 26
1 26.5
2 26
3 27.5
4 29
5 31.5
6 34
7 36
8 36.5
9 37
10 37
11 37.5
12 38
13 37.5
14 37
15 36
16 33
17 30
18 30.5
19 30
20 29.5
21 29
22 27.5
23 27
0 26.5
1 26
2 25.5
3 26.5
4 28.5
5 30.5
6 32.5
7 34
8 35.5
9 36
10 37
11 37
12 37
13 37
14 37
15 36
16 33
17 32
18 31
19 31
20 29.5
21 28.5
22 28
23 27.5
0 27
1 26.5
2 26
3 27.5
4 30.5
5 32.5
6 33.5
7 34.5
8 35.5
9 36.5
10 36.5
11 37
12 37.5
13 37
14 36
15 35
16 33
17 31.5
18 30
19 29
20 27.5
21 27
22 27
23 26
0 26
1 25
2 25
3 27
4 29
5 30.5
6 32
7 32.5
8 34
9 33
10 34.5
11 35.5
12 35
13 35
14 34
15 33
16 31.5
17 28.5
18 28
19 27
20 27
21 25
22 25
23 24
0 24
1 24
2 24.5
3 25.5
4 28
5 29.5
6 31
7 32.5
8 33.5
9 34.5
10 34.5
11 35
12 34.5
13 35
14 35
15 33.5
16 32
17 30.5
18 29.5
19 28.5
20 28
21 27.5
22 26
23 25
0 25
1 25
2 24
3 26
4 28
5 31
6 32.5
7 34.5
8 35.5
9 36.5
10 37.5
11 35.5
12 36.5
13 36.5
14 37
15 35.5
16 33
17 31.5
18 31
19 30
20 29
21 28
22 28
23 28
0 27.5
1 26
2 25.5
3 27.5
4 30
5 33
6 35
7 36.5
8 38
9 38.5
10 39
11 40
12 40
13 40
14 40
15 38.5
16 35
17 33
18 32.5
19 30
20 29
21 28.5
22 29
23 28
0 27
1 27.5
2 26.5
3 29
4 32.5
5 34
6 36
7 37.5
8 39.5
9 40.5
10 41
11 41.5
12 41.5
13 41
14 40
15 39
16 36
17 34.5
18 34.5
19 32.5
20 32.5
21 32
22 31
23 29
0 28.5
1 29
2 26
3 28
4 32.5
5 35
6 36.5
7 38.5
8 39.5
9 40.5
10 40.5
11 41
12 40.5
13 41
14 40
15 38.5
16 36
17 34.5
18 33.5
19 34
20 33.5
21 31.5
22 30.5
23 28.5
0 28.5
1 28
2 28.5
3 31.5
4 33.5
5 35.5
6 37.5
7 39
8 40
9 40.5
10 41
11 41
12 41
13 41
14 40.5
15 39
16 36
17 34
18 33.5
19 32.5
20 33
21 33
22 31.5
23 29
0 28
1 29
2 29.5
3 31.5
4 33.5
5 35.5
6 37
7 38.5
8 40
9 40
10 40.5
11 41
12 41.5
13 41
14 40.5
15 39.5
16 36
17 35.5
18 35
19 33.5
20 34
21 32
22 31.5
23 29
0 30
1 29
2 30
3 30.5
4 32.5
5 34.5
6 36.5
7 37.5
8 39
9 39.5
10 40
11 41
12 41
13 40.5
14 40
15 38.5
16 35.5
17 33.5
18 33.5
19 32.5
20 31.5
21 30.5
22 30
23 28.5
0 27
1 27
2 27
3 29.5
4 32.5
5 34
6 35
7 36.5
8 37.5
9 38
10 39
11 39.5
12 39
13 39
14 38.5
15 37
16 33
17 32
18 32
19 31.5
20 32
21 31.5
22 31
23 29.5
0 27.5
1 28
2 25.5
3 29.5
4 31.5
5 33.5
6 35
7 36.5
8 38
9 39
10 39.5
11 40
12 40
13 40
14 39
15 37.5
16 34.5
17 33.5
18 33.5
19 32.5
20 29.5
21 29.5
22 29.5
23 29.5
0 27.5
1 27
2 26
3 28
4 31.5
5 32.5
6 34
7 35.5
8 36.5
9 37
10 38
11 38.5
12 38.5
13 39
14 38
15 36.5
16 33
17 33.5
18 33
19 32
20 29.5
21 28.5
22 27.5
23 27
0 28
1 28
2 29
3 30
4 32.5
5 34.5
6 36
7 37.5
8 38
9 39
10 39
11 39.5
12 40
13 39.5
14 39.5
15 36.5
16 34
17 33
18 33
19 32.5
20 30.5
21 30.5
22 30
23 30.5
0 29.5
1 28.5
2 27.5
3 28
4 32
5 33.5
6 36
7 38
8 39
9 40
10 38
11 37
12 32.5
13 35.5
14 36.5
15 35.5
16 32
17 33
18 32
19 31
20 30
21 29
22 29
23 28
0 28.5
1 28
2 28.5
3 30
4 31.5
5 32.5
6 34
7 35
8 36
9 37
10 37.5
11 38
12 38
13 36.5
14 35.5
15 33.5
16 31.5
17 29.5
18 28
19 27
20 27
21 26
22 25.5
23 25
0 24.5
1 24
2 23
3 25.5
4 29.5
5 30.5
6 32
7 32.5
8 33.5
9 34
10 34
11 35
12 35
13 35
14 35
15 33.5
16 31
17 30
18 28
19 27
20 26.5
21 26.5
22 25
23 24
0 23
1 23
2 23
3 24
4 26.5
5 29
6 30.5
7 31.5
8 33
9 33
10 34
11 34
12 34
13 34
14 33.5
15 32.5
16 29.5
17 28
18 28
19 28
20 27
21 26
22 25
23 24
0 25
1 25.5
2 24.5
3 25
4 29
5 31
6 33
7 34.5
8 35.5
9 35.5
10 37
11 37
12 37.5
13 38
14 37
15 35.5
16 32.5
17 30.5
18 30.5
19 29.5
20 28.5
21 28
22 28
23 28
0 26.5
1 25.5
2 27.5
3 30
4 30.5
5 32
6 33.5
7 36
8 37
9 38.5
10 39.5
11 39
12 39
13 39
14 38
15 36.5
16 33.5
17 31.5
18 31.5
19 31
20 30
21 29
22 28.5
23 28
0 28.5
1 28
2 28
3 27
4 30.5
5 32.5
6 34.5
7 36.5
8 38
9 39
10 39
11 39
12 39.5
13 39
14 38
15 36.5
16 33.5
17 32
18 30.5
19 31.5
20 31
21 30.5
22 29
23 28
0 26.5
1 27
2 25.5
3 28
4 31.5
5 33.5
6 36
7 37.5
8 38.5
9 39
10 39.5
11 40
12 40
13 39.5
14 39
15 37.5
16 35
17 33
18 32.5
19 31
20 29.5
21 29
22 28.5
23 28
0 27
1 28
2 27
3 28
4 32
5 34.5
6 36.5
7 38
8 39.5
9 40
10 40
11 40
12 40
13 40
14 39
15 37
16 34.5
17 35
18 33
19 33.5
20 31
21 31
22 29
23 27.5
0 28
1 26.5
2 25
3 27.5
4 30.5
5 32.5
6 34.5
7 36.5
8 38
9 39
10 39.5
11 39
12 39
13 39
14 38
15 36.5
16 33
17 32.5
18 31
19 30.5
20 31
21 29.5
22 28.5
23 28
0 27
1 25.5
2 26.5
3 27
4 31
5 32.5
6 33.5
7 35
8 36.5
9 37
10 38.5
11 38.5
12 38
13 38
14 37
15 35.5
16 32.5
17 31.5
18 31
19 31.5
20 29
21 28
22 27.5
23 27.5
0 26
1 26
2 26
3 26.5
4 29.5
5 31.5
6 34
7 35.5
8 36.5
9 37
10 36
11 37
12 37
13 36.5
14 36
15 34.5
16 32
17 32
18 29.5
19 28.5
20 26.5
21 26
22 25
23 25
0 24
1 25.5
2 24
3 26.5
4 29.5
5 31.5
6 32.5
7 34.5
8 35.5
9 36.5
10 37
11 37
12 36.5
13 36
14 36
15 34.5
16 31.5
17 30
18 29.5
19 29
20 28.5
21 28.5
22 28.5
23 28
0 27.5
1 27
2 26
3 27.5
4 30
5 32.5
6 34.5
7 35.5
8 36.5
9 37
10 37
11 38
12 38
13 37.5
14 37
15 35.5
16 34.5
17 33.5
18 32.5
19 31
20 31.5
21 29.5
22 28.5
23 29
0 27.5
1 27.5
2 27.5
3 28.5
4 31.5
5 33.5
6 34.5
7 36
8 37.5
9 38
10 39.5
11 39
12 39
13 39
14 38
15 36.5
16 35
17 32.5
18 31.5
19 33.5
20 29.5
21 30.5
22 30
23 28
0 29
1 29
2 28
3 29.5
4 30.5
5 32.5
6 34
7 34.5
8 35
9 36
10 36.5
11 37
12 37
13 37
14 36.5
15 34.5
16 32
17 30.5
18 29.5
19 28
20 27
21 26
22 25.5
23 24.5
0 24
1 23
2 23
3 25
4 27
5 29
6 30.5
7 32.5
8 34
9 34.5
10 35
11 36
12 36
13 36
14 34.5
15 33
16 30.5
17 28.5
18 28
19 28
20 28.5
21 27
22 26
23 26
0 25
1 23.5
2 22.5
3 27
4 30
5 30.5
6 32.5
7 34.5
8 35.5
9 37
10 38
11 38
12 38
13 37
14 37
15 35
16 32
17 32
18 31.5
19 32
20 31
21 31
22 27.5
23 28.5
0 27.5
1 28
2 28
3 27.5
4 31
5 32.5
6 34.5
7 36.5
8 37
9 38
10 38.5
11 38
12 38
13 38
14 37
15 35
16 31.5
17 32
18 31
19 30
20 29
21 28
22 28
23 27
0 27.5
1 26.5
2 25.5
3 27
4 30.5
5 32
6 33.5
7 35
8 36
9 37
10 37.5
11 38
12 37.5
13 37.5
14 36.5
15 34
16 31.5
17 31
18 29.5
19 29
20 28.5
21 28
22 28
23 27
0 26
1 26
2 25.5
3 25.5
4 29
5 31.5
6 32.5
7 34
8 35
9 36
10 36.5
11 37
12 36.5
13 36.5
14 35.5
15 33.5
16 31.5
17 28.5
18 28.5
19 28
20 26.5
21 27.5
22 26.5
23 26
0 26
1 25.5
2 25
3 25.5
4 26.5
5 28.5
6 30
7 32
8 33.5
9 34
10 35
11 35
12 35
13 35
14 34
15 32.5
16 30.5
17 30
18 29.5
19 30
20 28
21 29
22 27.5
23 26.5
0 26
1 24
2 23
3 24.5
4 28.5
5 31
6 32.5
7 34.5
8 35.5
9 36
10 36.5
11 37
12 36
13 36
14 35.5
15 33.5
16 32
17 30.5
18 29
19 29.5
20 29
21 28.5
22 28
23 27
0 27
1 25
2 25.5
3 25
4 28.5
5 30.5
6 32.5
7 34.5
8 36
9 36
10 37
11 37
12 37
13 36.5
14 36
15 34
16 31
17 28.5
18 28.5
19 29
20 28.5
21 27
22 25
23 25.5
0 25
1 24.5
2 23.5
3 23.5
4 26
5 28.5
6 30.5
7 32.5
8 33.5
9 35
10 35.5
11 36
12 36
13 35.5
14 35.5
15 33
16 31
17 29.5
18 27.5
19 27.5
20 28.5
21 26.5
22 26.5
23 26.5
0 24
1 24
2 23
3 24
4 27
5 30
6 31
7 32.5
8 35
9 36
10 36
11 36.5
12 36
13 36
14 34.5
15 33
16 30.5
17 29
18 28.5
19 27
20 28
21 26
22 25
23 25
0 24
1 24.5
2 22
3 22.5
4 26
5 28.5
6 30.5
7 32.5
8 33.5
9 34
10 34.5
11 34.5
12 33.5
13 33.5
14 34
15 32
16 30
17 29
18 27.5
19 26
20 26
21 25.5
22 24.5
23 24
0 22
1 21.5
2 21.5
3 22.5
4 24.5
5 26.5
6 27.5
7 29.5
8 32
9 32
10 33
11 33
12 33
13 33
14 32
15 30.5
16 27.5
17 27
18 27
19 26.5
20 25.5
21 24.5
22 23.5
23 23.5
0 22
1 22
2 22
3 23.5
4 26.5
5 28.5
6 30.5
7 32.5
8 33
9 33.5
10 34
11 34.5
12 34
13 33.5
14 32.5
15 30.5
16 27.5
17 26.5
18 26
19 25.5
20 25
21 24.5
22 23.5
23 23
0 22
1 22
2 21.5
3 22.5
4 25.5
5 27.5
6 29.5
7 32
8 33.5
9 34.5
10 35
11 36
12 36
13 35.5
14 34.5
15 32
16 30
17 29
18 28
19 27.5
20 26
21 26.5
22 25.5
23 25.5
0 24.5
1 23.5
2 24
3 24.5
4 27.5
5 30.5
6 32.5
7 34.5
8 36.5
9 37
10 37
11 36.5
12 37
13 37
14 36
15 33
16 29.5
17 30
18 28
19 27
20 27
21 27
22 26
23 25.5
0 24
1 23.5
2 22.5
3 23.5
4 27
5 28.5
6 30.5
7 31.5
8 33.5
9 35
10 35
11 35
12 35
13 35
14 34
15 31
16 29.5
17 28.5
18 27
19 27
20 27
21 25.5
22 24.5
23 24
0 23.5
1 23.5
2 21.5
3 21.5
4 23.5
5 26
6 27.5
7 29.5
8 31
9 32
10 33
11 33
12 33.5
13 34
14 33
15 31.5
16 30
17 28.5
18 27
19 26
20 24.5
21 23.5
22 23
23 23
0 21.5
1 21.5
2 21.5
3 20.5
4 23
5 25.5
6 28
7 29
8 30.5
9 31.5
10 32.5
11 33
12 33
13 32.5
14 32
15 30
16 28
17 28.5
18 27
19 25
20 25.5
21 25
22 24
23 24.5
0 24
1 22.5
2 23
3 23.5
4 27.5
5 29
6 30
7 31.5
8 33
9 34
10 34.5
11 34
12 34
13 34
14 33
15 31
16 29.5
17 28.5
18 27.5
19 28
20 28
21 26.5
22 26
23 25
0 26
1 24.5
2 24.5
3 25.5
4 27.5
5 29.5
6 31.5
7 32.5
8 33.5
9 35
10 35
11 36
12 35.5
13 35
14 34
15 30.5
16 29
17 29
18 27
19 26
20 25.5
21 25.5
22 26
23 25
0 24.5
1 23.5
2 21
3 23
4 26
5 30.5
6 32
7 33
8 34
9 35
10 34.5
11 35
12 35
13 34
14 33
15 30
16 28
17 27
18 26.5
19 25.5
20 25.5
21 26
22 25.5
23 25
0 24.5
1 23
2 23
3 23.5
4 25.5
5 29
6 30.5
7 31.5
8 33
9 33.5
10 34
11 34
12 34
13 33.5
14 32.5
15 30
16 27.5
17 27.5
18 25.5
19 25
20 24
21 23.5
22 23
23 21.5
0 20.5
1 20.5
2 19
3 19.5
4 21.5
5 23.5
6 25.5
7 27
8 27.5
9 29.5
10 30
11 30.5
12 29.5
13 30
14 28
15 27.5
16 26
17 24.5
18 23.5
19 22
20 21
21 20.5
22 20.5
23 19
0 19
1 18.5
2 18.5
3 18.5
4 22
5 23.5
6 25.5
7 27
8 28.5
9 29.5
10 29.5
11 31
12 30.5
13 30
14 29.5
15 27.5
16 26
17 24.5
18 24
19 23.5
20 23
21 22
22 23
23 21
0 21
1 20.5
2 20
3 20
4 24
5 26
6 27.5
7 28.5
8 29
9 30.5
10 31
11 31
12 31
13 30.5
14 29.5
15 27.5
16 27
17 25.5
18 24.5
19 25
20 24
21 23
22 23.5
23 23
0 22
1 23
2 22
3 21
4 23.5
5 26
6 28.5
7 29.5
8 31
9 32
10 32.5
11 32.5
12 33
13 32
14 30.5
15 28
16 26
17 24.5
18 25
19 24
20 23.5
21 24
22 24
23 22.5
0 23
1 22.5
2 22
3 22
4 25.5
5 28.5
6 29.5
7 30.5
8 31
9 32
10 32
11 32
12 32
13 31.5
14 29.5
15 27
16 25.5
17 25
18 23.5
19 23.5
20 23
21 23
22 23
23 22.5
0 21
1 20.5
2 20
3 20
4 21.5
5 24.5
6 27
7 29
8 30.5
9 30.5
10 31
11 32.5
12 32
13 32.5
14 31.5
15 28.5
16 26.5
17 25.5
18 25.5
19 25.5
20 23
21 24
22 22.5
23 21
0 20.5
1 20
2 20
3 20.5
4 24
5 26.5
6 28.5
7 30
8 32
9 33
10 34
11 34
12 34
13 33
14 31.5
15 29.5
16 28.5
17 29
18 28
19 28
20 25.5
21 25.5
22 25.5
23 24.5
0 24.5
1 22
2 21.5
3 21.5
4 25
5 28.5
6 30
7 32
8 33.5
9 34
10 34
11 34
12 34
13 33
14 31.5
15 29.5
16 27
17 26.5
18 26
19 25
20 25.5
21 26.5
22 22.5
23 24.5
0 25
1 24.5
2 25
3 25
4 27
5 30.5
6 31.5
7 32.5
8 33.5
9 33.5
10 33
11 34
12 34
13 33
14 31.5
15 29.5
16 28
17 27.5
18 27.5
19 27.5
20 26
21 25.5
22 24
23 24
0 27.5
1 24.5
2 24.5
3 24.5
4 26.5
5 29
6 29.5
7 32
8 32
9 32
10 32.5
11 32
12 31.5
13 31
14 29.5
15 28.5
16 27.5
17 26
18 26
19 25
20 24.5
21 24
22 24
23 24
0 24
1 23
2 23
3 22.5
4 22
5 21.5
6 26
7 28.5
8 30
9 30.5
10 31.5
11 31
12 31.5
13 30.5
14 29.5
15 28.5
16 26.5
17 26
18 25
19 26
20 25.5
21 25
22 24.5
23 22.5
0 24
1 23.5
2 20.5
3 21.5
4 24
5 28.5
6 29
7 30.5
8 32
9 32.5
10 33
11 33.5
12 33
13 32.5
14 31.5
15 29.5
16 27.5
17 26.5
18 25.5
19 24.5
20 24.5
21 26
22 26
23 25.5
0 25
1 24.5
2 23.5
3 21
4 25.5
5 25
6 20.5
7 23
8 25.5
9 22
10 19
11 18.5
12 19.5
13 19
14 19.5
15 20
16 20
17 18
18 17
19 16.5
20 15.5
21 15
22 15
23 15.5
0 15
1 15.5
2 16
3 16
4 17.5
5 19.5
6 21.5
7 23.5
8 26.5
9 27.5
10 29
11 29
12 29
13 28
14 27
15 24.5
16 23.5
17 22
18 22
19 21
20 21
21 21
22 21.5
23 21.5
0 21
1 19
2 19
3 18.5
4 21.5
5 24.5
6 26.5
7 28.5
8 30
9 31
10 31
11 31.5
12 31
13 31
14 29.5
15 26.5
16 26
17 24.5
18 24.5
19 24
20 25
21 23.5
22 23
23 22
0 21.5
1 20
2 20
3 20
4 21.5
5 24
6 25.5
7 26
8 28
9 29
10 29
11 30.5
12 30
13 29.5
14 28
15 25.5
16 25
17 24
18 23
19 22
20 22
21 21.5
22 22
23 20.5
0 20
1 20.5
2 19.5
3 19.5
4 21
5 24.5
6 27
7 28.5
8 29.5
9 30
10 30.5
11 31
12 31.5
13 31
14 29.5
15 26.5
16 25
17 24.5
18 24
19 23.5
20 23.5
21 24
22 23
23 22.5
0 21
1 21.5
2 22
3 22
4 23.5
5 26
6 28.5
7 29.5
8 31
9 31
10 31
11 31.5
12 32
13 31
14 29.5
15 28.5
16 27
17 26.5
18 26
19 25.5
20 24
21 22.5
22 23
23 21
0 21
1 20
2 19
3 17
4 17.5
5 19.5
6 21.5
7 23
8 24
9 25.5
10 26.5
11 27.5
12 27.5
13 27.5
14 26
15 23.5
16 23.5
17 22
18 21
19 20
20 20.5
21 20.5
22 19.5
23 19
0 18
1 18.5
2 18
3 18
4 19
5 20.5
6 21.5
7 23
8 24.5
9 26.5
10 27.5
11 27
12 26
13 17
14 19
15 18.5
16 14.5
17 16
18 17
19 16.5
20 15
21 16.5
22 17.5
23 17
0 17
1 16
2 16.5
3 16
4 17
5 17
6 16.5
7 17.5
8 19
9 19.5
10 20.5
11 20
12 20.5
13 20
14 19.5
15 18
16 17
17 17
18 17
19 16
20 16
21 16
22 16
23 15.5
0 15
1 15
2 15
3 15
4 17
5 18
6 20.5
7 23
8 24.5
9 25
10 26
11 25
12 25
13 24
14 22
15 21.5
16 22
17 21
18 21
19 20.5
20 20
21 19
22 18.5
23 17.5
0 16.5
1 16
2 16
3 15
4 16.5
5 19
6 21
7 22
8 22
9 23.5
10 24
11 24
12 25
13 24
14 23.5
15 21.5
16 20.5
17 19.5
18 17.5
19 17.5
20 17
21 16.5
22 16.5
23 16
0 14.5
1 14
2 14.5
3 14.5
4 15.5
5 17.5
6 19.5
7 20.5
8 21.5
9 22
10 22.5
11 22.5
12 22.5
13 22.5
14 20.5
15 19
16 18.5
17 18.5
18 18
19 19
20 17
21 14.5
22 14.5
23 15
0 14.5
1 13.5
2 14
3 14.5
4 17
5 18.5
6 19
7 21.5
8 22.5
9 24
10 24.5
11 24.5
12 23
13 23
14 22.5
15 20.5
16 19
17 19
18 19.5
19 18.5
20 18.5
21 19
22 19
23 18
0 16.5
1 16.5
2 16
3 16
4 16.5
5 19.5
6 21.5
7 22.5
8 24
9 24
10 22.5
11 20.5
12 19.5
13 19.5
14 19
15 18
16 17.5
17 16.5
18 15.5
19 14
20 13.5
21 13.5
22 13.5
23 13
0 12
1 12.5
2 12.5
3 13
4 13
5 16
6 18
7 19
8 19.5
9 21.5
10 20.5
11 21
12 21
13 20.5
14 18
15 15.5
16 14
17 14
18 14
19 14.5
20 13.5
21 13
22 12
23 12
0 11.5
1 11.5
2 11
3 11
4 13
5 14.5
6 15.5
7 17.5
8 18.5
9 18.5
10 19.5
11 19.5
12 20
13 19.5
14 18.5
15 16.5
16 16
17 15.5
18 15
19 15
20 15
21 14.5
22 14
23 14
0 14
1 13
2 12.5
3 11.5
4 11.5
5 13.5
6 15.5
7 16.5
8 18
9 18.5
10 20.5
11 20
12 20
13 20
14 18.5
15 16.5
16 16
17 15.5
18 14.5
19 14.5
20 14.5
21 13
22 12
23 11.5
0 11
1 11.5
2 11
3 12
4 13.5
5 15.5
6 17.5
7 18
8 19
9 20.5
10 20
11 19.5
12 19
13 18.5
14 18
15 17
16 16
17 16
18 16
19 15.5
20 14
21 14.5
22 13.5
23 13
0 12.5
1 13
2 13
3 11.5
4 14.5
5 15.5
6 16.5
7 17.5
8 19
9 19.5
10 21.5
11 21.5
12 20
13 20
14 20
15 19
16 19
17 18.5
18 16.5
19 16
20 16
21 16
22 16
23 15.5
0 15
1 15.5
2 15.5
3 13.5
4 13.5
5 15.5
6 16.5
7 19
8 21.5
9 22
10 23.5
11 23.5
12 22.5
13 21.5
14 20.5
15 19
16 19.5
17 19
18 18
19 17
20 16
21 16
22 16
23 16.5
0 13.5
1 15
2 15
3 16
4 16.5
5 16.5
6 16.5
7 18
8 19
9 19
10 19
11 19
12 17.5
13 17
14 17
15 16.5
16 16.5
17 16
18 17
19 17
20 16
21 16
22 15.5
23 15.5
0 15
1 15
2 14
3 14
4 14
5 15.5
6 17.5
7 19
8 21.5
9 22.5
10 23
11 22.5
12 22
13 21
14 20
15 19
16 19
17 18.5
18 18
19 18
20 18
21 17
22 16.5
23 16
0 15
1 15
2 15
3 15.5
4 16.5
5 17.5
6 19.5
7 20.5
8 22
9 22
10 23
11 23
12 23
13 22
14 20.5
15 20
16 19.5
17 19
18 18.5
19 19
20 18.5
21 18
22 16
23 17.5
0 16.5
1 16.5
2 16.5
3 15.5
4 15
5 17.5
6 19.5
7 21.5
8 23
9 23.5
10 24
11 24
12 24
13 23.5
14 20.5
15 19.5
16 19
17 19.5
18 20
19 19.5
20 19
21 17.5
22 17.5
23 17
0 16.5
1 15
2 14
3 13.5
4 16
5 21
6 23
7 23
8 24.5
9 25.5
10 26.5
11 27
12 26.5
13 25
14 22
15 20.5
16 21.5
17 19.5
18 19.5
19 18.5
20 20
21 19
22 16.5
23 16
0 17
1 17
2 15.5
3 15
4 17
5 20.5
6 23
7 24
8 27.5
9 28
10 29
11 29
12 29
13 28
14 26
15 25
16 24
17 23.5
18 22.5
19 22.5
20 23
21 22
22 21
23 21.5
0 20
1 21
2 21
3 21.5
4 22
5 23
6 23
7 23
8 25.5
9 26
10 27
11 25
12 24
13 23
14 22
15 20.5
16 20.5
17 18.5
18 19
19 18.5
20 19
21 18.5
22 18
23 14.5
0 15
1 15.5
2 14.5
3 14.5
4 15.5
5 18
6 20
7 22
8 22.5
9 24
10 25
11 24
12 24
13 24
14 22
15 21
16 19
17 18
18 18
19 17
20 18
21 17.5
22 17.5
23 17.5
0 17
1 16.5
2 15
3 13.5
4 16.5
5 18.5
6 21
7 22
8 23.5
9 24
10 24
11 24
12 24
13 23.5
14 21
15 19
16 18.5
17 18
18 17
19 16
20 16
21 15
22 15.5
23 16
0 16
1 16
2 16
3 14.5
4 14.5
5 16.5
6 18.5
7 22
8 24
9 24
10 24.5
11 25
12 25
13 23.5
14 20.5
15 19
16 19
17 19
18 19
19 18.5
20 18.5
21 17.5
22 17
23 17
0 17
1 16.5
2 17
3 15.5
4 15.5
5 16
6 20
7 21
8 22
9 22.5
10 22
11 22.5
12 22
13 22
14 19.5
15 18.5
16 17.5
17 18
18 17
19 16.5
20 17
21 16
22 16.5
23 15
0 14.5
1 16
2 14
3 13.5
4 15
5 18
6 20.5
7 21
8 23
9 23
10 23.5
11 24
12 23.5
13 22.5
14 20.5
15 19.5
16 18.5
17 18.5
18 18.5
19 18
20 17
21 16
22 16
23 16.5
0 16.5
1 15
2 15
3 15.5
4 16.5
5 19.5
6 21
7 22.5
8 23
9 24
10 24.5
11 24.5
12 24.5
13 23
14 20.5
15 19.5
16 18
17 19
18 18
19 16.5
20 16.5
21 16.5
22 17
23 16.5
0 17
1 16.5
2 15
3 16.5
4 17
5 18
6 20
7 21
8 23.5
9 24
10 25
11 24
12 23
13 23
14 20.5
15 18.5
16 18
17 17.5
18 17.5
19 17
20 17
21 16
22 16
23 15.5
0 15
1 15
2 14
3 14.5
4 15.5
5 16.5
6 18.5
7 19.5
8 20.5
9 21
10 21
11 20
12 20.5
13 20.5
14 19
15 18.5
16 17
17 15.5
18 13
19 13
20 12
21 11.5
22 11.5
23 10
0 9.5
1 9
2 8.5
3 8.5
4 9.5
5 11.5
6 13.5
7 14.5
8 16
9 17
10 18
11 18
12 18
13 17.5
14 15.5
15 13
16 12
17 11
18 11
19 10.5
20 10
21 10
22 9.5
23 8.5
0 7.5
1 7.5
2 8
3 7
4 8
5 10.5
6 12.5
7 14.5
8 15.5
9 16
10 16.5
11 17
12 17
13 16
14 13.5
15 11.5
16 13
17 11.5
18 9.5
19 9
20 9
21 8
22 7
23 6
0 6
1 6
2 6
3 5
4 7
5 11
6 12.5
7 14.5
8 16.5
9 17.5
10 18
11 19
12 18.5
13 17.5
14 13.5
15 12
16 11
17 12.5
18 12
19 11
20 11.5
21 10.5
22 9.5
23 10
0 8
1 6
2 5.5
3 6.5
4 8
5 10.5
6 12.5
7 15
8 17
9 18.5
10 19.5
11 19.5
12 19
13 18.5
14 15.5
15 13
16 13.5
17 12
18 11
19 11
20 11
21 9
22 8.5
23 8.5
0 8
1 7
2 7.5
3 8
4 9.5
5 11.5
6 13
7 15.5
8 18
9 19
10 20
11 20
12 20
13 18.5
14 15.5
15 16
16 15.5
17 15
18 14.5
19 13
20 13
21 13
22 12
23 11.5
0 12
1 10.5
2 9
3 8
4 9
5 12
6 13.5
7 15.5
8 17
9 19
10 20
11 20
12 20
13 19.5
14 16
15 13.5
16 13
17 13
18 12.5
19 13
20 12.5
21 12
22 12
23 11
0 9.5
1 12
2 11.5
3 12
4 10
5 14
6 16
7 18.5
8 19.5
9 20.5
10 22
11 22
12 22
13 21
14 17
15 15.5
16 14.5
17 15
18 14
19 14.5
20 15
21 13.5
22 12.5
23 13.5
0 11.5
1 12
2 12.5
3 12.5
4 11.5
5 14.5
6 18
7 19.5
8 21
9 22
10 22.5
11 23
12 23
13 21.5
14 18
15 18
16 18
17 16
18 16.5
19 16.5
20 15.5
21 16.5
22 16.5
23 15.5
0 13
1 12.5
2 13
3 14
4 14
5 16
6 18
7 19
8 20
9 21
10 21
11 21
12 21
13 19.5
14 16.5
15 15
16 15
17 15
18 14
19 14
20 14.5
21 13.5
22 14
23 14
0 12.5
1 11.5
2 12
3 10.5
4 10.5
5 13
6 15.5
7 17.5
8 18.5
9 20
10 20.5
11 21
12 20
13 19.5
14 18
15 16
16 16
17 15
18 16
19 15
20 14
21 13
22 11
23 11
0 11
1 10
2 10.5
3 10.5
4 10
5 14
6 16.5
7 19.5
8 20.5
9 21
10 21.5
11 22
12 21.5
13 20
14 17.5
15 17
16 16
17 15.5
18 15
19 15
20 14
21 11
22 12
23 11.5
0 10.5
1 11
2 9
3 10.5
4 11
5 13.5
6 16
7 18.5
8 20.5
9 21
10 22
11 22.5
12 22
13 21.5
14 17.5
15 17.5
16 17
17 16.5
18 17
19 16.5
20 16
21 15.5
22 15
23 14.5
0 13
1 13.5
2 13.5
3 11
4 10.5
5 14
6 16.5
7 18
8 19.5
9 21
10 22
11 22
12 22
13 20
14 16.5
15 15.5
16 15
17 14.5
18 15.5
19 15
20 16
21 14.5
22 14
23 14
0 14
1 12
2 11
3 11.5
4 11.5
5 14
6 16.5
7 18
8 20
9 22
10 22.5
11 23
12 23
13 21.5
14 18
15 18
16 16.5
17 17
18 17
19 15
20 14.5
21 12.5
22 13.5
23 13.5
0 13.5
1 11
2 9.5
3 9.5
4 11
5 14
6 17
7 19.5
8 21.5
9 22.5
10 23
11 23
12 23
13 21
14 19
15 18.5
16 17.5
17 17
18 15.5
19 16
20 16.5
21 17
22 15
23 13
0 12.5
1 13.5
2 14
3 11.5
4 14.5
5 17
6 19.5
7 19.5
8 21
9 22
10 23
11 23.5
12 23.5
13 22
14 19.5
15 19
16 18.5
17 18
18 17
19 18
20 17
21 15
22 15.5
23 14
0 13
1 13
2 12
3 12.5
4 13
5 15
6 17.5
7 20.5
8 22
9 23
10 23.5
11 23.5
12 22.5
13 21.5
14 17.5
15 16
16 17
17 16.5
18 17
19 16.5
20 15.5
21 14
22 13.5
23 13
0 12.5
1 12.5
2 13.5
3 12.5
4 14
5 16
6 17
7 17.5
8 20.5
9 22
10 22
11 22.5
12 22
13 20.5
14 18
15 18
16 17
17 15.5
18 14.5
19 14.5
20 14
21 14.5
22 14
23 14
0 14
1 13.5
2 12
3 12.5
4 11.5
5 13
6 17
7 18
8 19.5
9 21
10 22
11 22
12 22
13 20.5
14 17
15 15.5
16 16
17 17
18 16
19 15
20 15
21 15
22 13
23 12
0 11.5
1 12.5
2 12
3 11.5
4 11
5 14
6 16.5
7 18.5
8 19.5
9 21
10 21
11 22
12 21
13 20
14 18.5
15 18
16 16.5
17 16.5
18 16
19 16
20 15.5
21 14.5
22 15.5
23 14.5
0 12.5
1 11.5
2 11
3 11
4 11.5
5 14
6 16.5
7 18.5
8 21
9 21
10 22.5
11 22.5
12 22.5
13 20
14 17
15 16.5
16 16
17 15.5
18 15
19 13.5
20 13.5
21 14
22 13.5
23 14
0 12.5
1 13
2 12.5
3 12
4 13
5 15.5
6 16.5
7 18.5
8 20.5
9 21.5
10 22
11 22
12 22
13 20.5
14 18.5
15 17
16 16
17 16
18 15.5
19 15
20 15.5
21 14.5
22 15
23 13.5
0 11
1 11.5
2 10.5
3 11.5
4 12.5
5 13.5
6 16.5
7 18
8 20.5
9 21
10 21.5
11 22
12 22
13 20
14 17
15 17
16 16.5
17 16
18 14
19 14
20 15
21 13.5
22 12.5
23 14.5
0 12
1 10.5
2 10
3 11.5
4 11
5 12
6 13.5
7 16.5
8 18.5
9 19.5
10 21
11 21
12 21
13 19
14 15.5
15 14
16 15
17 15.5
18 14.5
19 13
20 12.5
21 12
22 11.5
23 11
0 10.5
1 10.5
2 9.5
3 9
4 8.5
5 12
6 14.5
7 16
8 17
9 18
10 18
11 18
12 18
13 17
14 15
15 15
16 13.5
17 13.5
18 13.5
19 13
20 12
21 11.5
22 12
23 11.5
0 11.5
1 10.5
2 10.5
3 10
4 9.5
5 10
6 11.5
7 13
8 15
9 15
10 16.5
11 16
12 16
13 15
14 13
15 13
16 12
17 12.5
18 11.5
19 11
20 11.5
21 11.5
22 11
23 10.5
0 10.5
1 10
2 10
3 9
4 9.5
5 10.5
6 12.5
7 13.5
8 14.5
9 15
10 16
11 16.5
12 16
13 15.5
14 14
15 13
16 13
17 13
18 12
19 11
20 10.5
21 10
22 9.5
23 9
0 9
1 8.5
2 8.5
3 8
4 8.5
5 10.5
6 12.5
7 14.5
8 16.5
9 17
10 18
11 17.5
12 18
13 16
14 13
15 13
16 12
17 12.5
18 12.5
19 12
20 12
21 11.5
22 12
23 9.5
0 8.5
1 9.5
2 10
3 11
4 10
5 11
6 14
7 16
8 16.5
9 17.5
10 18
11 18
12 18
13 16.5
14 15
15 14.5
16 13
17 13.5
18 13
19 11.5
20 11
21 12
22 11
23 10
0 10
1 10.5
2 9.5
3 9
4 7
5 10.5
6 14
7 17.5
8 17.5
9 18
10 19
11 20
12 19
13 18
14 15.5
15 14.5
16 14
17 14
18 13.5
19 13
20 13
21 12
22 11.5
23 10
0 10
1 10.5
2 9
3 9.5
4 10.5
5 12.5
6 15
7 15.5
8 18.5
9 20
10 21
11 21.5
12 21
13 19.5
14 18
15 17.5
16 16.5
17 15.5
18 16
19 15
20 14.5
21 14
22 12.5
23 12
0 12
1 11
2 11
3 9
4 9.5
5 12.5
6 17.5
7 16
8 18.5
9 21
10 21
11 21
12 20.5
13 18
14 15.5
15 14.5
16 14.5
17 14.5
18 14.5
19 14
20 14.5
21 13.5
22 13.5
23 13.5
0 11.5
1 11
2 12.5
3 12
4 12
5 13.5
6 16.5
7 18.5
8 19.5
9 20
10 20
11 20
12 18.5
13 17.5
14 15
15 14.5
16 14.5
17 13.5
18 13
19 13.5
20 13
21 12
22 13
23 12.5
0 10.5
1 11
2 10.5
3 8
4 8
5 10.5
6 12.5
7 16
8 17.5
9 17.5
10 19
11 20
12 19
13 17.5
14 15.5
15 15
16 15
17 15
18 15
19 15
20 13
21 13.5
22 14
23 12
0 12.5
1 11.5
2 11
3 12.5
4 11.5
5 13
6 15.5
7 17.5
8 19.5
9 21.5
10 22.5
11 22.5
12 23
13 20.5
14 19.5
15 18.5
16 18.5
17 18.5
18 17
19 15.5
20 15
21 13.5
22 12.5
23 12
0 12
1 11.5
2 12
3 11.5
4 12
5 14
6 16
7 18
8 20.5
9 22.5
10 23.5
11 24
12 24.5
13 22
14 19.5
15 19
16 18
17 17.5
18 15.5
19 16
20 16
21 16
22 13
23 13.5
0 12
1 11.5
2 11.5
3 12
4 11.5
5 12.5
6 17
7 20
8 20.5
9 22
10 23
11 22
12 22
13 20
14 17.5
15 17
16 16.5
17 14.5
18 14.5
19 13.5
20 13
21 12
22 12.5
23 10
0 10.5
1 10
2 10
3 8.5
4 7.5
5 9.5
6 12.5
7 15
8 17
9 17.5
10 18
11 18
12 18
13 16.5
14 14
15 13
16 12
17 11.5
18 10
19 10
20 9
21 8
22 9
23 9
0 9
1 9
2 9.5
3 9
4 9
5 9
6 9
7 10.5
8 12.5
9 13
10 14
11 14
12 14
13 12.5
14 10.5
15 9
16 8
17 8
18 7.5
19 7.5
20 8
21 6
22 6.5
23 6.5
0 6.5
1 6
2 6.5
3 6
4 6
5 7
6 9.5
7 11.5
8 12.5
9 14.5
10 15
11 16
12 15.5
13 14.5
14 12.5
15 12
16 10
17 11
18 10
19 9.5
20 8
21 7
22 7
23 5.5
0 7
1 5
2 5.5
3 5
4 6
5 6.5
6 9.5
7 10.5
8 14
9 15
10 16
11 16
12 15
13 13.5
14 11.5
15 11
16 11
17 10.5
18 9
19 9
20 10
21 9
22 7.5
23 7.5
0 7
1 6.5
2 6
3 5.5
4 4.5
5 6
6 8.5
7 9.5
8 9.5
9 10.5
10 12
11 12
12 11.5
13 11
14 10
15 10
16 10
17 10
18 10
19 10
20 9.5
21 9
22 8.5
23 9
0 8
1 8
2 8
3 8
4 8
5 8
6 8.5
7 8
8 8
9 8
10 7
11 8
12 7
13 8
14 8
15 8
16 8
17 8
18 7
19 7
20 7
21 7.5
22 7
23 7
0 7
1 6
2 6
3 6
4 6
5 6
6 6
7 6
8 7
9 7
10 7.5
11 7
12 7
13 7
14 6
15 5.5
16 5.5
17 5
18 5
19 4.5
20 4
21 4
22 4
23 3
0 3
1 3
2 2.5
3 3
4 3
5 3
6 3
7 3.5
8 3
9 3
10 3
11 3.5
12 4
13 4
14 3.5
15 3
16 3
17 2.5
18 2
19 2.5
20 3
21 2
22 2.5
23 2
0 2
1 2
2 2
3 2.5
4 3
5 3
6 3
7 3
8 3.5
9 3.5
10 4
11 4
12 4
13 4.5
14 5
15 5
16 5
17 5
18 5
19 5
20 5
21 5
22 5
23 4
0 4
1 4
2 4
3 4
4 3
5 3.5
6 5
7 5.5
8 6.5
9 7
10 8
11 8
12 7.5
13 7
14 7
15 6
16 5.5
17 5.5
18 5
19 4.5
20 4
21 3.5
22 4
23 3
0 2.5
1 3
2 3
3 3.5
4 3.5
5 4.5
6 5.5
7 7
8 8
9 8.5
10 9
11 9.5
12 8.5
13 8
14 7
15 6
16 6
17 6
18 5.5
19 5
20 5
21 5
22 5
23 4.5
0 4
1 4
2 3.5
3 4
4 3.5
5 3.5
6 5
7 6.5
8 7.5
9 8
10 9
11 9
12 9
13 8
14 8
15 7
16 7
17 6.5
18 7
19 6
20 6
21 6
22 6
23 6
0 5.5
1 5.5
2 4.5
3 5
4 6
5 5
6 6
7 7
8 7.5
9 9
10 9
11 9.5
12 9.5
13 9
14 8
15 6.5
16 6
17 7
18 6.5
19 7
20 6.5
21 7
22 7
23 7
0 7
1 7
2 7
3 7
4 6.5
5 7
6 7
7 7
8 7.5
9 8
10 9
11 8.5
12 8
13 8
14 8
15 7.5
16 7
17 7
18 7
19 7
20 6
21 6
22 6.5
23 6
0 5.5
1 5
2 4.5
3 5
4 4.5
5 5.5
6 7.5
7 8.5
8 10
9 11
10 11.5
11 11.5
12 11.5
13 10.5
14 8.5
15 7.5
16 7
17 6.5
18 5.5
19 5
20 5
21 4.5
22 3.5
23 3.5
0 4.5
1 4
2 4
3 3
4 3
5 4.5
6 6.5
7 7.5
8 9
9 10.5
10 12
11 12
12 12
13 11
14 8
15 7
16 7
17 6.5
18 5.5
19 5
20 5.5
21 6
22 4.5
23 5
0 4
1 4
2 3.5
3 3.5
4 3
5 5
6 6.5
7 8
8 9.5
9 10.5
10 11.5
11 12.5
12 12
13 11
14 7.5
15 8
16 6
17 5
18 5
19 5
20 4.5
21 3.5
22 3
23 3.5
0 2.5
1 2.5
2 2.5
3 3.5
4 3
5 4.5
6 6.5
7 8
8 9.5
9 10.5
10 11.5
11 12
12 12
13 10.5
14 9
15 7.5
16 7
17 6.5
18 5
19 5
20 4
21 3.5
22 4
23 4
0 3.5
1 2.5
2 2
3 2
4 2
5 3.5
6 5.5
7 7.5
8 9
9 10.5
10 11
11 11.5
12 12
13 10.5
14 8
15 6.5
16 7.5
17 6.5
18 5.5
19 4
20 4
21 3.5
22 3
23 2.5
0 1.5
1 2.5
2 2.5
3 2.5
4 1.5
5 3
6 5.5
7 7
8 8
9 9.5
10 11
11 11
12 11
13 10
14 7.5
15 7
16 7
17 6.5
18 7
19 6
20 4.5
21 3
22 3
23 2.5
0 2.5
1 2
2 2.5
3 2.5
4 2.5
5 4
6 5.5
7 7
8 8.5
9 9.5
10 11
11 12
12 11
13 10
14 8.5
15 9
16 7
17 7
18 6.5
19 6
20 5
21 5
22 5
23 4.5
0 5.5
1 3.5
2 4.5
3 4
4 3.5
5 5.5
6 7
7 8
8 13
9 13
10 14
11 14
12 15
13 12.5
14 11
15 11
16 9.5
17 8
18 7.5
19 7.5
20 7
21 7
22 7
23 7
0 6
1 5.5
2 6
3 5.5
4 6
5 5.5
6 8.5
7 10.5
8 13.5
9 15
10 15
11 14
12 14
13 12.5
14 11.5
15 10
16 10
17 10
18 9
19 8
20 8
21 8
22 7
23 6
0 5.5
1 6.5
2 5.5
3 7
4 7
5 7.5
6 9
7 10.5
8 12.5
9 13
10 14
11 14
12 13.5
13 12
14 9
15 8
16 7
17 7
18 7
19 6
20 7
21 6
22 5.5
23 5
0 5
1 4.5
2 4.5
3 4.5
4 4
5 5
6 5
7 6
8 8
9 8
10 8
11 8
12 8
13 7
14 6.5
15 7
16 6
17 5
18 4.5
19 3
20 3
21 2
22 2
23 2
0 2
1 1
2 1.5
3 1
4 0.5
5 0.5
6 1
7 1
8 1.5
9 2
10 2
11 2
12 2
13 2
14 2
15 2
16 2.5
17 2
18 2
19 2
20 1.5
21 1
22 1
23 1
