# Supplementary material for: Analysis of cause-effect inference by comparing regression errors
Source: PeerJ Comput Sci. 2019 Jan 21;5:e169. doi: 10.7717/peerj-cs.169 (PMC7924496; doi:10.7717/peerj-cs.169)
Supplement: Supplemental Information 2 — Contains artificial and real-world data sets. [file peerj-cs-05-169-s002.zip › CEP data/pair0094_des.txt]

Information for pair0094:

x = hour of the day
y = temperature in degree celsius

Source:

The data come from a regional energy distributor in Turkey and was obtained from S. Armagan Tarim and Steve Prestwich on June 11 2015.

Common sense tells us that temperature depends on the hour of the day.
 
x --> y 
