# Supplementary material for: Analysis of cause-effect inference by comparing regression errors
Source: PeerJ Comput Sci. 2019 Jan 21;5:e169. doi: 10.7717/peerj-cs.169 (PMC7924496; doi:10.7717/peerj-cs.169)
Supplement: Supplemental Information 2 — Contains artificial and real-world data sets. [file peerj-cs-05-169-s002.zip › CEP data/pair0095.txt]

0 383.0483
1 374.054
2 368.1069
3 363.5661
4 362.6549
5 371.1292
6 345.7175
7 349.8082
8 406.1387
9 434.1982
10 448.585
11 443.0938
12 428.1507
13 440.9573
14 444.1381
15 446.5323
16 479.6105
17 471.5073
18 455.7189
19 450.4586
20 445.6591
21 446.6076
22 491.602
23 484.4385
0 461.4436
1 448.656
2 444.7053
3 440.7903
4 441.0068
5 444.5128
6 419.8712
7 434.2417
8 470.8404
9 491.4089
10 491.8929
11 479.301
12 461.773
13 469.1886
14 473.2498
15 470.9658
16 496.3754
17 487.1271
18 470.7801
19 465.2157
20 460.8677
21 451.1349
22 493.1895
23 490.6721
0 466.3964
1 453.3464
2 445.6101
3 442.6606
4 444.4657
5 446.7861
6 421.4234
7 435.7526
8 470.2114
9 488.9883
10 482.9173
11 480.4931
12 462.5777
13 469.6384
14 469.7799
15 470.2769
16 490.9819
17 489.6333
18 465.2705
19 450.4324
20 452.2021
21 454.4848
22 501.1295
23 484.3361
0 469.2051
1 463.0662
2 456.5563
3 449.7206
4 452.1828
5 455.3784
6 433.6462
7 446.9349
8 482.6911
9 503.3938
10 511.9926
11 504.127
12 485.5874
13 497.7302
14 491.7994
15 483.5772
16 521.8101
17 494.1354
18 469.9345
19 461.1617
20 461.5133
21 458.0267
22 500.5597
23 499.0215
0 483.4484
1 474.2086
2 464.9749
3 459.3687
4 458.77
5 459.6725
6 425.3159
7 440.8296
8 478.9584
9 505.5458
10 518.8196
11 516.594
12 495.4879
13 497.3868
14 489.6804
15 486.9267
16 505.236
17 489.7975
18 472.5647
19 465.4112
20 461.7141
21 458.4992
22 504.2826
23 506.2575
0 483.1786
1 471.5203
2 457.6275
3 452.9448
4 449.4333
5 447.6063
6 419.4288
7 420.0786
8 432.7269
9 449.8804
10 462.3522
11 476.3044
12 465.7251
13 475.9951
14 472.5836
15 473.805
16 492.5642
17 479.9702
18 466.0587
19 462.6063
20 459.2395
21 457.3476
22 500.0033
23 491.3177
0 465.3087
1 448.4297
2 442.0514
3 435.9058
4 436.7804
5 442.7382
6 416.3726
7 433.1993
8 478.3164
9 503.0748
10 508.9784
11 509.4248
12 493.5562
13 498.4972
14 499.5834
15 493.4713
16 523.2899
17 499.374
18 482.9864
19 470.2155
20 468.2773
21 465.6951
22 504.5933
23 506.787
0 483.9037
1 468.9446
2 463.7695
3 456.8083
4 455.6252
5 462.4089
6 440.2512
7 450.6136
8 483.6886
9 501.6906
10 499.8843
11 491.9552
12 474.5225
13 479.6161
14 478.9526
15 476.5251
16 507.3559
17 489.4054
18 472.509
19 465.6114
20 467.2361
21 460.7969
22 505.3281
23 498.8683
0 477.0219
1 468.3236
2 462.1108
3 457.8303
4 459.0174
5 458.3697
6 433.9871
7 446.8736
8 484.7283
9 494.1761
10 499.2163
11 489.5911
12 467.7242
13 472.517
14 473.275
15 473.2879
16 503.453
17 496.339
18 479.3286
19 472.4668
20 467.8601
21 462.2333
22 508.8113
23 503.4907
0 472.5877
1 459.6825
2 460.5645
3 460.7084
4 459.5211
5 463.5951
6 440.1735
7 454.3973
8 499.3668
9 513.4998
10 525.8576
11 525.7645
12 501.7586
13 509.5344
14 512.4033
15 507.6631
16 530.0374
17 506.413
18 488.5825
19 483.4194
20 477.2708
21 471.5653
22 514.0838
23 509.4174
0 483.0396
1 470.2488
2 461.143
3 455.5685
4 453.5916
5 457.3406
6 445.0957
7 465.1054
8 502.2877
9 519.5657
10 529.9042
11 529.2803
12 505.8033
13 525.5886
14 519.3059
15 518.2628
16 542.1853
17 500.6784
18 480.4783
19 467.0585
20 460.0184
21 455.9683
22 507.2673
23 502.9419
0 471.616
1 459.1092
2 454.5867
3 455.147
4 453.857
5 464.2717
6 433.1081
7 427.194
8 458.6507
9 490.2259
10 509.4341
11 521.459
12 508.1564
13 512.9353
14 512.2896
15 507.1258
16 517.447
17 490.0339
18 476.5994
19 471.7922
20 469.0875
21 465.6393
22 512.545
23 509.0946
0 483.5034
1 471.2808
2 456.5287
3 446.9842
4 445.8614
5 444.6023
6 422.753
7 423.2346
8 433.0649
9 451.7294
10 468.9384
11 479.2259
12 473.8674
13 478.1963
14 483.2272
15 489.536
16 486.4461
17 470.3922
18 461.4035
19 455.9088
20 451.0231
21 449.5388
22 499.557
23 488.661
0 459.2659
1 446.7048
2 440.0586
3 437.1707
4 438.1457
5 443.5035
6 433.8479
7 452.9851
8 493.2099
9 507.193
10 511.0131
11 501.9941
12 476.1483
13 479.0206
14 476.9198
15 479.1029
16 516.017
17 506.6765
18 489.0768
19 482.6354
20 480.0137
21 468.1692
22 505.7599
23 491.6592
0 467.3241
1 455.1746
2 447.5293
3 443.9936
4 442.7551
5 448.4333
6 433.4718
7 454.0979
8 489.2092
9 502.3216
10 510.3635
11 510.3154
12 485.5213
13 503.582
14 505.2252
15 499.5209
16 529.2298
17 508.7877
18 490.8524
19 480.7884
20 476.0687
21 468.5399
22 512.2387
23 496.7851
0 474.1071
1 461.6491
2 449.7858
3 445.7603
4 451.8308
5 450.0855
6 419.9328
7 443.9855
8 484.6107
9 497.4461
10 511.6434
11 512.7539
12 497.8242
13 506.4556
14 499.8355
15 495.7307
16 515.3737
17 491.0214
18 475.5952
19 458.1786
20 463.1871
21 451.6783
22 495.7678
23 491.2579
0 457.0546
1 453.1443
2 441.1581
3 445.5535
4 448.2119
5 448.8838
6 436.2385
7 444.9472
8 478.3806
9 498.4388
10 511.9797
11 518.0931
12 504.2504
13 504.0434
14 504.3684
15 497.432
16 516.321
17 506.5272
18 485.1604
19 479.6258
20 474.4343
21 468.0538
22 520.381
23 514.9086
0 487.4011
1 474.7123
2 463.0394
3 453.7375
4 451.364
5 453.5057
6 423.8587
7 440.2948
8 476.8053
9 498.6646
10 510.4986
11 502.3719
12 476.6095
13 477.2574
14 476.116
15 479.0069
16 515.4234
17 504.7113
18 482.8767
19 474.1467
20 472.0952
21 471.7646
22 504.3758
23 501.554
0 477.0548
1 464.8109
2 456.6192
3 446.1932
4 440.5202
5 443.7019
6 422.3885
7 429.7997
8 469.0773
9 487.8779
10 478.338
11 502.1616
12 497.8555
13 488.2784
14 489.7659
15 480.2291
16 495.0097
17 494.6178
18 478.9466
19 468.5857
20 463.9965
21 460.2895
22 508.7597
23 508.4814
0 480.0973
1 464.693
2 452.4841
3 443.9878
4 442.6069
5 437.1625
6 404.1464
7 393.7559
8 405.3886
9 424.0056
10 456.3042
11 458.5945
12 450.7724
13 451.0258
14 442.2754
15 439.3424
16 469.0543
17 466.0068
18 455.9077
19 451.9193
20 446.4478
21 443.6616
22 487.3089
23 480.3997
0 450.4967
1 435.1185
2 426.3392
3 418.775
4 421.8297
5 421.5288
6 397.2282
7 415.479
8 454.0525
9 477.8796
10 489.0071
11 489.1188
12 470.9828
13 477.0542
14 469.0455
15 473.0201
16 501.786
17 490.2174
18 468.0496
19 460.1401
20 455.9718
21 452.7428
22 493.934
23 501.6401
0 478.18
1 464.8731
2 450.52
3 447.4823
4 447.3992
5 449.3204
6 422.7722
7 430.2417
8 464.6162
9 483.1151
10 494.5869
11 492.2707
12 467.7626
13 470.0292
14 474.793
15 476.9601
16 491.5882
17 489.6357
18 473.8043
19 467.547
20 464.262
21 461.0561
22 508.7704
23 498.1703
0 475.5462
1 457.5695
2 448.6641
3 443.1193
4 444.7693
5 448.4649
6 433.6317
7 451.5657
8 488.9084
9 505.3901
10 512.4807
11 503.5104
12 482.3269
13 475.6324
14 476.1101
15 481.3744
16 506.9691
17 487.4009
18 466.973
19 460.1371
20 457.9387
21 448.849
22 495.2482
23 493.3094
0 473.0834
1 463.4796
2 455.4997
3 450.4586
4 449.6907
5 455.3844
6 449.9586
7 462.8956
8 495.3896
9 513.288
10 518.2748
11 518.6507
12 504.187
13 511.1552
14 506.1545
15 504.8614
16 518.266
17 507.6844
18 485.0344
19 477.1034
20 476.5626
21 475.5943
22 516.0326
23 505.5183
0 475.6464
1 458.6473
2 444.4792
3 436.6021
4 436.7588
5 442.4262
6 435.7073
7 440.7591
8 473.8237
9 497.5077
10 503.5525
11 484.6548
12 446.9256
13 477.714
14 471.4943
15 468.4444
16 489.4977
17 487.9783
18 468.9902
19 461.1527
20 452.7448
21 442.1976
22 487.3196
23 484.9877
0 460.2137
1 445.5531
2 431.2527
3 423.8086
4 427.1923
5 431.4921
6 417.9086
7 422.926
8 447.2573
9 471.4318
10 482.7237
11 484.8563
12 468.715
13 471.97
14 461.7605
15 449.5546
16 472.3585
17 470.7315
18 446.3558
19 441.5831
20 440.3801
21 440.2724
22 468.1073
23 458.3784
0 440.2991
1 429.8871
2 416.6019
3 409.8973
4 408.122
5 404.0899
6 384.2627
7 378.9135
8 389.4845
9 412.4901
10 426.0857
11 435.2758
12 427.5382
13 426.034
14 420.2716
15 420.777
16 449.2005
17 443.8326
18 433.2047
19 430.3928
20 427.3559
21 423.4916
22 448.0085
23 432.3002
0 409.7776
1 403.0043
2 394.2128
3 388.6129
4 388.5357
5 395.5703
6 387.9759
7 400.4787
8 441.6122
9 469.2816
10 488.371
11 484.9138
12 471.1855
13 474.7814
14 471.052
15 465.5057
16 487.8122
17 471.0805
18 456.2531
19 447.8293
20 444.0445
21 439.8081
22 465.7677
23 453.6085
0 428.0678
1 422.7869
2 417.052
3 408.8562
4 410.4242
5 415.7103
6 408.4588
7 425.5248
8 457.3183
9 476.804
10 479.8692
11 482.1583
12 464.2669
13 466.063
14 462.9526
15 463.6446
16 483.349
17 479.3352
18 462.5842
19 453.2861
20 447.4777
21 441.7586
22 403.4142
23 441.4698
0 436.4418
1 429.0733
2 419.6868
3 411.2245
4 415.1014
5 416.0308
6 410.2646
7 424.1847
8 457.7393
9 471.2757
10 479.6101
11 481.7741
12 463.9804
13 468.2509
14 442.3245
15 430.7311
16 484.6122
17 491.3319
18 475.0335
19 462.9124
20 461.1229
21 462.1682
22 492.5138
23 479.348
0 462.6611
1 449.8548
2 444.3021
3 437.8982
4 437.7682
5 443.8353
6 433.5421
7 447.903
8 479.5835
9 495.2058
10 497.8885
11 484.9248
12 462.5411
13 466.0419
14 464.5266
15 451.9618
16 469.0135
17 459.3093
18 439.7213
19 430.1878
20 421.6948
21 416.0378
22 445.7893
23 443.9283
0 433.8334
1 417.2678
2 403.4364
3 400.4666
4 386.558
5 377.7439
6 368.3613
7 370.3644
8 392.0919
9 414.5367
10 433.5196
11 439.4526
12 413.1417
13 421.5463
14 419.5503
15 420.8999
16 458.0226
17 463.6935
18 449.8169
19 442.9566
20 440.5394
21 438.3786
22 463.2672
23 452.1546
0 443.367
1 422.7678
2 425.1753
3 416.7624
4 412.0818
5 409.6921
6 396.9778
7 395.5785
8 432.9845
9 463.7154
10 472.9219
11 482.0943
12 464.404
13 479.7983
14 480.9541
15 468.5601
16 464.605
17 441.0903
18 427.0049
19 423.5293
20 409.1993
21 410.8996
22 446.896
23 440.0759
0 432.4821
1 428.9833
2 411.7647
3 407.9204
4 397.3835
5 392.6772
6 380.4241
7 365.7277
8 381.51
9 402.9801
10 420.7432
11 429.4737
12 435.378
13 435.2559
14 424.0407
15 416.4112
16 439.9543
17 432.6369
18 423.6443
19 417.0495
20 418.3086
21 427.7523
22 462.6521
23 459.0719
0 431.2599
1 411.5929
2 394.3443
3 393.5092
4 394.7424
5 400.5181
6 390.8948
7 406.5205
8 449.2135
9 475.9737
10 487.0857
11 497.4676
12 485.5797
13 477.5836
14 475.4571
15 474.3849
16 494.417
17 478.9791
18 460.8288
19 443.581
20 447.1002
21 439.9605
22 473.425
23 475.5681
0 448.7235
1 434.7723
2 420.3118
3 415.7509
4 418.0915
5 423.3369
6 418.5943
7 429.0287
8 462.2674
9 482.8543
10 498.996
11 497.0933
12 480.7422
13 467.9387
14 460.5823
15 462.1994
16 491.824
17 495.7639
18 476.3378
19 471.1063
20 468.7276
21 471.968
22 510.8506
23 501.627
0 461.0208
1 454.0629
2 443.6976
3 433.88
4 434.5842
5 442.5102
6 444.1438
7 461.5384
8 485.7266
9 499.7418
10 501.3149
11 482.0089
12 457.1536
13 468.8092
14 464.0344
15 459.023
16 488.3981
17 492.1191
18 474.8751
19 475.1675
20 470.2859
21 478.1896
22 518.8844
23 506.4487
0 475.9243
1 452.3437
2 447.1662
3 438.9743
4 449.7658
5 459.6395
6 440.1548
7 444.9887
8 474.8791
9 495.4809
10 487.4223
11 474.8037
12 459.3697
13 453.7536
14 451.948
15 441.6915
16 476.5096
17 489.0927
18 475.8835
19 469.2696
20 462.1207
21 463.8908
22 527.5718
23 507.4002
0 473.2303
1 453.6755
2 449.7126
3 443.1839
4 443.1864
5 444.5932
6 447.7551
7 455.6565
8 478.8465
9 480.4921
10 493.7126
11 481.3291
12 446.0839
13 460.1916
14 471.3853
15 465.8307
16 491.135
17 486.908
18 469.7723
19 461.6216
20 449.3633
21 462.1517
22 515.1663
23 505.8662
0 470.5708
1 454.3598
2 434.0489
3 433.8212
4 432.0416
5 433.9405
6 432.577
7 441.1045
8 476.272
9 493.1059
10 508.2897
11 504.106
12 476.307
13 476.2666
14 468.7376
15 464.1377
16 489.3959
17 484.2017
18 470.392
19 466.1079
20 458.1073
21 461.3669
22 503.273
23 494.2281
0 465.6704
1 452.9781
2 433.5056
3 433.3177
4 425.4264
5 420.9634
6 405.8741
7 403.76
8 414.5372
9 433.3809
10 447.2897
11 444.8138
12 416.3644
13 423.1285
14 426.8375
15 427.6697
16 456.2562
17 458.334
18 448.502
19 437.7435
20 442.2542
21 443.8903
22 483.3986
23 471.8134
0 435.0511
1 421.5145
2 411.921
3 401.3681
4 409.1539
5 412.2789
6 406.6974
7 427.0968
8 468.119
9 493.5471
10 495.4087
11 478.0397
12 460.806
13 470.2649
14 470.9887
15 474.56
16 493.3986
17 471.5765
18 460.2365
19 449.6053
20 440.5936
21 452.0384
22 488.3858
23 479.6549
0 461.3593
1 449.1702
2 423.6386
3 435.8255
4 433.3091
5 440.8059
6 432.198
7 440.8543
8 477.1418
9 498.1177
10 506.3718
11 504.8386
12 488.0243
13 492.7526
14 480.5327
15 485.2221
16 501.8345
17 483.2097
18 467.1192
19 457.8688
20 446.0267
21 450.4982
22 499.8782
23 490.3665
0 472.1155
1 454.0666
2 435.197
3 443.5511
4 439.8371
5 445.9777
6 442.2705
7 455.3273
8 486.1608
9 504.3133
10 503.7036
11 504.8045
12 495.302
13 495.6047
14 483.3469
15 478.8278
16 502.2162
17 486.6622
18 472.1671
19 460.7622
20 453.2314
21 455.2793
22 497.1726
23 489.1712
0 467.1853
1 458.8202
2 443.7785
3 438.5894
4 438.0023
5 446.0814
6 435.5243
7 444.8742
8 472.4946
9 492.1651
10 500.3018
11 497.352
12 478.4861
13 492.4118
14 487.572
15 483.8943
16 501.181
17 487.9276
18 468.9325
19 460.0586
20 447.5853
21 454.0766
22 495.2939
23 492.9067
0 472.3393
1 443.1691
2 438.9584
3 433.373
4 430.9482
5 430.7712
6 417.9834
7 437.2127
8 468.8877
9 493.1385
10 501.0613
11 500.5615
12 482.5345
13 491.3459
14 481.1572
15 477.477
16 492.0878
17 483.1673
18 468.6635
19 454.7583
20 445.1531
21 441.0931
22 481.5485
23 485.69
0 465.6894
1 453.1426
2 442.829
3 433.5181
4 431.5074
5 434.3573
6 418.4676
7 423.2817
8 452.0048
9 478.493
10 494.773
11 490.6951
12 473.4921
13 474.4528
14 467.9639
15 468.2477
16 475.4747
17 470.0909
18 459.5798
19 450.5995
20 446.271
21 445.9966
22 500.9417
23 497.9653
0 473.2486
1 452.2735
2 448.8492
3 438.5827
4 437.5552
5 427.9413
6 395.5986
7 393.1882
8 406.0068
9 428.6995
10 435.8727
11 448.9166
12 433.7659
13 436.8524
14 432.8679
15 430.9279
16 447.653
17 462.8795
18 448.1398
19 445.9956
20 441.9083
21 437.8867
22 471.8202
23 473.0563
0 447.9459
1 431.3765
2 419.146
3 411.0883
4 406.3396
5 404.1046
6 399.7223
7 417.821
8 471.1037
9 494.1834
10 509.707
11 505.9085
12 484.2248
13 491.7255
14 486.6871
15 488.7487
16 506.0231
17 480.4531
18 468.4553
19 432.6955
20 408.9434
21 408.7528
22 453.5547
23 462.8964
0 455.2061
1 445.5175
2 439.1387
3 434.9737
4 436.6511
5 443.5523
6 428.2017
7 435.7775
8 468.3181
9 484.4007
10 492.9005
11 495.6073
12 482.8899
13 482.9663
14 484.9979
15 484.6978
16 500.7265
17 488.5567
18 469.8153
19 459.1317
20 457.6945
21 464.6716
22 508.0571
23 504.36
0 482.106
1 465.8976
2 460.519
3 446.9207
4 451.4024
5 450.7558
6 441.6519
7 452.3245
8 487.2203
9 514.0169
10 522.6591
11 530.5698
12 513.8115
13 514.7885
14 504.941
15 501.1815
16 515.4952
17 489.454
18 477.2335
19 463.4215
20 452.558
21 447.548
22 487.4875
23 484.1406
0 464.3322
1 449.4535
2 435.43
3 431.0961
4 441.3846
5 448.6615
6 441.6515
7 447.4376
8 483.7402
9 508.3109
10 522.1832
11 523.0821
12 499.8843
13 504.8478
14 502.024
15 497.3197
16 505.4168
17 499.8697
18 477.6842
19 470.4581
20 463.6794
21 454.7799
22 496.2129
23 498.0294
0 481.2699
1 468.8975
2 457.9154
3 448.924
4 453.1959
5 459.6526
6 449.308
7 459.1818
8 496.0345
9 519.5981
10 526.3763
11 515.4004
12 494.7114
13 497.8411
14 490.7449
15 497.003
16 513.1581
17 503.6544
18 490.2333
19 463.8464
20 449.552
21 451.5116
22 509.003
23 504.6891
0 491.6885
1 469.5
2 459.4957
3 452.3233
4 443.2146
5 451.9438
6 441.2161
7 444.8362
8 477.0326
9 501.3837
10 517.8207
11 514.3938
12 508.7165
13 501.0094
14 498.9653
15 498.9834
16 504.9682
17 484.6564
18 474.3889
19 462.4137
20 461.013
21 457.9891
22 507.8381
23 509.0819
0 487.0527
1 477.176
2 468.3801
3 463.712
4 450.8716
5 447.5067
6 431.8958
7 414.5141
8 426.3492
9 448.6609
10 465.4978
11 472.2457
12 466.3963
13 465.9588
14 461.2957
15 451.385
16 456.4628
17 452.3816
18 445.6096
19 438.0686
20 430.497
21 431.6831
22 479.8206
23 475.0174
0 456.1179
1 419.0106
2 421.324
3 419.8929
4 414.649
5 413.5086
6 397.0855
7 409.2343
8 454.2979
9 477.084
10 494.992
11 482.2031
12 465.9171
13 477.2775
14 481.5371
15 479.8659
16 497.645
17 496.5936
18 483.5004
19 473.0527
20 459.3156
21 462.4646
22 498.8371
23 486.0738
0 462.5515
1 441.7852
2 431.1269
3 431.2761
4 424.9854
5 424.2481
6 415.6556
7 431.6587
8 475.5904
9 497.5498
10 510.5807
11 517.8074
12 505.8755
13 512.1218
14 514.3421
15 501.6512
16 504.7468
17 509.6164
18 495.6665
19 486.7627
20 483.2573
21 483.2603
22 507.0748
23 492.68
0 474.4004
1 457.7251
2 443.6906
3 440.9616
4 442.8195
5 445.315
6 431.9779
7 450.2132
8 485.3316
9 506.6493
10 519.6959
11 518.6782
12 503.4902
13 507.2389
14 511.3884
15 511.2862
16 508.4648
17 501.1251
18 481.4296
19 470.6042
20 465.8234
21 468.3789
22 512.2023
23 506.4611
0 483.4448
1 460.1138
2 457.5266
3 448.6055
4 445.6853
5 447.0803
6 443.9303
7 449.248
8 489.6667
9 502.5195
10 523.589
11 540.2141
12 524.7029
13 527.0843
14 513.5695
15 514.9105
16 518.8651
17 504.4881
18 490.2917
19 477.2587
20 470.0872
21 474.5633
22 503.9684
23 509.0263
0 483.3117
1 465.3439
2 456.2106
3 452.1707
4 450.9139
5 457.2826
6 449.8602
7 458.9169
8 508.3539
9 526.6476
10 535.5589
11 539.6034
12 508.3262
13 521.3122
14 517.5716
15 517.7294
16 523.6268
17 499.5059
18 486.4562
19 471.2222
20 469.1999
21 469.4543
22 505.6365
23 498.5904
0 474.6747
1 467.1564
2 453.1241
3 448.7538
4 447.3562
5 449.6457
6 444.9297
7 446.065
8 474.4303
9 475.7836
10 505.6982
11 515.8658
12 506.2401
13 503.7571
14 498.9425
15 487.4162
16 475.9347
17 478.8722
18 465.49
19 453.6461
20 451.2053
21 451.446
22 506.2038
23 507.3534
0 483.8487
1 456.7331
2 447.5886
3 446.0262
4 445.1452
5 446.1072
6 420.6932
7 407.9235
8 390.766
9 398.5646
10 435.536
11 460.9286
12 463.5122
13 467.9299
14 466.9043
15 454.9941
16 458.5453
17 454.6895
18 452.9689
19 439.4294
20 433.7425
21 434.5694
22 480.1114
23 461.0186
0 464.9828
1 448.893
2 424.4747
3 424.9688
4 421.3034
5 429.1
6 405.5287
7 417.4743
8 457.5881
9 485.7719
10 505.3858
11 509.7241
12 484.8729
13 463.0486
14 439.8781
15 453.6035
16 464.8415
17 478.6636
18 462.4331
19 452.6362
20 448.2694
21 443.0086
22 494.4684
23 491.0745
0 466.5908
1 445.7091
2 439.1486
3 406.406
4 417.0267
5 421.6601
6 416.1144
7 435.8588
8 476.468
9 467.746
10 447.8475
11 501.7644
12 496.9543
13 509.538
14 512.5709
15 503.1487
16 507.4921
17 499.8796
18 483.2861
19 470.4757
20 461.2608
21 458.829
22 499.2951
23 493.6837
0 474.1522
1 460.8256
2 451.7301
3 449.9043
4 447.7498
5 448.2899
6 426.756
7 437.7489
8 471.5206
9 494.0033
10 515.3542
11 526.6309
12 513.9708
13 508.9186
14 501.4169
15 493.9539
16 502.3189
17 498.89
18 488.6634
19 473.6709
20 473.2043
21 471.8091
22 510.4571
23 509.3642
0 489.3732
1 471.5668
2 455.6246
3 454.6325
4 454.6563
5 455.27
6 424.804
7 447.4155
8 497.0523
9 522.7993
10 533.8643
11 530.1429
12 515.4522
13 518.3021
14 516.9016
15 503.8505
16 501.4913
17 506.0235
18 490.3937
19 477.438
20 473.1011
21 465.2455
22 512.1056
23 506.8862
0 481.9532
1 459.9307
2 460.2802
3 451.4453
4 453.9546
5 447.755
6 430.7132
7 444.781
8 484.4473
9 508.7461
10 523.2988
11 527.1129
12 492.796
13 495.8599
14 499.1425
15 490.0392
16 490.8354
17 493.493
18 478.1695
19 470.9179
20 468.3473
21 473.1669
22 516.8683
23 512.2914
0 485.4436
1 460.2868
2 462.4328
3 454.5479
4 449.5122
5 461.2639
6 432.731
7 441.3772
8 471.8349
9 484.6334
10 495.9309
11 491.1396
12 482.6544
13 488.0515
14 481.2201
15 468.3841
16 466.8886
17 479.666
18 470.9751
19 461.6003
20 452.9211
21 458.3731
22 504.432
23 502.2038
0 480.8228
1 455.7383
2 449.0906
3 441.9882
4 435.4486
5 444.0149
6 412.7274
7 414.677
8 426.1193
9 442.3986
10 465.7844
11 467.1364
12 458.4855
13 457.3006
14 459.6126
15 457.7308
16 449.4913
17 458.4333
18 460.2556
19 450.8882
20 450.5019
21 449.032
22 495.4228
23 495.828
0 469.3096
1 459.8339
2 447.4723
3 434.8912
4 443.7547
5 444.9949
6 420.7886
7 426.6073
8 493.8678
9 526.6337
10 534.0407
11 536.2328
12 509.5897
13 510.677
14 508.9376
15 508.6198
16 507.0929
17 506.9362
18 490.8537
19 478.8846
20 466.1131
21 463.6947
22 508.5674
23 506.3252
0 472.6171
1 461.9
2 453.4471
3 450.2946
4 445.7641
5 458.3023
6 450.3289
7 457.5614
8 500.2278
9 534.1844
10 556.9701
11 549.1543
12 529.5745
13 520.7527
14 524.9595
15 521.3823
16 530.4147
17 505.0446
18 485.7248
19 469.529
20 459.5299
21 455.2186
22 505.3849
23 504.242
0 476.1709
1 467.9419
2 449.4432
3 437.52
4 444.3105
5 450.4638
6 434.7896
7 456.1313
8 488.3667
9 516.4207
10 525.2775
11 532.6511
12 507.5991
13 509.6996
14 502.6486
15 500.3622
16 495.8417
17 498.4049
18 482.5071
19 466.2275
20 462.7979
21 465.9381
22 513.9225
23 510.2957
0 488.6359
1 472.4916
2 462.6862
3 452.7906
4 451.7733
5 459.8257
6 449.8353
7 461.7793
8 491.9934
9 533.1776
10 537.7684
11 540.3814
12 518.3822
13 516.4279
14 512.4111
15 507.4505
16 498.139
17 482.1388
18 472.3728
19 464.7309
20 455.7366
21 458.7831
22 514.3477
23 501.6286
0 483.7988
1 468.2888
2 449.7212
3 442.0747
4 445.5435
5 451.3968
6 421.3175
7 438.2932
8 481.814
9 500.4567
10 516.3626
11 512.2444
12 476.5131
13 491.5879
14 478.9656
15 461.3508
16 456.8846
17 454.8511
18 444.7795
19 434.4277
20 443.4521
21 437.6617
22 497.1291
23 498.9997
0 477.8236
1 452.7466
2 445.1475
3 443.6946
4 444.3467
5 447.6056
6 427.7295
7 440.3213
8 476.8835
9 489.0017
10 502.8866
11 508.3022
12 490.0198
13 481.2904
14 478.4129
15 483.5838
16 472.5869
17 466.2207
18 462.0315
19 456.5227
20 453.9913
21 451.3459
22 519.7914
23 516.2262
0 496.1964
1 470.414
2 460.1828
3 455.4316
4 446.9929
5 455.7715
6 429.1389
7 426.4203
8 437.2199
9 474.3843
10 476.7746
11 476.7226
12 459.6837
13 446.0779
14 433.7985
15 428.2475
16 425.324
17 448.3533
18 448.0866
19 442.7288
20 437.7328
21 439.8079
22 498.5073
23 485.8807
0 455.152
1 431.8739
2 427.5071
3 423.7664
4 421.8002
5 413.0392
6 398.1641
7 425.1434
8 464.9344
9 499.1932
10 501.6486
11 512.5726
12 494.4269
13 488.0576
14 489.9306
15 476.1699
16 477.4095
17 475.2149
18 457.1078
19 448.3314
20 441.488
21 434.9939
22 496.8602
23 488.4614
0 471.2753
1 449.6386
2 446.7076
3 443.8522
4 442.2978
5 448.0209
6 431.1576
7 437.1536
8 473.5558
9 503.5023
10 498.244
11 495.4888
12 483.2909
13 478.8129
14 478.1389
15 476.3658
16 470.5083
17 465.5615
18 457.997
19 453.9401
20 453.8284
21 451.6886
22 514.8628
23 507.4826
0 477.2263
1 459.503
2 460.3019
3 454.4687
4 456.6707
5 458.3537
6 433.3965
7 455.826
8 478.0416
9 488.9056
10 502.1222
11 495.4162
12 477.8488
13 482.1032
14 477.4107
15 466.183
16 469.7408
17 472.9138
18 466.1395
19 458.9601
20 452.8443
21 448.8307
22 515.5397
23 511.0673
0 479.4916
1 458.956
2 454.3335
3 452.3154
4 454.8786
5 458.0242
6 440.9449
7 451.9782
8 486.4398
9 498.051
10 502.2837
11 499.5822
12 472.0026
13 476.4544
14 475.365
15 463.1075
16 464.7253
17 474.89
18 477.7085
19 467.7496
20 460.9496
21 459.8582
22 512.7259
23 501.7403
0 476.9987
1 458.7637
2 448.4236
3 444.0705
4 441.6833
5 456.2092
6 446.1658
7 460.5903
8 489.7458
9 500.0693
10 508.7703
11 502.099
12 475.127
13 482.8754
14 475.5614
15 468.8358
16 464.7561
17 469.1129
18 456.3101
19 447.565
20 444.0153
21 444.4624
22 508.8958
23 506.3336
0 478.1658
1 462.5919
2 455.157
3 455.8841
4 456.7729
5 456.8298
6 431.0021
7 447.1693
8 473.7438
9 509.0432
10 510.7116
11 505.6277
12 482.018
13 476.7501
14 476.8803
15 468.5672
16 456.368
17 461.7528
18 464.9611
19 456.8205
20 458.7571
21 462.302
22 508.9666
23 508.3071
0 482.3758
1 467.8463
2 455.268
3 448.0061
4 439.992
5 451.4218
6 415.0631
7 417.8394
8 429.609
9 459.5709
10 481.3049
11 473.2524
12 464.1241
13 463.3976
14 459.2498
15 445.8869
16 442.3292
17 436.7373
18 438.4044
19 434.2909
20 426.5933
21 427.732
22 492.7077
23 483.4002
0 459.5298
1 447.1839
2 435.3539
3 431.0732
4 433.4816
5 436.0003
6 417.064
7 438.8212
8 483.621
9 496.5735
10 505.6105
11 492.3144
12 477.2311
13 483.8421
14 475.2241
15 471.4522
16 467.1876
17 452.4078
18 463.8505
19 461.6336
20 454.0617
21 451.6802
22 500.9986
23 497.9165
0 473.6704
1 461.3225
2 454.497
3 452.1407
4 452.6003
5 457.6599
6 448.2246
7 460.3073
8 493.3143
9 510.0766
10 507.5543
11 499.9966
12 487.0857
13 493.9957
14 497.3274
15 486.7185
16 484.6352
17 481.7933
18 481.2784
19 472.8916
20 465.7459
21 466.0349
22 509.5593
23 502.3602
0 470.1401
1 446.22
2 434.4734
3 433.7918
4 447.2409
5 454.0656
6 438.6288
7 455.5634
8 486.4113
9 506.2588
10 511.7319
11 509.4461
12 486.3738
13 498.911
14 504.7816
15 505.7935
16 496.1541
17 484.8523
18 480.5214
19 478.1478
20 470.698
21 469.02
22 510.5384
23 502.6359
0 476.7326
1 462.1678
2 454.7611
3 448.8336
4 452.7154
5 451.8515
6 433.3381
7 447.6885
8 492.7556
9 511.8742
10 515.7121
11 529.5652
12 513.1167
13 518.9583
14 517.9452
15 508.5977
16 500.1812
17 493.6497
18 487.9918
19 477.2064
20 468.0424
21 460.4111
22 488.0631
23 485.3427
0 462.9143
1 447.9135
2 436.8969
3 438.4455
4 439.6761
5 454.5203
6 436.16
7 442.738
8 478.5541
9 503.8909
10 513.307
11 517.0699
12 497.9722
13 504.0286
14 494.2992
15 489.3395
16 493.8995
17 500.9069
18 490.6497
19 474.2983
20 459.8887
21 464.3168
22 496.8486
23 492.0049
0 469.8158
1 454.0789
2 439.731
3 430.2951
4 431.0383
5 428.8716
6 411.977
7 431.1637
8 466.4197
9 486.6038
10 499.5127
11 494.8758
12 471.8199
13 471.8065
14 470.1715
15 449.2121
16 440.4758
17 455.2016
18 463.5633
19 462.7649
20 463.4488
21 453.4946
22 492.328
23 484.097
0 469.126
1 450.4812
2 441.1276
3 420.001
4 435.4838
5 433.1559
6 409.2174
7 414.3232
8 407.475
9 425.223
10 444.6933
11 451.715
12 455.9282
13 454.7055
14 449.5734
15 445.0985
16 446.8691
17 453.4529
18 455.8984
19 454.2074
20 444.0234
21 440.0388
22 477.3868
23 467.1154
0 418.833
1 406.6555
2 401.8121
3 397.3655
4 395.0436
5 399.6955
6 383.6148
7 416.4126
8 459.264
9 477.5167
10 479.6084
11 471.4262
12 455.0289
13 453.0442
14 451.8155
15 442.0773
16 436.4364
17 444.0945
18 452.406
19 439.2278
20 434.7489
21 427.3482
22 476.1357
23 465.4917
0 433.387
1 416.5357
2 403.7398
3 407.3808
4 408.9096
5 414.2085
6 403.191
7 418.3426
8 458.0675
9 471.8195
10 474.8458
11 468.2224
12 449.9362
13 446.715
14 437.1306
15 429.1062
16 430.5153
17 430.1718
18 435.6539
19 429.7961
20 421.5259
21 419.3534
22 467.3044
23 459.7904
0 435.7445
1 420.1174
2 399.9111
3 402.7983
4 408.1962
5 409.5742
6 393.1897
7 418.5184
8 455.497
9 476.7953
10 485.2462
11 483.7683
12 461.821
13 466.2691
14 467.6002
15 455.9723
16 454.5007
17 447.5052
18 452.2562
19 441.3647
20 435.9027
21 436.3193
22 466.8926
23 456.9651
0 436.3773
1 422.3793
2 408.2963
3 403.8861
4 400.8438
5 396.1643
6 402.6987
7 425.829
8 453.4111
9 466.933
10 474.9416
11 458.8762
12 440.0655
13 443.726
14 442.9601
15 443.5215
16 434.6957
17 432.2403
18 443.2813
19 436.7025
20 431.5891
21 429.2702
22 474.8714
23 463.1186
0 430.556
1 417.951
2 404.5026
3 405.49
4 399.9993
5 397.6353
6 404.1621
7 408.526
8 446.7608
9 464.5633
10 476.0562
11 477.5777
12 449.1423
13 458.4441
14 454.1832
15 453.8465
16 451.4973
17 443.2513
18 438.8056
19 432.7778
20 423.8468
21 419.5523
22 471.5481
23 463.7488
0 436.4004
1 418.1497
2 405.3886
3 404.9129
4 405.3901
5 403.192
6 368.9222
7 389.2245
8 444.6784
9 460.5311
10 474.4194
11 481.2106
12 463.3323
13 456.7416
14 453.0924
15 438.9451
16 433.4496
17 428.3
18 437.1246
19 423.8627
20 416.3833
21 412.9035
22 458.2007
23 455.7073
0 435.5222
1 419.8234
2 409.2548
3 400.0513
4 396.8082
5 399.6993
6 376.0074
7 375.568
8 376.5269
9 392.8861
10 421.6815
11 432.2159
12 426.85
13 421.2132
14 408.4129
15 395.254
16 401.0448
17 415.2613
18 430.7811
19 428.2124
20 416.7346
21 416.1191
22 450.3194
23 442.3205
0 417.5729
1 403.4728
2 394.6956
3 389.858
4 389.9486
5 395.1267
6 381.1218
7 400.9462
8 444.9157
9 470.8823
10 478.4738
11 469.6587
12 452.3234
13 453.4669
14 449.7423
15 443.3734
16 433.0318
17 437.1861
18 444.1225
19 436.6013
20 427.0735
21 426.0695
22 469.4159
23 461.6553
0 434.9376
1 419.6158
2 409.5457
3 402.5216
4 408.8856
5 409.0674
6 394.8977
7 420.2459
8 457.2025
9 469.7057
10 470.2138
11 466.1906
12 452.2723
13 447.5193
14 440.173
15 439.19
16 443.6068
17 444.5843
18 444.8849
19 445.8095
20 440.5426
21 436.4369
22 470.6583
23 464.2453
0 439.0894
1 423.8931
2 415.3573
3 406.3415
4 409.453
5 412.7892
6 406.0908
7 423.9574
8 451.1782
9 464.2926
10 462.7917
11 452.8489
12 434.2163
13 435.7316
14 435.1275
15 429.822
16 425.4652
17 438.2937
18 454.9495
19 448.1282
20 437.6076
21 432.5864
22 470.5366
23 466.7121
0 440.7245
1 426.0009
2 421.6435
3 416.1236
4 418.1452
5 415.1685
6 405.4461
7 419.0323
8 443.9236
9 461.7508
10 465.3244
11 455.3866
12 430.5039
13 430.4586
14 432.7129
15 432.1087
16 425.9955
17 437.3589
18 449.0579
19 439.3763
20 432.8423
21 426.6939
22 463.2765
23 461.3421
0 445.5519
1 433.858
2 424.9632
3 418.44
4 417.7047
5 408.0938
6 404.3781
7 421.0674
8 443.3083
9 457.6964
10 465.6335
11 453.2274
12 426.536
13 430.9227
14 432.504
15 426.3317
16 426.8235
17 431.0826
18 449.4405
19 444.404
20 438.8985
21 439.0881
22 463.441
23 455.9621
0 436.1561
1 424.344
2 413.9282
3 405.2038
4 409.4288
5 402.6885
6 395.5506
7 413.6879
8 438.5832
9 449.2952
10 457.609
11 462.8864
12 447.7473
13 442.5933
14 437.7019
15 422.8655
16 419.3026
17 433.4243
18 452.4985
19 428.3448
20 423.5572
21 433.1639
22 453.6506
23 448.59
0 427.9665
1 412.7958
2 402.6664
3 400.583
4 402.1071
5 393.2596
6 380.1132
7 388.0914
8 396.6179
9 401.7583
10 418.3324
11 434.3639
12 422.6099
13 422.7121
14 418.6388
15 409.1264
16 407.2492
17 405.425
18 438.9926
19 439.4928
20 433.328
21 426.9732
22 447.6209
23 430.9853
0 411.4815
1 399.6858
2 393.3097
3 391.0283
4 390.0954
5 382.4519
6 383.6676
7 410.0691
8 450.2863
9 458.5302
10 470.9424
11 472.7361
12 451.4333
13 450.436
14 449.0897
15 444.7458
16 441.1465
17 429.0812
18 447.4023
19 435.767
20 429.408
21 430.2871
22 452.7636
23 446.3624
0 434.6526
1 425.4837
2 417.8366
3 413.8189
4 414.4002
5 407.3797
6 407.05
7 431.41
8 462.2452
9 462.1794
10 471.7975
11 474.2195
12 459.2151
13 454.4587
14 455.1713
15 456.3525
16 457.7276
17 445.675
18 457.3716
19 451.4782
20 439.9172
21 437.4954
22 470.1095
23 471.0797
0 445.046
1 432.4945
2 422.5942
3 418.7904
4 421.9097
5 418.0367
6 422.0141
7 440.6854
8 468.9743
9 476.4811
10 479.4633
11 463.6241
12 444.3599
13 453.9311
14 438.9574
15 437.8632
16 430.9497
17 443.3621
18 467.9257
19 455.094
20 444.4232
21 439.0656
22 471.9757
23 459.7273
0 434.4847
1 424.3916
2 417.0609
3 417.1348
4 418.8579
5 410.7956
6 408.2723
7 428.1721
8 458.1606
9 464.0799
10 459.1581
11 462.0829
12 441.3676
13 451.8772
14 444.6947
15 437.0577
16 441.0668
17 442.7745
18 461.9423
19 462.5352
20 447.4352
21 444.9323
22 477.6752
23 464.9423
0 445.1633
1 426.0053
2 423.0974
3 415.2928
4 415.3536
5 405.3592
6 396.3955
7 419.5064
8 453.8754
9 458.8148
10 467.17
11 455.4969
12 433.6243
13 446.33
14 433.9945
15 431.1451
16 430.7379
17 430.7904
18 455.6392
19 441.9344
20 433.8461
21 427.7631
22 471.4492
23 471.3656
0 453.5832
1 429.9176
2 411.4321
3 416.4731
4 416.5107
5 401.4905
6 401.918
7 423.9925
8 466.0818
9 475.4254
10 485.7735
11 474.9179
12 429.3692
13 426.891
14 439.6474
15 439.8451
16 431.4907
17 424.0208
18 437.8403
19 434.314
20 424.2472
21 422.5705
22 472.9422
23 464.6907
0 442.0893
1 422.1118
2 398.4149
3 405.4171
4 405.4378
5 397.9578
6 373.2701
7 378.2651
8 400.535
9 401.4042
10 405.4384
11 404.3621
12 392.7446
13 396.8722
14 394.9813
15 390.4385
16 386.8983
17 383.5415
18 423.0626
19 424.7549
20 425.8749
21 428.329
22 469.028
23 454.3175
0 429.6336
1 420.2984
2 395.5696
3 390.2114
4 389.1658
5 377.0138
6 384.4814
7 408.2635
8 448.8082
9 475.6098
10 477.1432
11 461.334
12 444.4571
13 448.1918
14 443.1442
15 436.0434
16 413.0021
17 403.5609
18 432.1769
19 431.723
20 428.8661
21 417.6677
22 443.4153
23 442.4706
0 421.483
1 412.912
2 395.6637
3 403.9038
4 405.4937
5 393.5594
6 392.2638
7 397.0885
8 430.0022
9 449.8181
10 448.3066
11 444.5555
12 418.5
13 421.2068
14 415.0733
15 412.287
16 405.3628
17 400.1906
18 436.6583
19 434.6786
20 424.1659
21 415.816
22 458.1922
23 443.7868
0 420.2767
1 401.8344
2 406.8661
3 399.2169
4 398.3882
5 389.5797
6 390.5225
7 411.6271
8 448.4012
9 458.8522
10 458.095
11 447.241
12 422.0596
13 426.7868
14 431.564
15 425.922
16 413.7433
17 397.9836
18 431.4624
19 428.8882
20 416.4694
21 422.4602
22 469.2596
23 452.376
0 421.6308
1 410.9082
2 412.4668
3 406.7543
4 409.6183
5 388.4947
6 384.2465
7 407.0938
8 437.1758
9 436.7734
10 441.4272
11 437.0281
12 417.5479
13 425.536
14 422.5568
15 426.1067
16 417.5636
17 412.9563
18 444.1596
19 439.0692
20 431.7552
21 432.7161
22 452.2517
23 438.1648
0 406.6786
1 406.6414
2 395.5627
3 396.7129
4 400.9332
5 388.0059
6 389.617
7 422.3918
8 451.5726
9 463.1169
10 463.553
11 449.7201
12 425.2313
13 435.2392
14 438.7704
15 432.3195
16 420.0065
17 418.0396
18 445.0895
19 439.7645
20 430.8251
21 424.4345
22 456.09
23 445.1299
0 409.9112
1 406.6107
2 399.3068
3 390.5563
4 393.4314
5 385.8282
6 379.5038
7 403.8438
8 438.0792
9 443.6927
10 453.8991
11 451.355
12 430.569
13 430.1344
14 422.7811
15 399.4248
16 406.8092
17 412.7574
18 430.1843
19 427.3775
20 422.1198
21 422.1476
22 469.2466
23 454.9956
0 419.6288
1 389.0062
2 414.0539
3 393.9083
4 373.7627
5 390.4026
6 388.1819
7 394.8196
8 404.943
9 401.8403
10 433.1163
11 435.5652
12 429.6112
13 426.125
14 419.3259
15 421.2256
16 401.2253
17 384.9468
18 417.6053
19 434.3154
20 429.7291
21 446.6979
22 467.8969
23 450.9564
0 442.1527
1 423.4494
2 409.9646
3 406.9246
4 409.8343
5 389.461
6 396.6291
7 412.6221
8 464.1425
9 475.0215
10 472.5818
11 468.7373
12 466.4371
13 470.0377
14 457.0462
15 442.215
16 423.6897
17 411.1672
18 449.2478
19 459.6812
20 461.5714
21 471.1554
22 499.7426
23 485.5273
0 468.816
1 472.2944
2 439.5745
3 421.7315
4 432.8264
5 422.255
6 409.1561
7 435.6102
8 465.9228
9 481.7072
10 480.8143
11 468.6379
12 465.3008
13 464.8726
14 472.1929
15 457.1973
16 439.8462
17 422.2793
18 449.6854
19 463.1274
20 466.995
21 475.19
22 495.7259
23 475.1711
0 448.8432
1 461.3383
2 414.1625
3 410.9194
4 412.8843
5 414.9926
6 411.3563
7 403.1836
8 463.8941
9 489.2912
10 479.5201
11 468.1625
12 471.4185
13 470.6288
14 470.6299
15 470.8107
16 458.9253
17 420.1212
18 443.7794
19 468.0985
20 464.5303
21 464.1807
22 501.6144
23 245.6302
0 442.7269
1 420.146
2 420.0364
3 415.3386
4 414.629
5 420.8188
6 409.7583
7 421.649
8 469.7779
9 480.405
10 478.5308
11 474.3435
12 460.2764
13 454.0105
14 452.234
15 450.7871
16 435.4403
17 404.9837
18 403.7089
19 457.8542
20 458.5041
21 452.0556
22 477.3508
23 468.4422
0 441.9747
1 426.1704
2 413.937
3 409.3111
4 407.5309
5 409.9889
6 403.0063
7 420.5522
8 451.5251
9 460.6208
10 470.1368
11 468.5114
12 438.7446
13 440.0596
14 441.6185
15 441.3882
16 433.2688
17 406.3961
18 404.2973
19 440.5115
20 443.6802
21 437.5772
22 469.7618
23 458.9654
0 432.6384
1 416.2835
2 410.1998
3 409.0004
4 412.2361
5 413.9701
6 399.6959
7 410.9014
8 452.2614
9 462.9558
10 464.7082
11 457.2149
12 445.1787
13 441.8282
14 433.9972
15 422.9836
16 414.7403
17 400.719
18 404.5735
19 437.7704
20 437.2635
21 427.7049
22 461.7385
23 453.4106
0 428.8498
1 413.919
2 400.9923
3 403.0725
4 398.8072
5 397.2705
6 382.1128
7 390.8851
8 401.2342
9 413.5811
10 427.0866
11 419.2319
12 415.439
13 412.72
14 404.6427
15 402.2197
16 393.1805
17 377.5254
18 381.1067
19 424.808
20 440.5209
21 431.5331
22 458.8105
23 445.0423
0 409.6103
1 404.4013
2 397.9096
3 391.7671
4 392.9335
5 399.6465
6 389.9216
7 407.8928
8 451.0797
9 448.7144
10 458.2794
11 457.5353
12 436.8473
13 438.0586
14 440.4334
15 436.1434
16 428.0511
17 408.8977
18 404.8665
19 434.5802
20 436.5259
21 426.6142
22 460.4876
23 450.6447
0 417.3842
1 418.633
2 395.9956
3 395.263
4 397.3188
5 400.1431
6 393.3546
7 408.9151
8 453.6586
9 459.1136
10 462.2162
11 470.2314
12 452.2812
13 448.0372
14 448.7339
15 447.4902
16 441.6935
17 408.2322
18 401.3031
19 431.5391
20 441.1751
21 433.7895
22 468.9714
23 457.4023
0 429.9412
1 422.3956
2 413.6309
3 409.5034
4 409.0138
5 411.5623
6 398.5602
7 410.066
8 458.5584
9 462.2703
10 464.9824
11 463.2598
12 448.087
13 447.5242
14 443.77
15 413.9202
16 411.7433
17 414.5415
18 426.7138
19 444.2455
20 446.5071
21 443.872
22 472.0088
23 467.8357
0 448.6944
1 425.6567
2 420.781
3 411.606
4 405.1277
5 410.588
6 401.8813
7 413.8031
8 461.2825
9 471.0894
10 481.032
11 467.6332
12 456.9339
13 457.6242
14 448.4929
15 444.4233
16 435.629
17 439.042
18 438.0155
19 471.2936
20 470.9747
21 462.1233
22 486.0161
23 466.8817
0 442.6249
1 432.8437
2 419.8667
3 424.5332
4 425.5224
5 425.6753
6 406.534
7 421.7717
8 473.6617
9 465.9691
10 470.3969
11 458.0375
12 431.9548
13 439.9175
14 444.7139
15 437.112
16 428.0588
17 426.6269
18 429.6178
19 463.0092
20 462.9676
21 453.8238
22 489.288
23 473.6555
0 446.272
1 434.439
2 425.7206
3 424.2978
4 422.6292
5 427.6257
6 406.65
7 416.3074
8 456.8807
9 464.2774
10 476.0579
11 471.8342
12 458.1118
13 457.7253
14 452.7752
15 443.4223
16 421.6546
17 404.4214
18 410.4936
19 454.0811
20 457.2375
21 449.3552
22 478.4563
23 470.0798
0 446.6008
1 431.1481
2 417.7641
3 413.7
4 407.6878
5 404.8564
6 396.8068
7 410.3763
8 418.1397
9 429.8829
10 452.9281
11 469.8739
12 454.0348
13 448.8948
14 435.2559
15 435.8108
16 433.5529
17 414.9989
18 422.6478
19 450.7397
20 450.7764
21 437.8243
22 462.4967
23 445.4413
0 418.7177
1 408.0129
2 393.8492
3 398.4702
4 394.5784
5 396.7626
6 394.7458
7 428.219
8 458.4394
9 479.7862
10 488.631
11 489.2012
12 473.3127
13 478.0535
14 477.4488
15 466.714
16 461.982
17 441.5583
18 435.1948
19 464.3916
20 466.1455
21 452.3091
22 480.1084
23 469.1703
0 443.0195
1 426.0853
2 419.8753
3 412.0068
4 416.0084
5 419.6257
6 413.5269
7 437.4969
8 462.6204
9 478.8994
10 488.1247
11 483.7776
12 461.9294
13 462.0043
14 453.2209
15 445.5236
16 423.3622
17 403.9985
18 403.2223
19 445.2121
20 455.5927
21 448.4801
22 481.7115
23 474.5986
0 445.8298
1 429.9026
2 417.6165
3 415.1905
4 423.1965
5 418.123
6 405.5819
7 430.7989
8 459.8195
9 478.8142
10 481.7908
11 474.3197
12 453.938
13 458.9425
14 457.398
15 453.0442
16 442.8656
17 421.4454
18 418.5907
19 449.4743
20 457.7601
21 450.9073
22 479.0529
23 469.9272
0 439.6871
1 420.0233
2 412.269
3 407.7276
4 413.0985
5 406.3642
6 403.3638
7 421.5976
8 453.1286
9 474.0054
10 472.875
11 460.9663
12 445.7015
13 453.2223
14 444.886
15 443.4845
16 439.1746
17 415.2948
18 413.3172
19 440.0575
20 447.7261
21 440.3039
22 473.9162
23 469.7156
0 444.8257
1 431.0148
2 414.344
3 412.7158
4 413.9388
5 411.8198
6 409.0354
7 433.3581
8 459.3057
9 470.6724
10 476.5163
11 477.04
12 448.7839
13 456.6042
14 464.7448
15 461.486
16 446.0558
17 423.5192
18 418.5422
19 443.2194
20 449.3027
21 445.2366
22 473.5781
23 465.9168
0 440.3499
1 428.1914
2 416.6356
3 402.5923
4 404.2772
5 395.8006
6 390.4924
7 415.7923
8 451.8328
9 468.9462
10 479.9794
11 485.2832
12 453.1413
13 456.5334
14 454.5059
15 442.7883
16 440.9599
17 423.942
18 429.6297
19 455.4596
20 453.6741
21 448.7002
22 478.2484
23 470.3366
0 447.9164
1 434.2402
2 422.2993
3 409.8005
4 415.1223
5 410.7115
6 401.3961
7 415.0741
8 432.359
9 436.0898
10 435.5327
11 430.5954
12 421.5506
13 417.7108
14 412.1733
15 411.5621
16 402.6693
17 397.1577
18 398.382
19 425.6805
20 437.9772
21 433.277
22 455.6054
23 441.5019
0 418.3496
1 397.4637
2 398.5176
3 388.0351
4 391.7083
5 389.1619
6 386.2422
7 411.7905
8 451.2398
9 467.714
10 488.0947
11 484.4042
12 459.02
13 461.7981
14 462.8313
15 455.416
16 443.4154
17 435.8785
18 427.8335
19 456.2817
20 458.4579
21 456.5789
22 466.9194
23 446.0443
0 425.102
1 410.9732
2 411.4076
3 407.7353
4 409.4895
5 407.2271
6 406.1946
7 434.2895
8 466.9626
9 477.1045
10 475.7483
11 475.301
12 466.5532
13 470.2755
14 471.4815
15 464.4833
16 440.317
17 432.4988
18 427.1235
19 447.1018
20 460.9269
21 459.4067
22 473.0223
23 455.8389
0 437.6475
1 419.6986
2 421.7022
3 414.4545
4 412.3641
5 405.1265
6 396.8393
7 418.8274
8 450.4985
9 452.853
10 462.2413
11 460.0765
12 444.7787
13 449.9683
14 445.4289
15 441.016
16 424.6454
17 415.7465
18 420.7798
19 441.7008
20 453.8176
21 445.3893
22 458.3099
23 448.3618
0 427.104
1 411.8837
2 397.6283
3 398.7412
4 402.1923
5 398.8569
6 391.9339
7 408.5717
8 445.4423
9 461.0178
10 469.6243
11 472.292
12 453.2914
13 456.6498
14 455.7593
15 456.0694
16 443.6826
17 434.3081
18 431.3227
19 447.7424
20 454.0836
21 447.4666
22 468.9862
23 457.4874
0 430.4792
1 417.1926
2 408.1171
3 404.5361
4 401.7046
5 397.0557
6 393.4338
7 414.042
8 447.8669
9 453.3327
10 460.8931
11 459.0812
12 432.0772
13 438.115
14 445.555
15 441.3545
16 434.9709
17 416.4438
18 412.8048
19 440.9572
20 449.5656
21 445.6236
22 460.3513
23 447.0541
0 419.7327
1 408.7204
2 405.5424
3 397.3188
4 392.1997
5 383.4468
6 369.6687
7 392.6741
8 436.3532
9 451.0905
10 470.4534
11 467.0808
12 454.079
13 450.751
14 454.0539
15 441.6145
16 413.187
17 398.3237
18 392.9486
19 421.1455
20 437.8098
21 430.0418
22 468.2717
23 459.0766
0 438.0106
1 421.5122
2 408.6469
3 410.8573
4 407.635
5 394.0349
6 381.1985
7 393.3868
8 407.123
9 421.6434
10 443.231
11 437.3353
12 426.8492
13 424.8839
14 421.8626
15 415.8901
16 409.6232
17 387.343
18 387.0701
19 418.7206
20 434.4643
21 434.2218
22 466.2051
23 443.0331
0 421.4661
1 402.9855
2 394.304
3 396.5132
4 398.1014
5 393.8107
6 387.422
7 410.9257
8 456.793
9 468.9776
10 479.3059
11 480.2797
12 456.5203
13 461.5578
14 461.324
15 457.1803
16 447.7047
17 418.2656
18 419.5735
19 444.9829
20 450.5805
21 441.2125
22 470.4283
23 457.7141
0 437.1104
1 426.8504
2 424.7082
3 421.0652
4 418.8257
5 410.4525
6 412.9831
7 429.6457
8 475.5482
9 478.5398
10 480.0867
11 472.7496
12 448.6118
13 461.7584
14 464.2195
15 457.322
16 435.1271
17 425.3574
18 424.5276
19 449.3118
20 455.068
21 448.3257
22 479.514
23 468.3284
0 439.442
1 419.3525
2 425.2187
3 416.1447
4 414.1242
5 412.1565
6 415.8293
7 367.6225
8 446.0542
9 471.2528
10 485.2787
11 484.0931
12 474.6333
13 476.8565
14 470.7173
15 463.9994
16 436.7555
17 441.1846
18 436.1756
19 460.9177
20 464.107
21 460.6078
22 479.9542
23 471.0747
0 446.8885
1 427.9294
2 418.6087
3 416.6152
4 417.2888
5 410.8677
6 414.7175
7 449.9922
8 465.1843
9 476.5236
10 485.9689
11 481.8978
12 457.7458
13 455.0914
14 453.5831
15 449.1736
16 435.9413
17 422.0545
18 419.4226
19 443.9577
20 451.3009
21 450.0306
22 486.4612
23 464.64
0 437.0052
1 418.2029
2 414.2595
3 410.1695
4 415.7247
5 397.0419
6 397.6971
7 422.7736
8 471.9049
9 472.086
10 472.6408
11 471.0151
12 445.6167
13 450.4448
14 443.8374
15 436.6477
16 424.4593
17 423.3099
18 422.9806
19 445.4264
20 444.055
21 436.8117
22 471.9704
23 461.9318
0 457.3206
1 437.2385
2 431.8897
3 431.208
4 430.8553
5 421.833
6 414.6621
7 442.2789
8 459.6345
9 480.2789
10 483.6077
11 480.2538
12 446.7317
13 451.1713
14 450.0821
15 438.65
16 427.5158
17 401.3365
18 404.799
19 433.2071
20 448.5954
21 437.5967
22 484.5992
23 477.5685
0 450.9366
1 438.8741
2 408.6891
3 423.7512
4 427.9076
5 418.461
6 392.6667
7 394.1225
8 406.4107
9 409.9907
10 436.5561
11 417.3786
12 427.6396
13 416.3615
14 392.0711
15 386.0158
16 382.0793
17 374.5507
18 379.9563
19 413.3702
20 435.272
21 429.683
22 476.7039
23 465.6545
0 437.5751
1 416.8308
2 414.1643
3 407.4249
4 409.9254
5 406.3589
6 399.2834
7 416.2635
8 455.4506
9 463.5315
10 470.7154
11 469.2193
12 444.5478
13 447.6993
14 450.7326
15 431.9233
16 424.8767
17 400.6791
18 396.9233
19 422.5475
20 451.5499
21 447.8514
22 488.4951
23 481.4873
0 451.5073
1 437.5855
2 432.1285
3 430.3034
4 433.2685
5 424.546
6 416.1605
7 438.2928
8 465.4956
9 465.1459
10 470.8676
11 470.6734
12 453.3368
13 454.5343
14 458.8362
15 454.0978
16 426.8763
17 399.414
18 401.3369
19 425.6338
20 446.4012
21 440.4823
22 489.9314
23 483.6998
0 452.6286
1 433.7788
2 429.9747
3 427.4092
4 429.5394
5 418.4214
6 406.5732
7 429.7991
8 457.4938
9 454.7183
10 462.8341
11 466.9357
12 452.8497
13 451.7482
14 445.3125
15 424.371
16 410.8145
17 396.2256
18 394.6989
19 422.027
20 446.0648
21 455.3364
22 495.3336
23 479.2649
0 438.8752
1 429.3164
2 427.1078
3 425.2053
4 428.9106
5 416.0476
6 413.7528
7 435.9043
8 470.392
9 472.1956
10 479.0459
11 482.533
12 458.155
13 461.4722
14 450.8342
15 445.5264
16 430.0251
17 415.5451
18 420.8952
19 443.4894
20 466.6521
21 470.0372
22 488.0428
23 480.2314
0 449.5271
1 420.1034
2 426.4798
3 421.4277
4 420.3039
5 410.8941
6 413.129
7 434.7124
8 479.6954
9 484.079
10 489.8898
11 483.7716
12 455.2823
13 467.1374
14 464.5174
15 458.971
16 446.6113
17 407.4313
18 407.7649
19 429.5791
20 460.3736
21 463.6527
22 489.9165
23 475.3919
0 444.5796
1 433.1213
2 432.0222
3 425.4859
4 425.6702
5 421.8524
6 416.725
7 429.2613
8 465.1887
9 480.9829
10 475.8246
11 483.1945
12 466.6084
13 470.8761
14 467.4746
15 466.0708
16 452.5893
17 425.1546
18 423.2894
19 441.7636
20 460.9273
21 460.2975
22 485.5889
23 474.404
0 439.6974
1 432.1845
2 426.1767
3 424.5957
4 421.9944
5 407.0255
6 399.3549
7 390.1342
8 379.0864
9 388.3554
10 408.1568
11 410.7343
12 402.7583
13 402.2364
14 398.301
15 384.7608
16 383.4994
17 377.2519
18 390.3136
19 414.1542
20 448.9603
21 437.5621
22 471.3665
23 452.5209
0 431.2334
1 415.4409
2 414.9292
3 412.1604
4 408.2959
5 401.6971
6 400.1037
7 422.4301
8 471.3959
9 463.7323
10 466.3403
11 462.3302
12 437.9122
13 443.7531
14 446.6516
15 448.0017
16 452.6674
17 426.1983
18 415.8327
19 424.6814
20 444.8433
21 443.745
22 479.2463
23 470.5743
0 452.1071
1 441.6918
2 431.4085
3 428.2206
4 431.0458
5 421.5636
6 415.7987
7 437.4535
8 471.083
9 495.8089
10 492.4465
11 489.0952
12 477.0914
13 481.8557
14 492.8205
15 497.8323
16 474.7831
17 430.584
18 427.6197
19 439.2678
20 467.1172
21 462.2362
22 497.4244
23 483.9675
0 451.3902
1 446.7448
2 438.4684
3 429.7586
4 435.8911
5 430
6 424.042
7 443.0492
8 481.5485
9 509.5507
10 509.8651
11 506.749
12 482.906
13 502.2049
14 510.5521
15 505.3188
16 489.3717
17 440.2412
18 430.2937
19 441.5343
20 467.3082
21 463.3083
22 502.3984
23 486.9803
0 459.0719
1 458.1828
2 449.9171
3 444.3054
4 435.3636
5 430.7923
6 437.5514
7 458.6939
8 486.9988
9 517.2449
10 516.3693
11 514.7849
12 503.0643
13 510.9372
14 504.4736
15 498.5781
16 474.659
17 446.626
18 431.5642
19 445.2789
20 473.5406
21 469.8262
22 503.4578
23 495.5417
0 473.2074
1 457.8871
2 450.9062
3 446.2991
4 443.8139
5 432.4845
6 427.9648
7 459.8938
8 492.0643
9 517.2932
10 525.2158
11 512.7765
12 490.3738
13 501.6696
14 494.2021
15 485.1977
16 466.0374
17 440.6068
18 439.3922
19 446.1629
20 470.0793
21 464.2905
22 490.5616
23 480.0175
0 455.2583
1 450.1584
2 440.4731
3 435.6475
4 424.6881
5 415.6551
6 408.4545
7 429.1642
8 464.3048
9 484.7529
10 507.7971
11 507.3175
12 495.9202
13 488.0697
14 479.2211
15 470.4396
16 450.3678
17 435.1848
18 423.7675
19 435.7833
20 462.8443
21 459.3706
22 500.6846
23 485.1956
0 455.8049
1 444.5842
2 446.0943
3 439.0228
4 440.6899
5 423.7315
6 409.9564
7 412.3594
8 422.0595
9 446.2277
10 463.8596
11 460.4196
12 455.8951
13 446.5205
14 448.8778
15 447.2651
16 434.1774
17 411.7712
18 405.2817
19 416.6762
20 446.4787
21 447.5778
22 492.9251
23 481.3234
0 458.3906
1 442.0654
2 427.2686
3 425.9195
4 431.9957
5 423.884
6 421.2389
7 443.3937
8 481.5046
9 508.7433
10 503.1044
11 500.9074
12 473.69
13 472.8904
14 474.2574
15 471.55
16 464.6959
17 441.1529
18 436.89
19 437.3058
20 463.4207
21 459.8888
22 485.0547
23 483.3694
0 462.9857
1 448.956
2 437.5844
3 434.7474
4 433.6993
5 428.7285
6 437.7557
7 448.3641
8 482.8
9 503.6345
10 485.7202
11 473.7708
12 456.6148
13 458.181
14 464.5359
15 452.9924
16 429.2249
17 421.6585
18 414.6612
19 420.0635
20 443.3641
21 437.5599
22 477.4031
23 475.0661
0 450.4893
1 442.7082
2 437.7125
3 430.527
4 426.408
5 424.5799
6 422.8755
7 443.632
8 473.2193
9 495.8501
10 496.2213
11 497.5449
12 473.9159
13 482.7062
14 480.2524
15 474.8078
16 457.1602
17 432.2507
18 429.22
19 442.1164
20 465.9057
21 457.5489
22 492.2368
23 479.397
0 457.1386
1 447.2792
2 441.9211
3 437.7699
4 435.9628
5 422.0647
6 416.2249
7 434.4481
8 478.7227
9 500.2117
10 493.5196
11 499.9333
12 480.704
13 477.3554
14 488.4644
15 488.5037
16 475.1704
17 445.613
18 438.6535
19 445.8615
20 472.8397
21 470.0777
22 496.4388
23 486.5041
0 465.1713
1 453.751
2 443.4263
3 442.2184
4 440.8408
5 432.3811
6 437.7316
7 458.0256
8 489.7598
9 507.155
10 514.2567
11 511.4845
12 479.242
13 480.9549
14 491.1557
15 479.8917
16 470.3178
17 450.0145
18 435.6845
19 438.6615
20 467.7088
21 462.3361
22 488.8624
23 474.1999
0 455.6871
1 445.1333
2 439.9122
3 436.4673
4 435.862
5 419.0418
6 419.5966
7 441.575
8 474.8308
9 500.7241
10 499.7001
11 501.1312
12 483.4092
13 479.6086
14 482.3726
15 470.5002
16 459.9144
17 430.469
18 419.1466
19 427.0422
20 453.2092
21 449.8551
22 480.0604
23 473.2321
0 449.8834
1 438.6958
2 437.7941
3 428.9588
4 430.2356
5 419.6127
6 418.3564
7 413.7139
8 415.4302
9 427.7104
10 449.1754
11 447.4966
12 440.6643
13 437.9115
14 436.1885
15 435.2221
16 414.4724
17 405.5868
18 404.4263
19 398.7702
20 429.113
21 417.2012
22 449.1224
23 439.723
0 420.2239
1 413.8828
2 406.393
3 403.3027
4 404.5157
5 396.464
6 401.094
7 426.7311
8 467.1051
9 498.2877
10 492.951
11 500.7897
12 483.5156
13 488.9074
14 491.338
15 481.7709
16 448.3504
17 423.5452
18 421.9093
19 426.981
20 457.8163
21 454.5963
22 479.5597
23 477.6927
0 456.0354
1 451.102
2 439.1149
3 433.1361
4 436.0785
5 424.8185
6 427.9708
7 446.0413
8 478.2146
9 500.0957
10 496.6364
11 501.2566
12 490.0859
13 490.7229
14 486.6303
15 481.2701
16 459.7397
17 443.1047
18 437.5723
19 450.0338
20 474.8243
21 467.5246
22 492.8606
23 487.869
0 464.9842
1 453.8419
2 444.3138
3 441.3728
4 448.1505
5 439.0928
6 429.4792
7 449.0181
8 483.3694
9 508.2751
10 516.3114
11 514.9144
12 495.3971
13 497.7705
14 497.4936
15 487.3773
16 478.9642
17 446.2575
18 437.1561
19 447.9251
20 476.1078
21 471.0661
22 503.4198
23 492.9468
0 469.4815
1 464.9435
2 459.0726
3 452.5125
4 453.308
5 440.2244
6 443.8296
7 455.6311
8 482.9209
9 516.5952
10 510.0261
11 509.0473
12 487.4802
13 496.7491
14 497.7205
15 476.2553
16 467.2066
17 447.3208
18 440.3762
19 448.7999
20 469.0964
21 464.5086
22 492.619
23 493.5918
0 466.4329
1 452.8934
2 448.9104
3 447.9815
4 442.5865
5 421.1731
6 429.5911
7 443.7657
8 469.7188
9 485.2554
10 501.1
11 500.3383
12 474.7026
13 481.7884
14 487.9153
15 488.416
16 472.8291
17 442.6306
18 386.786
19 423.4887
20 446.2536
21 442.3724
22 476.3495
23 469.1024
0 447.6011
1 442.0621
2 440.7853
3 440.2147
4 441.1425
5 424.5662
6 430.0747
7 444.0724
8 476.6888
9 504.101
10 523.7533
11 520.116
12 504.2155
13 505.0517
14 501.6222
15 491.1166
16 463.3862
17 433.098
18 429.9729
19 433.8726
20 463.0317
21 469.7093
22 499.7521
23 496.118
0 471.3057
1 460.7609
2 453.0877
3 449.1289
4 445.7239
5 434.9574
6 433.4747
7 444.7178
8 442.1702
9 445.7452
10 452.4861
11 469.2606
12 462.1379
13 459.6057
14 455.3053
15 457.2709
16 442.5405
17 423.3664
18 426.8279
19 437.8219
20 470.0075
21 470.2208
22 498.6918
23 487.4255
0 462.8061
1 454.7904
2 442.1467
3 438.3208
4 439.5335
5 424.3991
6 424.478
7 438.1793
8 482.5585
9 516.0527
10 514.2376
11 516.69
12 502.9127
13 513.7839
14 505.0865
15 490.1954
16 470.2852
17 453.0845
18 449.1038
19 453.6185
20 477.8054
21 477.8799
22 518.6813
23 513.7784
0 492.865
1 480.33
2 466.9541
3 463.1045
4 461.2878
5 452.7164
6 457.0025
7 473.1413
8 509.533
9 542.6678
10 537.6491
11 540.179
12 524.2744
13 521.9174
14 521.8229
15 522.0309
16 500.9403
17 469.5248
18 462.6037
19 464.085
20 492.4288
21 491.1549
22 520.2711
23 512.16
0 488.8581
1 474.3851
2 469.052
3 458.4529
4 451.7255
5 446.8395
6 453.0881
7 473.1945
8 507.9153
9 545.9515
10 543.4767
11 540.7545
12 521.4634
13 526.951
14 523.054
15 517.7573
16 502.6687
17 475.5175
18 470.1864
19 464.3907
20 483.822
21 482.5757
22 508.4812
23 492.7697
0 468.4683
1 466.4734
2 454.7244
3 455.4553
4 456.0827
5 439.9954
6 445.3263
7 466.2905
8 503.4566
9 525.701
10 530.6396
11 530.5791
12 513.272
13 522.0341
14 505.96
15 505.0751
16 486.9984
17 466.3303
18 454.8924
19 451.5834
20 481.9651
21 480.9881
22 501.7046
23 492.9286
0 485.5076
1 477.717
2 468.957
3 460.7387
4 457.1075
5 446.4796
6 450.8082
7 469.0072
8 515.3205
9 532.0266
10 526.0393
11 540.1603
12 521.1873
13 515.274
14 508.5252
15 509.8125
16 498.957
17 473.2896
18 455.4292
19 465.2176
20 496.4047
21 500.7309
22 530.3579
23 520.4758
0 493.2042
1 483.4771
2 472.144
3 469.9521
4 474.9989
5 463.3447
6 466.4498
7 478.9706
8 501.694
9 528.3005
10 539.8884
11 538.032
12 513.4897
13 526.6964
14 524.9123
15 514.6746
16 497.0606
17 468.5881
18 463.8707
19 457.1769
20 489.3176
21 490.7634
22 526.1026
23 516.3248
0 492.3873
1 485.8596
2 474.1096
3 465.0978
4 461.98
5 444.5513
6 439.5115
7 446.8729
8 463.9022
9 480.5756
10 492.1692
11 489.7144
12 471.4351
13 476.4702
14 477.4006
15 465.6131
16 443.4412
17 422.9212
18 414.4647
19 421.5018
20 451.2624
21 451.0252
22 478.6511
23 474.3173
0 443.3579
1 431.5789
2 426.5553
3 423.8566
4 422.8641
5 406.7412
6 410.3431
7 440.5936
8 491.8662
9 523.4426
10 528.1198
11 524.7341
12 510.7778
13 514.022
14 515.614
15 503.1287
16 482.48
17 459.9259
18 446.0657
19 452.7937
20 469.455
21 468.1331
22 492.6649
23 492.7326
0 468.4382
1 455.6518
2 445.6658
3 446.471
4 443.958
5 433.1622
6 435.6486
7 452.162
8 489.3931
9 512.061
10 513.544
11 515.4582
12 435.2895
13 248.306
14 450.1539
15 476.7319
16 487.6201
17 466.6377
18 459.9317
19 460.6566
20 482.5551
21 471.0126
22 489.4898
23 486.4904
0 465.7942
1 457.7717
2 454.1191
3 455.9325
4 453.9403
5 441.5972
6 444.6189
7 466.0004
8 507.6543
9 521.9968
10 529.6661
11 521.714
12 501.0345
13 509.2266
14 510.2471
15 499.3943
16 486.8699
17 468.716
18 465.4172
19 462.2412
20 486.4761
21 488.656
22 522.2084
23 516.8402
0 489.4919
1 477.2146
2 469.8863
3 463.2265
4 460.5217
5 454.4097
6 448.3287
7 458.6568
8 494.525
9 520.6478
10 526.1452
11 516.519
12 492.3943
13 495.962
14 505.1356
15 496.8827
16 478.9894
17 457.6598
18 447.991
19 449.8597
20 477.3072
21 475.5562
22 516.296
23 514.2555
0 491.264
1 480.9488
2 471.9055
3 462.1239
4 467.5764
5 459.2401
6 453.5621
7 475.3794
8 524.0493
9 545.0405
10 543.0257
11 552.2518
12 520.3698
13 522.201
14 534.8518
15 530.5255
16 512.9157
17 475.1399
18 465.3628
19 460.6745
20 479.8159
21 478.3644
22 521.5795
23 524.5771
0 494.9296
1 488.804
2 474.5173
3 457.3027
4 462.5304
5 452.6381
6 453.4692
7 464.9498
8 495.4209
9 527.1872
10 524.3456
11 530.8777
12 523.6808
13 519.8035
14 506.7194
15 493.369
16 485.9399
17 461.9925
18 453.066
19 446.7592
20 465.4191
21 467.4317
22 515.5897
23 517.5265
0 499.5417
1 456.1272
2 466.4356
3 459.5989
4 457.7751
5 449.1812
6 452.1889
7 464.9941
8 469.4483
9 474.8605
10 493.6743
11 502.7157
12 483.1441
13 478.2747
14 481.3545
15 471.7297
16 456.7052
17 441.1168
18 441.9661
19 443.7187
20 465.1682
21 473.3966
22 507.8561
23 496.0326
0 464.3322
1 448.6541
2 445.8625
3 442.7057
4 432.6549
5 430.9479
6 438.838
7 473.2361
8 519.0632
9 522.6684
10 549.0908
11 560.8426
12 538.2806
13 543.6576
14 551.5623
15 538.3334
16 515.2799
17 497.3136
18 486.4234
19 486.2893
20 488.5832
21 491.0297
22 535.5553
23 547.3253
0 514.9258
1 498.7059
2 492.897
3 488.5818
4 484.5216
5 475.7314
6 469.609
7 494.0219
8 548.3232
9 572.8604
10 568.3226
11 566.721
12 538.7942
13 548.5568
14 557.1942
15 543.4674
16 534.679
17 495.6509
18 470.1534
19 475.2182
20 494.5819
21 496.8307
22 536.8855
23 538.7624
0 493.5172
1 477.1179
2 471.3525
3 469.6579
4 466.3593
5 473.0504
6 456.4791
7 480.6629
8 531.7562
9 550.0096
10 545.9965
11 557.5503
12 555.3385
13 542.1626
14 545.8347
15 543.5669
16 541.7292
17 491.2272
18 473.0278
19 472.8946
20 502.1148
21 495.7241
22 530.7571
23 518.9831
0 494.4766
1 483.1798
2 487.7298
3 474.6587
4 472.9438
5 467.8437
6 477.0743
7 492.9492
8 531.2928
9 551.8687
10 564.7136
11 567.7442
12 542.0698
13 532.2645
14 534.1764
15 549.6796
16 543.4195
17 510.2551
18 499.2823
19 490.8521
20 507.0824
21 512.458
22 533.5581
23 525.7068
0 507.5943
1 488.613
2 480.9253
3 455.1534
4 478.4359
5 472.2146
6 476.0776
7 502.1068
8 539.0226
9 570.3541
10 584.9951
11 588.0217
12 565.7487
13 569.767
14 581.206
15 573.8483
16 565.7731
17 522.8495
18 500.0773
19 486.6873
20 506.019
21 510.3644
22 545.0481
23 548.5079
0 521.0633
1 502.6078
2 493.9332
3 486.785
4 460.2474
5 468.5189
6 469.252
7 496.061
8 533.7976
9 547.1198
10 568.5081
11 570.2418
12 563.736
13 561.0626
14 557.6262
15 548.5224
16 518.3682
17 481.0693
18 468.6818
19 466.1621
20 483.1212
21 485.0306
22 523.9273
23 521.945
0 497.1887
1 485.8152
2 477.8448
3 463.4169
4 462.8715
5 451.4386
6 445.0878
7 457.4454
8 464.0862
9 480.7789
10 499.9096
11 493.1137
12 488.2099
13 490.3812
14 492.3816
15 483.0493
16 467.7113
17 441.6331
18 436.4529
19 444.9713
20 467.6631
21 467.5011
22 499.5944
23 498.831
0 481.0769
1 463.1239
2 452.5148
3 448.5446
4 445.7059
5 433.2229
6 439.1328
7 466.7323
8 523.8705
9 537.8126
10 545.6187
11 547.613
12 530.0931
13 538.8549
14 535.2467
15 530.7896
16 525.9608
17 492.8302
18 438.2762
19 483.5428
20 507.3351
21 511.2036
22 536.7441
23 530.8275
0 508.1822
1 494.6312
2 485.1445
3 481.8188
4 475.1926
5 460.3895
6 468.0811
7 484.6632
8 546.8016
9 570.6719
10 576.1696
11 572.6383
12 556.5443
13 560.5934
14 559.2246
15 561.1876
16 545.2746
17 508.5054
18 482.5911
19 484.0396
20 497.6769
21 495.1663
22 535.6598
23 526.8876
0 507.6114
1 497.0298
2 484.6207
3 479.2548
4 476.7288
5 470.0203
6 470.2747
7 488.6723
8 533.527
9 551.3764
10 550.5077
11 547.7546
12 527.112
13 544.7497
14 542.3331
15 532.1995
16 522.8841
17 478.8466
18 474.2192
19 470.8273
20 488.256
21 484.8436
22 526.0875
23 530.9688
0 498.731
1 495.6223
2 488.1679
3 477.8977
4 478.3706
5 461.16
6 461.5366
7 484.7512
8 516.0694
9 533.4411
10 548.3119
11 551.9244
12 525.2674
13 519.1287
14 533.5538
15 512.5185
16 498.5308
17 476.2351
18 463.0579
19 462.5558
20 484.2582
21 482.4419
22 516.1872
23 517.8861
0 489.7506
1 492.9988
2 481.1696
3 472.0017
4 478.3162
5 461.0131
6 460.4427
7 484.5606
8 478.6831
9 530.332
10 537.1055
11 542.3327
12 516.9204
13 529.7083
14 534.1244
15 522.2457
16 506.0422
17 454.342
18 472.9243
19 467.2985
20 492.9436
21 497.4898
22 525.225
23 526.0118
0 503.1442
1 488.0728
2 488.2816
3 481.5208
4 475.934
5 466.8375
6 458.7071
7 470.7141
8 503.1628
9 522.5887
10 535.1545
11 536.2487
12 518.6101
13 518.7376
14 513.4622
15 501.7376
16 488.1534
17 467.1215
18 457.3918
19 457.7783
20 473.8533
21 473.4311
22 511.9302
23 508.9367
0 491.1628
1 484.4221
2 478.5814
3 453.7553
4 469.1679
5 455.782
6 445.7667
7 454.5609
8 470.2708
9 483.4918
10 491.6982
11 488.527
12 479.9926
13 486.0161
14 483.5501
15 480.9142
16 471.2723
17 450.8807
18 444.5632
19 441.8113
20 467.3602
21 472.6929
22 509.9741
23 506.8438
0 480.7875
1 465.0489
2 455.1289
3 445.4324
4 451.774
5 440.972
6 439.7385
7 468.4496
8 510.5135
9 543.8038
10 554.6725
11 556.5166
12 540.1839
13 551.9345
14 541.1779
15 538.2676
16 533.5278
17 499.7455
18 482.028
19 476.6477
20 496.763
21 500.1379
22 526.1898
23 519.162
0 491.9406
1 484.8067
2 482.8067
3 481.4348
4 479.6369
5 465.7238
6 469.389
7 500.9401
8 538.0088
9 553.5108
10 562.147
11 568.7593
12 549.984
13 558.619
14 556.1438
15 538.5893
16 536.7648
17 513.902
18 498.85
19 484.9351
20 504.9445
21 506.8945
22 538.0372
23 525.8797
0 508.4013
1 485.4528
2 479.2612
3 478.4018
4 467.8339
5 460.5811
6 469.8976
7 496.3307
8 532.6874
9 554.7566
10 566.2831
11 567.635
12 550.5318
13 562.3294
14 558.7928
15 554.0633
16 527.7983
17 490.3792
18 474.1845
19 470.0373
20 489.5971
21 490.7851
22 521.8001
23 526.0622
0 497.7854
1 492.6066
2 482.8831
3 473.3093
4 478.1581
5 461.8091
6 461.3336
7 489.69
8 534.9111
9 562.8539
10 563.2118
11 565.1606
12 545.3613
13 554.4155
14 557.383
15 554.287
16 535.0829
17 487.2112
18 472.8299
19 463.1038
20 479.3411
21 484.1566
22 525.0034
23 509.2319
0 497.0187
1 483.7874
2 474.3631
3 468.1165
4 473.4866
5 455.7073
6 454.0962
7 471.7721
8 524.6334
9 554.6493
10 552.593
11 557.4702
12 526.788
13 535.4895
14 546.2965
15 528.6864
16 519.6037
17 491.4822
18 476.9496
19 461.4362
20 481.2325
21 481.449
22 514.3085
23 514.2802
0 494.8759
1 496.7041
2 489.8706
3 483.352
4 479.2466
5 473.023
6 475.1678
7 492.2917
8 532.2308
9 554.6038
10 566.4514
11 572.292
12 557.3038
13 554.1837
14 557.2061
15 545.0841
16 508.5722
17 475.8608
18 471.1927
19 465.9845
20 483.869
21 486.9695
22 527.1319
23 518.6282
0 500.1563
1 491.7403
2 479.4403
3 472.5677
4 471.9369
5 456.8728
6 455.4716
7 470.5039
8 484.8506
9 493.8996
10 504.5135
11 495.3622
12 476.8414
13 483.8658
14 496.2792
15 485.3077
16 467.9793
17 445.255
18 441.5095
19 440.1817
20 456.6169
21 462.3817
22 497.5845
23 496.9908
0 476.8726
1 463.5427
2 459.7047
3 449.1553
4 450.0608
5 442.536
6 451.3044
7 479.4195
8 535.2715
9 556.7965
10 568.8724
11 575.6985
12 562.1984
13 567.3814
14 568.2564
15 552.2796
16 534.3396
17 503.4068
18 495.209
19 481.5074
20 504.7099
21 509.8137
22 541.2756
23 538.0508
0 516.792
1 505.582
2 493.329
3 485.2185
4 484.5768
5 468.2042
6 478.0804
7 499.7154
8 546.3174
9 576.6625
10 586.7352
11 592.7724
12 570.6442
13 583.3704
14 588.9648
15 566.0389
16 535.4606
17 516.0919
18 504.3767
19 494.5989
20 511.1383
21 518.8054
22 544.1359
23 547.2861
0 521.4168
1 512.1273
2 500.7337
3 492.048
4 487.5213
5 478.3173
6 480.705
7 506.6915
8 549.4237
9 554.2183
10 567.3725
11 561.8055
12 552.2677
13 566.7929
14 573.4119
15 565.9564
16 550.148
17 508.9063
18 490.9319
19 486.8455
20 505.3876
21 509.4514
22 546.2979
23 545.5332
0 518.6297
1 506.5654
2 480.4768
3 482.3285
4 479.3185
5 472.611
6 480.0981
7 504.4316
8 547.224
9 565.7767
10 579.4578
11 584.1977
12 569.5694
13 581.3189
14 585.7157
15 568.9751
16 559.2927
17 516.0208
18 506.5289
19 491.0061
20 506.7854
21 513.4228
22 546.332
23 538.9119
0 516.4966
1 501.1187
2 496.0828
3 487.7146
4 483.0206
5 465.9492
6 462.8781
7 490.6179
8 535.7673
9 554.56
10 569.0587
11 566.4049
12 543.7186
13 543.3638
14 558.6118
15 556.0293
16 535.6985
17 516.6154
18 493.3227
19 486.4639
20 506.5802
21 507.1024
22 534.3008
23 529.8859
0 511.0001
1 504.7984
2 495.3444
3 485.0562
4 480.213
5 468.9996
6 479.5543
7 500.713
8 532.2263
9 553.7174
10 562.5313
11 572.2606
12 568.3162
13 566.7386
14 554.7074
15 537.1791
16 528.2597
17 502.4285
18 486.8521
19 481.8171
20 504.8106
21 509.9238
22 538.762
23 541.0599
0 517.0387
1 500.4868
2 491.9641
3 482.0468
4 479.0259
5 474.1049
6 470.2303
7 476.722
8 478.813
9 490.6305
10 513.4745
11 520.2351
12 500.0591
13 509.9762
14 512.1212
15 507.7474
16 484.4529
17 468.5
18 466.8551
19 467.7669
20 492.4355
21 497.3854
22 521.4338
23 519.0878
0 505.2029
1 488.0312
2 475.9348
3 471.1886
4 472.9229
5 458.6225
6 462.4923
7 484.4189
8 530.4992
9 556.5618
10 569.6951
11 583.2567
12 574.1644
13 578.3377
14 581.5389
15 573.6281
16 562.499
17 517.1435
18 510.4029
19 512.0685
20 521.028
21 519.9113
22 552.1834
23 545.1795
0 527.8712
1 508.8749
2 500.1011
3 496.9681
4 497.846
5 487.3688
6 487.1554
7 511.81
8 557.0133
9 582.0468
10 597.8063
11 597.871
12 581.9065
13 593.3808
14 592.4467
15 588.7115
16 578.9587
17 533.08
18 511.6937
19 503.9106
20 519.3515
21 519.0857
22 544.8326
23 547.8674
0 531.5225
1 520.1537
2 508.7982
3 504.1678
4 496.9486
5 488.7989
6 481.8076
7 524.1592
8 564.911
9 580.9934
10 593.0868
11 601.5083
12 577.7664
13 596.0738
14 603.2683
15 598.5588
16 583.7195
17 532.0856
18 509.7492
19 495.9982
20 516.5329
21 520.6027
22 549.4057
23 549.0681
0 522.8772
1 507.7768
2 494.1092
3 487.1296
4 496.2108
5 489.4751
6 495.0533
7 520.7241
8 567.2538
9 590.2821
10 603.1428
11 600.4553
12 578.378
13 587.419
14 588.0572
15 584.603
16 555.7208
17 517.9183
18 512.2709
19 502.6659
20 512.9594
21 517.6103
22 554.7698
23 555.8322
0 527.513
1 517.5267
2 505.0763
3 493.3368
4 501.5712
5 494.0795
6 490.1981
7 523.6927
8 565.5263
9 584.2372
10 589.2086
11 590.2134
12 568.5469
13 564.6489
14 570.8151
15 585.8523
16 571.7934
17 528.6115
18 511.46
19 501.0131
20 521.4465
21 527.026
22 554.6223
23 550.3206
0 524.2965
1 505.149
2 500.6044
3 494.7035
4 496.6906
5 483.7487
6 484.0863
7 509.1443
8 544.8264
9 568.4979
10 580.6586
11 579.1018
12 566.2752
13 572.3016
14 568.6098
15 555.0138
16 534.4555
17 494.3349
18 489.0086
19 482.1472
20 506.6449
21 496.2841
22 541.0776
23 540.0689
0 518.7368
1 510.2139
2 498.9389
3 493.1412
4 495.7027
5 485.079
6 478.4348
7 488.7229
8 498.1098
9 515.111
10 517.9633
11 512.7736
12 518.8969
13 518.6129
14 517.168
15 504.4652
16 483.6807
17 458.1748
18 459.2585
19 457.564
20 476.3217
21 477.0118
22 517.6165
23 516.9158
0 497.3362
1 485.4513
2 477.8202
3 471.8946
4 467.9339
5 458.5675
6 456.2116
7 485.4998
8 549.9331
9 579.8579
10 577.6804
11 575.9655
12 560.2652
13 571.1463
14 577.6323
15 561.2369
16 546.4342
17 517.9436
18 502.4182
19 497.1988
20 515.7362
21 510.7629
22 545.3054
23 542.5627
0 518.4801
1 507.5391
2 500.3837
3 480.3797
4 479.4655
5 475.7454
6 479.6349
7 509.1907
8 551.354
9 570.813
10 584.7585
11 590.5656
12 573.1777
13 582.2122
14 580.4471
15 565.8683
16 549.1396
17 524.9523
18 512.9878
19 498.9472
20 512.3219
21 511.0285
22 535.8986
23 546.1479
0 522.1134
1 508.7974
2 496.9887
3 490.4553
4 485.3146
5 475.8393
6 487.3661
7 506.6451
8 547.8446
9 568.2686
10 582.2001
11 576.5458
12 552.8287
13 565.1168
14 568.9276
15 566.5625
16 554.9998
17 531.5548
18 508.4882
19 500.0909
20 516.6331
21 509.2722
22 539.778
23 549.8486
0 523.1529
1 514.6354
2 506.7934
3 500.8053
4 496.9776
5 489.8621
6 488.8922
7 513.0211
8 560.6234
9 582.1221
10 593.4308
11 589.0673
12 575.3101
13 584.1426
14 586.3847
15 573.8187
16 562.3071
17 529.9292
18 510.1819
19 498.3095
20 521.0552
21 522.666
22 551.304
23 550.248
0 524.1876
1 513.3847
2 507.6961
3 501.989
4 501.655
5 495.8622
6 502.4814
7 525.5604
8 570.651
9 590.5262
10 597.8953
11 600.2572
12 576.4372
13 581.3287
14 585.1468
15 569.9309
16 554.8636
17 532.5982
18 504.4329
19 500.6023
20 518.3291
21 512.0726
22 546.2083
23 551.6013
0 531.5889
1 518.3788
2 509.92
3 501.2098
4 500.6902
5 495.485
6 494.7544
7 514.7991
8 558.416
9 581.8221
10 588.8957
11 576.2594
12 575.1777
13 580.7066
14 561.4085
15 537.488
16 521.7679
17 505.4961
18 491.7567
19 491.2497
20 513.1907
21 509.248
22 538.8093
23 545.9129
0 518.153
1 509.0003
2 503.2428
3 496.5913
4 494.151
5 485.1383
6 490.7424
7 496.8645
8 498.5478
9 509.6022
10 518.9826
11 529.8163
12 523.95
13 525.1549
14 519.0999
15 514.4874
16 502.3688
17 456.515
18 455.4917
19 460.6369
20 491.4915
21 496.5761
22 523.8838
23 519.2285
0 502.395
1 489.7528
2 484.8048
3 479.5763
4 475.7896
5 466.8427
6 454.9346
7 481.3272
8 546.0308
9 582.0658
10 585.7451
11 584.8566
12 565.6149
13 584.7186
14 572.2469
15 554.7439
16 558.5498
17 528.8823
18 514.1708
19 508.3886
20 522.9034
21 514.2726
22 548.1227
23 544.1287
0 513.1158
1 506.4566
2 509.0273
3 499.2814
4 500.1939
5 490.4306
6 491.053
7 518.2674
8 564.8629
9 583.7967
10 599.5559
11 601.2965
12 579.7818
13 588.8186
14 594.9391
15 578.0553
16 562.4175
17 528.3606
18 512.8722
19 504.8656
20 517.9883
21 519.2175
22 549.8226
23 540.6646
0 515.213
1 510.9251
2 504.9765
3 495.6011
4 495.5231
5 482.3923
6 492.6523
7 513.432
8 561.9973
9 591.2326
10 598.4606
11 603.5444
12 586.247
13 588.2853
14 584.6701
15 574.279
16 568.95
17 525.4304
18 515.6259
19 508.954
20 522.8304
21 519.7726
22 554.6897
23 552.7632
0 526.7223
1 513.1974
2 504.784
3 499.9387
4 499.8649
5 493.7302
6 502.6227
7 530.9581
8 583.8747
9 605.9641
10 615.5524
11 605.8537
12 589.4229
13 607.7834
14 611.1096
15 601.0509
16 591.4296
17 536.8092
18 514.2964
19 507.2513
20 526.1252
21 526.8483
22 574.1803
23 563.9384
0 536.0708
1 523.4007
2 513.5111
3 502.8821
4 501.0301
5 499.9875
6 505.1321
7 532.5426
8 588.7363
9 602.4612
10 616.4049
11 625.2732
12 605.1378
13 606.7386
14 612.2256
15 602.1618
16 578.3599
17 538.5887
18 518.483
19 517.0583
20 542.4557
21 534.8705
22 564.1352
23 564.0135
0 540.4835
1 531.0601
2 512.0553
3 507.9465
4 508.7175
5 478.8912
6 490.4535
7 512.491
8 563.4881
9 596.4913
10 611.1007
11 614.2878
12 599.7299
13 594.3358
14 589.3608
15 594.4631
16 564.0073
17 527.1765
18 518.0267
19 519.5847
20 544.151
21 526.1684
22 564.5508
23 568.5527
0 557.2647
1 532.4501
2 515.2752
3 509.2232
4 511.6547
5 501.8589
6 495.7896
7 506.8363
8 530.2316
9 538.3705
10 547.073
11 550.416
12 543.5718
13 551.8657
14 548.1947
15 530.4638
16 511.9265
17 487.9374
18 486.1623
19 493.0676
20 522.0542
21 522.3175
22 541.9472
23 535.1273
0 520.4833
1 503.1572
2 502.7527
3 491.6181
4 494.3198
5 492.9917
6 487.9469
7 512.9784
8 567.2933
9 602.1371
10 617.1729
11 613.0363
12 603.4377
13 612.7575
14 611.5108
15 603.8432
16 585.0423
17 557.4381
18 540.2789
19 541.1019
20 560.5545
21 553.6216
22 577.417
23 574.0442
0 557.4727
1 545.3625
2 531.8661
3 529.8835
4 533.0374
5 528.8048
6 519.5008
7 532.4913
8 577.4113
9 595.1359
10 613.6412
11 621.1836
12 608.4433
13 613.9656
14 619.5889
15 621.2591
16 592.1666
17 554.0778
18 539.0817
19 534.9375
20 552.8833
21 552.2158
22 575.3301
23 568.5469
0 543.5368
1 531.0878
2 526.2585
3 521.4366
4 519.2624
5 509.1663
6 505.877
7 535.273
8 584.0634
9 590.5963
10 592.1208
11 601.3489
12 580.5404
13 581.7936
14 586.6802
15 586.3848
16 581.4589
17 540.1243
18 527.5267
19 528.7807
20 550.136
21 548.1799
22 568.873
23 566.2411
0 551.1957
1 525.9883
2 506.6621
3 503.9468
4 509.1082
5 504.8566
6 505.1859
7 527.8423
8 581.6565
9 599.5364
10 627.5122
11 633.1977
12 609.0227
13 614.2364
14 621.6914
15 613.682
16 597.344
17 562.5643
18 552.4313
19 552.7274
20 563.7477
21 559.6058
22 580.9109
23 575.1965
0 553.2583
1 542.6135
2 524.3795
3 514.8953
4 514.4811
5 508.9106
6 506.9706
7 532.3887
8 581.7349
9 606.2974
10 620.6744
11 619.4367
12 592.1408
13 601.007
14 604.198
15 593.5949
16 566.9855
17 543.8994
18 529.5841
19 529.2619
20 560.9907
21 557.7077
22 577.0839
23 567.1982
0 544.3132
1 528.7874
2 520.1097
3 504.0804
4 512.4188
5 513.7826
6 503.9692
7 530.1712
8 565.5164
9 590.2584
10 589.1668
11 598.0961
12 586.9355
13 586.77
14 587.9597
15 574.0343
16 563.0337
17 526.3552
18 518.7339
19 525.5221
20 541.2214
21 528.5931
22 567.2393
23 563.2462
0 540.4408
1 531.4797
2 519.8289
3 512.4595
4 504.4942
5 501.6896
6 487.5637
7 494.252
8 502.248
9 514.6005
10 526.4344
11 532.6535
12 523.4706
13 536.3544
14 539.603
15 535.5511
16 515.8224
17 477.845
18 474.2325
19 481.3463
20 505.1906
21 513.5418
22 534.7541
23 536.2501
0 514.3485
1 502.5241
2 498.2113
3 487.6059
4 478.6166
5 477.6104
6 473.4599
7 498.0104
8 549.1501
9 577.4316
10 580.3824
11 585.3831
12 571.1529
13 577.1604
14 591.8506
15 581.3728
16 552.7159
17 513.4731
18 514.8574
19 513.2993
20 523.0338
21 521.2467
22 554.8597
23 552.3995
0 529.3634
1 521.3754
2 511.5708
3 503.422
4 502.5442
5 496.7424
6 486.5394
7 518.6427
8 569.563
9 584.4758
10 603.0557
11 617.0957
12 602.3713
13 590.0597
14 589.8732
15 587.2264
16 580.0899
17 548.234
18 535.0619
19 533.271
20 548.3879
21 538.4796
22 569.1564
23 570.5396
0 538.2869
1 523.0578
2 531.1901
3 535.6382
4 524.3977
5 502.6322
6 471.8544
7 487.3982
8 537.5328
9 565.096
10 568.8118
11 580.3551
12 576.2626
13 573.0552
14 564.7541
15 567.1138
16 558.9287
17 536.885
18 529.9885
19 511.8454
20 524.3394
21 529.5441
22 561.4786
23 568.3144
0 548.7012
1 536.5492
2 535.4568
3 536.9156
4 530.2742
5 518.3315
6 489.6798
7 501.6655
8 537.5404
9 568.6319
10 585.6575
11 594.1319
12 582.6487
13 593.7894
14 588.8044
15 587.4255
16 573.4962
17 541.5213
18 521.8103
19 496.6165
20 514.2893
21 523.0156
22 571.223
23 578.614
0 551.9331
1 539.6023
2 537.5373
3 540.1089
4 538.9093
5 521.0701
6 492.0604
7 507.6539
8 544.661
9 576.4304
10 595.213
11 594.0124
12 576.7264
13 584.1159
14 598.7513
15 583.9536
16 570.4562
17 542.1717
18 532.589
19 501.9874
20 519.834
21 521.351
22 567.9113
23 575.5124
0 554.9134
1 539.6164
2 533.4407
3 539.9882
4 535.2068
5 512.6122
6 486.5339
7 504.413
8 540.7683
9 563.4448
10 577.2038
11 571.6716
12 570.8828
13 571.7694
14 573.6616
15 569.0773
16 565.8753
17 528.1348
18 517.4708
19 505.4344
20 521.531
21 522.5805
22 572.5534
23 568.6938
0 551.2997
1 537.9482
2 534.5179
3 537.3128
4 528.7281
5 506.942
6 468.25
7 467.8661
8 480.6513
9 491.5079
10 504.7154
11 511.1205
12 512.6019
13 528.0376
14 536.7121
15 533.8885
16 524.5638
17 502.2423
18 496.6847
19 480.4185
20 494.721
21 501.8716
22 538.4323
23 539.6861
0 520.6628
1 503.4007
2 500.8262
3 510.0142
4 499.1165
5 483.3663
6 465.279
7 485.9938
8 537.7721
9 570.5292
10 578.2551
11 582.5698
12 563.1047
13 574.0566
14 587.6593
15 579.8165
16 577.0589
17 541.5664
18 524.6415
19 503.3267
20 529.6577
21 529.7744
22 570.4279
23 566.2421
0 551.0483
1 533.492
2 529.7283
3 531.2775
4 521.153
5 509.7933
6 490.142
7 510.6382
8 535.1689
9 566.7497
10 577.1051
11 582.6675
12 579.5912
13 583.3002
14 586.549
15 570.0173
16 554.473
17 542.3506
18 537.3739
19 500.2254
20 518.9201
21 523.7525
22 557.6933
23 561.4567
0 544.9992
1 532.525
2 529.8247
3 517.972
4 510.9659
5 499.3421
6 494.1354
7 508.5204
8 549.2668
9 578.2807
10 580.534
11 572.2755
12 573.5313
13 582.4043
14 584.8426
15 585.7462
16 578.9704
17 544.363
18 534.9344
19 511.4307
20 532.9755
21 530.4897
22 557.4348
23 562.3813
0 554.1286
1 538.5956
2 535.3428
3 540.9027
4 537.6388
5 518.4684
6 490.3531
7 501.8498
8 547.8573
9 580.3496
10 588.8064
11 586.738
12 570.5646
13 585.8702
14 578.3312
15 562.1614
16 566.7314
17 548.8317
18 533.4899
19 512.1671
20 528.9177
21 533.5116
22 562.2011
23 562.052
0 541.2512
1 531.5228
2 527.4729
3 529.9546
4 525.2237
5 507.0968
6 491.9513
7 511.074
8 558.1665
9 584.8288
10 595.4167
11 591.1617
12 564.7287
13 575.3168
14 591.4562
15 586.0329
16 576.1409
17 561.7866
18 524.2698
19 508.1485
20 532.4744
21 539.3069
22 567.9731
23 569.058
0 549.8729
1 534.2988
2 522.2735
3 528.0974
4 523.6729
5 505.4909
6 476.7075
7 489.8788
8 532.5616
9 551.5216
10 564.1824
11 565.5853
12 555.9932
13 561.8232
14 565.2647
15 564.0564
16 555.1917
17 531.5243
18 524.1137
19 505.1099
20 525.5747
21 525.3274
22 549.9753
23 548.7622
0 530.7933
1 518.2411
2 514.0848
3 515.6369
4 511.8058
5 493.3327
6 472.8481
7 475.8401
8 485.5308
9 505.8945
10 510.7586
11 506.7437
12 506.8001
13 510.183
14 519.7459
15 516.4254
16 510.6144
17 501.2066
18 506.6346
19 482.0859
20 506.192
21 505.4589
22 534.8076
23 530.7545
0 516.6521
1 493.5055
2 484.1899
3 495.6643
4 493.439
5 481.2712
6 464.458
7 479.6704
8 520.2117
9 551.913
10 560.4386
11 564.352
12 549.04
13 566.4392
14 584.4013
15 579.6927
16 568.8259
17 534.9157
18 516.4478
19 499.0082
20 522.1931
21 522.3053
22 554.2283
23 549.0391
0 532.1607
1 523.1002
2 520.5411
3 524.2933
4 518.0466
5 507.089
6 486.3106
7 501.1672
8 537.0707
9 561.679
10 581.9333
11 582.826
12 578.9572
13 576.7957
14 575.1657
15 564.0066
16 555.8908
17 525.1916
18 521.5825
19 499.1733
20 524.4374
21 528.1008
22 557.9935
23 555.8971
0 534.2954
1 519.938
2 514.9821
3 514.3691
4 512.4376
5 500.3868
6 487.0819
7 505.3893
8 543.2056
9 561.6705
10 567.0387
11 577.9486
12 569.8497
13 571.1566
14 582.7038
15 579.1935
16 567.6766
17 533.2313
18 522.5647
19 501.8511
20 526.9443
21 527.9589
22 553.0356
23 556.7828
0 535.2104
1 526.1487
2 518.8831
3 521.045
4 522.2135
5 508.3359
6 491.1822
7 507.6155
8 542.4269
9 566.3105
10 572.6391
11 581.9037
12 580.1884
13 585.7807
14 586.3981
15 576.2912
16 568.2277
17 528.6028
18 517.9535
19 497.7168
20 514.3056
21 513.9767
22 554.1226
23 549.3782
0 534.4494
1 528.0884
2 521.1613
3 519.3549
4 520.5175
5 509.3547
6 489.7007
7 491.1712
8 521.9998
9 547.3131
10 558.7872
11 571.9865
12 530.2818
13 522.5041
14 565.4758
15 573.0895
16 551.5389
17 524.7087
18 518.1058
19 500.5777
20 526.2929
21 528.1806
22 555.9752
23 555.8914
0 537.408
1 529.1114
2 521.4878
3 521.8751
4 518.1176
5 504.4161
6 483.2208
7 496.253
8 525.5024
9 540.9646
10 543.6776
11 563.0991
12 563.9517
13 571.7649
14 570.0754
15 549.799
16 545.6587
17 526.9099
18 517.8717
19 496.8072
20 515.5906
21 518.5183
22 556.2158
23 548.7745
0 502.2698
1 482.3223
2 492.7447
3 506.2134
4 504.1041
5 486.4273
6 464.6537
7 469.525
8 475.9844
9 487.0013
10 504.7248
11 517.7158
12 522.1373
13 525.584
14 516.6776
15 519.8415
16 515.2805
17 495.6026
18 496.4679
19 483.665
20 490.9704
21 480.7265
22 499.7353
23 501.8049
0 493.4768
1 483.1777
2 479.6149
3 486.2544
4 489.3419
5 474.218
6 446.6041
7 459.9935
8 497.4157
9 518.1118
10 532.9916
11 546.1052
12 541.3413
13 543.4723
14 547.7254
15 542.6082
16 534.2449
17 497.1087
18 482.9464
19 471.8213
20 494.6544
21 492.3897
22 523.3451
23 524.6837
0 509.7473
1 495.9455
2 487.9967
3 490.4528
4 484.1468
5 472.7709
6 457.3244
7 470.749
8 516.9089
9 541.7762
10 549.1545
11 553.901
12 552.3396
13 563.8359
14 565.5203
15 559.6393
16 552.9351
17 510.9643
18 491.3985
19 477.379
20 506.2174
21 505.0372
22 533.1036
23 539.5839
0 515.9152
1 508.4828
2 500.0602
3 501.544
4 500.4322
5 489.3896
6 458.5223
7 475.5062
8 516.8212
9 541.0384
10 553.2502
11 557.8544
12 550.8171
13 559.8076
14 563.9602
15 563.3455
16 537.71
17 504.8246
18 489.0397
19 475.4299
20 499.1369
21 498.7573
22 537.0304
23 535.9378
0 515.3244
1 498.1141
2 480.0615
3 485.1329
4 492.9235
5 482.648
6 452.8194
7 465.1904
8 507.9008
9 536.1996
10 550.5919
11 539.7385
12 529.2825
13 541.795
14 549.2744
15 542.4873
16 531.0013
17 498.386
18 478.7397
19 466.7333
20 489.7823
21 490.8037
22 528.7425
23 528.5502
0 511.3112
1 498.5379
2 492.3401
3 492.6959
4 487.8742
5 471.7986
6 452.6822
7 465.9241
8 492.7586
9 512.6149
10 533.8207
11 544.7349
12 524.8229
13 531.7775
14 541.0548
15 539.7547
16 529.6871
17 497.2977
18 486.9537
19 473.3048
20 493.5009
21 489.9747
22 523.9627
23 526.4029
0 512.7727
1 499.5953
2 489.1438
3 494.1766
4 490.22
5 480.2312
6 451.0808
7 456.0576
8 491.9218
9 520.8217
10 528.7157
11 531.6408
12 526.9614
13 538.7768
14 535.9979
15 528.3474
16 520.0349
17 493.646
18 479.648
19 471.9172
20 497.0792
21 493.8454
22 519.274
23 523.2149
0 503.9332
1 495.4565
2 490.0329
3 490.586
4 489.5562
5 466.3528
6 432.2364
7 441.8754
8 467.6743
9 475.4373
10 493.4937
11 509.3007
12 504.1968
13 510.1025
14 510.8413
15 511.1589
16 506.0202
17 484.0679
18 478.3412
19 469.6289
20 482.8776
21 478.6825
22 509.6089
23 510.1446
0 493.7807
1 477.6584
2 469.5252
3 472.7263
4 464.0703
5 443.628
6 421.2019
7 443.8528
8 480.5176
9 515.2189
10 533.9757
11 533.8722
12 522.924
13 523.2238
14 531.4922
15 532.0504
16 530.8486
17 497.342
18 479.6245
19 466.1258
20 490.1882
21 486.644
22 521.235
23 514.5308
0 498.0256
1 485.0346
2 476.8397
3 481.7509
4 478.3498
5 462.3052
6 437.5124
7 453.2308
8 486.0582
9 508.2582
10 525.2029
11 531.5715
12 514.6453
13 515.6964
14 530.6169
15 516.537
16 502.1376
17 480.6037
18 468.413
19 460.7321
20 480.2831
21 482.0426
22 506.9845
23 499.6787
0 475.4479
1 460.1004
2 455.6432
3 458.3285
4 448.8942
5 427.5474
6 384.0916
7 387.8437
8 400.431
9 418.2261
10 428.8161
11 418.5206
12 391.0615
13 367.6766
14 347.065
15 324.9551
16 305.802
17 295.9786
18 289.8522
19 297.0539
20 315.5006
21 309.8266
22 325.1404
23 315.8924
0 289.0702
1 267.017
2 251.0682
3 244.7292
4 230.9732
5 237.9221
6 225.7138
7 236.5047
8 240.5864
9 242.815
10 236.7964
11 234.4643
12 241.0339
13 238.797
14 237.1361
15 233.0746
16 230.1489
17 222.0197
18 224.2737
19 263.5644
20 264.7239
21 247.2382
22 267.9796
23 263.1826
0 246.7716
1 234.5804
2 226.5468
3 222.4122
4 226.0718
5 223.1146
6 200.4223
7 207.1421
8 218.7382
9 232.2766
10 246.0507
11 262.8234
12 266.8974
13 263.4263
14 262.9362
15 261.4266
16 252.5771
17 248.6691
18 252.8512
19 280.5319
20 276.9451
21 269.5018
22 286.7591
23 287.7049
0 272.6322
1 261.3985
2 251.4491
3 247.1595
4 242.9165
5 246.4147
6 221.2818
7 224.3988
8 248.7147
9 274.1001
10 290.6901
11 308.3573
12 305.3223
13 304.1673
14 304.1058
15 297.2636
16 315.0745
17 323.451
18 322.8531
19 345.6511
20 346.8627
21 347.8346
22 373.3806
23 370.8236
0 358.9566
1 350.5467
2 337.4957
3 336.4425
4 336.9603
5 332.5095
6 312.0436
7 317.6603
8 327.5364
9 350.5591
10 365.8901
11 374.1209
12 379.5419
13 378.1897
14 369.5694
15 370.7335
16 379.7424
17 383.8704
18 390.3884
19 418.2961
20 416.5488
21 406.8581
22 442.9944
23 440.4575
0 420.9363
1 406.753
2 395.8897
3 386.7222
4 382.65
5 386.113
6 375.529
7 397.9115
8 449.2774
9 481.8899
10 504.1411
11 516.9177
12 499.3973
13 511.1114
14 513.2868
15 501.4678
16 488.2723
17 464.8778
18 453.7893
19 478.6455
20 477.8698
21 471.4646
22 511.1147
23 510.461
0 491.1678
1 478.9549
2 471.2131
3 466.8742
4 465.1123
5 461.5053
6 432.6455
7 441.9191
8 477.8339
9 503.9727
10 521.8125
11 522.5834
12 494.3735
13 508.9317
14 509.7569
15 497.1635
16 479.1131
17 457.4294
18 455.4841
19 480.0942
20 469.7611
21 454.0669
22 497.7481
23 501.3533
0 480.5313
1 469.1913
2 460.8332
3 457.8663
4 453.9598
5 454.441
6 431.0216
7 449.6681
8 482.6467
9 498.2199
10 511.2619
11 519.8202
12 508.2824
13 517.5327
14 513.9581
15 515.8821
16 498.9171
17 474.3294
18 465.0246
19 488.6146
20 475.5866
21 465.7802
22 506.6953
23 509.7826
0 490.6073
1 485.4041
2 474.7598
3 469.031
4 470.8835
5 468.0948
6 441.0382
7 464.8007
8 506.2624
9 517.755
10 522.4199
11 529.3946
12 523.9271
13 530.1481
14 524.7495
15 515.5363
16 506.1436
17 475.0323
18 473.5333
19 500.2059
20 488.5959
21 474.5864
22 512.1163
23 512.8329
0 497.9618
1 490.7695
2 480.5223
3 472.7747
4 471.4522
5 471.2389
6 442.5892
7 465.8351
8 504.907
9 513.1712
10 530.0908
11 541.8175
12 516.923
13 527.4732
14 531.2832
15 532.8079
16 512.9588
17 476.0469
18 470.6405
19 493.7079
20 487.6364
21 474.232
22 524.1641
23 523.4391
0 499.6999
1 491.2252
2 482.6502
3 475.3846
4 474.273
5 471.6655
6 447.5166
7 458.4952
8 485.9527
9 503.6958
10 510.6672
11 524.3589
12 504.5239
13 507.2082
14 513.3031
15 503.2752
16 487.8836
17 468.881
18 466.9952
19 481.888
20 469.6027
21 462.9488
22 512.03
23 510.7436
0 499.3516
1 489.0624
2 479.4657
3 472.9836
4 471.7591
5 469.7595
6 440.2381
7 443.3177
8 453.8641
9 465.6891
10 476.9273
11 488.2459
12 475.9833
13 477.4803
14 482.2804
15 481.7812
16 463.701
17 438.9831
18 441.6811
19 463.2149
20 456.3919
21 456.8207
22 501.6433
23 498.2421
0 475.8321
1 465.4302
2 459.3219
3 455.3542
4 455.3948
5 448.5977
6 423.8922
7 454.5028
8 501.5328
9 518.5941
10 523.6193
11 530.6192
12 518.1508
13 528.8362
14 531.9879
15 531.9596
16 511.7455
17 484.585
18 481.3213
19 493.9842
20 487.3898
21 478.38
22 507.7915
23 511.3945
0 490.8608
1 480.0882
2 475.6659
3 475.9713
4 471.5727
5 471.5517
6 446.4967
7 464.9826
8 498.1214
9 522.9263
10 541.9592
11 543.2269
12 522.6838
13 530.7024
14 532.5287
15 515.4672
16 504.7624
17 475.5066
18 480.1914
19 500.2949
20 492.7234
21 484.3171
22 526.5887
23 516.2515
0 491.0742
1 486.9342
2 482.6187
3 455.7557
4 446.1214
5 442.0129
6 426.4966
7 441.8391
8 482.9312
9 501.7064
10 509.9568
11 516.0401
12 496.1121
13 499.2888
14 505.6834
15 504.4301
16 496.5097
17 476.6899
18 486.8177
19 501.1536
20 495.1048
21 486.9067
22 510.1597
23 508.7882
0 482.6454
1 457.7656
2 453.1441
3 447.7464
4 450.5973
5 448.9091
6 442.4828
7 463.9557
8 499.1437
9 519.2391
10 522.8267
11 521.9153
12 505.2715
13 520.8435
14 517.5264
15 499.7853
16 486.5776
17 482.5753
18 485.4733
19 499.7912
20 494.706
21 481.4153
22 512.4033
23 510.1787
0 485.5195
1 477.4485
2 470.9645
3 470.4774
4 469.2258
5 459.8577
6 431.2102
7 452.2205
8 495.089
9 521.0255
10 514.3502
11 522.8522
12 498.3607
13 519.2895
14 531.0994
15 530.5998
16 518.9614
17 479.2546
18 478.1881
19 495.9772
20 478.4251
21 468.8411
22 514.7434
23 509.4844
0 486.5217
1 474.6434
2 467.5716
3 466.6878
4 470.1439
5 469.9883
6 443.2833
7 449.8234
8 491.5528
9 507.8332
10 503.7848
11 498.2685
12 481.323
13 488.6175
14 484.8603
15 472.0635
16 458.2404
17 441.0243
18 456.0491
19 472.3189
20 466.2542
21 454.9802
22 504.5973
23 500.1361
0 478.1487
1 466.6634
2 457.8823
3 451.0281
4 456.2377
5 458.2096
6 427.3025
7 431.3946
8 445.0648
9 455.8163
10 469.0581
11 469.1128
12 457.7937
13 458.8608
14 462.573
15 458.5697
16 446.082
17 422.6292
18 432.915
19 456.6958
20 454.8904
21 441.8008
22 481.3738
23 475.5618
0 461.6011
1 455.1614
2 448.3558
3 444.1871
4 444.394
5 442.2639
6 422.0791
7 448.6303
8 493.375
9 514.1588
10 523.3109
11 518.6908
12 493.4238
13 509.2692
14 513.7394
15 501.798
16 484.2111
17 456.6994
18 475.0475
19 493.4905
20 484.1041
21 473.4579
22 497.5656
23 492.1604
0 468.1064
1 466.6398
2 461.5636
3 462.1752
4 461.9883
5 458.6956
6 433.9156
7 445.866
8 493.68
9 512.3798
10 519.7999
11 524.7785
12 499.2456
13 505.4308
14 513.1475
15 501.0125
16 492.7839
17 460.7397
18 465.5566
19 483.2224
20 479.6537
21 465.9965
22 509.3257
23 501.7207
0 474.4406
1 477.8943
2 473.296
3 470.6968
4 469.0614
5 467.6848
6 447.2059
7 463.8951
8 497.8898
9 515.8608
10 517.249
11 520.1128
12 506.6193
13 522.7636
14 510.197
15 500.4832
16 492.8397
17 463.1178
18 473.9983
19 489.2123
20 475.1717
21 457.7658
22 499.679
23 497.5911
0 481.9729
1 477.7858
2 472.6972
3 470.7931
4 472.0309
5 466.3288
6 449.3356
7 461.5916
8 496.2984
9 506.412
10 509.8158
11 510.5077
12 497.02
13 512.6279
14 504.1786
15 490.6385
16 484.4117
17 466.2642
18 479.228
19 462.4755
20 423.0881
21 422.7641
22 472.9996
23 481.6925
0 453.1186
1 452.6495
2 440.6426
3 425.5753
4 417.6577
5 414.9401
6 401.3191
7 420.0476
8 458.7268
9 477.1023
10 483.9746
11 485.5249
12 461.7252
13 481.3896
14 474.8104
15 467.8204
16 461.2904
17 440.0502
18 449.8461
19 463.5988
20 451.0041
21 436.1796
22 483.1026
23 484.4396
0 454.2181
1 441.9677
2 434.2343
3 426.4184
4 428.3318
5 425.2988
6 412.0374
7 425.5298
8 463.2616
9 475.4428
10 484.4811
11 493.9198
12 478.7268
13 482.8043
14 469.0209
15 456.4509
16 437.6624
17 420.7079
18 434.5345
19 436.7702
20 427.2915
21 425.5024
22 465.689
23 472.6772
0 458.2204
1 441.0589
2 430.054
3 426.8894
4 430.0467
5 426.8883
6 404.3582
7 396.6748
8 417.0211
9 435.0475
10 441.1315
11 429.9614
12 415.8051
13 425.4324
14 433.8757
15 434.7574
16 421.4491
17 398.0573
18 424.9474
19 447.1405
20 441.3169
21 433.3303
22 466.7994
23 463.2732
0 438.8935
1 423.2721
2 412.4268
3 418.8173
4 421.4722
5 420.7681
6 404.0974
7 417.1024
8 449.6809
9 471.2752
10 479.1453
11 475.0656
12 454.1277
13 464.6681
14 474.3435
15 473.7478
16 447.676
17 424.384
18 444.6619
19 446.2504
20 444.5216
21 440.216
22 469.5463
23 462.8041
0 450.2633
1 445.2452
2 438.3807
3 433.4456
4 431.4284
5 432.6921
6 418.6312
7 422.1921
8 452.116
9 467.5355
10 476.2751
11 475.8034
12 444.6077
13 452.5109
14 459.7628
15 460.4043
16 458.376
17 427.7897
18 443.091
19 450.0271
20 436.6175
21 426.0886
22 475.9234
23 467.0905
0 448.668
1 439.6614
2 437.2707
3 433.6165
4 427.14
5 435.3222
6 421.4691
7 437.9133
8 461.7919
9 473.1774
10 482.7844
11 484.8555
12 461.6522
13 474.7541
14 477.8944
15 478.8087
16 470.9865
17 436.9547
18 450.5732
19 453.77
20 444.7984
21 441.3896
22 478.3125
23 465.6941
0 432.6342
1 426.4603
2 424.3714
3 425.7447
4 431.71
5 430.6343
6 418.9042
7 429.778
8 463.1948
9 479.306
10 485.1317
11 474.1902
12 449.9741
13 457.2821
14 456.7432
15 455.0948
16 448.3076
17 427.5721
18 450.897
19 451.2181
20 438.6442
21 437.7173
22 480.5526
23 477.1632
0 452.8445
1 446.7232
2 436.6479
3 435.6229
4 436.2358
5 432.895
6 333.9874
7 330.7367
8 446.1622
9 477.2852
10 484.9474
11 491.2694
12 463.0682
13 465.0323
14 464.9714
15 460.8468
16 452.9008
17 427.9097
18 449.3873
19 454.2517
20 443.7095
21 431.1921
22 479.5471
23 479.6574
0 451.7329
1 439.0037
2 434.3608
3 428.7986
4 429.83
5 429.7849
6 421.8203
7 426.647
8 462.981
9 486.0238
10 495.7398
11 492.1714
12 485.5957
13 483.9728
14 475.477
15 467.454
16 457.1686
17 415.5727
18 445.4708
19 450.7326
20 441.5843
21 433.7445
22 479.0802
23 476.3585
0 454.9356
1 444.1887
2 441.5683
3 440.3514
4 439.6697
5 440.2581
6 411.2419
7 397.3173
8 404.2323
9 427.5869
10 436.2396
11 433.5889
12 424.5785
13 435.0733
14 422.9845
15 422.4018
16 414.5594
17 386.7035
18 413.167
19 414.9982
20 429.8854
21 428.8675
22 471.7975
23 467.4845
0 439.8212
1 428.6159
2 423.6382
3 414.5256
4 412.1047
5 415.4223
6 405.702
7 417.5137
8 451.4205
9 479.4057
10 480.5371
11 473.7201
12 452.1479
13 465.9386
14 463.2364
15 452.1013
16 432.5631
17 420.7952
18 450.7488
19 444.644
20 435.4215
21 428.5929
22 479.3917
23 475.7377
0 447.8668
1 439.4338
2 436.1987
3 434.8345
4 435.9843
5 438.0301
6 425.9524
7 429.5829
8 453.7124
9 469.5138
10 487.0422
11 486.0111
12 463.5158
13 475.8189
14 478.2943
15 463.0034
16 448.7004
17 430.1127
18 449.8415
19 455.4479
20 451.2374
21 440.3647
22 479.4784
23 480.455
0 459.0411
1 453.7435
2 446.4965
3 442.239
4 443.632
5 442.3618
6 426.6138
7 438.3278
8 472.4427
9 490.7382
10 500.9535
11 496.9608
12 466.467
13 472.1911
14 460.2674
15 456.3419
16 433.873
17 431.7205
18 459.6833
19 459.4691
20 444.9287
21 437.1743
22 476.8926
23 473.7136
0 456.7053
1 449.0476
2 441.1907
3 435.208
4 432.2417
5 432.9622
6 431.0847
7 436.5671
8 465.549
9 479.5764
10 489.8385
11 487.8637
12 455.7743
13 470.6524
14 462.2321
15 445.364
16 435.5571
17 428.5863
18 451.8756
19 416.2624
20 396.6125
21 363.8609
22 364.6145
23 414.5218
0 423.4359
1 401.4654
2 386.1411
3 405.9968
4 408.7787
5 408.7809
6 391.6958
7 407.5714
8 441.6716
9 456.327
10 462.1527
11 464.1455
12 442.8126
13 460.3452
14 468.7168
15 464.156
16 458.1718
17 446.3633
18 438.1394
19 435.8596
20 432.7879
21 429.7788
22 473.4649
23 476.4177
0 458.37
1 447.7499
2 436.4697
3 428.4401
4 429.7712
5 429.2255
6 409.1015
7 411.5313
8 449.3965
9 473.1945
10 490.3309
11 481.1748
12 451.327
13 432.4804
14 435.2849
15 428.5259
16 423.0189
17 421.344
18 447.7136
19 443.1339
20 434.2324
21 432.4044
22 475.3861
23 469.1569
0 453.3646
1 440.3361
2 436.6649
3 430.0379
4 427.1044
5 424.5656
6 397.427
7 387.692
8 382.2381
9 378.5191
10 386.3845
11 386.647
12 378.0772
13 383.8129
14 381.8606
15 377.589
16 369.5811
17 373.4182
18 416.1577
19 419.8244
20 419.8687
21 410.8038
22 446.574
23 445.812
0 425.9918
1 413.7069
2 406.8981
3 400.8944
4 393.9205
5 394.0242
6 396.7352
7 405.7291
8 427.882
9 436.7621
10 447.7292
11 446.312
12 428.9498
13 430.2313
14 431.6492
15 420.025
16 419.0703
17 419.1002
18 450.8737
19 437.2263
20 424.6517
21 417.4986
22 449.5917
23 449.9913
0 428.8387
1 427.121
2 417.3225
3 410.9776
4 408.6411
5 401.7582
6 393.4411
7 405.7446
8 431.5035
9 444.9127
10 453.5646
11 455.7286
12 429.3495
13 439.8518
14 437.5168
15 444.3696
16 433.6057
17 419.7206
18 436.4317
19 427.4497
20 420.1638
21 416.1736
22 456.9838
23 460.4741
0 439.8448
1 429.1136
2 422.878
3 417.7303
4 415.9832
5 419.1735
6 400.9411
7 405.4283
8 436.6959
9 448.6155
10 467.3263
11 458.7111
12 431.4766
13 440.0044
14 440.3773
15 442.2462
16 422.2597
17 418.9545
18 439.3221
19 430.1499
20 420.5926
21 414.6769
22 457.1499
23 463.393
0 447.4451
1 438.6766
2 430.2107
3 425.4066
4 424.7313
5 427.1678
6 418.1293
7 428.1725
8 452.7516
9 464.4719
10 476.8404
11 461.7688
12 432.6821
13 443.0936
14 443.1386
15 448.4275
16 446.7948
17 426.237
18 443.9837
19 442.1687
20 440.7567
21 433.7116
22 476.6973
23 474.5796
0 455.5126
1 447.0244
2 438.6365
3 429.969
4 431.9009
5 434.4616
6 419.7506
7 421.5763
8 446.3961
9 467.4706
10 475.4997
11 468.8322
12 428.3159
13 447.4286
14 457.676
15 453.3757
16 435.2465
17 423.1113
18 442.8304
19 439.2796
20 435.6617
21 429.7225
22 473.8015
23 472.2632
0 451.8396
1 436.4407
2 433.1928
3 424.8754
4 424.7511
5 424.6564
6 412.3804
7 422.3407
8 445.4877
9 456.2901
10 468.551
11 473.8978
12 449.3322
13 447.2346
14 441.8379
15 433.1633
16 426.4624
17 424.3972
18 445.6489
19 438.6768
20 431.1869
21 427.7648
22 470.4881
23 464.4512
0 447.1701
1 441.3357
2 433.7595
3 425.9558
4 422.2141
5 415.8306
6 394.7298
7 386.1001
8 381.4126
9 393.7205
10 392.6017
11 402.5096
12 400.205
13 401.0635
14 391.3357
15 386.9338
16 379.111
17 386.7986
18 424.1338
19 421.9195
20 418.3318
21 415.145
22 451.5916
23 444.7842
0 425.6871
1 416.6897
2 411.5417
3 406.035
4 405.5649
5 407.9834
6 391.1468
7 401.8814
8 433.5853
9 454.5795
10 459.909
11 461.9252
12 434.8593
13 440.5591
14 436.2975
15 436.5493
16 428.5782
17 424.9921
18 449.5573
19 440.4046
20 434.1193
21 427.0826
22 451.1529
23 447.5939
0 432.983
1 422.6634
2 411.9468
3 408.9666
4 411.5909
5 418.5093
6 412.1685
7 414.5178
8 442.0341
9 456.128
10 475.4607
11 469.7601
12 435.4972
13 454.0196
14 460.1135
15 453.3923
16 435.1853
17 442.857
18 458.8291
19 452.1214
20 441.1539
21 433.2235
22 464.1957
23 451.4006
0 438.6215
1 436.1794
2 428.4034
3 423.0515
4 425.2044
5 426.4148
6 411.6013
7 422.3564
8 445.033
9 453.429
10 463.5657
11 463.6009
12 441.258
13 450.7886
14 452.2395
15 450.8347
16 444.4634
17 440.6277
18 454.2208
19 446.1772
20 438.0676
21 430.7603
22 460.1987
23 463.5365
0 444.1158
1 436.7204
2 426.1649
3 424.0535
4 423.0283
5 423.949
6 421.2699
7 423.0555
8 455.9675
9 464.2679
10 482.1241
11 484.5785
12 459.1489
13 464.6363
14 471.2486
15 462.403
16 447.6048
17 449.9966
18 466.2101
19 458.8934
20 447.342
21 439.044
22 468.8236
23 464.6111
0 449.5862
1 442.3172
2 432.1594
3 429.5203
4 430.5492
5 426.2008
6 417.6598
7 430.0707
8 460.3628
9 477.9337
10 470.5657
11 483.8949
12 456.2279
13 466.9143
14 477.465
15 480.0413
16 463.1128
17 463.015
18 467.4724
19 456.1868
20 446.0715
21 439.5265
22 469.8096
23 461.3497
0 454.004
1 443.6962
2 436.9764
3 434.5626
4 429.9725
5 430.9865
6 429.118
7 426.2843
8 458.8282
9 477.095
10 490.1923
11 484.9395
12 465.561
13 479.9959
14 467.6175
15 457.8446
16 450.0489
17 435.7718
18 458.1973
19 453.3601
20 447.9029
21 441.3505
22 477.9232
23 475.7927
0 458.4447
1 446.0264
2 428.5264
3 422.77925
4 420.552
5 413.9586
6 404.4761
7 418.5401
8 423.6996
9 432.5409
10 443.7433
11 437.0313
12 431.0228
13 435.8715
14 433.2438
15 419.6864
16 437.3252
17 461.66
18 451.9368
19 441.7673
20 433.2936
21 426.0064
22 455.8425
23 442.7185
0 430.0525
1 424.6815
2 421.7861
3 415.8374
4 417.6007
5 420.3002
6 416.909
7 436.1023
8 461.7032
9 472.4994
10 498.3695
11 483.9153
12 455.7351
13 463.8475
14 457.3504
15 454.7971
16 472.1504
17 481.6745
18 474.7272
19 463.281
20 453.9982
21 448.4768
22 478.5349
23 470.5319
0 454.0727
1 443.5716
2 440.9754
3 435.964
4 442.7185
5 445.8019
6 433.1944
7 451.6006
8 479.4213
9 487.9156
10 498.1969
11 486.1526
12 458.0323
13 471.9913
14 474.639
15 481.8777
16 492.9425
17 494.8475
18 477.5098
19 467.4744
20 461.8674
21 450.157
22 490.6967
23 483.9413
0 452.2398
1 444.6993
2 442.7703
3 432.9838
4 439.5703
5 441.4629
6 440.286
7 455.5959
8 481.4531
9 484.093
10 488.2329
11 482.7162
12 459.452
13 472.998
14 471.2989
15 474.7443
16 486.2392
17 493.0775
18 484.0687
19 476.1774
20 467.9562
21 459.0534
22 482.8049
23 472.7415
0 451.9469
1 451.5244
2 447.3112
3 443.7223
4 449.208
5 449.5364
6 433.4791
7 446.8401
8 475.8751
9 485.6716
10 492.9411
11 483.9169
12 454.5139
13 468.5551
14 469.1159
15 472.6248
16 494.8311
17 501.1763
18 488.7554
19 473.9685
20 465.4771
21 455.7417
22 485.1201
23 474.4936
0 455.7983
1 450.0511
2 447.0467
3 442.7949
4 442.3445
5 445.8079
6 434.714
7 460.9706
8 485.5532
9 509.2567
10 507.2255
11 481.3723
12 459.507
13 475.8574
14 476.5869
15 485.3598
16 495.4244
17 495.5395
18 477.2176
19 467.9256
20 464.2598
21 458.1341
22 483.0654
23 477.5523
0 453.6744
1 450.5939
2 446.8978
3 441.6208
4 438.301
5 442.907
6 434.2938
7 459.6559
8 486.2234
9 487.6737
10 496.4746
11 496.9892
12 470.3257
13 466.6211
14 464.4258
15 466.9336
16 484.4302
17 477.607
18 467.53
19 457.9019
20 453.0638
21 450.1707
22 494.4534
23 490.7985
0 467.9488
1 452.7296
2 443.1563
3 441.4321
4 439.2029
5 437.7558
6 419.1284
7 425.8609
8 443.9824
9 451.0742
10 457.7991
11 457.4141
12 437.2144
13 438.531
14 440.2036
15 440.6719
16 455.3096
17 464.9326
18 451.1546
19 448.264
20 445.1557
21 442.8834
22 482.281
23 471.0881
0 444.4473
1 430.6858
2 422.6719
3 422.3816
4 421.8993
5 414.2352
6 410.4601
7 437.6003
8 466.766
9 482.4987
10 483.527
11 478.4216
12 455.6824
13 463.4393
14 456.5312
15 453.1101
16 477.4179
17 479.313
18 463.0182
19 458.6496
20 452.3036
21 453.248
22 489.4609
23 472.0019
0 456.5443
1 449.9275
2 445.4527
3 443.6154
4 445.3261
5 430.5563
6 417.0009
7 450.4884
8 476.9521
9 475.082
10 482.7797
11 473.9243
12 447.1657
13 466.5436
14 470.6518
15 474.5645
16 496.4363
17 500.1297
18 489.9727
19 484.142
20 476.7669
21 461.8066
22 488.673
23 473.7648
0 451.7886
1 446.0894
2 434.3898
3 423.8758
4 422.8874
5 429.9049
6 428.4176
7 458.8477
8 487.9706
9 501.3575
10 500.6181
11 496.5071
12 477.3684
13 466.8723
14 473.177
15 477.9232
16 493.0408
17 486.6519
18 463.0978
19 451.3995
20 443.8554
21 440.9627
22 468.1015
23 479.0572
0 454.8427
1 451.741
2 444.2927
3 438.1998
4 432.8182
5 436.1613
6 428.61
7 445.5862
8 479.0592
9 488.4616
10 499.2896
11 494.0177
12 467.0381
13 476.6635
14 476.8996
15 485.0323
16 492.5097
17 496.5737
18 474.709
19 463.1733
20 454.1645
21 451.667
22 484.1045
23 476.2065
0 442.1847
1 435.2424
2 433.0526
3 431.4247
4 428.9862
5 438.1996
6 439.9423
7 460.5255
8 490.5809
9 511.9768
10 513.8049
11 481.2402
12 457.2397
13 475.1723
14 479.7366
15 474.8696
16 482.1512
17 479.3604
18 468.3011
19 459.7934
20 452.739
21 444.9175
22 481.7395
23 475.7286
0 455.8806
1 447.42
2 439.0052
3 431.7815
4 431.1935
5 432.7095
6 417.2314
7 440.3017
8 475.2706
9 499.727
10 503.2627
11 492.8524
12 457.971
13 464.623
14 465.6627
15 469.7761
16 483.9199
17 462.1349
18 445.1132
19 438.552
20 432.9928
21 425.8196
22 469.7955
23 490.628
0 450.2521
1 438.7816
2 433.2209
3 426.322
4 423.5357
5 423.3531
6 411.4544
7 425.1454
8 447.893
9 465.2013
10 476.3343
11 474.4724
12 453.3903
13 445.6113
14 438.3177
15 433.3404
16 442.1459
17 441.6275
18 435.6763
19 429.1866
20 425.4443
21 427.537
22 467.8809
23 469.9246
0 436.788
1 423.2332
2 413.373
3 405.6695
4 403.0842
5 398.2365
6 373.6567
7 369.6837
8 384.8934
9 402.9592
10 396.2876
11 378.0779
12 338.5403
13 318.3979
14 315.3722
15 287.7006
16 275.6118
17 288.0734
18 284.4192
19 280.1774
20 274.8662
21 272.2194
22 293.0947
23 279.5656
0 248.3732
1 220.8135
2 208.8255
3 209.5322
4 209.2033
5 220.4118
6 211.4422
7 209.4807
8 195.7583
9 190.9311
10 192.2839
11 202.6004
12 187.6948
13 181.2771
14 185.4291
15 188.803
16 217.4957
17 235.6945
18 231.4095
19 220.7888
20 219.5791
21 224.8724
22 253.07
23 256.1439
0 229.359
1 215.2031
2 206.9191
3 203.4354
4 203.1588
5 204.0164
6 179.2753
7 186.6056
8 199.9753
9 211.015
10 209.6005
11 205.777
12 197.042
13 194.2372
14 198.6802
15 189.2048
16 221.4676
17 240.0126
18 237.3735
19 226.1204
20 224.4981
21 230.6718
22 266.8179
23 253.0563
0 249.6183
1 236.0925
2 231.4368
3 232.0986
4 231.8515
5 234.2398
6 206.0851
7 196.4321
8 196.0144
9 219.2105
10 225.8251
11 229.4922
12 225.5724
13 213.2137
14 205.5196
15 210.7194
16 244.3863
17 264.5296
18 262.6215
19 258.0354
20 257.3841
21 256.3396
22 295.9111
23 295.187
0 275.3495
1 264.26
2 262.0432
3 263.7516
4 265.9318
5 265.1442
6 239.315
7 252.4669
8 274.1732
9 297.9938
10 304.3356
11 304.4472
12 295.0373
13 293.0185
14 281.8476
15 275.6581
16 325.1605
17 352.4808
18 343.2178
19 333.5419
20 338.5729
21 336.9472
22 375.5837
23 375.9085
0 363.642
1 354.4346
2 349.4705
3 343.7121
4 344.9344
5 343.635
6 311.4476
7 323.6391
8 353.8377
9 372.6325
10 380.491
11 376.6613
12 367.0403
13 370.4024
14 362.9804
15 353.5992
16 380.5567
17 391.9521
18 387.3343
19 379.7414
20 380.3114
21 377.4834
22 418.7459
23 420.5353
0 401.3357
1 396.5762
2 391.0707
3 382.6334
4 382.5357
5 385.3746
6 357.1474
7 364.157
8 376.4894
9 391.121
10 403.5078
11 405.2075
12 379.1639
13 391.659
14 394.0413
15 384.749
16 417.0088
17 430.7807
18 419.6689
19 410.2922
20 402.1229
21 398.2713
22 432.9465
23 422.202
0 396.165
1 387.8721
2 382.7145
3 381.6189
4 383.8118
5 388.9504
6 385.0682
7 408.6281
8 438.6119
9 452.608
10 465.1387
11 462.8311
12 444.1102
13 447.4354
14 444.1695
15 450.9249
16 470.6284
17 463.0831
18 447.9069
19 440.2296
20 438.5542
21 437.9713
22 478.5031
23 473.8224
0 449.9228
1 443.477
2 439.9528
3 439.0496
4 438.8107
5 442.7654
6 433.0069
7 452.3656
8 479.869
9 492.4718
10 495.9671
11 490.0232
12 462.3337
13 465.8126
14 463.1839
15 454.056
16 477.1938
17 474.1717
18 459.3009
19 447.0756
20 442.4119
21 440.1495
22 481.9783
23 478.5032
0 450.6386
1 448.9755
2 442.7272
3 434.2912
4 435.0326
5 439.2146
6 425.7384
7 448.6701
8 483.1711
9 499.2768
10 496.5658
11 488.7282
12 464.0645
13 480.8685
14 479.516
15 474.6966
16 497.2165
17 484.6501
18 466.5072
19 455.0351
20 446.8262
21 442.7317
22 485.2869
23 481.2538
0 456.6692
1 441.5533
2 437.8236
3 436.3133
4 441.7381
5 440.3181
6 431.4615
7 447.299
8 478.2387
9 489.8417
10 497.1599
11 495.4914
12 467.0085
13 469.5506
14 467.5497
15 467.4764
16 482.6603
17 489.9596
18 466.9287
19 454.326
20 449.9528
21 444.6928
22 483.9639
23 481.3963
0 455.1683
1 454.1159
2 446.0964
3 443.0023
4 441.897
5 446.6526
6 433.4737
7 446.0027
8 475.7186
9 485.8931
10 494.2874
11 477.2058
12 443.7061
13 456.3063
14 462.9159
15 457.181
16 491.9724
17 494.5486
18 478.0443
19 465.0954
20 459.0267
21 453.1948
22 493.3447
23 487.7938
0 464.6852
1 460.1262
2 450.7448
3 444.3552
4 446.3726
5 448.2088
6 425.6273
7 437.0414
8 470.9287
9 492.4948
10 499.8096
11 496.3074
12 454.2279
13 449.2584
14 453.403
15 455.1493
16 486.8284
17 483.7292
18 463.7135
19 453.2486
20 449.4265
21 446.7484
22 487.8639
23 483.0933
0 456.1282
1 454.5623
2 445.0987
3 438.0807
4 439.6064
5 438.6255
6 414.0841
7 415.2722
8 430.7133
9 448.3124
10 456.4435
11 449.6048
12 428.6181
13 436.5612
14 427.7909
15 430.1783
16 459.4484
17 456.8548
18 439.2322
19 437.5185
20 437.5955
21 441.5088
22 473.137
23 462.5323
0 432.725
1 425.512
2 421.8036
3 422.5217
4 423.1649
5 427.3564
6 416.4211
7 432.1703
8 471.8621
9 491.6875
10 499.9262
11 482.6523
12 455.5688
13 465.9053
14 466.4073
15 469.2129
16 494.3323
17 486.7376
18 462.2681
19 447.6815
20 450.4874
21 445.4006
22 488.2791
23 478.6752
0 463.8054
1 456.2454
2 448.4004
3 444.6683
4 444.6739
5 443.7766
6 434.866
7 447.0603
8 481.3634
9 496.0651
10 508.1518
11 496.5188
12 468.7802
13 481.2353
14 473.053
15 469.3054
16 490.0014
17 475.3689
18 461.9385
19 455.7722
20 448.5541
21 441.3661
22 478.8478
23 478.3181
0 462.6685
1 456.1693
2 447.9405
3 442.7501
4 441.3123
5 444.1151
6 437.3643
7 453.4227
8 476.7655
9 493.2773
10 499.4573
11 485.2026
12 457.5973
13 469.2394
14 467.2469
15 471.525
16 505.363
17 494.0821
18 471.4494
19 467.1799
20 458.5936
21 452.8435
22 487.1751
23 482.2106
0 463.5985
1 452.4656
2 447.6275
3 443.3945
4 445.1683
5 450.6841
6 439.527
7 457.8197
8 487.1717
9 496.0217
10 493.6378
11 485.6042
12 472.9522
13 475.5542
14 464.7244
15 465.6339
16 494.1838
17 487.7575
18 465.8558
19 463.9485
20 459.8951
21 457.3072
22 486.8586
23 484.5203
0 461.0862
1 456.1071
2 450.3509
3 450.5366
4 450.2944
5 445.6384
6 440.6274
7 453.1103
8 482.4004
9 497.5086
10 502.6905
11 487.165
12 463.5351
13 479.6354
14 472.8479
15 474.5201
16 492.836
17 484.5286
18 463.8596
19 457.0004
20 443.1545
21 445.9936
22 490.8217
23 485.6014
0 463.8194
1 453.8735
2 446.277
3 442.9219
4 443.3419
5 444.7758
6 429.0481
7 451.9355
8 486.1278
9 489.6561
10 494.9075
11 498.3574
12 478.3122
13 473.8512
14 468.6884
15 475.4097
16 499.9355
17 466.1608
18 446.2322
19 439.1107
20 430.4622
21 434.5117
22 481.91
23 483.2899
0 463.0818
1 454.5133
2 442.6138
3 436.6835
4 439.3997
5 440.8929
6 416.3834
7 423.1549
8 427.9416
9 430.2045
10 435.5124
11 430.6531
12 423.5446
13 427.5198
14 424.3165
15 434.4238
16 466.14
17 443.0612
18 431.4237
19 425.6302
20 422.0893
21 422.0969
22 459.395
23 457.077
0 432.1824
1 425.3286
2 425.434
3 418.1518
4 417.8009
5 423.7564
6 418.6694
7 439.3676
8 473.0687
9 483.6224
10 484.7062
11 477.838
12 463.2205
13 472.7274
14 475.0833
15 481.6091
16 495.5271
17 473.4473
18 459.368
19 450.3174
20 442.6596
21 438.0393
22 462.4481
23 463.2607
0 441.472
1 431.4685
2 427.4971
3 425.242
4 428.4392
5 435.9158
6 428.4055
7 446.2853
8 476.7735
9 485.9518
10 494.1434
11 490.5618
12 471.3853
13 474.0562
14 474.7357
15 486.4793
16 510.2304
17 492.4265
18 463.9963
19 459.5004
20 453.5593
21 443.8682
22 485.5734
23 478.033
0 458.2404
1 449.7297
2 438.9573
3 427.4338
4 430.2738
5 441.1697
6 424.4648
7 434.721
8 471.4345
9 481.2616
10 494.9509
11 491.595
12 459.9295
13 467.4847
14 473.6237
15 478.1726
16 501.8083
17 482.2014
18 460.5717
19 459.1427
20 455.3032
21 451.5178
22 486.1574
23 475.6168
0 448.7043
1 439.5883
2 433.461
3 424.0887
4 424.521
5 437.1212
6 430.5395
7 455.2642
8 481.6873
9 483.0473
10 489.947
11 485.5432
12 463.1184
13 464.3472
14 464.701
15 469.099
16 494.7677
17 494.6216
18 475.8519
19 471.5634
20 468.352
21 458.1894
22 492.7232
23 490.2244
0 465.9806
1 449.9338
2 447.1128
3 441.8398
4 436.9645
5 448.9968
6 427.8549
7 440.5515
8 483.9158
9 511.2818
10 521.6213
11 508.2283
12 475.1077
13 502.8769
14 500.0368
15 504.4851
16 515.9659
17 494.1893
18 471.6626
19 465.3084
20 460.8696
21 454.7035
22 481.8392
23 480.4089
0 457.0874
1 448.2572
2 437.5637
3 419.0229
4 407.7037
5 418.5655
6 393.7346
7 410.6702
8 465.5639
9 484.3619
10 491.4872
11 518.1976
12 504.0299
13 504.9477
14 500.9314
15 494.9573
16 509.8816
17 507.8722
18 499.6684
19 461.0724
20 479.6982
21 478.4535
22 501.3909
23 504.4988
0 488.9827
1 478.2741
2 469.3584
3 464.1885
4 465.1447
5 464.6228
6 432.2418
7 423.156
8 437.3551
9 463.4795
10 483.1123
11 480.1947
12 480.7526
13 487.1135
14 488.0466
15 485.1677
16 505.2112
17 485.7905
18 470.8043
19 466.3926
20 465.7472
21 460.7021
22 500.0942
23 493.4644
0 460.3535
1 445.8514
2 428.3268
3 420.4441
4 417.7816
5 426.3109
6 417.9507
7 435.6941
8 475.6565
9 501.9127
10 509.2672
11 523.0494
12 495.5761
13 487.3001
14 484.3443
15 494.491
16 517.7968
17 504.6615
18 475.3411
19 488.4499
20 478.654
21 466.6542
22 500.3496
23 510.7013
0 453.4652
1 441.0381
2 426.3709
3 422.7426
4 422.4333
5 424.0488
6 406.0874
7 414.7272
8 455.4754
9 479.875
10 518.7545
11 534.734
12 513.1175
13 522.2693
14 522.5174
15 529.8832
16 535.1141
17 502.4561
18 467.2874
19 441.5711
20 446.1333
21 436.2184
22 473.9482
23 471.1827
0 437.2556
1 419.4679
2 423.2161
3 406.5811
4 422.7014
5 425.7397
6 424.0013
7 438.5159
8 459.3468
9 478.9979
10 514.4204
11 531.7085
12 514.5821
13 517.7967
14 515.6653
15 515.6886
16 531.13
17 505.5052
18 481.2469
19 456.8937
20 454.6049
21 437.0371
22 465.8933
23 469.4277
0 446.942
1 439.7923
2 436.0617
3 430.7994
4 429.5892
5 452.8571
6 438.3013
7 450.8601
8 488.7701
9 520.925
10 534.9668
11 546.1277
12 519.5696
13 523.275
14 520.5852
15 516.8713
16 535.7687
17 509.8211
18 484.1953
19 473.8533
20 448.3631
21 448.4494
22 516.4754
23 517.5645
0 489.3912
1 489.1338
2 447.4427
3 437.2644
4 439.6916
5 466.8674
6 457.7337
7 463.8647
8 490.3499
9 512.3139
10 522.882
11 530.1802
12 511.7765
13 519.5524
14 520.4975
15 523.4705
16 543.4436
17 531.6499
18 505.4236
19 491.7714
20 461.3378
21 458.2471
22 509.1694
23 509.1797
0 503.1398
1 487.1269
2 471.9295
3 471.4591
4 466.0197
5 468.0315
6 437.9068
7 439.7148
8 484.6355
9 505.53
10 522.4653
11 529.3963
12 517.5197
13 520.647
14 519.4431
15 508.6751
16 524.633
17 517.434
18 500.486
19 494.3184
20 499.7912
21 495.8616
22 521.3796
23 524.7277
0 498.862
1 481.027
2 469.168
3 458.1608
4 454.3811
5 457.9026
6 419.3517
7 416.6248
8 426.8647
9 437.8062
10 465.6999
11 478.198
12 463.7879
13 469.1556
14 467.6782
15 461.2102
16 486.3827
17 482.3973
18 475.5763
19 466.4121
20 469.1556
21 461.3649
22 488.9669
23 486.0792
0 438.6355
1 417.5356
2 412.6722
3 412.308
4 413.3693
5 423.6833
6 409.1606
7 418.5449
8 466.911
9 488.5878
10 523.6471
11 521.6925
12 502.9201
13 500.818
14 476.2534
15 481.4727
16 508.3199
17 512.6434
18 480.6018
19 466.5585
20 443.6594
21 443.1875
22 486.9799
23 484.4294
0 469.255
1 461.2949
2 442.8994
3 425.3722
4 422.9009
5 410.8322
6 404.4098
7 412.4648
8 451.0659
9 486.6366
10 523.1162
11 521.3947
12 485.889
13 483.4375
14 473.2543
15 479.7106
16 501.7645
17 501.9227
18 473.3877
19 447.0288
20 442.6525
21 437.4227
22 480.4924
23 480.1417
0 441.4565
1 431.7483
2 426.8008
3 421.5946
4 414.9736
5 423.7949
6 416.191
7 426.4644
8 463.7779
9 504.7842
10 522.8134
11 503.9525
12 469.201
13 478.6789
14 479.9675
15 481.041
16 509.2023
17 497.4663
18 474.8159
19 457.5039
20 449.999
21 444.7281
22 483.7924
23 477.1592
0 448.3308
1 424.8221
2 417.5815
3 414.2013
4 414.7185
5 420.0473
6 397.8702
7 419.3689
8 467.2657
9 512.277
10 515.1783
11 508.8575
12 475.2673
13 485.8419
14 474.2246
15 464.8597
16 485.0839
17 482.7431
18 457.5402
19 446.921
20 445.295
21 436.5378
22 481.0736
23 477.2715
0 437.4737
1 426.4005
2 420.2606
3 412.6925
4 413.4931
5 422.6343
6 417.7722
7 433.0606
8 467.5792
9 507.4351
10 512.7425
11 506.3615
12 447.6234
13 458.4713
14 466.7399
15 475.5749
16 491.0531
17 498.4638
18 477.4982
19 463.2684
20 458.3453
21 457.3788
22 528.4777
23 517.1234
0 458.7595
1 445.4442
2 443.3946
3 435.2853
4 433.5049
5 426.8882
6 408.9647
7 419.8247
8 460.3382
9 490.8746
10 527.0957
11 517.8461
12 493.328
13 483.9862
14 466.9333
15 461.4386
16 491.7002
17 489.6302
18 464.2275
19 454.2597
20 449.4945
21 444.476
22 508.1512
23 508.6884
0 464.6687
1 445.2585
2 437.1045
3 427.3542
4 429.3879
5 434.4093
6 412.3385
7 410.1323
8 415.5941
9 434.5005
10 472.5013
11 477.4275
12 466.3618
13 441.8903
14 436.8774
15 425.4482
16 460.6946
17 458.5326
18 447.2578
19 433.9412
20 430.2335
21 427.7605
22 493.139
23 484.6362
0 430.585
1 411.2606
2 395.9285
3 406.3127
4 410.5493
5 422.2846
6 411.2024
7 421.315
8 470.7541
9 524.6812
10 523.1084
11 529.3356
12 470.7373
13 476.3732
14 472.787
15 467.4324
16 496.8773
17 487.7404
18 460.8498
19 449.5985
20 446.5459
21 440.0114
22 496.5127
23 496.0356
0 456.2209
1 448.3546
2 440.9497
3 433.7746
4 432.4777
5 442.6891
6 429.8574
7 441.7117
8 480.4009
9 531.881
10 545.7623
11 544.6794
12 485.9268
13 487.7942
14 489.4206
15 484.9396
16 509.1342
17 496.78
18 475.2319
19 469.2438
20 457.8977
21 451.0602
22 518.1459
23 519.8877
0 467.272
1 462.5005
2 456.9027
3 451.1704
4 449.7707
5 454.2919
6 436.4043
7 445.3257
8 482.1719
9 527.0355
10 529.7392
11 527.315
12 471.9173
13 468.1345
14 472.9743
15 482.0937
16 507.3887
17 500.8057
18 474.5682
19 466.729
20 462.4815
21 461.9012
22 519.4439
23 515.6036
0 464.9004
1 464.2452
2 456.3219
3 447.2907
4 443.7057
5 455.4322
6 434.8053
7 443.1325
8 479.6621
9 533.2131
10 544.8849
11 542.9512
12 489.1123
13 489.7572
14 495.8327
15 497.8708
16 523.1831
17 508.231
18 482.815
19 465.489
20 463.9343
21 454.447
22 520.491
23 510.1884
0 485.5782
1 452.9482
2 449.4452
3 439.6994
4 438.5815
5 443.3461
6 430.5555
7 447.6205
8 482.1477
9 532.4499
10 547.2398
11 557.0124
12 505.9257
13 496.5378
14 486.6408
15 485.1229
16 505.9704
17 484.0698
18 457.7328
19 440.5359
20 431.598
21 430.4224
22 479.6427
23 477.2534
