# Supplementary material for: Analysis of cause-effect inference by comparing regression errors
Source: PeerJ Comput Sci. 2019 Jan 21;5:e169. doi: 10.7717/peerj-cs.169 (PMC7924496; doi:10.7717/peerj-cs.169)
Supplement: Supplemental Information 2 — Contains artificial and real-world data sets. [file peerj-cs-05-169-s002.zip › CEP data/pair0096.txt]

5 383.0483
5.5 374.054
5 368.1069
6 363.5661
6 362.6549
8 371.1292
9.5 345.7175
11.5 349.8082
12.5 406.1387
13 434.1982
14 448.585
13 443.0938
13 428.1507
11 440.9573
8 444.1381
8 446.5323
8 479.6105
8 471.5073
8 455.7189
7.5 450.4586
5.5 445.6591
6 446.6076
6.5 491.602
5.5 484.4385
4.5 461.4436
4 448.656
5 444.7053
5 440.7903
6 441.0068
7.5 444.5128
10 419.8712
11 434.2417
11.5 470.8404
13 491.4089
13.5 491.8929
14.5 479.301
14.5 461.773
12.5 469.1886
11 473.2498
9.5 470.9658
7.5 496.3754
8.5 487.1271
9 470.7801
8.5 465.2157
7 460.8677
7 451.1349
8 493.1895
6 490.6721
6 466.3964
4.5 453.3464
4 445.6101
4.5 442.6606
4.5 444.4657
7 446.7861
10 421.4234
10.5 435.7526
11.5 470.2114
11.5 488.9883
11.5 482.9173
12 480.4931
11 462.5777
9.5 469.6384
8 469.7799
7 470.2769
7 490.9819
7.5 489.6333
8 465.2705
7 450.4324
7 452.2021
7 454.4848
7 501.1295
6.5 484.3361
6 469.2051
6.5 463.0662
6 456.5563
6 449.7206
6 452.1828
7 455.3784
7.5 433.6462
8 446.9349
8 482.6911
9 503.3938
9 511.9926
9.5 504.127
9.5 485.5874
9 497.7302
8 491.7994
7 483.5772
7 521.8101
7.5 494.1354
7 469.9345
7 461.1617
6 461.5133
6 458.0267
6 500.5597
5.5 499.0215
5.5 483.4484
5.5 474.2086
6 464.9749
6 459.3687
6 458.77
7 459.6725
9 425.3159
9.5 440.8296
10.5 478.9584
11 505.5458
11 518.8196
11 516.594
11 495.4879
9.5 497.3868
8.5 489.6804
8 486.9267
8 505.236
8 489.7975
7 472.5647
7.5 465.4112
7.5 461.7141
7 458.4992
7 504.2826
7 506.2575
7 483.1786
6.5 471.5203
6 457.6275
6 452.9448
6 449.4333
7 447.6063
8 419.4288
8 420.0786
8 432.7269
8 449.8804
7.5 462.3522
6.5 476.3044
7 465.7251
6.5 475.9951
6 472.5836
6 473.805
6 492.5642
6 479.9702
6 466.0587
6 462.6063
6 459.2395
6 457.3476
6 500.0033
6 491.3177
6 465.3087
5.5 448.4297
6 442.0514
5.5 435.9058
5 436.7804
5 442.7382
5.5 416.3726
7 433.1993
7 478.3164
7 503.0748
7 508.9784
7 509.4248
7 493.5562
6.5 498.4972
6 499.5834
6 493.4713
4.5 523.2899
4 499.374
4 482.9864
4 470.2155
3.5 468.2773
4 465.6951
3.5 504.5933
4 506.787
4 483.9037
4 468.9446
5 463.7695
5 456.8083
5.5 455.6252
6 462.4089
7 440.2512
9.5 450.6136
10.5 483.6886
11.5 501.6906
11 499.8843
12 491.9552
11 474.5225
10.5 479.6161
8.5 478.9526
7 476.5251
7 507.3559
7 489.4054
7 472.509
6.5 465.6114
6 467.2361
7 460.7969
7 505.3281
5 498.8683
3 477.0219
5 468.3236
4 462.1108
4 457.8303
4 459.0174
6 458.3697
8 433.9871
9 446.8736
10.5 484.7283
11 494.1761
10.5 499.2163
10 489.5911
10 467.7242
9 472.517
8.5 473.275
8 473.2879
7 503.453
6 496.339
6 479.3286
5.5 472.4668
6 467.8601
4.5 462.2333
5 508.8113
5 503.4907
5 472.5877
5 459.6825
5 460.5645
5 460.7084
5 459.5211
6 463.5951
6 440.1735
6 454.3973
7 499.3668
8.5 513.4998
9 525.8576
9 525.7645
9 501.7586
8 509.5344
8 512.4033
7.5 507.6631
7 530.0374
7 506.413
7 488.5825
7 483.4194
7 477.2708
7 471.5653
7 514.0838
7 509.4174
7 483.0396
7 470.2488
7 461.143
7 455.5685
6.5 453.5916
7 457.3406
7 445.0957
7.5 465.1054
8 502.2877
8 519.5657
8 529.9042
7.5 529.2803
8.5 505.8033
8 525.5886
8 519.3059
7.5 518.2628
7.5 542.1853
7.5 500.6784
7 480.4783
7 467.0585
7 460.0184
7 455.9683
7 507.2673
6 502.9419
6 471.616
6 459.1092
6 454.5867
6 455.147
5.5 453.857
6 464.2717
6 433.1081
6 427.194
6 458.6507
6 490.2259
6 509.4341
6 521.459
7 508.1564
7 512.9353
6.5 512.2896
6 507.1258
6 517.447
6 490.0339
6 476.5994
6 471.7922
6 469.0875
6 465.6393
6 512.545
6 509.0946
6 483.5034
6 471.2808
6 456.5287
6 446.9842
6 445.8614
7 444.6023
7 422.753
7 423.2346
7 433.0649
7 451.7294
7.5 468.9384
8 479.2259
8 473.8674
8 478.1963
8 483.2272
9 489.536
9 486.4461
9 470.3922
9 461.4035
9 455.9088
9 451.0231
8 449.5388
7.5 499.557
7 488.661
5.5 459.2659
6 446.7048
5.5 440.0586
5 437.1707
4 438.1457
5.5 443.5035
7 433.8479
8 452.9851
8 493.2099
9 507.193
10 511.0131
10 501.9941
9.5 476.1483
8 479.0206
6 476.9198
4 479.1029
3 516.017
2.5 506.6765
3 489.0768
1 482.6354
1 480.0137
1.5 468.1692
0.5 505.7599
1 491.6592
1 467.3241
0.5 455.1746
1 447.5293
0 443.9936
0.5 442.7551
2.5 448.4333
3.5 433.4718
4 454.0979
4.5 489.2092
6 502.3216
6.5 510.3635
7 510.3154
7 485.5213
5.5 503.582
4 505.2252
4.5 499.5209
5 529.2298
4.5 508.7877
5 490.8524
5 480.7884
5 476.0687
5 468.5399
4.5 512.2387
3.5 496.7851
4 474.1071
3 461.6491
3 449.7858
4 445.7603
4 451.8308
4.5 450.0855
5 419.9328
5.5 443.9855
6 484.6107
7 497.4461
6.5 511.6434
7 512.7539
7 497.8242
7 506.4556
7 499.8355
6.5 495.7307
7 515.3737
6 491.0214
6 475.5952
6 458.1786
6 463.1871
6 451.6783
6 495.7678
6 491.2579
6 457.0546
6 453.1443
6 441.1581
6 445.5535
6 448.2119
6 448.8838
6 436.2385
6 444.9472
7 478.3806
7 498.4388
7 511.9797
7 518.0931
7 504.2504
7 504.0434
7 504.3684
7 497.432
7 516.321
7 506.5272
7 485.1604
7 479.6258
7 474.4343
7 468.0538
7 520.381
7 514.9086
7 487.4011
7 474.7123
6 463.0394
6 453.7375
6 451.364
7 453.5057
7 423.8587
7 440.2948
7.5 476.8053
8 498.6646
8 510.4986
8 502.3719
9 476.6095
8.5 477.2574
7.5 476.116
7 479.0069
6.5 515.4234
6 504.7113
6 482.8767
6.5 474.1467
7 472.0952
7 471.7646
7 504.3758
7 501.554
7.5 477.0548
8 464.8109
8 456.6192
7 446.1932
7 440.5202
7 443.7019
8 422.3885
8.5 429.7997
9 469.0773
9 487.8779
9.5 478.338
10 502.1616
10 497.8555
10 488.2784
10 489.7659
9.5 480.2291
9 495.0097
9 494.6178
9 478.9466
9 468.5857
9 463.9965
9 460.2895
9 508.7597
9 508.4814
9 480.0973
9 464.693
9 452.4841
9 443.9878
8.5 442.6069
9 437.1625
10 404.1464
10 393.7559
10 405.3886
10 424.0056
10 456.3042
10.5 458.5945
11 450.7724
11 451.0258
10 442.2754
10 439.3424
10 469.0543
10 466.0068
10 455.9077
10 451.9193
10 446.4478
10 443.6616
10 487.3089
9 480.3997
9 450.4967
9 435.1185
9 426.3392
9 418.775
8 421.8297
8 421.5288
8.5 397.2282
9 415.479
10 454.0525
10 477.8796
10 489.0071
10 489.1188
10 470.9828
10 477.0542
9.5 469.0455
10 473.0201
9 501.786
9.5 490.2174
9 468.0496
9 460.1401
9 455.9718
9 452.7428
9 493.934
9 501.6401
9 478.18
8.5 464.8731
8.5 450.52
8 447.4823
8 447.3992
8 449.3204
9 422.7722
10 430.2417
11.5 464.6162
12.5 483.1151
13 494.5869
14 492.2707
13.5 467.7626
12.5 470.0292
10 474.793
10 476.9601
9 491.5882
8 489.6357
7.5 473.8043
7 467.547
7 464.262
6.5 461.0561
7 508.7704
6.5 498.1703
6 475.5462
6.5 457.5695
7 448.6641
6.5 443.1193
6.5 444.7693
7.5 448.4649
9.5 433.6317
11 451.5657
11.5 488.9084
12.5 505.3901
13 512.4807
13.5 503.5104
14 482.3269
12.5 475.6324
9.5 476.1101
9.5 481.3744
9.5 506.9691
9 487.4009
8.5 466.973
8 460.1371
8 457.9387
8 448.849
8 495.2482
8 493.3094
8 473.0834
7.5 463.4796
7.5 455.4997
8 450.4586
7.5 449.6907
7 455.3844
10.5 449.9586
11.5 462.8956
13.5 495.3896
13 513.288
12.5 518.2748
12 518.6507
12.5 504.187
11.5 511.1552
10.5 506.1545
10 504.8614
9.5 518.266
9 507.6844
9.5 485.0344
9 477.1034
8.5 476.5626
9 475.5943
9 516.0326
9 505.5183
8 475.6464
8 458.6473
7.5 444.4792
6.5 436.6021
7 436.7588
8 442.4262
10 435.7073
11.5 440.7591
12.5 473.8237
13 497.5077
13 503.5525
14 484.6548
13.5 446.9256
12.5 477.714
10 471.4943
9.5 468.4444
9 489.4977
9 487.9783
8 468.9902
8.5 461.1527
8.5 452.7448
8.5 442.1976
7.5 487.3196
6.5 484.9877
5.5 460.2137
5.5 445.5531
5.5 431.2527
5 423.8086
6.5 427.1923
7.5 431.4921
8.5 417.9086
8 422.926
9 447.2573
10 471.4318
10 482.7237
10 484.8563
10 468.715
9 471.97
8.5 461.7605
8 449.5546
8 472.3585
7.5 470.7315
7 446.3558
6.5 441.5831
7 440.3801
5.5 440.2724
5 468.1073
5.5 458.3784
6 440.2991
5.5 429.8871
5 416.6019
4 409.8973
4 408.122
5.5 404.0899
8.5 384.2627
9.5 378.9135
12 389.4845
12 412.4901
12.5 426.0857
13 435.2758
13 427.5382
11.5 426.034
10 420.2716
9 420.777
9 449.2005
8.5 443.8326
8.5 433.2047
7.5 430.3928
9 427.3559
9 423.4916
9 448.0085
8 432.3002
6.5 409.7776
6.5 403.0043
7 394.2128
7 388.6129
7 388.5357
8 395.5703
9 387.9759
10 400.4787
11 441.6122
11.5 469.2816
11 488.371
11 484.9138
10.5 471.1855
10 474.7814
9 471.052
9 465.5057
9 487.8122
8.5 471.0805
7 456.2531
8 447.8293
9 444.0445
8.5 439.8081
7 465.7677
7 453.6085
8 428.0678
7 422.7869
7.5 417.052
8 408.8562
8 410.4242
8.5 415.7103
9 408.4588
10.5 425.5248
12 457.3183
12 476.804
12 479.8692
12 482.1583
11 464.2669
11 466.063
10.5 462.9526
10 463.6446
10 483.349
9.5 479.3352
9 462.5842
9 453.2861
9 447.4777
9 441.7586
8.5 403.4142
8 441.4698
8 436.4418
8 429.0733
9 419.6868
9 411.2245
9 415.1014
9 416.0308
9 410.2646
9 424.1847
8.5 457.7393
8 471.2757
9 479.6101
9 481.7741
9 463.9804
8.5 468.2509
7.5 442.3245
7 430.7311
7 484.6122
7 491.3319
7 475.0335
7 462.9124
6 461.1229
6 462.1682
5.5 492.5138
5 479.348
4.5 462.6611
4.5 449.8548
4 444.3021
4 437.8982
4 437.7682
5.5 443.8353
7 433.5421
8.5 447.903
9 479.5835
10.5 495.2058
10 497.8885
10 484.9248
10 462.5411
8.5 466.0419
7 464.5266
6.5 451.9618
5.5 469.0135
5 459.3093
6 439.7213
6 430.1878
5 421.6948
5 416.0378
5 445.7893
4.5 443.9283
4.5 433.8334
4.5 417.2678
5.5 403.4364
4 400.4666
3 386.558
4 377.7439
6.5 368.3613
8.5 370.3644
10 392.0919
9.5 414.5367
10 433.5196
10.5 439.4526
10 413.1417
9 421.5463
8.5 419.5503
8 420.8999
9 458.0226
9 463.6935
9 449.8169
9 442.9566
9.5 440.5394
10 438.3786
9.5 463.2672
10 452.1546
10 443.367
9.5 422.7678
8 425.1753
8 416.7624
8 412.0818
8 409.6921
8 396.9778
8 395.5785
8 432.9845
8 463.7154
9 472.9219
9 482.0943
9 464.404
9 479.7983
9 480.9541
9 468.5601
8 464.605
8 441.0903
8 427.0049
8 423.5293
8 409.1993
7 410.8996
7 446.896
7 440.0759
7 432.4821
6 428.9833
6.5 411.7647
6 407.9204
6 397.3835
6.5 392.6772
7.5 380.4241
10 365.7277
10 381.51
9 402.9801
8 420.7432
8 429.4737
8 435.378
7 435.2559
7 424.0407
6 416.4112
6.5 439.9543
7 432.6369
7 423.6443
7.5 417.0495
8 418.3086
8 427.7523
7.5 462.6521
8 459.0719
8 431.2599
8 411.5929
8 394.3443
7.5 393.5092
8 394.7424
8 400.5181
8 390.8948
9 406.5205
10 449.2135
10.5 475.9737
12 487.0857
12 497.4676
11.5 485.5797
10 477.5836
9 475.4571
9 474.3849
9 494.417
9 478.9791
6 460.8288
5.5 443.581
5 447.1002
4 439.9605
4 473.425
4 475.5681
3 448.7235
3 434.7723
3 420.3118
3 415.7509
3 418.0915
3.5 423.3369
4 418.5943
5 429.0287
5 462.2674
6 482.8543
7 498.996
7 497.0933
7.5 480.7422
6.5 467.9387
3.5 460.5823
3 462.1994
2.5 491.824
3 495.7639
1.5 476.3378
1.5 471.1063
1 468.7276
0.5 471.968
1.5 510.8506
2 501.627
0 461.0208
0 454.0629
0.5 443.6976
0 433.88
-0.45 434.5842
2 442.5102
3.5 444.1438
4.5 461.5384
6.5 485.7266
7 499.7418
8.5 501.3149
9 482.0089
9 457.1536
7.5 468.8092
5 464.0344
4 459.023
5.5 488.3981
4.5 492.1191
4.5 474.8751
4.5 475.1675
3 470.2859
3 478.1896
2 518.8844
2 506.4487
2 475.9243
2 452.3437
1.5 447.1662
1.5 438.9743
1 449.7658
3 459.6395
4.5 440.1548
6 444.9887
7.5 474.8791
9 495.4809
10.5 487.4223
10 474.8037
10.5 459.3697
9.5 453.7536
7.5 451.948
6 441.6915
6 476.5096
6 489.0927
5 475.8835
4 469.2696
4.5 462.1207
5 463.8908
4 527.5718
4 507.4002
4.5 473.2303
4 453.6755
3.5 449.7126
4 443.1839
4 443.1864
4.5 444.5932
6.5 447.7551
7.5 455.6565
9 478.8465
11 480.4921
12 493.7126
13 481.3291
13 446.0839
12.5 460.1916
9.5 471.3853
7.5 465.8307
6.5 491.135
5.5 486.908
6 469.7723
5 461.6216
6.5 449.3633
6 462.1517
6 515.1663
5 505.8662
6 470.5708
6.5 454.3598
7 434.0489
7 433.8212
6.5 432.0416
7 433.9405
8.5 432.577
10 441.1045
12 476.272
13.5 493.1059
15 508.2897
15.5 504.106
15 476.307
13 476.2666
10 468.7376
8.5 464.1377
9 489.3959
9 484.2017
7 470.392
7.5 466.1079
7 458.1073
6.5 461.3669
6 503.273
6 494.2281
5.5 465.6704
6 452.9781
4.5 433.5056
5 433.3177
4 425.4264
5.5 420.9634
8 405.8741
12.5 403.76
10.5 414.5372
11 433.3809
11.5 447.2897
12 444.8138
12.5 416.3644
11.5 423.1285
8 426.8375
7.5 427.6697
7.5 456.2562
7.5 458.334
8 448.502
7.5 437.7435
7 442.2542
7 443.8903
7 483.3986
7 471.8134
6.5 435.0511
5 421.5145
3.5 411.921
3.5 401.3681
5.5 409.1539
6 412.2789
7 406.6974
8.5 427.0968
10 468.119
11 493.5471
11 495.4087
11 478.0397
10 460.806
9.5 470.2649
8.5 470.9887
8.5 474.56
8 493.3986
7 471.5765
7 460.2365
7 449.6053
7 440.5936
7 452.0384
6 488.3858
6 479.6549
6 461.3593
5 449.1702
5 423.6386
5 435.8255
5 433.3091
5 440.8059
7 432.198
7 440.8543
8 477.1418
8 498.1177
9 506.3718
10 504.8386
9.5 488.0243
9 492.7526
8 480.5327
8 485.2221
8 501.8345
8 483.2097
7 467.1192
7.5 457.8688
6.5 446.0267
6.5 450.4982
6 499.8782
6 490.3665
6 472.1155
6 454.0666
5.5 435.197
5.5 443.5511
6 439.8371
6 445.9777
6.5 442.2705
7 455.3273
8 486.1608
8.5 504.3133
8 503.7036
8 504.8045
8 495.302
8 495.6047
7.5 483.3469
7 478.8278
7 502.2162
7 486.6622
6 472.1671
5.5 460.7622
6 453.2314
6 455.2793
6 497.1726
6 489.1712
6 467.1853
5 458.8202
5 443.7785
5 438.5894
5 438.0023
5.5 446.0814
6 435.5243
7 444.8742
8 472.4946
7.5 492.1651
7 500.3018
7 497.352
7 478.4861
7 492.4118
7 487.572
6 483.8943
6 501.181
6 487.9276
6 468.9325
6 460.0586
6 447.5853
6 454.0766
6 495.2939
6 492.9067
6 472.3393
6 443.1691
6 438.9584
6 433.373
5.5 430.9482
5.5 430.7712
6 417.9834
7 437.2127
7 468.8877
8 493.1385
7 501.0613
7 500.5615
7.5 482.5345
8 491.3459
8 481.1572
8 477.477
8 492.0878
8 483.1673
7.5 468.6635
7 454.7583
7 445.1531
7 441.0931
6 481.5485
6 485.69
5.5 465.6894
6 453.1426
6 442.829
7 433.5181
6 431.5074
6.5 434.3573
7.5 418.4676
9.5 423.2817
11.5 452.0048
11 478.493
12 494.773
12.5 490.6951
12.5 473.4921
11 474.4528
9.5 467.9639
9 468.2477
8 475.4747
8 470.0909
9 459.5798
8 450.5995
7.5 446.271
7.5 445.9966
7.5 500.9417
8 497.9653
8 473.2486
8 452.2735
8 448.8492
7.5 438.5827
7 437.5552
8 427.9413
9 395.5986
9.5 393.1882
11 406.0068
12 428.6995
12.5 435.8727
13 448.9166
12.5 433.7659
11 436.8524
10 432.8679
10 430.9279
9.5 447.653
9.5 462.8795
9 448.1398
9 445.9956
9 441.9083
9 437.8867
9.5 471.8202
9 473.0563
8.5 447.9459
8 431.3765
9.5 419.146
10 411.0883
10 406.3396
10 404.1046
10.5 399.7223
11 417.821
12 471.1037
13.5 494.1834
13.5 509.707
13 505.9085
13 484.2248
12.5 491.7255
12 486.6871
11.5 488.7487
11.5 506.0231
10 480.4531
9 468.4553
8.5 432.6955
8 408.9434
8 408.7528
8 453.5547
8 462.8964
8 455.2061
8 445.5175
8 439.1387
8 434.9737
7.5 436.6511
8 443.5523
8 428.2017
8 435.7775
8 468.3181
8 484.4007
8 492.9005
8.5 495.6073
9 482.8899
9.5 482.9663
8.5 484.9979
8 484.6978
8 500.7265
8 488.5567
8 469.8153
8 459.1317
8 457.6945
8 464.6716
8 508.0571
8.5 504.36
9 482.106
8 465.8976
8 460.519
8 446.9207
8 451.4024
7.5 450.7558
7 441.6519
8 452.3245
8 487.2203
8 514.0169
8.5 522.6591
9 530.5698
8.5 513.8115
8 514.7885
8 504.941
8 501.1815
7.5 515.4952
7 489.454
7.5 477.2335
8 463.4215
7 452.558
7 447.548
7 487.4875
6 484.1406
6 464.3322
6 449.4535
6 435.43
6 431.0961
6 441.3846
6 448.6615
5.5 441.6515
6 447.4376
6 483.7402
6 508.3109
7.5 522.1832
8 523.0821
6.5 499.8843
5 504.8478
6 502.024
5.5 497.3197
4.5 505.4168
5 499.8697
4 477.6842
4.5 470.4581
3 463.6794
3 454.7799
3 496.2129
3 498.0294
2.5 481.2699
2 468.8975
2 457.9154
2.5 448.924
3 453.1959
3 459.6526
4.5 449.308
6 459.1818
6.5 496.0345
7.5 519.5981
8 526.3763
8.5 515.4004
7.5 494.7114
7 497.8411
6 490.7449
6 497.003
6 513.1581
6 503.6544
6 490.2333
6 463.8464
6 449.552
6 451.5116
6 509.003
6 504.6891
5 491.6885
5 469.5
5 459.4957
5 452.3233
5.5 443.2146
5.5 451.9438
6 441.2161
6.5 444.8362
7 477.0326
7 501.3837
8 517.8207
8.5 514.3938
8.5 508.7165
8 501.0094
8 498.9653
7.5 498.9834
6.5 504.9682
6 484.6564
6 474.3889
6 462.4137
6 461.013
5 457.9891
5 507.8381
5 509.0819
5 487.0527
4 477.176
5 468.3801
4.5 463.712
4.5 450.8716
4.5 447.5067
5 431.8958
5 414.5141
5.5 426.3492
6 448.6609
6 465.4978
6 472.2457
6 466.3963
6 465.9588
6 461.2957
6 451.385
6 456.4628
6 452.3816
6 445.6096
5 438.0686
5 430.497
5 431.6831
5 479.8206
5 475.0174
5 456.1179
5 419.0106
4.5 421.324
3 419.8929
2.5 414.649
2 413.5086
3 397.0855
4 409.2343
5 454.2979
5.5 477.084
6 494.992
5.5 482.2031
4.5 465.9171
3.5 477.2775
1.5 481.5371
0.5 479.8659
0 497.645
0 496.5936
-0.9 483.5004
-0.9 473.0527
-1.9 459.3156
-1.9 462.4646
-1.9 498.8371
-2.4 486.0738
-2.9 462.5515
-2.9 441.7852
-3.9 431.1269
-3.9 431.2761
-3.9 424.9854
-2.9 424.2481
-1.4 415.6556
0 431.6587
0.5 475.5904
1 497.5498
2 510.5807
2 517.8074
2 505.8755
0.5 512.1218
-1.4 514.3421
-1.9 501.6512
-2.9 504.7468
-3.9 509.6164
-3.9 495.6665
-3.9 486.7627
-4.9 483.2573
-4.9 483.2603
-4.9 507.0748
-5.4 492.68
-6.4 474.4004
-5.9 457.7251
-5.9 443.6906
-5.9 440.9616
-5.9 442.8195
-3.9 445.315
-1.9 431.9779
-0.9 450.2132
0.5 485.3316
1 506.6493
2 519.6959
3 518.6782
2 503.4902
2 507.2389
0.05 511.3884
-2.4 511.2862
-2.9 508.4648
-2.9 501.1251
-2.9 481.4296
-3.9 470.6042
-4.4 465.8234
-4.4 468.3789
-4.4 512.2023
-4.9 506.4611
-5.4 483.4448
-4.9 460.1138
-4.9 457.5266
-5.4 448.6055
-3.4 445.6853
-1.9 447.0803
-1.9 443.9303
-0.9 449.248
-0.45 489.6667
0.5 502.5195
1 523.589
0.5 540.2141
0 524.7029
0 527.0843
0 513.5695
-1.9 514.9105
-2.9 518.8651
-2.9 504.4881
-2.4 490.2917
-1.9 477.2587
-1.9 470.0872
-1.9 474.5633
-1.9 503.9684
-1.9 509.0263
-1.9 483.3117
-1.9 465.3439
-1.9 456.2106
-1.4 452.1707
-0.9 450.9139
-0.9 457.2826
0 449.8602
0.5 458.9169
1.5 508.3539
2.5 526.6476
3.5 535.5589
3 539.6034
3 508.3262
2 521.3122
1.5 517.5716
1 517.7294
1 523.6268
1 499.5059
0 486.4562
0 471.2222
0 469.1999
0 469.4543
0 505.6365
0 498.5904
0 474.6747
0.5 467.1564
0 453.1241
0 448.7538
1 447.3562
1 449.6457
1 444.9297
1 446.065
2 474.4303
2 475.7836
3 505.6982
3 515.8658
3.5 506.2401
4 503.7571
4 498.9425
2.5 487.4162
3.5 475.9347
5.5 478.8722
6 465.49
3 453.6461
5 451.2053
6 451.446
6 506.2038
6 507.3534
5 483.8487
5 456.7331
5 447.5886
5 446.0262
6 445.1452
6 446.1072
6.5 420.6932
7 407.9235
7 390.766
7.5 398.5646
8 435.536
8 460.9286
8.5 463.5122
8 467.9299
8 466.9043
8 454.9941
8 458.5453
8 454.6895
8 452.9689
8 439.4294
8 433.7425
8 434.5694
8 480.1114
8 461.0186
7.5 464.9828
6.5 448.893
6 424.4747
6 424.9688
6 421.3034
6.5 429.1
7 405.5287
7 417.4743
8 457.5881
9 485.7719
10.5 505.3858
11 509.7241
11 484.8729
10.5 463.0486
8.5 439.8781
8.5 453.6035
8 464.8415
8 478.6636
8 462.4331
6.5 452.6362
6 448.2694
7 443.0086
6.5 494.4684
7 491.0745
6 466.5908
5 445.7091
5 439.1486
5 406.406
5 417.0267
6.5 421.6601
9 416.1144
10 435.8588
10 476.468
10.5 467.746
10.5 447.8475
11 501.7644
10.5 496.9543
10 509.538
9.5 512.5709
8.5 503.1487
8 507.4921
8 499.8796
7.5 483.2861
7 470.4757
7 461.2608
6 458.829
5 499.2951
5.5 493.6837
5 474.1522
6 460.8256
4.5 451.7301
4.5 449.9043
5.5 447.7498
6 448.2899
7.5 426.756
8 437.7489
7.5 471.5206
8 494.0033
8 515.3542
7 526.6309
7.5 513.9708
7.5 508.9186
5.5 501.4169
5 493.9539
5 502.3189
5 498.89
4 488.6634
3.5 473.6709
2.5 473.2043
2 471.8091
0.5 510.4571
0 509.3642
-0.45 489.3732
-0.45 471.5668
-0.9 455.6246
-0.9 454.6325
0 454.6563
0.5 455.27
2 424.804
2.5 447.4155
2.5 497.0523
3.5 522.7993
4.5 533.8643
4 530.1429
3 515.4522
3 518.3021
1 516.9016
0 503.8505
-0.45 501.4913
-0.9 506.0235
-0.9 490.3937
-1.9 477.438
-1.9 473.1011
-1.9 465.2455
-1.4 512.1056
-1.4 506.8862
-0.9 481.9532
-0.9 459.9307
-1.4 460.2802
-0.9 451.4453
-0.9 453.9546
0 447.755
1.5 430.7132
3 444.781
4 484.4473
3.5 508.7461
4 523.2988
5 527.1129
5 492.796
4.5 495.8599
2.5 499.1425
0 490.0392
0 490.8354
0 493.493
0 478.1695
0 470.9179
0.5 468.3473
0 473.1669
0 516.8683
-0.45 512.2914
-1.4 485.4436
-2.5 460.2868
-3.9 462.4328
-2.9 454.5479
-2.9 449.5122
-2.4 461.2639
-1.4 432.731
-0.9 441.3772
1 471.8349
4 484.6334
4.5 495.9309
5 491.1396
5 482.6544
5 488.0515
3.5 481.2201
0.5 468.3841
0.5 466.8886
1.5 479.666
1 470.9751
1 461.6003
1 452.9211
0.5 458.3731
-0.45 504.432
-0.45 502.2038
-0.45 480.8228
-0.45 455.7383
0 449.0906
-1.4 441.9882
-1.4 435.4486
1.5 444.0149
3.5 412.7274
5 414.677
6 426.1193
6 442.3986
7 465.7844
6 467.1364
6 458.4855
5.5 457.3006
4.5 459.6126
3 457.7308
3 449.4913
2.5 458.4333
2.5 460.2556
2 450.8882
1.5 450.5019
2 449.032
1.5 495.4228
1 495.828
1.5 469.3096
1 459.8339
1 447.4723
0 434.8912
1 443.7547
1 444.9949
2 420.7886
3 426.6073
4.5 493.8678
5.5 526.6337
6 534.0407
6 536.2328
5 509.5897
5 510.677
4 508.9376
4 508.6198
3.5 507.0929
3 506.9362
3 490.8537
3 478.8846
2.5 466.1131
2.5 463.6947
2 508.5674
2 506.3252
2 472.6171
2 461.9
2 453.4471
2 450.2946
2 445.7641
3 458.3023
3 450.3289
2.5 457.5614
2.5 500.2278
1.5 534.1844
1 556.9701
1 549.1543
1 529.5745
1 520.7527
2 524.9595
2 521.3823
1 530.4147
2 505.0446
2 485.7248
2 469.529
2 459.5299
2 455.2186
2 505.3849
2 504.242
2 476.1709
2 467.9419
2 449.4432
2 437.52
2 444.3105
2.5 450.4638
3.5 434.7896
4 456.1313
5 488.3667
5.5 516.4207
6 525.2775
6 532.6511
6 507.5991
6 509.6996
6 502.6486
5.5 500.3622
5 495.8417
5 498.4049
5 482.5071
4.5 466.2275
5 462.7979
5 465.9381
5 513.9225
5 510.2957
4.5 488.6359
4 472.4916
4 462.6862
4 452.7906
4 451.7733
5.5 459.8257
6.5 449.8353
7 461.7793
7 491.9934
7 533.1776
7 537.7684
7 540.3814
7 518.3822
7 516.4279
6.5 512.4111
6 507.4505
5 498.139
5.5 482.1388
5.5 472.3728
5 464.7309
4.5 455.7366
5 458.7831
4 514.3477
4 501.6286
4.5 483.7988
5 468.2888
5.5 449.7212
5.5 442.0747
5 445.5435
6 451.3968
7.5 421.3175
9 438.2932
10 481.814
11 500.4567
11 516.3626
11.5 512.2444
11.5 476.5131
11 491.5879
9.5 478.9656
9 461.3508
8 456.8846
8 454.8511
6.5 444.7795
5.5 434.4277
6 443.4521
6.5 437.6617
5.5 497.1291
6 498.9997
5.5 477.8236
5 452.7466
4.5 445.1475
4.5 443.6946
4.5 444.3467
7 447.6056
9 427.7295
10 440.3213
11 476.8835
12 489.0017
12.5 502.8866
13 508.3022
13 490.0198
12.5 481.2904
11 478.4129
8.5 483.5838
8.5 472.5869
8 466.2207
8 462.0315
7.5 456.5227
7 453.9913
6.5 451.3459
5 519.7914
5.5 516.2262
6 496.1964
6.5 470.414
6 460.1828
5.5 455.4316
5.5 446.9929
7 455.7715
10 429.1389
12 426.4203
13 437.2199
14 474.3843
15 476.7746
15.5 476.7226
16 459.6837
15 446.0779
12.5 433.7985
11 428.2475
10.5 425.324
10 448.3533
9.5 448.0866
9 442.7288
8.5 437.7328
8 439.8079
8 498.5073
6.5 485.8807
6 455.152
7 431.8739
9 427.5071
8 423.7664
8.5 421.8002
9.5 413.0392
10 398.1641
10.5 425.1434
12 464.9344
13.5 499.1932
13.5 501.6486
12 512.5726
12 494.4269
11.5 488.0576
10.5 489.9306
9.5 476.1699
9 477.4095
9 475.2149
9 457.1078
8.5 448.3314
8 441.488
8 434.9939
7.5 496.8602
8 488.4614
8 471.2753
8 449.6386
7 446.7076
7 443.8522
9 442.2978
9.5 448.0209
10.5 431.1576
11 437.1536
12 473.5558
12 503.5023
12 498.244
13 495.4888
12 483.2909
12 478.8129
11.5 478.1389
10.5 476.3658
9 470.5083
9 465.5615
8.5 457.997
8.5 453.9401
8.5 453.8284
8 451.6886
7 514.8628
7 507.4826
7 477.2263
7 459.503
6.5 460.3019
6 454.4687
6.5 456.6707
8.5 458.3537
9 433.3965
10 455.826
11.5 478.0416
13 488.9056
14.5 502.1222
14 495.4162
14 477.8488
14 482.1032
13 477.4107
12 466.183
11 469.7408
10.5 472.9138
11 466.1395
11 458.9601
11 452.8443
10.5 448.8307
9.5 515.5397
9 511.0673
8 479.4916
8 458.956
8.5 454.3335
7.5 452.3154
7 454.8786
8 458.0242
9 440.9449
10.5 451.9782
12 486.4398
13.5 498.051
14 502.2837
14 499.5822
14.5 472.0026
14 476.4544
13 475.365
12 463.1075
11 464.7253
11 474.89
11 477.7085
10.5 467.7496
9 460.9496
8.5 459.8582
8.5 512.7259
8 501.7403
8.5 476.9987
9 458.7637
9 448.4236
8 444.0705
8 441.6833
9.5 456.2092
11.5 446.1658
12 460.5903
13 489.7458
14 500.0693
14.5 508.7703
13.5 502.099
12.5 475.127
13 482.8754
11.5 475.5614
11 468.8358
10.5 464.7561
10.5 469.1129
10 456.3101
9 447.565
9.5 444.0153
9 444.4624
8.5 508.8958
8.5 506.3336
8.5 478.1658
7 462.5919
8 455.157
7.5 455.8841
8 456.7729
11 456.8298
12.5 431.0021
14 447.1693
15 473.7438
15.5 509.0432
15.5 510.7116
15.5 505.6277
15 482.018
15 476.7501
13.5 476.8803
11.5 468.5672
11.5 456.368
11 461.7528
11 464.9611
9.5 456.8205
10.5 458.7571
11 462.302
10 508.9666
9.5 508.3071
9 482.3758
9.5 467.8463
9 455.268
9 448.0061
8.5 439.992
8 451.4218
10.5 415.0631
11 417.8394
11.5 429.609
13 459.5709
13 481.3049
13.5 473.2524
13 464.1241
13 463.3976
12 459.2498
11 445.8869
11 442.3292
10 436.7373
9.5 438.4044
9.5 434.2909
9.5 426.5933
7.5 427.732
6.5 492.7077
6.5 483.4002
8 459.5298
8 447.1839
6.5 435.3539
6 431.0732
6 433.4816
6 436.0003
7.5 417.064
9.5 438.8212
10.5 483.621
12 496.5735
13 505.6105
13 492.3144
13 477.2311
12 483.8421
10.5 475.2241
8 471.4522
7.5 467.1876
6 452.4078
5.5 463.8505
6 461.6336
4.5 454.0617
3 451.6802
4 500.9986
5 497.9165
4.5 473.6704
4.5 461.3225
4 454.497
4 452.1407
4 452.6003
5.5 457.6599
8 448.2246
8 460.3073
9.5 493.3143
10 510.0766
10 507.5543
10 499.9966
10 487.0857
10 493.9957
9 497.3274
8 486.7185
7 484.6352
7 481.7933
7 481.2784
6.5 472.8916
5 465.7459
5 466.0349
5 509.5593
4 502.3602
4 470.1401
3 446.22
4 434.4734
4.5 433.7918
3 447.2409
5.5 454.0656
7.5 438.6288
9 455.5634
10.5 486.4113
11 506.2588
12 511.7319
11 509.4461
11 486.3738
10.5 498.911
9.5 504.7816
8.5 505.7935
7.5 496.1541
7.5 484.8523
7 480.5214
7 478.1478
7 470.698
7 469.02
7 510.5384
7 502.6359
6 476.7326
6 462.1678
6 454.7611
5.5 448.8336
6 452.7154
6 451.8515
6 433.3381
6.5 447.6885
6.5 492.7556
8 511.8742
8 515.7121
8.5 529.5652
9 513.1167
9 518.9583
8.5 517.9452
7.5 508.5977
6.5 500.1812
6 493.6497
6 487.9918
6 477.2064
6 468.0424
5.5 460.4111
5.5 488.0631
5.5 485.3427
5 462.9143
6 447.9135
5.5 436.8969
6 438.4455
6 439.6761
6 454.5203
7 436.16
8 442.738
8 478.5541
8.5 503.8909
10 513.307
10 517.0699
10.5 497.9722
10 504.0286
9 494.2992
8 489.3395
9 493.8995
8 500.9069
7.5 490.6497
7 474.2983
7.5 459.8887
8 464.3168
7 496.8486
7 492.0049
7 469.8158
7 454.0789
7 439.731
7 430.2951
7 431.0383
7.5 428.8716
9 411.977
10.5 431.1637
12 466.4197
11.5 486.6038
12 499.5127
12 494.8758
11 471.8199
10 471.8065
10 470.1715
9 449.2121
8.5 440.4758
8 455.2016
7.5 463.5633
7 462.7649
7 463.4488
6 453.4946
5 492.328
5 484.097
6 469.126
6 450.4812
6 441.1276
6 420.001
6 435.4838
6 433.1559
6.5 409.2174
7 414.3232
7 407.475
7.5 425.223
8 444.6933
7 451.715
6.5 455.9282
7 454.7055
6 449.5734
6 445.0985
6 446.8691
6 453.4529
6 455.8984
6 454.2074
6 444.0234
6 440.0388
6 477.3868
5.5 467.1154
5 418.833
5 406.6555
5 401.8121
5 397.3655
6 395.0436
7 399.6955
8.5 383.6148
10.5 416.4126
12.5 459.264
13 477.5167
14.5 479.6084
15 471.4262
16 455.0289
15 453.0442
14 451.8155
10.5 442.0773
8.5 436.4364
8 444.0945
7.5 452.406
6.5 439.2278
6.5 434.7489
6 427.3482
6 476.1357
6 465.4917
5.5 433.387
7 416.5357
5 403.7398
5 407.3808
4.5 408.9096
7.5 414.2085
11 403.191
12 418.3426
12 458.0675
12.5 471.8195
13 474.8458
13 468.2224
14 449.9362
13.5 446.715
13 437.1306
12 429.1062
11.5 430.5153
11 430.1718
11 435.6539
11 429.7961
10 421.5259
9.5 419.3534
9 467.3044
9 459.7904
8.5 435.7445
8 420.1174
7.5 399.9111
7.5 402.7983
8 408.1962
8 409.5742
9 393.1897
10.5 418.5184
10.5 455.497
10 476.7953
9.5 485.2462
7 483.7683
6 461.821
6 466.2691
6 467.6002
5 455.9723
5.5 454.5007
5.5 447.5052
6 452.2562
6.5 441.3647
6.5 435.9027
5.5 436.3193
5.5 466.8926
4.5 456.9651
4.5 436.3773
5 422.3793
5 408.2963
4 403.8861
5 400.8438
6.5 396.1643
7.5 402.6987
9.5 425.829
10 453.4111
10.5 466.933
11.5 474.9416
12.5 458.8762
12 440.0655
11.5 443.726
10.5 442.9601
8.5 443.5215
6.5 434.6957
7.5 432.2403
8.5 443.2813
7.5 436.7025
6.5 431.5891
7.5 429.2702
7 474.8714
7 463.1186
7 430.556
7.5 417.951
6 404.5026
5.5 405.49
6 399.9993
5 397.6353
6 404.1621
6.5 408.526
7 446.7608
7 464.5633
8 476.0562
9 477.5777
9 449.1423
8 458.4441
8 454.1832
7 453.8465
6.5 451.4973
6.5 443.2513
6 438.8056
6 432.7778
6 423.8468
7 419.5523
6 471.5481
6 463.7488
6.5 436.4004
7 418.1497
7 405.3886
7 404.9129
7 405.3901
8 403.192
8.5 368.9222
10 389.2245
10 444.6784
10 460.5311
11 474.4194
11 481.2106
11 463.3323
11 456.7416
10.5 453.0924
10 438.9451
10 433.4496
10 428.3
9.5 437.1246
9 423.8627
8.5 416.3833
8 412.9035
7.5 458.2007
7 455.7073
7 435.5222
7 419.8234
7 409.2548
7 400.0513
7 396.8082
8 399.6993
9.5 376.0074
10 375.568
11 376.5269
12 392.8861
13 421.6815
13 432.2159
13 426.85
13 421.2132
12.5 408.4129
11.5 395.254
10 401.0448
10.5 415.2613
10 430.7811
10 428.2124
9.5 416.7346
9 416.1191
8.5 450.3194
9 442.3205
9.5 417.5729
10 403.4728
8.5 394.6956
8 389.858
8 389.9486
9.5 395.1267
10.5 381.1218
12.5 400.9462
13 444.9157
13 470.8823
14 478.4738
14 469.6587
14 452.3234
14 453.4669
13 449.7423
12.5 443.3734
12 433.0318
12 437.1861
12 444.1225
11.5 436.6013
11.5 427.0735
10 426.0695
10 469.4159
10 461.6553
9.5 434.9376
11 419.6158
11 409.5457
11 402.5216
11 408.8856
12 409.0674
13 394.8977
14.5 420.2459
15 457.2025
15 469.7057
15 470.2138
15 466.1906
15 452.2723
14.5 447.5193
14 440.173
14 439.19
14 443.6068
14 444.5843
13 444.8849
13 445.8095
12.5 440.5426
12 436.4369
11.5 470.6583
11 464.2453
11.5 439.0894
11 423.8931
10 415.3573
9 406.3415
10.5 409.453
12 412.7892
14 406.0908
16 423.9574
17 451.1782
18 464.2926
19 462.7917
19.5 452.8489
20 434.2163
19 435.7316
17.5 435.1275
15.5 429.822
15 425.4652
14.5 438.2937
13 454.9495
13 448.1282
13.5 437.6076
12.5 432.5864
12 470.5366
12 466.7121
12 440.7245
12.5 426.0009
13 421.6435
13.5 416.1236
12 418.1452
12.5 415.1685
16.5 405.4461
16 419.0323
17 443.9236
19 461.7508
19 465.3244
18.5 455.3866
18 430.5039
18 430.4586
16.5 432.7129
15.5 432.1087
14 425.9955
14 437.3589
14 449.0579
14 439.3763
13 432.8423
13 426.6939
13 463.2765
13 461.3421
12 445.5519
11 433.858
11.5 424.9632
12 418.44
12.5 417.7047
13.5 408.0938
15.5 404.3781
16.5 421.0674
17 443.3083
18.5 457.6964
19 465.6335
20 453.2274
18.5 426.536
18 430.9227
18 432.504
16.5 426.3317
15 426.8235
15 431.0826
15 449.4405
14 444.404
14 438.8985
14 439.0881
14 463.441
14 455.9621
13.5 436.1561
12 424.344
12 413.9282
12 405.2038
13 409.4288
13.5 402.6885
15 395.5506
16 413.6879
16.5 438.5832
16 449.2952
17 457.609
18 462.8864
18 447.7473
16.5 442.5933
15 437.7019
13.5 422.8655
13 419.3026
12.5 433.4243
12 452.4985
12 428.3448
12 423.5572
12 433.1639
11.5 453.6506
11.5 448.59
12 427.9665
12 412.7958
11.5 402.6664
11 400.583
11.5 402.1071
12.5 393.2596
14 380.1132
15.5 388.0914
15.5 396.6179
17 401.7583
18 418.3324
19 434.3639
19 422.6099
18.5 422.7121
17.5 418.6388
16 409.1264
15 407.2492
13.5 405.425
12.5 438.9926
13 439.4928
13 433.328
13 426.9732
12 447.6209
11.5 430.9853
11.5 411.4815
11 399.6858
11.5 393.3097
11.5 391.0283
12.5 390.0954
14 382.4519
14.5 383.6676
16 410.0691
17 450.2863
19 458.5302
19 470.9424
19.5 472.7361
20 451.4333
20 450.436
20 449.0897
18.5 444.7458
17 441.1465
16.5 429.0812
15.5 447.4023
14.5 435.767
12.5 429.408
11.5 430.2871
11 452.7636
10 446.3624
9 434.6526
8.5 425.4837
8 417.8366
8 413.8189
8.5 414.4002
10 407.3797
11 407.05
11 431.41
12 462.2452
12 462.1794
12 471.7975
11.5 474.2195
10 459.2151
8.5 454.4587
8.5 455.1713
8 456.3525
8 457.7276
6.5 445.675
5 457.3716
4.5 451.4782
3.5 439.9172
3 437.4954
3.5 470.1095
2.5 471.0797
2.5 445.046
2 432.4945
2.5 422.5942
1 418.7904
3 421.9097
5.5 418.0367
7.5 422.0141
8.5 440.6854
10 468.9743
10.5 476.4811
11 479.4633
11.5 463.6241
11.5 444.3599
11 453.9311
10.5 438.9574
9.5 437.8632
8.5 430.9497
8 443.3621
6.5 467.9257
6 455.094
5.5 444.4232
6 439.0656
5 471.9757
5 459.7273
4 434.4847
4 424.3916
4.5 417.0609
3.5 417.1348
3 418.8579
5.5 410.7956
7.5 408.2723
9.5 428.1721
9.5 458.1606
11 464.0799
12 459.1581
12 462.0829
12.5 441.3676
11 451.8772
10 444.6947
8.5 437.0577
7 441.0668
5.5 442.7745
4.5 461.9423
3.5 462.5352
2 447.4352
2.5 444.9323
1.5 477.6752
0.5 464.9423
1 445.1633
0 426.0053
-0.45 423.0974
-0.9 415.2928
1.5 415.3536
4 405.3592
7 396.3955
8.5 419.5064
9.5 453.8754
10 458.8148
11.5 467.17
11 455.4969
11.5 433.6243
10.5 446.33
10.5 433.9945
7.5 431.1451
5.5 430.7379
5 430.7904
3.5 455.6392
4 441.9344
3.5 433.8461
3 427.7631
1.5 471.4492
1 471.3656
0.5 453.5832
2 429.9176
0.5 411.4321
0.5 416.4731
3 416.5107
5 401.4905
8.5 401.918
10.5 423.9925
11 466.0818
12 475.4254
13 485.7735
13 474.9179
13 429.3692
13 426.891
12 439.6474
8.5 439.8451
7 431.4907
6 424.0208
5 437.8403
7 434.314
7.5 424.2472
6 422.5705
5.5 472.9422
5.5 464.6907
6 442.0893
3.5 422.1118
4 398.4149
3 405.4171
5.5 405.4378
8.5 397.9578
10.5 373.2701
12.5 378.2651
14 400.535
15 401.4042
16.5 405.4384
16 404.3621
17 392.7446
17 396.8722
16 394.9813
13.5 390.4385
10.5 386.8983
11 383.5415
12.5 423.0626
11 424.7549
9 425.8749
10 428.329
9 469.028
7.5 454.3175
9 429.6336
9.5 420.2984
9 395.5696
6.5 390.2114
9.5 389.1658
13.5 377.0138
14.5 384.4814
16 408.2635
17 448.8082
17 475.6098
17.5 477.1432
18 461.334
18.5 444.4571
18 448.1918
17.5 443.1442
15 436.0434
14.5 413.0021
13 403.5609
11.5 432.1769
10.5 431.723
10 428.8661
10 417.6677
11.5 443.4153
10.5 442.4706
11 421.483
9.5 412.912
11 395.6637
10.5 403.9038
11 405.4937
15 393.5594
17 392.2638
18 397.0885
19 430.0022
20 449.8181
20 448.3066
21 444.5555
21 418.5
21 421.2068
19.5 415.0733
17 412.287
15.5 405.3628
14.5 400.1906
16 436.6583
15 434.6786
15 424.1659
14 415.816
13.5 458.1922
10 443.7868
9.5 420.2767
10 401.8344
10.5 406.8661
10.5 399.2169
12.5 398.3882
15.5 389.5797
17.5 390.5225
18 411.6271
19.5 448.4012
21 458.8522
21 458.095
21.5 447.241
21 422.0596
21 426.7868
19.5 431.564
17 425.922
14.5 413.7433
14.5 397.9836
14.5 431.4624
13.5 428.8882
13 416.4694
13 422.4602
13 469.2596
12 452.376
12 421.6308
11 410.9082
11 412.4668
10 406.7543
11 409.6183
13 388.4947
15.5 384.2465
17.5 407.0938
19 437.1758
20 436.7734
20 441.4272
20 437.0281
19 417.5479
18.5 425.536
17.5 422.5568
17 426.1067
16 417.5636
16 412.9563
15 444.1596
15.5 439.0692
15 431.7552
15 432.7161
14.5 452.2517
14 438.1648
14 406.6786
11.5 406.6414
12 395.5627
12 396.7129
14 400.9332
13.5 388.0059
15.5 389.617
16.5 422.3918
18.5 451.5726
19 463.1169
19 463.553
19.5 449.7201
20.5 425.2313
19.5 435.2392
18.5 438.7704
17 432.3195
15.5 420.0065
15 418.0396
15 445.0895
15.5 439.7645
14.5 430.8251
12.5 424.4345
11 456.09
12 445.1299
11 409.9112
11 406.6107
11 399.3068
11 390.5563
14.5 393.4314
16.5 385.8282
17.5 379.5038
19 403.8438
20 438.0792
20 443.6927
21 453.8991
20.5 451.355
20 430.569
19.5 430.1344
14.5 422.7811
14 399.4248
13 406.8092
12.5 412.7574
12 430.1843
12 427.3775
12 422.1198
11.5 422.1476
11 469.2466
10.5 454.9956
11 419.6288
11 389.0062
10 414.0539
10 393.9083
10 373.7627
11 390.4026
13 388.1819
14 394.8196
15.5 404.943
16.5 401.8403
17 433.1163
18 435.5652
15 429.6112
13 426.125
12 419.3259
11.5 421.2256
12 401.2253
11.5 384.9468
11 417.6053
10.5 434.3154
10 429.7291
10 446.6979
9 467.8969
9 450.9564
8.5 442.1527
8 423.4494
7 409.9646
8 406.9246
9 409.8343
9 389.461
10.5 396.6291
12.5 412.6221
14 464.1425
15 475.0215
15 472.5818
14.5 468.7373
15 466.4371
13.5 470.0377
13 457.0462
12.5 442.215
12 423.6897
11.5 411.1672
11 449.2478
9 459.6812
10 461.5714
10 471.1554
9 499.7426
7.5 485.5273
7 468.816
6.5 472.2944
6.5 439.5745
5.5 421.7315
8.5 432.8264
10 422.255
11.5 409.1561
12 435.6102
12 465.9228
12.5 481.7072
12.5 480.8143
12 468.6379
11 465.3008
9 464.8726
8 472.1929
8.5 457.1973
8 439.8462
7 422.2793
7 449.6854
8 463.1274
7.5 466.995
6 475.19
7 495.7259
6 475.1711
5.5 448.8432
4.5 461.3383
5 414.1625
5 410.9194
7.5 412.8843
9.5 414.9926
11.5 411.3563
12 403.1836
13 463.8941
13.5 489.2912
14.5 479.5201
14.5 468.1625
15 471.4185
14.5 470.6288
14.5 470.6299
13.5 470.8107
12 458.9253
11.5 420.1212
10.5 443.7794
9 468.0985
8.5 464.5303
8.5 464.1807
9 501.6144
8.5 245.6302
8 442.7269
7.5 420.146
8 420.0364
7.5 415.3386
8.5 414.629
10 420.8188
11.5 409.7583
12.5 421.649
13.5 469.7779
14 480.405
15.5 478.5308
16 474.3435
16 460.2764
16 454.0105
15 452.234
14 450.7871
13.5 435.4403
13 404.9837
12.5 403.7089
12 457.8542
12 458.5041
11 452.0556
11 477.3508
11 468.4422
10 441.9747
9.5 426.1704
9 413.937
9 409.3111
11 407.5309
13.5 409.9889
15.5 403.0063
16.5 420.5522
17 451.5251
18 460.6208
19 470.1368
19 468.5114
19 438.7446
19 440.0596
17.5 441.6185
16.5 441.3882
15.5 433.2688
15 406.3961
15 404.2973
13.5 440.5115
13 443.6802
12 437.5772
12 469.7618
11 458.9654
11 432.6384
11 416.2835
9.5 410.1998
10.5 409.0004
11.5 412.2361
13 413.9701
14.5 399.6959
16.5 410.9014
18 452.2614
19 462.9558
19.5 464.7082
20 457.2149
20.5 445.1787
20 441.8282
18.5 433.9972
17 422.9836
14 414.7403
14 400.719
14.5 404.5735
14 437.7704
14 437.2635
14.5 427.7049
14.5 461.7385
12.5 453.4106
10 428.8498
10.5 413.919
8.5 400.9923
10.5 403.0725
12.5 398.8072
14.5 397.2705
16.5 382.1128
17 390.8851
18.5 401.2342
19.5 413.5811
20 427.0866
20 419.2319
20 415.439
20 412.72
19.5 404.6427
15.5 402.2197
12.5 393.1805
12 377.5254
11 381.1067
10.5 424.808
9.5 440.5209
8.5 431.5331
7.5 458.8105
7.5 445.0423
6.5 409.6103
7 404.4013
5.5 397.9096
8 391.7671
10.5 392.9335
12.5 399.6465
13.5 389.9216
16 407.8928
17.5 451.0797
18.5 448.7144
19.5 458.2794
20.5 457.5353
20 436.8473
20 438.0586
19.5 440.4334
17.5 436.1434
15 428.0511
13.5 408.8977
16 404.8665
15 434.5802
14 436.5259
13.5 426.6142
14.5 460.4876
12 450.6447
11 417.3842
11 418.633
11 395.9956
9.5 395.263
10.5 397.3188
13.5 400.1431
14.5 393.3546
17.5 408.9151
20 453.6586
20.5 459.1136
21 462.2162
21 470.2314
22 452.2812
21 448.0372
20.5 448.7339
18 447.4902
16.5 441.6935
15.5 408.2322
15 401.3031
13 431.5391
12.5 441.1751
12 433.7895
12 468.9714
11.5 457.4023
12.5 429.9412
11 422.3956
9.5 413.6309
9 409.5034
11.5 409.0138
13.5 411.5623
14.5 398.5602
16 410.066
17 458.5584
18.5 462.2703
18 464.9824
17 463.2598
16.5 448.087
14.5 447.5242
13 443.77
11.5 413.9202
10.5 411.7433
9 414.5415
7 426.7138
7.5 444.2455
6.5 446.5071
7 443.872
7 472.0088
6 467.8357
6 448.6944
6.5 425.6567
6.5 420.781
6.5 411.606
7 405.1277
7 410.588
9 401.8813
11 413.8031
11.5 461.2825
11.5 471.0894
11.5 481.032
12 467.6332
13 456.9339
12.5 457.6242
11.5 448.4929
10.5 444.4233
10 435.629
9 439.042
9 438.0155
8.5 471.2936
8 470.9747
7 462.1233
7 486.0161
6 466.8817
6 442.6249
7 432.8437
6 419.8667
5 424.5332
8.5 425.5224
10.5 425.6753
12 406.534
13.5 421.7717
14.5 473.6617
14 465.9691
14 470.3969
15 458.0375
16 431.9548
15.5 439.9175
14 444.7139
12.5 437.112
11.5 428.0588
11 426.6269
9.5 429.6178
9 463.0092
9 462.9676
9 453.8238
8.5 489.288
8.5 473.6555
7.5 446.272
7 434.439
7.5 425.7206
8 424.2978
8.5 422.6292
8.5 427.6257
10.5 406.65
12 416.3074
13 456.8807
14.5 464.2774
14 476.0579
16 471.8342
15.5 458.1118
15.5 457.7253
15 452.7752
13.5 443.4223
12 421.6546
11 404.4214
10 410.4936
8.5 454.0811
9.5 457.2375
10 449.3552
9.5 478.4563
7 470.0798
7 446.6008
7 431.1481
7 417.7641
8 413.7
8 407.6878
9 404.8564
9.5 396.8068
8.5 410.3763
8 418.1397
8.5 429.8829
9 452.9281
9 469.8739
9 454.0348
9.5 448.8948
9 435.2559
9 435.8108
8 433.5529
8 414.9989
8 422.6478
8 450.7397
9 450.7764
10 437.8243
12 462.4967
12 445.4413
12 418.7177
11 408.0129
11 393.8492
10.5 398.4702
11.5 394.5784
13.5 396.7626
15 394.7458
15 428.219
16 458.4394
16 479.7862
16.5 488.631
17 489.2012
16.5 473.3127
15 478.0535
13.5 477.4488
13 466.714
12 461.982
11 441.5583
10 435.1948
8.5 464.3916
8.5 466.1455
8.5 452.3091
8 480.1084
8 469.1703
8 443.0195
8 426.0853
7.5 419.8753
8 412.0068
9.5 416.0084
11 419.6257
12 413.5269
12.5 437.4969
14 462.6204
14.5 478.8994
15 488.1247
15.5 483.7776
16 461.9294
16 462.0043
15 453.2209
14 445.5236
13.5 423.3622
13 403.9985
11.5 403.2223
9.5 445.2121
8.5 455.5927
9 448.4801
8 481.7115
8 474.5986
7 445.8298
7 429.9026
6 417.6165
7.5 415.1905
10.5 423.1965
12.5 418.123
14.5 405.5819
15.5 430.7989
16.5 459.8195
17 478.8142
18 481.7908
18.5 474.3197
19 453.938
18.5 458.9425
17.5 457.398
14.5 453.0442
13.5 442.8656
14 421.4454
14 418.5907
14 449.4743
14 457.7601
14 450.9073
14 479.0529
14 469.9272
13.5 439.6871
13 420.0233
12.5 412.269
11.5 407.7276
12 413.0985
16 406.3642
16 403.3638
18 421.5976
19 453.1286
20 474.0054
20 472.875
21 460.9663
21 445.7015
21 453.2223
20.5 444.886
19.5 443.4845
15.5 439.1746
16 415.2948
15.5 413.3172
15 440.0575
14 447.7261
14 440.3039
13.5 473.9162
13 469.7156
12 444.8257
11 431.0148
12 414.344
13 412.7158
14.5 413.9388
16.5 411.8198
18.5 409.0354
20.5 433.3581
21.5 459.3057
22 470.6724
23.5 476.5163
23.5 477.04
22 448.7839
19.5 456.6042
18 464.7448
18 461.486
18 446.0558
18 423.5192
17 418.5422
17 443.2194
16.5 449.3027
16 445.2366
15.5 473.5781
15.5 465.9168
14.5 440.3499
15 428.1914
14 416.6356
15 402.5923
16 404.2772
19.5 395.8006
21.5 390.4924
22 415.7923
21.5 451.8328
22 468.9462
22 479.9794
21 485.2832
20.5 453.1413
21 456.5334
21 454.5059
18 442.7883
17 440.9599
16.5 423.942
16.5 429.6297
15.5 455.4596
14.5 453.6741
14 448.7002
13.5 478.2484
13 470.3366
13.5 447.9164
12 434.2402
12.5 422.2993
13.5 409.8005
16.5 415.1223
18.5 410.7115
19.5 401.3961
21 415.0741
21.5 432.359
23.5 436.0898
24 435.5327
24 430.5954
24 421.5506
24 417.7108
23.5 412.1733
21 411.5621
19 402.6693
19 397.1577
19 398.382
17.5 425.6805
16 437.9772
15.5 433.277
15.5 455.6054
14 441.5019
14.5 418.3496
13 397.4637
12 398.5176
14.5 388.0351
17.5 391.7083
18.5 389.1619
19 386.2422
19.5 411.7905
21 451.2398
22 467.714
22.5 488.0947
23 484.4042
24 459.02
23.5 461.7981
22.5 462.8313
20.5 455.416
20 443.4154
20 435.8785
19 427.8335
18.5 456.2817
19 458.4579
18.5 456.5789
18 466.9194
17 446.0443
17 425.102
14.5 410.9732
12 411.4076
14 407.7353
18.5 409.4895
20 407.2271
21 406.1946
22.5 434.2895
23.5 466.9626
24 477.1045
25 475.7483
25 475.301
25.5 466.5532
24.5 470.2755
23.5 471.4815
20.5 464.4833
19.5 440.317
19 432.4988
19 427.1235
19 447.1018
18.5 460.9269
17.5 459.4067
17 473.0223
16 455.8389
16 437.6475
15.5 419.6986
15 421.7022
15.5 414.4545
14 412.3641
13.5 405.1265
14 396.8393
12.5 418.8274
11 450.4985
13 452.853
16 462.2413
17.5 460.0765
18 444.7787
15 449.9683
16.5 445.4289
15.5 441.016
13.5 424.6454
13.5 415.7465
13.5 420.7798
13.5 441.7008
12 453.8176
12.5 445.3893
11.5 458.3099
10.5 448.3618
11 427.104
10.5 411.8837
9.5 397.6283
10.5 398.7412
12.5 402.1923
14 398.8569
15 391.9339
16.5 408.5717
17.5 445.4423
18 461.0178
19.5 469.6243
19.5 472.292
19 453.2914
19.5 456.6498
19 455.7593
16.5 456.0694
14.5 443.6826
13.5 434.3081
12 431.3227
11.5 447.7424
10 454.0836
11 447.4666
9 468.9862
9.5 457.4874
9.5 430.4792
9 417.1926
8.5 408.1171
10 404.5361
12.5 401.7046
14.5 397.0557
15.5 393.4338
17 414.042
18.5 447.8669
19 453.3327
19.5 460.8931
20 459.0812
20 432.0772
20 438.115
19 445.555
17.5 441.3545
14.5 434.9709
14 416.4438
13.5 412.8048
13.5 440.9572
12 449.5656
12 445.6236
10 460.3513
10.5 447.0541
10.5 419.7327
8 408.7204
9 405.5424
11 397.3188
13.5 392.1997
15.5 383.4468
16.5 369.6687
18.5 392.6741
19 436.3532
20 451.0905
20.5 470.4534
20.5 467.0808
21 454.079
21 450.751
20.5 454.0539
19 441.6145
18.5 413.187
17.5 398.3237
17.5 392.9486
17 421.1455
16 437.8098
16 430.0418
11 468.2717
11 459.0766
11.5 438.0106
9.5 421.5122
11 408.6469
14 410.8573
15.5 407.635
17.5 394.0349
19 381.1985
19.5 393.3868
21 407.123
22 421.6434
22.5 443.231
23 437.3353
22.5 426.8492
22.5 424.8839
21.5 421.8626
20 415.8901
18.5 409.6232
17.5 387.343
18 387.0701
17 418.7206
17 434.4643
16 434.2218
17 466.2051
16.5 443.0331
16 421.4661
13 402.9855
15.5 394.304
14 396.5132
16.5 398.1014
18.5 393.8107
20.5 387.422
22 410.9257
23 456.793
23.5 468.9776
23 479.3059
23.5 480.2797
23 456.5203
23 461.5578
22.5 461.324
21.5 457.1803
21 447.7047
19.5 418.2656
18 419.5735
17 444.9829
18 450.5805
18 441.2125
17 470.4283
17 457.7141
17 437.1104
17.5 426.8504
17 424.7082
17 421.0652
17 418.8257
19 410.4525
20.5 412.9831
20.5 429.6457
21 475.5482
21 478.5398
19 480.0867
16.5 472.7496
14.5 448.6118
13.5 461.7584
13 464.2195
12 457.322
12 435.1271
12 425.3574
12 424.5276
12 449.3118
12 455.068
12 448.3257
12 479.514
11.5 468.3284
11 439.442
10 419.3525
10 425.2187
11.5 416.1447
13 414.1242
14.5 412.1565
15.5 415.8293
15 367.6225
16.5 446.0542
14 471.2528
12.5 485.2787
12.5 484.0931
12 474.6333
12 476.8565
13 470.7173
13 463.9994
12 436.7555
11 441.1846
10.5 436.1756
11.5 460.9177
10.5 464.107
11 460.6078
10.5 479.9542
9.5 471.0747
10 446.8885
9 427.9294
9 418.6087
10.5 416.6152
12.5 417.2888
14 410.8677
16 414.7175
17 449.9922
18 465.1843
19 476.5236
20 485.9689
21 481.8978
21 457.7458
21 455.0914
19.5 453.5831
18 449.1736
17 435.9413
16 422.0545
15 419.4226
13.5 443.9577
13.5 451.3009
13 450.0306
11.5 486.4612
11 464.64
10.5 437.0052
10.5 418.2029
10.5 414.2595
12 410.1695
14.5 415.7247
16.5 397.0419
17.5 397.6971
18.5 422.7736
19 471.9049
20 472.086
20 472.6408
20.5 471.0151
20 445.6167
19.5 450.4448
14.5 443.8374
13 436.6477
13 424.4593
12.5 423.3099
12 422.9806
11.5 445.4264
11.5 444.055
11.5 436.8117
11 471.9704
11 461.9318
11 457.3206
10 437.2385
10 431.8897
10.5 431.208
12.5 430.8553
14 421.833
14 414.6621
16 442.2789
15 459.6345
16 480.2789
18 483.6077
19 480.2538
16.5 446.7317
13.5 451.1713
13.5 450.0821
13 438.65
12 427.5158
12.5 401.3365
11 404.799
11.5 433.2071
12 448.5954
10.5 437.5967
9.5 484.5992
9 477.5685
9 450.9366
9 438.8741
9.5 408.6891
10.5 423.7512
12 427.9076
12.5 418.461
14.5 392.6667
16.5 394.1225
18.5 406.4107
18 409.9907
19.5 436.5561
20 417.3786
18 427.6396
17.5 416.3615
15.5 392.0711
15 386.0158
12.5 382.0793
13 374.5507
13 379.9563
12.5 413.3702
12 435.272
11.5 429.683
12 476.7039
11.5 465.6545
10 437.5751
10 416.8308
9.5 414.1643
10 407.4249
11.5 409.9254
13 406.3589
14.5 399.2834
16 416.2635
17.5 455.4506
17.5 463.5315
19 470.7154
18.5 469.2193
19.5 444.5478
20 447.6993
20 450.7326
18.5 431.9233
15.5 424.8767
15 400.6791
14.5 396.9233
12.5 422.5475
12 451.5499
11.5 447.8514
11 488.4951
10.5 481.4873
10 451.5073
10 437.5855
9 432.1285
11 430.3034
13.5 433.2685
15.5 424.546
17 416.1605
18.5 438.2928
20 465.4956
21 465.1459
22.5 470.8676
23 470.6734
23 453.3368
23 454.5343
22.5 458.8362
19.5 454.0978
18 426.8763
18.5 399.414
15.5 401.3369
16 425.6338
15 446.4012
12.5 440.4823
13 489.9314
12 483.6998
11 452.6286
11 433.7788
11 429.9747
12 427.4092
14.5 429.5394
16 418.4214
18 406.5732
19.5 429.7991
20.5 457.4938
22.5 454.7183
23.5 462.8341
24.5 466.9357
24.5 452.8497
25 451.7482
24.5 445.3125
22 424.371
21 410.8145
19 396.2256
18.5 394.6989
17.5 422.027
15.5 446.0648
13.5 455.3364
13 495.3336
13 479.2649
13 438.8752
13 429.3164
12.5 427.1078
14.5 425.2053
16.5 428.9106
18.5 416.0476
20.5 413.7528
21.5 435.9043
23 470.392
23.5 472.1956
25 479.0459
24 482.533
24.5 458.155
25.5 461.4722
23.5 450.8342
21 445.5264
18.5 430.0251
19.5 415.5451
18.5 420.8952
17 443.4894
16 466.6521
15 470.0372
14.5 488.0428
14.5 480.2314
15 449.5271
13.5 420.1034
12.5 426.4798
15.5 421.4277
17.5 420.3039
19.5 410.8941
20.5 413.129
22.5 434.7124
23.5 479.6954
24.5 484.079
25 489.8898
25.5 483.7716
26 455.2823
26 467.1374
24.5 464.5174
23 458.971
21 446.6113
21 407.4313
20.5 407.7649
19.5 429.5791
19.5 460.3736
18.5 463.6527
18 489.9165
17 475.3919
16.5 444.5796
16 433.1213
15.5 432.0222
16 425.4859
18.5 425.6702
20.5 421.8524
22.5 416.725
24.5 429.2613
26 465.1887
26.5 480.9829
27.5 475.8246
28.5 483.1945
28.5 466.6084
28 470.8761
27.5 467.4746
25.5 466.0708
24 452.5893
22.5 425.1546
21 423.2894
20 441.7636
19.5 460.9273
19 460.2975
17.5 485.5889
16.5 474.404
16 439.6974
17 432.1845
16.5 426.1767
16.5 424.5957
21 421.9944
22.5 407.0255
23 399.3549
23.5 390.1342
23.5 379.0864
24.5 388.3554
25.5 408.1568
25.5 410.7343
25 402.7583
25 402.2364
23.5 398.301
21.5 384.7608
21 383.4994
21 377.2519
21 390.3136
20.5 414.1542
20 448.9603
20 437.5621
18.5 471.3665
17.5 452.5209
18 431.2334
17.5 415.4409
15 414.9292
18.5 412.1604
21.5 408.2959
23 401.6971
24 400.1037
25.5 422.4301
27 471.3959
28 463.7323
29 466.3403
29 462.3302
29 437.9122
29.5 443.7531
29 446.6516
27 448.0017
25.5 452.6674
24.5 426.1983
20 415.8327
19 424.6814
18 444.8433
18 443.745
18 479.2463
18 470.5743
17.5 452.1071
16 441.6918
16 431.4085
16.5 428.2206
18.5 431.0458
21 421.5636
23 415.7987
24.5 437.4535
26.5 471.083
27.5 495.8089
28 492.4465
29.5 489.0952
29 477.0914
27.5 481.8557
26 492.8205
24.5 497.8323
23.5 474.7831
22.5 430.584
22 427.6197
22 439.2678
21 467.1172
21 462.2362
20 497.4244
19.5 483.9675
19.5 451.3902
19 446.7448
20 438.4684
19.5 429.7586
22.5 435.8911
24.5 430
25.5 424.042
27.5 443.0492
28.5 481.5485
29.5 509.5507
30.5 509.8651
30.5 506.749
30 482.906
30 502.2049
29 510.5521
27.5 505.3188
25 489.3717
23.5 440.2412
23 430.2937
21 441.5343
21 467.3082
19.5 463.3083
19 502.3984
19.5 486.9803
18 459.0719
17 458.1828
17 449.9171
20.5 444.3054
23.5 435.3636
25.5 430.7923
26.5 437.5514
28.5 458.6939
29.5 486.9988
30.5 517.2449
30.5 516.3693
30.5 514.7849
31.5 503.0643
31 510.9372
30 504.4736
28.5 498.5781
25 474.659
24.5 446.626
23.5 431.5642
23 445.2789
20.5 473.5406
20 469.8262
20.5 503.4578
19.5 495.5417
18.5 473.2074
17.5 457.8871
17.5 450.9062
21.5 446.2991
24.5 443.8139
26.5 432.4845
28.5 427.9648
29.5 459.8938
30 492.0643
31.5 517.2932
31 525.2158
30 512.7765
30.5 490.3738
29.5 501.6696
30 494.2021
28.5 485.1977
28 466.0374
25.5 440.6068
23.5 439.3922
22 446.1629
21 470.0793
22 464.2905
20 490.5616
19.5 480.0175
19 455.2583
19 450.1584
18.5 440.4731
21 435.6475
24 424.6881
26 415.6551
27 408.4545
28 429.1642
29.5 464.3048
30.5 484.7529
31 507.7971
32 507.3175
31 495.9202
30.5 488.0697
30.5 479.2211
29.5 470.4396
26 450.3678
23.5 435.1848
22.5 423.7675
24 435.7833
23 462.8443
22 459.3706
22 500.6846
21 485.1956
21.5 455.8049
20.5 444.5842
20.5 446.0943
22.5 439.0228
25.5 440.6899
27 423.7315
29 409.9564
29.5 412.3594
30 422.0595
31.5 446.2277
32 463.8596
32 460.4196
32.5 455.8951
31.5 446.5205
30.5 448.8778
29.5 447.2651
27.5 434.1774
25.5 411.7712
24.5 405.2817
25 416.6762
23.5 446.4787
22.5 447.5778
23 492.9251
22.5 481.3234
21.5 458.3906
20 442.0654
20 427.2686
20.5 425.9195
23 431.9957
24.5 423.884
26 421.2389
27.5 443.3937
29 481.5046
30 508.7433
29.5 503.1044
29.5 500.9074
29 473.69
29 472.8904
27.5 474.2574
25.5 471.55
22 464.6959
20.5 441.1529
19.5 436.89
17.5 437.3058
17 463.4207
16 459.8888
15.5 485.0547
14.5 483.3694
14 462.9857
13 448.956
13 437.5844
15 434.7474
17 433.6993
18.5 428.7285
19.5 437.7557
21.5 448.3641
22.5 482.8
23 503.6345
24 485.7202
25 473.7708
26 456.6148
25 458.181
24.5 464.5359
23 452.9924
20.5 429.2249
19 421.6585
18 414.6612
17 420.0635
16.5 443.3641
15 437.5599
14 477.4031
13.5 475.0661
13 450.4893
11.5 442.7082
11.5 437.7125
13.5 430.527
15.5 426.408
17.5 424.5799
19 422.8755
20.5 443.632
21 473.2193
22 495.8501
23 496.2213
23 497.5449
23 473.9159
23 482.7062
22.5 480.2524
21.5 474.8078
18.5 457.1602
18 432.2507
16.5 429.22
15 442.1164
14.5 465.9057
14.5 457.5489
13.5 492.2368
13 479.397
11.5 457.1386
11 447.2792
11.5 441.9211
12.5 437.7699
15.5 435.9628
18.5 422.0647
19.5 416.2249
21 434.4481
23 478.7227
24 500.2117
25 493.5196
25 499.9333
25.5 480.704
25 477.3554
25 488.4644
23.5 488.5037
21.5 475.1704
19.5 445.613
18.5 438.6535
17.5 445.8615
16 472.8397
14.5 470.0777
14.5 496.4388
14 486.5041
14 465.1713
13 453.751
13.5 443.4263
16 442.2184
18.5 440.8408
20.5 432.3811
21.5 437.7316
23 458.0256
23.5 489.7598
25 507.155
25.5 514.2567
26 511.4845
26 479.242
26 480.9549
25 491.1557
23.5 479.8917
21.5 470.3178
19.5 450.0145
18.5 435.6845
17.5 438.6615
17 467.7088
15 462.3361
14.5 488.8624
14.5 474.1999
14 455.6871
13 445.1333
13.5 439.9122
15 436.4673
17 435.862
18.5 419.0418
20.5 419.5966
22.5 441.575
24 474.8308
25.5 500.7241
25.5 499.7001
27 501.1312
26.5 483.4092
26.5 479.6086
25.5 482.3726
25 470.5002
24 459.9144
21 430.469
19.5 419.1466
18.5 427.0422
18 453.2092
17.5 449.8551
16 480.0604
16.5 473.2321
15.5 449.8834
14.5 438.6958
14 437.7941
15.5 428.9588
17.5 430.2356
18.5 419.6127
20.5 418.3564
21.5 413.7139
21 415.4302
22.5 427.7104
22.5 449.1754
22.5 447.4966
22.5 440.6643
21 437.9115
20 436.1885
18.5 435.2221
17 414.4724
16 405.5868
15 404.4263
14.5 398.7702
13.5 429.113
13 417.2012
13 449.1224
12.5 439.723
12 420.2239
11.5 413.8828
11.5 406.393
14 403.3027
16.5 404.5157
18.5 396.464
20.5 401.094
21 426.7311
21.5 467.1051
22.5 498.2877
23 492.951
24 500.7897
23.5 483.5156
23 488.9074
22 491.338
21.5 481.7709
18.5 448.3504
18 423.5452
17 421.9093
16.5 426.981
16 457.8163
16 454.5963
15 479.5597
14.5 477.6927
15 456.0354
14.5 451.102
13.5 439.1149
17 433.1361
19.5 436.0785
20.5 424.8185
21.5 427.9708
23 446.0413
24.5 478.2146
24.5 500.0957
25.5 496.6364
26 501.2566
25.5 490.0859
26 490.7229
25 486.6303
24 481.2701
21 459.7397
21 443.1047
21 437.5723
21 450.0338
19.5 474.8243
17.5 467.5246
18 492.8606
17.5 487.869
17 464.9842
16.5 453.8419
15.5 444.3138
19 441.3728
22.5 448.1505
25 439.0928
25.5 429.4792
26.5 449.0181
27.5 483.3694
28 508.2751
28 516.3114
28.5 514.9144
29 495.3971
29 497.7705
28 497.4936
27 487.3773
24.5 478.9642
23.5 446.2575
23.5 437.1561
23 447.9251
22 476.1078
23 471.0661
22 503.4198
20.5 492.9468
21 469.4815
20.5 464.9435
17.5 459.0726
21.5 452.5125
25.5 453.308
27 440.2244
27.5 443.8296
28.5 455.6311
28.5 482.9209
30.5 516.5952
31 510.0261
29.5 509.0473
29 487.4802
28 496.7491
28 497.7205
27.5 476.2553
24.5 467.2066
24.5 447.3208
24.5 440.3762
20.5 448.7999
20 469.0964
19.5 464.5086
20 492.619
21 493.5918
18.5 466.4329
20 452.8934
19 448.9104
19.5 447.9815
19.5 442.5865
20 421.1731
20.5 429.5911
19.5 443.7657
22 469.7188
23.5 485.2554
25 501.1
25.5 500.3383
26 474.7026
25.5 481.7884
24 487.9153
23 488.416
22 472.8291
21.5 442.6306
19 386.786
18 423.4887
18 446.2536
19 442.3724
18.5 476.3495
17 469.1024
18 447.6011
17.5 442.0621
17 440.7853
19.5 440.2147
21.5 441.1425
24 424.5662
25.5 430.0747
27.5 444.0724
29 476.6888
29.5 504.101
30 523.7533
30.5 520.116
30.5 504.2155
30 505.0517
30 501.6222
28.5 491.1166
26 463.3862
22.5 433.098
22 429.9729
21.5 433.8726
22 463.0317
21.5 469.7093
20.5 499.7521
20.5 496.118
20 471.3057
19.5 460.7609
19.5 453.0877
22 449.1289
24.5 445.7239
26 434.9574
27.5 433.4747
28.5 444.7178
30 442.1702
30.5 445.7452
31.5 452.4861
31.5 469.2606
32 462.1379
31.5 459.6057
31 455.3053
29.5 457.2709
26.5 442.5405
24 423.3664
23 426.8279
22 437.8219
20.5 470.0075
22 470.2208
20.5 498.6918
20.5 487.4255
20 462.8061
19 454.7904
21 442.1467
23 438.3208
25.5 439.5335
27 424.3991
28.5 424.478
30 438.1793
32 482.5585
32 516.0527
33 514.2376
33 516.69
32.5 502.9127
32.5 513.7839
32 505.0865
30.5 490.1954
29.5 470.2852
28 453.0845
28 449.1038
27 453.6185
27 477.8054
23.5 477.8799
22 518.6813
23 513.7784
21 492.865
21 480.33
21 466.9541
24.5 463.1045
29.5 461.2878
31 452.7164
32 457.0025
33 473.1413
33.5 509.533
34 542.6678
34.5 537.6491
35 540.179
35 524.2744
34.5 521.9174
33.5 521.8229
33 522.0309
30 500.9403
28.5 469.5248
28 462.6037
27.5 464.085
27 492.4288
26 491.1549
25 520.2711
24.5 512.16
24 488.8581
24 474.3851
24 469.052
26 458.4529
27.5 451.7255
29.5 446.8395
31 453.0881
32.5 473.1945
33.5 507.9153
35 545.9515
35 543.4767
34.5 540.7545
36 521.4634
35.5 526.951
34.5 523.054
32.5 517.7573
28.5 502.6687
27.5 475.5175
26.5 470.1864
25 464.3907
23 483.822
23 482.5757
22.5 508.4812
21 492.7697
20 468.4683
19.5 466.4734
18.5 454.7244
21 455.4553
25.5 456.0827
27.5 439.9954
28.5 445.3263
29.5 466.2905
31.5 503.4566
32.5 525.701
33.5 530.6396
34 530.5791
34 513.272
33.5 522.0341
32.5 505.96
30.5 505.0751
28 486.9984
25 466.3303
24.5 454.8924
23.5 451.5834
22.5 481.9651
22 480.9881
22.5 501.7046
21.5 492.9286
21 485.5076
20.5 477.717
19 468.957
22.5 460.7387
27 457.1075
29.5 446.4796
31 450.8082
31.5 469.0072
33 515.3205
34 532.0266
36 526.0393
35.5 540.1603
36 521.1873
36.5 515.274
35 508.5252
33.5 509.8125
30.5 498.957
30 473.2896
29 455.4292
29 465.2176
28 496.4047
26.5 500.7309
25 530.3579
24.5 520.4758
25 493.2042
24.5 483.4771
25 472.144
26 469.9521
28.5 474.9989
30.5 463.3447
33.5 466.4498
35 478.9706
36.5 501.694
37 528.3005
38 539.8884
38 538.032
37.5 513.4897
38 526.6964
36.5 524.9123
34.5 514.6746
32 497.0606
30.5 468.5881
30 463.8707
28.5 457.1769
26.5 489.3176
25.5 490.7634
25 526.1026
25 516.3248
25 492.3873
21.5 485.8596
21 474.1096
23.5 465.0978
26.5 461.98
29.5 444.5513
31.5 439.5115
33 446.8729
32.5 463.9022
33.5 480.5756
35 492.1692
34.5 489.7144
34 471.4351
34 476.4702
33 477.4006
30.5 465.6131
28 443.4412
26.5 422.9212
24.5 414.4647
23 421.5018
22 451.2624
21.5 451.0252
21 478.6511
21 474.3173
20 443.3579
20 431.5789
20 426.5553
20 423.8566
21.5 422.8641
23.5 406.7412
24.5 410.3431
26 440.5936
27.5 491.8662
27.5 523.4426
29 528.1198
30 524.7341
29 510.7778
28.5 514.022
27.5 515.614
26 503.1287
24 482.48
21.5 459.9259
19.5 446.0657
18.5 452.7937
18 469.455
17 468.1331
16 492.6649
15.5 492.7326
15 468.4382
14.5 455.6518
15.5 445.6658
17.5 446.471
19.5 443.958
20.5 433.1622
22.5 435.6486
24 452.162
25 489.3931
25.5 512.061
25 513.544
26.5 515.4582
27 435.2895
26 248.306
26.5 450.1539
25.5 476.7319
23.5 487.6201
22 466.6377
20.5 459.9317
19.5 460.6566
18.5 482.5551
18 471.0126
17 489.4898
17.5 486.4904
17 465.7942
16 457.7717
16 454.1191
19 455.9325
21.5 453.9403
23 441.5972
24.5 444.6189
26 466.0004
27 507.6543
28 521.9968
29 529.6661
29.5 521.714
29 501.0345
29.5 509.2266
29 510.2471
28 499.3943
26.5 486.8699
25 468.716
23 465.4172
21.5 462.2412
21 486.4761
20.5 488.656
20 522.2084
19.5 516.8402
19 489.4919
18.5 477.2146
18.5 469.8863
20.5 463.2265
22 460.5217
24.5 454.4097
26.5 448.3287
28 458.6568
28.5 494.525
29.5 520.6478
30 526.1452
30.5 516.519
30.5 492.3943
30 495.962
29 505.1356
27.5 496.8827
25 478.9894
23.5 457.6598
22.5 447.991
20.5 449.8597
20 477.3072
20 475.5562
19.5 516.296
18.5 514.2555
16.5 491.264
16 480.9488
17.5 471.9055
21 462.1239
23.5 467.5764
25.5 459.2401
26.5 453.5621
28.5 475.3794
29 524.0493
30 545.0405
30 543.0257
30 552.2518
30 520.3698
30.5 522.201
30 534.8518
29 530.5255
27 512.9157
24 475.1399
23 465.3628
22 460.6745
22 479.8159
22.5 478.3644
22 521.5795
21.5 524.5771
21.5 494.9296
22 488.804
21 474.5173
23 457.3027
26.5 462.5304
27.5 452.6381
29 453.4692
30.5 464.9498
32 495.4209
32.5 527.1872
33.5 524.3456
33.5 530.8777
34.5 523.6808
33 519.8035
33.5 506.7194
32 493.369
30.5 485.9399
28 461.9925
27 453.066
26.5 446.7592
25.5 465.4191
26 467.4317
26.5 515.5897
27 517.5265
26 499.5417
24 456.1272
23.5 466.4356
25.5 459.5989
27.5 457.7751
30 449.1812
33 452.1889
34.5 464.9941
36.5 469.4483
37 474.8605
37.5 493.6743
38 502.7157
38 483.1441
37.5 478.2747
36.5 481.3545
35.5 471.7297
33.5 456.7052
32 441.1168
31 441.9661
31 443.7187
30 465.1682
30 473.3966
29.5 507.8561
27 496.0326
26.5 464.3322
28.5 448.6541
28 445.8625
28 442.7057
30.5 432.6549
33 430.9479
34.5 438.838
35.5 473.2361
37 519.0632
37 522.6684
38 549.0908
38.5 560.8426
38 538.2806
37.5 543.6576
37 551.5623
35.5 538.3334
32 515.2799
29.5 497.3136
28 486.4234
26 486.2893
26.5 488.5832
25.5 491.0297
24 535.5553
23.5 547.3253
22.5 514.9258
22 498.7059
22 492.897
27 488.5818
28.5 484.5216
26 475.7314
29.5 469.609
32.5 494.0219
33 548.3232
34 572.8604
34 568.3226
34 566.721
34 538.7942
34 548.5568
33 557.1942
31.5 543.4674
29 534.679
26.5 495.6509
24.5 470.1534
24 475.2182
23.5 494.5819
23 496.8307
22.5 536.8855
22 538.7624
21 493.5172
21 477.1179
21 471.3525
23 469.6579
26.5 466.3593
28 473.0504
29.5 456.4791
31.5 480.6629
32 531.7562
33 550.0096
34 545.9965
34.5 557.5503
34.5 555.3385
34.5 542.1626
33 545.8347
32.5 543.5669
30 541.7292
28.5 491.2272
26 473.0278
26 472.8946
26 502.1148
25.5 495.7241
24 530.7571
23 518.9831
22 494.4766
22 483.1798
22 487.7298
24 474.6587
27 472.9438
29 467.8437
30.5 477.0743
32 492.9492
33 531.2928
33.5 551.8687
34 564.7136
34.5 567.7442
34.5 542.0698
34.5 532.2645
34 534.1764
32.5 549.6796
30 543.4195
27 510.2551
26.5 499.2823
26 490.8521
25.5 507.0824
24.5 512.458
24 533.5581
22.5 525.7068
23 507.5943
23.5 488.613
23.5 480.9253
25.5 455.1534
26.5 478.4359
29 472.2146
30 476.0776
31.5 502.1068
32 539.0226
32.5 570.3541
34 584.9951
33.5 588.0217
33.5 565.7487
33 569.767
33.5 581.206
31.5 573.8483
30.5 565.7731
30 522.8495
29 500.0773
27.5 486.6873
26.5 506.019
25.5 510.3644
25 545.0481
24 548.5079
24.5 521.0633
23 502.6078
24 493.9332
26.5 486.785
28 460.2474
29.5 468.5189
31 469.252
32 496.061
33 533.7976
34 547.1198
34.5 568.5081
35 570.2418
34.5 563.736
34.5 561.0626
34.5 557.6262
33 548.5224
31.5 518.3682
28.5 481.0693
27 468.6818
26 466.1621
25 483.1212
23.5 485.0306
23 523.9273
23 521.945
23 497.1887
20.5 485.8152
19.5 477.8448
22 463.4169
24.5 462.8715
27 451.4386
28.5 445.0878
30.5 457.4454
32 464.0862
33 480.7789
32.5 499.9096
33.5 493.1137
33.5 488.2099
33 490.3812
33 492.3816
31.5 483.0493
29.5 467.7113
27.5 441.6331
26.5 436.4529
25.5 444.9713
24.5 467.6631
23.5 467.5011
23 499.5944
22 498.831
22 481.0769
21.5 463.1239
22 452.5148
24.5 448.5446
26.5 445.7059
28.5 433.2229
30.5 439.1328
32 466.7323
33 523.8705
33.5 537.8126
34 545.6187
35 547.613
34 530.0931
34 538.8549
33.5 535.2467
32.5 530.7896
30.5 525.9608
29 492.8302
27.5 438.2762
26 483.5428
25.5 507.3351
25 511.2036
23.5 536.7441
22.5 530.8275
23 508.1822
23 494.6312
22 485.1445
25.5 481.8188
29.5 475.1926
30.5 460.3895
32 468.0811
33 484.6632
34 546.8016
34.5 570.6719
34.5 576.1696
34.5 572.6383
35.5 556.5443
35 560.5934
35 559.2246
33.5 561.1876
31.5 545.2746
29 508.5054
27.5 482.5911
27 484.0396
25.5 497.6769
24.5 495.1663
23 535.6598
22 526.8876
21 507.6114
20.5 497.0298
20 484.6207
20.5 479.2548
21.5 476.7288
23.5 470.0203
25.5 470.2747
26.5 488.6723
28 533.527
29.5 551.3764
29.5 550.5077
30.5 547.7546
30 527.112
29.5 544.7497
28.5 542.3331
27.5 532.1995
24.5 522.8841
22.5 478.8466
21 474.2192
20.5 470.8273
19.5 488.256
19 484.8436
18 526.0875
17 530.9688
16.5 498.731
17 495.6223
17 488.1679
18 477.8977
18.5 478.3706
17.5 461.16
19 461.5366
19.5 484.7512
21.5 516.0694
23.5 533.4411
24.5 548.3119
25.5 551.9244
27.5 525.2674
22.5 519.1287
20.5 533.5538
18.5 512.5185
18 498.5308
17.5 476.2351
16 463.0579
17 462.5558
18 484.2582
17 482.4419
16 516.1872
16 517.8861
16 489.7506
16 492.9988
16.5 481.1696
19 472.0017
21 478.3162
22.5 461.0131
24 460.4427
25 484.5606
26.5 478.6831
27 530.332
28 537.1055
28.5 542.3327
29 516.9204
29 529.7083
28.5 534.1244
28 522.2457
26.5 506.0422
25.5 454.342
24 472.9243
23 467.2985
22 492.9436
21 497.4898
20 525.225
20 526.0118
18 503.1442
18 488.0728
18 488.2816
19.5 481.5208
20 475.934
24 466.8375
25.5 458.7071
26.5 470.7141
27.5 503.1628
27.5 522.5887
29.5 535.1545
29 536.2487
28.5 518.6101
29 518.7376
29 513.4622
27 501.7376
25.5 488.1534
23.5 467.1215
22 457.3918
21.5 457.7783
20 473.8533
19 473.4311
18.5 511.9302
18 508.9367
17.5 491.1628
16.5 484.4221
16 478.5814
18.5 453.7553
21.5 469.1679
23.5 455.782
26 445.7667
27.5 454.5609
29 470.2708
30 483.4918
31 491.6982
30.5 488.527
30.5 479.9926
31 486.0161
31 483.5501
30 480.9142
28 471.2723
26 450.8807
24.5 444.5632
23.5 441.8113
22 467.3602
21 472.6929
20 509.9741
19.5 506.8438
19 480.7875
18 465.0489
19 455.1289
19.5 445.4324
22 451.774
24.5 440.972
26.5 439.7385
28 468.4496
29 510.5135
29.5 543.8038
31 554.6725
30.5 556.5166
31 540.1839
31.5 551.9345
31 541.1779
30 538.2676
28 533.5278
25.5 499.7455
24 482.028
23 476.6477
22 496.763
20.5 500.1379
18.5 526.1898
18 519.162
17.5 491.9406
16.5 484.8067
17 482.8067
18.5 481.4348
20.5 479.6369
21.5 465.7238
23.5 469.389
25.5 500.9401
28 538.0088
29 553.5108
30.5 562.147
30.5 568.7593
31.5 549.984
31 558.619
31 556.1438
30 538.5893
28 536.7648
25.5 513.902
24.5 498.85
23 484.9351
21.5 504.9445
21 506.8945
21 538.0372
20 525.8797
19 508.4013
18.5 485.4528
19 479.2612
21.5 478.4018
24 467.8339
25.5 460.5811
27.5 469.8976
29.5 496.3307
30 532.6874
30.5 554.7566
31.5 566.2831
32 567.635
33 550.5318
32.5 562.3294
32 558.7928
31 554.0633
29.5 527.7983
28 490.3792
27 474.1845
25 470.0373
25 489.5971
24 490.7851
22.5 521.8001
24 526.0622
22 497.7854
20 492.6066
20.5 482.8831
22.5 473.3093
25.5 478.1581
27 461.8091
28 461.3336
29.5 489.69
31.5 534.9111
32 562.8539
33 563.2118
33 565.1606
33.5 545.3613
33.5 554.4155
33 557.383
31.5 554.287
29 535.0829
27.5 487.2112
26.5 472.8299
26 463.1038
24.5 479.3411
23.5 484.1566
23 525.0034
22.5 509.2319
22 497.0187
21 483.7874
21.5 474.3631
25 468.1165
28 473.4866
29.5 455.7073
31.5 454.0962
33.5 471.7721
34 524.6334
34.5 554.6493
36 552.593
36 557.4702
35 526.788
36 535.4895
35 546.2965
34.5 528.6864
31 519.6037
29 491.4822
27.5 476.9496
28.5 461.4362
27 481.2325
27 481.449
26 514.3085
25.5 514.2802
25.5 494.8759
25 496.7041
25 489.8706
27 483.352
29.5 479.2466
31.5 473.023
33 475.1678
34 492.2917
35.5 532.2308
35.5 554.6038
36 566.4514
36 572.292
36.5 557.3038
36.5 554.1837
35.5 557.2061
34.5 545.0841
31.5 508.5722
30 475.8608
29 471.1927
29 465.9845
27.5 483.869
26.5 486.9695
26 527.1319
25.5 518.6282
26 500.1563
25 491.7403
24 479.4403
27.5 472.5677
29.5 471.9369
32 456.8728
33.5 455.4716
35.5 470.5039
36.5 484.8506
36.5 493.8996
37 504.5135
38 495.3622
38 476.8414
37.5 483.8658
37.5 496.2792
36.5 485.3077
34 467.9793
31 445.255
29.5 441.5095
29.5 440.1817
28.5 456.6169
27 462.3817
26 497.5845
26 496.9908
25.5 476.8726
26.5 463.5427
26 459.7047
28.5 449.1553
31 450.0608
32.5 442.536
34 451.3044
35.5 479.4195
37 535.2715
37 556.7965
38 568.8724
38 575.6985
38 562.1984
38.5 567.3814
37 568.2564
36.5 552.2796
34 534.3396
31.5 503.4068
30.5 495.209
29 481.5074
28.5 504.7099
28.5 509.8137
27.5 541.2756
26.5 538.0508
26.5 516.792
26 505.582
26.5 493.329
28.5 485.2185
31 484.5768
32 468.2042
34 478.0804
35.5 499.7154
37 546.3174
37 576.6625
38 586.7352
38 592.7724
39 570.6442
38 583.3704
37.5 588.9648
36.5 566.0389
34.5 535.4606
32.5 516.0919
29.5 504.3767
29.5 494.5989
28 511.1383
27 518.8054
26 544.1359
26 547.2861
26 521.4168
24.5 512.1273
23.5 500.7337
25.5 492.048
29.5 487.5213
31 478.3173
32.5 480.705
34.5 506.6915
35.5 549.4237
36 554.2183
36.5 567.3725
37.5 561.8055
37 552.2677
36.5 566.7929
36 573.4119
34.5 565.9564
32 550.148
30.5 508.9063
28 490.9319
27.5 486.8455
28 505.3876
27.5 509.4514
25.5 546.2979
26 545.5332
24.5 518.6297
24.5 506.5654
25 480.4768
25 482.3285
28 479.3185
30 472.611
31.5 480.0981
34.5 504.4316
36 547.224
36.5 565.7767
37 579.4578
37.5 584.1977
37.5 569.5694
37.5 581.3189
37 585.7157
35.5 568.9751
32.5 559.2927
30 516.0208
28.5 506.5289
26.5 491.0061
25.5 506.7854
23.5 513.4228
22 546.332
21.5 538.9119
20.5 516.4966
19.5 501.1187
20.5 496.0828
22 487.7146
24.5 483.0206
26.5 465.9492
28.5 462.8781
30.5 490.6179
32.5 535.7673
33 554.56
34 569.0587
34 566.4049
34 543.7186
34 543.3638
33 558.6118
33 556.0293
31 535.6985
29.5 516.6154
27.5 493.3227
26 486.4639
26 506.5802
25.5 507.1024
25 534.3008
24.5 529.8859
24.5 511.0001
22 504.7984
21 495.3444
24.5 485.0562
27.5 480.213
29.5 468.9996
31.5 479.5543
33 500.713
33.5 532.2263
35.5 553.7174
36.5 562.5313
37 572.2606
37 568.3162
36.5 566.7386
36 554.7074
35.5 537.1791
32.5 528.2597
30 502.4285
28.5 486.8521
27.5 481.8171
26.5 504.8106
27 509.9238
26.5 538.762
27.5 541.0599
26 517.0387
23 500.4868
25 491.9641
26.5 482.0468
31 479.0259
32 474.1049
34.5 470.2303
36 476.722
37 478.813
37 490.6305
37.5 513.4745
38.5 520.2351
39 500.0591
39 509.9762
38.5 512.1212
37.5 507.7474
35 484.4529
32.5 468.5
32 466.8551
30.5 467.7669
28.5 492.4355
28.5 497.3854
29 521.4338
28 519.0878
27 505.2029
26.5 488.0312
26 475.9348
28 471.1886
30.5 472.9229
33 458.6225
34.5 462.4923
36.5 484.4189
37.5 530.4992
39 556.5618
39.5 569.6951
40 583.2567
40.5 574.1644
40 578.3377
39.5 581.5389
38 573.6281
35 562.499
33 517.1435
32.5 510.4029
31.5 512.0685
30.5 521.028
30 519.9113
27.5 552.1834
28 545.1795
27 527.8712
27.5 508.8749
28 500.1011
30 496.9681
33 497.846
34.5 487.3688
36.5 487.1554
37.5 511.81
38.5 557.0133
40 582.0468
40 597.8063
40 597.871
40 581.9065
40 593.3808
39.5 592.4467
38.5 588.7115
35.5 578.9587
33 533.08
31.5 511.6937
30.5 503.9106
30 519.3515
29.5 519.0857
29 544.8326
28 547.8674
28 531.5225
28 520.1537
27.5 508.7982
29 504.1678
31.5 496.9486
33.5 488.7989
35 481.8076
36.5 524.1592
37 564.911
37 580.9934
38.5 593.0868
38 601.5083
38 577.7664
38 596.0738
37.5 603.2683
36.5 598.5588
34 583.7195
32.5 532.0856
30 509.7492
29.5 495.9982
29 516.5329
29 520.6027
28 549.4057
28 549.0681
27 522.8772
26 507.7768
26.5 494.1092
27.5 487.1296
29 496.2108
30 489.4751
31.5 495.0533
32 520.7241
33.5 567.2538
34 590.2821
35 603.1428
35.5 600.4553
36 578.378
35.5 587.419
35 588.0572
34.5 584.603
32 555.7208
30 517.9183
30 512.2709
28.5 502.6659
27.5 512.9594
27 517.6103
26 554.7698
26 555.8322
25.5 527.513
25.5 517.5267
25 505.0763
26.5 493.3368
28.5 501.5712
29.5 494.0795
31.5 490.1981
33 523.6927
33.5 565.5263
35 584.2372
35.5 589.2086
36 590.2134
35.5 568.5469
35.5 564.6489
35 570.8151
34.5 585.8523
32 571.7934
30.5 528.6115
29 511.46
28 501.0131
26.5 521.4465
25.5 527.026
26 554.6223
25.5 550.3206
24 524.2965
24 505.149
25 500.6044
27 494.7035
29 496.6906
30 483.7487
32 484.0863
33.5 509.1443
34 544.8264
35 568.4979
35.5 580.6586
35 579.1018
36 566.2752
35 572.3016
35 568.6098
34.5 555.0138
31.5 534.4555
29.5 494.3349
27.5 489.0086
27 482.1472
26 506.6449
24.5 496.2841
24 541.0776
24 540.0689
23 518.7368
22.5 510.2139
23 498.9389
25.5 493.1412
28 495.7027
29.5 485.079
31 478.4348
32 488.7229
33 498.1098
34 515.111
34 517.9633
34.5 512.7736
34 518.8969
35 518.6129
34 517.168
33.5 504.4652
31.5 483.6807
30 458.1748
28 459.2585
28.5 457.564
27.5 476.3217
26.5 477.0118
27 517.6165
26 516.9158
25.5 497.3362
24 485.4513
24.5 477.8202
27 471.8946
29.5 467.9339
31.5 458.5675
32.5 456.2116
34 485.4998
35 549.9331
35.5 579.8579
36 577.6804
36.5 575.9655
36.5 560.2652
36.5 571.1463
36 577.6323
35.5 561.2369
32.5 546.4342
30 517.9436
30 502.4182
29 497.1988
27.5 515.7362
27 510.7629
26 545.3054
25.5 542.5627
25 518.4801
25 507.5391
25 500.3837
27.5 480.3797
30 479.4655
31.5 475.7454
33.5 479.6349
35.5 509.1907
36 551.354
37 570.813
37 584.7585
38 590.5656
38 573.1777
37.5 582.2122
37 580.4471
35.5 565.8683
33 549.1396
32 524.9523
30.5 512.9878
29.5 498.9472
27.5 512.3219
27 511.0285
27 535.8986
27 546.1479
26 522.1134
26.5 508.7974
26 496.9887
27.5 490.4553
29 485.3146
31.5 475.8393
34 487.3661
36 506.6451
36.5 547.8446
37 568.2686
37 582.2001
37.5 576.5458
38 552.8287
37.5 565.1168
37 568.9276
36 566.5625
33 554.9998
30 531.5548
30.5 508.4882
30 500.0909
29.5 516.6331
29 509.2722
27.5 539.778
27 549.8486
26.5 523.1529
26 514.6354
25.5 506.7934
26.5 500.8053
28.5 496.9776
30.5 489.8621
32.5 488.8922
34 513.0211
35.5 560.6234
36 582.1221
37 593.4308
37 589.0673
37 575.3101
37 584.1426
37 586.3847
36 573.8187
33 562.3071
32 529.9292
31 510.1819
31 498.3095
29.5 521.0552
28.5 522.666
28 551.304
27.5 550.248
27 524.1876
26.5 513.3847
26 507.6961
27.5 501.989
30.5 501.655
32.5 495.8622
33.5 502.4814
34.5 525.5604
35.5 570.651
36.5 590.5262
36.5 597.8953
37 600.2572
37.5 576.4372
37 581.3287
36 585.1468
35 569.9309
33 554.8636
31.5 532.5982
30 504.4329
29 500.6023
27.5 518.3291
27 512.0726
27 546.2083
26 551.6013
26 531.5889
25 518.3788
25 509.92
27 501.2098
29 500.6902
30.5 495.485
32 494.7544
32.5 514.7991
34 558.416
33 581.8221
34.5 588.8957
35.5 576.2594
35 575.1777
35 580.7066
34 561.4085
33 537.488
31.5 521.7679
28.5 505.4961
28 491.7567
27 491.2497
27 513.1907
25 509.248
25 538.8093
24 545.9129
24 518.153
24 509.0003
24.5 503.2428
25.5 496.5913
28 494.151
29.5 485.1383
31 490.7424
32.5 496.8645
33.5 498.5478
34.5 509.6022
34.5 518.9826
35 529.8163
34.5 523.95
35 525.1549
35 519.0999
33.5 514.4874
32 502.3688
30.5 456.515
29.5 455.4917
28.5 460.6369
28 491.4915
27.5 496.5761
26 523.8838
25 519.2285
25 502.395
25 489.7528
24 484.8048
26 479.5763
28 475.7896
31 466.8427
32.5 454.9346
34.5 481.3272
35.5 546.0308
36.5 582.0658
37.5 585.7451
35.5 584.8566
36.5 565.6149
36.5 584.7186
37 572.2469
35.5 554.7439
33 558.5498
31.5 528.8823
31 514.1708
30 508.3886
29 522.9034
28 514.2726
28 548.1227
28 544.1287
27.5 513.1158
26 506.4566
25.5 509.0273
27.5 499.2814
30 500.1939
33 490.4306
35 491.053
36.5 518.2674
38 564.8629
38.5 583.7967
39 599.5559
40 601.2965
40 579.7818
40 588.8186
40 594.9391
38.5 578.0553
35 562.4175
33 528.3606
32.5 512.8722
30 504.8656
29 517.9883
28.5 519.2175
29 549.8226
28 540.6646
27 515.213
27.5 510.9251
26.5 504.9765
29 495.6011
32.5 495.5231
34 482.3923
36 492.6523
37.5 513.432
39.5 561.9973
40.5 591.2326
41 598.4606
41.5 603.5444
41.5 586.247
41 588.2853
40 584.6701
39 574.279
36 568.95
34.5 525.4304
34.5 515.6259
32.5 508.954
32.5 522.8304
32 519.7726
31 554.6897
29 552.7632
28.5 526.7223
29 513.1974
26 504.784
28 499.9387
32.5 499.8649
35 493.7302
36.5 502.6227
38.5 530.9581
39.5 583.8747
40.5 605.9641
40.5 615.5524
41 605.8537
40.5 589.4229
41 607.7834
40 611.1096
38.5 601.0509
36 591.4296
34.5 536.8092
33.5 514.2964
34 507.2513
33.5 526.1252
31.5 526.8483
30.5 574.1803
28.5 563.9384
28.5 536.0708
28 523.4007
28.5 513.5111
31.5 502.8821
33.5 501.0301
35.5 499.9875
37.5 505.1321
39 532.5426
40 588.7363
40.5 602.4612
41 616.4049
41 625.2732
41 605.1378
41 606.7386
40.5 612.2256
39 602.1618
36 578.3599
34 538.5887
33.5 518.483
32.5 517.0583
33 542.4557
33 534.8705
31.5 564.1352
29 564.0135
28 540.4835
29 531.0601
29.5 512.0553
31.5 507.9465
33.5 508.7175
35.5 478.8912
37 490.4535
38.5 512.491
40 563.4881
40 596.4913
40.5 611.1007
41 614.2878
41.5 599.7299
41 594.3358
40.5 589.3608
39.5 594.4631
36 564.0073
35.5 527.1765
35 518.0267
33.5 519.5847
34 544.151
32 526.1684
31.5 564.5508
29 568.5527
30 557.2647
29 532.4501
30 515.2752
30.5 509.2232
32.5 511.6547
34.5 501.8589
36.5 495.7896
37.5 506.8363
39 530.2316
39.5 538.3705
40 547.073
41 550.416
41 543.5718
40.5 551.8657
40 548.1947
38.5 530.4638
35.5 511.9265
33.5 487.9374
33.5 486.1623
32.5 493.0676
31.5 522.0542
30.5 522.3175
30 541.9472
28.5 535.1273
27 520.4833
27 503.1572
27 502.7527
29.5 491.6181
32.5 494.3198
34 492.9917
35 487.9469
36.5 512.9784
37.5 567.2933
38 602.1371
39 617.1729
39.5 613.0363
39 603.4377
39 612.7575
38.5 611.5108
37 603.8432
33 585.0423
32 557.4381
32 540.2789
31.5 541.1019
32 560.5545
31.5 553.6216
31 577.417
29.5 574.0442
27.5 557.4727
28 545.3625
25.5 531.8661
29.5 529.8835
31.5 533.0374
33.5 528.8048
35 519.5008
36.5 532.4913
38 577.4113
39 595.1359
39.5 613.6412
40 621.1836
40 608.4433
40 613.9656
39 619.5889
37.5 621.2591
34.5 592.1666
33.5 554.0778
33.5 539.0817
32.5 534.9375
29.5 552.8833
29.5 552.2158
29.5 575.3301
29.5 568.5469
27.5 543.5368
27 531.0878
26 526.2585
28 521.4366
31.5 519.2624
32.5 509.1663
34 505.877
35.5 535.273
36.5 584.0634
37 590.5963
38 592.1208
38.5 601.3489
38.5 580.5404
39 581.7936
38 586.6802
36.5 586.3848
33 581.4589
33.5 540.1243
33 527.5267
32 528.7807
29.5 550.136
28.5 548.1799
27.5 568.873
27 566.2411
28 551.1957
28 525.9883
29 506.6621
30 503.9468
32.5 509.1082
34.5 504.8566
36 505.1859
37.5 527.8423
38 581.6565
39 599.5364
39 627.5122
39.5 633.1977
40 609.0227
39.5 614.2364
39.5 621.6914
36.5 613.682
34 597.344
33 562.5643
33 552.4313
32.5 552.7274
30.5 563.7477
30.5 559.6058
30 580.9109
30.5 575.1965
29.5 553.2583
28.5 542.6135
27.5 524.3795
28 514.8953
32 514.4811
33.5 508.9106
36 506.9706
38 532.3887
39 581.7349
40 606.2974
38 620.6744
37 619.4367
32.5 592.1408
35.5 601.007
36.5 604.198
35.5 593.5949
32 566.9855
33 543.8994
32 529.5841
31 529.2619
30 560.9907
29 557.7077
29 577.0839
28 567.1982
28.5 544.3132
28 528.7874
28.5 520.1097
30 504.0804
31.5 512.4188
32.5 513.7826
34 503.9692
35 530.1712
36 565.5164
37 590.2584
37.5 589.1668
38 598.0961
38 586.9355
36.5 586.77
35.5 587.9597
33.5 574.0343
31.5 563.0337
29.5 526.3552
28 518.7339
27 525.5221
27 541.2214
26 528.5931
25.5 567.2393
25 563.2462
24.5 540.4408
24 531.4797
23 519.8289
25.5 512.4595
29.5 504.4942
30.5 501.6896
32 487.5637
32.5 494.252
33.5 502.248
34 514.6005
34 526.4344
35 532.6535
35 523.4706
35 536.3544
35 539.603
33.5 535.5511
31 515.8224
30 477.845
28 474.2325
27 481.3463
26.5 505.1906
26.5 513.5418
25 534.7541
24 536.2501
23 514.3485
23 502.5241
23 498.2113
24 487.6059
26.5 478.6166
29 477.6104
30.5 473.4599
31.5 498.0104
33 549.1501
33 577.4316
34 580.3824
34 585.3831
34 571.1529
34 577.1604
33.5 591.8506
32.5 581.3728
29.5 552.7159
28 513.4731
28 514.8574
28 513.2993
27 523.0338
26 521.2467
25 554.8597
24 552.3995
25 529.3634
25.5 521.3754
24.5 511.5708
25 503.422
29 502.5442
31 496.7424
33 486.5394
34.5 518.6427
35.5 569.563
35.5 584.4758
37 603.0557
37 617.0957
37.5 602.3713
38 590.0597
37 589.8732
35.5 587.2264
32.5 580.0899
30.5 548.234
30.5 535.0619
29.5 533.271
28.5 548.3879
28 538.4796
28 569.1564
28 570.5396
26.5 538.2869
25.5 523.0578
27.5 531.1901
30 535.6382
30.5 524.3977
32 502.6322
33.5 471.8544
36 487.3982
37 537.5328
38.5 565.096
39.5 568.8118
39 580.3551
39 576.2626
39 573.0552
38 564.7541
36.5 567.1138
33.5 558.9287
31.5 536.885
31.5 529.9885
31 511.8454
30 524.3394
29 529.5441
28.5 561.4786
28 568.3144
28.5 548.7012
28 536.5492
28 535.4568
27 536.9156
30.5 530.2742
32.5 518.3315
34.5 489.6798
36.5 501.6655
38 537.5404
39 568.6319
39 585.6575
39 594.1319
39.5 582.6487
39 593.7894
38 588.8044
36.5 587.4255
33.5 573.4962
32 541.5213
30.5 521.8103
31.5 496.6165
31 514.2893
30.5 523.0156
29 571.223
28 578.614
26.5 551.9331
27 539.6023
25.5 537.5373
28 540.1089
31.5 538.9093
33.5 521.0701
36 492.0604
37.5 507.6539
38.5 544.661
39 576.4304
39.5 595.213
40 594.0124
40 576.7264
39.5 584.1159
39 598.7513
37.5 583.9536
35 570.4562
33 542.1717
32.5 532.589
31 501.9874
29.5 519.834
29 521.351
28.5 567.9113
28 575.5124
27 554.9134
28 539.6164
27 533.4407
28 539.9882
32 535.2068
34.5 512.6122
36.5 486.5339
38 504.413
39.5 540.7683
40 563.4448
40 577.2038
40 571.6716
40 570.8828
40 571.7694
39 573.6616
37 569.0773
34.5 565.8753
35 528.1348
33 517.4708
33.5 505.4344
31 521.531
31 522.5805
29 572.5534
27.5 568.6938
28 551.2997
26.5 537.9482
25 534.5179
27.5 537.3128
30.5 528.7281
32.5 506.942
34.5 468.25
36.5 467.8661
38 480.6513
39 491.5079
39.5 504.7154
39 511.1205
39 512.6019
39 528.0376
38 536.7121
36.5 533.8885
33 524.5638
32.5 502.2423
31 496.6847
30.5 480.4185
31 494.721
29.5 501.8716
28.5 538.4323
28 539.6861
27 520.6628
25.5 503.4007
26.5 500.8262
27 510.0142
31 499.1165
32.5 483.3663
33.5 465.279
35 485.9938
36.5 537.7721
37 570.5292
38.5 578.2551
38.5 582.5698
38 563.1047
38 574.0566
37 587.6593
35.5 579.8165
32.5 577.0589
31.5 541.5664
31 524.6415
31.5 503.3267
29 529.6577
28 529.7744
27.5 570.4279
27.5 566.2421
26 551.0483
26 533.492
26 529.7283
26.5 531.2775
29.5 521.153
31.5 509.7933
34 490.142
35.5 510.6382
36.5 535.1689
37 566.7497
36 577.1051
37 582.6675
37 579.5912
36.5 583.3002
36 586.549
34.5 570.0173
32 554.473
32 542.3506
29.5 537.3739
28.5 500.2254
26.5 518.9201
26 523.7525
25 557.6933
25 561.4567
24 544.9992
25.5 532.525
24 529.8247
26.5 517.972
29.5 510.9659
31.5 499.3421
32.5 494.1354
34.5 508.5204
35.5 549.2668
36.5 578.2807
37 580.534
37 572.2755
36.5 573.5313
36 582.4043
36 584.8426
34.5 585.7462
31.5 578.9704
30 544.363
29.5 534.9344
29 511.4307
28.5 532.9755
28.5 530.4897
28.5 557.4348
28 562.3813
27.5 554.1286
27 538.5956
26 535.3428
27.5 540.9027
30 537.6388
32.5 518.4684
34.5 490.3531
35.5 501.8498
36.5 547.8573
37 580.3496
37 588.8064
38 586.738
38 570.5646
37.5 585.8702
37 578.3312
35.5 562.1614
34.5 566.7314
33.5 548.8317
32.5 533.4899
31 512.1671
31.5 528.9177
29.5 533.5116
28.5 562.2011
29 562.052
27.5 541.2512
27.5 531.5228
27.5 527.4729
28.5 529.9546
31.5 525.2237
33.5 507.0968
34.5 491.9513
36 511.074
37.5 558.1665
38 584.8288
39.5 595.4167
39 591.1617
39 564.7287
39 575.3168
38 591.4562
36.5 586.0329
35 576.1409
32.5 561.7866
31.5 524.2698
33.5 508.1485
29.5 532.4744
30.5 539.3069
30 567.9731
28 569.058
29 549.8729
29 534.2988
28 522.2735
29.5 528.0974
30.5 523.6729
32.5 505.4909
34 476.7075
34.5 489.8788
35 532.5616
36 551.5216
36.5 564.1824
37 565.5853
37 555.9932
37 561.8232
36.5 565.2647
34.5 564.0564
32 555.1917
30.5 531.5243
29.5 524.1137
28 505.1099
27 525.5747
26 525.3274
25.5 549.9753
24.5 548.7622
24 530.7933
23 518.2411
23 514.0848
25 515.6369
27 511.8058
29 493.3327
30.5 472.8481
32.5 475.8401
34 485.5308
34.5 505.8945
35 510.7586
36 506.7437
36 506.8001
36 510.183
34.5 519.7459
33 516.4254
30.5 510.6144
28.5 501.2066
28 506.6346
28 482.0859
28.5 506.192
27 505.4589
26 534.8076
26 530.7545
25 516.6521
23.5 493.5055
22.5 484.1899
27 495.6643
30 493.439
30.5 481.2712
32.5 464.458
34.5 479.6704
35.5 520.2117
37 551.913
38 560.4386
38 564.352
38 549.04
37 566.4392
37 584.4013
35 579.6927
32 568.8259
32 534.9157
31.5 516.4478
32 499.0082
31 522.1931
31 522.3053
27.5 554.2283
28.5 549.0391
27.5 532.1607
28 523.1002
28 520.5411
27.5 524.2933
31 518.0466
32.5 507.089
34.5 486.3106
36.5 501.1672
37 537.0707
38 561.679
38.5 581.9333
38 582.826
38 578.9572
38 576.7957
37 575.1657
35 564.0066
31.5 555.8908
32 525.1916
31 521.5825
30 499.1733
29 524.4374
28 528.1008
28 557.9935
27 555.8971
27.5 534.2954
26.5 519.938
25.5 514.9821
27 514.3691
30.5 512.4376
32 500.3868
33.5 487.0819
35 505.3893
36 543.2056
37 561.6705
37.5 567.0387
38 577.9486
37.5 569.8497
37.5 571.1566
36.5 582.7038
34 579.1935
31.5 567.6766
31 533.2313
29.5 522.5647
29 501.8511
28.5 526.9443
28 527.9589
28 553.0356
27 556.7828
26 535.2104
26 526.1487
25.5 518.8831
25.5 521.045
29 522.2135
31.5 508.3359
32.5 491.1822
34 507.6155
35 542.4269
36 566.3105
36.5 572.6391
37 581.9037
36.5 580.1884
36.5 585.7807
35.5 586.3981
33.5 576.2912
31.5 568.2277
28.5 528.6028
28.5 517.9535
28 497.7168
26.5 514.3056
27.5 513.9767
26.5 554.1226
26 549.3782
26 534.4494
25.5 528.0884
25 521.1613
25.5 519.3549
26.5 520.5175
28.5 509.3547
30 489.7007
32 491.1712
33.5 521.9998
34 547.3131
35 558.7872
35 571.9865
35 530.2818
35 522.5041
34 565.4758
32.5 573.0895
30.5 551.5389
30 524.7087
29.5 518.1058
30 500.5777
28 526.2929
29 528.1806
27.5 555.9752
26.5 555.8914
26 537.408
24 529.1114
23 521.4878
24.5 521.8751
28.5 518.1176
31 504.4161
32.5 483.2208
34.5 496.253
35.5 525.5024
36 540.9646
36.5 543.6776
37 563.0991
36 563.9517
36 571.7649
35.5 570.0754
33.5 549.799
32 545.6587
30.5 526.9099
29 517.8717
29.5 496.8072
29 515.5906
28.5 518.5183
28 556.2158
27 548.7745
27 502.2698
25 482.3223
25.5 492.7447
25 506.2134
28.5 504.1041
30.5 486.4273
32.5 464.6537
34.5 469.525
36 475.9844
36 487.0013
37 504.7248
37 517.7158
37 522.1373
36.5 525.584
36 516.6776
34 519.8415
31 515.2805
28.5 495.6026
28.5 496.4679
29 483.665
28.5 490.9704
27 480.7265
25 499.7353
25.5 501.8049
25 493.4768
24.5 483.1777
23.5 479.6149
23.5 486.2544
26 489.3419
28.5 474.218
30.5 446.6041
32.5 459.9935
33.5 497.4157
35 518.1118
35.5 532.9916
36 546.1052
36 541.3413
35.5 543.4723
35.5 547.7254
33 542.6082
31 534.2449
29.5 497.1087
27.5 482.9464
27.5 471.8213
28.5 494.6544
26.5 492.3897
26.5 523.3451
26.5 524.6837
24 509.7473
24 495.9455
23 487.9967
24 490.4528
27 484.1468
30 472.7709
31 457.3244
32.5 470.749
35 516.9089
36 541.7762
36 549.1545
36.5 553.901
36 552.3396
36 563.8359
34.5 565.5203
33 559.6393
30.5 552.9351
29 510.9643
28.5 491.3985
27 477.379
28 506.2174
26 505.0372
25 533.1036
25 539.5839
24 515.9152
24.5 508.4828
22 500.0602
22.5 501.544
26 500.4322
28.5 489.3896
30.5 458.5223
32.5 475.5062
33.5 516.8212
34 541.0384
34.5 553.2502
34.5 557.8544
33.5 550.8171
33.5 559.8076
34 563.9602
32 563.3455
30 537.71
29 504.8246
27.5 489.0397
26 475.4299
26 499.1369
25.5 498.7573
24.5 537.0304
24 535.9378
22 515.3244
21.5 498.1141
21.5 480.0615
22.5 485.1329
24.5 492.9235
26.5 482.648
27.5 452.8194
29.5 465.1904
32 507.9008
32 536.1996
33 550.5919
33 539.7385
33 529.2825
33 541.795
32 549.2744
30.5 542.4873
27.5 531.0013
27 498.386
27 478.7397
26.5 466.7333
25.5 489.7823
24.5 490.8037
23.5 528.7425
23.5 528.5502
22 511.3112
22 498.5379
22 492.3401
23.5 492.6959
26.5 487.8742
28.5 471.7986
30.5 452.6822
32.5 465.9241
33 492.7586
33.5 512.6149
34 533.8207
34.5 544.7349
34 524.8229
33.5 531.7775
32.5 541.0548
30.5 539.7547
27.5 529.6871
26.5 497.2977
26 486.9537
25.5 473.3048
25 493.5009
24.5 489.9747
23.5 523.9627
23 526.4029
22 512.7727
22 499.5953
21.5 489.1438
22.5 494.1766
25.5 490.22
27.5 480.2312
29.5 451.0808
32 456.0576
33.5 491.9218
34.5 520.8217
35 528.7157
36 531.6408
36 526.9614
35.5 538.7768
34.5 535.9979
32 528.3474
30 520.0349
29 493.646
28 479.648
27.5 471.9172
26 497.0792
26.5 493.8454
25.5 519.274
25.5 523.2149
24.5 503.9332
23.5 495.4565
24 490.0329
24.5 490.586
27.5 489.5562
30.5 466.3528
32.5 432.2364
34.5 441.8754
36.5 467.6743
37 475.4373
37 493.4937
36.5 509.3007
37 504.1968
37 510.1025
36 510.8413
33 511.1589
29.5 506.0202
30 484.0679
28 478.3412
27 469.6289
27 482.8776
27 478.6825
26 509.6089
25.5 510.1446
24 493.7807
23.5 477.6584
22.5 469.5252
23.5 472.7263
27 464.0703
28.5 443.628
30.5 421.2019
31.5 443.8528
33.5 480.5176
35 515.2189
35 533.9757
35 533.8722
35 522.924
35 523.2238
34 531.4922
31 532.0504
29.5 530.8486
28.5 497.342
27 479.6245
27 466.1258
27 490.1882
25.5 486.644
24.5 521.235
24 514.5308
23.5 498.0256
23.5 485.0346
21.5 476.8397
21.5 481.7509
23.5 478.3498
26 462.3052
27.5 437.5124
29.5 453.2308
31 486.0582
32 508.2582
33 525.2029
33 531.5715
33.5 514.6453
34 515.6964
33 530.6169
31.5 516.537
30 502.1376
28.5 480.6037
27 468.413
26 460.7321
24.5 480.2831
23.5 482.0426
23 506.9845
23 499.6787
21.5 475.4479
21.5 460.1004
21.5 455.6432
20.5 458.3285
23 448.8942
25.5 427.5474
28 384.0916
29 387.8437
30.5 400.431
31.5 418.2261
32.5 428.8161
33 418.5206
33 391.0615
32.5 367.6766
32 347.065
30 324.9551
28 305.802
28.5 295.9786
27 289.8522
25 297.0539
25.5 315.5006
25 309.8266
24 325.1404
24.5 315.8924
24 289.0702
22.5 267.017
23 251.0682
23.5 244.7292
27.5 230.9732
29 237.9221
30 225.7138
31.5 236.5047
33 240.5864
34 242.815
34.5 236.7964
34 234.4643
34 241.0339
34 238.797
33 237.1361
31 233.0746
29.5 230.1489
28.5 222.0197
27.5 224.2737
28 263.5644
28 264.7239
26.5 247.2382
26 267.9796
25 263.1826
26 246.7716
24.5 234.5804
24.5 226.5468
25.5 222.4122
27.5 226.0718
29.5 223.1146
31.5 200.4223
32.5 207.1421
33.5 218.7382
35 232.2766
35 246.0507
36 262.8234
35.5 266.8974
35 263.4263
34 262.9362
30.5 261.4266
29 252.5771
29 248.6691
27 252.8512
26 280.5319
25.5 276.9451
25.5 269.5018
26 286.7591
25 287.7049
24.5 272.6322
23.5 261.3985
21 251.4491
23 247.1595
26 242.9165
30.5 246.4147
32 221.2818
33 224.3988
34 248.7147
35 274.1001
34.5 290.6901
35 308.3573
35 305.3223
34 304.1673
33 304.1058
30 297.2636
28 315.0745
27 323.451
26.5 322.8531
25.5 345.6511
25.5 346.8627
26 347.8346
25.5 373.3806
25 370.8236
24.5 358.9566
23 350.5467
23 337.4957
23.5 336.4425
25.5 336.9603
29 332.5095
30.5 312.0436
31.5 317.6603
33 327.5364
33.5 350.5591
34 365.8901
34 374.1209
34 379.5419
33.5 378.1897
32.5 369.5694
30 370.7335
27.5 379.7424
27.5 383.8704
25.5 390.3884
25 418.2961
24 416.5488
23.5 406.8581
23 442.9944
21.5 440.4575
20.5 420.9363
20.5 406.753
19 395.8897
19.5 386.7222
21.5 382.65
23.5 386.113
25.5 375.529
27 397.9115
27.5 449.2774
29.5 481.8899
30 504.1411
30.5 516.9177
29.5 499.3973
30 511.1114
28 513.2868
27.5 501.4678
26 488.2723
24.5 464.8778
23.5 453.7893
22 478.6455
21 477.8698
20.5 471.4646
20.5 511.1147
19 510.461
19 491.1678
18.5 478.9549
18.5 471.2131
18.5 466.8742
22 465.1123
23.5 461.5053
25.5 432.6455
27 441.9191
28.5 477.8339
29.5 503.9727
29.5 521.8125
31 522.5834
30.5 494.3735
30 508.9317
29.5 509.7569
27.5 497.1635
26 479.1131
24.5 457.4294
24 455.4841
23.5 480.0942
23 469.7611
22 454.0669
23 497.7481
21 501.3533
21 480.5313
20.5 469.1913
20 460.8332
20 457.8663
24 453.9598
26 454.441
27.5 431.0216
28.5 449.6681
29 482.6467
30.5 498.2199
31 511.2619
31 519.8202
31 508.2824
30.5 517.5327
29.5 513.9581
27.5 515.8821
27 498.9171
25.5 474.3294
24.5 465.0246
25 488.6146
24 475.5866
23 465.7802
23.5 506.6953
23 509.7826
22 490.6073
23 485.4041
22 474.7598
21 469.031
23.5 470.8835
26 468.0948
28.5 441.0382
29.5 464.8007
31 506.2624
32 517.755
32.5 522.4199
32.5 529.3946
33 523.9271
32 530.1481
30.5 524.7495
28 515.5363
26 506.1436
24.5 475.0323
25 473.5333
24 500.2059
23.5 488.5959
24 474.5864
24 512.1163
22.5 512.8329
23 497.9618
22.5 490.7695
22 480.5223
22 472.7747
25.5 471.4522
28.5 471.2389
29.5 442.5892
30.5 465.8351
31 504.907
32 513.1712
32 530.0908
32 541.8175
32 516.923
31.5 527.4732
29.5 531.2832
27 532.8079
25.5 512.9588
25 476.0469
23.5 470.6405
23.5 493.7079
23 487.6364
23 474.232
23 524.1641
22.5 523.4391
21 499.6999
20.5 491.2252
20 482.6502
20 475.3846
21.5 474.273
24.5 471.6655
27 447.5166
29 458.4952
30.5 485.9527
30.5 503.6958
31 510.6672
32.5 524.3589
32 504.5239
32.5 507.2082
31.5 513.3031
28.5 503.2752
26.5 487.8836
25.5 468.881
25.5 466.9952
25.5 481.888
23 469.6027
24 462.9488
22.5 512.03
21 510.7436
20.5 499.3516
20 489.0624
20 479.4657
20.5 472.9836
24 471.7591
26.5 469.7595
28.5 440.2381
30 443.3177
32 453.8641
33 465.6891
34 476.9273
34 488.2459
34 475.9833
33 477.4803
31.5 482.2804
29.5 481.7812
28.5 463.701
29 438.9831
28 441.6811
28 463.2149
25.5 456.3919
25.5 456.8207
25.5 501.6433
24.5 498.2421
24.5 475.8321
22 465.4302
21.5 459.3219
21.5 455.3542
25 455.3948
28.5 448.5977
30 423.8922
32 454.5028
33.5 501.5328
34 518.5941
34 523.6193
34 530.6192
34 518.1508
33 528.8362
31.5 531.9879
29.5 531.9596
27 511.7455
26.5 484.585
26 481.3213
25 493.9842
25.5 487.3898
26.5 478.38
22.5 507.7915
24.5 511.3945
25 490.8608
24.5 480.0882
25 475.6659
25 475.9713
27 471.5727
30.5 471.5517
31.5 446.4967
32.5 464.9826
33.5 498.1214
33.5 522.9263
33 541.9592
34 543.2269
34 522.6838
33 530.7024
31.5 532.5287
29.5 515.4672
28 504.7624
27.5 475.5066
27.5 480.1914
27.5 500.2949
26 492.7234
25.5 484.3171
24 526.5887
24 516.2515
27.5 491.0742
24.5 486.9342
24.5 482.6187
24.5 455.7557
26.5 446.1214
29 442.0129
29.5 426.4966
32 441.8391
32 482.9312
32 501.7064
32.5 509.9568
32 516.0401
31.5 496.1121
31 499.2888
29.5 505.6834
28.5 504.4301
27.5 496.5097
26 476.6899
26 486.8177
25 501.1536
24.5 495.1048
24 486.9067
24 510.1597
24 508.7882
24 482.6454
23 457.7656
23 453.1441
22.5 447.7464
22 450.5973
21.5 448.9091
26 442.4828
28.5 463.9557
30 499.1437
30.5 519.2391
31.5 522.8267
31 521.9153
31.5 505.2715
30.5 520.8435
29.5 517.5264
28.5 499.7853
26.5 486.5776
26 482.5753
25 485.4733
26 499.7912
25.5 494.706
25 481.4153
24.5 512.4033
22.5 510.1787
24 485.5195
23.5 477.4485
20.5 470.9645
21.5 470.4774
24 469.2258
28.5 459.8577
29 431.2102
30.5 452.2205
32 495.089
32.5 521.0255
33 514.3502
33.5 522.8522
33 498.3607
32.5 519.2895
31.5 531.0994
29.5 530.5998
27.5 518.9614
26.5 479.2546
25.5 478.1881
24.5 495.9772
24.5 478.4251
26 468.8411
26 514.7434
25.5 509.4844
25 486.5217
24.5 474.6434
23.5 467.5716
21 466.6878
25.5 470.1439
25 469.9883
20.5 443.2833
23 449.8234
25.5 491.5528
22 507.8332
19 503.7848
18.5 498.2685
19.5 481.323
19 488.6175
19.5 484.8603
20 472.0635
20 458.2404
18 441.0243
17 456.0491
16.5 472.3189
15.5 466.2542
15 454.9802
15 504.5973
15.5 500.1361
15 478.1487
15.5 466.6634
16 457.8823
16 451.0281
17.5 456.2377
19.5 458.2096
21.5 427.3025
23.5 431.3946
26.5 445.0648
27.5 455.8163
29 469.0581
29 469.1128
29 457.7937
28 458.8608
27 462.573
24.5 458.5697
23.5 446.082
22 422.6292
22 432.915
21 456.6958
21 454.8904
21 441.8008
21.5 481.3738
21.5 475.5618
21 461.6011
19 455.1614
19 448.3558
18.5 444.1871
21.5 444.394
24.5 442.2639
26.5 422.0791
28.5 448.6303
30 493.375
31 514.1588
31 523.3109
31.5 518.6908
31 493.4238
31 509.2692
29.5 513.7394
26.5 501.798
26 484.2111
24.5 456.6994
24.5 475.0475
24 493.4905
25 484.1041
23.5 473.4579
23 497.5656
22 492.1604
21.5 468.1064
20 466.6398
20 461.5636
20 462.1752
21.5 461.9883
24 458.6956
25.5 433.9156
26 445.866
28 493.68
29 512.3798
29 519.7999
30.5 524.7785
30 499.2456
29.5 505.4308
28 513.1475
25.5 501.0125
25 492.7839
24 460.7397
23 465.5566
22 483.2224
22 479.6537
21.5 465.9965
22 509.3257
20.5 501.7207
20 474.4406
20.5 477.8943
19.5 473.296
19.5 470.6968
21 469.0614
24.5 467.6848
27 447.2059
28.5 463.8951
29.5 497.8898
30 515.8608
30.5 517.249
31 520.1128
31.5 506.6193
31 522.7636
29.5 510.197
26.5 500.4832
25 492.8397
24.5 463.1178
24 473.9983
23.5 489.2123
23.5 475.1717
24 457.7658
23 499.679
22.5 497.5911
21 481.9729
21.5 477.7858
22 472.6972
22 470.7931
23.5 472.0309
26 466.3288
28.5 449.3356
29.5 461.5916
31 496.2984
31 506.412
31 509.8158
31.5 510.5077
32 497.02
31 512.6279
29.5 504.1786
28.5 490.6385
27 484.4117
26.5 466.2642
26 479.228
25.5 462.4755
24 423.0881
22.5 422.7641
23 472.9996
21 481.6925
21 453.1186
20 452.6495
19 440.6426
17 425.5753
17.5 417.6577
19.5 414.9401
21.5 401.3191
23 420.0476
24 458.7268
25.5 477.1023
26.5 483.9746
27.5 485.5249
27.5 461.7252
27.5 481.3896
26 474.8104
23.5 467.8204
23.5 461.2904
22 440.0502
21 449.8461
20 463.5988
20.5 451.0041
20.5 436.1796
19.5 483.1026
19 484.4396
18 454.2181
18.5 441.9677
18 434.2343
18 426.4184
19 428.3318
20.5 425.2988
21.5 412.0374
23 425.5298
24.5 463.2616
26.5 475.4428
27.5 484.4811
27 493.9198
26 478.7268
17 482.8043
19 469.0209
18.5 456.4509
14.5 437.6624
16 420.7079
17 434.5345
16.5 436.7702
15 427.2915
16.5 425.5024
17.5 465.689
17 472.6772
17 458.2204
16 441.0589
16.5 430.054
16 426.8894
17 430.0467
17 426.8883
16.5 404.3582
17.5 396.6748
19 417.0211
19.5 435.0475
20.5 441.1315
20 429.9614
20.5 415.8051
20 425.4324
19.5 433.8757
18 434.7574
17 421.4491
17 398.0573
17 424.9474
16 447.1405
16 441.3169
16 433.3303
16 466.7994
15.5 463.2732
15 438.8935
15 423.2721
15 412.4268
15 418.8173
17 421.4722
18 420.7681
20.5 404.0974
23 417.1024
24.5 449.6809
25 471.2752
26 479.1453
25 475.0656
25 454.1277
24 464.6681
22 474.3435
21.5 473.7478
22 447.676
21 424.384
21 444.6619
20.5 446.2504
20 444.5216
19 440.216
18.5 469.5463
17.5 462.8041
16.5 450.2633
16 445.2452
16 438.3807
15 433.4456
16.5 431.4284
19 432.6921
21 418.6312
22 422.1921
22 452.116
23.5 467.5355
24 476.2751
24 475.8034
25 444.6077
24 452.5109
23.5 459.7628
21.5 460.4043
20.5 458.376
19.5 427.7897
17.5 443.091
17.5 450.0271
17 436.6175
16.5 426.0886
16.5 475.9234
16 467.0905
14.5 448.668
14 439.6614
14.5 437.2707
14.5 433.6165
15.5 427.14
17.5 435.3222
19.5 421.4691
20.5 437.9133
21.5 461.7919
22 473.1774
22.5 482.7844
22.5 484.8555
22.5 461.6522
22.5 474.7541
20.5 477.8944
19 478.8087
18.5 470.9865
18.5 436.9547
18 450.5732
19 453.77
17 444.7984
14.5 441.3896
14.5 478.3125
15 465.6941
14.5 432.6342
13.5 426.4603
14 424.3714
14.5 425.7447
17 431.71
18.5 430.6343
19 418.9042
21.5 429.778
22.5 463.1948
24 479.306
24.5 485.1317
24.5 474.1902
23 449.9741
23 457.2821
22.5 456.7432
20.5 455.0948
19 448.3076
19 427.5721
19.5 450.897
18.5 451.2181
18.5 438.6442
19 437.7173
19 480.5526
18 477.1632
16.5 452.8445
16.5 446.7232
16 436.6479
16 435.6229
16.5 436.2358
19.5 432.895
21.5 333.9874
22.5 330.7367
24 446.1622
24 477.2852
22.5 484.9474
20.5 491.2694
19.5 463.0682
19.5 465.0323
19 464.9714
18 460.8468
17.5 452.9008
16.5 427.9097
15.5 449.3873
14 454.2517
13.5 443.7095
13.5 431.1921
13.5 479.5471
13 479.6574
12 451.7329
12.5 439.0037
12.5 434.3608
13 428.7986
13 429.83
16 429.7849
18 421.8203
19 426.647
19.5 462.981
21.5 486.0238
20.5 495.7398
21 492.1714
21 485.5957
20.5 483.9728
18 475.477
15.5 467.454
14 457.1686
14 415.5727
14 445.4708
14.5 450.7326
13.5 441.5843
13 433.7445
12 479.0802
12 476.3585
11.5 454.9356
11.5 444.1887
11 441.5683
11 440.3514
13 439.6697
14.5 440.2581
15.5 411.2419
17.5 397.3173
18.5 404.2323
18.5 427.5869
19.5 436.2396
19.5 433.5889
20 424.5785
19.5 435.0733
18.5 422.9845
16.5 422.4018
16 414.5594
15.5 386.7035
15 413.167
15 414.9982
15 429.8854
14.5 428.8675
14 471.7975
14 467.4845
14 439.8212
13 428.6159
12.5 423.6382
11.5 414.5256
11.5 412.1047
13.5 415.4223
15.5 405.702
16.5 417.5137
18 451.4205
18.5 479.4057
20.5 480.5371
20 473.7201
20 452.1479
20 465.9386
18.5 463.2364
16.5 452.1013
16 432.5631
15.5 420.7952
14.5 450.7488
14.5 444.644
14.5 435.4215
13 428.5929
12 479.3917
11.5 475.7377
11 447.8668
11.5 439.4338
11 436.1987
12 434.8345
13.5 435.9843
15.5 438.0301
17.5 425.9524
18 429.5829
19 453.7124
20.5 469.5138
20 487.0422
19.5 486.0111
19 463.5158
18.5 475.8189
18 478.2943
17 463.0034
16 448.7004
16 430.1127
16 449.8415
15.5 455.4479
14 451.2374
14.5 440.3647
13.5 479.4784
13 480.455
12.5 459.0411
13 453.7435
13 446.4965
11.5 442.239
14.5 443.632
15.5 442.3618
16.5 426.6138
17.5 438.3278
19 472.4427
19.5 490.7382
21.5 500.9535
21.5 496.9608
20 466.467
20 472.1911
20 460.2674
19 456.3419
19 433.873
18.5 431.7205
16.5 459.6833
16 459.4691
16 444.9287
16 437.1743
16 476.8926
15.5 473.7136
15 456.7053
15.5 449.0476
15.5 441.1907
13.5 435.208
13.5 432.2417
15.5 432.9622
16.5 431.0847
19 436.5671
21.5 465.549
22 479.5764
23.5 489.8385
23.5 487.8637
22.5 455.7743
21.5 470.6524
20.5 462.2321
19 445.364
19.5 435.5571
19 428.5863
18 451.8756
17 416.2624
16 396.6125
16 363.8609
16 364.6145
16.5 414.5218
13.5 423.4359
15 401.4654
15 386.1411
16 405.9968
16.5 408.7787
16.5 408.7809
16.5 391.6958
18 407.5714
19 441.6716
19 456.327
19 462.1527
19 464.1455
17.5 442.8126
17 460.3452
17 468.7168
16.5 464.156
16.5 458.1718
16 446.3633
17 438.1394
17 435.8596
16 432.7879
16 429.7788
15.5 473.4649
15.5 476.4177
15 458.37
15 447.7499
14 436.4697
14 428.4401
14 429.7712
15.5 429.2255
17.5 409.1015
19 411.5313
21.5 449.3965
22.5 473.1945
23 490.3309
22.5 481.1748
22 451.327
21 432.4804
20 435.2849
19 428.5259
19 423.0189
18.5 421.344
18 447.7136
18 443.1339
18 434.2324
17 432.4044
16.5 475.3861
16 469.1569
15 453.3646
15 440.3361
15 436.6649
15.5 430.0379
16.5 427.1044
17.5 424.5656
19.5 397.427
20.5 387.692
22 382.2381
22 378.5191
23 386.3845
23 386.647
23 378.0772
22 383.8129
20.5 381.8606
20 377.589
19.5 369.5811
19 373.4182
18.5 416.1577
19 419.8244
18.5 419.8687
18 410.8038
16 446.574
17.5 445.812
16.5 425.9918
16.5 413.7069
16.5 406.8981
15.5 400.8944
15 393.9205
17.5 394.0242
19.5 396.7352
21.5 405.7291
23 427.882
23.5 436.7621
24 447.7292
24 446.312
24 428.9498
23.5 430.2313
20.5 431.6492
19.5 420.025
19 419.0703
19.5 419.1002
20 450.8737
19.5 437.2263
19 424.6517
17.5 417.4986
17.5 449.5917
17 449.9913
16.5 428.8387
15 427.121
14 417.3225
13.5 410.9776
16 408.6411
21 401.7582
23 393.4411
23 405.7446
24.5 431.5035
25.5 444.9127
26.5 453.5646
27 455.7286
26.5 429.3495
25 439.8518
22 437.5168
20.5 444.3696
21.5 433.6057
19.5 419.7206
19.5 436.4317
18.5 427.4497
20 420.1638
19 416.1736
16.5 456.9838
16 460.4741
17 439.8448
17 429.1136
15.5 422.878
15 417.7303
17 415.9832
20.5 419.1735
23 400.9411
24 405.4283
27.5 436.6959
28 448.6155
29 467.3263
29 458.7111
29 431.4766
28 440.0044
26 440.3773
25 442.2462
24 422.2597
23.5 418.9545
22.5 439.3221
22.5 430.1499
23 420.5926
22 414.6769
21 457.1499
21.5 463.393
20 447.4451
21 438.6766
21 430.2107
21.5 425.4066
22 424.7313
23 427.1678
23 418.1293
23 428.1725
25.5 452.7516
26 464.4719
27 476.8404
25 461.7688
24 432.6821
23 443.0936
22 443.1386
20.5 448.4275
20.5 446.7948
18.5 426.237
19 443.9837
18.5 442.1687
19 440.7567
18.5 433.7116
18 476.6973
14.5 474.5796
15 455.5126
15.5 447.0244
14.5 438.6365
14.5 429.969
15.5 431.9009
18 434.4616
20 419.7506
22 421.5763
22.5 446.3961
24 467.4706
25 475.4997
24 468.8322
24 428.3159
24 447.4286
22 457.676
21 453.3757
19 435.2465
18 423.1113
18 442.8304
17 439.2796
18 435.6617
17.5 429.7225
17.5 473.8015
17.5 472.2632
17 451.8396
16.5 436.4407
15 433.1928
13.5 424.8754
16.5 424.7511
18.5 424.6564
21 412.3804
22 422.3407
23.5 445.4877
24 456.2901
24 468.551
24 473.8978
24 449.3322
23.5 447.2346
21 441.8379
19 433.1633
18.5 426.4624
18 424.3972
17 445.6489
16 438.6768
16 431.1869
15 427.7648
15.5 470.4881
16 464.4512
16 447.1701
16 441.3357
16 433.7595
14.5 425.9558
14.5 422.2141
16.5 415.8306
18.5 394.7298
22 386.1001
24 381.4126
24 393.7205
24.5 392.6017
25 402.5096
25 400.205
23.5 401.0635
20.5 391.3357
19 386.9338
19 379.111
19 386.7986
19 424.1338
18.5 421.9195
18.5 418.3318
17.5 415.145
17 451.5916
17 444.7842
17 425.6871
16.5 416.6897
17 411.5417
15.5 406.035
15.5 405.5649
16 407.9834
20 391.1468
21 401.8814
22 433.5853
22.5 454.5795
22 459.909
22.5 461.9252
22 434.8593
22 440.5591
19.5 436.2975
18.5 436.5493
17.5 428.5782
18 424.9921
17 449.5573
16.5 440.4046
17 434.1193
16 427.0826
16.5 451.1529
15 447.5939
14.5 432.983
16 422.6634
14 411.9468
13.5 408.9666
15 411.5909
18 418.5093
20.5 412.1685
21 414.5178
23 442.0341
23 456.128
23.5 475.4607
24 469.7601
23.5 435.4972
22.5 454.0196
20.5 460.1135
19.5 453.3923
18.5 435.1853
18.5 442.857
18.5 458.8291
18 452.1214
17 441.1539
16 433.2235
16 464.1957
16.5 451.4006
16.5 438.6215
15 436.1794
15 428.4034
15.5 423.0515
16.5 425.2044
19.5 426.4148
21 411.6013
22.5 422.3564
23 445.033
24 453.429
24.5 463.5657
24.5 463.6009
24.5 441.258
23 450.7886
20.5 452.2395
19.5 450.8347
18 444.4634
19 440.6277
18 454.2208
16.5 446.1772
16.5 438.0676
16.5 430.7603
17 460.1987
16.5 463.5365
17 444.1158
16.5 436.7204
15 426.1649
16.5 424.0535
17 423.0283
18 423.949
20 421.2699
21 423.0555
23.5 455.9675
24 464.2679
25 482.1241
24 484.5785
23 459.1489
23 464.6363
20.5 471.2486
18.5 462.403
18 447.6048
17.5 449.9966
17.5 466.2101
17 458.8934
17 447.342
16 439.044
16 468.8236
15.5 464.6111
15 449.5862
15 442.3172
14 432.1594
14.5 429.5203
15.5 430.5492
16.5 426.2008
18.5 417.6598
19.5 430.0707
20.5 460.3628
21 477.9337
21 470.5657
20 483.8949
20.5 456.2279
20.5 466.9143
19 477.465
18.5 480.0413
17 463.1128
15.5 463.015
13 467.4724
13 456.1868
12 446.0715
11.5 439.5265
11.5 469.8096
10 461.3497
9.5 454.004
9 443.6962
8.5 436.9764
8.5 434.5626
9.5 429.9725
11.5 430.9865
13.5 429.118
14.5 426.2843
16 458.8282
17 477.095
18 490.1923
18 484.9395
18 465.561
17.5 479.9959
15.5 467.6175
13 457.8446
12 450.0489
11 435.7718
11 458.1973
10.5 453.3601
10 447.9029
10 441.3505
9.5 477.9232
8.5 475.7927
7.5 458.4447
7.5 446.0264
8 428.5264
7 422.77925
8 420.552
10.5 413.9586
12.5 404.4761
14.5 418.5401
15.5 423.6996
16 432.5409
16.5 443.7433
17 437.0313
17 431.0228
16 435.8715
13.5 433.2438
11.5 419.6864
13 437.3252
11.5 461.66
9.5 451.9368
9 441.7673
9 433.2936
8 426.0064
7 455.8425
6 442.7185
6 430.0525
6 424.6815
6 421.7861
5 415.8374
7 417.6007
11 420.3002
12.5 416.909
14.5 436.1023
16.5 461.7032
17.5 472.4994
18 498.3695
19 483.9153
18.5 455.7351
17.5 463.8475
13.5 457.3504
12 454.7971
11 472.1504
12.5 481.6745
12 474.7272
11 463.281
11.5 453.9982
10.5 448.4768
9.5 478.5349
10 470.5319
8 454.0727
6 443.5716
5.5 440.9754
6.5 435.964
8 442.7185
10.5 445.8019
12.5 433.1944
15 451.6006
17 479.4213
18.5 487.9156
19.5 498.1969
19.5 486.1526
19 458.0323
18.5 471.9913
15.5 474.639
13 481.8777
13.5 492.9425
12 494.8475
11 477.5098
11 467.4744
11 461.8674
9 450.157
8.5 490.6967
8.5 483.9413
8 452.2398
7 444.6993
7.5 442.7703
8 432.9838
9.5 439.5703
11.5 441.4629
13 440.286
15.5 455.5959
18 481.4531
19 484.093
20 488.2329
20 482.7162
20 459.452
18.5 472.998
15.5 471.2989
16 474.7443
15.5 486.2392
15 493.0775
14.5 484.0687
13 476.1774
13 467.9562
13 459.0534
12 482.8049
11.5 472.7415
12 451.9469
10.5 451.5244
9 447.3112
8 443.7223
9 449.208
12 449.5364
13.5 433.4791
15.5 446.8401
17 475.8751
19 485.6716
20 492.9411
20 483.9169
20 454.5139
19.5 468.5551
16 469.1159
13.5 472.6248
13 494.8311
13 501.1763
12.5 488.7554
13 473.9685
12.5 465.4771
12 455.7417
12 485.1201
11 474.4936
9.5 455.7983
12 450.0511
11.5 447.0467
12 442.7949
10 442.3445
14 445.8079
16 434.714
18.5 460.9706
19.5 485.5532
20.5 509.2567
22 507.2255
22 481.3723
22 459.507
21 475.8574
17 476.5869
15.5 485.3598
14.5 495.4244
15 495.5395
14 477.2176
14.5 467.9256
15 464.2598
13.5 458.1341
12.5 483.0654
13.5 477.5523
11.5 453.6744
12 450.5939
12.5 446.8978
12.5 441.6208
11.5 438.301
14.5 442.907
18 434.2938
19.5 459.6559
21 486.2234
22 487.6737
22.5 496.4746
23 496.9892
23 470.3257
21.5 466.6211
18 464.4258
18 466.9336
18 484.4302
16 477.607
16.5 467.53
16.5 457.9019
15.5 453.0638
16.5 450.1707
16.5 494.4534
15.5 490.7985
13 467.9488
12.5 452.7296
13 443.1563
14 441.4321
14 439.2029
16 437.7558
18 419.1284
19 425.8609
20 443.9824
21 451.0742
21 457.7991
21 457.4141
21 437.2144
19.5 438.531
16.5 440.2036
15 440.6719
15 455.3096
15 464.9326
14 451.1546
14 448.264
14.5 445.1557
13.5 442.8834
14 482.281
14 471.0881
12.5 444.4473
11.5 430.6858
12 422.6719
10.5 422.3816
10.5 421.8993
13 414.2352
15.5 410.4601
17.5 437.6003
18.5 466.766
20 482.4987
20.5 483.527
21 478.4216
20 455.6824
19.5 463.4393
18 456.5312
16 453.1101
16 477.4179
15 479.313
16 463.0182
15 458.6496
14 452.3036
13 453.248
11 489.4609
11 472.0019
11 456.5443
10 449.9275
10.5 445.4527
10.5 443.6154
10 445.3261
14 430.5563
16.5 417.0009
19.5 450.4884
20.5 476.9521
21 475.082
21.5 482.7797
22 473.9243
21.5 447.1657
20 466.5436
17.5 470.6518
17 474.5645
16 496.4363
15.5 500.1297
15 489.9727
15 484.142
14 476.7669
11 461.8066
12 488.673
11.5 473.7648
10.5 451.7886
11 446.0894
9 434.3898
10.5 423.8758
11 422.8874
13.5 429.9049
16 428.4176
18.5 458.8477
20.5 487.9706
21 501.3575
22 500.6181
22.5 496.5071
22 477.3684
21.5 466.8723
17.5 473.177
17.5 477.9232
17 493.0408
16.5 486.6519
17 463.0978
16.5 451.3995
16 443.8554
15.5 440.9627
15 468.1015
14.5 479.0572
13 454.8427
13.5 451.741
13.5 444.2927
11 438.1998
10.5 432.8182
14 436.1613
16.5 428.61
18 445.5862
19.5 479.0592
21 488.4616
22 499.2896
22 494.0177
22 467.0381
20 476.6635
16.5 476.8996
15.5 485.0323
15 492.5097
14.5 496.5737
15.5 474.709
15 463.1733
16 454.1645
14.5 451.667
14 484.1045
14 476.2065
14 442.1847
12 435.2424
11 433.0526
11.5 431.4247
11.5 428.9862
14 438.1996
16.5 439.9423
18 460.5255
20 490.5809
22 511.9768
22.5 513.8049
23 481.2402
23 457.2397
21.5 475.1723
18 479.7366
18 474.8696
16.5 482.1512
17 479.3604
17 468.3011
15 459.7934
14.5 452.739
12.5 444.9175
13.5 481.7395
13.5 475.7286
13.5 455.8806
11 447.42
9.5 439.0052
9.5 431.7815
11 431.1935
14 432.7095
17 417.2314
19.5 440.3017
21.5 475.2706
22.5 499.727
23 503.2627
23 492.8524
23 457.971
21 464.623
19 465.6627
18.5 469.7761
17.5 483.9199
17 462.1349
15.5 445.1132
16 438.552
16.5 432.9928
17 425.8196
15 469.7955
13 490.628
12.5 450.2521
13.5 438.7816
14 433.2209
11.5 426.322
14.5 423.5357
17 423.3531
19.5 411.4544
19.5 425.1454
21 447.893
22 465.2013
23 476.3343
23.5 474.4724
23.5 453.3903
22 445.6113
19.5 438.3177
19 433.3404
18.5 442.1459
18 441.6275
17 435.6763
18 429.1866
17 425.4443
15 427.537
15.5 467.8809
14 469.9246
13 436.788
13 423.2332
12 413.373
12.5 405.6695
13 403.0842
15 398.2365
17.5 373.6567
20.5 369.6837
22 384.8934
23 402.9592
23.5 396.2876
23.5 378.0779
22.5 338.5403
21.5 318.3979
17.5 315.3722
16 287.7006
17 275.6118
16.5 288.0734
17 284.4192
16.5 280.1774
15.5 274.8662
14 272.2194
13.5 293.0947
13 279.5656
12.5 248.3732
12.5 220.8135
13.5 208.8255
12.5 209.5322
14 209.2033
16 220.4118
17 211.4422
17.5 209.4807
20.5 195.7583
22 190.9311
22 192.2839
22.5 202.6004
22 187.6948
20.5 181.2771
18 185.4291
18 188.803
17 217.4957
15.5 235.6945
14.5 231.4095
14.5 220.7888
14 219.5791
14.5 224.8724
14 253.07
14 256.1439
14 229.359
13.5 215.2031
12 206.9191
12.5 203.4354
11.5 203.1588
13 204.0164
17 179.2753
18 186.6056
19.5 199.9753
21 211.015
22 209.6005
22 205.777
22 197.042
20.5 194.2372
17 198.6802
15.5 189.2048
16 221.4676
17 240.0126
16 237.3735
15 226.1204
15 224.4981
15 230.6718
13 266.8179
12 253.0563
11.5 249.6183
12.5 236.0925
12 231.4368
11.5 232.0986
11 231.8515
14 234.2398
16.5 206.0851
18.5 196.4321
19.5 196.0144
21 219.2105
21 225.8251
22 229.4922
21 225.5724
20 213.2137
18.5 205.5196
18 210.7194
16.5 244.3863
16.5 264.5296
16 262.6215
16 258.0354
15.5 257.3841
14.5 256.3396
15.5 295.9111
14.5 295.187
12.5 275.3495
11.5 264.26
11 262.0432
11 263.7516
11.5 265.9318
14 265.1442
16.5 239.315
18.5 252.4669
21 274.1732
21 297.9938
22.5 304.3356
22.5 304.4472
22.5 295.0373
20 293.0185
17 281.8476
16.5 275.6581
16 325.1605
15.5 352.4808
15 343.2178
13.5 333.5419
13.5 338.5729
14 336.9472
13.5 375.5837
14 375.9085
12.5 363.642
13 354.4346
12.5 349.4705
12 343.7121
13 344.9344
15.5 343.635
16.5 311.4476
18.5 323.6391
20.5 353.8377
21.5 372.6325
22 380.491
22 376.6613
22 367.0403
20.5 370.4024
18.5 362.9804
17 353.5992
16 380.5567
16 391.9521
15.5 387.3343
15 379.7414
15.5 380.3114
14.5 377.4834
15 418.7459
13.5 420.5353
11 401.3357
11.5 396.5762
10.5 391.0707
11.5 382.6334
12.5 382.5357
13.5 385.3746
16.5 357.1474
18 364.157
20.5 376.4894
21 391.121
21.5 403.5078
22 405.2075
22 379.1639
20 391.659
17 394.0413
17 384.749
16.5 417.0088
16 430.7807
14 419.6689
14 410.2922
15 402.1229
13.5 398.2713
12.5 432.9465
14.5 422.202
12 396.165
10.5 387.8721
10 382.7145
11.5 381.6189
11 383.8118
12 388.9504
13.5 385.0682
16.5 408.6281
18.5 438.6119
19.5 452.608
21 465.1387
21 462.8311
21 444.1102
19 447.4354
15.5 444.1695
14 450.9249
15 470.6284
15.5 463.0831
14.5 447.9069
13 440.2296
12.5 438.5542
12 437.9713
11.5 478.5031
11 473.8224
10.5 449.9228
10.5 443.477
9.5 439.9528
9 439.0496
8.5 438.8107
12 442.7654
14.5 433.0069
16 452.3656
17 479.869
18 492.4718
18 495.9671
18 490.0232
18 462.3337
17 465.8126
15 463.1839
15 454.056
13.5 477.1938
13.5 474.1717
13.5 459.3009
13 447.0756
12 442.4119
11.5 440.1495
12 481.9783
11.5 478.5032
11.5 450.6386
10.5 448.9755
10.5 442.7272
10 434.2912
9.5 435.0326
10 439.2146
11.5 425.7384
13 448.6701
15 483.1711
15 499.2768
16.5 496.5658
16 488.7282
16 464.0645
15 480.8685
13 479.516
13 474.6966
12 497.2165
12.5 484.6501
11.5 466.5072
11 455.0351
11.5 446.8262
11.5 442.7317
11 485.2869
10.5 481.2538
10.5 456.6692
10 441.5533
10 437.8236
9 436.3133
9.5 441.7381
10.5 440.3181
12.5 431.4615
13.5 447.299
14.5 478.2387
15 489.8417
16 497.1599
16.5 495.4914
16 467.0085
15.5 469.5506
14 467.5497
13 467.4764
13 482.6603
13 489.9596
12 466.9287
11 454.326
10.5 449.9528
10 444.6928
9.5 483.9639
9 481.3963
9 455.1683
8.5 454.1159
8.5 446.0964
8 443.0023
8.5 441.897
10.5 446.6526
12.5 433.4737
14.5 446.0027
16.5 475.7186
17 485.8931
18 494.2874
17.5 477.2058
18 443.7061
16 456.3063
13 462.9159
13 457.181
12 491.9724
12.5 494.5486
12.5 478.0443
12 465.0954
12 459.0267
11.5 453.1948
12 493.3447
9.5 487.7938
8.5 464.6852
9.5 460.1262
10 450.7448
11 444.3552
10 446.3726
11 448.2088
14 425.6273
16 437.0414
16.5 470.9287
17.5 492.4948
18 499.8096
18 496.3074
18 454.2279
16.5 449.2584
15 453.403
14.5 455.1493
13 486.8284
13.5 483.7292
13 463.7135
11.5 453.2486
11 449.4265
12 446.7484
11 487.8639
10 483.0933
10 456.1282
10.5 454.5623
9.5 445.0987
9 438.0807
7 439.6064
10.5 438.6255
14 414.0841
17.5 415.2722
17.5 430.7133
18 448.3124
19 456.4435
20 449.6048
19 428.6181
18 436.5612
15.5 427.7909
14.5 430.1783
14 459.4484
14 456.8548
13.5 439.2322
13 437.5185
13 437.5955
12 441.5088
11.5 473.137
10 462.5323
10 432.725
10.5 425.512
9 421.8036
9.5 422.5217
10.5 423.1649
12.5 427.3564
15 416.4211
15.5 432.1703
18.5 471.8621
20 491.6875
21 499.9262
21.5 482.6523
21 455.5688
19.5 465.9053
18 466.4073
17.5 469.2129
16.5 494.3323
15.5 486.7376
16 462.2681
15 447.6815
14.5 450.4874
14 445.4006
12.5 488.2791
12 478.6752
12 463.8054
11 456.2454
11 448.4004
9 444.6683
9.5 444.6739
12.5 443.7766
17.5 434.866
16 447.0603
18.5 481.3634
21 496.0651
21 508.1518
21 496.5188
20.5 468.7802
18 481.2353
15.5 473.053
14.5 469.3054
14.5 490.0014
14.5 475.3689
14.5 461.9385
14 455.7722
14.5 448.5541
13.5 441.3661
13.5 478.8478
13.5 478.3181
11.5 462.6685
11 456.1693
12.5 447.9405
12 442.7501
12 441.3123
13.5 444.1151
16.5 437.3643
18.5 453.4227
19.5 476.7655
20 493.2773
20 499.4573
20 485.2026
18.5 457.5973
17.5 469.2394
15 467.2469
14.5 471.525
14.5 505.363
13.5 494.0821
13 471.4494
13.5 467.1799
13 458.5936
12 452.8435
13 487.1751
12.5 482.2106
10.5 463.5985
11 452.4656
10.5 447.6275
8 443.3945
8 445.1683
10.5 450.6841
12.5 439.527
16 457.8197
17.5 487.1717
17.5 496.0217
19 493.6378
20 485.6042
19 472.9522
17.5 475.5542
15.5 464.7244
15 465.6339
15 494.1838
15 487.7575
15 465.8558
15 463.9485
13 459.8951
13.5 457.3072
14 486.8586
12 484.5203
12.5 461.0862
11.5 456.1071
11 450.3509
12.5 450.5366
11.5 450.2944
13 445.6384
15.5 440.6274
17.5 453.1103
19.5 482.4004
21.5 497.5086
22.5 502.6905
22.5 487.165
23 463.5351
20.5 479.6354
19.5 472.8479
18.5 474.5201
18.5 492.836
18.5 484.5286
17 463.8596
15.5 457.0004
15 443.1545
13.5 445.9936
12.5 490.8217
12 485.6014
12 463.8194
11.5 453.8735
12 446.277
11.5 442.9219
12 443.3419
14 444.7758
16 429.0481
18 451.9355
20.5 486.1278
22.5 489.6561
23.5 494.9075
24 498.3574
24.5 478.3122
22 473.8512
19.5 468.6884
19 475.4097
18 499.9355
17.5 466.1608
15.5 446.2322
16 439.1107
16 430.4622
16 434.5117
13 481.91
13.5 483.2899
12 463.0818
11.5 454.5133
11.5 442.6138
12 436.6835
11.5 439.3997
12.5 440.8929
17 416.3834
20 423.1549
20.5 427.9416
22 430.2045
23 435.5124
22 430.6531
22 423.5446
20 427.5198
17.5 424.3165
17 434.4238
16.5 466.14
14.5 443.0612
14.5 431.4237
13.5 425.6302
13 422.0893
12 422.0969
12.5 459.395
10 457.077
10.5 432.1824
10 425.3286
10 425.434
8.5 418.1518
7.5 417.8009
9.5 423.7564
12.5 418.6694
15 439.3676
17 473.0687
17.5 483.6224
18 484.7062
18 477.838
18 463.2205
16.5 472.7274
14 475.0833
13 481.6091
12 495.5271
11.5 473.4473
10 459.368
10 450.3174
9 442.6596
8 438.0393
9 462.4481
9 463.2607
9 441.472
9 431.4685
9.5 427.4971
9 425.242
9 428.4392
9 435.9158
9 428.4055
10.5 446.2853
12.5 476.7735
13 485.9518
14 494.1434
14 490.5618
14 471.3853
12.5 474.0562
10.5 474.7357
9 486.4793
8 510.2304
8 492.4265
7.5 463.9963
7.5 459.5004
8 453.5593
6 443.8682
6.5 485.5734
6.5 478.033
6.5 458.2404
6 449.7297
6.5 438.9573
6 427.4338
6 430.2738
7 441.1697
9.5 424.4648
11.5 434.721
12.5 471.4345
14.5 481.2616
15 494.9509
16 491.595
15.5 459.9295
14.5 467.4847
12.5 473.6237
12 478.1726
10 501.8083
11 482.2014
10 460.5717
9.5 459.1427
8 455.3032
7 451.5178
7 486.1574
5.5 475.6168
7 448.7043
5 439.5883
5.5 433.461
5 424.0887
6 424.521
6.5 437.1212
9.5 430.5395
10.5 455.2642
14 481.6873
15 483.0473
16 489.947
16 485.5432
15 463.1184
13.5 464.3472
11.5 464.701
11 469.099
11 494.7677
10.5 494.6216
9 475.8519
9 471.5634
10 468.352
9 458.1894
7.5 492.7232
7.5 490.2244
7 465.9806
6.5 449.9338
6 447.1128
5.5 441.8398
4.5 436.9645
6 448.9968
8.5 427.8549
9.5 440.5515
9.5 483.9158
10.5 511.2818
12 521.6213
12 508.2283
11.5 475.1077
11 502.8769
10 500.0368
10 504.4851
10 515.9659
10 494.1893
10 471.6626
10 465.3084
9.5 460.8696
9 454.7035
8.5 481.8392
9 480.4089
8 457.0874
8 448.2572
8 437.5637
8 419.0229
8 407.7037
8 418.5655
8.5 393.7346
8 410.6702
8 465.5639
8 484.3619
7 491.4872
8 518.1976
7 504.0299
8 504.9477
8 500.9314
8 494.9573
8 509.8816
8 507.8722
7 499.6684
7 461.0724
7 479.6982
7.5 478.4535
7 501.3909
7 504.4988
7 488.9827
6 478.2741
6 469.3584
6 464.1885
6 465.1447
6 464.6228
6 432.2418
6 423.156
7 437.3551
7 463.4795
7.5 483.1123
7 480.1947
7 480.7526
7 487.1135
6 488.0466
5.5 485.1677
5.5 505.2112
5 485.7905
5 470.8043
4.5 466.3926
4 465.7472
4 460.7021
4 500.0942
3 493.4644
3 460.3535
3 445.8514
2.5 428.3268
3 420.4441
3 417.7816
3 426.3109
3 417.9507
3.5 435.6941
3 475.6565
3 501.9127
3 509.2672
3.5 523.0494
4 495.5761
4 487.3001
3.5 484.3443
3 494.491
3 517.7968
2.5 504.6615
2 475.3411
2.5 488.4499
3 478.654
2 466.6542
2.5 500.3496
2 510.7013
2 453.4652
2 441.0381
2 426.3709
2.5 422.7426
3 422.4333
3 424.0488
3 406.0874
3 414.7272
3.5 455.4754
3.5 479.875
4 518.7545
4 534.734
4 513.1175
4.5 522.2693
5 522.5174
5 529.8832
5 535.1141
5 502.4561
5 467.2874
5 441.5711
5 446.1333
5 436.2184
5 473.9482
4 471.1827
4 437.2556
4 419.4679
4 423.2161
4 406.5811
3 422.7014
3.5 425.7397
5 424.0013
5.5 438.5159
6.5 459.3468
7 478.9979
8 514.4204
8 531.7085
7.5 514.5821
7 517.7967
7 515.6653
6 515.6886
5.5 531.13
5.5 505.5052
5 481.2469
4.5 456.8937
4 454.6049
3.5 437.0371
4 465.8933
3 469.4277
2.5 446.942
3 439.7923
3 436.0617
3.5 430.7994
3.5 429.5892
4.5 452.8571
5.5 438.3013
7 450.8601
8 488.7701
8.5 520.925
9 534.9668
9.5 546.1277
8.5 519.5696
8 523.275
7 520.5852
6 516.8713
6 535.7687
6 509.8211
5.5 484.1953
5 473.8533
5 448.3631
5 448.4494
5 516.4754
4.5 517.5645
4 489.3912
4 489.1338
3.5 447.4427
4 437.2644
3.5 439.6916
3.5 466.8674
5 457.7337
6.5 463.8647
7.5 490.3499
8 512.3139
9 522.882
9 530.1802
9 511.7765
8 519.5524
8 520.4975
7 523.4705
7 543.4436
6.5 531.6499
7 505.4236
6 491.7714
6 461.3378
6 458.2471
6 509.1694
6 509.1797
5.5 503.1398
5.5 487.1269
4.5 471.9295
5 471.4591
6 466.0197
5 468.0315
6 437.9068
7 439.7148
7.5 484.6355
9 505.53
9 522.4653
9.5 529.3963
9.5 517.5197
9 520.647
8 519.4431
6.5 508.6751
6 524.633
7 517.434
6.5 500.486
7 494.3184
6.5 499.7912
7 495.8616
7 521.3796
7 524.7277
7 498.862
7 481.027
7 469.168
7 458.1608
6.5 454.3811
7 457.9026
7 419.3517
7 416.6248
7.5 426.8647
8 437.8062
9 465.6999
8.5 478.198
8 463.7879
8 469.1556
8 467.6782
7.5 461.2102
7 486.3827
7 482.3973
7 475.5763
7 466.4121
6 469.1556
6 461.3649
6.5 488.9669
6 486.0792
5.5 438.6355
5 417.5356
4.5 412.6722
5 412.308
4.5 413.3693
5.5 423.6833
7.5 409.1606
8.5 418.5449
10 466.911
11 488.5878
11.5 523.6471
11.5 521.6925
11.5 502.9201
10.5 500.818
8.5 476.2534
7.5 481.4727
7 508.3199
6.5 512.6434
5.5 480.6018
5 466.5585
5 443.6594
4.5 443.1875
3.5 486.9799
3.5 484.4294
4.5 469.255
4 461.2949
4 442.8994
3 425.3722
3 422.9009
4.5 410.8322
6.5 404.4098
7.5 412.4648
9 451.0659
10.5 486.6366
12 523.1162
12 521.3947
12 485.889
11 483.4375
8 473.2543
7 479.7106
7 501.7645
6.5 501.9227
5.5 473.3877
5 447.0288
5.5 442.6525
6 437.4227
4.5 480.4924
5 480.1417
4 441.4565
4 431.7483
3.5 426.8008
3.5 421.5946
3 414.9736
5 423.7949
6.5 416.191
8 426.4644
9.5 463.7779
10.5 504.7842
11.5 522.8134
12.5 503.9525
12 469.201
11 478.6789
7.5 479.9675
8 481.041
6 509.2023
5 497.4663
5 474.8159
5 457.5039
4.5 449.999
3.5 444.7281
3 483.7924
3.5 477.1592
2.5 448.3308
2.5 424.8221
2.5 417.5815
3.5 414.2013
3 414.7185
4.5 420.0473
6.5 397.8702
8 419.3689
9.5 467.2657
10.5 512.277
11.5 515.1783
12 508.8575
12 475.2673
10.5 485.8419
9 474.2246
7.5 464.8597
7 485.0839
6.5 482.7431
5 457.5402
5 446.921
4 445.295
3.5 436.5378
4 481.0736
4 477.2715
3.5 437.4737
2.5 426.4005
2 420.2606
2 412.6925
2 413.4931
3.5 422.6343
5.5 417.7722
7.5 433.0606
9 467.5792
10.5 507.4351
11 512.7425
11.5 506.3615
12 447.6234
10.5 458.4713
8 466.7399
6.5 475.5749
7.5 491.0531
6.5 498.4638
5.5 477.4982
4 463.2684
4 458.3453
3.5 457.3788
3 528.4777
2.5 517.1234
1.5 458.7595
2.5 445.4442
2.5 443.3946
2.5 435.2853
1.5 433.5049
3 426.8882
5.5 408.9647
7 419.8247
8 460.3382
9.5 490.8746
11 527.0957
11 517.8461
11 493.328
10 483.9862
7.5 466.9333
7 461.4386
7 491.7002
6.5 489.6302
7 464.2275
6 454.2597
4.5 449.4945
3 444.476
3 508.1512
2.5 508.6884
2.5 464.6687
2 445.2585
2.5 437.1045
2.5 427.3542
2.5 429.3879
4 434.4093
5.5 412.3385
7 410.1323
8.5 415.5941
9.5 434.5005
11 472.5013
12 477.4275
11 466.3618
10 441.8903
8.5 436.8774
9 425.4482
7 460.6946
7 458.5326
6.5 447.2578
6 433.9412
5 430.2335
5 427.7605
5 493.139
4.5 484.6362
5.5 430.585
3.5 411.2606
4.5 395.9285
4 406.3127
3.5 410.5493
5.5 422.2846
7 411.2024
8 421.315
13 470.7541
13 524.6812
14 523.1084
14 529.3356
15 470.7373
12.5 476.3732
11 472.787
11 467.4324
9.5 496.8773
8 487.7404
7.5 460.8498
7.5 449.5985
7 446.5459
7 440.0114
7 496.5127
7 496.0356
6 456.2209
5.5 448.3546
6 440.9497
5.5 433.7746
6 432.4777
5.5 442.6891
8.5 429.8574
10.5 441.7117
13.5 480.4009
15 531.881
15 545.7623
14 544.6794
14 485.9268
12.5 487.7942
11.5 489.4206
10 484.9396
10 509.1342
10 496.78
9 475.2319
8 469.2438
8 457.8977
8 451.0602
7 518.1459
6 519.8877
5.5 467.272
6.5 462.5005
5.5 456.9027
7 451.1704
7 449.7707
7.5 454.2919
9 436.4043
10.5 445.3257
12.5 482.1719
13 527.0355
14 529.7392
14 527.315
13.5 471.9173
12 468.1345
9 472.9743
8 482.0937
7 507.3887
7 500.8057
7 474.5682
6 466.729
7 462.4815
6 461.9012
5.5 519.4439
5 515.6036
5 464.9004
4.5 464.2452
4.5 456.3219
4.5 447.2907
4 443.7057
5 455.4322
5 434.8053
6 443.1325
8 479.6621
8 533.2131
8 544.8849
8 542.9512
8 489.1123
7 489.7572
6.5 495.8327
7 497.8708
6 523.1831
5 508.231
4.5 482.815
3 465.489
3 463.9343
2 454.447
2 520.491
2 510.1884
2 485.5782
1 452.9482
1.5 449.4452
1 439.6994
0.5 438.5815
0.5 443.3461
1 430.5555
1 447.6205
1.5 482.1477
2 532.4499
2 547.2398
2 557.0124
2 505.9257
2 496.5378
2 486.6408
2 485.1229
2.5 505.9704
2 484.0698
2 457.7328
2 440.5359
1.5 431.598
1 430.4224
1 479.6427
1 477.2534
