# Supplementary material for: Analysis of cause-effect inference by comparing regression errors
Source: PeerJ Comput Sci. 2019 Jan 21;5:e169. doi: 10.7717/peerj-cs.169 (PMC7924496; doi:10.7717/peerj-cs.169)
Supplement: Supplemental Information 2 — Contains artificial and real-world data sets. [file peerj-cs-05-169-s002.zip › CEP data/pair0096_des.txt]

Information for pair0096:

x = temperature in degree celsius
y = load: the total electricity consumption in a region of Turkey in "MWh"

Source:

The data come from a regional energy distributor in Turkey and was obtained from S. Armagan Tarim and Steve Prestwich on June 11 2015.

Cold temperatures let people turn on the heating while hot temperatures might trigger them to turn on a fan or air conditioning. 
Generally, temperature affects the use of electricity of humans, while energy consumptions does not directly influence temperature in a region.
 
x --> y 
