# Supplementary material for: Analysis of cause-effect inference by comparing regression errors
Source: PeerJ Comput Sci. 2019 Jan 21;5:e169. doi: 10.7717/peerj-cs.169 (PMC7924496; doi:10.7717/peerj-cs.169)
Supplement: Supplemental Information 2 — Contains artificial and real-world data sets. [file peerj-cs-05-169-s002.zip › CEP data/pair0097.txt]

0.00233100233100233 0.00162074554294976
0.00245098039215686 0.00186915887850467
0.00273224043715847 0.00164744645799012
0.00239234449760766 0.00144717800289436
0.00233100233100233 0.000723589001447178
0.00232558139534884 0.00112359550561798
0.00244498777506112 0.00121065375302663
0.0028169014084507 0.00125786163522013
0.00272479564032698 0.00125786163522013
0.0026525198938992 0.00121065375302663
0.00265957446808511 0.00113636363636364
0.00207900207900208 0.000752445447705041
0.00257731958762887 0.00130890052356021
0.00251889168765743 0.00106157112526539
0.00251256281407035 0.00112485939257593
0.00289855072463768 0.00140449438202247
0.00245098039215686 0.001194743130227
0.00245098039215686 0.000985221674876847
0.00273224043715847 0.00113765642775882
0.00233100233100233 0.00102774922918808
0.00233100233100233 0.00132802124833997
0.00273224043715847 0.0016750418760469
0.00251256281407035 0.00156494522691706
0.00273972602739726 0.00107296137339056
0.00239234449760766 0.00121065375302663
0.00233100233100233 0.000861326442721792
0.00280898876404494 0.00140646976090014
0.00258397932816537 0.000937207122774133
0.00239234449760766 0.00128865979381443
0.00272479564032698 0.00117924528301887
0.00272479564032698 0.00176678445229682
0.00265957446808511 0.00147058823529412
0.00289017341040462 0.00103950103950104
0.00217391304347826 0.00106269925611052
0.00251256281407035 0.00130890052356021
0.00258397932816537 0.00154320987654321
0.00257731958762887 0.00140646976090014
0.00289855072463768 0.00162074554294976
0.00289855072463768 0.00183823529411765
0.00297619047619048 0.00156494522691706
0.00318471337579618 0.00159235668789809
0.00289855072463768 0.00156739811912226
0.00280112044817927 0.00162074554294976
0.00298507462686567 0.00158982511923688
0.0029940119760479 0.00144927536231884
0.00273224043715847 0.00127388535031847
0.00280898876404494 0.00112485939257593
0.00257731958762887 0.00127551020408163
0.0026525198938992 0.00138504155124654
0.00308641975308642 0.0016750418760469
0.00298507462686567 0.00167785234899329
0.00288184438040346 0.00212314225053079
0.00298507462686567 0.00198807157057654
0.0026525198938992 0.0018348623853211
0.00280898876404494 0.00194931773879142
0.00289855072463768 0.00227790432801822
0.00298507462686567 0.00222222222222222
0.00298507462686567 0.00222222222222222
0.00233100233100233 0.00154320987654321
0.00289017341040462 0.00212314225053079
0.00280898876404494 0.00183823529411765
0.00280898876404494 0.00207900207900208
0.00273972602739726 0.00151515151515152
0.0028169014084507 0.00202839756592292
0.00280112044817927 0.00176991150442478
0.00280112044817927 0.00184162062615101
0.00289017341040462 0.00176991150442478
0.00280898876404494 0.00222222222222222
0.0028169014084507 0.00122549019607843
0.00289855072463768 0.00222222222222222
0.00280898876404494 0.00173611111111111
0.00238663484486874 0.00198807157057654
0.00289855072463768 0.0014265335235378
0.00280898876404494 0.00176991150442478
0.00258397932816537 0.00203252032520325
0.00298507462686567 0.00149253731343284
0.0028169014084507 0.00138504155124654
0.00280112044817927 0.00176991150442478
0.0026525198938992 0.000974658869395711
0.00280898876404494 0.00103950103950104
0.00297619047619048 0.0018348623853211
0.00273224043715847 0.00180505415162455
0.00272479564032698 0.00173611111111111
0.0026525198938992 0.00216919739696312
0.0026525198938992 0.00199203187250996
0.00251256281407035 0.00191204588910134
0.0028169014084507 0.00194931773879142
0.0026525198938992 0.00154083204930663
0.00265957446808511 0.00198807157057654
0.00272479564032698 0.00183823529411765
0.0028169014084507 0.00207900207900208
0.00244498777506112 0.00116550116550117
0.00251256281407035 0.00176991150442478
0.00251889168765743 0.00199203187250996
0.0026525198938992 0.00161812297734628
0.00272479564032698 0.00183823529411765
0.00289855072463768 0.00194931773879142
0.0026525198938992 0.00134770889487871
0.00245700245700246 0.0014265335235378
0.00258397932816537 0.00198807157057654
0.00289855072463768 0.00129198966408269
0.0028169014084507 0.00212314225053079
0.00289017341040462 0.00227272727272727
0.00239234449760766 0.00130890052356021
0.0026525198938992 0.00162074554294976
0.00257731958762887 0.00147058823529412
0.00258397932816537 0.00191204588910134
0.00280898876404494 0.00216919739696312
0.0026525198938992 0.00154320987654321
0.00272479564032698 0.00162074554294976
0.00258397932816537 0.00199600798403194
0.00207900207900208 0.00100502512562814
0.00238663484486874 0.00138504155124654
0.00258397932816537 0.00142857142857143
0.00245098039215686 0.00159235668789809
0.00265957446808511 0.00190839694656489
0.00258397932816537 0.00191204588910134
0.0026525198938992 0.00212314225053079
0.0026525198938992 0.00147058823529412
0.0026525198938992 0.00212314225053079
0.00280898876404494 0.00203252032520325
0.00251889168765743 0.0020746887966805
0.00245098039215686 0.00151745068285281
0.00251256281407035 0.001194743130227
0.00258397932816537 0.00147058823529412
0.00272479564032698 0.00207900207900208
0.00280898876404494 0.00147058823529412
0.00258397932816537 0.0010989010989011
0.00227790432801822 0.0013262599469496
0.00233100233100233 0.00154083204930663
0.00238663484486874 0.000937207122774133
0.0026525198938992 0.00149253731343284
0.00227272727272727 0.00106157112526539
0.00257731958762887 0.00154083204930663
0.00258397932816537 0.00131061598951507
0.00265957446808511 0.00127551020408163
0.00245098039215686 0.00151745068285281
0.00245098039215686 0.000956022944550669
0.00251889168765743 0.00156739811912226
0.00239234449760766 0.00134770889487871
0.00258397932816537 0.00113765642775882
0.00258397932816537 0.00162074554294976
0.00245700245700246 0.00173913043478261
0.00227790432801822 0.000910746812386157
0.0026525198938992 0.00127226463104326
0.00251889168765743 0.00147275405007364
0.00251256281407035 0.00159489633173844
0.0026525198938992 0.00173611111111111
0.00245098039215686 0.00134589502018843
0.00273224043715847 0.00199203187250996
0.00244498777506112 0.00130890052356021
0.00251256281407035 0.00107296137339056
0.00257731958762887 0.00176991150442478
0.00221729490022173 0.00102774922918808
0.0026525198938992 0.00134589502018843
0.00272479564032698 0.000892857142857143
0.00232558139534884 0.00106044538706257
0.00233100233100233 0.00151745068285281
0.00258397932816537 0.00159235668789809
0.00239234449760766 0.0018018018018018
0.0026525198938992 0.00129198966408269
0.00280898876404494 0.00149253731343284
0.0026525198938992 0.00136612021857923
0.0025062656641604 0.00180505415162455
0.00245098039215686 0.00140646976090014
0.0020746887966805 0.00129198966408269
0.00251256281407035 0.00124223602484472
0.00244498777506112 0.00156739811912226
0.0026525198938992 0.00199203187250996
0.00244498777506112 0.00173310225303293
0.00265957446808511 0.00125628140703518
0.00251889168765743 0.00151745068285281
0.00272479564032698 0.00134589502018843
0.00251256281407035 0.00151745068285281
0.0026525198938992 0.00191204588910134
0.00272479564032698 0.0016750418760469
0.00265957446808511 0.00203665987780041
0.00258397932816537 0.00187265917602996
0.00251889168765743 0.00151745068285281
0.0020703933747412 0.00127388535031847
0.0026525198938992 0.00151515151515152
0.00257731958762887 0.00170648464163823
0.00238663484486874 0.00147058823529412
0.00216919739696312 0.0018018018018018
0.00258397932816537 0.00207900207900208
0.00258397932816537 0.00194552529182879
0.00258397932816537 0.00191204588910134
0.00258397932816537 0.00149253731343284
0.0025062656641604 0.00191204588910134
0.00239234449760766 0.00149253731343284
0.00245098039215686 0.00202839756592292
0.0022271714922049 0.00136239782016349
0.00251889168765743 0.00142450142450142
0.00273224043715847 0.00227790432801822
0.00251889168765743 0.00221729490022173
0.00245098039215686 0.00147058823529412
0.00239234449760766 0.00173611111111111
0.00258397932816537 0.00118063754427391
0.00251889168765743 0.00173913043478261
0.00217864923747277 0.00149476831091181
0.00272479564032698 0.00203252032520325
0.00251256281407035 0.00138504155124654
