# Supplementary material for: Analysis of cause-effect inference by comparing regression errors
Source: PeerJ Comput Sci. 2019 Jan 21;5:e169. doi: 10.7717/peerj-cs.169 (PMC7924496; doi:10.7717/peerj-cs.169)
Supplement: Supplemental Information 2 — Contains artificial and real-world data sets. [file peerj-cs-05-169-s002.zip › CEP data/pair0098.txt]

0.00641025641025641 0.00173913043478261
0.00680272108843537 0.0018018018018018
0.00675675675675676 0.00191204588910134
0.00680272108843537 0.00187617260787992
0.00735294117647059 0.00187265917602996
0.00735294117647059 0.00191204588910134
0.00735294117647059 0.00187265917602996
0.00632911392405063 0.00170648464163823
0.004149377593361 0.00103734439834025
0.00352112676056338 0.000758725341426404
0.00434782608695652 0.00101626016260163
0.00529100529100529 0.00138504155124654
0.00529100529100529 0.00136425648021828
0.00636942675159236 0.00162074554294976
0.00595238095238095 0.00144717800289436
0.00735294117647059 0.00194931773879142
0.00793650793650794 0.0018348623853211
0.00636942675159236 0.00159489633173844
0.00735294117647059 0.00167785234899329
0.00598802395209581 0.00153846153846154
0.00561797752808989 0.00147058823529412
0.00341296928327645 0.000831255195344971
0.00367647058823529 0.000927643784786642
0.00595238095238095 0.00165016501650165
0.00632911392405063 0.00173611111111111
0.00595238095238095 0.00149476831091181
0.00636942675159236 0.00173913043478261
0.00680272108843537 0.00180505415162455
0.00641025641025641 0.00154320987654321
0.00598802395209581 0.00149253731343284
0.00735294117647059 0.0018018018018018
0.00598802395209581 0.00159235668789809
0.00680272108843537 0.00156739811912226
0.00452488687782805 0.00108695652173913
0.00564971751412429 0.00138312586445367
0.00478468899521531 0.00112359550561798
0.00258397932816537 0.000729394602479942
0.00561797752808989 0.00149476831091181
0.00684931506849315 0.00159235668789809
0.00675675675675676 0.00187265917602996
0.0072992700729927 0.00187617260787992
0.00598802395209581 0.00154083204930663
0.00680272108843537 0.00162074554294976
0.00684931506849315 0.00170357751277683
0.00340136054421769 0.000796812749003984
0.00680272108843537 0.00183823529411765
0.00636942675159236 0.00156494522691706
0.00684931506849315 0.00187265917602996
0.00735294117647059 0.00203252032520325
0.00735294117647059 0.00194931773879142
0.00793650793650794 0.00191204588910134
0.00684931506849315 0.00186915887850467
0.00632911392405063 0.0016750418760469
0.00632911392405063 0.0016750418760469
0.00680272108843537 0.00180505415162455
0.00558659217877095 0.0013262599469496
0.00280898876404494 0.000628535512256443
0.00636942675159236 0.00180505415162455
0.00598802395209581 0.00156494522691706
0.00684931506849315 0.00187617260787992
0.00684931506849315 0.00187617260787992
0.00354609929078014 0.000919117647058824
0.00632911392405063 0.00149253731343284
0.00558659217877095 0.00151745068285281
0.00641025641025641 0.0016750418760469
0.00558659217877095 0.00136425648021828
0.0033003300330033 0.000707213578500707
0.00297619047619048 0.000677506775067751
0.0050251256281407 0.00124223602484472
0.00529100529100529 0.00122549019607843
0.00632911392405063 0.00165016501650165
0.0072992700729927 0.00173611111111111
0.00558659217877095 0.00149253731343284
0.00280898876404494 0.00061652281134402
0.00675675675675676 0.00161812297734628
0.0050251256281407 0.00117924528301887
0.00598802395209581 0.00149253731343284
0.004149377593361 0.000892857142857143
0.00564971751412429 0.00140646976090014
0.00529100529100529 0.00130890052356021
0.00341296928327645 0.000796812749003984
0.00398406374501992 0.00106269925611052
0.00454545454545455 0.00105042016806723
0.00598802395209581 0.00156494522691706
0.00454545454545455 0.00108459869848156
0.00561797752808989 0.00146842878120411
0.00529100529100529 0.00127226463104326
0.00595238095238095 0.00159235668789809
0.00598802395209581 0.00156494522691706
0.00641025641025641 0.00159489633173844
0.00561797752808989 0.00124069478908189
0.00529100529100529 0.00130890052356021
0.00684931506849315 0.00164744645799012
0.0050251256281407 0.00117924528301887
