# Supplementary material for: Analysis of cause-effect inference by comparing regression errors
Source: PeerJ Comput Sci. 2019 Jan 21;5:e169. doi: 10.7717/peerj-cs.169 (PMC7924496; doi:10.7717/peerj-cs.169)
Supplement: Supplemental Information 2 — Contains artificial and real-world data sets. [file peerj-cs-05-169-s002.zip › CEP data/pair0099.txt]

46 23
45 10
33 15
46 23
20 10
30 10
30 23
57 10
36 13
36 15
29 10
40 18
41 15
47 20
33 10
37 20
29 13
26 10
37 10
40 15
27 10
43 13
39 10
21 10
42 10
21 15
27 15
16 20
31 15
21 10
18 23
32 10
28 15
33 20
38 20
14 10
39 33
23 27
43 33
25 33
24 28
41 37
32 30
26 20
21 40
37 20
30 17
41 20
31 50
27 20
33 27
29 40
31 40
18 20
37 40
22 25
43 20
9 30
41 30
46 20
34 23
47 33
44 27
50 27
45 23
43 30
34 35
35 37
22 23
27 15
45 50
45 27
38 35
24 33
50 25
22 20
43 30
28 28
38 33
20 25
40 33
47 50
20 15
28 25
33 50
21 30
44 38
43 20
18 35
31 50
21 35
41 35
48 20
43 18
32 18
17 20
27 20
55 28
45 28
36 18
24 18
35 18
43 23
48 23
38 23
44 20
47 18
36 23
41 25
41 23
26 20
52 20
43 10
54 20
49 30
51 20
47 23
51 17
51 23
34 20
51 23
49 23
42 37
50 17
33 17
46 33
57 20
35 30
44 27
36 23
50 23
38 27
49 27
26 20
48 35
32 40
46 33
38 30
44 33
35 17
40 23
40 37
46 20
31 20
50 45
46 40
51 43
29 28
39 33
49 35
43 47
37 23
35 23
38 28
40 23
42 47
41 40
32 40
40 27
20 23
29 27
41 40
23 30
27 23
35 27
33 35
31 23
29 40
31 20
40 20
19 20
40 35
51 45
51 47
35 50
50 50
51 45
52 40
44 35
39 35
41 35
51 45
20 15
43 20
31 37
42 25
50 23
41 27
38 20
52 20
34 20
34 18
54 30
47 45
25 18
27 13
35 23
28 18
34 10
42 25
38 25
51 30
55 33
40 20
49 30
37 35
31 25
31 30
28 30
30 20
34 40
42 40
29 30
27 20
32 33
22 30
34 30
36 38
46 28
45 30
39 37
36 40
33 30
28 40
35 20
42 50
42 40
34 20
47 20
43 47
45 47
53 20
53 40
42 30
40 30
50 45
41 23
35 30
42 20
52 25
26 20
39 23
33 20
50 20
38 20
45 23
43 33
41 20
36 25
38 30
31 20
53 37
35 17
41 45
27 40
30 50
48 50
36 40
30 20
18 30
34 20
49 50
44 20
50 30
51 20
50 20
50 30
44 30
48 40
26 20
50 30
52 30
46 50
50 40
36 30
44 40
35 20
20 30
36 28
42 23
43 30
35 45
45 45
50 28
49 18
51 28
53 20
48 18
38 20
40 20
31 20
38 30
29 20
52 20
41 20
48 20
50 20
37 15
30 10
28 15
30 10
45 28
25 38
49 43
30 40
35 40
18 30
39 20
20 20
47 30
34 38
45 48
31 20
38 25
38 25
26 15
43 25
34 18
39 18
36 10
46 17
38 25
25 18
23 18
38 25
53 25
31 17
45 20
43 20
26 18
29 17
15 18
29 20
20 10
23 10
27 20
22 25
23 25
44 30
25 10
30 17
32 25
35 10
32 20
28 10
37 30
46 10
52 27
40 10
51 50
46 25
18 17
32 17
41 50
46 50
25 17
21 20
31 27
25 13
28 10
39 30
25 45
49 43
34 18
36 20
19 13
48 28
22 15
47 35
47 15
44 20
35 20
43 33
38 10
44 15
37 25
44 35
32 15
42 40
36 43
42 50
50 37
52 48
46 30
55 50
50 40
42 45
54 50
50 40
53 50
49 40
49 40
51 50
54 50
53 40
46 43
34 33
47 43
42 17
51 50
44 43
36 20
40 20
50 45
23 45
51 50
45 45
44 43
34 38
48 35
37 40
39 28
54 50
46 30
54 45
44 30
40 30
31 30
46 50
23 20
52 50
44 38
40 45
37 30
38 27
34 20
51 45
40 43
39 30
23 10
39 30
44 40
42 40
40 30
41 50
51 45
43 40
33 30
42 35
48 35
33 20
33 30
33 40
39 40
47 40
42 30
44 50
50 40
33 30
41 40
45 40
40 45
52 35
45 45
55 50
35 40
54 50
42 50
41 50
45 40
29 40
26 35
53 30
41 30
22 50
28 10
41 33
31 33
48 25
26 33
36 40
47 50
48 37
52 40
37 20
37 18
43 28
36 25
35 30
35 25
44 40
22 28
50 50
43 35
27 10
22 13
45 23
19 10
50 25
39 30
40 27
29 20
49 50
51 30
56 37
41 10
27 18
31 10
48 43
40 37
33 27
38 30
40 25
39 23
43 25
46 30
51 25
47 50
49 40
43 50
43 30
53 30
40 45
53 50
48 30
36 30
50 30
54 30
42 40
51 20
43 20
51 40
53 50
49 50
41 30
44 30
41 50
57 18
51 30
43 25
43 13
43 43
43 15
54 43
33 13
55 37
47 40
36 33
55 50
41 10
54 28
50 37
54 37
47 35
41 13
50 30
43 30
50 30
52 45
32 17
52 40
21 17
36 30
49 37
37 33
28 33
50 37
47 30
35 30
52 33
52 37
39 20
25 20
25 27
38 30
31 23
26 17
35 23
29 37
32 30
34 27
51 40
47 30
39 33
39 27
27 43
45 40
32 23
41 27
38 28
40 37
39 20
29 30
40 20
32 40
17 20
50 20
38 18
47 20
41 23
50 20
38 25
47 15
27 18
42 20
27 15
43 23
43 23
39 20
43 18
53 30
54 25
47 15
37 20
40 15
27 20
41 18
34 18
43 38
37 38
37 18
42 18
25 20
33 20
16 17
34 23
40 33
30 45
47 20
36 15
52 33
28 20
37 33
43 27
50 25
35 38
37 13
32 17
34 30
49 45
34 47
34 33
39 17
40 20
34 17
51 30
49 20
39 27
37 27
45 33
48 33
40 20
36 23
44 45
48 33
49 37
31 25
41 43
42 20
46 37
28 20
45 20
46 30
26 25
28 17
46 20
42 40
48 40
41 20
45 43
45 47
45 20
50 47
24 17
54 50
20 17
52 50
44 33
45 17
34 10
46 10
39 15
51 30
28 17
42 50
45 20
41 50
46 30
48 30
42 30
28 43
25 30
46 23
49 50
35 35
42 30
51 50
43 50
31 20
40 35
41 23
30 33
48 50
42 23
51 50
53 50
50 40
41 50
45 35
24 20
45 30
36 20
41 20
33 20
47 47
43 30
51 23
32 25
22 20
30 17
37 23
41 30
20 23
52 40
45 35
51 30
49 30
27 25
42 35
53 35
52 37
47 37
47 43
18 10
50 20
39 33
26 33
27 33
44 30
49 40
35 30
42 30
53 40
45 50
50 40
38 40
50 40
44 20
41 50
47 30
45 20
52 40
48 30
50 50
40 30
33 28
46 38
49 20
50 33
47 38
40 20
51 40
51 50
53 38
42 20
55 50
53 45
44 33
51 38
32 20
36 20
55 25
30 20
39 20
42 20
34 20
36 20
31 33
37 20
47 30
30 10
27 23
39 35
35 20
38 20
29 40
46 40
46 17
43 25
43 20
42 20
49 30
46 15
49 40
27 18
47 33
36 18
49 18
30 25
39 20
45 20
55 25
29 18
32 25
48 13
38 17
42 15
31 13
31 18
38 33
48 15
44 15
35 13
31 10
30 10
46 15
48 40
28 23
36 25
39 13
46 18
38 13
31 18
33 10
44 23
46 33
53 30
30 20
27 10
40 23
45 23
37 13
50 33
46 30
47 30
54 35
50 33
50 25
35 23
30 20
48 30
55 20
35 35
38 30
38 33
41 33
31 30
15 15
21 10
29 20
15 10
25 15
27 30
25 10
49 43
29 20
52 47
27 23
49 37
42 23
34 30
51 40
43 47
42 35
29 27
39 33
49 50
41 20
23 50
48 37
22 43
19 43
52 50
53 50
37 50
44 20
34 30
30 37
41 18
49 28
53 47
44 40
41 33
37 23
51 28
14 23
17 37
33 13
43 10
38 20
26 15
26 10
31 18
30 10
29 23
36 23
43 10
40 10
26 20
32 10
38 10
43 20
33 20
26 13
34 15
17 10
39 15
45 47
47 30
45 35
46 50
35 50
47 50
43 50
42 50
39 30
51 50
44 20
46 40
33 30
40 20
51 30
45 20
49 20
39 30
45 28
30 23
41 20
46 45
39 20
45 20
48 20
30 28
48 27
44 20
29 10
55 10
43 20
45 23
45 40
42 10
41 20
28 25
26 18
46 33
38 23
37 13
54 30
29 18
36 33
36 33
20 30
46 30
48 30
24 27
26 27
40 33
35 27
55 30
36 27
30 47
38 30
39 30
52 27
36 33
43 40
31 30
43 30
42 37
37 37
47 45
49 40
31 23
41 30
33 33
42 33
41 33
44 23
41 37
34 23
32 28
46 20
40 20
38 30
40 20
24 10
39 15
24 20
37 17
25 20
28 38
39 30
39 20
33 23
38 15
38 20
29 25
34 15
47 35
49 20
34 33
39 45
27 15
31 18
40 20
39 25
25 30
34 10
36 25
52 20
48 35
31 13
43 23
27 20
47 23
27 20
40 33
29 18
40 33
41 20
44 37
47 48
44 37
33 37
28 20
28 28
50 28
51 30
40 20
38 13
29 23
38 20
34 40
43 27
43 20
46 17
34 20
52 28
56 30
46 20
47 30
41 30
40 20
42 28
48 17
42 37
48 37
44 37
45 33
46 45
53 23
40 25
46 20
42 30
47 30
32 20
52 45
40 30
48 30
32 20
53 50
37 35
36 20
54 40
24 20
43 50
50 40
38 20
46 20
51 40
38 40
47 40
48 40
28 20
51 30
43 10
52 50
43 33
49 45
42 10
45 13
57 20
52 30
50 20
51 28
27 10
54 28
44 20
45 25
54 20
27 10
43 15
35 20
45 20
37 27
46 30
53 48
54 40
51 20
36 33
51 30
55 47
44 30
42 20
48 50
54 50
54 20
42 25
55 25
49 25
48 20
44 28
53 40
51 40
58 13
48 43
51 23
48 40
42 23
47 23
53 43
49 27
47 33
41 20
47 40
54 30
46 33
33 30
44 20
49 40
55 40
49 18
37 20
46 30
30 37
33 23
51 43
50 20
40 30
46 37
47 38
48 20
56 37
25 20
52 33
47 33
40 30
27 13
41 20
32 15
45 20
47 20
35 17
44 18
35 18
45 25
46 20
51 43
33 18
29 13
48 15
41 37
38 23
44 15
27 20
53 17
44 20
42 40
50 17
48 43
53 17
41 30
38 15
41 15
33 20
54 33
31 10
50 17
40 17
52 23
46 20
46 20
53 17
36 40
46 20
55 13
51 17
42 15
45 13
45 10
52 50
55 30
37 25
46 23
51 33
46 17
51 20
54 25
51 37
53 25
46 20
55 20
51 25
54 25
55 18
37 20
51 23
53 20
51 23
43 23
48 20
47 25
46 20
51 25
47 23
46 43
45 20
38 10
41 20
43 23
44 25
42 23
51 28
40 23
54 20
50 28
55 48
47 35
44 28
42 38
56 48
33 28
46 20
48 15
32 50
43 33
45 30
45 50
53 33
50 35
48 33
37 23
51 45
40 35
44 33
38 43
35 33
23 37
46 33
38 43
52 47
45 40
34 20
46 45
41 23
40 33
51 43
31 20
47 30
44 47
47 40
48 20
48 45
30 20
40 50
50 20
54 40
37 30
40 40
34 40
47 40
33 40
43 10
53 40
36 20
49 30
54 50
45 40
41 50
35 20
34 40
30 40
41 50
37 30
46 30
43 30
30 20
39 10
40 20
25 20
38 30
34 20
37 20
33 20
39 20
34 20
49 47
46 23
37 47
37 33
43 20
47 20
38 47
28 17
42 23
43 23
34 20
31 20
51 40
38 23
34 20
49 30
52 50
46 40
40 30
49 37
40 47
49 43
54 40
51 30
56 43
54 47
52 47
39 30
47 43
38 47
52 37
48 43
34 30
39 33
40 40
51 40
54 40
51 30
51 25
54 30
49 27
42 35
55 40
42 23
54 33
29 17
35 50
50 50
37 30
40 33
52 30
52 37
41 33
51 23
45 43
40 37
34 30
38 40
47 20
34 20
23 23
34 40
51 40
47 37
50 30
47 23
38 48
49 30
29 28
38 28
48 23
25 20
31 10
45 18
31 10
40 10
47 20
49 25
50 30
48 37
41 20
42 35
54 38
42 35
32 23
51 20
34 20
38 20
32 33
21 30
46 23
44 10
43 23
46 23
57 40
44 40
50 45
43 25
39 20
52 30
38 30
51 23
43 20
40 20
42 20
38 30
54 33
51 20
50 50
45 45
43 10
51 20
44 10
23 10
40 45
34 10
20 10
44 50
52 35
40 35
33 10
47 50
52 40
50 40
30 50
50 25
44 35
52 37
53 40
42 35
54 50
51 20
45 20
52 47
51 37
50 20
44 48
28 20
43 17
50 27
41 18
51 37
53 17
35 38
50 37
41 37
55 40
37 40
44 30
52 43
49 43
48 23
52 50
43 20
54 23
39 33
24 27
50 30
47 30
48 43
40 20
58 43
48 30
40 18
35 28
42 20
44 20
31 18
35 18
37 15
40 23
50 23
55 33
50 23
39 15
43 23
43 20
50 25
45 23
53 23
40 20
48 20
51 23
37 18
47 23
54 25
26 45
48 40
42 35
41 47
41 35
55 20
52 50
53 50
47 35
39 35
41 35
42 40
57 40
39 50
34 20
39 20
37 35
40 40
42 20
46 40
50 40
27 20
49 25
43 35
25 40
51 18
41 18
37 15
34 18
34 15
51 15
53 18
57 50
49 15
21 10
27 15
39 47
50 15
38 15
42 15
54 18
37 18
40 18
51 43
25 13
25 18
47 20
25 18
52 28
50 18
47 15
56 40
53 45
37 30
53 30
42 23
42 33
45 33
54 45
23 17
48 37
54 50
47 23
46 50
38 50
26 10
53 23
51 20
55 30
33 25
51 43
47 30
52 40
37 18
51 27
41 20
53 28
35 18
49 38
43 30
55 18
54 20
55 25
55 23
55 20
31 28
36 18
57 40
41 33
49 35
42 30
37 18
33 33
44 20
43 18
39 18
34 18
45 15
46 33
34 18
46 20
27 17
48 20
39 30
44 20
34 20
45 17
29 20
19 10
24 10
30 10
29 10
24 10
41 10
46 10
37 10
34 10
30 10
35 10
38 10
40 23
39 43
45 25
45 20
44 25
46 23
48 30
47 23
27 25
43 50
26 15
31 18
34 20
32 15
47 33
49 37
40 37
41 43
53 40
52 23
47 20
34 23
27 20
41 28
41 43
44 40
37 15
36 25
49 33
41 18
17 10
41 10
51 23
31 20
41 40
37 20
48 43
47 50
32 37
48 47
40 43
47 50
54 50
43 17
37 30
41 43
49 20
42 27
32 17
40 37
36 25
53 40
23 13
42 33
38 23
43 37
51 47
41 10
52 47
50 17
26 23
36 23
20 23
46 40
39 30
34 40
33 18
44 18
42 18
48 30
25 18
44 15
48 17
46 40
49 27
43 20
39 20
35 20
31 15
40 10
53 20
44 30
52 40
33 30
49 48
40 35
48 33
17 15
29 35
44 30
29 33
24 15
41 35
36 15
30 18
34 18
50 27
52 35
51 20
44 30
55 45
50 27
44 23
49 15
54 20
32 18
52 20
48 20
37 37
45 47
23 17
49 15
56 35
43 20
44 40
45 15
33 35
30 15
38 15
35 15
43 15
38 15
37 18
34 25
44 20
42 18
46 18
47 18
40 23
42 23
45 23
35 20
39 23
46 23
46 25
49 27
32 20
40 23
43 45
50 40
55 30
47 40
36 20
44 37
50 23
40 28
50 30
52 47
55 50
30 23
26 18
45 23
35 18
37 40
45 40
43 27
50 23
46 30
50 27
53 30
53 30
37 23
46 27
45 33
51 30
37 27
49 23
46 23
37 20
37 20
23 23
47 30
49 30
51 40
56 27
30 23
28 10
45 30
31 17
29 10
49 25
43 25
49 40
40 40
39 45
33 17
30 40
31 20
37 30
53 27
42 20
31 20
35 20
22 20
28 10
33 10
21 10
24 23
22 10
46 15
25 10
27 10
43 15
36 15
26 10
46 10
46 10
44 10
32 15
35 20
26 10
34 10
45 40
47 40
45 20
32 38
32 50
47 30
28 40
46 45
37 37
40 43
42 40
53 43
22 37
21 20
37 37
42 38
42 47
35 37
51 40
46 37
31 37
40 27
52 33
47 47
39 18
39 20
52 35
48 23
40 18
47 28
45 20
56 25
51 20
47 20
38 18
36 30
26 10
37 17
48 10
33 13
43 27
52 13
42 20
53 17
47 20
55 23
39 10
33 20
46 43
45 50
49 10
48 23
47 33
40 20
39 47
47 10
41 10
41 10
45 35
40 40
55 35
50 43
53 48
52 48
29 30
46 35
27 40
33 30
31 43
47 38
56 35
28 28
44 35
40 30
34 25
32 18
28 20
49 33
42 18
50 23
46 15
51 23
42 18
42 18
40 18
46 27
35 18
42 17
52 15
47 25
47 23
33 18
43 25
46 17
49 18
26 18
35 18
45 18
49 28
21 15
33 20
33 10
21 20
34 20
31 20
27 20
32 20
41 47
22 20
34 15
22 20
52 40
23 20
35 37
35 15
26 15
40 20
49 43
36 17
36 30
42 17
32 10
37 27
46 50
35 23
51 20
47 20
47 20
44 20
49 33
37 20
35 20
33 18
37 20
53 20
51 38
53 28
36 23
43 25
52 20
36 27
50 40
48 27
49 20
43 17
38 20
39 20
44 35
41 28
52 35
55 28
49 33
55 50
42 40
43 43
39 33
41 33
56 40
41 28
49 50
44 20
48 50
42 23
48 40
53 35
54 35
53 33
44 23
44 23
44 33
54 50
36 15
50 28
43 18
46 15
51 23
46 10
43 15
43 18
53 25
40 35
35 18
46 15
51 20
43 18
28 40
40 20
40 20
24 17
22 27
33 23
37 20
33 45
53 40
37 30
49 25
52 45
51 40
39 30
46 50
42 25
44 50
37 20
49 30
37 40
51 35
34 30
32 40
40 40
40 30
41 30
36 37
49 33
45 30
43 30
35 20
48 23
46 30
43 20
44 38
33 23
40 30
30 25
31 20
34 20
42 25
42 50
51 50
48 50
42 20
51 27
47 40
40 23
49 33
52 28
52 30
46 40
46 33
44 27
48 20
31 17
40 30
39 40
45 20
47 33
23 30
49 40
36 20
51 23
40 43
46 20
52 27
53 23
37 20
47 33
49 23
54 37
50 27
52 27
53 27
48 37
53 30
51 20
44 27
47 20
51 20
57 30
44 37
54 23
55 25
50 20
49 23
57 50
45 50
48 23
42 18
41 45
50 35
52 23
39 20
48 25
51 20
38 20
45 20
46 23
44 23
34 23
50 20
41 25
41 20
33 30
38 20
44 33
42 33
15 20
35 18
46 33
49 35
40 28
52 28
40 40
46 20
49 43
21 17
46 40
55 50
47 45
53 48
46 28
50 37
44 30
37 37
49 50
43 45
47 20
34 17
51 23
29 15
34 10
53 20
43 30
57 50
48 10
31 50
38 35
49 35
36 10
42 10
33 20
30 20
35 30
35 20
37 10
42 20
49 40
48 50
49 35
28 20
41 30
41 30
35 20
50 10
43 33
45 30
47 17
39 33
35 30
44 30
52 40
51 18
51 18
54 18
33 15
51 23
47 40
38 17
33 17
44 17
29 17
50 27
48 45
36 10
53 28
44 18
34 17
28 20
39 15
40 28
44 10
39 17
37 27
23 10
32 45
38 23
54 50
45 20
49 35
29 25
38 25
53 30
50 25
46 18
42 33
46 23
48 27
39 20
29 23
42 23
43 20
35 20
51 23
33 18
36 18
17 18
28 20
43 28
49 18
39 23
51 15
29 15
38 25
52 15
42 18
34 18
55 35
42 40
47 50
42 40
47 50
41 50
32 35
53 50
47 50
56 40
51 30
33 15
47 27
41 27
53 50
41 33
39 30
45 23
34 23
41 33
37 33
33 33
33 33
48 40
37 20
40 37
37 20
34 20
49 23
47 23
38 47
49 33
44 33
33 33
46 33
50 23
23 17
23 28
39 33
51 30
41 18
38 17
32 27
38 48
55 40
51 37
51 47
36 40
47 27
33 10
46 47
37 33
34 30
40 40
42 23
34 15
48 15
31 28
32 20
38 20
47 27
36 23
45 30
25 17
11 10
19 17
16 17
42 30
29 10
24 10
52 27
30 10
21 13
25 10
21 17
33 25
26 25
34 18
39 25
