# Supplementary material for: Analysis of cause-effect inference by comparing regression errors
Source: PeerJ Comput Sci. 2019 Jan 21;5:e169. doi: 10.7717/peerj-cs.169 (PMC7924496; doi:10.7717/peerj-cs.169)
Supplement: Supplemental Information 2 — Contains artificial and real-world data sets. [file peerj-cs-05-169-s002.zip › CEP data/pair0100.txt]

4.82831 5.28827
3.3673 5.59471
3.3673 5.39363
3.3673 5.14749
3.3673 4.8828
3.2581 5.76205
3.13549 5.90536
3.13549 6.19236
3.13549 6.4552
3.13549 7.04229
5.99146 3.63759
5.99146 3.68888
4.09434 4.52179
3.91202 4.92725
5.85793 2.30259
5.29832 3.55535
5.11799 2.94444
4.96284 3.3322
4.96284 3.43399
4.70048 4.78749
4.96284 3.4012
4.96284 3.49651
4.96284 4.11087
4.70048 4.33073
5.76832 3.13549
5.76832 4.23411
5.76832 3.49651
5.76832 3.29584
5.76832 4.34381
5.76832 3.29584
3.21888 5.61313
3.21888 5.90808
3.91202 3.46574
3.91202 4.14313
4.02535 4.66344
4.15888 5.33754
3.91202 2.99573
3.91202 3.3673
3.91202 4.26268
3.91202 3.2581
3.91202 3.58352
3.91202 3.68888
3.91202 3.95124
3.91202 4.09434
4.89035 4.27667
4.89035 4.27667
6.69703 2.89037
6.69703 2.99573
5.76832 3.68888
5.29832 4.12713
6.55108 3.17805
6.55108 3.17805
4.94164 4.92725
5.29832 3.58352
4.70048 3.2581
4.70048 4.09434
5.39363 4.26268
6.68461 2.48491
6.68461 2.63906
6.68461 2.99573
6.68461 2.77259
6.68461 3.09104
4.82831 3.58352
4.31749 4.96981
4.31749 4.96981
4.31749 5.55683
4.49981 2.83321
4.65396 3.2581
4.65396 3.46574
4.65396 3.46574
4.31749 4.12713
4.31749 4.15888
5.16479 3.09104
5.70378 3.58352
5.70378 3.78419
5.70378 3.91202
5.70378 3.80666
5.70378 3.97029
5.70378 3.58352
5.19296 4.43082
5.79909 2.77259
5.70378 3.63759
5.70378 3.63759
5.79909 2.77259
5.79909 3.09104
4.94164 3.3673
4.94164 3.68888
4.94164 3.55535
4.94164 4.89784
4.94164 4.18965
4.94164 4.94876
4.94164 5.24175
4.94164 3.09104
4.04305 4.8828
4.04305 5.46806
3.2581 6.14204
3.2581 6.14204
3.2581 5.62402
3.2581 5.22036
6.17379 1.79176
5.31321 3.17805
4.74493 3.80666
7.00307 1.94591
7.00307 2.56495
6.39693 2.77259
5.99146 3.46574
5.99146 3.46574
6.80239 2.3979
6.80239 2.3979
6.80239 2.89037
6.80239 3.09104
6.80239 3.61092
5.4161 3.68888
5.4161 3.52636
5.19296 3.91202
5.22036 4.33073
5.19296 4.18965
5.4161 3.17805
3.21888 3.89182
3.21888 4.18965
2.83321 4.60517
2.83321 4.89035
7.31322 2.48491
7.31322 2.89037
6.68461 2.99573
3.91202 3.29584
3.91202 3.80666
3.91202 4.02535
3.91202 4.2485
3.91202 4.38203
3.91202 4.91265
4.60517 2.77259
4.60517 3.2581
4.60517 3.46574
3.91202 3.80666
3.91202 3.98898
3.91202 4.17439
5.01064 3.4012
4.74493 3.91202
4.74493 3.68888
4.52179 4.12713
4.52179 4.09434
4.52179 3.91202
4.31749 4.18965
4.09434 4.45435
4.09434 4.30407
4.09434 4.5326
3.91202 4.70048
4.27667 4.96284
4.27667 4.65396
3.68888 5.36598
3.68888 5.62402
3.55535 5.9135
3.63759 6.23441
3.8712 5.36598
3.63759 5.7869
3.4012 6.23441
4.7185 2.07944
4.43082 2.48491
4.02535 2.83321
4.02535 3.04452
4.02535 3.17805
4.02535 3.52636
4.02535 3.73767
4.02535 3.82864
3.63759 3.93183
3.63759 4.75359
3.63759 4.60517
3.63759 4.94164
3.63759 5.35659
5.29832 3.21888
5.29832 3.4012
5.29832 3.71357
5.52146 3.21888
5.52146 3.91202
5.52146 3.91202
5.07517 3.4012
5.07517 3.46574
5.07517 3.63759
5.07517 4.09434
5.07517 4.69135
5.48064 1.79176
5.48064 2.3979
4.65396 3.09104
4.65396 3.49651
4.65396 4.06044
3.95124 4.86753
4.2485 4.31749
4.07754 4.72739
4.07754 5.23644
3.2581 5.15329
3.2581 5.51343
3.2581 6.00389
4.75359 4.2485
3.91202 4.7362
3.91202 5.33754
3.91202 5.72685
3.91202 5.98394
3.4012 6.81892
3.4012 7.04752
5.19296 2.48491
5.19296 2.63906
5.19296 2.89037
5.19296 3.04452
4.82028 3.73767
4.58497 3.82864
4.82831 3.95124
6.17379 4.20469
6.17379 3.80666
